# Supplementary material for: Development of a system for the automated identification of herbarium specimens with high accuracy
Source: Sci Rep. 2022 May 16;12:8066. doi: 10.1038/s41598-022-11450-y (PMC9110755; doi:10.1038/s41598-022-11450-y)
Supplement: Supplementary file 1 — Supplementary Information 1. [file 41598_2022_11450_MOESM1_ESM.zip › Supplimentary data_1/Results.xlsx]

## Sheet: all_result
	recall	precision	fscore	testnum	class
0	0.962963	0.928571	0.945455	28	Phacelurus latifolius (Steud.) Ohwi
1	0.93956	0.971591	0.955307	176	Polystichum longifrons Sa.Kurata
2	0.9	1	0.947368	27	Plagiogyria x wakabae Sa.Kurata ex Nakaike
3	0.689655	0.869565	0.769231	23	Pteris laurisilvicola Sa.Kurata
4	0.916667	0.6875	0.785714	16	Carex hondoensis Ohwi
5	1	0.384615	0.555556	13	Cyperus brevifolius (Rottb.) Hassk. var. brevifolius
6	0.944444	0.944444	0.944444	18	Mitrasacme pygmaea R.Br.
7	0.666667	0.6	0.631579	10	Dryopteris x mituii Seriz.
8	0.92	0.978723	0.948454	47	Rubus x pseudohakonensis Sugim.
9	0.971429	0.971429	0.971429	35	Thelypteris acuminata (Houtt.) C.V.Morton x T. parasitica (L.) Tardieu
10	0.939394	0.939394	0.939394	33	Thelypteris japonica (Baker) Ching x T. musashiensis (Hiyama) Nakato, Sahashi et M.Kato
11	0.142857	0.153846	0.148148	13	Scirpus wichurae Boeck. f. wichurae
12	1	0.875	0.933333	8	Dichondra micrantha Urb.
13	0.830508	0.907407	0.867257	54	Viola hondoensis W.Becker et H.Boissieu
14	0.5	0.5	0.5	4	Poa alta Hitchc.
15	0.428571	0.6	0.5	5	Lemna paucicostata auct. non Hegelm.
16	0.444444	0.8	0.571429	5	Festuca ovina L. subsp. coreana (St.Yves) E.B.Alexeev
17	0.722222	0.619048	0.666667	42	Elymus racemifer (Steud.) Tzvelev var. racemifer
18	0.848485	0.903226	0.875	31	Machilus japonica Siebold et Zucc. ex Blume
19	0.957627	0.974138	0.965812	116	Asplenium wilfordii Mett.
20	0.787879	0.928571	0.852459	28	Cyperus nipponicus Franch. et Sav. var. nipponicus
21	0.955056	0.923913	0.939227	92	Aucuba japonica Thunb. var. japonica
22	0	0	0	5	Amaranthus retroflexus L.
23	0.652174	0.882353	0.75	17	Juncus papillosus Franch. et Sav.
24	0.908333	0.865079	0.886179	126	Carex leucochlora Bunge var. leucochlora
25	0.730769	0.844444	0.783505	45	Fraxinus lanuginosa Koidz. f. serrata (Nakai) Murata
26	1	0.333333	0.5	3	Dactylorhiza viridis (L.) R.M.Bateman, A.M.Pridgeton & M.W.Chase
27	0.92	0.958333	0.938776	24	Cocculus trilobus (Thunb.) DC.
28	1	0.625	0.769231	8	Fimbristylis dipsacea (Rottb.) C.B.Clarke var. verrucifera (Maxim.) T.Koyama
29	0.875	0.933333	0.903226	15	Arisaema tosaense Makino
30	0.904762	0.95	0.926829	20	Goniophlebium niponicum (Mett.) Bedd.
31	1	1	1	2	Pleioblastus humilis (Mitford) Nakai
32	0.909091	0.909091	0.909091	11	Alpinia intermedia Gagnep.
33	1	0.8	0.888889	5	Phyllodoce aleutica (Spreng.) A.Heller
34	0.833333	1	0.909091	5	Stellaria uchiyamana Makino var. apetala (Kitam.) Ohwi
35	0.772727	0.73913	0.755556	23	Ilex macropoda Miq.
36	0.956522	0.977778	0.967033	45	Thelypteris japonica (Baker) Ching f. viridescens (Makino) H.It_
37	1	1	1	11	Carex insaniae Koidz. var. papillaticulmis (Ohwi) Ohwi
38	1	1	1	4	Neottia makinoana (Ohwi) Szlach.
39	0.946619	0.953405	0.95	279	Crepidomanes latealatum (Bosch) Copel.
40	0.911765	0.96875	0.939394	64	Pilea pumila (L.) A.Gray
41	0.916667	0.970588	0.942857	34	Litsea cubeba (Lour.) Pers.
42	0.714286	0.625	0.666667	8	Veratrum maackii Regel var. parviflorum (Maxim. ex Miq.) H.Hara
43	0	0	0	17	Acer pictum Thunb. subsp. mayrii (Schwer.) H.Ohashi
44	0.948276	0.916667	0.932203	60	Quercus acuta Thunb.
45	0.909091	0.909091	0.909091	11	Bischofia javanica Blume
46	0	0	0	2	Chenopodium album L. var. centrorubrum Makino
47	0.892308	0.892308	0.892308	65	Carpinus laxiflora (Siebold et Zucc.) Blume
48	0.896104	0.896104	0.896104	77	Astilbe thunbergii (Siebold et Zucc.) Miq. var. thunbergii
49	0.628571	0.846154	0.721311	52	Boehmeria silvestrii (Pamp.) W.T.Wang
50	0.666667	0.666667	0.666667	6	Planchonella obovata (R.Br.) Pierre
51	0.9375	0.9375	0.9375	48	Rubia akane Nakai
52	0.833333	0.909091	0.869565	22	Viola phalacrocarpa Maxim.
53	0.894737	0.73913	0.809524	23	Botrychium nipponicum Makino
54	0.4	0.8	0.533333	5	Elaeagnus x maritima Koidz.
55	0.948718	0.961039	0.954839	77	Epilobium pyrricholophum Franch. et Sav.
56	0.761905	0.8	0.780488	20	Scutellaria rubropunctata Hayata
57	0.8	1	0.888889	8	Pinus densiflora Siebold et Zucc.
58	1	0.333333	0.5	3	Taraxacum laevigatum (Willd.) DC.
59	1	0.769231	0.869565	13	Ilex sugerokii Maxim. var. brevipedunculata (Maxim.) S.Y.Hu
60	0.857143	0.75	0.8	8	Ficus benguetensis Merr.
61	0.980392	0.862069	0.917431	58	Mallotus japonicus (L.f.) M_ll.Arg.
62	0.882353	1	0.9375	15	Diplazium x okudairaeoides Sa.Kurata
63	0.941176	0.941176	0.941176	34	Gaultheria adenothrix (Miq.) Maxim.
64	1	0.833333	0.909091	6	Carex nemostachys Steud.
65	0.948052	0.986486	0.966887	74	Thalictrum minus L. var. hypoleucum (Siebold et Zucc.) Miq.
66	0.727273	0.571429	0.64	14	Salvia glabrescens (Franch. et Sav.) Makino
67	0.764706	0.83871	0.8	31	Elaeagnus umbellata Thunb. var. umbellata
68	0.803279	0.890909	0.844828	55	Isodon longitubus (Miq.) Kud_
69	0.904762	1	0.95	19	Ulmus parvifolia Jacq.
70	0.848485	0.94382	0.893617	89	Setaria faberi R.A.W.Herrm.
71	0.89916	0.91453	0.90678	117	Solidago virgaurea L. subsp. asiatica (Nakai ex H.Hara) Kitam. ex H.Hara
72	0.9	0.857143	0.878049	21	Salvia japonica Thunb.
73	0.814815	0.733333	0.77193	30	Lactuca indica L. var. laciniata (Houtt.) H.Hara
74	0.75	0.75	0.75	4	Pseudognaphalium hypoleucum (DC.) Hilliard et B.L.Burtt
75	0.833333	0.625	0.714286	8	Polygonum polyneuron Franch. et Sav.
76	0.818182	1	0.9	18	Aster sugimotoi Kitam.
77	0.846154	0.717391	0.776471	46	Digitaria violascens Link
78	0.7	1	0.823529	7	Viola verecunda A.Gray var. semilunaris Maxim.
79	0.666667	0.428571	0.521739	14	Sagittaria aginashi Makino
80	0.939394	0.837838	0.885714	37	Vaccinium japonicum Miq.
81	0.785714	0.846154	0.814815	13	Akebia quinata (Houtt.) Decne.
82	0.958333	0.958333	0.958333	24	Goodyera henryi Rolfe
83	0.928571	0.722222	0.8125	18	Viola rossii Hemsl.
84	0.901639	0.901639	0.901639	61	Swertia bimaculata (Siebold et Zucc.) Hook.f. et Thomson ex C.B.Clarke
85	0.5	0.25	0.333333	4	Rhododendron pentaphyllum Maxim. var. shikokianum T.Yamaz.
86	0.923077	0.923077	0.923077	13	Ficus superba (Miq.) Miq. var. japonica Miq.
87	0.625	0.714286	0.666667	7	Pterostyrax corymbosus Siebold et Zucc.
88	0.769231	0.8	0.784314	25	Zanthoxylum piperitum (L.) DC. f. inerme (Makino) Makino
89	0.857143	0.857143	0.857143	7	Nymphoides peltata (S.G.Gmel.) Kuntze
90	0.875	0.736842	0.8	19	Ostrya japonica Sarg.
91	1	0.818182	0.9	11	Acer argutum Maxim.
92	0.833333	0.714286	0.769231	28	Saussurea savatieri (Franch.) Franch. ex Kadota
93	1	1	1	37	Gentiana sikokiana Maxim.
94	0.75	0.857143	0.8	7	Leersia japonica (Honda) Makino ex Honda
95	0.802198	0.986486	0.884848	74	Microstegium vimineum (Trin.) A.Camus f. vimineum
96	0.896552	0.945455	0.920354	110	Polystichum fibrillosopaleaceum (Kodama) Tagawa
97	0.866667	0.866667	0.866667	15	Thujopsis dolabrata (L.f.) Siebold et Zucc. var. dolabrata
98	0.910714	1	0.953271	51	Lycopodium complanatum L.
99	0.931818	0.931818	0.931818	44	Aria alnifolia (Siebold et Zucc.) Decne.
100	1	1	1	7	Anemone raddeana Regel
101	0.962963	0.962963	0.962963	27	Leymus duthiei (Stapf) Y.H.Zhou et H.Q.Zhang ex C.Yen, J.L.Yang et B.R.Baum subsp. longearistatus (Hack.) Y.H.Zhou et H.Q.Zhang var. longearistatus (Hack.) Y.H.Zhou et H.Q.Zhang ex C.Yen, J.L.Yang et B.R.Baum
102	1	0.928571	0.962963	14	Erigeron thunbergii A.Gray subsp. thunbergii
103	0.645161	0.625	0.634921	32	Sasaella ramosa (Makino) Makino
104	0.842105	0.941176	0.888889	17	Carex lasiolepis Franch.
105	0.913793	0.929825	0.921739	57	Carex shimidzensis Franch.
106	0.666667	0.666667	0.666667	30	Pleioblastus chino (Franch. et Sav.) Makino
107	1	0.25	0.4	4	Cirsium microspicatum Nakai var. microspicatum
108	0.8	0.8	0.8	5	Aconitum pterocaule Koidz.
109	0.920792	0.978947	0.94898	95	Pieris japonica (Thunb.) D.Don ex G.Don subsp. japonica
110	0.925	0.973684	0.948718	38	Dinebra chinensis (L.) P.M.Peterson et N.Snow
111	0.9	0.940299	0.919708	67	Cyperus flavidus Retz.
112	0.8	0.857143	0.827586	70	Carex thunbergii Steud. var. thunbergii
113	0.777778	0.777778	0.777778	9	Fimbristylis squarrosa Vahl
114	0.868421	0.891892	0.88	37	Vandellia micrantha (D.Don) Eb.Fisch., Sch_ferh. et Kai M_ll.
115	0.789474	0.9375	0.857143	16	Crepidiastrum keiskeanum (Maxim.) Nakai
116	0.928571	0.829787	0.876404	47	Lindernia procumbens (Krock.) Philcox
117	0.878788	0.852941	0.865672	34	Carex dimorpholepis Steud.
118	1	0.666667	0.8	6	Pandanus odorifer (Forssk.) Kuntze
119	1	1	1	4	Elaphoglossum yoshinagae (Yatabe) Makino
120	0.65	0.722222	0.684211	18	Diplazium donianum (Mett.) Tardieu var. aphanoneuron (Ohwi) Tagawa
121	0.8	1	0.888889	12	Viola mandshurica W.Becker var. triangularis (Franch. et Sav.) M.Mizush.
122	0.888889	0.666667	0.761905	12	Hamamelis japonica Siebold et Zucc. var. bitchuensis (Makino) Ohwi
123	1	0.866667	0.928571	15	Syzygium buxifolium Hook. et Arn.
124	1	0.2	0.333333	5	Euonymus trichocarpus Hayata
125	0.8	0.8	0.8	5	Chloris gayana Kunth
126	0.571429	0.571429	0.571429	7	Cirsium tonense Nakai var. abukumense (Kadota) Kadota
127	1	1	1	5	Bistorta abukumensis Yonek., Iketsu et H.Ohashi
128	0.75	0.6	0.666667	5	Dopatrium junceum (Roxb.) Buch.-Ham. ex Benth.
129	0.848485	0.857143	0.852792	98	Scirpus wichurae Boeck. f. concolor (Maxim.) Ohwi
130	0.75	0.75	0.75	4	Vernicia cordata (Thunb.) Airy Shaw
131	0.833333	1	0.909091	5	Carex satsumensis Franch. et Sav.
132	0.898551	0.939394	0.918519	66	Spodiopogon cotulifer (Thunb.) Hack.
133	0.920354	0.912281	0.9163	114	Lindera praecox (Siebold et Zucc.) Blume
134	0.6875	0.846154	0.758621	13	Enkianthus subsessilis (Miq.) Makino
135	0.75	0.923077	0.827586	26	Quercus variabilis Blume
136	1	0.5	0.666667	6	Clerodendrum trichotomum Thunb. var. yakusimense (Nakai) Ohwi
137	1	0.987448	0.993684	239	Pteris dispar Kunze
138	0.818182	0.818182	0.818182	11	Symplocos formosana Brand
139	0.936508	1	0.967213	59	Gynostemma pentaphyllum (Thunb.) Makino
140	0.9375	0.882353	0.909091	17	Vitis saccharifera Makino
141	0.8	0.875	0.835821	32	Polygonatum odoratum (Mill.) Druce var. pluriflorum (Miq.) Ohwi
142	1	1	1	6	Amana edulis (Miq.) Honda
143	0.625	0.833333	0.714286	6	Angelica edulis Miyabe ex Y.Yabe
144	0.6	0.857143	0.705882	7	Quercus glauca Thunb. var. amamiana (Hatus.) Hatus. ex H.Ohba
145	0	0	0	1	Diplazium laxifrons Rosenst.
146	0.692308	1	0.818182	9	Flueggea trigonoclada (Ohwi) T.Kuros.
147	0.994898	0.989848	0.992366	197	Zostera marina L.
148	0.8	0.666667	0.727273	6	Haplopteris zosterifolia (Willd.) E.H.Crane
149	1	1	1	14	Thelypteris griffithii (Hook.f. et Thomson) C.F.Reed var. wilfordii (Hook.) C.M.Kuo
150	0.858824	0.973333	0.9125	75	Lindernia dubia (L.) Pennell subsp. major (Pursh) Pennell
151	0.828571	0.90625	0.865672	32	Solanum emulans Raf.
152	0.857143	0.75	0.8	8	Paspalum notatum Fl_gg_
153	0.875	0.736842	0.8	19	Bidens frondosa L.
154	0.857143	0.75	0.8	8	Eclipta alba (L.) Hassk.
155	1	0.880952	0.936709	42	Cuscuta campestris Yuncker
156	1	0.863636	0.926829	22	Geranium carolinianum L.
157	0.5	0.625	0.555556	8	Iris sanguinea Hornem.
158	0.6	0.75	0.666667	4	Sagina procumbens L.
159	0.833333	0.873016	0.852713	63	Quercus glauca Thunb.
160	0.75	0.818182	0.782609	11	Rhododendron tashiroi Maxim. var. lasiophyllum Hatus.
161	0.833333	0.833333	0.833333	6	Vaccinium ciliatum Thunb.
162	1	1	1	4	Rudbeckia hirta L. var. pulcherrima Farw.
163	1	0.846154	0.916667	26	Thelypteris torresiana (Gaudich.) Alston var. torresiana
164	0.928571	0.8125	0.866667	16	Lonicera strophiophora Franch.
165	0.869565	1	0.930233	20	Boykinia lycoctonifolia (Maxim.) Engl.
166	0.896552	0.962963	0.928571	27	Viola betonicifolia Sm. var. albescens (Nakai) F.Maek. et T.Hashim.
167	0.818182	0.931034	0.870968	29	Dysphania ambrosioides (L.) Mosyakin et Clemants
168	0.897436	0.853659	0.875	41	Damnacanthus indicus C.F.Gaertn. var. indicus
169	0.970588	0.916667	0.942857	36	Gonocarpus micranthus Thunb.
170	1	0.823529	0.903226	17	Carex sachalinensis F.Schmidt var. arimaensis (Ohwi) Ohwi
171	1	0.863636	0.926829	22	Codonacanthus pauciflorus (Nees) Nees
172	1	0.764706	0.866667	17	Sicyos angulatus L.
173	1	0.769231	0.869565	13	Rumex conglomeratus Murray
174	1	0.964286	0.981818	28	Desmodium paniculatum (L.) DC.
175	0.666667	0.857143	0.75	7	Erigeron bonariensis L.
176	1	0.5	0.666667	4	Verbena brasiliensis Vell.
177	1	0.75	0.857143	4	Viola awagatakensis T.Yamaz., I.Ito et Ageishi
178	0.880952	0.948718	0.91358	39	Meliosma myriantha Siebold et Zucc.
179	0.916667	0.846154	0.88	13	Idesia polycarpa Maxim.
180	0.809524	0.971429	0.883117	35	Epimedium grandiflorum C.Morren
181	0.93617	0.916667	0.926316	48	Cyperus polystachyos Rottb.
182	1	1	1	20	Rhynchospora rubra (Lour.) Makino
183	0.733333	0.814815	0.77193	27	Scutellaria laeteviolacea Koidz. var. kurokawae (H.Hara) H.Hara
184	0.952381	0.869565	0.909091	23	Physaliastrum echinatum (Yatabe) Makino
185	0.833333	0.714286	0.769231	28	Juncus decipiens (Buchenau) Nakai
186	1	0.857143	0.923077	14	Cynanchum caudatum (Miq.) Maxim.
187	0.945525	0.972	0.95858	250	Microlepia strigosa (Thunb.) C.Presl
188	0.942857	1	0.970588	33	Persicaria perfoliata (L.) H.Gross
189	1	1	1	24	Drosera lunata Buch.-Ham. ex DC.
190	0.928571	0.928571	0.928571	14	Schima wallichii (DC.) Korth. subsp. noronhae (Reinw. ex Blume) Bloemb.
191	0.896552	0.866667	0.881356	30	Distylium racemosum Siebold et Zucc.
192	0.727273	0.615385	0.666667	13	Athyrium x amagipedis Sa.Kurata
193	0.957746	0.931507	0.944444	73	Maesa japonica (Thunb.) Moritzi et Zoll.
194	0.818182	0.818182	0.818182	11	Eschenbachia japonica (Thunb.) Koster
195	0.875	0.954545	0.913043	22	Cyrtomium atropunctatum Sa.Kurata
196	1	0.923077	0.96	13	Chrysanthemum pacificum Nakai
197	1	1	1	5	Ledum palustre L. subsp. diversipilosum (Nakai) H.Hara var. nipponicum Nakai
198	1	0.944444	0.971429	18	Fimbristylis pacifica Ohwi
199	0.884615	0.958333	0.92	72	Frangula crenata (Siebold et Zucc.) Miq.
200	1	0.857143	0.923077	7	Blutaparon wrightii (Hook.f. ex Maxim.) Mears
201	1	1	1	5	Sophora tomentosa L.
202	0.923077	1	0.96	12	Limonium wrightii (Hance) Kuntze var. arbusculum (Maxim.) H.Hara
203	0.818182	0.818182	0.818182	11	Cocculus laurifolius DC.
204	0.857143	0.954545	0.903226	44	Fimbristylis sieboldii Miq. ex Franch. et Sav.
205	1	0.866667	0.928571	15	Pogonatherum crinitum (Thunb.) Kunth
206	0.666667	0.5	0.571429	4	Lathyrus davidii Hance
207	0.878788	0.966667	0.920635	30	Amorpha fruticosa L.
208	0.870968	0.84375	0.857143	64	Fallopia japonica (Houtt.) Ronse Decr. var. japonica
209	0.95	1	0.974359	19	Ficus sarmentosa Buch.-Ham. ex Sm. subsp. nipponica (Franch. et Sav.) H.Ohashi
210	0.517483	0.564885	0.540146	131	Acer pictum Thunb. subsp. dissectum (Wesm.) H.Ohashi
211	1	1	1	4	Taxus cuspidata Siebold et Zucc.
212	1	0.6	0.75	5	Quercus gilva Blume
213	0.8	0.84507	0.821918	71	Poa sphondylodes Trin.
214	0.833333	1	0.909091	5	Abutilon theophrasti Medik.
215	0.962963	0.945455	0.954128	55	Pyrola japonica Klenze ex Alef.
216	0.952381	0.952381	0.952381	42	Anemone nikoensis Maxim.
217	0.953757	0.932203	0.942857	177	Athyrium crenulatoserrulatum Makino
218	0.94	0.810345	0.87037	58	Carex leucochlora Bunge var. gracillima (Akiyama) Katsuy.
219	1	0.5	0.666667	4	Dinebra panicea (Retz.) P.M.Peterson et N.Snow subsp. panicea
220	0.913043	0.954545	0.933333	22	Rhynchospora faberi C.B.Clarke
221	0.945946	0.833333	0.886076	42	Eriocaulon decemflorum Maxim.
222	0.9375	1	0.967742	30	Carex fernaldiana H.L_v. et Vaniot
223	1	0.777778	0.875	9	Eragrostis brownii (Kunth) Nees
224	0.428571	0.75	0.545455	4	Bulbostylis densa (Wall.) Hand.-Mazz. var. capitata (Miq.) Ohwi
225	1	0.75	0.857143	4	Najas gracillima (A.Braun ex Engelm.) Magnus
226	1	1	1	17	Bulbostylis densa (Wall.) Hand.-Mazz. var. densa
227	0.703704	0.703704	0.703704	27	Potamogeton berchtoldii Fieber
228	1	0.869565	0.930233	23	Pseudopyxis depressa Miq.
229	1	0.875	0.933333	24	Setaria chondrachne (Steud.) Honda
230	0.666667	0.8	0.727273	5	Juncus fauriei H.L_v. et Vaniot
231	0.266667	0.444444	0.333333	9	Coniogramme x fauriei Hieron.
232	0.647059	0.578947	0.611111	19	Ilex serrata Thunb. f. argutidens (Miq.) Sa.Kurata
233	0.891892	0.891892	0.891892	37	Maackia amurensis Rupr. et Maxim.
234	0.829787	0.886364	0.857143	44	Neolitsea aciculata (Blume) Koidz.
235	1	0.333333	0.5	6	Cephalotaxus harringtonia (Knight ex Forbes) K.Koch var. harringtonia
236	0.904762	0.890625	0.897638	64	Rorippa indica (L.) Hiern
237	0.988645	0.988645	0.988645	1321	Pentarhizidium orientale (Hook.) Hayata
238	0.92	0.766667	0.836364	30	Cyperus cyperoides (L.) Kuntze
239	0.636364	0.875	0.736842	8	Eleocharis dulcis (Burm.f.) Trin. ex Hensch.
240	0.592593	0.615385	0.603774	26	Mosla scabra (Thunb.) C.Y.Wu et H.W.Li
241	1	0.5	0.666667	4	Stellaria pallida (Dumort.) Cr_p.
242	0.589744	0.851852	0.69697	27	Salix integra Thunb.
243	0.692308	0.75	0.72	12	Stachys aspera Michx. var. hispidula (Regel) Vorosch.
244	0.88	0.733333	0.8	30	Padus buergeriana (Miq.) T.T.Y_ et T.C.Ku
245	0.932203	0.948276	0.940171	58	Zanthoxylum schinifolium Siebold et Zucc. var. schinifolium
246	0.986977	0.986301	0.986639	1460	Dennstaedtia hirsuta (Sw.) Mett.
247	0.854839	0.828125	0.84127	64	Carpinus tschonoskii Maxim.
248	0.833333	1	0.909091	20	Cimicifuga biternata (Siebold et Zucc.) Miq.
249	0.830508	0.907407	0.867257	54	Equisetum palustre L.
250	0.962963	0.962963	0.962963	27	Swertia tosaensis Makino
251	0.912	0.844444	0.876923	135	Persicaria longiseta (Bruijn) Kitag.
252	0.836735	0.836735	0.836735	49	Utricularia australis R.Br.
253	1	1	1	2	Dryopteris subexaltata (Christ) C.Chr.
254	0.825	0.857143	0.840764	77	Asplenium tripteropus Nakai
255	0.512821	0.625	0.56338	32	Ilex crenata Thunb. var. crenata
256	0.703704	0.558824	0.622951	34	Clinopodium micranthum (Regel) H.Hara var. micranthum
257	0.916667	0.956522	0.93617	23	Parasenecio aidzuensis (Koidz.) Kadota
258	0.915888	0.989899	0.951456	99	Equisetum ramosissimum Desf.
259	1	1	1	19	Draba nemorosa L.
260	0.75	0.75	0.75	4	Lysimachia x pilophora (Honda) Honda
261	0.920635	0.878788	0.899225	66	Rhynchospora chinensis auct. non Nees et Meyen
262	0.791667	0.904762	0.844444	42	Eriocaulon miquelianum K_rn.
263	0.888889	1	0.941176	16	Veronica polita Fr. var. lilacina (T.Yamaz.) T.Yamaz.
264	0.7	0.875	0.777778	8	Lespedeza tomentosa (Thunb.) Siebold ex Maxim.
265	0.729508	0.794643	0.760684	112	Echinochloa crus-galli (L.) P.Beauv. var. crus-galli
266	0.727273	0.761905	0.744186	21	Amaranthus blitum L.
267	0.933333	0.903226	0.918033	31	Ficus erecta Thunb. var. erecta
268	0.897959	0.916667	0.907216	48	Fagus japonica Maxim.
269	0.925926	0.892857	0.909091	56	Solanum nigrum L.
270	0.902439	0.925	0.91358	40	Schoenoplectiella juncoides (Roxb.) Lye
271	0.666667	0.8	0.727273	5	Podocarpus macrophyllus (Thunb.) Sweet f. angustifolius (Blume) Pilg.
272	0.933333	0.903226	0.918033	31	Bromus catharticus Vahl
273	0.913043	1	0.954545	21	Artemisia keiskeana Miq.
274	0.995018	0.973538	0.984161	1436	Anisocampium niponicum (Mett.) Y.C.Liu, W.L.Chiou et M.Kato
275	0.764706	0.802469	0.783133	81	Achyranthes bidentata Blume var. japonica Miq.
276	0.991988	0.960118	0.975793	2708	Polystichum polyblepharon (Roem. ex Kunze) C.Presl
277	0.980749	0.961216	0.970884	954	Polystichum tagawanum Sa.Kurata
278	0.982082	0.989682	0.985867	1163	Pteris multifida Poir.
279	0.875	1	0.933333	7	Najas marina L.
280	0.615385	0.6	0.607595	40	Sasa tsuboiana Makino
281	0.949721	0.994152	0.971429	171	Thelypteris esquirolii (Christ) Ching
282	0.916667	1	0.956522	55	Spiraea dasyantha Bunge
283	1	0.785714	0.88	14	Thymus quinquecostatus Celak. var. ibukiensis (Kud_) H.Hara
284	0.75	1	0.857143	3	Viola mirabilis L. var. subglabra Ledeb.
285	0.928571	0.764706	0.83871	17	Tilingia holopetala (Maxim.) Kitag.
286	0.857143	0.857143	0.857143	7	Bistorta officinalis Delarbre subsp. japonica (H.Hara) Yonek.
287	1	0.964286	0.981818	28	Milium effusum L.
288	0.6	0.545455	0.571429	11	Libanotis ugoensis (Koidz.) Kitag. var. japonica (H.Boissieu) T.Yamaz.
289	0.944444	0.944444	0.944444	18	Murdannia keisak (Hassk.) Hand.-Mazz.
290	0.888889	0.842105	0.864865	76	Ligustrum obtusifolium Siebold et Zucc.
291	1	1	1	4	Ranunculus sardous Crantz
292	0.928571	1	0.962963	26	Vincetoxicum japonicum (C.Morren et Decne.) Decne.
293	1	0.6	0.75	5	Geranium shikokianum Matsum. var. shikokianum
294	1	1	1	14	Urtica thunbergiana Siebold et Zucc.
295	1	1	1	10	Lygodium microphyllum (Cav.) R.Br.
296	1	0.25	0.4	4	Euphorbia thymifolia L.
297	1	0.941176	0.969697	17	Acer palmatum Thunb.
298	0.878788	0.935484	0.90625	31	Epilobium amurense Hausskn. subsp. cephalostigma (Hausskn.) C.J.Chen, Hoch et P.H.Raven
299	0.375	0.857143	0.521739	7	Dryopteris saxifraga H.It_
300	0.928571	1	0.962963	26	Nephrophyllidium crista-galli (Menzies ex Hook.) Gilg subsp. japonicum (Franch.) Yonek. et H.Ohashi
301	0.916667	0.916667	0.916667	24	Chrysanthemum rupestre Matsum. et Koidz.
302	0.822222	1	0.902439	37	Shortia uniflora (Maxim.) Maxim.
303	0.75	0.75	0.75	4	Diapensia lapponica L. subsp. obovata (F.Schmidt) Hult_n
304	0.869565	0.833333	0.851064	24	Hypericum senanense Maxim. subsp. mutiloides (R.Keller) N.Robson
305	1	0.962963	0.981132	27	Pyrrosia hastata (Houtt.) Ching
306	0.846939	0.85567	0.851282	97	Schizocodon soldanelloides Siebold et Zucc. var. soldanelloides
307	0.625	0.714286	0.666667	7	Carex makinoana Franch.
308	0.857143	0.857143	0.857143	7	Oreocnide frutescens (Thunb.) Miq.
309	0.967868	0.956689	0.962246	1039	Coniogramme intermedia Hieron.
310	0.943452	0.939259	0.941351	675	Coniogramme japonica (Thunb.) Diels
311	0.931818	0.931818	0.931818	44	Hydrangea hydrangeoides (Siebold et Zucc.) B.Schulz
312	0.75	0.75	0.75	4	Carpinus turczaninovii Hance
313	0.92	0.884615	0.901961	26	Triantha japonica (Miq.) Baker
314	0.938144	0.98913	0.962963	92	Polystichum ovatopaleaceum (Kodama) Sa.Kurata var. coraiense (Christ ex H.L_v.) Sa.Kurata
315	0.84	0.84	0.84	25	Carex stenantha Franch. et Sav. var. stenantha
316	1	1	1	18	Euphorbia jolkinii Boiss.
317	0.964286	0.964286	0.964286	56	Conandron ramondioides Siebold et Zucc.
318	1	0.952381	0.97561	21	Stellaria nipponica Ohwi var. nipponica
319	0.984424	0.9875	0.985959	320	Woodsia polystichoides D.C.Eaton
320	0.931217	0.967033	0.948787	182	Asplenium tenuicaule Hayata
321	0.971429	0.918919	0.944444	37	Epigaea asiatica Maxim.
322	0.909091	0.909091	0.909091	11	Leucothoe keiskei Miq.
323	0.8	0.952381	0.869565	21	Ixeris stolonifera A.Gray
324	0.714286	0.625	0.666667	8	Calamagrostis purpurea (Trin.) Trin. subsp. langsdorfii (Link) Tzvelev
325	0.666667	0.857143	0.75	7	Arabis serrata Franch. et Sav. var. japonica (H.Boissieu) Ohwi
326	0.95082	0.95082	0.95082	61	Thelypteris musashiensis (Hiyama) Nakato, Sahashi et M.Kato
327	0.9375	1	0.967742	15	Leptochilus ellipticus (Thunb.) Noot.
328	0.990741	0.981651	0.986175	109	Selaginella tamariscina (P.Beauv.) Spring
329	0.987069	0.963534	0.97516	713	Hypolepis punctata (Thunb.) Mett. ex Kuhn
330	0.916667	0.873016	0.894309	63	Dryopteris cycadina (Franch. et Sav.) C.Chr.
331	0.142857	0.2	0.166667	5	Dryopteris x mayebarae Tagawa
332	0.967742	0.789474	0.869565	38	Chrysosplenium macrostemon Maxim. var. macrostemon
333	0.952381	0.952381	0.952381	21	Diplaziopsis cavaleriana (Christ) C.Chr.
334	0.625	0.882353	0.731707	17	Loxogramme salicifolia (Makino) Makino
335	0.888889	0.941176	0.914286	17	Tanakaea radicans Franch. et Sav.
336	0.888889	0.666667	0.761905	12	Hibanobambusa tranquillans (Koidz.) Maruy. et H.Okamura
337	0.857143	0.75	0.8	8	Spirodela polyrhiza (L.) Schleid.
338	0.904762	0.95	0.926829	20	Pseudoraphis sordida (Thwaites) S.M.Phillips et S.L.Chen
339	0.904762	0.791667	0.844444	24	Bolboschoenus fluviatilis (Torr.) Soj_k subsp. yagara (Ohwi) T.Koyama
340	0.553719	0.626168	0.587719	107	Lonicera gracilipes Miq. var. glabra Miq.
341	1	0.428571	0.6	7	Sasaella minaguchii Makino et Koidz.
342	1	0.875	0.933333	8	Abelia spathulata Siebold et Zucc. var. stenophylla Honda
343	0.975	1	0.987342	39	Gymnocarpium dryopteris (L.) Newman
344	0.8	0.8	0.8	10	Spergularia marina (L.) Griseb.
345	0.96	0.941176	0.950495	51	Cyperus orthostachyus Franch. et Sav.
346	1	1	1	15	Schizachyrium brevifolium (Sw.) Nees ex B_se
347	1	0.928571	0.962963	14	Circaea cordata Royle
348	0.954545	0.807692	0.875	26	Festuca ovina L.
349	0.956522	0.666667	0.785714	33	Hemarthria sibirica (Gand.) Ohwi
350	1	0.333333	0.5	6	Erechtites hieraciifolius (L.) Raf. ex DC. var. cacalioides (Fisch. ex Spreng.) Griseb.
351	0.866667	0.962963	0.912281	54	Stellaria aquatica (L.) Scop.
352	0.881356	0.8	0.83871	65	Lindera sericea (Siebold et Zucc.) Blume var. glabrata Blume
353	0.8	0.727273	0.761905	11	Vitis flexuosa Thunb. var. tsukubana Makino
354	0.923077	0.8	0.857143	30	Parasenecio farfarifolius (Siebold et Zucc.) H.Koyama var. farfarifolius
355	0.473684	0.5	0.486486	54	Deparia mucilagina (M.Kato) Nakaike
356	0.834862	0.875	0.85446	104	Vaccinium hirtum Thunb. var. pubescens (Koidz.) T.Yamaz.
357	1	0.25	0.4	4	Microlepia substrigosa Tagawa
358	0.823529	0.933333	0.875	15	Asarum sieboldii Miq.
359	0	0	0	1	Sasa septentrionalis Makino var. membranacea (Makino et Uchida) Sad.Suzuki
360	0.833333	0.909091	0.869565	11	Diplazium deciduum N.Ohta et M.Takamiya
361	0.932039	1	0.964824	96	Acystopteris japonica (Luerss.) Nakai
362	0.6	0.75	0.666667	4	Gamochaeta purpurea (L.) Cabrera
363	1	0.954545	0.976744	22	Emilia sonchifolia (L.) DC. var. javanica (Burm.f.) Mattf.
364	0.846154	1	0.916667	11	Leontopodium japonicum Miq.
365	0.1875	0.230769	0.206897	13	Galium shikokianum Nakai
366	0.833333	1	0.909091	5	Hemipilia graminifolia (Rchb.f.) Y.Tang, H.Peng et T.Yukawa var. graminifolia
367	0.940594	0.974359	0.957179	195	Crepidomanes minutum (Blume) K.Iwats.
368	0.833333	0.714286	0.769231	7	Dioscorea nipponica Makino
369	0.950355	0.978102	0.964029	137	Deutzia crenata Siebold et Zucc.
370	0.888889	1	0.941176	16	Prunella vulgaris L. subsp. asiatica (Nakai) H.Hara
371	0.933333	0.933333	0.933333	45	Aralia cordata Thunb.
372	0.625	0.833333	0.714286	6	Pisonia umbellifera (J.R. et G.Forst.) Seem.
373	0.917647	0.962963	0.939759	81	Persicaria sagittata (L.) H.Gross var. sibirica (Meisn.) Miyabe
374	0.964286	0.964286	0.964286	28	Quercus phillyreoides A.Gray
375	0.333333	0.333333	0.333333	6	Cardiocrinum cordatum (Thunb.) Makino
376	0.809524	1	0.894737	17	Medicago polymorpha L.
377	0.946667	0.959459	0.95302	74	Ranunculus japonicus Thunb.
378	0.777778	1	0.875	7	Aristolochia debilis Siebold et Zucc.
379	1	0.9375	0.967742	16	Sanicula chinensis Bunge
380	0.666667	0.5	0.571429	4	Buchanania arborescens (Blume) Blume
381	0.897436	0.921053	0.909091	38	Chimaphila japonica Miq.
382	1	0.939394	0.96875	33	Parnassia palustris L. var. palustris
383	0.919355	0.876923	0.897638	65	Ilex serrata Thunb.
384	1	0.833333	0.909091	6	Tripolium pannonicum (Jacq.) Dobrocz.
385	0	0	0	5	Acer pictum Thunb. subsp. dissectum (Wesm.) H.Ohashi f. connivens (G.Nicholson) H.Ohashi
386	0.94	0.959184	0.949495	49	Arisaema urashima H.Hara
387	0.989022	0.987052	0.988036	1004	Diplopterygium glaucum (Houtt.) Nakai
388	0.571429	0.666667	0.615385	6	Oxybasis glauca (L.) S.Fuentes, Uotila et Borsch
389	1	0.75	0.857143	4	Mallotus paniculatus (Lam.) M_ll.Arg._x000D_
390	0.92	0.901961	0.910891	51	Deutzia maximowicziana Makino
391	0.615385	0.8	0.695652	10	Trema orientalis (L.) Blume
392	0.5	0.25	0.333333	4	Glochidion triandrum (Blanco) C.B.Rob.
393	0.9	0.918367	0.909091	49	Quercus salicina Blume
394	0.875	0.913043	0.893617	23	Sorbus matsumurana (Makino) Koehne
395	0.941176	0.979592	0.96	49	Aria japonica Decne.
396	0.8	0.8	0.8	5	Eubotryoides grayana (Maxim.) H.Hara var. hypoleuca (Nakai) H.Hara
397	0.866667	1	0.928571	13	Buddleja curviflora Hook. et Arn. f. venenifera (Makino) T.Yamaz.
398	0.735294	0.833333	0.78125	30	Actinidia arguta (Siebold et Zucc.) Planch. ex Miq. var. hypoleuca (Nakai) Kitam.
399	0.828947	0.84	0.834437	75	Hamamelis japonica Siebold et Zucc. var. discolor (Nakai) Sugim.
400	0.921053	0.813953	0.864198	43	Rhododendron multiflorum (Maxim.) Craven
401	1	0.866667	0.928571	15	Hakonechloa macra (Munro ex S.Moore) Makino ex Honda
402	0.983051	0.991453	0.987234	117	Anisocampium sheareri (Baker) Ching
403	0.942529	1	0.970414	82	Acer crataegifolium Siebold et Zucc.
404	1	1	1	6	Sagittaria pygmaea Miq.
405	1	0.904762	0.95	21	Vandellia crustacea (L.) Benth.
406	0.96875	0.984127	0.976378	63	Alangium platanifolium (Siebold et Zucc.) Harms var. trilobatum (Miq.) Ohwi
407	0.967742	0.967742	0.967742	93	Acer rufinerve Siebold et Zucc.
408	0.935484	0.983051	0.958678	59	Elatostema involucratum Franch. et Sav.
409	0.954023	0.988095	0.97076	84	Padus grayana (Maxim.) C.K.Schneid.
410	1	1	1	13	Rhododendron serpyllifolium (A.Gray) Miq. var. serpyllifolium
411	0.941176	0.941176	0.941176	17	Eulalia speciosa (Debeaux) Kuntze
412	0.933333	0.875	0.903226	16	Eulalia quadrinervis (Hack.) Kuntze
413	1	0.75	0.857143	4	Linaria japonica Miq.
414	0.979592	0.979592	0.979592	49	Viola eizanensis (Makino) Makino
415	0.857143	0.913043	0.884211	46	Styrax japonicus Siebold et Zucc.
416	0.714286	0.833333	0.769231	6	Perilla frutescens (L.) Britton var. frutescens
417	0.765625	0.803279	0.784	61	Hydrangea serrata (Thunb.) Ser. var. yesoensis (Koidz.) H.Ohba
418	0.5	0.6	0.545455	5	Scirpus asiaticus Beetle
419	0	0	0	12	Acer pictum Thunb. subsp. mono (Maxim.) H.Ohashi
420	0.789474	0.652174	0.714286	23	Celtis jessoensis Koidz.
421	0.875	0.875	0.875	8	Plantago camtschatica Cham. ex Link
422	0.5	0.5	0.5	4	Dianthus superbus L. var. superbus
423	0.961538	1	0.980392	25	Pedicularis yezoensis Maxim.
424	0.882353	0.9375	0.909091	16	Lycopus uniflorus Michx.
425	0.833333	1	0.909091	5	Epipactis papillosa Franch. et Sav.
426	0.833333	0.833333	0.833333	12	Oxalis stricta L.
427	0.454545	0.666667	0.540541	15	Taraxacum venustum H.Koidz.
428	0.903226	0.848485	0.875	33	Euonymus oxyphyllus Miq. var. magnus Honda
429	0.5	1	0.666667	5	Agrostis scabra Willd.
430	1	0.75	0.857143	4	Viola collina Besser
431	0.64	0.941176	0.761905	34	Rumex obtusifolius L.
432	0.4	0.5	0.444444	4	Achillea ptarmica L. subsp. macrocephala (Rupr.) Heimerl var. speciosa (DC.) Herder
433	0.555556	0.5	0.526316	10	Leersia oryzoides (L.) Sw.
434	0.92	1	0.958333	23	Viola acuminata Ledeb.
435	0.92	0.958333	0.938776	24	Selaginella helvetica (L.) Spring
436	0.8	0.8	0.8	5	Potamogeton gramineus L.
437	1	0.6	0.75	5	Lathyrus palustris L. var. pilosus (Cham.) Ledeb.
438	0.5	0.25	0.333333	4	Eleocharis maximowiczii Zinserl.
439	0.92	0.884615	0.901961	26	Geranium yesoense Franch. et Sav. var. yesoense
440	1	0.92	0.958333	100	Botrychium multifidum (S.G.Gmel.) Rupr. var. robustum (Rupr. ex Milde) C.Chr.
441	0.833333	0.714286	0.769231	14	Lythrum salicaria L.
442	0.964497	0.993902	0.978979	164	Athyrium sinense Rupr.
443	0.863636	1	0.926829	38	Daphniphyllum macropodum Miq. subsp. humile (Maxim. ex Franch. et Sav.) Hurus.
444	1	0.666667	0.8	18	Gentiana triflora Pall. var. japonica (Kusn.) H.Hara
445	1	0.733333	0.846154	15	Cardamine yezoensis Maxim.
446	0.90625	0.966667	0.935484	30	Oplismenus compositus (L.) P.Beauv. var. compositus
447	0.876543	0.934211	0.904459	76	Lindsaea chienii Ching
448	0.875	0.636364	0.736842	22	Cerasus itosakura (Siebold) Masam. et S.Suzuki var. itosakura f. ascendens (Makino) H.Ohba et H.Ikeda
449	0.857143	0.9	0.878049	20	Carex aphanolepis Franch. et Sav.
450	0.846154	0.897959	0.871287	49	Celtis sinensis Pers.
451	1	0.2	0.333333	5	Malvastrum coromandelianum (L.) Garcke
452	0.852941	0.763158	0.805556	38	Acalypha australis L.
453	0.939394	0.596154	0.729412	52	Setaria viridis (L.) P.Beauv.
454	1	1	1	31	Rubus phoenicolasius Maxim.
455	0.914286	0.941176	0.927536	34	Vitis ficifolia Bunge
456	0.925	0.973684	0.948718	38	Calanthe discolor Lindl.
457	0.928571	1	0.962963	13	Potamogeton crispus L.
458	1	1	1	20	Gymnocarpium oyamense (Baker) Ching
459	0	0	0	10	Acer pictum Thunb. subsp. dissectum (Wesm.) H.Ohashi f. dissectum (Wesm.) H.Ohashi
460	0.823529	0.933333	0.875	15	Ainsliaea dissecta Franch. et Sav.
461	0.84	0.875	0.857143	24	Trillium apetalon Makino
462	1	0.875	0.933333	8	Cirsium spinosum Kitam.
463	1	0.909091	0.952381	11	Ajuga japonica Miq.
464	0.935484	1	0.966667	29	Coptis japonica (Thunb.) Makino
465	0.989775	0.997938	0.99384	485	Dennstaedtia wilfordii (T.Moore) Christ
466	0.75	0.6	0.666667	5	Azolla japonica (Franch. et Sav.) Franch. et Sav. ex Nakai
467	1	0.75	0.857143	4	Epilobium hirsutum L.
468	1	1	1	5	Gratiola japonica Miq.
469	0.733333	0.916667	0.814815	12	Scirpus ternatanus Reinw. ex Miq.
470	0.929825	0.929825	0.929825	57	Spodiopogon sibiricus Trin.
471	1	1	1	6	Pteris semipinnata L.
472	0.8125	0.928571	0.866667	14	Damnacanthus indicus C.F.Gaertn. var. major (Siebold et Zucc.) Makino
473	1	0.666667	0.8	15	Erigeron sumatrensis Retz.
474	0.875	0.933333	0.903226	30	Phleum pratense L.
475	0.833333	0.833333	0.833333	6	Solidago gigantea Aiton subsp. serotina (Kuntze) McNeill
476	0.922998	0.866924	0.894083	1037	Dryopteris immixta Ching
477	0.461538	1	0.631579	6	Fallopia sachalinensis (F.Schmidt) Ronse Decr.
478	0.761905	0.842105	0.8	19	Ficus pumila L.
479	0.894737	0.809524	0.85	21	Acer shirasawanum Koidz.
480	0.827586	0.666667	0.738462	36	Poa nipponica Koidz.
481	0.381818	1	0.552632	21	Carex sachalinensis F.Schmidt var. alterniflora (Franch.) Ohwi
482	0.86747	0.8	0.83237	90	Persicaria lapathifolia (L.) Delarbre var. lapathifolia
483	1	0.875	0.933333	16	Rhynchospora fauriei Franch.
484	0.809524	0.918919	0.860759	37	Veronica persica Poir.
485	0.733333	0.846154	0.785714	13	Solanum nigrescens M.Martens et Galeotti
486	0.666667	0.857143	0.75	14	Polystichum x suginoi Sa.Kurata
487	0.911765	0.898551	0.905109	69	Schizocodon soldanelloides Siebold et Zucc. var. magnus (Makino) H.Hara
488	0.84	0.875	0.857143	24	Leptochilus neopothifolius Nakaike
489	0.914286	0.914286	0.914286	35	Festuca rubra L. var. rubra
490	0.842105	0.8	0.820513	20	Malus tschonoskii (Maxim.) C.K.Schneid.
491	0.846154	0.916667	0.88	12	Setaria x pycnocoma (Steud.) Henrard
492	0.875	0.903226	0.888889	31	Xanthium orientale L. subsp. orientale
493	0.982456	0.99115	0.986784	113	Woodwardia japonica (L.f.) J.Sm.
494	0.8	0.8	0.8	5	Egeria densa Planch.
495	0.933333	0.972222	0.952381	72	Parasenecio nikomontanus (Matsum.) H.Koyama
496	0.5	0.333333	0.4	3	Arrhenatherum elatius (L.) P.Beauv. ex J. et C.Presl
497	0.818182	0.870968	0.84375	31	Viburnum furcatum Blume ex Maxim.
498	0.878049	0.782609	0.827586	46	Vincetoxicum aristolochioides (Miq.) Franch. et Sav.
499	0.580645	0.692308	0.631579	26	Athyrium x tokashikii Sa.Kurata
500	1	0.769231	0.869565	13	Trichosanthes laceribractea Hayata
501	1	0.666667	0.8	6	Carex stipata Muhl. ex Willd.
502	1	0.958333	0.978723	24	Veronica anagallis-aquatica L.
503	0.94964	0.992481	0.970588	266	Plagiogyria euphlebia (Kunze) Mett.
504	1	0.6	0.75	5	Platanthera ophrydioides F.Schmidt var. ophrydioides
505	0.638889	0.69697	0.666667	33	Salix futura Seemen
506	0.916667	0.916667	0.916667	12	Blumea conspicua Hayata
507	1	0.913043	0.954545	23	Polystichum tsus-simense (Hook.) J.Sm. var. mayebarae (Tagawa) Sa.Kurata
508	1	0.583333	0.736842	12	Carex rugulosa K_k.
509	0.942857	0.942857	0.942857	35	Panicum dichotomiflorum Michx.
510	0.914286	0.984615	0.948148	130	Dryopteris dickinsii (Franch. et Sav.) C.Chr.
511	0.954545	0.954545	0.954545	22	Micropolypodium okuboi (Yatabe) Hayata
512	1	1	1	1	Berchemia magna (Makino) Koidz.
513	0.75	0.75	0.75	4	Persicaria orientalis (L.) Spach
514	0.972222	0.921053	0.945946	76	Berchemia racemosa var. magna
515	0.857143	0.8	0.827586	15	Thelypteris liukiuensis (Christ ex Matsum.) K.Iwats.
516	1	0.972603	0.986111	73	Cardamine dentipetala var. dentipetala
517	0.933333	1	0.965517	14	Euonymus alatus (Thunb.) Siebold var. rotundatus (Makino) H.Hara
518	1	0.9375	0.967742	16	Rhododendron trinerve Franch. ex H.Boissieu
519	0.4	0.4	0.4	5	Sasaella masamuneana f. hashimotoi (Makino) S. Suzuki
520	0.857143	0.461538	0.6	13	Microstegium ciliatum (Trin.) A.Camus
521	0.776119	0.852459	0.8125	61	Athyrium x multifidum Rosenst.
522	0.722222	1	0.83871	13	Pellionia radicans (Siebold et Zucc.) Wedd. var. radicans
523	0.846154	0.846154	0.846154	13	Ilex warburgii Loes.
524	0.714286	0.769231	0.740741	13	Breynia officinalis Hemsl.
525	0.8	0.705882	0.75	17	Chrysanthemum crassum (Kitam.) Kitam.
526	0.8125	1	0.896552	13	Psychotria boninensis Nakai
527	1	1	1	4	Eriocaulon sexangulare L.
528	0.789474	0.882353	0.833333	17	Abies mariesii Mast.
529	0.9	1	0.947368	18	Scleria terrestris (L.) Fassett
530	0.970588	0.916667	0.942857	36	Ixeris japonica (Burm.f.) Nakai
531	0.84	0.807692	0.823529	52	Poa trivialis L.
532	0	0	0	13	Nicandra physalodes (L.) Gaertn.
533	0.946429	0.883333	0.913793	120	Viola kusanoana Makino
534	0.787234	0.649123	0.711538	57	Salix pierotii Miq.
535	0.875	0.777778	0.823529	9	Asplenium antiquum Makino
536	0.666667	0.666667	0.666667	3	Geum aleppicum Jacq.
537	0.818182	0.857143	0.837209	21	Hydrocotyle ramiflora Maxim.
538	0.764706	0.928571	0.83871	14	Mitella japonica Maxim.
539	0.764706	0.448276	0.565217	29	Abelia tetrasepala (Koidz.) H.Hara et S.Kuros.
540	0.8	1	0.888889	4	Spergula arvensis L. var. sativa (Boenn.) Mert. et W.D.J.Koch
541	0.75	0.75	0.75	4	Fallopia dentatoalata (F.Schmidt) Holub
542	0.777778	0.875	0.823529	16	Celastrus stephanotidifolius (Makino) Makino
543	1	0.777778	0.875	9	Najas oguraensis Miki
544	1	1	1	13	Carex autumnalis Ohwi
545	0.855263	0.878378	0.866667	74	Polygonatum macranthum (Maxim.) Koidz.
546	0.636364	0.7	0.666667	10	Elaeagnus x submacrophylla Servett.
547	1	1	1	9	Nabalus tanakae Franch. et Sav. ex Y.Tanaka et Ono
548	0.877551	0.955556	0.914894	45	Euphorbia nutans Lag.
549	0.75	0.6	0.666667	5	Eragrostis multispicula Kitag.
550	0.888889	0.727273	0.8	11	Eleocharis mamillata H.Lindb. var. cyclocarpa Kitag.
551	0.918919	0.871795	0.894737	39	Muhlenbergia huegelii Trin.
552	0.846154	0.916667	0.88	12	Persicaria viscofera (Makino) H.Gross var. robusta (Makino) Hiyama
553	1	1	1	1	Vandenboschia striata (D.Don) Ebihara
554	0.666667	0.5	0.571429	4	Heracleum lanatum Michx. var. lanatum
555	0.984293	0.979167	0.981723	192	Botrychium japonicum (Prantl) Underw.
556	0.75	0.5	0.6	6	Melanthera robusta (Makino) K.Ohashi et H.Ohashi
557	0.85	0.85	0.85	20	Hibiscus tiliaceus L.
558	1	1	1	10	Lysimachia mauritiana Lam. var. rubida (Koidz.) T.Yamaz.
559	0.727273	0.761905	0.744186	21	Eleocharis congesta D.Don var. congesta
560	0.928571	0.764706	0.83871	34	Pinellia tripartita (Blume) Schott
561	0.916667	0.785714	0.846154	14	Pterostyrax hispidus Siebold et Zucc.
562	0	0	0	2	Sasaella ramosa (Makino) Makino var. latifolia (Nakai) Sad.Suzuki
563	0.8	0.666667	0.727273	6	Ficus septica Burm.f.
564	0.733333	0.6875	0.709677	16	Ligustrum ovalifolium Hassk.
565	0.888889	1	0.941176	16	Aristolochia kaempferi Willd.
566	0.933333	0.933333	0.933333	30	Viola brevistipulata (Franch. et Sav.) W.Becker subsp. brevistipulata var. brevistipulata
567	0.857143	1	0.923077	6	Macaranga tanarius (L.) M_ll.Arg. var. tomentosa (Blume) M_ll.Arg.
568	1	1	1	3	Vicia pseudo-orobus Fisch. et C.A.Mey.
569	0.502924	0.710744	0.589041	121	Lindera umbellata Thunb. var. membranacea (Maxim.) Momiy. ex H.Hara et M.Mizush.
570	0.85	0.73913	0.790698	23	Elaeagnus macrophylla Thunb.
571	0.945205	0.958333	0.951724	72	Plantago asiatica L.
572	0.75	0.157895	0.26087	19	Sasa megalophylla Makino et Uchida
573	0.923077	0.96	0.941176	25	Callicarpa subpubescens Hook. et Arn.
574	1	0.928571	0.962963	14	Cimicifuga japonica (Thunb.) Spreng.
575	0.971154	0.961905	0.966507	105	Thelypteris quelpaertensis (Christ) Ching
576	0.5	0.833333	0.625	18	Melicope grisea (Planch.) T.G.Hartley var. grisea
577	0.921053	0.897436	0.909091	39	Ophiopogon planiscapus Nakai
578	0.212121	0.304348	0.25	23	Vaccinium smallii A.Gray var. smallii
579	0.931973	0.951389	0.941581	144	Cardamine scutata Thunb.
580	0.833333	0.714286	0.769231	7	Oplismenus compositus (L.) P.Beauv. var. patens (Honda) Ohwi
581	0.785714	0.846154	0.814815	13	Hydrocotyle javanica Thunb.
582	0.857143	0.857143	0.857143	7	Hylodesmum laxum (DC.) H.Ohashi & R.R.Mill
583	0.911504	0.953704	0.932127	108	Pteris terminalis Wall. ex J.Agardh var. fauriei (Christ) Ebihara et Nakato
584	0.989865	0.955435	0.972345	920	Pteris cretica L.
585	0.959459	0.916129	0.937294	155	Pteris terminalis Wall. ex J.Agardh var. terminalis
586	0.918919	0.971429	0.944444	35	Galium pseudoasprellum Makino
587	0.869565	0.769231	0.816327	26	Tilia maximowicziana Shiras.
588	0.933333	0.875	0.903226	16	Urena lobata L. subsp. lobata
589	0.75	1	0.857143	3	Hamamelis japonica Siebold et Zucc. var. megalophylla (Koidz.) Kitam.
590	1	1	1	5	Erythranthe sessilifolia (Maxim.) G.L.Nesom
591	0.956522	0.733333	0.830189	30	Diplazium hayatamae N.Ohta et M.Takamiya
592	0.65	0.866667	0.742857	15	Osmunda x intermedia (Honda) Sugim.
593	0.983607	0.909091	0.944882	66	Alnus sieboldiana Matsum.
594	1	1	1	9	Taxillus yadoriki (Siebold ex Maxim.) Danser
595	0.851852	0.958333	0.901961	24	Rubus croceacanthus H.L_v.
596	0.928571	1	0.962963	39	Siphonostegia laeta S.Moore
597	0.709091	0.795918	0.75	49	Calamagrostis x grandiseta Takeda
598	0.75	0.75	0.75	12	Miscanthus intermedius (Honda) Honda
599	0.954545	1	0.976744	21	Scrophularia kakudensis Franch.
600	0.375	0.6	0.461538	5	Cyperus mindorensis (Steud.) Huygh.
601	0.959596	0.954774	0.957179	199	Deparia okuboana (Makino) M.Kato
602	0.897059	0.897059	0.897059	68	Deparia unifurcata (Baker) M.Kato
603	0.857143	1	0.923077	18	Lonicera tschonoskii Maxim.
604	0.2	0.25	0.222222	16	Eupatorium makinoi T.Kawahara et Yahara var. oppositifolium (Koidz.) T.Kawahara et Yahara
605	1	1	1	78	Monachosorum x flagellare (Maxim. ex Makino) Hayata
606	0.666667	1	0.8	4	Rubus pseudosieboldii Makino
607	0.75	0.6	0.666667	5	Ambrosia trifida L.
608	1	0.846154	0.916667	13	Bolbitis heteroclita (C.Presl) Ching
609	0.91989	0.927577	0.923717	359	Dryopteris hondoensis Koidz.
610	0.888889	1	0.941176	8	Eriocaulon buergerianum K_rn.
611	0.873016	0.916667	0.894309	60	Deparia conilii (Franch. et Sav.) M.Kato x D. japonica (Thunb.) M.Kato
612	0	0	0	4	Oenothera glazioviana Micheli
613	0.9	0.9	0.9	10	Comanthosphace stellipila (Miq.) S.Moore var. tosaensis (Makino ex Koidz.) Makino
614	0.647059	0.6875	0.666667	16	Viburnum wrightii Miq. var. stipellatum Nakai
615	0.78125	0.892857	0.833333	28	Callicarpa japonica Thunb. var. luxurians Rehder
616	0.954545	0.988235	0.971098	85	Deparia pterorachis (Christ) M.Kato
617	0.884211	0.831683	0.857143	101	Acer amoenum Carri_re var. amoenum
618	0.923077	0.923077	0.923077	13	Miricacalia makinoana (Yatabe) Kitam.
619	0.857143	1	0.923077	6	Vigna reflexopilosa Hayata
620	0.842105	0.888889	0.864865	18	Platanthera sachalinensis F.Schmidt
621	0.47619	0.588235	0.526316	17	Cerasus sargentii (Rehder) H.Ohba var. sargentii
622	0.965517	0.903226	0.933333	31	Stellaria monosperma Buch.-Ham. ex D.Don var. japonica Maxim.
623	0.888889	0.888889	0.888889	9	Arenaria lateriflora L.
624	0.75	0.5	0.6	6	Aster yomena (Kitam.) Honda var. angustifolius (Nakai) Soejima et Igari
625	0.625	0.714286	0.666667	7	Artemisia montana (Nakai) Pamp.
626	0.928571	0.866667	0.896552	15	Cynoglossum furcatum Wall. var. villosulum (Nakai) Riedl
627	0.923077	0.75	0.827586	16	Eleutherococcus spinosus (L.f.) S.Y.Hu var. japonicus (Franch. et Sav.) H.Ohba
628	1	1	1	19	Tephroseris integrifolia (L.) Holub subsp. kirilowii (Turcz. ex DC.) B.Nord.
629	0.857143	0.923077	0.888889	13	Scutellaria brachyspica Nakai et H.Hara
630	0.9	0.870968	0.885246	31	Lysimachia clethroides Duby
631	1	0.888889	0.941176	18	Salsola komarovii Iljin
632	1	0.333333	0.5	3	Shibataea kumasaca (Zoll. ex Steud.) Nakai
633	0.8	0.285714	0.421053	14	Machilus boninensis Koidz.
634	0.55	0.916667	0.6875	12	Gardenia boninensis (Nakai) Tuyama ex Toyoda
635	0.555556	1	0.714286	5	Phyllanthus deblis J.G.Klein ex Willd.
636	1	0.6	0.75	5	Paspalum conjugatum Bergius
637	0.916667	0.916667	0.916667	12	Pteris boninensis H.Ohba
638	0.888889	0.727273	0.8	11	Psychotria homalosperma A.Gray
639	0.875	0.823529	0.848485	17	Cinnamomum pseudopedunculatum Hayata
640	0.857143	0.857143	0.857143	14	Magnolia compressa Maxim.
641	0.944444	0.894737	0.918919	19	Acer ukurunduense Trautv. et C.A.Mey.
642	0.939394	0.984127	0.96124	63	Cymbopogon tortilis (J.Presl) A.Camus var. goeringii (Steud.) Hand.-Mazz.
643	1	1	1	5	Pulsatilla cernua (Thunb.) Berchtold et J.Presl
644	0.166667	0.178571	0.172414	28	Pleioblastus argenteostriatus (Regel) Nakai 'Okina'
645	0.888889	0.727273	0.8	11	Ligustrum liukiuense Koidz.
646	1	0.333333	0.5	6	Quercus miyagii Koidz.
647	1	0.96	0.979592	25	Microsorum scolopendria (Burm.f.) Copel.
648	0.72	1	0.837209	18	Bolbitis appendiculata (Willd.) K.Iwats.
649	1	0.8	0.888889	5	Adiantum flabellulatum L.
650	1	0.833333	0.909091	6	Clinopodium chinense (Benth.) Kuntze subsp. chinense
651	1	0.4	0.571429	5	Diplazium okinawaense Tagawa
652	0.4	0.4	0.4	5	Castanopsis sieboldii (Makino) Hatus. ex T.Yamaz. et Mashiba subsp. lutchuensis (Koidz.) H.Ohba
653	0.5625	0.5625	0.5625	16	Carex ischnostachya Steud. var. fastigiata T.Koyama
654	0.769231	0.769231	0.769231	13	Strobilanthes tashiroi Hayata
655	1	0.888889	0.941176	9	Diplocyclos palmatus (L.) C.Jeffrey
656	0.777778	1	0.875	7	Hemipilia lepida (Rchb.f.) Y.Tang, H.Peng et T.Yukawa
657	0.8	1	0.888889	8	Buxus liukiuensis (Makino) Makino
658	1	0.882353	0.9375	17	Trachelospermum asiaticum (Siebold et Zucc.) Nakai var. liukiuense (Hatus.) Hatus.
659	0.92	1	0.958333	23	Ainsliaea macroclinidioides Hayata var. okinawensis (Hayata) Kitam.
660	0.96	0.857143	0.90566	28	Miscanthus sacchariflorus (Maxim.) Benth. et Hook.f. ex Franch.
661	0.941176	0.941176	0.941176	17	Hygrophila lancea (Thunb.) Miq.
662	0	0	0	4	Taraxacum denudatum H.Koidz.
663	0.888889	0.888889	0.888889	36	Galium trifloriforme Kom.
664	0.611111	0.785714	0.6875	14	Cerasus apetala (Siebold et Zucc.) Masam. et S.Suzuki var. pilosa (Koidz.) H.Ohba
665	0.923077	0.895522	0.909091	67	Carex foliosissima F.Schmidt var. foliosissima
666	0.79661	0.824561	0.810345	57	Dryopteris uniformis (Makino) Makino
667	0.777778	0.954545	0.857143	22	Ainsliaea acerifolia Sch.Bip. var. subapoda Nakai
668	0.875	0.583333	0.7	12	Cardamine kiusiana H.Hara
669	1	1	1	13	Athyrium alpestre (Hoppe) Clairv. subsp. americanum (Butters) Lellinger
670	1	0.666667	0.8	6	Myriophyllum oguraense Miki
671	0.705882	0.8	0.75	15	Inula britannica L. subsp. japonica (Thunb.) Kitam.
672	0.956522	0.916667	0.93617	24	Atractylodes japonica Koidz. ex Kitam.
673	0.953488	0.938931	0.946154	131	Struthiopteris amabilis (Makino) Ching
674	0.996855	0.984472	0.990625	644	Dryopteris crassirhizoma Nakai
675	0.944444	0.944444	0.944444	18	Polypodium fauriei Christ
676	0.733333	1	0.846154	11	Inula ciliaris (Miq.) Maxim. var. glandulosa Kitam.
677	0.857143	0.857143	0.857143	7	Ligularia fischeri (Ledeb.) Turcz.
678	0.828125	0.883333	0.854839	60	Carex otaruensis Franch.
679	0.9375	1	0.967742	15	Oxalis dillenii Jacq.
680	0.95	0.926829	0.938272	82	Hypericum erectum Thunb.
681	0.938462	0.924242	0.931298	66	Patrinia villosa (Thunb.) Juss.
682	1	0.9375	0.967742	16	Arachniodes yoshinagae (Makino) Ching
683	0.969697	0.888889	0.927536	36	Viburnum phlebotrichum Siebold et Zucc.
684	0.894737	0.85	0.871795	40	Artemisia japonica Thunb.
685	0.333333	0.4	0.363636	5	Microlepia sinostrigosa Ching
686	0.769231	0.833333	0.8	12	Lamium album L. var. barbatum (Siebold et Zucc.) Franch. et Sav.
687	0.714286	0.714286	0.714286	7	Xanthium strumarium L. subsp. sibiricum (Patrin ex Widder) Greuter
688	0.608696	0.823529	0.7	17	Cirsium nipponense (Nakai) Koidz.
689	0.0416667	0.0526316	0.0465116	19	Acer pictum Thunb. subsp. pictum f. ambiguum (Pax) H.Ohashi
690	0.87234	0.911111	0.891304	45	Lolium arundinaceum (Schreb.) Darbysh.
691	0.938967	0.961538	0.950119	208	Arachniodes chinensis (Rosenst.) Ching
692	1	0.631579	0.774194	19	Cyperus pilosus Vahl
693	0.833333	1	0.909091	5	Ajuga dictyocarpa Hayata
694	0.947368	0.972973	0.96	37	Selaginella doederleinii Hieron.
695	0.857143	0.8	0.827586	30	Juglans mandshurica Maxim. var. sachalinensis (Komatsu) Kitam.
696	0.666667	0.833333	0.740741	12	Zoysia macrostachya Franch. et Sav.
697	0.7	0.875	0.777778	16	Filipendula camtschatica (Pall.) Maxim.
698	1	0.851852	0.92	27	Carex dickinsii Franch. et Sav.
699	0.842105	1	0.914286	16	Osmunda claytoniana L.
700	0.969231	0.940299	0.954545	67	Youngia japonica (L.) DC.
701	0.333333	0.2	0.25	5	Celastrus orbiculatus Thunb. var. strigillosus (Nakai) H.Hara
702	0.128205	0.454545	0.2	11	Huperzia serrata (Thunb.) Trevis. var. longipetiolata (Spring) H.M.Chang
703	0.846154	0.814815	0.830189	27	Dioscorea tokoro Makino
704	0.892857	0.862069	0.877193	29	Deyeuxia gigas (Takeda) Ohwi
705	0.740741	0.833333	0.784314	24	Sonchus asper (L.) Hill
706	0.95	1	0.974359	19	Gastrodia elata Blume
707	0.860465	0.870588	0.865497	85	Diplazium nipponicum Tagawa
708	0.75	0.857143	0.8	7	Lonicera vidalii Franch. et Sav.
709	0.985986	0.965686	0.975731	1020	Cyrtomium falcatum (L.f.) C.Presl subsp. falcatum
710	0.9	0.947368	0.923077	38	Cynoglossum asperrimum Nakai var. tosaense (Nakai) H.Hara
711	0.714286	0.731707	0.722892	41	Salix udensis Trautv. et C.A.Mey.
712	1	1	1	4	Betula schmidtii Regel
713	1	0.9375	0.967742	32	Eleusine indica (L.) Gaertn.
714	1	0.333333	0.5	3	Ulmus laciniata (Trautv.) Mayr ex Schwapp.
715	0.608696	0.7	0.651163	20	Potamogeton natans L.
716	1	0.945946	0.972222	37	Potentilla kleiniana Wight et Arn. subsp. anemonifolia (Lehm.) Murata
717	1	0.925373	0.96124	67	Patrinia scabiosifolia Link
718	0.881356	0.912281	0.896552	57	Sagittaria trifolia L.
719	0.714286	0.833333	0.769231	6	Torilis scabra (Thunb.) DC.
720	1	0.846154	0.916667	13	Oxytropis japonica Maxim. var. japonica
721	0.903226	0.848485	0.875	33	Synurus pungens (Franch. et Sav.) Kitam.
722	0.6875	0.6875	0.6875	16	Gentiana makinoi Kusn.
723	1	1	1	15	Pertya trilobata (Makino) Makino
724	0.882353	0.882353	0.882353	17	Nasturtium officinale R.Br.
725	1	0.75	0.857143	4	Erodium cicutarium (L.) L'H_r.
726	1	0.878788	0.935484	33	Cerastium glomeratum Thuill.
727	1	1	1	14	Polystichum lepidocaulon (Hook.) J.Sm.
728	0.5	0.818182	0.62069	11	Polystichum x ongataense Sa.Kurata
729	0.9375	0.833333	0.882353	18	Rhododendron weyrichii Maxim.
730	1	0.666667	0.8	3	Ajuga ciliata Bunge var. villosior A.Gray ex Nakai
731	1	0.909091	0.952381	11	Ligularia kaialpina Kitam.
732	0.857143	0.5	0.631579	12	Dioscorea quinquelobata Thunb.
733	0.454545	0.714286	0.555556	7	Maclura cochinchinensis (Lour.) Corner
734	0.75	0.6	0.666667	5	Iris laevigata Fisch.
735	0.818182	0.6	0.692308	15	Glechoma hederacea L. subsp. grandis (A.Gray) H.Hara
736	1	0.5	0.666667	4	Sisymbrium officinale (L.) Scop.
737	0.6	0.692308	0.642857	13	Glochidion zeylanicum (Gaertn.) A.Juss. var. zeylanicum
738	0.957746	0.971429	0.964539	70	Epipactis thunbergii A.Gray
739	1	0.5	0.666667	4	Uncaria rhynchophylla (Miq.) Miq.
740	0.942857	0.846154	0.891892	39	Dendropanax trifidus (Thunb.) Makino ex H.Hara
741	0.848485	0.823529	0.835821	34	Litsea coreana H.L_v.
742	0.625	1	0.769231	5	Goodyera hachijoensis Yatabe var. matsumurana (Schltr.) Ohwi
743	0.888889	0.761905	0.820513	42	Carex dispalata Boott
744	0.7	1	0.823529	7	Clematis patens C.Morren et Decne.
745	0.714286	0.833333	0.769231	6	Gastrochilus japonicus (Makino) Schltr.
746	0.789474	0.652174	0.714286	23	Quercus dentata Thunb.
747	0.238095	0.277778	0.25641	18	Quercus x angustilepidota Nakai
748	0.892857	1	0.943396	25	Pertya robusta (Maxim.) Makino
749	0.923077	1	0.96	12	Acer diabolicum Blume ex K.Koch
750	0.833333	0.769231	0.8	13	Broussonetia papyrifera (L.) L'H_r. ex Vent.
751	1	1	1	5	Triumfetta rhomboidea Jacq.
752	0.875	0.945946	0.909091	37	Vicia tetrasperma (L.) Schreb.
753	0.844444	0.894118	0.868571	85	Cerasus leveilleana (Koehne) H.Ohba
754	0.967742	0.967742	0.967742	31	Beckmannia syzigachne (Steud.) Fernald
755	0.88	0.88	0.88	25	Inula salicina L. var. asiatica Kitam.
756	0.948276	0.982143	0.964912	56	Eragrostis ferruginea (Thunb.) P.Beauv.
757	0.918367	0.9375	0.927835	48	Polystichum makinoi (Tagawa) Tagawa
758	0.928571	1	0.962963	13	Erythronium japonicum Decne.
759	1	0.4	0.571429	5	Carex macrandrolepis H.L_v.
760	0.910448	0.924242	0.917293	66	Oxalis corniculata L.
761	0.982857	0.988506	0.985673	174	Selaginella involvens (Sw.) Spring
762	0.666667	0.714286	0.689655	14	Ageratum conyzoides L.
763	0.988372	0.977011	0.982659	87	Ctenitis subglandulosa (Hance) Ching
764	0.777778	0.933333	0.848485	15	Cercidiphyllum japonicum Siebold et Zucc. ex Hoffm. et Schult.
765	0.939394	0.911765	0.925373	34	Nanocnide japonica Blume
766	0.97561	0.952381	0.963855	42	Lindera erythrocarpa Makino
767	1	0.948276	0.973451	58	Thesium chinense Turcz.
768	1	0.923077	0.96	13	Humulus scandens (Lour.) Merr.
769	0.92	0.92	0.92	25	Photinia glabra (Thunb.) Maxim.
770	0.73913	0.944444	0.829268	18	Arachniodes rhomboidea (Wall. ex C.Presl) Ching
771	0.999265	0.989091	0.994152	1375	Lygodium japonicum (Thunb.) Sw.
772	1	1	1	39	Parasenecio adenostyloides (Franch. et Sav. ex Maxim.) H.Koyama
773	0.885714	0.978947	0.93	95	Trisetum bifidum (Thunb.) Ohwi
774	0.68254	0.86	0.761062	50	Deyeuxia fauriei (Hack.) Ohwi
775	1	1	1	1	Diplopterygium laevissimum (Christ) Nakai
776	0.923077	0.923077	0.923077	13	Valeriana fauriei Briq.
777	0.885714	0.939394	0.911765	33	Spuriopimpinella calycina (Maxim.) Kitag.
778	0.951613	0.936508	0.944	126	Pourthiaea villosa (Thunb.) Decne. var. villosa
779	1	0.777778	0.875	18	Asplenium oligophlebium Baker
780	0.8	0.8	0.8	20	Isodon umbrosus (Maxim.) H.Hara var. leucanthus (Murai) K.Asano f. kameba (Okuyama ex Ohwi) K.Asano
781	1	0.823529	0.903226	17	Dactylis glomerata L.
782	0.882979	0.83	0.85567	100	Elymus tsukushiensis Honda var. transiens (Hack.) Osada
783	0.84	0.954545	0.893617	44	Ischaemum aristatum L. var. crassipes (Steud.) Yonek.
784	0.857143	0.75	0.8	8	Torreya nucifera (L.) Siebold et Zucc.
785	0.73913	0.73913	0.73913	46	Cyperus microiria Steud.
786	0.714286	0.714286	0.714286	7	Thrixspermum japonicum (Miq.) Rchb.f.
787	0.7	0.875	0.777778	8	Elaeagnus umbellata Thunb. var. coreana (H.L_v.) H.L_v.
788	0.97365	0.937817	0.955398	788	Athyrium clivicola Tagawa
789	0.9375	0.833333	0.882353	18	Polystichum microchlamys (Christ) Matsum.
790	0.960526	0.948052	0.954248	77	Pleurosoriopsis makinoi (Maxim. ex Makino) Fomin
791	0.5	0.5	0.5	4	Lepidium didymum L.
792	0.941176	0.888889	0.914286	18	Acer tataricum L. subsp. aidzuense (Franch.) P.C.de Jong
793	1	1	1	12	Brassica juncea (L.) Czern.
794	0.95	0.95	0.95	20	Trichosanthes cucumeroides (Ser.) Maxim. ex Franch. et Sav.
795	1	0.947368	0.972973	19	Smilax insularis T.C.Hsu et S.W.Chung
796	1	1	1	15	Zanthoxylum ailanthoides Siebold et Zucc. var. ailanthoides
797	0.895833	0.934783	0.914894	46	Corchoropsis crenata Siebold et Zucc.
798	0.666667	0.666667	0.666667	6	Pinellia ternata (Thunb.) Breitenb.
799	0.971429	1	0.985507	34	Avena fatua L.
800	0.733333	0.916667	0.814815	12	Ardisia crispa (Thunb.) A.DC.
801	1	0.823529	0.903226	17	Athyrium x purpureipes Sa.Kurata
802	1	1	1	6	Humulus lupulus L. var. cordifolius (Miq.) Maxim. ex Franch. et Sav.
803	1	1	1	21	Athyrium spinulosum (Maxim.) Milde
804	1	0.5	0.666667	4	Thalictrum aquilegiifolium L. var. intermedium Nakai
805	0.948718	0.880952	0.91358	42	Boehmeria nivea (L.) Gaudich. var. concolor Makino f. nipononivea (Koidz.) Kitam. ex H.Ohba
806	0.769231	0.625	0.689655	16	Dimeria ornithopoda Trin. var. tenera (Trin.) Hack.
807	0.916667	0.891892	0.90411	37	Miscanthus tinctorius (Steud.) Hack.
808	0.84	0.875	0.857143	24	Miscanthus oligostachyus Stapf
809	0.827586	0.888889	0.857143	27	Carex omiana Franch. et Sav. var. monticola Ohwi
810	0.8	0.8	0.8	10	Lespedeza cyrtobotrya Miq. f. kawachiana (Nakai) Hatus.
811	0.909091	1	0.952381	30	Veronica undulata Wall.
812	0.666667	0.75	0.705882	16	Ruppia maritima L.
813	0.866667	1	0.928571	13	Agastache rugosa (Fisch. et C.A.Mey.) Kuntze
814	0.904762	0.487179	0.633333	39	Salix miyabeana Seemen subsp. gymnolepis (H.L_v. et Vaniot) H.Ohashi et Yonek.
815	1	0.777778	0.875	9	Chenopodium acuminatum Willd. var. vachelii (Hook. et Arn.) Moq.
816	0.933333	0.965517	0.949153	29	Chamaecrista nomame (Makino) H.Ohashi
817	0.9	0.9	0.9	50	Cyperus sanguinolentus Vahl
818	1	0.890625	0.942149	64	Carex incisa Boott
819	0.953125	0.953125	0.953125	64	Dianthus superbus L. var. longicalycinus (Maxim.) F.N.Williams
820	0.823529	0.933333	0.875	30	Anaphalis margaritacea (L.) Benth. et Hook.f. var. yedoensis (Franch. et Sav.) Ohwi
821	0.833333	0.952381	0.888889	21	Alnus serrulatoides Callier
822	0.941176	1	0.969697	16	Galium verum L.
823	0.849057	0.978261	0.909091	46	Artemisia capillaris Thunb.
824	0.857143	0.5	0.631579	12	Asarum nipponicum F.Maek. var. nipponicum
825	0.946429	0.898305	0.921739	59	Schoenoplectiella triangulata (Roxb.) J.Jung et H.K.Choi var. triangulata
826	0.912281	1	0.954128	52	Glochidion obovatum Siebold et Zucc.
827	1	0.979167	0.989474	48	Taraxacum japonicum Koidz.
828	1	1	1	15	Crepidomanes thysanostomum (Makino) Ebihara et K.Iwats.
829	0.888889	0.875	0.88189	64	Carex morrowii Boott
830	0.6875	0.611111	0.647059	18	Taraxacum platycarpum Dahlst. var. platycarpum
831	1	0.2	0.333333	5	Euonymus sieboldianus Blume var. sanguineus Nakai
832	0.769231	0.714286	0.740741	14	Aster yomena (Kitam.) Honda var. dentatus (Kitam.) H.Hara
833	1	0.666667	0.8	12	Viburnum opulus L. var. sargentii (Koehne) Takeda
834	0.774194	0.857143	0.813559	28	Metaplexis japonica (Thunb.) Makino
835	0.947368	1	0.972973	18	Nymphoides indica (L.) Kuntze
836	0.923077	1	0.96	12	Hydrangea macrophylla (Thunb.) Ser. f. normalis (E.H.Wilson) H.Hara
837	0.96875	0.939394	0.953846	33	Hydrangea scandens (L.f.) Ser.
838	0.9	0.818182	0.857143	11	Ficus microcarpa L.f.
839	0.5	0.333333	0.4	6	Typha latifolia L.
840	0.88	0.830189	0.854369	53	Viburnum dilatatum Thunb.
841	0.735294	0.862069	0.793651	29	Carpesium divaricatum Siebold et Zucc. var. divaricatum
842	0.75	0.75	0.75	4	Empetrum nigrum L. var. japonicum K. Koch
843	0.904762	1	0.95	19	Diplomorpha sikokiana (Franch. et Sav.) Honda
844	0.833333	1	0.909091	5	Balanophora tobiracola Makino
845	0.666667	0.5	0.571429	4	Calanthe citrina Scheidw.
846	0.666667	0.333333	0.444444	6	Senecio nemorensis L.
847	0.916667	0.956522	0.93617	46	Rotala indica (Willd.) Koehne
848	0.953488	0.911111	0.931818	45	Trichosanthes kirilowii Maxim. var. japonica (Miq.) Kitam.
849	1	0.892857	0.943396	28	Platycodon grandiflorus (Jacq.) A.DC.
850	1	1	1	4	Triodanis perfoliata (L.) Nieuwl.
851	1	0.923077	0.96	13	Dianella ensifolia (L.) DC.
852	1	0.8	0.888889	5	Helianthus tuberosus L.
853	0.930233	0.930233	0.930233	43	Anemone pseudoaltaica H.Hara
854	1	1	1	4	Davallia repens (L.f.) Kuhn
855	0.785714	0.916667	0.846154	12	Chrysanthemum seticuspe (Maxim.) Hand.-Mazz. f. boreale (Makino) H.Ohashi et Yonek.
856	0.6	0.75	0.666667	12	Dioscorea septemloba Thunb. var. septemloba
857	1	0.4	0.571429	5	Eupatorium laciniatum Kitam. var. dissectum (Makino) Kitam.
858	0.846154	0.970588	0.90411	34	Synurus palmatopinnatifidus (Makino) Kitam. var. palmatopinnatifidus
859	0.95122	0.975	0.962963	80	Galium kikumugura Ohwi
860	0.978261	0.9375	0.957447	48	Limnophila sessiliflora (Vahl) Blume
861	0.833333	0.909091	0.869565	33	Corydalis heterocarpa Siebold et Zucc. var. japonica (Franch. et Sav.) Ohwi
862	1	0.8	0.888889	5	Catalpa ovata G.Don
863	1	0.866667	0.928571	15	Arisaema kishidae Makino ex Nakai
864	1	0.625	0.769231	8	Iris pseudacorus L.
865	0.5	0.5	0.5	4	Asparagus schoberioides Kunth
866	0.971645	0.980916	0.976258	524	Plagiogyria japonica Nakai
867	0.947368	0.878049	0.911392	41	Potentilla fragarioides L. var. major Maxim.
868	0.833333	0.833333	0.833333	12	Marsdenia tomentosa C.Morren et Decne.
869	0.75	0.666667	0.705882	9	Cirsium sieboldii Miq.
870	0.875	0.875	0.875	8	Leonurus macranthus Maxim.
871	1	0.888889	0.941176	18	Leptatherum japonicum Franch. et Sav. var. boreale (Ohwi) Ibaragi et Yonek.
872	0.933333	0.823529	0.875	17	Ludwigia octovalvis (Jacq.) P.H.Raven
873	0.777778	0.777778	0.777778	9	Lonicera hypoglauca Miq.
874	1	0.962963	0.981132	27	Muhlenbergia ramosa (Hack.) Makino
875	0.833333	0.75	0.789474	20	Wollastonia biflora (L.) DC.
876	1	1	1	8	Reineckea carnea (Andrews) Kunth
877	1	0.944444	0.971429	18	Ainsliaea apiculata Sch.Bip.
878	0.857143	0.75	0.8	8	Hemisteptia lyrata (Bunge) Fisch. et C.A.Mey.
879	0.956522	0.956522	0.956522	69	Bromus remotiflorus (Steud.) Ohwi
880	0.954545	0.954545	0.954545	22	Lycoris sanguinea Maxim. var. sanguinea
881	0.166667	0.0909091	0.117647	11	Justicia procumbens L. var. riukiuensis Yamam.
882	0.932584	0.912088	0.922222	91	Ranunculus silerifolius H.L_v. var. glaber (H.Boissieu) Tamura
883	0.820513	0.864865	0.842105	74	Justicia procumbens L. var. leucantha Honda f. japonica (Thunb.) H.Hara
884	0.786885	0.90566	0.842105	53	Salix vulpina Andersson subsp. vulpina
885	0.921053	0.875	0.897436	40	Impatiens noli-tangere L.
886	0.944444	0.944444	0.944444	54	Hedera rhombea (Miq.) Bean
887	1	1	1	43	Galium kinuta Nakai et H.Hara
888	0.666667	0.8	0.727273	5	Zeuxine strateumatica (L.) Schltr.
889	0.8	0.8	0.8	5	Carex matsumurae Franch.
890	0.909091	0.769231	0.833333	13	Dryopteris kinokuniensis Sa.Kurata
891	0.791667	0.730769	0.76	26	Diplazium donianum (Mett.) Tardieu var. donianum
892	0.910256	0.959459	0.934211	74	Lespedeza buergeri Miq.
893	0.888889	0.571429	0.695652	14	Phellodendron amurense Rupr. var. amurense
894	0.864407	0.927273	0.894737	55	Salvia nipponica Miq.
895	1	0.666667	0.8	3	Epimedium koreanum Nakai
896	0.785714	0.916667	0.846154	12	Weigela maximowiczii (S.Moore) Rehder
897	0.5	1	0.666667	4	Rhododendron aureum Georgi
898	1	0.833333	0.909091	6	Gagea nakaiana Kitag.
899	0.666667	1	0.8	4	Viola biflora L. var. biflora
900	1	0.933333	0.965517	15	Linum medium (Planch.) Britton
901	0.75	0.6	0.666667	5	Rubus yoshinoi Koidz.
902	0.946237	0.931217	0.938667	189	Stachyurus praecox Siebold et Zucc.
903	0.333333	0.25	0.285714	4	Pleioblastus kodzumae Makino
904	0.954545	0.954545	0.954545	22	Pellionia scabra Benth.
905	0.959184	0.94	0.949495	50	Trigonotis peduncularis (Trevir.) F.B.Forbes et Hemsl.
906	0.92	0.793103	0.851852	29	Hymenophyllum oligosorum Makino
907	0.870968	0.931034	0.9	29	Dryopteris maximowicziana (Miq.) C.Chr.
908	0.166667	0.166667	0.166667	6	Polystichum x kiyozumianum Sa.Kurata
909	0.625	0.5	0.555556	10	Dryopteris namegatae (Sa.Kurata) Sa.Kurata
910	0.98818	0.977778	0.982951	855	Diplazium squamigerum (Mett.) C.Hope
911	0.822222	0.880952	0.850575	42	Ajuga decumbens Thunb.
912	1	1	1	4	Burmannia nepalensis (Miers) Hook.f.
913	0.857143	0.857143	0.857143	7	Arisaema sazensoo (Blume) Makino
914	0.8	0.666667	0.727273	6	Rhododendron nudipes Nakai var. kirishimense T.Yamaz.
915	1	0.789474	0.882353	19	Phedimus aizoon (L.) 't Hart var. floribundus (Nakai) H.Ohba
916	0.855856	0.826087	0.840708	115	Setaria glauca (L.) P.Beauv. var. pallidefusca (Schumach.) T.Koyama
917	1	1	1	13	Corydalis papilligera Ohwi
918	0.973684	0.973684	0.973684	38	Carex persistens Ohwi
919	0.886364	0.975	0.928571	40	Cerasus incisa (Thunb.) Loisel. var. kinkiensis (Koidz.) H.Ohba
920	1	0.8	0.888889	5	Goodyera procera (Ker Gawl.) Hook.
921	0.714286	0.769231	0.740741	13	Lonicera morrowii A.Gray
922	1	0.964286	0.981818	28	Narthecium asiaticum Maxim.
923	0.363636	0.48	0.413793	25	Sida rhombifolia L. subsp. rhombifolia
924	0.333333	0.625	0.434783	8	Neolitsea sericea (Blume) Koidz. var. aurata (Hayata) Hatus.
925	1	0.909091	0.952381	22	Carex pyrenaica Wahlenb. var. altior K_k.
926	1	1	1	5	Curculigo orchioides Gaertn.
927	1	1	1	14	Trollius hondoensis Nakai
928	0.930556	0.858974	0.893333	78	Agrimonia pilosa Ledeb. var. japonica (Miq.) Nakai
929	0.9	0.870968	0.885246	31	Cephalanthera falcata (Thunb.) Blume
930	1	0.954545	0.976744	22	Patrinia triloba (Miq.) Miq. var. palmata (Maxim.) H.Hara
931	0.6	0.6	0.6	5	Glochidion zeylanicum (Gaertn.) A.Juss. var. lanceolatum (Hayata) M.J.Deng et J.C.Wang
932	0.5	0.4	0.444444	5	Dioscorea pseudojaponica Hayata
933	0.846154	0.666667	0.745763	33	Rumex japonicus Houtt.
934	0.666667	0.666667	0.666667	6	Liparis auriculata Blume ex Miq.
935	0.83871	0.83871	0.83871	31	Cynodon dactylon (L.) Pers. var. dactylon
936	0.75	0.75	0.75	4	Allium victorialis L. subsp. platyphyllum Hult_n
937	0.821429	0.851852	0.836364	27	Tarenna kotoensis (Hayata) Kaneh. et Sasaki var. gyokushinkwa (Ohwi) Masam.
938	0.8	0.666667	0.727273	6	Crateva formosensis (Jacobs) B.S.Sun
939	0.75	0.75	0.75	4	Ficus variegata Blume
940	0.833333	1	0.909091	5	Leucaena leucocephala (Lam.) de Wit
941	0.976744	0.913043	0.94382	46	Hydrangea bifida (Maxim.) Y.De Smet et Granados
942	0.866667	0.962963	0.912281	27	Cephalanthera erecta (Thunb.) Blume
943	0.833333	0.9375	0.882353	32	Monotropastrum humile (D.Don) H.Hara
944	0.972973	0.8	0.878049	45	Monotropa uniflora L.
945	1	0.857143	0.923077	7	Lysimachia acroadenia Maxim.
946	0.866667	0.764706	0.8125	17	Vaccinium wrightii A.Gray
947	1	0.979167	0.989474	48	Veronicastrum japonicum (Nakai) T.Yamaz. var. japonicum
948	0.916667	0.785714	0.846154	14	Cyperus compressus L.
949	0.342857	0.521739	0.413793	23	Fimbristylis dichotoma (L.) Vahl var. diphylla (Retz.) T.Koyama
950	0.857143	0.947368	0.9	19	Lycium chinense Mill.
951	0.906542	1	0.95098	97	Hydrangea alternifolia Siebold
952	0.84	0.807692	0.823529	26	Juncus tenuis Willd.
953	0.897436	0.945946	0.921053	37	Rubus hirsutus Thunb.
954	0.869565	0.909091	0.888889	22	Clerodendrum trichotomum Thunb. var. trichotomum
955	0.6	0.6	0.6	5	Boehmeria gracilis C.H.Wright
956	0.785714	0.916667	0.846154	12	Asparagus cochinchinensis (Lour.) Merr.
957	0.857143	0.964286	0.907563	56	Carex rugata Ohwi
958	0.984564	0.980241	0.982398	911	Matteuccia struthiopteris (L.) Tod.
959	0.916667	0.846154	0.88	13	Scaevola taccada (Gaertn.) Roxb.
960	0.971429	0.894737	0.931507	38	Aeschynomene indica L.
961	0.975	1	0.987342	39	Chelidonium majus L. subsp. asiaticum H.Hara
962	0.933333	1	0.965517	14	Vicia cracca L.
963	0.882353	0.789474	0.833333	19	Chaenomeles japonica (Thunb.) Lindl. ex Spach
964	0.948718	0.925	0.936709	40	Clematis stans Siebold et Zucc.
965	0	0	0	1	Cyathea hancockii Copel.
966	0.9375	0.9375	0.9375	16	Ainsliaea uniflora Sch.Bip.
967	0.977778	0.93617	0.956522	47	Phalaris arundinacea L.
968	0.95	0.863636	0.904762	22	Lysimachia vulgaris L. subsp. davurica (Ledeb.) Tatew.
969	0.997655	0.995322	0.996487	855	Adiantum pedatum L.
970	0.890909	0.942308	0.915888	52	Microlepia x bipinnata (Makino) Y.Shimura
971	1	0.666667	0.8	12	Xylosma congesta (Lour.) Merr.
972	0.7	0.777778	0.736842	9	Cinnamomum camphora (L.) J.Presl
973	0.666667	0.75	0.705882	8	Mallotus philippensis (Lam.) M_ll.Arg.
974	0.976744	0.933333	0.954545	45	Pueraria lobata (Willd.) Ohwi subsp. lobata
975	0.666667	0.5	0.571429	4	Artemisia annua L.
976	0.714286	0.892857	0.793651	28	Gardenia jasminoides Ellis
977	1	1	1	18	Monochasma sheareri (S.Moore) Maxim.
978	0.777778	0.56	0.651163	25	Quercus acutissima Carruth.
979	0.5625	0.473684	0.514286	19	Sasa senanensis (Franch. et Sav.) Rehder
980	0.978723	0.958333	0.968421	48	Rubus crataegifolius Bunge
981	1	1	1	6	Cypripedium japonicum Thunb.
982	0.777778	0.411765	0.538462	17	Sasa veitchii (Carri_re) Rehder var. veitchii
983	0.976378	0.976378	0.976378	127	Carpinus japonica Blume
984	0.894737	0.944444	0.918919	18	Verbena officinalis L.
985	0.571429	0.8	0.666667	15	Sphagneticola calendulacea (L.) Pruski
986	0.9	0.9	0.9	50	Cornus macrophylla Wall.
987	0.91954	0.97561	0.946746	82	Berchemia racemosa Siebold et Zucc.
988	0.803922	0.931818	0.863158	44	Dryopteris lacera (Thunb.) Kuntze
989	0.875	0.960784	0.915888	51	Liparis kumokiri F.Maek.
990	0.981818	0.972973	0.977376	111	Asplenium ruprechtii Sa.Kurata
991	0.984293	0.964103	0.974093	195	Selaginella remotifolia Spring
992	1	0.862069	0.925926	29	Sophora flavescens Aiton
993	1	0.924528	0.960784	53	Castanea crenata Siebold et Zucc.
994	0.96	0.96	0.96	50	Neolepisorus ensatus (Thunb.) Ching
995	0.8	1	0.888889	4	Primula japonica A.Gray
996	0.666667	0.666667	0.666667	3	Bistorta suffulta (Maxim.) H.Gross
997	0.991935	0.984	0.987952	125	Asplenium wrightii D.C.Eaton ex Hook.
998	1	0.5	0.666667	4	Rubia cordifolia L. var. lancifolia Regel
999	0.8	0.8	0.8	5	Mollugo verticillata L.
1000	0.266667	0.210526	0.235294	19	Galium odoratum (L.) Scop.
1001	0.8	0.8	0.8	5	Paris verticillata M.Bieb.
1002	0.96	0.705882	0.813559	34	Clinopodium coreanum (H.L_v.) H.Hara subsp. coreanum
1003	0.958333	1	0.978723	23	Pertya rigidula (Miq.) Makino
1004	0.926829	0.95	0.938272	40	Galium japonicum Makino
1005	0.875	1	0.933333	7	Lilium medeoloides A.Gray
1006	0	0	0	5	Eriocaulon atrum Nakai
1007	1	0.833333	0.909091	6	Thuarea involuta (G.Forst.) R.Br. ex Sm.
1008	1	0.833333	0.909091	6	Vaccinium ovalifolium Sm.
1009	0.844828	0.907407	0.875	54	Rhamnus japonica Maxim. var. decipiens Maxim.
1010	0.952381	0.952381	0.952381	21	Carex arenicola F.Schmidt
1011	0.772727	0.918919	0.839506	37	Ilex rotunda Thunb.
1012	0.833333	1	0.909091	5	Gahnia tristis Nees
1013	0.931034	0.964286	0.947368	28	Symplocos kuroki Nagam.
1014	0.947368	1	0.972973	18	Micranthes fusca (Maxim.) S.Akiyama et H.Ohba var. kikubuki (Ohwi) S.Akiyama et H.Ohba
1015	0.878788	0.90625	0.892308	32	Eleocharis kuroguwai Ohwi
1016	0.777778	0.583333	0.666667	12	Agrostis nigra With.
1017	0.883721	0.883721	0.883721	43	Ilex sugerokii Maxim. var. sugerokii
1018	1	1	1	25	Hosiea japonica Makino
1019	0.833333	1	0.909091	5	Fuirena ciliaris (L.) Roxb.
1020	0.8	0.8	0.8	5	Arenga engleri Becc.
1021	1	0.896552	0.945455	29	Tripterygium regelii Sprague et Takeda
1022	1	0.8	0.888889	35	Fimbristylis diphylloides Makino
1023	0.5	0.583333	0.538462	12	Saussurea sessiliflora (Koidz.) Kitam.
1024	0.75	0.75	0.75	4	Eleocharis kamtschatica (C.A.Mey.) Kom. f. reducta (Ohwi) Ohwi
1025	0.75	0.705882	0.727273	17	Symplocos prunifolia Siebold et Zucc.
1026	0.880952	0.948718	0.91358	39	Isodon trichocarpus (Maxim.) Kud_
1027	0.904762	0.95	0.926829	20	Cyathea podophylla (Hook.) Copel.
1028	0.666667	0.857143	0.75	7	Eriocaulon parvum K_rn.
1029	0.833333	0.714286	0.769231	7	Pinus thunbergii Parl.
1030	0.857143	0.75	0.8	8	Vaccinium uliginosum L. var. japonicum T.Yamaz.
1031	1	1	1	13	Zehneria guamensis (Merr.) Fosberg
1032	0.870968	0.870968	0.870968	31	Hydrilla verticillata (L.f.) Royle
1033	0.954823	0.894737	0.923804	874	Lindera umbellata Thunb. var. umbellata
1034	1	1	1	7	Pongamia pinnata (L.) Pierre
1035	0.967742	1	0.983607	30	Veronica miqueliana Nakai
1036	0.866667	0.95122	0.906977	41	Fatoua villosa (Thunb.) Nakai
1037	1	0.857143	0.923077	7	Alocasia odorum (G.Lodd.) Spach
1038	0.875	0.736842	0.8	19	Celtis boninensis Koidz.
1039	1	1	1	5	Croton cascarilloides Raeusch.
1040	0.5	0.333333	0.4	3	Carex parciflora Boott var. parciflora
1041	0.25	0.333333	0.285714	3	Thlaspi arvense L.
1042	0.909091	0.909091	0.909091	11	Ipomoea pes-caprae (L.) R.Br.
1043	0.5	0.8	0.615385	10	Fraxinus lanuginosa Koidz. f. lanuginosa
1044	0.958333	0.958333	0.958333	24	Vaccinium japonicum Miq. var. ciliare Matsum. ex Komatsu
1045	0.7	0.777778	0.736842	9	Lindera praecox (Siebold et Zucc.) Blume var. pubescens (Honda) Kitam.
1046	0.866667	0.684211	0.764706	19	Fallopia japonica (Houtt.) Ronse Decr. var. uzenensis (Honda) Yonek. et H.Ohashi
1047	0	0	0	10	Echinochloa crus-galli (L.) P.Beauv. var. caudata (Roshev.) Kitag.
1048	0.833333	1	0.909091	5	Achyranthes aspera L. var. aspera
1049	1	0.833333	0.909091	6	Comospermum yedoense (Maxim. ex Franch. et Sav.) Rausch.
1050	1	0.666667	0.8	6	Quercus phillyreoides A.Gray f. wrightii (Nakai) Makino
1051	0.909091	0.882353	0.895522	34	Ischaemum anthephoroides (Steud.) Miq.
1052	0.875	1	0.933333	7	Trichosanthes pilosa Lour.
1053	0.962963	0.8125	0.881356	32	Ranunculus cantoniensis DC.
1054	0.684211	0.928571	0.787879	14	Stachyurus praecox Siebold et Zucc. f. leucotrichus (Hayashi) H.Hara
1055	1	0.5	0.666667	12	Lindera sericea (Siebold et Zucc.) Blume var. sericea
1056	0.9	0.75	0.818182	12	Morus cathayana Hemsl.
1057	0.939394	0.911765	0.925373	34	Hovenia trichocarpa Chun et Tsiang var. robusta (Nakai et Y.Kimura) Y.L.Chen et P.K.Chou
1058	0.941176	0.941176	0.941176	17	Carex duvaliana Franch. et Sav.
1059	1	0.882353	0.9375	17	Carex ciliatomarginata Nakai
1060	1	0.833333	0.909091	6	Viola grypoceras A.Gray f. pubescens (Nakai) M.Mizush.
1061	0.846154	0.916667	0.88	12	Persicaria barbata (L.) H.Hara var. barbata
1062	0	0	0	15	Oplismenus undulatifolius (Ard.) Roem. et Schult. var. undulatifolius f. undulatifolius
1063	0.8	0.8	0.8	5	Stachys aspera Michx. var. japonica (Miq.) Maxim.
1064	0.5	0.5	0.5	4	Erigeron pusillus Nutt.
1065	0.588235	0.833333	0.689655	12	Viburnum plicatum Thunb. var. plicatum f. glabrum (Koidz. ex Nakai) Rehder
1066	0.923077	0.857143	0.888889	14	Galium pogonanthum Franch. et Sav. f. nudiflorum (Makino) Ohwi
1067	0.733333	0.916667	0.814815	12	Scleromitrion angustifolium (Cham. et Schltdl.) Benth.
1068	0.5	0.2	0.285714	5	Ligustrum japonicum Thunb. f. pubescens (Koidz.) Murata
1069	0.615385	0.571429	0.592593	14	Lespedeza thunbergii (DC.) Nakai subsp. patens (Nakai) H.Ohashi
1070	1	0.25	0.4	4	Eurya japonica Thunb. f. australis (Hatus.) Hatus.
1071	0.5	0.909091	0.645161	11	Microlepia marginata (Panzer) C.Chr. f. yakusimensis (H.It_) Sa.Kurata
1072	0.823529	0.893617	0.857143	47	Thelypteris parasitica (L.) Tardieu
1073	0.931034	0.931034	0.931034	29	Zelkova serrata (Thunb.) Makino
1074	0.923077	0.827586	0.872727	29	Hylodesmum podocarpum (DC.) H.Ohashi & R.R.Mill subsp. fallax (Schindl.) H.Ohashi & R.R.Mill
1075	1	0.777778	0.875	9	Eleutherococcus divaricatus (Siebold et Zucc.) S.Y.Hu
1076	0	0	0	4	Alnus hirsuta Turcz. var. hirsuta
1077	0.526316	0.714286	0.606061	14	Rhododendron scabrum G.Don
1078	0.714286	0.833333	0.769231	12	Hovenia dulcis Thunb.
1079	0.99744	0.989839	0.993625	1181	Thelypteris decursivepinnata (H.C.Hall) Ching
1080	0.9375	1	0.967742	15	Astragalus sinicus L.
1081	0.945205	0.958333	0.951724	72	Geranium thunbergii Siebold ex Lindl. et Paxton
1082	0.666667	0.4	0.5	5	Chenopodium ficifolium Sm.
1083	0.875	0.803279	0.837607	61	Boehmeria spicata (Thunb.) Thunb.
1084	0.9	1	0.947368	63	Hydrangea hirta (Thunb.) Siebold et Zucc.
1085	0.939394	0.96875	0.953846	64	Cyperus haspan L. var. tuberiferus T.Koyama
1086	0.909091	0.714286	0.8	14	Cynanchum wilfordii (Maxim.) Hook.f.
1087	0.777778	0.933333	0.848485	30	Rhynchospora fujiiana Makino
1088	0.222222	0.285714	0.25	7	Carex chrysolepis Franch. et Sav.
1089	0.888889	0.914286	0.901408	35	Juncus prismatocarpus R.Br. subsp. leschenaultii (J.Gay ex Laharpe) Kirschner
1090	0.714286	0.625	0.666667	8	Lemna minor L.
1091	0.714286	0.625	0.666667	16	Bolboschoenus koshevnikovii (Litv. ex Zinger) A.E.Kozhevn.
1092	0.807407	0.939655	0.868526	116	Asplenium ritoense Hayata
1093	1	0.8	0.888889	5	Zoysia matrella (L.) Merr.
1094	0	0	0	4	Vaccinium hirtum Thunb. var. hirtum
1095	1	0.666667	0.8	15	Broussonetia x kazinoki Siebold
1096	0.868852	0.854839	0.861789	62	Picris hieracioides L. subsp. japonica (Thunb.) Krylov
1097	0.2	0.333333	0.25	6	Antidesma pentandrum (Blanco) Merr.
1098	1	0.923077	0.96	13	Nuphar japonica DC.
1099	1	0.956522	0.977778	23	Anthoxanthum nitens (Weber) Y.Schouten et Veldkamp var. sachalinense (Printz) Yonek.
1100	0.942857	0.804878	0.868421	41	Carex pumila Thunb.
1101	1	0.942857	0.970588	35	Carex kobomugi Ohwi
1102	1	1	1	4	Menispermum dauricum DC.
1103	0.866667	0.906977	0.886364	43	Thelypteris triphylla (Sw.) K.Iwats.
1104	0.909091	0.967742	0.9375	31	Parasenecio maximowiczianus (Nakai et F.Maek. ex H.Hara) H.Koyama
1105	0.972536	0.972536	0.972536	619	Hymenophyllum barbatum (Bosch) Baker
1106	0.974359	0.974359	0.974359	39	Brachyelytrum japonicum (Hack.) Hack. ex Honda
1107	0.957143	0.985294	0.971014	68	Pertya scandens (Thunb.) Sch.Bip.
1108	1	0.666667	0.8	18	Corylopsis gotoana Makino
1109	0.993072	0.99768	0.99537	431	Onoclea sensibilis L. var. interrupta Maxim.
1110	1	0.894737	0.944444	19	Zoysia pacifica (Goudswaard) M.Hotta et Kuroki
1111	0.948718	0.973684	0.961039	76	Arisaema peninsulae Nakai
1112	0.375	0.75	0.5	4	Lepisorus uchiyamae (Makino) H.It_
1113	1	0.75	0.857143	4	Tephroseris flammea (Turcz. ex DC.) Holub subsp. glabrifolia (Cufod.) B.Nord.
1114	0.545455	0.428571	0.48	14	Lapsanastrum apogonoides (Maxim.) Pak et K.Bremer
1115	0.85	1	0.918919	17	Lilium leichtlinii Hook.f. f. pseudotigrinum (Carri_re) H.Hara et Kitam.
1116	0.777778	1	0.875	7	Elodea nuttallii (Planch.) St.John
1117	0.5	0.6	0.545455	5	Vincetoxicum floribundum (Miq.) Franch. et Sav.
1118	0.921875	0.893939	0.907692	66	Carex reinii Franch. et Sav.
1119	1	0.926471	0.961832	68	Hydrangea luteovenosa Koidz.
1120	0.5	1	0.666667	6	Quercus x takatorensis Makino
1121	0.75	0.6	0.666667	5	Typha orientalis C.Presl
1122	0.958333	0.958333	0.958333	24	Diplomorpha ganpi (Siebold et Zucc.) Nakai
1123	1	1	1	4	Rumex dentatus L. subsp. klotzschianus (Meisn.) Rech.f.
1124	1	0.978723	0.989247	47	Orixa japonica Thunb.
1125	0.8	0.888889	0.842105	18	Euonymus carnosus Hemsl.
1126	0.873786	0.882353	0.878049	102	Diplazium virescens Kunze
1127	0.428571	0.5	0.461538	30	Empusa nervosa (Thunb.) T.C.Hsu
1128	0.942857	0.942857	0.942857	35	Oreorchis patens (Lindl.) Lindl.
1129	0.860465	0.880952	0.870588	42	Hypericum laxum (Blume) Koidz.
1130	0.80597	0.857143	0.830769	63	Hymenophyllum wrightii Bosch
1131	1	0.571429	0.727273	7	Pilea peploides (Gaudich.) Hook. et Arn. var. peploides
1132	0.862069	0.961538	0.909091	26	Vaccinium vitis-idaea L.
1133	0.625	0.714286	0.666667	7	Gentiana squarrosa Ledeb.
1134	1	0.971429	0.985507	35	Neillia incisa (Thunb.) S.H.Oh
1135	0.873016	0.846154	0.859375	65	Cyperus iria L.
1136	0.8	0.869565	0.833333	46	Carex brunnea Thunb.
1137	0.444444	0.666667	0.533333	6	Sedum japonicum Siebold ex Miq. subsp. uniflorum H.Ohba
1138	0.622642	0.804878	0.702128	41	Salix dolichostyla Seemen subsp. serissifolia (Kimura) H.Ohashi et H.Nakai
1139	0.979167	0.94	0.959184	50	Chengiopanax sciadophylloides (Franch. et Sav.) C.B.Shang et J.Y.Huang
1140	0.931034	0.931034	0.931034	29	Phtheirospermum japonicum (Thunb.) Kanitz
1141	1	0.75	0.857143	12	Filipendula auriculata (Ohwi) Kitam.
1142	0.997494	0.990871	0.994172	1205	Dicranopteris pedata (Houtt.) Nakaike
1143	0.857143	0.947368	0.9	19	Carex stenostachys Franch. et Sav. var. cuneata (Ohwi) Ohwi et T.Koyama
1144	0.911765	0.775	0.837838	40	Daphne kiusiana Miq.
1145	0.777778	0.777778	0.777778	18	Lycopus ramosissimus (Makino) Makino var. ramosissimus
1146	0.833333	0.666667	0.740741	15	Bidens pilosa L. var. minor (Blume) Sherff
1147	0.92	0.793103	0.851852	29	Scleria parvula Steud.
1148	0.983333	0.951613	0.967213	62	Carex parciflora Boott var. macroglossa (Franch. et Sav.) Ohwi
1149	0.666667	0.631579	0.648649	19	Huperzia selago (L.) Bernh. ex Schrank et C.F.P.Mart.
1150	0.961538	0.892857	0.925926	28	Eragrostis minor Host
1151	0.769231	0.769231	0.769231	39	Viola japonica Langsd. ex DC.
1152	0.666667	0.555556	0.606061	18	Bidens pilosa L. var. pilosa
1153	0.852941	0.90625	0.878788	32	Viola grypoceras A.Gray var. exilis (Miq.) Nakai
1154	0.996255	1	0.998124	266	Asplenium scolopendrium L. subsp. japonicum (Kom.) Rasbach, Reichst. et Viane
1155	0.826087	0.974359	0.894118	39	Carex doenitzii Boeck.
1156	0	0	0	11	Oplismenus undulatifolius (Ard.) Roem. et Schult. var. undulatifolius f. japonicus (Steud.) T.Koyama ex W.T.Lee
1157	0.947917	0.978495	0.962963	93	Mitella pauciflora Rosend.
1158	0.619048	0.684211	0.65	57	Abelia serrata Siebold et Zucc.
1159	0.686567	0.754098	0.71875	61	Setaria pallide-fusca
1160	0.882353	0.75	0.810811	20	Monochoria vaginalis (Burm.f.) C.Presl ex Kunth
1161	0.894737	0.944444	0.918919	54	Lysimachia japonica Thunb.
1162	1	1	1	5	Scutellaria guilielmii A.Gray
1163	0.893805	0.863248	0.878261	117	Quercus serrata Murray
1164	0.666667	0.888889	0.761905	9	Teucrium viscidum Blume var. viscidum
1165	0.875	0.976744	0.923077	43	Euphorbia maculata L.
1166	0.797297	0.830986	0.813793	71	Agrostis gigantea Roth
1167	0.68254	0.796296	0.735043	54	Vandenboschia x stenosiphon (Christ) Copel.
1168	0.837838	0.939394	0.885714	66	Acer sieboldianum Miq.
1169	0.909091	0.909091	0.909091	11	Styrax shiraianus Makino
1170	0.83871	0.8125	0.825397	32	Stellaria media (L.) Vill.
1171	0.942105	0.972826	0.957219	184	Thelypteris angustifrons (Miq.) Ching
1172	0	0	0	4	Ophioglossum x nipponicum Miyabe et Kud_
1173	1	0.875	0.933333	8	Chrysanthemum yezoense Maek.
1174	0.941176	1	0.969697	16	Veratrum stamineum Maxim.
1175	0.826087	0.904762	0.863636	21	Hosta sieboldii (Paxton) J.W.Ingram var. sieboldii f. spathulata (Miq.) W.G.Schmid
1176	0.777778	0.583333	0.666667	12	Thelypteris taiwanensis (C.Chr.) K.Iwats.
1177	0.928571	1	0.962963	13	Calamagrostis adpressiramea Ohwi
1178	0.946809	0.994413	0.970027	179	Dennstaedtia zeylanica (Sw.) Zink ex Fraser-Jenk. et Kandel
1179	0.9	0.947368	0.923077	38	Pyrola alpina Andres
1180	0.949541	0.985714	0.96729	210	Arachniodes sporadosora (Kunze) Nakaike
1181	0.928571	0.8125	0.866667	32	Viburnum erosum Thunb.
1182	0.25	0.166667	0.2	6	Rhamnus japonica Maxim. var. microphylla H.Hara
1183	0.9	1	0.947368	9	Tripterygium doianum Ohwi
1184	0.758621	0.88	0.814815	25	Euphrasia matsumurae Nakai
1185	0.666667	0.933333	0.777778	30	Scutellaria indica L. var. parvifolia (Makino) Makino
1186	0.777778	0.7	0.736842	10	Celtis biondii Pamp.
1187	0.1	0.0909091	0.0952381	11	Platanthera nipponica Makino var. nipponica
1188	0.904762	0.826087	0.863636	23	Helwingia japonica (Thunb.) F.Dietr. var. parvifolia Makino
1189	0.971326	0.967857	0.969589	280	Asplenium anogrammoides Christ ex H.L_v.
1190	0.909091	1	0.952381	20	Rubus pectinellus Maxim.
1191	1	1	1	12	Clematis pierotii Miq.
1192	0.653846	0.822581	0.728571	62	Rhododendron reticulatum D.Don ex G.Don
1193	0.888889	1	0.941176	24	Briza maxima L.
1194	0.969231	0.969231	0.969231	65	Phyllanthus flexuosus (Siebold et Zucc.) M_ll.Arg.
1195	0.842105	0.888889	0.864865	18	Damnacanthus indicus C.F.Gaertn. var. lancifolius Makino f. oblongus (Koidz.) Sugim.
1196	1	0.681818	0.810811	22	Elaeocarpus japonicus Siebold et Zucc.
1197	0.8	1	0.888889	4	Calystegia hederacea Wall.
1198	0.942857	0.891892	0.916667	37	Ophioglossum petiolatum Hook.
1199	1	0.25	0.4	4	Geranium tripartitum R.Knuth
1200	0.857143	0.857143	0.857143	7	Buddleja curviflora Hook. et Arn.
1201	0.0833333	0.0555556	0.0666667	18	Neottia cordata (L.) Rich.
1202	0.815789	0.885714	0.849315	35	Machilus kobu Maxim.
1203	0.571429	0.592593	0.581818	27	Magnolia kobus DC.
1204	0.962963	0.95122	0.957055	82	Arthraxon hispidus (Thunb.) Makino
1205	0.947368	1	0.972973	18	Ribes japonicum Maxim.
1206	0	0	0	2	Dicentra peregrina (Rudolph) Makino
1207	0.6	0.6	0.6	5	Leptochilus elegans (Sa.Kurata) Nakaike
1208	0.85	0.910714	0.87931	56	Scirpus fuirenoides Maxim.
1209	0.948718	0.948718	0.948718	39	Indigofera pseudotinctoria Matsum.
1210	0.923077	0.888889	0.90566	27	Oenothera laciniata Hill
1211	0.918919	0.962264	0.940092	106	Euonymus alatus (Thunb.) Siebold var. alatus f. striatus (Thunb.) Makino
1212	1	0.928571	0.962963	14	Phyllanthus lepidocarpus Siebold et Zucc.
1213	0.938462	0.938462	0.938462	65	Acer micranthum Siebold et Zucc.
1214	1	0.857143	0.923077	7	Oxalis acetosella L.
1215	0.853659	0.972222	0.909091	36	Pilea notata C.H.Wright
1216	0.6	0.75	0.666667	4	Callicarpa dichotoma (Lour.) K.Koch
1217	1	0.966667	0.983051	60	Melica nutans L.
1218	0.791667	0.904762	0.844444	21	Avenella flexuosa (L.) Drejer
1219	0.846154	0.916667	0.88	12	Tsuga diversifolia (Maxim.) Mast.
1220	1	0.888889	0.941176	9	Rhododendron tschonoskii Maxim.
1221	0.846154	0.733333	0.785714	15	Medicago lupulina L.
1222	0.909091	0.9375	0.923077	32	Trifolium dubium Sibth.
1223	0.714286	0.666667	0.689655	15	Sigesbeckia glabrescens (Makino) Makino
1224	0.8	0.666667	0.727273	6	Arcterica nana (Maxim.) Makino
1225	0.52	0.8125	0.634146	16	Digitaria radicosa (J.Presl) Miq.
1226	1	0.916667	0.956522	12	Drosera spatulata Labill.
1227	0.989011	0.989011	0.989011	182	Woodwardia orientalis Sw.
1228	0.78	0.906977	0.83871	43	Sedum bulbiferum Makino
1229	0.791667	1	0.883721	19	Laportea cuspidata (Wedd.) Friis f. bulbifera (Kitam.) Fukuoka et Kurosaki
1230	0.954545	1	0.976744	21	Pittosporum illicioides Makino
1231	0.714286	0.357143	0.47619	14	Carpesium cernuum L.
1232	1	0.625	0.769231	16	Viburnum plicatum Thunb. var. parvifolium Miq.
1233	0.777778	1	0.875	7	Pollia miranda (H.L_v.) H.Hara
1234	0.6	0.5	0.545455	6	Liriope spicata Lour.
1235	0.6875	0.956522	0.8	23	Rhododendron pentandrum (Maxim.) Craven
1236	1	0.428571	0.6	7	Kalimeris indica (L.) Sch.Bip.
1237	0.576923	0.576923	0.576923	26	Pleioblastus kongosanensis Makino
1238	0.9	0.857143	0.878049	21	Mussaenda parviflora Miq.
1239	0.979167	0.979167	0.979167	48	Cardamine leucantha (Tausch) O.E.Schulz
1240	0.789474	0.909091	0.84507	66	Carex maximowiczii Miq. var. maximowiczii
1241	0.0833333	0.125	0.1	8	Pleioblastus argenteostriatus (Regel) Nakai f. communis (Makino)
1242	0.857143	1	0.923077	12	Actinostemma tenerum Griff.
1243	0.9	1	0.947368	18	Tapeinidium pinnatum (Cav.) C.Chr.
1244	1	0.962963	0.981132	27	Cornus canadensis L.
1245	0.777778	0.7	0.736842	10	Sesamum indicum L.
1246	0.888889	0.842105	0.864865	19	Viburnum sieboldii Miq.
1247	0.9	0.9	0.9	50	Aster glehnii F.Schmidt var. hondoensis Kitam.
1248	0.8	0.8	0.8	5	Viburnum suspensum Lindl.
1249	0.5	0.5	0.5	6	Akebia x pentaphylla (Makino) Makino
1250	0.921569	0.903846	0.912621	52	Staphylea japonica (Thunb.) Mabb.
1251	1	0.666667	0.8	3	Gleditsia japonica Miq.
1252	0	0	0	5	Hosta longipes (Franch. et Sav.) Matsum. var. caduca N.Fujita
1253	0.846154	0.88	0.862745	25	Salix vulpina Andersson subsp. alopochroa (Kimura) H.Ohashi et Yonek.
1254	1	1	1	14	Persicaria foliosa (H.Lindb.) Kitag. var. nikaii (Makino) H.Hara
1255	0.912281	0.977444	0.943739	266	Polystichum pseudomakinoi Tagawa
1256	0.777778	1	0.875	7	Ligustrum ibota Siebold
1257	0.571429	0.869565	0.689655	23	Dryopteris championii (Benth.) C.Chr. ex Ching
1258	0.95	0.926829	0.938272	41	Osmolindsaea japonica (Baker) Lehtonen et Christenh.
1259	0.611111	0.578947	0.594595	19	Rhododendron nudipes Nakai
1260	1	1	1	25	Cremastra appendiculata (D.Don) Makino var. variabilis (Blume) I.D.Lund
1261	0.884615	0.978723	0.929293	47	Cleyera japonica Thunb.
1262	1	0.958333	0.978723	24	Anodendron affine (Hook. et Arn.) Druce
1263	0.953445	0.966038	0.9597	530	Polystichum retrosopaleaceum (Kodama) Tagawa
1264	0.75	0.75	0.75	4	Barringtonia racemosa (L.) Spreng.
1265	1	0.5	0.666667	4	Rhododendron amanoi Ohwi
1266	1	0.818182	0.9	11	Hibiscus makinoi Jotani et H.Ohba
1267	0.733871	0.883495	0.801762	103	Athyrium oblitescens Sa.Kurata
1268	0.865385	0.849057	0.857143	53	Mazus miquelii Makino
1269	0.8	1	0.888889	4	Eriophorum gracile W.D.J.Koch subsp. coreanum (Palla) Hult_n
1270	1	1	1	20	Habenaria radiata (Thunb.) Spreng.
1271	0.4	0.666667	0.5	3	Viola hirtipes S.Moore
1272	1	1	1	4	Primula sieboldii E.Morren
1273	0.793651	0.757576	0.775194	66	Persicaria odorata (Lour.) Soj_k subsp. conspicua (Nakai) Yonek.
1274	0.6875	0.647059	0.666667	17	Rhododendron tashiroi Maxim.
1275	0.8	0.848485	0.823529	33	Alnus trabeculosa Hand.-Mazz.
1276	0.833333	0.833333	0.833333	6	Hoya carnosa (L.f.) R.Br.
1277	1	0.8	0.888889	5	Blumea laciniata (Roxb.) DC.
1278	0.5	0.25	0.333333	4	Eupatorium laciniatum Kitam.
1279	0.75	0.6	0.666667	5	Carex sakonis T.Koyama
1280	0.88764	1	0.940476	79	Leptatherum japonicum Franch. et Sav. var. japonicum
1281	0.857143	0.75	0.8	8	Setaria palmifolia (J.Koenig) Stapf
1282	0.875	0.76087	0.813953	46	Lophatherum gracile Brongn.
1283	0.981818	0.964286	0.972973	56	Carex pachygyna Franch. et Sav.
1284	1	0.571429	0.727273	7	Alysicarpus vaginalis (L.) DC.
1285	0.882353	0.882353	0.882353	17	Cephalanthera longibracteata Blume
1286	1	0.8	0.888889	5	Smilax nervomarginata Hayata
1287	1	0.941176	0.969697	17	Potamogeton wrightii Morong
1288	0.888889	0.842105	0.864865	19	Lilium japonicum Houtt.
1289	0.878788	0.90625	0.892308	32	Camellia sasanqua Thunb.
1290	1	0.5	0.666667	4	Alisma plantago-aquatica L. var. orientale Sam.
1291	0.904762	0.904762	0.904762	21	Carpesium glossophyllum Maxim.
1292	0.769231	0.526316	0.625	19	Loxogramme duclouxii Christ
1293	0.5	0.333333	0.4	6	Rhododendron sataense Nakai
1294	0.961538	1	0.980392	25	Peperomia japonica Makino
1295	1	0.75	0.857143	4	Carex pilosa Scop.
1296	0.714286	0.833333	0.769231	18	Rhododendron indicum (L.) Sweet
1297	0.916667	0.916667	0.916667	12	Scrophularia musashiensis Bonati
1298	0.982456	0.903226	0.941176	62	Ophiorrhiza japonica Blume
1299	0.714286	0.769231	0.740741	13	Diplazium x satsumense Sa.Kurata
1300	0.923077	0.666667	0.774194	18	Smilax bracteata C.Presl var. bracteata
1301	1	1	1	16	Deparia x birii Fraser-Jenk.
1302	0.625	0.833333	0.714286	6	Aster satsumensis Soejima
1303	1	1	1	18	Carex ligulata Nees
1304	0.8	0.666667	0.727273	6	Chrysanthemum ornatum Hemsl.
1305	0.4	0.4	0.4	5	Pteris satsumana Sa.Kurata
1306	1	0.857143	0.923077	14	Persicaria maackiana (Regel) Nakai
1307	0	0	0	2	Cerasus Sato-zakura Group
1308	0.666667	0.866667	0.753623	30	Athyrium deltoidofrons Makino
1309	0.25	0.2	0.222222	5	Carex sadoensis Franch.
1310	0.642857	0.5625	0.6	48	Persicaria lapathifolia (L.) Delarbre var. incana (Roth) H.Hara
1311	0.833333	0.909091	0.869565	44	Kadsura japonica (L.) Dunal
1312	0.6	0.5	0.545455	6	Actinidia arguta (Siebold et Zucc.) Planch. ex Miq. var. arguta f. rufinervis (Nakai) Sugim.
1313	0.857143	0.923077	0.888889	13	Sorbus commixta Hedl. var. rufoferruginea C.K.Schneid.
1314	0.934783	0.955556	0.945055	45	Leersia sayanuka Ohwi
1315	0.897436	0.853659	0.875	41	Enkianthus campanulatus (Miq.) G.Nicholson
1316	0.972973	0.878049	0.923077	41	Cimicifuga simplex (DC.) Wormsk. ex Turcz.
1317	0.928571	0.928571	0.928571	28	Smilax china L.
1318	0.833333	0.789474	0.810811	38	Actinidia arguta (Siebold et Zucc.) Planch. ex Miq. var. arguta
1319	0.625	0.714286	0.666667	14	Cirsium yezoense (Maxim.) Makino
1320	0.92	0.884615	0.901961	26	Tephroseris pierotii (Miq.) Holub
1321	0.853933	0.926829	0.888889	82	Hypericum pseudopetiolatum R.Keller
1322	0.8	0.923077	0.857143	13	Lobelia sessilifolia Lamb.
1323	0.948052	0.973333	0.960526	75	Nemosenecio nikoensis (Miq.) B.Nord.
1324	0.958333	0.92	0.938776	25	Pterocarya rhoifolia Siebold et Zucc.
1325	0.886364	0.906977	0.896552	43	Carpinus cordata Blume var. cordata
1326	0.952381	0.909091	0.930233	22	Aster rugulosus Maxim.
1327	1	1	1	6	Paspalum vaginatum Sw.
1328	1	0.975	0.987342	40	Euonymus melananthus Franch. et Sav.
1329	0.95	1	0.974359	38	Deinostema violaceum (Maxim.) T.Yamaz.
1330	0.907692	0.842857	0.874074	70	Stellaria diversiflora Maxim.
1331	0.809524	0.918919	0.860759	37	Eupatorium lindleyanum DC.
1332	0.878049	0.972973	0.923077	37	Symplocos sawafutagi Nagam.
1333	1	0.666667	0.8	3	Chamaecyparis pisifera (Siebold et Zucc.) Endl.
1334	1	1	1	5	Eleorchis japonica (A.Gray) F.Maek.
1335	0.666667	0.8	0.727273	5	Chrysanthemum x aphrodite Kitam.
1336	1	1	1	17	Veronica muratae T.Yamaz.
1337	1	1	1	19	Dichocarpum nipponicum (Franch.) W.T.Wang et P.K.Hsiao var. sarmentosum (Ohwi) Tamura et K.Kosuge
1338	1	0.75	0.857143	4	Veronica ogurae (T.Yamaz.) Albach
1339	0.75	0.8	0.774194	15	Isodon shikokianus (Makino) H.Hara var. occidentalis Murata
1340	0.938776	0.884615	0.910891	52	Schoenoplectus triqueter (L.) Palla
1341	0.809524	0.68	0.73913	25	Vitis flexuosa Thunb.
1342	0.777778	0.636364	0.7	11	Lindsaea javanensis Blume
1343	0.933333	1	0.965517	28	Diphylleia grayi F.Schmidt
1344	0.666667	0.727273	0.695652	11	Viburnum odoratissimum Ker Gawl. var. awabuki (K.Koch) Zabel
1345	0.810811	0.731707	0.769231	41	Zanthoxylum piperitum (L.) DC.
1346	0.941176	0.820513	0.876712	39	Pellionia radicans (Siebold et Zucc.) Wedd. var. minima (Makino) Hatus.
1347	0.833333	1	0.909091	5	Salvinia natans (L.) All.
1348	0.736842	0.933333	0.823529	15	Asarum hexalobum F.Maek. var. hexalobum
1349	0.888889	0.888889	0.888889	27	Amelanchier asiatica (Siebold et Zucc.) Endl. ex Walp.
1350	0.882353	0.882353	0.882353	17	Trigastrotheca stricta (L.) Thulin
1351	0.666667	1	0.8	6	Setaria verticillata (L.) P.Beauv.
1352	1	1	1	5	Ribes maximowiczianum Kom.
1353	1	0.5	0.666667	4	Derris trifoliata Lour.
1354	0.833333	0.909091	0.869565	11	Ilex buergeri Miq.
1355	0.888889	0.941176	0.914286	17	Fimbristylis spathacea Roth
1356	0.892857	0.980392	0.934579	51	Pedicularis resupinata L.
1357	0.65625	0.724138	0.688525	29	Carex scabrifolia Steud.
1358	0.916667	0.785714	0.846154	14	Fraxinus platypoda Oliv.
1359	0.846154	0.6875	0.758621	16	Smilax riparia A.DC.
1360	0.875	0.916667	0.895349	84	Eleocharis wichurae Boeck.
1361	0.948276	0.948276	0.948276	58	Illicium anisatum L.
1362	0.941176	1	0.969697	16	Salix x eriocataphylla Kimura
1363	0.973171	0.95151	0.962219	1258	Deparia japonica (Thunb.) M.Kato
1364	0.993548	0.964912	0.979021	798	Athyrium decurrentialatum (Hook.) Copel.
1365	1	1	1	26	Viola shikokiana Makino
1366	1	1	1	20	Calamagrostis tashiroi Ohwi subsp. sikokiana (Ohwi) Tateoka
1367	0.970149	0.902778	0.935252	72	Melampyrum laxum Miq. var. laxum
1368	0.8	0.857143	0.827586	14	Ardisia quinquegona Blume
1369	0.878788	0.966667	0.920635	30	Angelica pubescens Maxim.
1370	0.995706	0.992392	0.994046	2103	Struthiopteris niponica (Kunze) Nakai
1371	0.958115	0.994565	0.976	184	Haplopteris flexuosa (F_e) E.H.Crane
1372	1	0.5	0.666667	6	Lysionotus pauciflorus Maxim.
1373	1	0.8	0.888889	5	Schoenoplectus nipponicus (Makino) Soj_k
1374	0.684211	0.619048	0.65	21	Scutellaria laeteviolacea Koidz.
1375	0.714286	0.833333	0.769231	6	Cyperus malaccensis Lam. subsp. monophyllus (Vahl) T.Koyama
1376	0.769231	0.833333	0.8	12	Botrychium atrovirens (Sahashi) M.Kato
1377	1	1	1	4	Asyneuma japonicum (Miq.) Briq.
1378	1	1	1	11	Melilotus officinalis (L.) Pall. subsp. suaveolens (Ledeb.) H.Ohashi
1379	0.903226	0.903226	0.903226	31	Eragrostis curvula (Schrad.) Nees
1380	0.952381	0.869565	0.909091	23	Hypericum senanense Maxim. subsp. senanense
1381	0.942857	0.942857	0.942857	35	Tilia japonica (Miq.) Simonk.
1382	0.947368	1	0.972973	18	Euphorbia sinanensis (Hurus.) T.Kuros. et H.Ohashi
1383	0.9375	1	0.967742	15	Dianthus shinanensis (Yatabe) Makino
1384	0.96648	0.994253	0.98017	174	Davallia mariesii T.Moore ex Baker
1385	0.985401	1	0.992647	135	Arachniodes mutica (Franch. et Sav.) Ohwi
1386	0.930233	0.851064	0.888889	47	Viola violacea Makino var. violacea
1387	0.866667	0.8125	0.83871	32	Zoysia japonica Steud.
1388	0.875	0.893617	0.884211	47	Carex nervata Franch. et Sav.
1389	1	0.75	0.857143	4	Triglochin maritima L. subsp. asiatica Kitag.
1390	0.882353	0.9375	0.909091	16	Cinnamomum doederleinii Engl.
1391	0.857143	0.8	0.827586	15	Grona heterocarpa (L.) H.Ohashi et K.Ohashi
1392	0.878788	0.935484	0.90625	31	Salix japonica Thunb.
1393	0.666667	0.571429	0.615385	7	Cirsium brevicaule A.Gray
1394	0.842105	0.941176	0.888889	17	Distylium lepidotum Nakai
1395	0.961538	0.892857	0.925926	28	Maesa perlaria (Lour.) Merr. var. formosana (Mez) Yuen P.Yang
1396	0.714286	1	0.833333	5	Athyrium tozanense (Hayata) Hayata
1397	1	0.833333	0.909091	12	Murdannia loriformis (Hassk.) R.S.Rao et Kammathy
1398	1	0.333333	0.5	6	Acer insulare Makino
1399	0.818182	0.75	0.782609	12	Maackia tashiroi (Yatabe) Makino
1400	0.625	0.625	0.625	8	Asplenium nidus L.
1401	0.666667	0.571429	0.615385	14	Chrysanthemum indicum L.
1402	0.714286	0.769231	0.740741	13	Corydalis balansae Prain
1403	0.5	1	0.666667	1	Ranunculus sieboldii Miq.
1404	1	1	1	14	Tarenna subsessilis (A.Gray) T.It_
1405	0.727273	0.727273	0.727273	11	Cyperus cyperinus (Vahl) J.V.Suringar
1406	0.5	0.5	0.5	4	Phyllanthus reticulatus Poir.
1407	1	0.714286	0.833333	7	Lagerstroemia subcostata Koehne var. subcostata
1408	0.833333	0.909091	0.869565	11	Actinidia rufa (Siebold et Zucc.) Planch. ex Miq.
1409	0.75	0.75	0.75	12	Adenophora tashiroi (Makino et Nakai) Makino et Nakai
1410	0.8	0.8	0.8	5	Excoecaria agallocha L.
1411	0	0	0	2	Diplazium doederleinii (Luerss.) Makino
1412	0.935484	0.852941	0.892308	34	Paspalum dilatatum Poir.
1413	1	1	1	7	Schenkia japonica (Maxim.) G.Mans.
1414	0.769231	0.769231	0.769231	13	Leptopetalum biflorum (L.) Neupane et N.Wikstr.
1415	1	0.916667	0.956522	12	Myrsine maximowiczii (Koidz.) E.Walker
1416	0.75	0.428571	0.545455	7	Fraxinus insularis Hemsl.
1417	1	0.666667	0.8	6	Pennisetum sordidum Koidz.
1418	0.8	0.666667	0.727273	12	Commelina diffusa Burm.f.
1419	0.6	0.75	0.666667	4	Fraxinus griffithii C.B.Clarke
1420	0.52381	0.647059	0.578947	17	Euphorbia hirta L.
1421	1	0.538462	0.7	13	Calamagrostis autumnalis Koidz. subsp. insularis (Honda) Tateoka
1422	1	1	1	7	Persicaria tenella (Blume) H.Hara
1423	0.904762	0.730769	0.808511	26	Eupatorium luchuense Nakai
1424	0.666667	0.769231	0.714286	13	Aidia canthioides (Champ. ex Benth.) Masam.
1425	0.928571	0.928571	0.928571	14	Osmanthus insularis Koidz.
1426	0.833333	0.75	0.789474	20	Ilex mertensii Maxim.
1427	0.357143	0.357143	0.357143	14	Magnolia liliiflora Desr.
1428	0.921053	0.972222	0.945946	36	Spiraea japonica L.f.
1429	0.947368	0.9	0.923077	40	Filipendula multijuga Maxim.
1430	0.970588	0.970588	0.970588	34	Asplenium boreale (Ohwi ex Sa.Kurata) Nakaike
1431	0.923077	0.923077	0.923077	13	Keiskea japonica Miq.
1432	1	0.5	0.666667	4	Iris japonica Thunb.
1433	0.8	0.666667	0.727273	6	Anthriscus sylvestris (L.) Hoffm. subsp. sylvestris
1434	0.911765	1	0.953846	31	Hypopitys monotropa Crantz
1435	0.963636	0.883333	0.921739	60	Vaccinium bracteatum Thunb.
1436	0.920635	0.865672	0.892308	67	Rhaphiolepis indica (L.) Lindl. var. umbellata (Thunb.) H.Ohashi
1437	1	1	1	26	Aster verticillatus (Reinw.) Brouillet, Semple et Y.L.Chen
1438	0.833333	0.769231	0.8	13	Goodyera velutina Maxim.
1439	1	0.888889	0.941176	9	Veratrum maackii Regel var. reymondianum (O.Loes.) H.Hara
1440	0.90625	0.90625	0.90625	32	Cymbidium goeringii (Rchb.f.) Rchb.f.
1441	0.842105	0.790123	0.815287	81	Carex blepharicarpa Franch.
1442	0.933333	0.777778	0.848485	18	Heloniopsis orientalis (Thunb.) Tanaka
1443	0.833333	1	0.909091	5	Acorus calamus L.
1444	0.842105	0.888889	0.864865	18	Turpinia ternata Nakai
1445	1	0.727273	0.842105	11	Chionographis japonica Maxim.
1446	0.860465	0.925	0.891566	40	Quercus myrsinifolia Blume
1447	0.909091	1	0.952381	10	Betula platyphylla Sukaczev var. japonica (Miq.) H.Hara
1448	0.871795	0.971429	0.918919	70	Neoshirakia japonica (Siebold et Zucc.) Esser
1449	0.92	0.884615	0.901961	26	Holcus lanatus L.
1450	0.571429	0.666667	0.615385	6	Mosla hirta (H.Hara) H.Hara
1451	0.956522	0.916667	0.93617	48	Carex rhizopoda Maxim.
1452	0.833333	0.740741	0.784314	27	Carex alopecuroides D.Don var. chlorostachya C.B.Clarke
1453	0.814815	0.846154	0.830189	26	Psychotria serpens L.
1454	0.866667	1	0.928571	13	Gaultheria pyroloides Hook.f. et Thomson ex Miq.
1455	0.923077	1	0.96	12	Glaucidium palmatum Siebold et Zucc.
1456	0.714286	0.384615	0.5	13	Saussurea nikoensis Franch. et Sav.
1457	0.823529	0.736842	0.777778	19	Angelica polymorpha Maxim.
1458	0.571429	0.8	0.666667	5	Tilingia ajanensis Regel
1459	0.96	0.967742	0.963855	124	Dryopteris expansa (C.Presl) Fraser-Jenk. et Jermy
1460	0.888889	0.615385	0.727273	13	Abies veitchii Lindl.
1461	0.884615	0.884615	0.884615	26	Aster scaber Thunb.
1462	0.8	0.571429	0.666667	7	Lithocarpus glaber (Thunb.) Nakai
1463	1	0.916667	0.956522	12	Polystichum x shin-tashiroi Sa.Kurata
1464	0.928571	0.866667	0.896552	15	Astragalus shiroumensis Makino
1465	1	0.878788	0.935484	33	Chenopodium album L.
1466	0.864583	0.85567	0.860104	97	Neolitsea sericea (Blume) Koidz.
1467	1	0.866667	0.928571	30	Trifolium repens L.
1468	1	0.5	0.666667	4	Enkianthus cernuus (Siebold et Zucc.) Makino f. cernuus
1469	0.9	0.9	0.9	10	Lycopus lucidus Turcz. ex Benth.
1470	1	0.5	0.666667	4	Elephantopus mollis Kunth
1471	0.833333	0.833333	0.833333	18	Vincetoxicum sublanceolatum (Miq.) Maxim. var. macranthum Maxim.
1472	0.816667	0.742424	0.777778	66	Persicaria japonica (Meisn.) Nakai ex Ohki var. japonica
1473	0.625	0.714286	0.666667	14	Taraxacum albidum Dahlst.
1474	0.947368	0.947368	0.947368	19	Sanguisorba albiflora (Makino) Makino
1475	0.458333	0.647059	0.536585	34	Ixeridium dentatum (Thunb.) Tzvelev subsp. nipponicum (Nakai) Pak et Kawano var. albiflorum (Makino) Tzvelev
1476	0.846154	0.916667	0.88	12	Chrysosplenium album Maxim. var. album
1477	0.5	0.5	0.5	4	Silene gallica L. var. gallica
1478	0.833333	1	0.909091	5	Lotus taitungensis S.S.Ying
1479	1	0.973684	0.986667	38	Lindera triloba (Siebold et Zucc.) Blume
1480	0.857143	0.818182	0.837209	22	Rhododendron quinquefolium Bisset et S.Moore
1481	0.617647	0.677419	0.646154	31	Salix dolichostyla Seemen subsp. dolichostyla
1482	0.906736	0.977654	0.94086	179	Diplazium hachijoense Nakai
1483	0.960526	1	0.979866	73	Osmunda banksiifolia (C.Presl) Kuhn
1484	0.619048	0.590909	0.604651	44	Aster leiophyllus Franch. et Sav. var. leiophyllus
1485	1	1	1	6	Artemisia stelleriana Besser
1486	0.867925	0.867925	0.867925	53	Lindsaea orbiculata (Lam.) Mett. ex Kuhn var. commixta (Tagawa) K.U.Kramer
1487	0.833333	0.625	0.714286	8	Scleria levis Retz.
1488	0.8	0.8	0.8	15	Leptochilus x shintenensis (Hayata) Nakaike
1489	0.818182	0.9	0.857143	40	Persicaria neofiliformis (Nakai) Ohki
1490	0.833333	0.833333	0.833333	12	Liparis krameri Franch. et Sav. var. krameri
1491	1	0.894737	0.944444	19	Biancaea decapetala (Roth) O.Deg.
1492	0.972222	0.875	0.921053	40	Chelonopsis moschata Miq.
1493	0.871795	0.871795	0.871795	39	Cardamine impatiens L. var. impatiens
1494	0.6	0.8	0.685714	15	Ophiopogon japonicus (Thunb.) Ker Gawl.
1495	0.759259	0.788462	0.773585	52	Salix eriocarpa Franch. et Sav.
1496	0.857143	0.923077	0.888889	13	Ajuga nipponensis Makino
1497	0.997952	0.981867	0.989844	1489	Polystichum tripteron (Kunze) C.Presl
1498	0.891566	0.925	0.907975	80	Carex ischnostachya Steud. var. ischnostachya
1499	1	0.826087	0.904762	23	Coix lacryma-jobi L. var. lacryma-jobi
1500	0.857143	0.8	0.827586	15	Brasenia schreberi J.F.Gmel.
1501	0.944444	0.944444	0.944444	18	Corydalis decumbens (Thunb.) Pers.
1502	1	0.714286	0.833333	7	Carex sacrosancta Honda
1503	0.96875	0.939394	0.953846	33	Saxifraga cortusifolia Siebold et Zucc.
1504	0.941176	0.941176	0.941176	17	Platanthera florentii Franch. et Sav.
1505	0.85	0.708333	0.772727	24	Lonicera japonica Thunb.
1506	0.815789	0.837838	0.826667	37	Rumex acetosa L.
1507	0.918367	0.865385	0.891089	52	Rorippa palustris (L.) Besser
1508	1	0.909091	0.952381	11	Lilium maculatum Thunb.
1509	1	0.954545	0.976744	22	Cryptomeria japonica (L.f.) D.Don
1510	0.893617	0.954545	0.923077	44	Lycopodium annotinum L.
1511	0.998988	0.988978	0.993958	1996	Equisetum arvense L.
1512	0.333333	0.5	0.4	2	Huperzia cryptomerina (Maxim.) Dixit
1513	0.5	0.8	0.615385	5	Eleocharis equisetiformis (Meinsh.) B.Fedtsch.
1514	0.981132	1	0.990476	52	Cheiropleuria integrifolia (D.C.Eaton ex Hook.) M.Kato, Y.Yatabe, Sahashi et N.Murak.
1515	0.871287	0.897959	0.884422	98	Miscanthus sinensis Andersson
1516	0.933333	0.875	0.903226	16	Perillula reptans Maxim.
1517	0.931818	1	0.964706	41	Vincetoxicum pycnostelma Kitag.
1518	1	0.964286	0.981818	28	Arabis flagellosa Miq.
1519	0.935484	0.935484	0.935484	31	Sasa borealis (Hack.) Makino et Shibata
1520	1	0.8	0.888889	5	Strobilanthes oligantha Miq.
1521	0.923077	0.923077	0.923077	39	Zehneria japonica (Thunb.) H.Y.Liu
1522	0.894737	0.809524	0.85	42	Vicia hirsuta (L.) Gray
1523	0.888889	0.837209	0.862275	86	Poa annua L.
1524	0.89899	0.978022	0.936842	91	Paspalum scrobiculatum L. var. orbiculare (G.Forst.) Hack.
1525	0.961538	0.980392	0.970874	51	Bromus japonicus Thunb.
1526	0.883721	0.883721	0.883721	43	Alopecurus aequalis Sobol. var. amurensis (Kom.) Ohwi
1527	0.862069	0.78125	0.819672	32	Vandellia anagallis (Burm.f.) T.Yamaz. var. verbenifolia (Colsm.) T.Yamaz.
1528	0.820513	0.941176	0.876712	34	Paspalum thunbergii Kunth
1529	0.952381	0.869565	0.909091	23	Luzula capitata (Miq.) Miq. ex Kom.
1530	1	1	1	4	Convallaria majalis L. var. manshurica Kom.
1531	0.764706	0.866667	0.8125	60	Castanopsis sieboldii (Makino) Hatus. ex T.Yamaz. et Mashiba subsp. sieboldii
1532	0.885714	1	0.939394	31	Cassytha filiformis L.
1533	0.571429	0.666667	0.615385	6	Heliotropium japonicum A.Gray
1534	0.807692	0.75	0.777778	112	Vaccinium smallii A.Gray var. glabrum Koidz.
1535	1	1	1	4	Hepatica nobilis Schreb. var. japonica Nakai f. variegata (Makino) Nakai
1536	0.615385	0.615385	0.615385	13	Blyxa echinosperma (C.B.Clarke) Hook.f.
1537	0.857143	0.857143	0.857143	7	Portulaca oleracea L.
1538	0.875	0.926471	0.9	68	Viola mandshurica W.Becker
1539	0.963415	0.975309	0.969325	81	Viola vaginata Maxim.
1540	0.944444	1	0.971429	17	Itea japonica Oliv.
1541	0.941176	0.888889	0.914286	18	Tiarella polyphylla D.Don
1542	0.725	0.935484	0.816901	31	Malus toringo (Siebold) Siebold ex de Vriese
1543	0.9	0.692308	0.782609	13	Solidago altissima L.
1544	0.834171	0.948571	0.887701	175	Deparia dimorphophylla (Koidz.) M.Kato
1545	0.909091	0.714286	0.8	14	Saussurea tanakae Franch. et Sav. ex Maxim.
1546	0.75	0.6	0.666667	10	Eleocharis attenuata (Franch. et Sav.) Palla
1547	1	0.818182	0.9	11	Deparia dimorphophylla (Koidz.) M.Kato x D. pseudoconilii (Seriz.) Seriz.
1548	0.787234	0.840909	0.813187	44	Vandenboschia x quelpaertensis (Nakai) Ebihara
1549	0.764706	0.619048	0.684211	21	Phragmites karka (Retz.) Trin. ex Steud.
1550	1	0.882353	0.9375	17	Sorghum halepense (L.) Pers.
1551	0.882353	0.810811	0.84507	37	Taraxacum officinale Weber ex F.H.Wigg.
1552	0.7	0.875	0.777778	8	Achillea millefolium L.
1553	1	0.965517	0.982456	29	Acorus gramineus Sol. ex Aiton
1554	0.785714	0.785714	0.785714	14	Vallisneria natans (Lour.) H.Hara var. natans
1555	0.947368	0.782609	0.857143	23	Isodon effusus (Maxim.) H.Hara
1556	0.8	1	0.888889	4	Dendrobium moniliforme (L.) Sw.
1557	0.941176	0.842105	0.888889	19	Alopecurus japonicus Steud.
1558	0.777778	0.875	0.823529	8	Oenanthe javanica (Blume) DC.
1559	0.75	0.857143	0.8	7	Coptis japonica (Thunb.) Makino var. major (Miq.) Satake
1560	1	1	1	21	Pedicularis keiskei Franch. et Sav.
1561	1	1	1	23	Silene gracillima Rohrb.
1562	0.25	0.333333	0.285714	3	Sasa chartacea (Makino) Makino et Shibata
1563	1	0.5	0.666667	4	Carex lenta D.Don var. sendaica (Franch.) T.Koyama
1564	0.5	0.25	0.333333	4	Thermopsis fabacea (L.) DC.
1565	0.875	0.933333	0.903226	30	Melia azedarach L.
1566	0.5	0.4	0.444444	15	Bidens biternata (Lour.) Merr. et Sherff
1567	0.927273	0.962264	0.944444	53	Chamaele decumbens (Thunb.) Makino
1568	0.960784	0.970297	0.965517	101	Clematis terniflora DC.
1569	1	0.6	0.75	5	Potamogeton maackianus A.Benn.
1570	0.917808	0.930556	0.924138	72	Swertia japonica (Schult.) Makino
1571	1	1	1	20	Leibnitzia anandria (L.) Turcz.
1572	0.928571	0.928571	0.928571	28	Sarcandra glabra (Thunb.) Nakai
1573	0.909091	0.869565	0.888889	23	Hemerocallis middendorffii Trautv. et C.A.Mey. var. esculenta (Koidz.) Ohwi
1574	0.999188	0.988353	0.993741	2490	Osmunda japonica Thunb.
1575	1	1	1	13	Aletris spicata (Thunb.) Franch.
1576	0.875	1	0.933333	14	Sambucus chinensis Lindl.
1577	1	0.857143	0.923077	7	Magnolia x soulangeana Soul.-Bod.
1578	0.8	0.666667	0.727273	12	Ipomoea littoralis Blume
1579	1	0.894737	0.944444	19	Cephalomanes javanicum (Blume) Bosch var. asplenioides (C.Chr.) K.Iwats.
1580	0.75	1	0.857143	6	Sporobolus virginicus (L.) Kunth
1581	0.736842	0.736842	0.736842	19	Leptopetalum coreanum (H.L_v.) Naiki et Ohi-Toma var. coreanum
1582	0.333333	0.25	0.285714	4	Fallopia convolvulus (L.) _.L_ve
1583	1	0.928571	0.962963	42	Adenophora remotiflora (Siebold et Zucc.) Miq.
1584	1	0.727273	0.842105	11	Marsdenia tinctoria R.Br. var. tomentosa Masam.
1585	0.911765	0.953846	0.932331	65	Ilex pedunculosa Miq.
1586	0.666667	0.5	0.571429	8	Sedum japonicum Siebold ex Miq. subsp. oryzifolium (Makino) H.Ohba var. oryzifolium (Makino) H.Ohba
1587	0.714286	0.625	0.666667	8	Echinochloa oryzicola (Vasing.) Vasing.
1588	0.944444	0.980769	0.962264	52	Myrsine seguinii H.L_v.
1589	0.4	0.5	0.444444	4	Isodon umbrosus (Maxim.) H.Hara var. excisinflexus (Nakai) K.Asano
1590	0.5	0.555556	0.526316	9	Elaeagnus thunbergii Servett.
1591	1	0.75	0.857143	4	Abutilon indicum (L.) Sweet subsp. guineense (Schumach.) Borss.Waalk.
1592	0.5	0.4	0.444444	5	Magnolia compressa Maxim. var. formosana (Kaneh.) C.F.Chen
1593	1	0.6	0.75	15	Ischaemum aristatum L. var. aristatum
1594	1	1	1	5	Pueraria montana (Lour.) Merr.
1595	1	1	1	4	Polystichum hancockii (Hance) Diels
1596	0.5	0.75	0.6	4	Carex formosensis H.L_v. et Vaniot
1597	0.727273	0.727273	0.727273	11	Lespedeza thunbergii (DC.) Nakai subsp. formosa (Vogel) H.Ohashi
1598	1	0.75	0.857143	12	Eupatorium formosanum Hayata
1599	0.375	0.666667	0.48	9	Rhododendron simsii Planch.
1600	0.714286	0.625	0.666667	8	Bidens tripartita L.
1601	1	1	1	3	Cirsium pendulum Fisch. ex DC.
1602	0.571429	0.8	0.666667	5	Athyrium decurrenti-alatum (Hook.) Copel. f. platyphyllum (H.It_) Seriz.
1603	0.764706	0.8125	0.787879	16	Isodon shikokianus (Makino) H.Hara var. intermedius (Kud_) Murata
1604	0.333333	0.285714	0.307692	7	Rhododendron viscistylum Nakai
1605	0.968992	0.925926	0.94697	135	Plagiogyria adnata (Blume) Bedd.
1606	1	1	1	1	Dryopteris formosana (Christ) C.Chr.
1607	1	0.75	0.857143	4	Saurauia tristyla DC. var. oldhamii (Hemsl.) Finet et Gagnep.
1608	1	1	1	4	Ixeris chinensis (Thunb.) Nakai subsp. strigosa (H.L_v. et Vaniot) Kitam.
1609	0.846154	0.733333	0.785714	15	Eclipta thermalis Bunge
1610	0.942857	0.942857	0.942857	35	Euphorbia lasiocaula Boiss.
1611	0.938776	0.978723	0.958333	47	Anthoxanthum horsfieldii (Kunth ex Benn.) Mez ex Reeder var. japonicum (Maxim.) Veldkamp
1612	0.890909	0.960784	0.924528	51	Athyrium pinetorum Tagawa
1613	0.958333	0.766667	0.851852	30	Ixeridium alpicola (Takeda) Pak et Kawano
1614	0	0	0	4	Deyeuxia sachalinensis (F.Schmidt) Rendle
1615	1	0.5	0.666667	2	Clematis lasiandra Maxim.
1616	0.956522	1	0.977778	44	Lycopodium sitchense Rupr. var. nikoense (Franch. et Sav.) Takeda
1617	0.944444	0.971429	0.957746	35	Carex planata Franch. et Sav. var. planata
1618	1	0.95	0.974359	20	Anaphalis alpicola Makino
1619	0.927273	0.894737	0.910714	57	Gamblea innovans (Siebold et Zucc.) C.B.Shang, Lowry et Frodin
1620	1	0.666667	0.8	3	Selliguea engleri (Luerss.) Fraser-Jenk.
1621	0.875	1	0.933333	14	Cibotium barometz (L.) J.Sm.
1622	0.944444	0.980769	0.962264	52	Carex siderosticta Hance
1623	0.96875	0.939394	0.953846	33	Ranunculus sceleratus L.
1624	0.929825	1	0.963636	53	Streptopus streptopoides (Ledeb.) Frye et Rigg subsp. japonicus (Maxim.) Utech et Kawano
1625	0.970588	0.942857	0.956522	35	Macleaya cordata (Willd.) R.Br.
1626	1	0.958333	0.978723	24	Penthorum chinense Pursh
1627	0.823529	0.7	0.756757	20	Carex sociata Boott
1628	1	0.4	0.571429	5	Arisaema tashiroi Kitam.
1629	0.333333	0.3125	0.322581	16	Cirsium inundatum Makino
1630	1	0.941176	0.969697	34	Veronica arvensis L.
1631	1	1	1	25	Trigonotis guilielmii (A.Gray) A.Gray ex G_rke
1632	0.7	0.4375	0.538462	16	Elymus racemifer (Steud.) Tzvelev var. japonensis (Honda) Osada
1633	1	1	1	19	Vincetoxicum glabrum (Nakai) Kitag.
1634	1	1	1	3	Vincetoxicum magnificum (Nakai) Kitag.
1635	0.815789	0.738095	0.775	42	Selaginella nipponica Franch. et Sav.
1636	0.833333	0.625	0.714286	8	Juncus krameri Franch. et Sav.
1637	0.714286	0.833333	0.769231	12	Smilax nipponica Miq.
1638	0.989329	0.986322	0.987823	658	Onychium japonicum (Thunb.) Kunze
1639	0.789474	0.9	0.841121	50	Carex maculata Boott
1640	0.4	0.5	0.444444	4	Paspalum urvillei Steud.
1641	0.892857	0.78125	0.833333	32	Cardamine fallax (O.E.Schulz) Nakai
1642	0.845714	0.89697	0.870588	165	Viola grypoceras A.Gray var. grypoceras
1643	0.5	0.5	0.5	8	Dioscorea gracillima Miq.
1644	1	0.9375	0.967742	16	Chrysosplenium tosaense (Makino) Makino ex Sut_
1645	0.8	0.8	0.8	5	Muhlenbergia hakonensis (Hack.) Makino
1646	1	1	1	14	Thelypteris bukoensis (Tagawa) Ching
1647	0.803571	0.833333	0.818182	54	Salix triandra L. subsp. nipponica (Franch. et Sav.) A.K.Skvortsov
1648	0.333333	0.166667	0.222222	6	Scutellaria indica L. var. indica
1649	1	0.928571	0.962963	14	Dactyloctenium aegyptium (L.) P.Beauv.
1650	0.875	0.777778	0.823529	9	Neomolinia japonica (Franch. et Sav.) Probat.
1651	0.954545	0.954545	0.954545	22	Prunella prunelliformis (Maxim.) Makino
1652	0.684211	0.764706	0.722222	17	Carex aphyllopus K_k. var. aphyllopus
1653	1	0.975	0.987342	40	Agrostis tateyamensis Tateoka
1654	0.833333	1	0.909091	20	Gentiana thunbergii (G.Don) Griseb. var. minor Maxim.
1655	0.961801	0.94	0.950775	750	Athyrium otophorum (Miq.) Koidz.
1656	0.924138	0.924138	0.924138	145	Weigela hortensis (Siebold et Zucc.) K.Koch
1657	0.947368	0.923077	0.935065	39	Carex forficula Franch. et Sav.
1658	0.866667	0.95122	0.906977	41	Peracarpa carnosa (Wall.) Hook.f. et Thomson
1659	0.666667	0.5	0.571429	4	Chelonopsis longipes Makino
1660	0.855263	0.942029	0.896552	69	Persicaria nepalensis (Meisn.) H.Gross
1661	0.912281	0.962963	0.936937	54	Circaea erubescens Franch. et Sav.
1662	0.960784	0.98	0.970297	50	Dryopteris tokyoensis (Makino) C.Chr.
1663	0.857143	0.857143	0.857143	7	Philydrum lanuginosum Banks et Sol. ex Gaertn.
1664	0.96	0.96	0.96	25	Crotalaria sessiliflora L.
1665	0.681818	0.789474	0.731707	19	Utricularia japonica Makino
1666	1	0.956522	0.977778	23	Carex podogyna Franch. et Sav.
1667	0.809524	0.92517	0.863492	147	Cardamine occulta Hornem.
1668	0.851064	0.851064	0.851064	47	Machilus thunbergii Siebold et Zucc.
1669	0.971429	0.944444	0.957746	36	Hydrangea involucrata Siebold
1670	0.924242	0.953125	0.938462	64	Cyperus difformis L.
1671	1	0.85	0.918919	20	Tricyrtis latifolia Maxim.
1672	0.666667	0.571429	0.615385	7	Rhynchotechum discolor (Maxim.) B.L.Burtt var. austrokiushiuense (Ohwi) Ohwi
1673	0.952381	0.952381	0.952381	21	Deparia japonica (Thunb.) M.Kato x D. pseudoconilii (Seriz.) Seriz. var. pseudoconilii
1674	1	0.857143	0.923077	14	Nephrolepis cordifolia (L.) C.Presl
1675	0.826087	0.95	0.883721	20	Carex filipes Franch. et Sav. var. filipes
1676	0	0	0	6	Aster leiophyllus Franch. et Sav. var. ovalifolius (Kitam.) H.Hara
1677	0.833333	0.833333	0.833333	18	Parasenecio farfarifolius (Siebold et Zucc.) H.Koyama var. bulbiferus (Maxim.) H.Koyama
1678	1	0.833333	0.909091	6	Ilex micrococca Maxim.
1679	1	0.857143	0.923077	14	Poa acroleuca Steud. f. submoniliformis (Makino) T.Koyama
1680	0.934211	0.922078	0.928105	77	Magnolia salicifolia (Siebld et Zucc.) Maxim.
1681	1	0.95	0.974359	20	Serratula insularis Iljin
1682	0.75	0.75	0.75	16	Aralia elata (Miq.) Seem.
1683	1	1	1	6	Ilex latifolia Thunb.
1684	1	0.730769	0.844444	26	Rhynchosia volubilis Lour.
1685	1	0.6	0.75	5	Cyclocodon lancifolius (Roxb.) Kurz
1686	0.4	0.4	0.4	15	Saussurea hisauchii Nakai
1687	0.869565	0.869565	0.869565	23	Symplocos coreana (H.L_v.) Ohwi
1688	1	0.8	0.888889	5	Aconitum japonicum Thunb. subsp. napiforme (H.L_v. et Vaniot) Kadota
1689	0.585366	0.705882	0.64	34	Raphanus sativus L.
1690	1	0.981481	0.990654	54	Geum japonicum Thunb.
1691	0.904762	0.95	0.926829	40	Carex daisenensis Nakai
1692	0.736842	0.823529	0.777778	34	Rhododendron lagopus Nakai var. lagopus
1693	1	0.8	0.888889	5	Oplismenus aemulus (R.Br.) Roem. et Schult.
1694	0.866667	0.928571	0.896552	42	Saxifraga fortunei Hook.f. var. alpina (Matsum. et Nakai) Nakai
1695	1	0.5	0.666667	4	Cirsium amplexifolium (Nakai) Kitam.
1696	1	0.8	0.888889	5	Betula ermanii Cham.
1697	0.928571	0.975	0.95122	40	Lindera obtusiloba Blume
1698	1	0.8	0.888889	5	Arundo donax L.
1699	0.733333	0.846154	0.785714	13	Erechtites hieraciifolius (L.) Raf. ex DC.
1700	0.979167	0.94	0.959184	50	Pennisetum alopecuroides (L.) Spreng.
1701	0.895833	0.955556	0.924731	45	Imperata cylindrica (L.) Raeusch. var. koenigii (Retz.) Pilg.
1702	1	1	1	6	Cestichis bootanensis (Griff.) T.C.Hsu
1703	0.939394	0.96875	0.953846	64	Isachne globosa (Thunb.) Kuntze
1704	0.901961	1	0.948454	46	Disporum smilacinum A.Gray
1705	0.333333	0.2	0.25	5	Sasa kurilensis (Rupr.) Makino et Shibata
1706	1	1	1	4	Tofieldia coccinea Richards. var. coccinea
1707	1	0.75	0.857143	4	Chrysosplenium kamtschaticum Fisch. ex Ser.
1708	0.8	1	0.888889	4	Geranium erianthum DC.
1709	1	0.75	0.857143	20	Ehretia acuminata R.Br. var. obovata (Lindl.) I.M.Johnst.
1710	0.97619	0.97619	0.97619	42	Astilbe microphylla Knoll
1711	0.814815	0.916667	0.862745	24	Gnaphalium japonicum Thunb.
1712	0.882353	0.833333	0.857143	18	Gamochaeta pensylvanica (Willd.) Cabrera
1713	0.857143	0.72	0.782609	25	Lonicera ramosissima Franch. et Sav. ex Maxim. var. ramosissima f. glabrata (Nakai) H.Hara
1714	0.770992	0.808	0.789062	125	Oplismenus undulatifolius (Ard.) Roem. et Schult.
1715	1	0.9	0.947368	10	Gardneria multiflora Makino
1716	0.75	0.857143	0.8	7	Hydrocotyle sibthorpioides Lam.
1717	1	0.959459	0.97931	74	Acer carpinifolium Siebold et Zucc.
1718	0.526316	0.555556	0.540541	36	Sasa palmata (Lat.-Marl. ex Burb.) E.G.Camus
1719	0.5	0.5	0.5	12	Cyperus amuricus Maxim.
1720	0.888298	0.943503	0.915068	177	Asplenium trichomanes L.
1721	1	1	1	17	Camellia sinensis (L.) Kuntze
1722	1	0.884615	0.938776	26	Polystichum igaense Tagawa
1723	0.8125	0.8125	0.8125	16	Torreya nucifera Siebold et Zucc. var. radicans Nakai
1724	1	1	1	10	Cyathea metteniana (Hance) C.Chr. et Tardieu
1725	0.961538	0.961538	0.961538	52	Mitella stylosa auct. non H.Boissieu
1726	0.551282	0.86	0.671875	50	Sasa tyuhgokensis Makino
1727	1	0.8	0.888889	5	Viburnum carlesii Hemsl. var. bitchiuense (Makino) Nakai
1728	0.967742	0.882353	0.923077	34	Arnica mallotopus Makino
1729	0.916667	0.52381	0.666667	21	Cerasus apetala (Siebold et Zucc.) Masam. et S.Suzuki var. tetsuyae H.Ohba
1730	0.8	1	0.888889	4	Amsonia elliptica (Thunb.) Roem. et Schult.
1731	0.87037	0.94	0.903846	50	Ludwigia epilobioides Maxim. subsp. epilobioides
1732	0.925926	1	0.961538	25	Cleistogenes hackelii (Honda) Honda
1733	0.666667	1	0.8	2	Sieversia pentapetala (L.) Greene
1734	0.904762	1	0.95	19	Phyllodoce nipponica Makino
1735	0.75	1	0.857143	6	Spinifex littoreus (Burm.f.) Merr.
1736	0.571429	0.8	0.666667	5	Cirsium suffultum (Maxim.) Matsum. et Koidz.
1737	1	0.4	0.571429	5	Scirpus rosthornii Diels var. kiushuensis (Ohwi) Ohwi
1738	0.5	0.6	0.545455	5	Ilex crenata Thunb. var. fukasawana Makino
1739	0.604167	0.90625	0.725	32	Athyrium kuratae Seriz.
1740	0.879518	0.9125	0.895706	80	Dryopteris commixta Tagawa
1741	1	0.5	0.666667	2	Dryopteris handeliana C.Chr.
1742	0.909091	0.769231	0.833333	13	Vincetoxicum macrophyllum Siebold et Zucc.
1743	0.5	0.714286	0.588235	7	Eriocaulon kiusianum Maxim.
1744	1	1	1	6	Parasenecio nipponicus (Miq.) H.Koyama
1745	1	0.75	0.857143	4	Rhododendron japonoheptamerum Kitam. var. japonoheptamerum
1746	0.8	0.857143	0.827586	14	Heloniopsis breviscapa Maxim. var. breviscapa
1747	0.810811	0.952381	0.875912	63	Poa crassinervis Honda
1748	0.941176	0.842105	0.888889	19	Lepisorus tosaensis (Makino) H.It_
1749	0.934066	0.928962	0.931507	183	Lespedeza homoloba Nakai
1750	0.823529	0.823529	0.823529	17	Carex nubigena D.Don subsp. albata (Boott ex Franch. et Sav.) T.Koyama var. franchetiana Ohwi
1751	0.875	0.777778	0.823529	18	Sigesbeckia orientalis L.
1752	1	0.625	0.769231	8	Weigela japonica Thunb.
1753	0	0	0	4	Cyrtomium macrophyllum (Makino) Tagawa var. tukusicola (Tagawa) Tagawa
1754	0.777778	0.933333	0.848485	15	Ajuga yesoensis Maxim. ex Franch. et Sav. var. tsukubana Nakai
1755	0.647059	0.916667	0.758621	12	Elaeagnus montana Makino var. ovata (Maxim.) Araki
1756	0.894737	0.944444	0.918919	18	Carex hirtifructus K_k.
1757	0.571429	0.8	0.666667	5	Aconitum japonicum Thunb. subsp. maritimum (Tamura et Namba) Kadota
1758	0.97619	0.97619	0.97619	42	Buckleya lanceolata (Siebold et Zucc.) Miq.
1759	0.714286	0.776699	0.744186	103	Abelia spathulata Siebold et Zucc. var. spathulata
1760	0.962963	0.83871	0.896552	31	Quercus sessilifolia Blume
1761	0.932432	0.985714	0.958333	70	Paris tetraphylla A.Gray
1762	0.954545	1	0.976744	21	Buxus microphylla Siebold et Zucc. var. japonica (M_ll.Arg. ex Miq.) Rehder et E.H.Wilson
1763	0.73913	1	0.85	17	Ilex goshiensis Hayata
1764	0.923077	1	0.96	12	Putranjiva matsumurae Koidz.
1765	0.956522	0.956522	0.956522	23	Melampyrum roseum Maxim. var. roseum
1766	1	0.846154	0.916667	13	Parthenocissus tricuspidata (Siebold et Zucc.) Planch.
1767	0.9375	0.909091	0.923077	33	Toxicodendron orientale Greene subsp. orientale
1768	0.84	0.954545	0.893617	22	Cyrtosia septentrionalis (Rchb.f.) Garay
1769	0.777778	0.875	0.823529	8	Sinomenium acutum (Thunb.) Rehder et E.H.Wilson
1770	0.867647	0.967213	0.914729	61	Corylus sieboldiana Blume var. sieboldiana
1771	0.857143	0.857143	0.857143	7	Clintonia udensis Trautv. et C.A.Mey.
1772	0.78125	0.757576	0.769231	33	Castanopsis cuspidata (Thunb.) Schottky
1773	1	0.733333	0.846154	15	Centella asiatica (L.) Urb.
1774	0.92233	0.959596	0.940594	99	Viola verecunda A.Gray var. verecunda
1775	1	1	1	15	Trientalis europaea L.
1776	0.657143	0.657143	0.657143	35	Sagina japonica (Sw.) Ohwi
1777	1	0.8	0.888889	5	Orostachys japonica (Maxim.) A.Berger
1778	0.781065	0.963504	0.862745	137	Polystichum ovatopaleaceum (Kodama) Sa.Kurata var. ovatopaleaceum
1779	0.805556	1	0.892308	29	Commelina communis L.
1780	1	1	1	8	Goodyera foliosa (Lindl.) Benth. ex C.B.Clarke var. foliosa
1781	0.958333	0.873418	0.913907	79	Rhododendron benhallii Craven
1782	0.94898	0.939394	0.944162	99	Adenophora triphylla (Thunb.) A.DC. subsp. aperticampanulata Kitam.
1783	0.905983	0.954955	0.929825	111	Euonymus oxyphyllus Miq. var. oxyphyllus
1784	0.923077	0.972973	0.947368	74	Impatiens textorii Miq.
1785	0.931818	0.911111	0.921348	45	Hydrangea petiolaris Siebold et Zucc.
1786	0.97561	1	0.987654	40	Mitchella undulata Siebold et Zucc.
1787	0.775	0.861111	0.815789	36	Celastrus orbiculatus Thunb. var. orbiculatus
1788	1	1	1	64	Valeriana flaccidissima Maxim.
1789	1	0.6	0.75	5	Codonopsis javanica (Blume) Hook.f. et Thomson subsp. japonica (Makino) Lammers
1790	0.73913	0.73913	0.73913	23	Elaeagnus glabra Thunb.
1791	1	0.666667	0.8	3	Corydalis ochotensis Turcz.
1792	0.95	0.904762	0.926829	21	Ardisia pusilla A.DC.
1793	0.625	1	0.769231	5	Broussonetia kaempferi Siebold
1794	1	1	1	6	Vaccinium oxycoccos L.
1795	0.921053	0.972222	0.945946	36	Skimmia japonica Thunb. var. intermedia Komatsu f. repens (Nakai) Ohwi
1796	0.962963	0.866667	0.912281	30	Persicaria chinensis (L.) H.Gross
1797	0.666667	0.8	0.727273	5	Ilex rugosa F.Schmidt
1798	0.963265	0.991597	0.977226	238	Polystichum craspedosorum (Maxim.) Diels
1799	0.833333	1	0.909091	5	Fallopia multiflora (Thunb.) Haraldson
1800	0.961538	0.925926	0.943396	27	Tetragonia tetragonoides (Pall.) Kuntze
1801	0	0	0	5	Carex tenuinervis Ohwi
1802	0.9	0.818182	0.857143	22	Teucrium viscidum Blume var. miquelianum (Maxim.) H.Hara
1803	1	0.84	0.913043	25	Codonopsis lanceolata (Siebold et Zucc.) Trautv.
1804	0.78125	0.833333	0.806452	30	Chrysosplenium flagelliferum F.Schmidt
1805	0.846154	0.916667	0.88	12	Alternanthera sessilis (L.) R.Br. ex DC.
1806	0.9375	1	0.967742	15	Vicia amoena Fisch. ex Ser.
1807	0.967213	0.983333	0.975207	60	Vandenboschia auriculata (Blume) Copel.
1808	0.875	0.933333	0.903226	15	Barnardia japonica (Thunb.) Schult. et Schult.f.
1809	1	1	1	9	Pouzolzia hirta Blume ex Hassk.
1810	0.769231	0.714286	0.740741	28	Euonymus fortunei (Turcz.) Hand.-Mazz.
1811	0.961538	0.892857	0.925926	28	Glycine max (L.) Merr. subsp. soja (Siebold et Zucc.) H.Ohashi
1812	0.8	0.8	0.8	5	Sedum sarmentosum Bunge
1813	0.8125	0.764706	0.787879	17	Vincetoxicum tanakae (Maxim.) Franch. et Sav.
1814	0.961538	0.961538	0.961538	26	Phragmites japonicus Steud.
1815	0.9	1	0.947368	9	Calanthe triplicata (Willemet) Ames
1816	0.981481	0.946429	0.963636	56	Tripterospermum japonicum (Siebold et Zucc.) Maxim.
1817	0.923077	0.923077	0.923077	13	Farfugium japonicum (L.) Kitam.
1818	0.932203	0.901639	0.916667	61	Trachelospermum asiaticum (Siebold et Zucc.) Nakai var. asiaticum
1819	0.862069	0.833333	0.847458	60	Carex kiotensis Franch. et Sav.
1820	1	0.714286	0.833333	7	Lilium longiflorum Thunb.
1821	1	0.818182	0.9	11	Acer nipponicum H.Hara
1822	0.92	0.92	0.92	25	Thelypteris interrupta (Willd.) K.Iwats.
1823	0.965517	0.965517	0.965517	29	Japonicalia tebakoensis (Makino) C.Ren et Q.E.Yang
1824	1	0.75	0.857143	4	Quercus serrata Murray f. donarium (Nakai) Kitam.
1825	0.666667	0.4	0.5	5	Viola faurieana W.Becker
1826	0.769231	0.833333	0.8	12	Celastrus punctatus Thunb.
1827	0.861538	0.918033	0.888889	61	Rosa luciae Rochebr. et Franch. ex Cr_p.
1828	0.7	0.636364	0.666667	11	Aster lucens Kitam.
1829	1	1	1	5	Ampelopsis glandulosa (Wall.) Momiy. var. hancei (Planch.) Momiy.
1830	0.833333	1	0.909091	5	Calophyllum inophyllum L.
1831	0.9	0.75	0.818182	12	Cyrtomium laetevirens (Hiyama) Nakaike
1832	1	1	1	6	Leymus mollis (Trin. ex Spreng.) Pilg.
1833	0.782609	0.701299	0.739726	77	Fimbristylis dichotoma (L.) Vahl var. tentsuki T.Koyama
1834	0.945946	0.945946	0.945946	37	Comanthosphace japonica (Miq.) S.Moore
1835	0.9	0.9	0.9	10	Scutellaria muramatsui H.Hara
1836	1	0.714286	0.833333	7	Marsilea quadrifolia L.
1837	0.5	0.333333	0.4	6	Plantago japonica Franch. et Sav.
1838	1	1	1	11	Drosera tokaiensis (Komiya et C.Shibata) T.Nakam. et K.Ueda subsp. tokaiensis
1839	0.857143	0.5	0.631579	12	Taraxacum platycarpum Dahlst. var. longeappendiculatum (Nakai) Morita
1840	0.692308	0.818182	0.75	11	Hosta sieboldiana (Hook.) Engl. var. sieboldiana
1841	0.454545	0.384615	0.416667	13	Elaeagnus multiflora Thunb. var. hortensis (Maxim.) Servett.
1842	0.98139	0.928949	0.954449	1703	Huperzia serrata (Thunb.) Trevis.
1843	1	1	1	2	Isopyrum trachyspermum Maxim.
1844	0.872798	0.912065	0.892	489	Dryopteris nipponensis Koidz.
1845	0.846154	0.77193	0.807339	57	Rhododendron wadanum Makino
1846	0.717949	0.875	0.788732	32	Lophatherum sinense Rendle
1847	0.965517	0.875	0.918033	32	Euphorbia helioscopia L.
1848	1	0.8	0.888889	5	Flagellaria indica L.
1849	0.666667	0.5	0.571429	20	Clinopodium gracile (Benth.) Kuntze
1850	1	0.8	0.888889	5	Asclepias curassavica L.
1851	1	0.8	0.888889	5	Hydrangea kawagoeana Koidz. var. kawagoeana
1852	0.75	0.857143	0.8	7	Ilex crenata Thunb. var. tokarensis Hatus.
1853	1	0.6	0.75	5	Asarum tokarense Hatus.
1854	1	0.5	0.666667	6	Carex conica Boott var. scabrocaudata (T.Koyama) Hatus. ex T.Hoshino
1855	1	1	1	6	Chrysanthemum ornatum Hemsl. var. tokarense (M.Hotta et Y.Hirai) H.Ohashi et Yonek.
1856	1	0.884615	0.938776	26	Woodsia glabella R.Br. ex Richards.
1857	0.4	0.666667	0.5	6	Athyrium iseanum Rosenst. var. angustisectum Tagawa
1858	0.6	0.75	0.666667	4	Athyrium deltoidofrons Makino f. acutissimum (Kodama) Sa.Kurata
1859	0.806452	0.961538	0.877193	26	Pogonia japonica Rchb.f.
1860	0.96875	0.96875	0.96875	32	Rhynchosia acuminatifolia Makino
1861	0.925926	0.909091	0.917431	55	Epimedium sempervirens Nakai ex F.Maek.
1862	0.875	0.933333	0.903226	15	Vincetoxicum sieboldii Franch. et Sav.
1863	0.909091	0.714286	0.8	14	Diospyros morrisiana Hance
1864	0.818182	0.818182	0.818182	11	Smilax china L. var. yanagitae Honda
1865	0.962963	0.962963	0.962963	27	Asplenium yoshinagae Makino
1866	1	0.75	0.857143	4	Miscanthus floridulus (Labill.) Warb. ex K.Schum. et Lauterb.
1867	1	0.931034	0.964286	29	Asplenium sarelii Hook. subsp. pekinense (Hance) Fraser-Jenk., Pangtey et Khullar
1868	0.95	0.76	0.844444	25	Mazus pumilus (Burm.f.) Steenis
1869	1	0.6	0.75	5	Hylodesmum leptopus (A.Gray ex Benth.) H.Ohashi & R.R.Mill
1870	0.625	0.666667	0.645161	15	Centipeda minima (L.) A.Braun et Asch.
1871	1	1	1	69	Equisetum hyemale L.
1872	0.833333	0.833333	0.833333	6	Casuarina equisetifolia L.
1873	0.833333	1	0.909091	5	Cephalantheropsis obcordata (Lindl.) Ormerod
1874	0.25	0.111111	0.153846	9	Cirsium indefensum Kitam.
1875	0.333333	0.25	0.285714	4	Rhododendron dilatatum Miq. subsp. decandrum (Makino) X.F.Jin et B.Y.Ding f. decandrum (Makino) Minamitani
1876	0.936364	0.953704	0.944954	108	Arundinella hirta (Thunb.) Tanaka
1877	1	0.923077	0.96	26	Aesculus turbinata Blume
1878	0.956522	0.990991	0.973451	111	Panax japonicus (T.Nees) C.A.Mey.
1879	0.578125	0.804348	0.672727	46	Cirsium ovalifolium (Franch. et Sav.) Matsum.
1880	0.615385	0.571429	0.592593	14	Fraxinus japonica Blume ex K.Koch
1881	0.911765	0.939394	0.925373	66	Pittosporum tobira (Thunb.) W.T.Aiton
1882	0.894737	0.944444	0.918919	90	Festuca parvigluma Steud.
1883	0.96	0.923077	0.941176	26	Hypericum ascyron L. subsp. ascyron var. ascyron
1884	0.904762	0.95	0.926829	20	Polystichum ohmurae Sa.Kurata
1885	0.992477	0.977284	0.984822	2025	Asplenium incisum Thunb.
1886	0.842105	0.941176	0.888889	17	Lindsaea merrillii Copel. subsp. yaeyamensis (Tagawa) K.U.Kramer
1887	1	0.5	0.666667	4	Rhynchospora brownii Roem. et Schult.
1888	0.73913	0.708333	0.723404	24	Astilbe odontophylla Miq.
1889	1	0.785714	0.88	28	Clematis tosaensis Makino
1890	0.7	1	0.823529	7	Platanthera ussuriensis (Regel et Maack) Maxim.
1891	0.52381	0.478261	0.5	23	Polystichum x anceps Sa.Kurata
1892	0.833333	0.833333	0.833333	6	Coriaria japonica A.Gray
1893	0.9	0.75	0.818182	12	Cicuta virosa L.
1894	1	0.923077	0.96	13	Houttuynia cordata Thunb.
1895	0.803571	0.882353	0.841121	51	Glyceria ischyroneura Steud.
1896	1	0.666667	0.8	3	Juncus gracillimus (Buchenau) V.I.Krecz. et Gontsch.
1897	0.916667	0.785714	0.846154	14	Symplocos nakaharae (Hayata) Masam.
1898	0.733333	0.814815	0.77193	27	Sparganium japonicum Rothert
1899	0.942857	1	0.970588	33	Dryopteris sieboldii (Van Houtte ex Mett.) Kuntze
1900	0.897959	0.785714	0.838095	56	Poa pratensis L. subsp. pratensis
1901	0.846154	0.862745	0.854369	51	Viola rostrata Pursh subsp. japonica W.Becker et H.Boissieu
1902	0.68	1	0.809524	17	Lygodium japonicum (Thunb.) Sw. var. microstachyum (Desv.) C.Chr. et Tardieu
1903	0.9375	0.75	0.833333	20	Saussurea riederi Herder var. daisetsuensis (Nakai) Kitam.
1904	0.4	0.285714	0.333333	7	Rumex crispus L.
1905	1	0.285714	0.444444	7	Ophiopogon japonicus (Thunb.) Ker Gawl. var. umbrosus Maxim.
1906	0.916667	1	0.956522	11	Damnacanthus giganteus (Makino) Nakai
1907	1	0.916667	0.956522	24	Paspalum longifolium Roxb.
1908	0.933333	0.945946	0.939597	74	Viola ovato-oblonga (Miq.) Makino
1909	0.913043	0.981308	0.945946	107	Dryopteris sparsa (Buch.-Ham. ex D.Don) Kuntze
1910	0.911765	0.939394	0.925373	33	Pertya glabrescens Sch.Bip. ex Nakai
1911	0.96875	0.96875	0.96875	32	Viola bissetii Maxim.
1912	0.916667	0.916667	0.916667	24	Persicaria breviochreata (Makino) Ohki
1913	1	1	1	4	Rubus palmatus Thunb. var. palmatus
1914	0.830303	0.944828	0.883871	145	Cyrtomium devexiscapulae (Koidz.) Ching
1915	0.971429	0.871795	0.918919	39	Boehmeria sieboldiana Blume
1916	0.974684	0.974684	0.974684	79	Botrychium strictum Underw.
1917	0.666667	0.4	0.5	5	Zoysia sinica Hance var. nipponica Ohwi
1918	1	1	1	20	Corydalis raddeana Regel
1919	0.857143	0.923077	0.888889	13	Psychotria manillensis Bartl. ex DC.
1920	0.895652	0.980952	0.936364	105	Carex lenta D.Don var. lenta
1921	0.976744	0.893617	0.933333	47	Vulpia myuros (L.) C.C.Gmel.
1922	0.75	0.882353	0.810811	17	Elsholtzia ciliata (Thunb.) Hyl.
1923	1	1	1	6	Cymbidium nagifolium Masam.
1924	0.692308	0.692308	0.692308	13	Pyrus pyrifolia (Burm.f.) Nakai var. culta (Makino) Nakai
1925	1	0.966667	0.983051	30	Capsella bursa-pastoris (L.) Medik.
1926	0	0	0	1	Dryopteris decipiens (Hook.) Kuntze
1927	0.80137	0.928571	0.860294	126	Deparia petersenii (Kunze) M.Kato
1928	0.924528	0.98	0.951456	100	Pteris wallichiana J.Agardh
1929	0.7	0.777778	0.736842	9	Calanthe puberula Lindl. var. reflexa (Maxim.) M.Hiroe
1930	0.533333	0.421053	0.470588	19	Elaeagnus multiflora Thunb. var. multiflora
1931	0.75	0.652174	0.697674	23	Stewartia pseudocamellia Maxim.
1932	0.967033	0.977778	0.972376	90	Euphorbia sieboldiana C.Morren et Decne.
1933	0.931507	0.971429	0.951049	140	Botrychium virginianum (L.) Sw.
1934	0.986842	0.914634	0.949367	82	Vaccinium oldhamii Miq.
1935	0.964286	0.964286	0.964286	28	Wisteriopsis japonica (Siebold et Zucc.) J.Compton et Schrire
1936	0.928571	0.942029	0.935252	69	Sorbus commixta Hedl.
1937	0.923077	0.857143	0.888889	14	Tectaria decurrens (C.Presl) Copel.
1938	0.904762	0.863636	0.883721	22	Ilex chinensis Sims
1939	0.846154	1	0.916667	11	Boerhavia glabrata Blume
1940	1	1	1	21	Dipsacus japonicus Miq.
1941	0.928571	0.928571	0.928571	14	Croomia heterosepala (Baker) Okuyama
1942	0.777778	0.875	0.823529	8	Scutellaria strigillosa Hemsl.
1943	1	1	1	24	Cystopteris fragilis (L.) Bernh.
1944	0.878049	0.837209	0.857143	43	Quercus aliena Blume
1945	1	0.8	0.888889	5	Semiarundinaria fastuosa (Mitford) Makino ex Nakai
1946	0.904762	0.915663	0.91018	83	Carex curvicollis Franch. et Sav.
1947	0.956522	0.647059	0.77193	34	Eriochloa villosa (Thunb.) Kunth
1948	0.545455	0.461538	0.5	13	Polygonatum falcatum A.Gray
1949	0.927273	1	0.962264	51	Rubus parvifolius L.
1950	0.866667	0.866667	0.866667	15	Elaeagnus pungens Thunb.
1951	0.333333	0.625	0.434783	8	Dryopteris varia (L.) Kuntze
1952	0.954545	0.84	0.893617	25	Huperzia fordii (Baker) Dixit
1953	1	0.977778	0.988764	45	Sorbus gracilis (Siebold et Zucc.) K.Koch
1954	0.7	0.875	0.777778	8	Aucuba japonica Thunb. var. ovoidea Koidz.
1955	0.95	0.703704	0.808511	27	Athyrium x austrojaponense Sa.Kurata
1956	0.857143	0.666667	0.75	9	Arisaema thunbergii Blume subsp. thunbergii
1957	0.974359	0.991304	0.982759	115	Arachniodes fargesii (Christ) Seriz.
1958	1	0.913043	0.954545	23	Disporum sessile D.Don ex Schult. et Schult.f. var. micranthum Hatus. ex M.N.Tamura et M.Hotta
1959	0.933333	0.903226	0.918033	31	Hymenasplenium murakami-hatanakae Nakaike
1960	0.333333	0.4	0.363636	5	Rhododendron mayebarae Nakai et H.Hara
1961	1	1	1	11	Nandina domestica Thunb.
1962	1	0.857143	0.923077	7	Guilandina crista (L.) Small
1963	0.953488	0.97619	0.964706	42	Vicia unijuga A.Braun
1964	0.8125	0.8125	0.8125	16	Stachyurus praecox Siebold et Zucc.
1965	0.938776	1	0.968421	46	Aeginetia indica L.
1966	1	0.954545	0.976744	22	Silene baccifera (L.) Roth var. japonica (Miq.) H.Ohashi et H.Nakai
1967	0.650794	0.630769	0.640625	65	Cirsium tonense Nakai var. tonense
1968	0.769231	0.666667	0.714286	15	Saussurea sugimurae Honda
1969	1	0.777778	0.875	18	Dryopteris fragrans (L.) Schott var. remotiuscula (Kom.) Fomin
1970	0.85	0.85	0.85	40	Viola obtusa Makino
1971	1	0.4	0.571429	5	Boehmeria holosericea Blume
1972	0.924528	0.98	0.951456	50	Rubus microphyllus L.f.
1973	0.8	0.666667	0.727273	12	Dioscorea bulbifera L.
1974	0.961538	0.909091	0.934579	55	Picrasma quassioides (D.Don) Benn.
1975	0.9	0.857143	0.878049	21	Teucrium japonicum Houtt.
1976	0.907407	0.816667	0.859649	60	Ixeridium dentatum (Thunb.) Tzvelev subsp. dentatum
1977	0.830769	0.794118	0.81203	68	Weigela decora (Nakai) Nakai
1978	1	0.625	0.769231	16	Euonymus alatus (Thunb.) Siebold f. alatus
1979	0.84375	0.818182	0.830769	33	Ajuga yesoensis Maxim. ex Franch. et Sav.
1980	1	0.666667	0.8	6	Euphorbia humifusa Willd. ex Schltdl.
1981	0.87037	0.979167	0.921569	48	Lespedeza thunbergii (DC.) Nakai subsp. thunbergii 'Nipponica'
1982	0.954545	1	0.976744	42	Cardamine dentipetala var. longifructa
1983	0.935484	0.878788	0.90625	33	Pteris kiuschiuensis Hieron.
1984	0.936508	0.914729	0.92549	129	Carex stenostachys Franch. et Sav. var. stenostachys
1985	0.75	0.6	0.666667	5	Taimingasa yatabei (Matsum. et Koidz.) C.Ren et Q.E.Yanga var. occidentalis (F. Maek. ex Kitam.) C.Ren et Q.E.Yang
1986	0.8	0.888889	0.842105	9	Artemisia indica Willd.
1987	0.111111	0.25	0.153846	4	Diplazium conterminum Christ
1988	0.9	0.964286	0.931034	28	Thelypteris nipponica (Franch. et Sav.) Ching
1989	0.909091	0.888889	0.898876	45	Chrysosplenium macrostemon Maxim. var. shiobarense (Franch.) H.Hara
1990	1	0.75	0.857143	4	Carex fulta Franch.
1991	0.947368	0.782609	0.857143	23	Philadelphus satsumi Siebold ex Lindl. et Paxton f. nikoensis (Rehder) Ohwi ex Yonek.
1992	0.9	0.931034	0.915254	29	Eriocaulon omuranum T.Koyama
1993	0.875	1	0.933333	7	Microtis unifolia (G.Forst.) Rchb.f.
1994	0.973684	0.973684	0.973684	38	Anemone flaccida F.Schmidt
1995	0.75	0.857143	0.8	7	Sisyrinchium rosulatum E.P.Bicknell
1996	0.96	0.8	0.872727	30	Sambucus racemosa L. subsp. sieboldiana (Miq.) H.Hara
1997	1	1	1	4	Indigofera decora Lindl.
1998	0.894737	0.944444	0.918919	36	Eragrostis multicaulis Steud.
[truncated: 1,118 more rows]
