# Supplementary material for: Development of a system for the automated identification of herbarium specimens with high accuracy
Source: Sci Rep. 2022 May 16;12:8066. doi: 10.1038/s41598-022-11450-y (PMC9110755; doi:10.1038/s41598-022-11450-y)
Supplement: Supplementary file 1 — Supplementary Information 1. [file 41598_2022_11450_MOESM1_ESM.zip › Supplimentary data_1/Top5.xlsx]

## Sheet: Sheet1
file	scientific name	Top1	prob	Top2	prob	Top3	prob	Top4	prob	Top5	prob
C2039804.jpg	Phacelurus latifolius (Steud.) Ohwi	Phacelurus latifolius (Steud.) Ohwi	0.999999	Bromus diandrus Roth	6.58592e-07	Zizania latifolia (Griseb.) Turcz. ex Stapf	3.67456e-07	Avena fatua L.	8.75767e-08	Pseudosasa japonica (Siebold et Zucc. ex Steud.) Makino ex Nakai	1.48255e-08
C2039772.jpg	Phacelurus latifolius (Steud.) Ohwi	Phacelurus latifolius (Steud.) Ohwi	0.998125	Typha domingensis Pers.	0.00152441	Pentarhizidium orientale (Hook.) Hayata	0.000258811	Phragmites australis (Cav.) Trin. ex Steud.	5.47739e-05	Carex persistens Ohwi	2.25742e-05
C2039818.jpg	Phacelurus latifolius (Steud.) Ohwi	Phacelurus latifolius (Steud.) Ohwi	0.999999	Phleum pratense L.	9.06884e-07	Imperata cylindrica (L.) Raeusch. var. koenigii (Retz.) Pilg.	4.05727e-08	Carex olivacea Boott subsp. confertiflora (Boott) T.Koyama	2.50383e-08	Leymus duthiei (Stapf) Y.H.Zhou et H.Q.Zhang ex C.Yen, J.L.Yang et B.R.Baum subsp. longearistatus (Hack.) Y.H.Zhou et H.Q.Zhang var. longearistatus (Hack.) Y.H.Zhou et H.Q.Zhang ex C.Yen, J.L.Yang et B.R.Baum	2.2744e-08
FKSE21644.jpg	Phacelurus latifolius (Steud.) Ohwi	Phacelurus latifolius (Steud.) Ohwi	0.999988	Phragmites australis (Cav.) Trin. ex Steud.	1.16087e-05	Miscanthus sacchariflorus (Maxim.) Benth. et Hook.f. ex Franch.	9.22676e-08	Zizania latifolia (Griseb.) Turcz. ex Stapf	6.35798e-09	Calamagrostis arundinacea (L.) Roth subsp. brachytricha (Steud.) Tzvelev	4.23516e-09
FKSE65827.jpg	Phacelurus latifolius (Steud.) Ohwi	Phacelurus latifolius (Steud.) Ohwi	0.74107	Phragmites australis (Cav.) Trin. ex Steud.	0.165175	Setaria palmifolia (J.Koenig) Stapf	0.0564479	Moliniopsis japonica (Hack.) Hayata	0.019851	Zizania latifolia (Griseb.) Turcz. ex Stapf	0.0172671
KAG070714.jpg	Phacelurus latifolius (Steud.) Ohwi	Phacelurus latifolius (Steud.) Ohwi	0.929854	Miscanthus sinensis Andersson var. condensatus (Hack.) Makino	0.0512999	Pleioblastus linearis (Hack.) Nakai	0.0169571	Sporobolus indicus (L.) R.Br. var. purpureosuffusus (Ohwi) T.Koyama f. spiciformis T.Koyama	0.000602076	Phragmites karka (Retz.) Trin. ex Steud.	0.000366011
C2039837.jpg	Phacelurus latifolius (Steud.) Ohwi	Phacelurus latifolius (Steud.) Ohwi	0.999817	Coix lacryma-jobi L. var. lacryma-jobi	0.000129138	Typha domingensis Pers.	2.23445e-05	Salix integra Thunb.	8.77977e-06	Dryopteris championii (Benth.) C.Chr. ex Ching	5.63241e-06
KAG070706.jpg	Phacelurus latifolius (Steud.) Ohwi	Phacelurus latifolius (Steud.) Ohwi	0.999903	Pleioblastus linearis (Hack.) Nakai	6.15814e-05	Pleioblastus kodzumae Makino	2.45018e-05	Pseudosasa japonica (Siebold et Zucc. ex Steud.) Makino ex Nakai	1.03286e-05	Pleioblastus argenteostriatus (Regel) Nakai 'Okina'	6.31243e-08
FKSE66942.jpg	Phacelurus latifolius (Steud.) Ohwi	Phacelurus latifolius (Steud.) Ohwi	0.997164	Coix lacryma-jobi L. var. lacryma-jobi	0.00271996	Sorghum halepense (L.) Pers.	5.10886e-05	Pleioblastus chino (Franch. et Sav.) Makino	2.55568e-05	Leymus mollis (Trin. ex Spreng.) Pilg.	1.42971e-05
KAG084152.jpg	Phacelurus latifolius (Steud.) Ohwi	Phacelurus latifolius (Steud.) Ohwi	0.999726	Echinochloa crus-galli (L.) P.Beauv. var. crus-galli	0.00023013	Selaginella heterostachys Baker	1.63922e-05	Arundinella hirta (Thunb.) Tanaka	1.00572e-05	Setaria palmifolia (J.Koenig) Stapf	4.67684e-06
C2039783.jpg	Phacelurus latifolius (Steud.) Ohwi	Phacelurus latifolius (Steud.) Ohwi	0.999945	Miscanthus sacchariflorus (Maxim.) Benth. et Hook.f. ex Franch.	5.39124e-05	Miscanthus sinensis Andersson	6.65574e-07	Typha domingensis Pers.	2.8671e-07	Bromus catharticus Vahl	3.86543e-08
C2039794.jpg	Phacelurus latifolius (Steud.) Ohwi	Phacelurus latifolius (Steud.) Ohwi	0.999984	Phalaris arundinacea L.	1.29594e-05	Phleum pratense L.	1.57613e-06	Elymus racemifer (Steud.) Tzvelev var. racemifer	5.7159e-07	Eulalia speciosa (Debeaux) Kuntze	5.61401e-07
KAG070716.jpg	Phacelurus latifolius (Steud.) Ohwi	Phacelurus latifolius (Steud.) Ohwi	0.999985	Miscanthus oligostachyus Stapf	1.45932e-05	Ischaemum anthephoroides (Steud.) Miq.	1.03246e-08	Phalaris arundinacea L.	9.6505e-09	Arundinella hirta (Thunb.) Tanaka	1.02486e-09
FKSE12169.jpg	Phacelurus latifolius (Steud.) Ohwi	Phacelurus latifolius (Steud.) Ohwi	0.982683	Phragmites australis (Cav.) Trin. ex Steud.	0.0142966	Carex dispalata Boott	0.00122306	Phalaris arundinacea L.	0.000818979	Sorghum halepense (L.) Pers.	0.000676478
C2039777.jpg	Phacelurus latifolius (Steud.) Ohwi	Phacelurus latifolius (Steud.) Ohwi	1	Arundinella hirta (Thunb.) Tanaka	1.91203e-08	Phragmites australis (Cav.) Trin. ex Steud.	1.20205e-11	Phalaris arundinacea L.	1.00281e-12	Bromus catharticus Vahl	7.24125e-13
C2039833.jpg	Phacelurus latifolius (Steud.) Ohwi	Phacelurus latifolius (Steud.) Ohwi	1	Phragmites australis (Cav.) Trin. ex Steud.	6.13958e-08	Phalaris arundinacea L.	1.32524e-09	Ischaemum anthephoroides (Steud.) Miq.	3.54006e-11	Imperata cylindrica (L.) Raeusch. var. koenigii (Retz.) Pilg.	3.60794e-12
00000267.jpg	Phacelurus latifolius (Steud.) Ohwi	Paspalum notatum Fl_gg_	0.863787	Phacelurus latifolius (Steud.) Ohwi	0.0776742	Arundinella hirta (Thunb.) Tanaka	0.0309648	Sasa tyuhgokensis Makino	0.0123819	Carex kiotensis Franch. et Sav.	0.00605638
C2039822.jpg	Phacelurus latifolius (Steud.) Ohwi	Phacelurus latifolius (Steud.) Ohwi	1	Phalaris arundinacea L.	1.34915e-08	Phleum pratense L.	7.89464e-10	Typha domingensis Pers.	3.62225e-11	Ischaemum anthephoroides (Steud.) Miq.	1.19627e-11
FKSE93583.jpg	Phacelurus latifolius (Steud.) Ohwi	Phacelurus latifolius (Steud.) Ohwi	0.998943	Pseudosasa japonica (Siebold et Zucc. ex Steud.) Makino ex Nakai	0.000367716	Phragmites australis (Cav.) Trin. ex Steud.	0.000343284	Echinochloa crus-galli (L.) P.Beauv. var. crus-galli	0.000175053	Phragmites japonicus Steud.	9.40005e-05
00009273.jpg	Phacelurus latifolius (Steud.) Ohwi	Phacelurus latifolius (Steud.) Ohwi	0.747846	Arundinella hirta (Thunb.) Tanaka	0.143438	Carex rugulosa K_k.	0.0431905	Miscanthus sinensis Andersson	0.0327084	Carex heterolepis Bunge	0.0248765
FKSE80054.jpg	Phacelurus latifolius (Steud.) Ohwi	Phacelurus latifolius (Steud.) Ohwi	0.99943	Sasa borealis (Hack.) Makino et Shibata	0.000294223	Sorghum halepense (L.) Pers.	0.000178812	Phragmites australis (Cav.) Trin. ex Steud.	8.72037e-05	Pleioblastus simonii (Carri_re) Nakai	3.09741e-06
C2039797.jpg	Phacelurus latifolius (Steud.) Ohwi	Phacelurus latifolius (Steud.) Ohwi	1	Sorghum halepense (L.) Pers.	3.61795e-07	Ischaemum anthephoroides (Steud.) Miq.	2.58123e-08	Arundinella hirta (Thunb.) Tanaka	2.3554e-08	Miscanthus sacchariflorus (Maxim.) Benth. et Hook.f. ex Franch.	1.81632e-08
FKSE12186.jpg	Phacelurus latifolius (Steud.) Ohwi	Phacelurus latifolius (Steud.) Ohwi	0.999998	Leymus mollis (Trin. ex Spreng.) Pilg.	1.89967e-06	Phalaris arundinacea L.	1.41875e-08	Moliniopsis japonica (Hack.) Hayata	9.04523e-09	Miscanthus sinensis Andersson	1.33265e-09
FKSE80100.jpg	Phacelurus latifolius (Steud.) Ohwi	Elymus tsukushiensis Honda var. transiens (Hack.) Osada	0.896553	Phalaris arundinacea L.	0.0869555	Hemarthria sibirica (Gand.) Ohwi	0.00397134	Calamagrostis arundinacea (L.) Roth subsp. brachytricha (Steud.) Tzvelev	0.0024347	Miscanthus sinensis Andersson	0.00160735
C2039810.jpg	Phacelurus latifolius (Steud.) Ohwi	Phacelurus latifolius (Steud.) Ohwi	0.996125	Phragmites australis (Cav.) Trin. ex Steud.	0.0033635	Acorus gramineus Sol. ex Aiton	0.000508765	Phragmites karka (Retz.) Trin. ex Steud.	2.84533e-06	Carex olivacea Boott subsp. confertiflora (Boott) T.Koyama	1.1284e-07
C2039776.jpg	Phacelurus latifolius (Steud.) Ohwi	Phacelurus latifolius (Steud.) Ohwi	0.999996	Phragmites australis (Cav.) Trin. ex Steud.	4.28581e-06	Miscanthus sacchariflorus (Maxim.) Benth. et Hook.f. ex Franch.	7.08854e-08	Miscanthus sinensis Andersson	8.31441e-11	Moliniopsis japonica (Hack.) Hayata	7.44444e-11
C2039817.jpg	Phacelurus latifolius (Steud.) Ohwi	Phacelurus latifolius (Steud.) Ohwi	0.999184	Eulalia speciosa (Debeaux) Kuntze	0.000498889	Gardenia boninensis (Nakai) Tuyama ex Toyoda	0.000226337	Hemarthria sibirica (Gand.) Ohwi	3.62676e-05	Phleum pratense L.	2.35687e-05
KAG084055.jpg	Phacelurus latifolius (Steud.) Ohwi	Phacelurus latifolius (Steud.) Ohwi	0.996868	Miscanthus sinensis Andersson var. condensatus (Hack.) Makino	0.00195326	Arundo donax L.	0.00073482	Selaginella remotifolia Spring	0.000356085	Pleioblastus linearis (Hack.) Nakai	3.92736e-05
572947.jpg	Polystichum longifrons Sa.Kurata	Polystichum longifrons Sa.Kurata	1	Dennstaedtia hirsuta (Sw.) Mett.	1.47918e-16	Salix dolichostyla Seemen subsp. serissifolia (Kimura) H.Ohashi et H.Nakai	1.75339e-17	Microlepia marginata (Panzer) C.Chr.	1.4581e-17	Polystichum x hokurikuense Sa.Kurata	6.83698e-18
784418.jpg	Polystichum longifrons Sa.Kurata	Polystichum longifrons Sa.Kurata	1	Polystichum polyblepharon (Roem. ex Kunze) C.Presl	2.78072e-10	Polystichum ovatopaleaceum (Kodama) Sa.Kurata var. coraiense (Christ ex H.L_v.) Sa.Kurata	6.46296e-13	Polystichum pseudomakinoi Tagawa	1.55947e-13	Arachniodes mutica (Franch. et Sav.) Ohwi	4.40336e-14
KAG133318.jpg	Polystichum longifrons Sa.Kurata	Polystichum longifrons Sa.Kurata	0.9997	Dryopteris tokyoensis (Makino) C.Chr.	0.000268994	Polystichum pseudomakinoi Tagawa	1.20368e-05	Thelypteris pozoi (Lag.) C.V.Morton subsp. mollissima (Fisch. ex Kunze) C.V.Morton	1.0807e-05	Achillea sibirica (Ledeb.) Regel	1.98495e-06
819572.jpg	Polystichum longifrons Sa.Kurata	Polystichum longifrons Sa.Kurata	0.999999	Polystichum polyblepharon (Roem. ex Kunze) C.Presl	9.39145e-07	Chelonopsis moschata Miq.	3.57654e-14	Onoclea sensibilis L. var. interrupta Maxim.	5.54765e-15	Pentarhizidium orientale (Hook.) Hayata	2.9333e-15
432649.jpg	Polystichum longifrons Sa.Kurata	Polystichum longifrons Sa.Kurata	0.999998	Dennstaedtia hirsuta (Sw.) Mett.	7.0782e-07	Polystichum igaense Tagawa	6.90014e-07	Polystichum polyblepharon (Roem. ex Kunze) C.Presl	4.30953e-07	Berchemia racemosa Siebold et Zucc.	2.23583e-07
533928.jpg	Polystichum longifrons Sa.Kurata	Polystichum longifrons Sa.Kurata	1	Polystichum polyblepharon (Roem. ex Kunze) C.Presl	4.52198e-14	Polystichum fibrillosopaleaceum (Kodama) Tagawa	1.11772e-14	Polystichum x anceps Sa.Kurata	9.56474e-15	Osmunda japonica Thunb.	3.56671e-15
533840.jpg	Polystichum longifrons Sa.Kurata	Polystichum longifrons Sa.Kurata	1	Microlepia marginata (Panzer) C.Chr.	2.82317e-12	Dennstaedtia hirsuta (Sw.) Mett.	2.60194e-12	Dennstaedtia zeylanica (Sw.) Zink ex Fraser-Jenk. et Kandel	2.06483e-12	Microlepia strigosa (Thunb.) C.Presl	7.43349e-13
514744.jpg	Polystichum longifrons Sa.Kurata	Polystichum longifrons Sa.Kurata	1	Polystichum polyblepharon (Roem. ex Kunze) C.Presl	6.3839e-14	Onoclea sensibilis L. var. interrupta Maxim.	4.8469e-14	Osmunda japonica Thunb.	4.49352e-14	Polystichum fibrillosopaleaceum (Kodama) Tagawa	3.48889e-15
00020558.jpg	Polystichum longifrons Sa.Kurata	Polystichum longifrons Sa.Kurata	0.999911	Polystichum x anceps Sa.Kurata	8.93932e-05	Polystichum tagawanum Sa.Kurata	1.66167e-12	Cyrtomium fortunei J.Sm. var. clivicola (Makino) Tagawa	1.08287e-12	Polystichum polyblepharon (Roem. ex Kunze) C.Presl	6.13292e-13
00042563.jpg	Polystichum longifrons Sa.Kurata	Polystichum longifrons Sa.Kurata	0.986482	Polystichum x hokurikuense Sa.Kurata	0.013322	Polystichum x anceps Sa.Kurata	0.000142348	Polystichum tagawanum Sa.Kurata	2.59704e-05	Polystichum x ongataense Sa.Kurata	9.37049e-06
426654.jpg	Polystichum longifrons Sa.Kurata	Polystichum longifrons Sa.Kurata	1	Polystichum polyblepharon (Roem. ex Kunze) C.Presl	1.44183e-10	Polystichum fibrillosopaleaceum (Kodama) Tagawa	8.84037e-11	Dennstaedtia hirsuta (Sw.) Mett.	1.2721e-11	Osmunda japonica Thunb.	9.83955e-13
422641.jpg	Polystichum longifrons Sa.Kurata	Polystichum longifrons Sa.Kurata	1	Microlepia strigosa (Thunb.) C.Presl	3.99185e-09	Dennstaedtia zeylanica (Sw.) Zink ex Fraser-Jenk. et Kandel	1.77212e-09	Dennstaedtia hirsuta (Sw.) Mett.	6.36978e-11	Polystichum fibrillosopaleaceum (Kodama) Tagawa	3.57312e-11
426651.jpg	Polystichum longifrons Sa.Kurata	Polystichum longifrons Sa.Kurata	1	Osmundastrum cinnamomeum (L.) C.Presl var. fokiense (Copel.) Tagawa	6.44921e-12	Polystichum fibrillosopaleaceum (Kodama) Tagawa	3.00819e-12	Polystichum polyblepharon (Roem. ex Kunze) C.Presl	2.60147e-13	Polystichum ovatopaleaceum (Kodama) Sa.Kurata var. coraiense (Christ ex H.L_v.) Sa.Kurata	2.22043e-13
172726.jpg	Polystichum longifrons Sa.Kurata	Polystichum longifrons Sa.Kurata	1	Polystichum pseudomakinoi Tagawa	2.48602e-08	Polystichum fibrillosopaleaceum (Kodama) Tagawa	1.60297e-08	Microlepia strigosa (Thunb.) C.Presl	6.40149e-09	Polystichum polyblepharon (Roem. ex Kunze) C.Presl	1.37603e-09
422743.jpg	Polystichum longifrons Sa.Kurata	Polystichum longifrons Sa.Kurata	1	Polystichum ovatopaleaceum (Kodama) Sa.Kurata var. coraiense (Christ ex H.L_v.) Sa.Kurata	3.6754e-10	Microlepia strigosa (Thunb.) C.Presl	1.14797e-11	Polystichum polyblepharon (Roem. ex Kunze) C.Presl	2.69737e-14	Polystichum retrosopaleaceum (Kodama) Tagawa	2.02511e-14
572948.jpg	Polystichum longifrons Sa.Kurata	Polystichum longifrons Sa.Kurata	1	Polystichum polyblepharon (Roem. ex Kunze) C.Presl	2.19308e-10	Deparia jiulungensis (Ching) Z.R.Wang var. albosquamata (M.Kato) Z.R.Wang	2.3212e-11	Polystichum pseudomakinoi Tagawa	3.37216e-12	Polystichum fibrillosopaleaceum (Kodama) Tagawa	2.43192e-12
00037605.jpg	Polystichum longifrons Sa.Kurata	Polystichum longifrons Sa.Kurata	0.999999	Polystichum x anceps Sa.Kurata	6.62716e-07	Pentarhizidium orientale (Hook.) Hayata	8.68316e-08	Microlepia marginata (Panzer) C.Chr.	6.27211e-10	Matteuccia struthiopteris (L.) Tod.	1.1303e-10
435442.jpg	Polystichum longifrons Sa.Kurata	Polystichum longifrons Sa.Kurata	1	Microlepia marginata (Panzer) C.Chr.	1.30858e-10	Sonchus asper (L.) Hill	4.81789e-12	Dennstaedtia hirsuta (Sw.) Mett.	4.72346e-12	Polystichum polyblepharon (Roem. ex Kunze) C.Presl	1.34386e-12
577960.jpg	Polystichum longifrons Sa.Kurata	Polystichum longifrons Sa.Kurata	1	Microlepia strigosa (Thunb.) C.Presl	3.44953e-11	Polystichum polyblepharon (Roem. ex Kunze) C.Presl	1.28079e-11	Polystichum fibrillosopaleaceum (Kodama) Tagawa	4.59733e-13	Dennstaedtia zeylanica (Sw.) Zink ex Fraser-Jenk. et Kandel	6.29649e-14
474300.jpg	Polystichum longifrons Sa.Kurata	Polystichum longifrons Sa.Kurata	1	Dennstaedtia hirsuta (Sw.) Mett.	2.24942e-09	Dryopteris commixta Tagawa	2.41391e-10	Polystichum polyblepharon (Roem. ex Kunze) C.Presl	1.22421e-10	Thelypteris pozoi (Lag.) C.V.Morton subsp. mollissima (Fisch. ex Kunze) C.V.Morton	1.3563e-11
1136072.JPG	Polystichum longifrons Sa.Kurata	Polystichum longifrons Sa.Kurata	0.999999	Polystichum x anceps Sa.Kurata	4.37925e-07	Polystichum tagawanum Sa.Kurata	2.88255e-07	Polystichum pseudomakinoi Tagawa	7.90621e-08	Osmundastrum cinnamomeum (L.) C.Presl var. fokiense (Copel.) Tagawa	7.499e-08
513744.jpg	Polystichum longifrons Sa.Kurata	Polystichum longifrons Sa.Kurata	1	Polystichum polyblepharon (Roem. ex Kunze) C.Presl	1.42599e-10	Polystichum fibrillosopaleaceum (Kodama) Tagawa	9.28544e-13	Polystichum x anceps Sa.Kurata	2.29016e-13	Polystichum x hokurikuense Sa.Kurata	5.81325e-15
425160.jpg	Polystichum longifrons Sa.Kurata	Polystichum longifrons Sa.Kurata	1	Polystichum fibrillosopaleaceum (Kodama) Tagawa	4.82714e-11	Polystichum polyblepharon (Roem. ex Kunze) C.Presl	2.44475e-11	Osmunda japonica Thunb.	1.31689e-12	Dennstaedtia hirsuta (Sw.) Mett.	4.04569e-13
00021630.jpg	Polystichum longifrons Sa.Kurata	Polystichum longifrons Sa.Kurata	0.999997	Polystichum x hokurikuense Sa.Kurata	1.71506e-06	Polystichum pseudomakinoi Tagawa	8.7002e-07	Polystichum x anceps Sa.Kurata	8.43827e-07	Polystichum tagawanum Sa.Kurata	5.92273e-08
422824.jpg	Polystichum longifrons Sa.Kurata	Polystichum longifrons Sa.Kurata	1	Polystichum polyblepharon (Roem. ex Kunze) C.Presl	2.56721e-12	Polystichum fibrillosopaleaceum (Kodama) Tagawa	4.89824e-13	Dennstaedtia hirsuta (Sw.) Mett.	1.14689e-14	Microlepia marginata (Panzer) C.Chr.	1.13743e-14
00031932.jpg	Polystichum longifrons Sa.Kurata	Polystichum longifrons Sa.Kurata	0.780995	Polystichum x anceps Sa.Kurata	0.212702	Polystichum polyblepharon (Roem. ex Kunze) C.Presl	0.00524257	Polystichum x hokurikuense Sa.Kurata	0.000405074	Arachniodes standishii (T.Moore) Ohwi	0.00039135
426653.jpg	Polystichum longifrons Sa.Kurata	Polystichum longifrons Sa.Kurata	1	Dennstaedtia zeylanica (Sw.) Zink ex Fraser-Jenk. et Kandel	1.05536e-08	Dennstaedtia hirsuta (Sw.) Mett.	8.3515e-09	Polystichum polyblepharon (Roem. ex Kunze) C.Presl	3.56036e-10	Asplenium wrightii D.C.Eaton ex Hook.	1.39484e-11
587242.jpg	Polystichum longifrons Sa.Kurata	Polystichum longifrons Sa.Kurata	1	Microlepia marginata (Panzer) C.Chr.	1.81416e-09	Dennstaedtia hirsuta (Sw.) Mett.	8.1399e-10	Berchemia racemosa Siebold et Zucc.	6.4045e-11	Hymenophyllum barbatum (Bosch) Baker	3.90765e-12
422639.jpg	Polystichum longifrons Sa.Kurata	Polystichum longifrons Sa.Kurata	1	Osmunda japonica Thunb.	8.37745e-14	Dennstaedtia hirsuta (Sw.) Mett.	5.60737e-14	Polystichum polyblepharon (Roem. ex Kunze) C.Presl	1.69552e-14	Pteridium aquilinum (L.) Kuhn	5.05854e-15
819439.jpg	Polystichum longifrons Sa.Kurata	Polystichum longifrons Sa.Kurata	1	Polystichum polyblepharon (Roem. ex Kunze) C.Presl	2.84258e-09	Microlepia strigosa (Thunb.) C.Presl	2.19167e-15	Polystichum fibrillosopaleaceum (Kodama) Tagawa	1.14888e-15	Polystichum x anceps Sa.Kurata	2.4964e-16
00031336.jpg	Polystichum longifrons Sa.Kurata	Polystichum longifrons Sa.Kurata	0.999886	Polystichum x anceps Sa.Kurata	0.000114108	Polystichum polyblepharon (Roem. ex Kunze) C.Presl	4.05363e-07	Polystichum fibrillosopaleaceum (Kodama) Tagawa	1.06476e-08	Odontosoria biflora (Kaulf.) C.Chr.	5.26298e-09
819683.jpg	Polystichum longifrons Sa.Kurata	Polystichum longifrons Sa.Kurata	1	Polystichum polyblepharon (Roem. ex Kunze) C.Presl	4.05851e-09	Polystichum fibrillosopaleaceum (Kodama) Tagawa	1.25817e-13	Dryopteris commixta Tagawa	1.60519e-14	Struthiopteris niponica (Kunze) Nakai	7.03545e-15
00002429.jpg	Polystichum longifrons Sa.Kurata	Polystichum longifrons Sa.Kurata	1	Polystichum x hokurikuense Sa.Kurata	4.13438e-07	Polystichum x anceps Sa.Kurata	1.27308e-09	Polystichum tagawanum Sa.Kurata	7.14134e-10	Athyrium epirachis (Christ) Ching	2.45366e-11
438645.jpg	Polystichum longifrons Sa.Kurata	Polystichum longifrons Sa.Kurata	1	Polystichum igaense Tagawa	3.79647e-09	Dennstaedtia hirsuta (Sw.) Mett.	1.13104e-10	Polystichum polyblepharon (Roem. ex Kunze) C.Presl	1.62173e-11	Polystichum fibrillosopaleaceum (Kodama) Tagawa	6.11872e-13
38090.jpg	Polystichum longifrons Sa.Kurata	Viola eizanensis (Makino) Makino	0.999979	Acer tenuifolium (Koidz.) Koidz.	1.00725e-05	Botrychium ternatum (Thunb.) Sw.	6.06229e-06	Botrychium virginianum (L.) Sw.	9.13693e-07	Cardamine leucantha (Tausch) O.E.Schulz	6.68304e-07
927937.jpg	Polystichum longifrons Sa.Kurata	Polystichum longifrons Sa.Kurata	1	Polystichum fibrillosopaleaceum (Kodama) Tagawa	2.48293e-07	Microlepia marginata (Panzer) C.Chr.	4.43695e-08	Polystichum polyblepharon (Roem. ex Kunze) C.Presl	1.7622e-08	Dennstaedtia hirsuta (Sw.) Mett.	1.61471e-08
431532.jpg	Polystichum longifrons Sa.Kurata	Polystichum longifrons Sa.Kurata	1	Polystichum polyblepharon (Roem. ex Kunze) C.Presl	6.14315e-08	Dennstaedtia hirsuta (Sw.) Mett.	1.12486e-08	Salix dolichostyla Seemen subsp. dolichostyla	8.37385e-09	Polystichum fibrillosopaleaceum (Kodama) Tagawa	3.33588e-09
533929.jpg	Polystichum longifrons Sa.Kurata	Polystichum longifrons Sa.Kurata	1	Polystichum ovatopaleaceum (Kodama) Sa.Kurata var. coraiense (Christ ex H.L_v.) Sa.Kurata	5.30251e-10	Sonchus asper (L.) Hill	5.26392e-11	Polystichum polyblepharon (Roem. ex Kunze) C.Presl	2.65034e-11	Berchemia racemosa Siebold et Zucc.	1.14159e-11
521370.jpg	Polystichum longifrons Sa.Kurata	Polystichum longifrons Sa.Kurata	1	Microlepia marginata (Panzer) C.Chr.	5.66002e-09	Dennstaedtia hirsuta (Sw.) Mett.	3.5739e-10	Polystichum x anceps Sa.Kurata	9.24587e-11	Polystichum polyblepharon (Roem. ex Kunze) C.Presl	2.7819e-11
422832.jpg	Polystichum longifrons Sa.Kurata	Polystichum longifrons Sa.Kurata	1	Polystichum polyblepharon (Roem. ex Kunze) C.Presl	7.0789e-12	Polystichum retrosopaleaceum (Kodama) Tagawa	1.37726e-12	Microlepia strigosa (Thunb.) C.Presl	9.6081e-13	Polystichum x hokurikuense Sa.Kurata	7.21129e-13
422766.jpg	Polystichum longifrons Sa.Kurata	Polystichum longifrons Sa.Kurata	1	Dennstaedtia hirsuta (Sw.) Mett.	2.65692e-08	Dennstaedtia zeylanica (Sw.) Zink ex Fraser-Jenk. et Kandel	1.57019e-09	Polystichum polyblepharon (Roem. ex Kunze) C.Presl	8.56456e-10	Microlepia marginata (Panzer) C.Chr.	2.38523e-10
819729.jpg	Polystichum longifrons Sa.Kurata	Polystichum longifrons Sa.Kurata	0.999924	Polystichum polyblepharon (Roem. ex Kunze) C.Presl	7.57186e-05	Microlepia strigosa (Thunb.) C.Presl	8.14786e-08	Polystichum pseudomakinoi Tagawa	8.05375e-09	Dennstaedtia zeylanica (Sw.) Zink ex Fraser-Jenk. et Kandel	6.38258e-09
00037604.jpg	Polystichum longifrons Sa.Kurata	Polystichum longifrons Sa.Kurata	0.997569	Polystichum x anceps Sa.Kurata	0.00243042	Polystichum polyblepharon (Roem. ex Kunze) C.Presl	6.13282e-07	Polystichum pseudomakinoi Tagawa	6.51818e-09	Microlepia marginata (Panzer) C.Chr.	1.89815e-09
819458.jpg	Polystichum longifrons Sa.Kurata	Polystichum longifrons Sa.Kurata	0.999988	Polystichum polyblepharon (Roem. ex Kunze) C.Presl	1.20633e-05	Matteuccia struthiopteris (L.) Tod.	6.86279e-09	Asplenium wrightii D.C.Eaton ex Hook.	2.56569e-09	Diplopterygium glaucum (Houtt.) Nakai	9.66059e-10
533836.jpg	Polystichum longifrons Sa.Kurata	Polystichum longifrons Sa.Kurata	1	Microlepia marginata (Panzer) C.Chr.	6.38158e-14	Onoclea sensibilis L. var. interrupta Maxim.	6.99328e-15	Polystichum polyblepharon (Roem. ex Kunze) C.Presl	6.0442e-15	Polystichum fibrillosopaleaceum (Kodama) Tagawa	1.58699e-15
441370.jpg	Polystichum longifrons Sa.Kurata	Polystichum longifrons Sa.Kurata	1	Polystichum polyblepharon (Roem. ex Kunze) C.Presl	2.33165e-12	Onoclea sensibilis L. var. interrupta Maxim.	7.26648e-13	Polystichum x anceps Sa.Kurata	8.7475e-14	Polystichum fibrillosopaleaceum (Kodama) Tagawa	2.50154e-14
577951.jpg	Polystichum longifrons Sa.Kurata	Polystichum longifrons Sa.Kurata	1	Polystichum polyblepharon (Roem. ex Kunze) C.Presl	2.5922e-09	Osmunda japonica Thunb.	4.76427e-11	Dennstaedtia hirsuta (Sw.) Mett.	5.92613e-12	Polystichum braunii (Spenn.) F_e	6.3733e-13
422624.jpg	Polystichum longifrons Sa.Kurata	Polystichum longifrons Sa.Kurata	1	Dennstaedtia hirsuta (Sw.) Mett.	8.33683e-12	Polystichum fibrillosopaleaceum (Kodama) Tagawa	9.14455e-14	Polystichum polyblepharon (Roem. ex Kunze) C.Presl	2.32783e-14	Microlepia marginata (Panzer) C.Chr.	2.2333e-14
927938.jpg	Polystichum longifrons Sa.Kurata	Polystichum longifrons Sa.Kurata	1	Polystichum pseudomakinoi Tagawa	1.32286e-07	Polystichum polyblepharon (Roem. ex Kunze) C.Presl	1.56738e-08	Polystichum tagawanum Sa.Kurata	2.11044e-09	Polystichum x suginoi Sa.Kurata	2.58151e-10
FKSE22295.jpg	Polystichum longifrons Sa.Kurata	Polystichum longifrons Sa.Kurata	0.982417	Polystichum x anceps Sa.Kurata	0.0175631	Polystichum x hokurikuense Sa.Kurata	1.51921e-05	Polystichum pseudomakinoi Tagawa	2.42497e-06	Polystichum polyblepharon (Roem. ex Kunze) C.Presl	1.19661e-06
441274.jpg	Polystichum longifrons Sa.Kurata	Polystichum longifrons Sa.Kurata	1	Polystichum polyblepharon (Roem. ex Kunze) C.Presl	3.124e-09	Dennstaedtia zeylanica (Sw.) Zink ex Fraser-Jenk. et Kandel	1.14858e-10	Dennstaedtia hirsuta (Sw.) Mett.	9.91963e-11	Osmunda japonica Thunb.	1.24383e-12
00037019.jpg	Polystichum longifrons Sa.Kurata	Polystichum polyblepharon (Roem. ex Kunze) C.Presl	0.776821	Polystichum x anceps Sa.Kurata	0.218998	Polystichum x inadae Sa.Kurata	0.004173	Polystichum tagawanum Sa.Kurata	7.7595e-06	Polystichum longifrons Sa.Kurata	4.81136e-07
422840.jpg	Polystichum longifrons Sa.Kurata	Polystichum longifrons Sa.Kurata	1	Polystichum fibrillosopaleaceum (Kodama) Tagawa	3.35198e-08	Dennstaedtia zeylanica (Sw.) Zink ex Fraser-Jenk. et Kandel	3.07396e-08	Polystichum polyblepharon (Roem. ex Kunze) C.Presl	2.41639e-08	Microlepia marginata (Panzer) C.Chr.	1.4825e-09
432010.jpg	Polystichum longifrons Sa.Kurata	Polystichum longifrons Sa.Kurata	1	Dryopteris commixta Tagawa	2.13837e-12	Microlepia marginata (Panzer) C.Chr.	1.19005e-12	Berchemia racemosa Siebold et Zucc.	5.10642e-13	Viburnum sieboldii Miq.	2.8299e-13
572939.jpg	Polystichum longifrons Sa.Kurata	Polystichum longifrons Sa.Kurata	1	Polystichum polyblepharon (Roem. ex Kunze) C.Presl	4.9877e-11	Polystichum x anceps Sa.Kurata	1.78127e-11	Pentarhizidium orientale (Hook.) Hayata	3.31344e-13	Osmunda japonica Thunb.	2.32474e-13
438646.jpg	Polystichum longifrons Sa.Kurata	Polystichum longifrons Sa.Kurata	1	Berchemia racemosa Siebold et Zucc.	9.49659e-12	Arachniodes mutica (Franch. et Sav.) Ohwi	6.19758e-12	Polystichum polyblepharon (Roem. ex Kunze) C.Presl	5.64197e-12	Polystichum braunii (Spenn.) F_e	5.49012e-12
784608.jpg	Polystichum longifrons Sa.Kurata	Polystichum longifrons Sa.Kurata	1	Polystichum polyblepharon (Roem. ex Kunze) C.Presl	3.02365e-09	Microlepia strigosa (Thunb.) C.Presl	7.04651e-10	Diplopterygium glaucum (Houtt.) Nakai	6.06417e-10	Berchemia racemosa Siebold et Zucc.	3.26696e-10
422746.jpg	Polystichum longifrons Sa.Kurata	Polystichum longifrons Sa.Kurata	1	Polystichum ovatopaleaceum (Kodama) Sa.Kurata var. coraiense (Christ ex H.L_v.) Sa.Kurata	5.63074e-12	Osmunda japonica Thunb.	3.37972e-12	Pteridium aquilinum (L.) Kuhn	4.0324e-13	Microlepia marginata (Panzer) C.Chr.	1.67851e-13
256639.jpg	Polystichum longifrons Sa.Kurata	Polystichum longifrons Sa.Kurata	1	Dennstaedtia zeylanica (Sw.) Zink ex Fraser-Jenk. et Kandel	5.27776e-10	Polystichum polyblepharon (Roem. ex Kunze) C.Presl	2.64879e-12	Deutzia crenata Siebold et Zucc.	1.14776e-13	Pteridium aquilinum (L.) Kuhn	6.02515e-14
534239.jpg	Polystichum longifrons Sa.Kurata	Polystichum longifrons Sa.Kurata	1	Dennstaedtia zeylanica (Sw.) Zink ex Fraser-Jenk. et Kandel	2.07852e-12	Polystichum fibrillosopaleaceum (Kodama) Tagawa	8.48834e-13	Polystichum x anceps Sa.Kurata	3.2164e-13	Polystichum polyblepharon (Roem. ex Kunze) C.Presl	2.7351e-13
00031913.jpg	Polystichum longifrons Sa.Kurata	Polystichum longifrons Sa.Kurata	0.999996	Polystichum x anceps Sa.Kurata	3.53617e-06	Dryopteris tokyoensis (Makino) C.Chr.	4.19186e-12	Polystichum pseudomakinoi Tagawa	8.19591e-13	Polystichum x hokurikuense Sa.Kurata	6.93454e-13
422755.jpg	Polystichum longifrons Sa.Kurata	Polystichum longifrons Sa.Kurata	1	Polystichum x anceps Sa.Kurata	3.4164e-14	Microlepia marginata (Panzer) C.Chr.	1.91393e-14	Polystichum fibrillosopaleaceum (Kodama) Tagawa	1.73412e-14	Polystichum polyblepharon (Roem. ex Kunze) C.Presl	6.29255e-15
819565.jpg	Polystichum longifrons Sa.Kurata	Polystichum longifrons Sa.Kurata	1	Polystichum polyblepharon (Roem. ex Kunze) C.Presl	1.48068e-10	Dennstaedtia hirsuta (Sw.) Mett.	1.24056e-14	Dennstaedtia zeylanica (Sw.) Zink ex Fraser-Jenk. et Kandel	1.24032e-14	Berchemia racemosa Siebold et Zucc.	2.34339e-17
577947.jpg	Polystichum longifrons Sa.Kurata	Polystichum longifrons Sa.Kurata	0.999986	Polystichum polyblepharon (Roem. ex Kunze) C.Presl	1.39642e-05	Polystichum x anceps Sa.Kurata	1.49209e-10	Rhododendron kaempferi Planch. var. kaempferi	6.05749e-12	Polystichum ovatopaleaceum (Kodama) Sa.Kurata var. coraiense (Christ ex H.L_v.) Sa.Kurata	4.86733e-12
784609.jpg	Polystichum longifrons Sa.Kurata	Polystichum longifrons Sa.Kurata	1	Polystichum fibrillosopaleaceum (Kodama) Tagawa	2.17132e-08	Polystichum polyblepharon (Roem. ex Kunze) C.Presl	6.93469e-09	Polystichum x hokurikuense Sa.Kurata	3.58473e-09	Polystichum pseudomakinoi Tagawa	1.86057e-09
545655.jpg	Polystichum longifrons Sa.Kurata	Polystichum longifrons Sa.Kurata	0.999999	Polystichum polyblepharon (Roem. ex Kunze) C.Presl	1.45995e-06	Dennstaedtia zeylanica (Sw.) Zink ex Fraser-Jenk. et Kandel	2.04992e-09	Inula salicina L. var. asiatica Kitam.	2.42319e-10	Microlepia strigosa (Thunb.) C.Presl	1.10703e-10
631084.jpg	Polystichum longifrons Sa.Kurata	Polystichum longifrons Sa.Kurata	0.991496	Polystichum polyblepharon (Roem. ex Kunze) C.Presl	0.00850401	Dennstaedtia zeylanica (Sw.) Zink ex Fraser-Jenk. et Kandel	4.20913e-10	Microlepia strigosa (Thunb.) C.Presl	2.96473e-10	Polystichum x anceps Sa.Kurata	1.19572e-10
819441.jpg	Polystichum longifrons Sa.Kurata	Polystichum longifrons Sa.Kurata	1	Polystichum polyblepharon (Roem. ex Kunze) C.Presl	6.33211e-09	Hypolepis punctata (Thunb.) Mett. ex Kuhn	1.24295e-12	Struthiopteris niponica (Kunze) Nakai	1.32331e-13	Dennstaedtia hirsuta (Sw.) Mett.	1.25634e-13
784496.jpg	Polystichum longifrons Sa.Kurata	Polystichum longifrons Sa.Kurata	1	Polystichum fibrillosopaleaceum (Kodama) Tagawa	1.38196e-09	Polystichum polyblepharon (Roem. ex Kunze) C.Presl	8.58398e-10	Arachniodes mutica (Franch. et Sav.) Ohwi	7.56762e-10	Polystichum tagawanum Sa.Kurata	4.9702e-11
819575.jpg	Polystichum longifrons Sa.Kurata	Polystichum longifrons Sa.Kurata	1	Polystichum polyblepharon (Roem. ex Kunze) C.Presl	2.46101e-09	Dennstaedtia hirsuta (Sw.) Mett.	6.863e-12	Polystichum pseudomakinoi Tagawa	5.8645e-12	Polystichum tagawanum Sa.Kurata	1.78357e-13
521371.jpg	Polystichum longifrons Sa.Kurata	Polystichum longifrons Sa.Kurata	1	Dennstaedtia hirsuta (Sw.) Mett.	6.69697e-11	Polystichum polyblepharon (Roem. ex Kunze) C.Presl	2.41035e-12	Osmunda japonica Thunb.	1.07603e-12	Polystichum fibrillosopaleaceum (Kodama) Tagawa	9.37889e-13
819440.jpg	Polystichum longifrons Sa.Kurata	Polystichum longifrons Sa.Kurata	0.999965	Polystichum polyblepharon (Roem. ex Kunze) C.Presl	3.55501e-05	Polystichum x anceps Sa.Kurata	3.297e-10	Polystichum fibrillosopaleaceum (Kodama) Tagawa	1.51685e-11	Microsorum scolopendria (Burm.f.) Copel.	1.74215e-15
509671.jpg	Polystichum longifrons Sa.Kurata	Polystichum longifrons Sa.Kurata	1	Onoclea sensibilis L. var. interrupta Maxim.	3.48959e-10	Polystichum ovatopaleaceum (Kodama) Sa.Kurata var. coraiense (Christ ex H.L_v.) Sa.Kurata	5.38502e-15	Chelonopsis moschata Miq.	1.44218e-15	Osmunda japonica Thunb.	1.12615e-15
513749.jpg	Polystichum longifrons Sa.Kurata	Polystichum longifrons Sa.Kurata	1	Polystichum fibrillosopaleaceum (Kodama) Tagawa	1.60566e-12	Polystichum polyblepharon (Roem. ex Kunze) C.Presl	4.14487e-13	Salix udensis Trautv. et C.A.Mey.	3.61588e-13	Salix dolichostyla Seemen subsp. serissifolia (Kimura) H.Ohashi et H.Nakai	2.46997e-13
438648.jpg	Polystichum longifrons Sa.Kurata	Polystichum longifrons Sa.Kurata	1	Dennstaedtia hirsuta (Sw.) Mett.	2.27543e-08	Dennstaedtia zeylanica (Sw.) Zink ex Fraser-Jenk. et Kandel	2.06745e-08	Berchemia racemosa Siebold et Zucc.	1.54634e-11	Polystichum polyblepharon (Roem. ex Kunze) C.Presl	3.22651e-12
426942.jpg	Polystichum longifrons Sa.Kurata	Polystichum longifrons Sa.Kurata	1	Polystichum braunii (Spenn.) F_e	2.86771e-09	Dennstaedtia zeylanica (Sw.) Zink ex Fraser-Jenk. et Kandel	2.58218e-11	Microlepia marginata (Panzer) C.Chr.	6.78426e-12	Dennstaedtia hirsuta (Sw.) Mett.	6.67435e-12
422623.jpg	Polystichum longifrons Sa.Kurata	Polystichum longifrons Sa.Kurata	1	Polystichum polyblepharon (Roem. ex Kunze) C.Presl	5.18887e-11	Dennstaedtia hirsuta (Sw.) Mett.	2.21924e-11	Microlepia marginata (Panzer) C.Chr.	5.0131e-12	Cuscuta campestris Yuncker	1.06133e-13
00014752.jpg	Polystichum longifrons Sa.Kurata	Polystichum longifrons Sa.Kurata	0.999995	Polystichum x anceps Sa.Kurata	4.10117e-06	Polystichum pseudomakinoi Tagawa	5.57156e-07	Polystichum x hokurikuense Sa.Kurata	3.71725e-08	Polystichum tagawanum Sa.Kurata	2.29574e-09
819587.jpg	Polystichum longifrons Sa.Kurata	Polystichum longifrons Sa.Kurata	1	Polystichum polyblepharon (Roem. ex Kunze) C.Presl	5.837e-09	Polystichum fibrillosopaleaceum (Kodama) Tagawa	8.50956e-14	Polystichum pseudomakinoi Tagawa	6.59947e-14	Dennstaedtia zeylanica (Sw.) Zink ex Fraser-Jenk. et Kandel	3.01634e-14
00031910.jpg	Polystichum longifrons Sa.Kurata	Polystichum longifrons Sa.Kurata	0.999986	Dryopteris dickinsii (Franch. et Sav.) C.Chr.	8.79667e-06	Polystichum x anceps Sa.Kurata	4.57126e-06	Dryopteris cycadina (Franch. et Sav.) C.Chr.	5.18482e-07	Dryopteris commixta Tagawa	1.03954e-07
784592.jpg	Polystichum longifrons Sa.Kurata	Polystichum longifrons Sa.Kurata	1	Polystichum polyblepharon (Roem. ex Kunze) C.Presl	1.15002e-09	Polystichum fibrillosopaleaceum (Kodama) Tagawa	1.95286e-11	Polystichum x anceps Sa.Kurata	2.63135e-13	Polystichum ovatopaleaceum (Kodama) Sa.Kurata var. coraiense (Christ ex H.L_v.) Sa.Kurata	1.22326e-13
564163.jpg	Polystichum longifrons Sa.Kurata	Polystichum longifrons Sa.Kurata	0.999993	Polystichum polyblepharon (Roem. ex Kunze) C.Presl	6.72708e-06	Polystichum fibrillosopaleaceum (Kodama) Tagawa	5.96686e-10	Woodwardia orientalis Sw.	2.06612e-10	Arachniodes mutica (Franch. et Sav.) Ohwi	6.75973e-11
572945.jpg	Polystichum longifrons Sa.Kurata	Polystichum longifrons Sa.Kurata	1	Polystichum polyblepharon (Roem. ex Kunze) C.Presl	1.19987e-13	Microlepia marginata (Panzer) C.Chr.	4.52293e-15	Dennstaedtia hirsuta (Sw.) Mett.	4.04783e-15	Dennstaedtia zeylanica (Sw.) Zink ex Fraser-Jenk. et Kandel	6.91995e-17
423133.jpg	Polystichum longifrons Sa.Kurata	Polystichum longifrons Sa.Kurata	1	Microlepia marginata (Panzer) C.Chr.	1.1376e-09	Thelypteris pozoi (Lag.) C.V.Morton subsp. mollissima (Fisch. ex Kunze) C.V.Morton	4.14029e-11	Dryopteris commixta Tagawa	3.95785e-11	Polystichum igaense Tagawa	3.91563e-11
527176.jpg	Polystichum longifrons Sa.Kurata	Polystichum longifrons Sa.Kurata	1	Polystichum ovatopaleaceum (Kodama) Sa.Kurata var. coraiense (Christ ex H.L_v.) Sa.Kurata	1.26016e-10	Onoclea sensibilis L. var. interrupta Maxim.	8.5645e-13	Lonicera tschonoskii Maxim.	2.80092e-13	Osmunda japonica Thunb.	2.5703e-13
438341.jpg	Polystichum longifrons Sa.Kurata	Polystichum longifrons Sa.Kurata	1	Polystichum polyblepharon (Roem. ex Kunze) C.Presl	1.07405e-11	Osmunda japonica Thunb.	3.90446e-12	Pteridium aquilinum (L.) Kuhn	3.07304e-13	Arachniodes mutica (Franch. et Sav.) Ohwi	7.06776e-14
433627.jpg	Polystichum longifrons Sa.Kurata	Polystichum longifrons Sa.Kurata	1	Polystichum pseudomakinoi Tagawa	5.80038e-12	Polystichum ovatopaleaceum (Kodama) Sa.Kurata var. coraiense (Christ ex H.L_v.) Sa.Kurata	5.99609e-13	Osmunda japonica Thunb.	1.72702e-13	Deparia dimorphophylla (Koidz.) M.Kato	1.25874e-13
432008.jpg	Polystichum longifrons Sa.Kurata	Polystichum longifrons Sa.Kurata	1	Dennstaedtia hirsuta (Sw.) Mett.	6.89252e-11	Polystichum polyblepharon (Roem. ex Kunze) C.Presl	3.77693e-12	Microlepia marginata (Panzer) C.Chr.	1.55366e-12	Polystichum igaense Tagawa	1.05801e-13
784425.jpg	Polystichum longifrons Sa.Kurata	Polystichum longifrons Sa.Kurata	1	Dennstaedtia hirsuta (Sw.) Mett.	1.31549e-11	Microlepia marginata (Panzer) C.Chr.	3.39428e-14	Polystichum tsus-simense (Hook.) J.Sm. var. mayebarae (Tagawa) Sa.Kurata	4.12693e-16	Diplazium wichurae (Mett.) Diels	1.92368e-16
1112711.JPG	Polystichum longifrons Sa.Kurata	Polystichum pseudomakinoi Tagawa	0.698443	Polystichum longifrons Sa.Kurata	0.300644	Polystichum x suginoi Sa.Kurata	0.00085798	Polystichum polyblepharon (Roem. ex Kunze) C.Presl	2.73602e-05	Polystichum tagawanum Sa.Kurata	1.80153e-05
513753.jpg	Polystichum longifrons Sa.Kurata	Polystichum longifrons Sa.Kurata	1	Pteridium aquilinum (L.) Kuhn	1.06163e-13	Polystichum ovatopaleaceum (Kodama) Sa.Kurata var. coraiense (Christ ex H.L_v.) Sa.Kurata	5.70503e-14	Osmunda japonica Thunb.	5.38607e-14	Polystichum polyblepharon (Roem. ex Kunze) C.Presl	5.22057e-15
00043451.jpg	Polystichum longifrons Sa.Kurata	Polystichum longifrons Sa.Kurata	0.997944	Polystichum pseudomakinoi Tagawa	0.00151036	Polystichum tagawanum Sa.Kurata	0.000372666	Polystichum x anceps Sa.Kurata	0.000107451	Polystichum polyblepharon (Roem. ex Kunze) C.Presl	4.27194e-05
438212.jpg	Polystichum longifrons Sa.Kurata	Polystichum longifrons Sa.Kurata	1	Polystichum fibrillosopaleaceum (Kodama) Tagawa	1.32754e-09	Polystichum polyblepharon (Roem. ex Kunze) C.Presl	5.70044e-11	Polystichum ohmurae Sa.Kurata	5.56158e-11	Osmunda japonica Thunb.	4.76034e-11
00043452.jpg	Polystichum longifrons Sa.Kurata	Polystichum longifrons Sa.Kurata	0.999993	Polystichum x anceps Sa.Kurata	7.10942e-06	Polystichum polyblepharon (Roem. ex Kunze) C.Presl	1.186e-08	Polystichum tagawanum Sa.Kurata	4.64654e-09	Dryopteris tokyoensis (Makino) C.Chr.	5.87684e-11
509723.jpg	Polystichum longifrons Sa.Kurata	Polystichum longifrons Sa.Kurata	1	Polystichum ovatopaleaceum (Kodama) Sa.Kurata var. coraiense (Christ ex H.L_v.) Sa.Kurata	9.47853e-14	Polystichum pseudomakinoi Tagawa	3.56164e-14	Onoclea sensibilis L. var. interrupta Maxim.	2.5799e-14	Polystichum fibrillosopaleaceum (Kodama) Tagawa	9.0638e-15
784493.jpg	Polystichum longifrons Sa.Kurata	Polystichum longifrons Sa.Kurata	1	Polystichum fibrillosopaleaceum (Kodama) Tagawa	3.02137e-08	Polystichum pseudomakinoi Tagawa	8.18405e-09	Polystichum polyblepharon (Roem. ex Kunze) C.Presl	1.0181e-09	Deparia dimorphophylla (Koidz.) M.Kato	3.57168e-10
564164.jpg	Polystichum longifrons Sa.Kurata	Polystichum longifrons Sa.Kurata	1	Polystichum polyblepharon (Roem. ex Kunze) C.Presl	1.13337e-07	Osmunda japonica Thunb.	1.14432e-08	Polystichum fibrillosopaleaceum (Kodama) Tagawa	9.72803e-10	Polystichum ovatopaleaceum (Kodama) Sa.Kurata var. coraiense (Christ ex H.L_v.) Sa.Kurata	4.15982e-10
426975.jpg	Polystichum longifrons Sa.Kurata	Polystichum longifrons Sa.Kurata	1	Dennstaedtia hirsuta (Sw.) Mett.	2.44672e-13	Polystichum polyblepharon (Roem. ex Kunze) C.Presl	1.99836e-13	Lonicera gracilipes Miq. var. glabra Miq.	1.25374e-13	Deparia jiulungensis (Ching) Z.R.Wang var. albosquamata (M.Kato) Z.R.Wang	9.89215e-14
432472.jpg	Polystichum longifrons Sa.Kurata	Polystichum longifrons Sa.Kurata	1	Polystichum polyblepharon (Roem. ex Kunze) C.Presl	7.83108e-10	Polystichum x anceps Sa.Kurata	1.41755e-10	Polystichum ovatopaleaceum (Kodama) Sa.Kurata var. coraiense (Christ ex H.L_v.) Sa.Kurata	9.51254e-12	Polystichum tagawanum Sa.Kurata	7.13652e-12
509743.jpg	Polystichum longifrons Sa.Kurata	Polystichum longifrons Sa.Kurata	1	Polystichum polyblepharon (Roem. ex Kunze) C.Presl	1.11663e-13	Polystichum fibrillosopaleaceum (Kodama) Tagawa	4.00422e-15	Dennstaedtia hirsuta (Sw.) Mett.	1.63893e-15	Polystichum pseudomakinoi Tagawa	1.08646e-15
422767.jpg	Polystichum longifrons Sa.Kurata	Polystichum longifrons Sa.Kurata	1	Polystichum polyblepharon (Roem. ex Kunze) C.Presl	1.3813e-09	Polystichum braunii (Spenn.) F_e	6.57411e-10	Microlepia marginata (Panzer) C.Chr.	5.96437e-10	Polystichum ovatopaleaceum (Kodama) Sa.Kurata var. coraiense (Christ ex H.L_v.) Sa.Kurata	1.06637e-10
FKSE34148.jpg	Polystichum longifrons Sa.Kurata	Polystichum longifrons Sa.Kurata	0.999344	Polystichum x anceps Sa.Kurata	0.000406792	Polystichum x hokurikuense Sa.Kurata	0.000228323	Polystichum ovatopaleaceum (Kodama) Sa.Kurata var. ovatopaleaceum	2.01855e-05	Polystichum x ongataense Sa.Kurata	3.12328e-07
441271.jpg	Polystichum longifrons Sa.Kurata	Polystichum longifrons Sa.Kurata	1	Dennstaedtia zeylanica (Sw.) Zink ex Fraser-Jenk. et Kandel	5.91441e-08	Dennstaedtia hirsuta (Sw.) Mett.	9.64377e-10	Berchemia racemosa Siebold et Zucc.	9.3497e-10	Polystichum pseudomakinoi Tagawa	6.08998e-10
432007.jpg	Polystichum longifrons Sa.Kurata	Polystichum longifrons Sa.Kurata	1	Polystichum x anceps Sa.Kurata	2.32994e-11	Polystichum polyblepharon (Roem. ex Kunze) C.Presl	8.91843e-12	Berchemia racemosa Siebold et Zucc.	7.78308e-12	Dennstaedtia hirsuta (Sw.) Mett.	5.57266e-12
00031952.jpg	Polystichum longifrons Sa.Kurata	Polystichum longifrons Sa.Kurata	0.999983	Polystichum x anceps Sa.Kurata	8.33694e-06	Polystichum tagawanum Sa.Kurata	7.89973e-06	Polystichum pseudomakinoi Tagawa	9.32083e-07	Polystichum polyblepharon (Roem. ex Kunze) C.Presl	2.29629e-09
819452.jpg	Polystichum longifrons Sa.Kurata	Polystichum longifrons Sa.Kurata	1	Polystichum polyblepharon (Roem. ex Kunze) C.Presl	3.22687e-09	Polystichum fibrillosopaleaceum (Kodama) Tagawa	3.8719e-11	Polystichum tsus-simense (Hook.) J.Sm. var. mayebarae (Tagawa) Sa.Kurata	5.23834e-16	Dennstaedtia hirsuta (Sw.) Mett.	1.69107e-16
422763.jpg	Polystichum longifrons Sa.Kurata	Polystichum longifrons Sa.Kurata	1	Polystichum polyblepharon (Roem. ex Kunze) C.Presl	6.49788e-11	Polystichum ovatopaleaceum (Kodama) Sa.Kurata var. coraiense (Christ ex H.L_v.) Sa.Kurata	9.63847e-12	Pteridium aquilinum (L.) Kuhn	1.50188e-13	Diplopterygium glaucum (Houtt.) Nakai	3.17147e-14
FKSE38557.jpg	Polystichum longifrons Sa.Kurata	Polystichum x anceps Sa.Kurata	0.735122	Polystichum longifrons Sa.Kurata	0.263833	Polystichum polyblepharon (Roem. ex Kunze) C.Presl	0.000678646	Polystichum x hokurikuense Sa.Kurata	0.000352613	Polystichum fibrillosopaleaceum (Kodama) Tagawa	5.42084e-06
784494.jpg	Polystichum longifrons Sa.Kurata	Polystichum longifrons Sa.Kurata	1	Polystichum pseudomakinoi Tagawa	1.37988e-11	Dryopteris commixta Tagawa	6.31583e-13	Polystichum fibrillosopaleaceum (Kodama) Tagawa	4.48359e-13	Microlepia marginata (Panzer) C.Chr.	2.59915e-13
474286.jpg	Polystichum longifrons Sa.Kurata	Polystichum longifrons Sa.Kurata	1	Dennstaedtia hirsuta (Sw.) Mett.	1.61803e-08	Osmunda japonica Thunb.	5.03223e-11	Polystichum polyblepharon (Roem. ex Kunze) C.Presl	1.3689e-11	Pteridium aquilinum (L.) Kuhn	5.51362e-12
533754.jpg	Polystichum longifrons Sa.Kurata	Polystichum longifrons Sa.Kurata	0.999999	Polystichum x anceps Sa.Kurata	7.53396e-07	Polystichum polyblepharon (Roem. ex Kunze) C.Presl	4.64581e-07	Pentarhizidium orientale (Hook.) Hayata	5.40409e-12	Microlepia strigosa (Thunb.) C.Presl	4.71688e-12
KAG082092.jpg	Polystichum longifrons Sa.Kurata	Polystichum polyblepharon (Roem. ex Kunze) C.Presl	0.9967	Polystichum x ongataense Sa.Kurata	0.00128893	Polystichum x kiyozumianum Sa.Kurata	0.000798385	Polystichum ovatopaleaceum (Kodama) Sa.Kurata var. ovatopaleaceum	0.000645819	Polystichum x inadae Sa.Kurata	0.000297553
432647.jpg	Polystichum longifrons Sa.Kurata	Polystichum longifrons Sa.Kurata	0.999945	Polystichum polyblepharon (Roem. ex Kunze) C.Presl	5.49436e-05	Polystichum fibrillosopaleaceum (Kodama) Tagawa	3.41104e-08	Dennstaedtia zeylanica (Sw.) Zink ex Fraser-Jenk. et Kandel	7.09401e-10	Dennstaedtia hirsuta (Sw.) Mett.	3.96993e-10
784444.jpg	Polystichum longifrons Sa.Kurata	Polystichum longifrons Sa.Kurata	1	Polystichum polyblepharon (Roem. ex Kunze) C.Presl	6.57306e-12	Osmunda japonica Thunb.	4.98145e-12	Pteridium aquilinum (L.) Kuhn	1.05031e-12	Microlepia strigosa (Thunb.) C.Presl	4.95739e-13
927939.jpg	Polystichum longifrons Sa.Kurata	Polystichum longifrons Sa.Kurata	1	Polystichum fibrillosopaleaceum (Kodama) Tagawa	2.2698e-08	Polystichum polyblepharon (Roem. ex Kunze) C.Presl	7.26281e-11	Polystichum pseudomakinoi Tagawa	1.51208e-11	Microlepia marginata (Panzer) C.Chr.	2.8869e-12
00031951.jpg	Polystichum longifrons Sa.Kurata	Polystichum longifrons Sa.Kurata	1	Polystichum x anceps Sa.Kurata	1.04746e-08	Polystichum x hokurikuense Sa.Kurata	2.10908e-11	Osmundastrum cinnamomeum (L.) C.Presl var. fokiense (Copel.) Tagawa	6.39404e-13	Salix miyabeana Seemen subsp. gymnolepis (H.L_v. et Vaniot) H.Ohashi et Yonek.	8.11195e-14
819709.jpg	Polystichum longifrons Sa.Kurata	Polystichum longifrons Sa.Kurata	0.999489	Polystichum polyblepharon (Roem. ex Kunze) C.Presl	0.00051065	Polystichum fibrillosopaleaceum (Kodama) Tagawa	1.3382e-07	Matteuccia struthiopteris (L.) Tod.	1.368e-08	Diplopterygium glaucum (Houtt.) Nakai	2.48562e-09
819480.jpg	Polystichum longifrons Sa.Kurata	Polystichum longifrons Sa.Kurata	1	Polystichum polyblepharon (Roem. ex Kunze) C.Presl	1.1829e-07	Polystichum pseudomakinoi Tagawa	1.28555e-10	Osmundastrum cinnamomeum (L.) C.Presl var. fokiense (Copel.) Tagawa	3.93273e-13	Polystichum fibrillosopaleaceum (Kodama) Tagawa	2.47805e-13
388976.jpg	Polystichum longifrons Sa.Kurata	Polystichum longifrons Sa.Kurata	1	Microlepia strigosa (Thunb.) C.Presl	1.37733e-08	Polystichum fibrillosopaleaceum (Kodama) Tagawa	1.37524e-11	Polystichum pseudomakinoi Tagawa	1.34187e-11	Polystichum polyblepharon (Roem. ex Kunze) C.Presl	5.68605e-12
319305.jpg	Polystichum longifrons Sa.Kurata	Polystichum longifrons Sa.Kurata	1	Polystichum polyblepharon (Roem. ex Kunze) C.Presl	5.42447e-10	Polystichum retrosopaleaceum (Kodama) Tagawa	2.09889e-12	Salix dolichostyla Seemen subsp. dolichostyla	7.3448e-13	Polystichum fibrillosopaleaceum (Kodama) Tagawa	4.94295e-13
819567.jpg	Polystichum longifrons Sa.Kurata	Polystichum longifrons Sa.Kurata	1	Polystichum polyblepharon (Roem. ex Kunze) C.Presl	9.81866e-08	Polystichum fibrillosopaleaceum (Kodama) Tagawa	2.7679e-14	Polystichum igaense Tagawa	1.03614e-14	Arachniodes mutica (Franch. et Sav.) Ohwi	1.69138e-15
534180.jpg	Polystichum longifrons Sa.Kurata	Polystichum longifrons Sa.Kurata	1	Polystichum polyblepharon (Roem. ex Kunze) C.Presl	6.49612e-13	Polystichum ovatopaleaceum (Kodama) Sa.Kurata var. coraiense (Christ ex H.L_v.) Sa.Kurata	3.3569e-13	Polystichum fibrillosopaleaceum (Kodama) Tagawa	2.21315e-14	Onoclea sensibilis L. var. interrupta Maxim.	1.67102e-14
784586.jpg	Polystichum longifrons Sa.Kurata	Polystichum longifrons Sa.Kurata	1	Microlepia marginata (Panzer) C.Chr.	1.37837e-09	Dryopteris commixta Tagawa	7.16863e-10	Polystichum pseudomakinoi Tagawa	1.48793e-10	Deparia dimorphophylla (Koidz.) M.Kato	5.53845e-11
435355.jpg	Polystichum longifrons Sa.Kurata	Polystichum longifrons Sa.Kurata	0.996807	Polystichum polyblepharon (Roem. ex Kunze) C.Presl	0.00319235	Polystichum tagawanum Sa.Kurata	4.07113e-07	Dennstaedtia zeylanica (Sw.) Zink ex Fraser-Jenk. et Kandel	3.83602e-07	Polystichum fibrillosopaleaceum (Kodama) Tagawa	7.4038e-08
533841.jpg	Polystichum longifrons Sa.Kurata	Polystichum longifrons Sa.Kurata	1	Polystichum ovatopaleaceum (Kodama) Sa.Kurata var. coraiense (Christ ex H.L_v.) Sa.Kurata	4.24581e-08	Osmunda japonica Thunb.	1.6879e-08	Botrychium ternatum (Thunb.) Sw.	1.21925e-09	Polystichum fibrillosopaleaceum (Kodama) Tagawa	7.21653e-10
819730.jpg	Polystichum longifrons Sa.Kurata	Polystichum longifrons Sa.Kurata	0.99993	Polystichum polyblepharon (Roem. ex Kunze) C.Presl	7.03616e-05	Pteridium aquilinum (L.) Kuhn	1.10614e-09	Hypolepis punctata (Thunb.) Mett. ex Kuhn	1.82204e-10	Polystichum retrosopaleaceum (Kodama) Tagawa	2.24947e-11
00004801.jpg	Polystichum longifrons Sa.Kurata	Polystichum longifrons Sa.Kurata	0.999995	Polystichum x anceps Sa.Kurata	4.44155e-06	Polystichum tagawanum Sa.Kurata	5.78557e-08	Polystichum polyblepharon (Roem. ex Kunze) C.Presl	4.08275e-08	Polystichum makinoi (Tagawa) Tagawa	2.4799e-08
534169.jpg	Polystichum longifrons Sa.Kurata	Polystichum longifrons Sa.Kurata	0.999999	Dennstaedtia zeylanica (Sw.) Zink ex Fraser-Jenk. et Kandel	5.06546e-07	Polystichum polyblepharon (Roem. ex Kunze) C.Presl	2.94645e-07	Deutzia scabra Thunb. var. scabra	3.46167e-11	Polystichum ovatopaleaceum (Kodama) Sa.Kurata var. coraiense (Christ ex H.L_v.) Sa.Kurata	2.608e-11
422626.jpg	Polystichum longifrons Sa.Kurata	Polystichum longifrons Sa.Kurata	1	Dennstaedtia zeylanica (Sw.) Zink ex Fraser-Jenk. et Kandel	2.25777e-07	Microlepia marginata (Panzer) C.Chr.	5.26512e-09	Asplenium trichomanes L.	3.63607e-09	Deparia pycnosora (Christ) M.Kato	3.35038e-09
819479.jpg	Polystichum longifrons Sa.Kurata	Polystichum longifrons Sa.Kurata	1	Polystichum polyblepharon (Roem. ex Kunze) C.Presl	1.15334e-09	Polystichum pseudomakinoi Tagawa	1.10994e-09	Polystichum fibrillosopaleaceum (Kodama) Tagawa	6.80541e-13	Osmundastrum cinnamomeum (L.) C.Presl var. fokiense (Copel.) Tagawa	3.3182e-13
819734.jpg	Polystichum longifrons Sa.Kurata	Polystichum longifrons Sa.Kurata	1	Dennstaedtia hirsuta (Sw.) Mett.	3.60445e-08	Polystichum polyblepharon (Roem. ex Kunze) C.Presl	3.90968e-10	Diplopterygium glaucum (Houtt.) Nakai	1.24398e-10	Hypolepis punctata (Thunb.) Mett. ex Kuhn	1.0152e-11
784424.jpg	Polystichum longifrons Sa.Kurata	Polystichum longifrons Sa.Kurata	1	Dennstaedtia hirsuta (Sw.) Mett.	2.3968e-10	Onoclea sensibilis L. var. interrupta Maxim.	2.82734e-11	Hypolepis punctata (Thunb.) Mett. ex Kuhn	1.52006e-11	Polystichum polyblepharon (Roem. ex Kunze) C.Presl	1.29054e-11
474297.jpg	Polystichum longifrons Sa.Kurata	Polystichum longifrons Sa.Kurata	0.999742	Polystichum fibrillosopaleaceum (Kodama) Tagawa	0.000257089	Polystichum polyblepharon (Roem. ex Kunze) C.Presl	1.2512e-06	Osmunda japonica Thunb.	1.1763e-08	Botrychium ternatum (Thunb.) Sw.	6.74272e-09
819693.jpg	Polystichum longifrons Sa.Kurata	Polystichum longifrons Sa.Kurata	0.999999	Polystichum polyblepharon (Roem. ex Kunze) C.Presl	7.17026e-07	Dennstaedtia hirsuta (Sw.) Mett.	1.90522e-07	Pteridium aquilinum (L.) Kuhn	6.94702e-08	Deparia dimorphophylla (Koidz.) M.Kato	4.74621e-08
514756.jpg	Polystichum longifrons Sa.Kurata	Polystichum longifrons Sa.Kurata	1	Polystichum polyblepharon (Roem. ex Kunze) C.Presl	4.68416e-12	Osmunda japonica Thunb.	4.6822e-13	Struthiopteris niponica (Kunze) Nakai	2.19392e-13	Polystichum fibrillosopaleaceum (Kodama) Tagawa	1.4761e-13
FKSE38559.jpg	Polystichum longifrons Sa.Kurata	Polystichum longifrons Sa.Kurata	0.999972	Polystichum x anceps Sa.Kurata	2.07955e-05	Polystichum x hokurikuense Sa.Kurata	6.03814e-06	Polystichum polyblepharon (Roem. ex Kunze) C.Presl	7.11556e-07	Polystichum retrosopaleaceum (Kodama) Tagawa	3.42401e-08
391895.jpg	Polystichum longifrons Sa.Kurata	Polystichum longifrons Sa.Kurata	1	Deparia dimorphophylla (Koidz.) M.Kato	3.89419e-10	Polystichum pseudomakinoi Tagawa	6.12761e-11	Polystichum retrosopaleaceum (Kodama) Tagawa	3.38459e-12	Polystichum polyblepharon (Roem. ex Kunze) C.Presl	3.28759e-12
819737.jpg	Polystichum longifrons Sa.Kurata	Polystichum longifrons Sa.Kurata	1	Polystichum polyblepharon (Roem. ex Kunze) C.Presl	3.73753e-11	Microlepia strigosa (Thunb.) C.Presl	1.60762e-11	Polystichum fibrillosopaleaceum (Kodama) Tagawa	2.42869e-13	Dryopteris commixta Tagawa	1.67974e-13
927924.jpg	Polystichum longifrons Sa.Kurata	Polystichum longifrons Sa.Kurata	1	Polystichum polyblepharon (Roem. ex Kunze) C.Presl	3.94235e-08	Dennstaedtia hirsuta (Sw.) Mett.	2.13475e-11	Polystichum pseudomakinoi Tagawa	8.47289e-12	Polystichum fibrillosopaleaceum (Kodama) Tagawa	6.53249e-12
819692.jpg	Polystichum longifrons Sa.Kurata	Polystichum longifrons Sa.Kurata	0.894792	Polystichum polyblepharon (Roem. ex Kunze) C.Presl	0.105208	Polystichum fibrillosopaleaceum (Kodama) Tagawa	6.55245e-08	Microlepia strigosa (Thunb.) C.Presl	1.65348e-08	Polystichum x inadae Sa.Kurata	1.32269e-09
521346.jpg	Polystichum longifrons Sa.Kurata	Polystichum longifrons Sa.Kurata	1	Microlepia strigosa (Thunb.) C.Presl	1.54812e-13	Polystichum pseudomakinoi Tagawa	8.03164e-16	Microlepia marginata (Panzer) C.Chr.	2.07367e-16	Polystichum polyblepharon (Roem. ex Kunze) C.Presl	2.07421e-17
422751.jpg	Polystichum longifrons Sa.Kurata	Polystichum longifrons Sa.Kurata	1	Polystichum pseudomakinoi Tagawa	8.99567e-15	Polystichum polyblepharon (Roem. ex Kunze) C.Presl	1.88533e-16	Microlepia marginata (Panzer) C.Chr.	1.15275e-16	Polystichum x anceps Sa.Kurata	9.32344e-17
509745.jpg	Polystichum longifrons Sa.Kurata	Polystichum longifrons Sa.Kurata	1	Dennstaedtia hirsuta (Sw.) Mett.	4.76727e-10	Polystichum braunii (Spenn.) F_e	2.42131e-12	Diplazium wichurae (Mett.) Diels	5.08121e-13	Microlepia marginata (Panzer) C.Chr.	2.7324e-13
00038066.jpg	Polystichum longifrons Sa.Kurata	Polystichum longifrons Sa.Kurata	0.999982	Polystichum x anceps Sa.Kurata	1.80195e-05	Pentarhizidium orientale (Hook.) Hayata	6.101e-08	Polystichum x hokurikuense Sa.Kurata	8.5384e-09	Microlepia marginata (Panzer) C.Chr.	1.19599e-09
438644.jpg	Polystichum longifrons Sa.Kurata	Polystichum longifrons Sa.Kurata	1	Polystichum pseudomakinoi Tagawa	9.31953e-10	Dennstaedtia zeylanica (Sw.) Zink ex Fraser-Jenk. et Kandel	4.78195e-11	Polystichum fibrillosopaleaceum (Kodama) Tagawa	2.80264e-11	Polystichum makinoi (Tagawa) Tagawa	6.408e-12
324132.jpg	Polystichum longifrons Sa.Kurata	Polystichum longifrons Sa.Kurata	1	Polystichum polyblepharon (Roem. ex Kunze) C.Presl	2.39412e-08	Polystichum fibrillosopaleaceum (Kodama) Tagawa	3.59292e-09	Polystichum pseudomakinoi Tagawa	9.12132e-12	Microlepia marginata (Panzer) C.Chr.	4.27922e-14
438344.jpg	Polystichum longifrons Sa.Kurata	Polystichum longifrons Sa.Kurata	1	Polystichum polyblepharon (Roem. ex Kunze) C.Presl	5.47285e-13	Polystichum igaense Tagawa	5.24062e-14	Polystichum tagawanum Sa.Kurata	7.87936e-15	Berchemia racemosa Siebold et Zucc.	3.76851e-15
428778.jpg	Polystichum longifrons Sa.Kurata	Polystichum longifrons Sa.Kurata	1	Polystichum polyblepharon (Roem. ex Kunze) C.Presl	5.13418e-11	Polystichum pseudomakinoi Tagawa	4.62475e-11	Dennstaedtia zeylanica (Sw.) Zink ex Fraser-Jenk. et Kandel	2.54872e-12	Berchemia racemosa Siebold et Zucc.	1.19555e-12
00043454.jpg	Polystichum longifrons Sa.Kurata	Polystichum longifrons Sa.Kurata	0.999873	Polystichum pseudomakinoi Tagawa	0.000125208	Pentarhizidium orientale (Hook.) Hayata	9.07637e-07	Polystichum x hokurikuense Sa.Kurata	3.34978e-07	Polystichum x anceps Sa.Kurata	7.65159e-08
426652.jpg	Polystichum longifrons Sa.Kurata	Polystichum longifrons Sa.Kurata	1	Diplopterygium glaucum (Houtt.) Nakai	4.68686e-11	Polystichum polyblepharon (Roem. ex Kunze) C.Presl	4.63056e-11	Dryopteris commixta Tagawa	2.22984e-12	Dennstaedtia hirsuta (Sw.) Mett.	1.23381e-12
432648.jpg	Polystichum longifrons Sa.Kurata	Polystichum longifrons Sa.Kurata	1	Polystichum polyblepharon (Roem. ex Kunze) C.Presl	1.7463e-14	Onoclea sensibilis L. var. interrupta Maxim.	1.20574e-14	Polystichum ovatopaleaceum (Kodama) Sa.Kurata var. coraiense (Christ ex H.L_v.) Sa.Kurata	4.41569e-15	Dryopteris commixta Tagawa	6.18765e-16
521354.jpg	Polystichum longifrons Sa.Kurata	Polystichum longifrons Sa.Kurata	1	Dennstaedtia hirsuta (Sw.) Mett.	6.25073e-13	Polystichum polyblepharon (Roem. ex Kunze) C.Presl	5.98879e-13	Polystichum x anceps Sa.Kurata	6.96452e-14	Hypolepis punctata (Thunb.) Mett. ex Kuhn	4.00666e-14
819722.jpg	Polystichum longifrons Sa.Kurata	Polystichum longifrons Sa.Kurata	1	Polystichum polyblepharon (Roem. ex Kunze) C.Presl	3.9273e-10	Asplenium scolopendrium L. subsp. japonicum (Kom.) Rasbach, Reichst. et Viane	1.18423e-12	Polystichum igaense Tagawa	1.77715e-13	Polystichum fibrillosopaleaceum (Kodama) Tagawa	8.10283e-14
819568.jpg	Polystichum longifrons Sa.Kurata	Polystichum longifrons Sa.Kurata	1	Polystichum polyblepharon (Roem. ex Kunze) C.Presl	3.60886e-10	Polystichum x anceps Sa.Kurata	9.47493e-16	Osmundastrum cinnamomeum (L.) C.Presl var. fokiense (Copel.) Tagawa	2.22699e-16	Dennstaedtia hirsuta (Sw.) Mett.	1.09953e-16
577964.jpg	Polystichum longifrons Sa.Kurata	Polystichum longifrons Sa.Kurata	1	Polystichum polyblepharon (Roem. ex Kunze) C.Presl	1.84276e-09	Polystichum pseudomakinoi Tagawa	3.50709e-10	Lonicera gracilipes Miq. var. glabra Miq.	1.99225e-10	Polystichum tagawanum Sa.Kurata	1.50775e-10
422737.jpg	Polystichum longifrons Sa.Kurata	Polystichum longifrons Sa.Kurata	1	Polystichum fibrillosopaleaceum (Kodama) Tagawa	2.67773e-15	Polystichum polyblepharon (Roem. ex Kunze) C.Presl	1.62682e-15	Microlepia marginata (Panzer) C.Chr.	1.8068e-16	Osmunda japonica Thunb.	1.16118e-16
819576.jpg	Polystichum longifrons Sa.Kurata	Polystichum longifrons Sa.Kurata	1	Polystichum polyblepharon (Roem. ex Kunze) C.Presl	1.75836e-10	Dennstaedtia hirsuta (Sw.) Mett.	1.55241e-12	Diplopterygium glaucum (Houtt.) Nakai	3.09206e-14	Polystichum fibrillosopaleaceum (Kodama) Tagawa	2.24577e-14
441368.jpg	Polystichum longifrons Sa.Kurata	Polystichum longifrons Sa.Kurata	1	Deparia jiulungensis (Ching) Z.R.Wang var. albosquamata (M.Kato) Z.R.Wang	3.03125e-12	Polystichum pseudomakinoi Tagawa	1.11092e-12	Salix dolichostyla Seemen subsp. serissifolia (Kimura) H.Ohashi et H.Nakai	5.40166e-13	Polystichum polyblepharon (Roem. ex Kunze) C.Presl	1.75901e-13
587240.jpg	Polystichum longifrons Sa.Kurata	Polystichum longifrons Sa.Kurata	1	Dennstaedtia hirsuta (Sw.) Mett.	1.1542e-10	Polystichum fibrillosopaleaceum (Kodama) Tagawa	2.97854e-13	Dryopteris commixta Tagawa	1.94377e-13	Microlepia marginata (Panzer) C.Chr.	1.38083e-14
00009025.jpg	Polystichum longifrons Sa.Kurata	Polystichum longifrons Sa.Kurata	1	Polystichum pseudomakinoi Tagawa	1.75334e-09	Polystichum x anceps Sa.Kurata	1.16547e-09	Polystichum tagawanum Sa.Kurata	3.22436e-10	Polystichum x hokurikuense Sa.Kurata	2.50746e-10
819437.jpg	Polystichum longifrons Sa.Kurata	Polystichum longifrons Sa.Kurata	1	Polystichum polyblepharon (Roem. ex Kunze) C.Presl	4.75346e-08	Polystichum retrosopaleaceum (Kodama) Tagawa	3.32873e-14	Polystichum x hokurikuense Sa.Kurata	3.22146e-15	Polystichum fibrillosopaleaceum (Kodama) Tagawa	3.13434e-15
819470.jpg	Polystichum longifrons Sa.Kurata	Polystichum longifrons Sa.Kurata	1	Polystichum polyblepharon (Roem. ex Kunze) C.Presl	7.72613e-09	Microlepia strigosa (Thunb.) C.Presl	2.66834e-10	Polystichum fibrillosopaleaceum (Kodama) Tagawa	3.59488e-15	Polystichum x anceps Sa.Kurata	1.40099e-15
587236.jpg	Polystichum longifrons Sa.Kurata	Polystichum longifrons Sa.Kurata	1	Berchemia racemosa Siebold et Zucc.	1.54865e-07	Polystichum polyblepharon (Roem. ex Kunze) C.Presl	3.81788e-09	Dennstaedtia hirsuta (Sw.) Mett.	1.11261e-09	Osmunda japonica Thunb.	1.73829e-10
432013.jpg	Polystichum longifrons Sa.Kurata	Polystichum longifrons Sa.Kurata	1	Microlepia marginata (Panzer) C.Chr.	9.75361e-15	Polystichum polyblepharon (Roem. ex Kunze) C.Presl	3.98336e-15	Dennstaedtia hirsuta (Sw.) Mett.	1.8126e-15	Berchemia racemosa Siebold et Zucc.	7.32811e-16
00017850.jpg	Polystichum longifrons Sa.Kurata	Polystichum longifrons Sa.Kurata	0.99972	Polystichum pseudomakinoi Tagawa	0.000280377	Polystichum tagawanum Sa.Kurata	7.34169e-09	Athyrium epirachis (Christ) Ching	7.16424e-09	Polystichum x anceps Sa.Kurata	2.88915e-09
00037606.jpg	Polystichum longifrons Sa.Kurata	Polystichum longifrons Sa.Kurata	0.999998	Polystichum x anceps Sa.Kurata	1.49838e-06	Polystichum pseudomakinoi Tagawa	3.1174e-10	Myriophyllum verticillatum L.	7.40127e-11	Euonymus fortunei (Turcz.) Hand.-Mazz.	3.16481e-11
425159.jpg	Polystichum longifrons Sa.Kurata	Polystichum longifrons Sa.Kurata	0.999998	Polystichum polyblepharon (Roem. ex Kunze) C.Presl	1.64504e-06	Polystichum x anceps Sa.Kurata	8.33945e-10	Polystichum fibrillosopaleaceum (Kodama) Tagawa	6.77295e-12	Polystichum ovatopaleaceum (Kodama) Sa.Kurata var. coraiense (Christ ex H.L_v.) Sa.Kurata	1.30354e-12
424021.jpg	Polystichum longifrons Sa.Kurata	Polystichum longifrons Sa.Kurata	1	Polystichum polyblepharon (Roem. ex Kunze) C.Presl	1.10089e-10	Dennstaedtia hirsuta (Sw.) Mett.	1.89572e-11	Berchemia racemosa Siebold et Zucc.	5.74461e-12	Polystichum makinoi (Tagawa) Tagawa	5.61161e-12
784492.jpg	Polystichum longifrons Sa.Kurata	Polystichum longifrons Sa.Kurata	1	Polystichum pseudomakinoi Tagawa	3.12381e-12	Berchemia racemosa Siebold et Zucc.	1.75802e-12	Microlepia marginata (Panzer) C.Chr.	1.53567e-12	Polystichum fibrillosopaleaceum (Kodama) Tagawa	1.10898e-12
927940.jpg	Polystichum longifrons Sa.Kurata	Polystichum longifrons Sa.Kurata	1	Polystichum polyblepharon (Roem. ex Kunze) C.Presl	1.74866e-11	Polystichum makinoi (Tagawa) Tagawa	1.3739e-13	Polystichum x anceps Sa.Kurata	6.26973e-14	Microlepia marginata (Panzer) C.Chr.	5.66062e-14
FKSE37492.jpg	Polystichum longifrons Sa.Kurata	Polystichum longifrons Sa.Kurata	0.999996	Polystichum pseudomakinoi Tagawa	2.94759e-06	Polystichum x suginoi Sa.Kurata	3.73317e-07	Polystichum x anceps Sa.Kurata	1.69959e-07	Polystichum tagawanum Sa.Kurata	6.09625e-08
576500.jpg	Polystichum longifrons Sa.Kurata	Polystichum longifrons Sa.Kurata	1	Osmunda japonica Thunb.	5.19288e-08	Polystichum pseudomakinoi Tagawa	1.26169e-08	Polystichum ovatopaleaceum (Kodama) Sa.Kurata var. coraiense (Christ ex H.L_v.) Sa.Kurata	1.18103e-08	Microlepia strigosa (Thunb.) C.Presl	4.42694e-09
509213.jpg	Polystichum longifrons Sa.Kurata	Polystichum longifrons Sa.Kurata	1	Polystichum polyblepharon (Roem. ex Kunze) C.Presl	3.04444e-12	Polystichum fibrillosopaleaceum (Kodama) Tagawa	6.56039e-14	Dennstaedtia hirsuta (Sw.) Mett.	1.00247e-14	Microlepia marginata (Panzer) C.Chr.	9.44307e-15
00016249.jpg	Polystichum longifrons Sa.Kurata	Polystichum longifrons Sa.Kurata	1	Polystichum x anceps Sa.Kurata	8.2729e-08	Dryopteris dickinsii (Franch. et Sav.) C.Chr.	1.95512e-09	Polystichum tagawanum Sa.Kurata	6.75509e-10	Cyrtomium fortunei J.Sm. var. clivicola (Makino) Tagawa	1.71627e-10
564155.jpg	Polystichum longifrons Sa.Kurata	Polystichum longifrons Sa.Kurata	0.999997	Polystichum ovatopaleaceum (Kodama) Sa.Kurata var. coraiense (Christ ex H.L_v.) Sa.Kurata	3.05697e-06	Polystichum polyblepharon (Roem. ex Kunze) C.Presl	2.98194e-10	Onoclea sensibilis L. var. interrupta Maxim.	1.3068e-10	Polystichum ovatopaleaceum (Kodama) Sa.Kurata var. ovatopaleaceum	9.47957e-11
00038065.jpg	Polystichum longifrons Sa.Kurata	Polystichum longifrons Sa.Kurata	0.999997	Polystichum x anceps Sa.Kurata	3.14124e-06	Microlepia marginata (Panzer) C.Chr.	4.02452e-09	Polystichum polyblepharon (Roem. ex Kunze) C.Presl	2.89143e-09	Polystichum tagawanum Sa.Kurata	2.05026e-09
369487.jpg	Plagiogyria x wakabae Sa.Kurata ex Nakaike	Plagiogyria x wakabae Sa.Kurata ex Nakaike	1	Plagiogyria japonica Nakai	1.01977e-07	Plagiogyria x sessilifolia Nakaike	5.63875e-09	Thelypteris acuminata (Houtt.) C.V.Morton x T. parasitica (L.) Tardieu	3.79307e-09	Plagiogyria adnata (Blume) Bedd.	2.13272e-09
1189620.JPG	Plagiogyria x wakabae Sa.Kurata ex Nakaike	Plagiogyria x wakabae Sa.Kurata ex Nakaike	0.999991	Plagiogyria adnata (Blume) Bedd.	7.28659e-06	Thelypteris acuminata (Houtt.) C.V.Morton x T. parasitica (L.) Tardieu	1.15995e-06	Fraxinus lanuginosa Koidz. f. serrata (Nakai) Murata	1.26594e-07	Plagiogyria japonica Nakai	1.21092e-07
342022.jpg	Plagiogyria x wakabae Sa.Kurata ex Nakaike	Plagiogyria x wakabae Sa.Kurata ex Nakaike	0.999604	Plagiogyria x sessilifolia Nakaike	0.000395877	Plagiogyria matsumurana Makino	3.87839e-10	Laurocerasus spinulosa (Siebold et Zucc.) C.K.Schneid.	4.633e-11	Polystichum ovatopaleaceum (Kodama) Sa.Kurata var. ovatopaleaceum	4.29125e-11
1191992.JPG	Plagiogyria x wakabae Sa.Kurata ex Nakaike	Plagiogyria x wakabae Sa.Kurata ex Nakaike	1	Plagiogyria japonica Nakai	4.14775e-09	Plagiogyria x sessilifolia Nakaike	3.82155e-10	Plagiogyria adnata (Blume) Bedd.	5.67169e-11	Euonymus melananthus Franch. et Sav.	3.08012e-12
384210.jpg	Plagiogyria x wakabae Sa.Kurata ex Nakaike	Plagiogyria x wakabae Sa.Kurata ex Nakaike	0.93675	Plagiogyria japonica Nakai	0.0632477	Plagiogyria x sessilifolia Nakaike	1.00495e-06	Plagiogyria adnata (Blume) Bedd.	8.85692e-07	Equisetum ramosissimum Desf.	1.89838e-07
1192009.JPG	Plagiogyria x wakabae Sa.Kurata ex Nakaike	Plagiogyria x wakabae Sa.Kurata ex Nakaike	0.999452	Plagiogyria japonica Nakai	0.00054761	Plagiogyria adnata (Blume) Bedd.	2.63146e-08	Thelypteris acuminata (Houtt.) C.V.Morton x T. parasitica (L.) Tardieu	1.07327e-08	Plagiogyria x sessilifolia Nakaike	9.93316e-09
725595.jpg	Plagiogyria x wakabae Sa.Kurata ex Nakaike	Plagiogyria x wakabae Sa.Kurata ex Nakaike	0.999806	Thelypteris acuminata (Houtt.) C.V.Morton x T. parasitica (L.) Tardieu	0.00011096	Blechnopsis orientalis (L.) C.Presl	8.23344e-05	Plagiogyria x sessilifolia Nakaike	2.67124e-07	Alnus fauriei H.L_v. et Vaniot	1.29121e-08
369268.jpg	Plagiogyria x wakabae Sa.Kurata ex Nakaike	Plagiogyria x wakabae Sa.Kurata ex Nakaike	0.99998	Plagiogyria x sessilifolia Nakaike	2.03103e-05	Plagiogyria japonica Nakai	6.49524e-12	Diplazium wichurae (Mett.) Diels	2.9035e-12	Plagiogyria matsumurana Makino	5.95311e-13
333860.jpg	Plagiogyria x wakabae Sa.Kurata ex Nakaike	Plagiogyria x wakabae Sa.Kurata ex Nakaike	0.728582	Plagiogyria x sessilifolia Nakaike	0.271384	Dryopteris dickinsii (Franch. et Sav.) C.Chr.	2.33525e-05	Blechnopsis orientalis (L.) C.Presl	4.96481e-06	Plagiogyria japonica Nakai	3.92939e-06
1191994.JPG	Plagiogyria x wakabae Sa.Kurata ex Nakaike	Plagiogyria x wakabae Sa.Kurata ex Nakaike	0.965796	Plagiogyria x sessilifolia Nakaike	0.0225147	Plagiogyria japonica Nakai	0.0116888	Plagiogyria euphlebia (Kunze) Mett.	2.79303e-07	Litsea coreana H.L_v.	3.42139e-08
333272.jpg	Plagiogyria x wakabae Sa.Kurata ex Nakaike	Plagiogyria x wakabae Sa.Kurata ex Nakaike	1	Plagiogyria x sessilifolia Nakaike	7.20241e-09	Plagiogyria matsumurana Makino	6.68489e-09	Plagiogyria adnata (Blume) Bedd.	1.77285e-09	Plagiogyria japonica Nakai	1.69931e-10
348838.jpg	Plagiogyria x wakabae Sa.Kurata ex Nakaike	Plagiogyria x wakabae Sa.Kurata ex Nakaike	0.999999	Plagiogyria adnata (Blume) Bedd.	8.73266e-07	Thelypteris acuminata (Houtt.) C.V.Morton x T. parasitica (L.) Tardieu	3.48177e-07	Plagiogyria matsumurana Makino	3.06894e-09	Tapeinidium pinnatum (Cav.) C.Chr.	2.54644e-09
336401.jpg	Plagiogyria x wakabae Sa.Kurata ex Nakaike	Plagiogyria x wakabae Sa.Kurata ex Nakaike	0.999988	Plagiogyria x sessilifolia Nakaike	1.17328e-05	Plagiogyria japonica Nakai	1.89973e-10	Thelypteris acuminata (Houtt.) C.V.Morton x T. parasitica (L.) Tardieu	6.88774e-11	Diplazium wichurae (Mett.) Diels	4.63076e-11
333858.jpg	Plagiogyria x wakabae Sa.Kurata ex Nakaike	Plagiogyria x wakabae Sa.Kurata ex Nakaike	1	Plagiogyria adnata (Blume) Bedd.	1.83317e-08	Lindera triloba (Siebold et Zucc.) Blume	3.31885e-09	Plagiogyria matsumurana Makino	4.95945e-10	Salix japonica Thunb.	4.59273e-10
1192005.JPG	Plagiogyria x wakabae Sa.Kurata ex Nakaike	Plagiogyria x wakabae Sa.Kurata ex Nakaike	0.999447	Plagiogyria japonica Nakai	0.000532291	Plagiogyria adnata (Blume) Bedd.	2.04562e-05	Euonymus melananthus Franch. et Sav.	1.28491e-08	Plagiogyria matsumurana Makino	3.7973e-09
1191999.JPG	Plagiogyria x wakabae Sa.Kurata ex Nakaike	Plagiogyria x wakabae Sa.Kurata ex Nakaike	0.695464	Plagiogyria japonica Nakai	0.300165	Plagiogyria x sessilifolia Nakaike	0.00423347	Asarum nipponicum F.Maek. var. nipponicum	0.000137498	Thelypteris acuminata (Houtt.) C.V.Morton x T. parasitica (L.) Tardieu	1.83955e-07
1191987.JPG	Plagiogyria x wakabae Sa.Kurata ex Nakaike	Plagiogyria x wakabae Sa.Kurata ex Nakaike	0.999944	Plagiogyria japonica Nakai	5.56317e-05	Plagiogyria x sessilifolia Nakaike	6.67298e-09	Plagiogyria matsumurana Makino	3.68726e-10	Plagiogyria adnata (Blume) Bedd.	3.00529e-10
1191367.JPG	Plagiogyria x wakabae Sa.Kurata ex Nakaike	Plagiogyria x wakabae Sa.Kurata ex Nakaike	0.99999	Thelypteris acuminata (Houtt.) C.V.Morton x T. parasitica (L.) Tardieu	7.99565e-06	Plagiogyria japonica Nakai	1.71776e-06	Plagiogyria adnata (Blume) Bedd.	4.47462e-09	Pteris terminalis Wall. ex J.Agardh var. fauriei (Christ) Ebihara et Nakato	6.50948e-10
1192008.JPG	Plagiogyria x wakabae Sa.Kurata ex Nakaike	Plagiogyria x wakabae Sa.Kurata ex Nakaike	1	Plagiogyria adnata (Blume) Bedd.	2.86112e-12	Plagiogyria japonica Nakai	1.2418e-12	Thelypteris acuminata (Houtt.) C.V.Morton x T. parasitica (L.) Tardieu	1.05943e-12	Plagiogyria x sessilifolia Nakaike	5.09221e-13
1192013.JPG	Plagiogyria x wakabae Sa.Kurata ex Nakaike	Plagiogyria x wakabae Sa.Kurata ex Nakaike	1	Plagiogyria adnata (Blume) Bedd.	8.71288e-08	Plagiogyria japonica Nakai	9.21429e-10	Plagiogyria matsumurana Makino	6.31741e-10	Thelypteris acuminata (Houtt.) C.V.Morton x T. parasitica (L.) Tardieu	2.50349e-10
361556.jpg	Plagiogyria x wakabae Sa.Kurata ex Nakaike	Plagiogyria x wakabae Sa.Kurata ex Nakaike	0.999969	Plagiogyria x sessilifolia Nakaike	2.95301e-05	Plagiogyria japonica Nakai	1.03301e-06	Thelypteris acuminata (Houtt.) C.V.Morton x T. parasitica (L.) Tardieu	5.96471e-10	Blechnopsis orientalis (L.) C.Presl	3.42129e-11
310237.jpg	Plagiogyria x wakabae Sa.Kurata ex Nakaike	Plagiogyria x wakabae Sa.Kurata ex Nakaike	1	Plagiogyria adnata (Blume) Bedd.	2.93524e-07	Salix japonica Thunb.	1.41615e-09	Plagiogyria japonica Nakai	4.17806e-10	Plagiogyria matsumurana Makino	3.69965e-10
390552.jpg	Plagiogyria x wakabae Sa.Kurata ex Nakaike	Plagiogyria x wakabae Sa.Kurata ex Nakaike	0.992014	Plagiogyria japonica Nakai	0.0079783	Asarum nipponicum F.Maek. var. nipponicum	5.99222e-06	Plagiogyria x sessilifolia Nakaike	4.26337e-07	Athyrium x purpureipes Sa.Kurata	2.46106e-07
1191372.JPG	Plagiogyria x wakabae Sa.Kurata ex Nakaike	Plagiogyria x wakabae Sa.Kurata ex Nakaike	0.999546	Plagiogyria japonica Nakai	0.000453573	Plagiogyria adnata (Blume) Bedd.	7.24539e-08	Thelypteris acuminata (Houtt.) C.V.Morton x T. parasitica (L.) Tardieu	5.80252e-08	Eleutherococcus spinosus (L.f.) S.Y.Hu var. spinosus	2.43788e-08
1191986.JPG	Plagiogyria x wakabae Sa.Kurata ex Nakaike	Plagiogyria x wakabae Sa.Kurata ex Nakaike	0.999969	Plagiogyria japonica Nakai	2.94938e-05	Plagiogyria x sessilifolia Nakaike	1.05117e-06	Plagiogyria matsumurana Makino	2.72285e-07	Thelypteris acuminata (Houtt.) C.V.Morton x T. parasitica (L.) Tardieu	3.93994e-09
336402.jpg	Plagiogyria x wakabae Sa.Kurata ex Nakaike	Plagiogyria x wakabae Sa.Kurata ex Nakaike	0.999808	Plagiogyria x sessilifolia Nakaike	0.000192211	Plagiogyria japonica Nakai	2.14182e-07	Diplazium wichurae (Mett.) Diels	4.39487e-12	Euphorbia sieboldiana C.Morren et Decne.	1.25976e-12
1192002.JPG	Plagiogyria x wakabae Sa.Kurata ex Nakaike	Plagiogyria x wakabae Sa.Kurata ex Nakaike	1	Plagiogyria japonica Nakai	3.9291e-09	Plagiogyria x sessilifolia Nakaike	1.57698e-10	Plagiogyria adnata (Blume) Bedd.	1.68978e-11	Thelypteris acuminata (Houtt.) C.V.Morton x T. parasitica (L.) Tardieu	1.18848e-11
808521.jpg	Pteris laurisilvicola Sa.Kurata	Pteris laurisilvicola Sa.Kurata	1	Pteris fauriei Hieron.	1.22826e-08	Pteris kiuschiuensis Hieron.	4.17526e-12	Pteris oshimensis Hieron.	1.14793e-12	Pteris wallichiana J.Agardh	4.57138e-13
KAG126711.jpg	Pteris laurisilvicola Sa.Kurata	Pteris laurisilvicola Sa.Kurata	0.863757	Microlepia strigosa (Thunb.) C.Presl	0.0974938	Arachniodes simplicior (Makino) Ohwi	0.0164074	Pteris fauriei Hieron.	0.0156529	Microlepia x bipinnata (Makino) Y.Shimura	0.00377987
779748.jpg	Pteris laurisilvicola Sa.Kurata	Pteris laurisilvicola Sa.Kurata	0.999964	Pteris kiuschiuensis Hieron.	3.31604e-05	Pteris satsumana Sa.Kurata	2.49997e-06	Pteris oshimensis Hieron.	6.08149e-07	Arachniodes simplicior (Makino) Ohwi	1.71783e-08
808520.jpg	Pteris laurisilvicola Sa.Kurata	Pteris laurisilvicola Sa.Kurata	1	Pteris fauriei Hieron.	1.09839e-10	Pteris oshimensis Hieron.	9.50279e-11	Pteris kiuschiuensis Hieron.	5.69918e-13	Arachniodes simplicior (Makino) Ohwi	2.09807e-13
1112941.JPG	Pteris laurisilvicola Sa.Kurata	Pteris oshimensis Hieron.	0.83987	Pteris laurisilvicola Sa.Kurata	0.160123	Microlepia x bipinnata (Makino) Y.Shimura	3.94051e-06	Pteris kiuschiuensis Hieron.	2.77238e-06	Pteris yakuinsularis Sa.Kurata	5.02695e-07
1101616.JPG	Pteris laurisilvicola Sa.Kurata	Pteris oshimensis Hieron.	0.857139	Pteris laurisilvicola Sa.Kurata	0.142018	Pteris fauriei Hieron.	0.000444116	Microlepia x bipinnata (Makino) Y.Shimura	0.000332237	Woodwardia unigemmata (Makino) Nakai	1.78177e-05
KAG126710.jpg	Pteris laurisilvicola Sa.Kurata	Pteris laurisilvicola Sa.Kurata	0.999986	Pteris natiensis Tagawa	1.35737e-05	Pteris satsumana Sa.Kurata	1.36836e-08	Pteris kiuschiuensis Hieron.	9.9994e-09	Pteris fauriei Hieron.	3.27559e-09
779426.jpg	Pteris laurisilvicola Sa.Kurata	Pteris laurisilvicola Sa.Kurata	0.99989	Pteris fauriei Hieron.	7.9034e-05	Pteris satsumana Sa.Kurata	1.47302e-05	Pteris oshimensis Hieron.	1.38906e-05	Pteris kiuschiuensis Hieron.	1.84914e-06
808514.jpg	Pteris laurisilvicola Sa.Kurata	Pteris laurisilvicola Sa.Kurata	0.99999	Pteris fauriei Hieron.	6.71502e-06	Pteris satsumana Sa.Kurata	2.71465e-06	Pteris terminalis Wall. ex J.Agardh var. terminalis	9.9486e-08	Woodwardia japonica (L.f.) J.Sm.	4.29732e-08
364543.jpg	Pteris laurisilvicola Sa.Kurata	Pteris laurisilvicola Sa.Kurata	1	Pteris wallichiana J.Agardh	2.74959e-08	Pteris kiuschiuensis Hieron.	7.72757e-10	Pteris oshimensis Hieron.	1.36741e-11	Diplopterygium glaucum (Houtt.) Nakai	2.02275e-13
KAG083589.jpg	Pteris laurisilvicola Sa.Kurata	Pteris laurisilvicola Sa.Kurata	1	Pteris satsumana Sa.Kurata	3.49261e-08	Pteris fauriei Hieron.	1.02938e-08	Pteris oshimensis Hieron.	1.30584e-09	Pteris natiensis Tagawa	3.22557e-10
779382.jpg	Pteris laurisilvicola Sa.Kurata	Pteris laurisilvicola Sa.Kurata	1	Pteris fauriei Hieron.	2.57875e-08	Elatostema involucratum Franch. et Sav.	1.7455e-08	Pteris satsumana Sa.Kurata	1.25422e-08	Thelypteris phegopteris (L.) Sloss. ex Rydb.	1.19743e-08
9518560.JPG	Pteris laurisilvicola Sa.Kurata	Pteris laurisilvicola Sa.Kurata	0.999996	Deparia okuboana (Makino) M.Kato	2.80625e-06	Pteris fauriei Hieron.	6.7239e-07	Pteris kiuschiuensis Hieron.	1.44665e-07	Thelypteris hattorii (H.It_) Tagawa	8.67016e-08
747845.jpg	Pteris laurisilvicola Sa.Kurata	Pteris laurisilvicola Sa.Kurata	0.999999	Pteris wallichiana J.Agardh	7.41773e-07	Pteris oshimensis Hieron.	5.86426e-08	Pteris terminalis Wall. ex J.Agardh var. terminalis	2.65541e-08	Pteris fauriei Hieron.	3.00315e-09
170642.jpg	Pteris laurisilvicola Sa.Kurata	Pteris laurisilvicola Sa.Kurata	1	Pteris wallichiana J.Agardh	1.25599e-08	Microlepia x bipinnata (Makino) Y.Shimura	2.7951e-09	Pteris fauriei Hieron.	7.64297e-11	Pteris boninensis H.Ohba	4.88471e-11
365296.jpg	Pteris laurisilvicola Sa.Kurata	Pteris laurisilvicola Sa.Kurata	1	Pteris kiuschiuensis Hieron.	7.76847e-12	Pteris oshimensis Hieron.	5.79793e-12	Pteris wallichiana J.Agardh	4.8205e-12	Anisocampium sheareri (Baker) Ching	1.24846e-13
741321.jpg	Pteris laurisilvicola Sa.Kurata	Pteris laurisilvicola Sa.Kurata	0.981093	Pteris oshimensis Hieron.	0.0189013	Pteris fauriei Hieron.	4.82706e-06	Dryopteris nipponensis Koidz.	3.05068e-07	Pteris boninensis H.Ohba	7.28135e-08
1170933.JPG	Pteris laurisilvicola Sa.Kurata	Pteris laurisilvicola Sa.Kurata	1	Pteris oshimensis Hieron.	1.76105e-11	Pteris wallichiana J.Agardh	5.29662e-12	Pteris kiuschiuensis Hieron.	1.81067e-12	Geranium wilfordii Maxim. var. wilfordii	1.70934e-13
365087.jpg	Pteris laurisilvicola Sa.Kurata	Pteris laurisilvicola Sa.Kurata	1	Pteris oshimensis Hieron.	2.87268e-12	Pteris kiuschiuensis Hieron.	5.03768e-13	Pteris wallichiana J.Agardh	9.00293e-14	Microlepia x bipinnata (Makino) Y.Shimura	2.55296e-15
KAG126715.jpg	Pteris laurisilvicola Sa.Kurata	Pteris laurisilvicola Sa.Kurata	0.994209	Pteris natiensis Tagawa	0.0053993	Pteris satsumana Sa.Kurata	0.000382434	Pteris kiuschiuensis Hieron.	6.57676e-06	Pteris fauriei Hieron.	2.64101e-06
365332.jpg	Pteris laurisilvicola Sa.Kurata	Pteris kiuschiuensis Hieron.	0.570949	Pteris laurisilvicola Sa.Kurata	0.419592	Deparia okuboana (Makino) M.Kato	0.00799392	Dicranopteris pedata (Houtt.) Nakaike	0.00133159	Pteris wallichiana J.Agardh	0.00011726
808523.jpg	Pteris laurisilvicola Sa.Kurata	Pteris laurisilvicola Sa.Kurata	1	Pteris oshimensis Hieron.	1.45046e-08	Pteris kiuschiuensis Hieron.	7.79568e-12	Microlepia x bipinnata (Makino) Y.Shimura	5.33337e-12	Deparia pseudoconilii (Seriz.) Seriz.	1.09989e-12
735664.jpg	Pteris laurisilvicola Sa.Kurata	Pteris laurisilvicola Sa.Kurata	0.974201	Pteris oshimensis Hieron.	0.0256974	Pteris kiuschiuensis Hieron.	9.8776e-05	Pteris satsumana Sa.Kurata	2.29993e-06	Deparia japonica (Thunb.) M.Kato	1.43798e-07
KAG063542.jpg	Carex hondoensis Ohwi	Carex hondoensis Ohwi	0.999403	Brachypodium sylvaticum (Huds.) P.Beauv. var. miserum (Thunb.) Koidz.	0.000493698	Carex curvicollis Franch. et Sav.	6.6486e-05	Carex nervata Franch. et Sav.	2.6712e-05	Anthoxanthum odoratum L. subsp. odoratum	6.98245e-06
66272.jpg	Carex hondoensis Ohwi	Carex hondoensis Ohwi	0.998294	Poa hakusanensis Hack.	0.00151883	Carex miyabei Franch.	0.000167805	Carex aphyllopus K_k. var. aphyllopus	6.85287e-06	Carex dissitiflora Franch.	5.4102e-06
297509.jpg	Carex hondoensis Ohwi	Carex hondoensis Ohwi	0.999456	Carex miyabei Franch.	0.000540665	Carex daisenensis Nakai	1.88189e-06	Calamagrostis x grandiseta Takeda	1.35087e-06	Carex dissitiflora Franch.	3.38184e-08
FKSE4420.jpg	Carex hondoensis Ohwi	Carex hondoensis Ohwi	0.999866	Carex miyabei Franch.	9.30736e-05	Carex forficula Franch. et Sav.	3.61255e-05	Carex kiotensis Franch. et Sav.	4.42915e-06	Carex thunbergii Steud. var. thunbergii	2.76518e-07
FKSE30077.jpg	Carex hondoensis Ohwi	Carex hondoensis Ohwi	0.998428	Elymus tsukushiensis Honda var. transiens (Hack.) Osada	0.0014833	Anthoxanthum horsfieldii (Kunth ex Benn.) Mez ex Reeder var. japonicum (Maxim.) Veldkamp	4.26879e-05	Carex miyabei Franch.	1.74367e-05	Calamagrostis x grandiseta Takeda	1.48775e-05
277925.jpg	Carex hondoensis Ohwi	Poa hakusanensis Hack.	0.999818	Carex hondoensis Ohwi	0.000178951	Carex filipes Franch. et Sav. var. filipes	1.81363e-06	Carex doenitzii Boeck.	1.57782e-06	Carex aphyllopus K_k. var. aphyllopus	8.36411e-08
108907.jpg	Carex hondoensis Ohwi	Carex hondoensis Ohwi	0.999943	Carex curvicollis Franch. et Sav.	5.53016e-05	Carex incisa Boott	1.58497e-06	Carex flabellata H.L_v. et Vaniot	2.35021e-09	Carex dimorpholepis Steud.	2.22791e-10
FKSE120415.jpg	Carex hondoensis Ohwi	Carex nervata Franch. et Sav.	0.359853	Carex blepharicarpa Franch.	0.278499	Carex sachalinensis F.Schmidt var. alterniflora (Franch.) Ohwi	0.127699	Deyeuxia longiseta (Hack.) Ohwi	0.0793802	Deyeuxia hakonensis (Franch. et Sav.) Keng	0.0555395
124677.jpg	Carex hondoensis Ohwi	Carex olivacea Boott subsp. confertiflora (Boott) T.Koyama	0.824875	Carex flabellata H.L_v. et Vaniot	0.156496	Carex dissitiflora Franch.	0.0124362	Carex multifolia Ohwi var. multifolia	0.00424346	Carex persistens Ohwi	0.00107597
133807.jpg	Carex hondoensis Ohwi	Carex hondoensis Ohwi	0.972509	Carex curvicollis Franch. et Sav.	0.0188629	Deyeuxia fauriei (Hack.) Ohwi	0.00553867	Deyeuxia longiseta (Hack.) Ohwi	0.00299109	Calamagrostis x grandiseta Takeda	5.32786e-05
284811.jpg	Carex hondoensis Ohwi	Carex hondoensis Ohwi	0.999996	Carex miyabei Franch.	3.23148e-06	Carex persistens Ohwi	4.22496e-07	Bromus japonicus Thunb.	7.96656e-08	Carex olivacea Boott subsp. confertiflora (Boott) T.Koyama	8.03627e-09
FKSE4419.jpg	Carex hondoensis Ohwi	Carex hondoensis Ohwi	0.758744	Carex sachalinensis F.Schmidt var. alterniflora (Franch.) Ohwi	0.138707	Carex incisa Boott	0.084007	Brylkinia caudata (Munro ex A.Gray) F.Schmidt	0.0107991	Carex curvicollis Franch. et Sav.	0.00607409
102668.jpg	Carex hondoensis Ohwi	Carex hondoensis Ohwi	0.733472	Carex olivacea Boott subsp. confertiflora (Boott) T.Koyama	0.204471	Carex filipes Franch. et Sav. var. filipes	0.0507272	Carex daisenensis Nakai	0.00804551	Carex lasiolepis Franch.	0.00284456
35031.jpg	Carex hondoensis Ohwi	Carex curvicollis Franch. et Sav.	0.984648	Carex hondoensis Ohwi	0.0145858	Carex doenitzii Boeck.	0.000491938	Carex miyabei Franch.	0.000273975	Carex incisa Boott	4.23209e-07
746241.jpg	Carex hondoensis Ohwi	Carex hondoensis Ohwi	0.989958	Carex miyabei Franch.	0.00715023	Carex dissitiflora Franch.	0.00240277	Carex daisenensis Nakai	0.000187655	Cymbopogon tortilis (J.Presl) A.Camus var. goeringii (Steud.) Hand.-Mazz.	0.000141739
FKSE4421.jpg	Carex hondoensis Ohwi	Calamagrostis x grandiseta Takeda	0.792733	Carex hondoensis Ohwi	0.136574	Artemisia indica Willd. var. maximowiczii (Nakai) H.Hara	0.0457876	Anthoxanthum horsfieldii (Kunth ex Benn.) Mez ex Reeder var. japonicum (Maxim.) Veldkamp	0.0140166	Arachniodes sporadosora (Kunze) Nakaike	0.00378911
C2066476.jpg	Cyperus brevifolius (Rottb.) Hassk. var. brevifolius	Cyperus brevifolius (Rottb.) Hassk. var. leiolepis (Franch. et Sav.) T.Koyama	0.999852	Cyperus brevifolius (Rottb.) Hassk. var. brevifolius	0.000147533	Diplazium hachijoense Nakai	3.71278e-08	Laportea cuspidata (Wedd.) Friis f. bulbifera (Kitam.) Fukuoka et Kurosaki	8.931e-09	Epimedium sempervirens Nakai ex F.Maek.	7.57987e-09
C2066475.jpg	Cyperus brevifolius (Rottb.) Hassk. var. brevifolius	Cyperus brevifolius (Rottb.) Hassk. var. leiolepis (Franch. et Sav.) T.Koyama	1	Cyperus brevifolius (Rottb.) Hassk. var. brevifolius	6.20104e-09	Carex scabrifolia Steud.	4.16123e-09	Lolium perenne L.	4.87392e-10	Astilbe thunbergii (Siebold et Zucc.) Miq. var. thunbergii	8.53688e-11
C2066431.jpg	Cyperus brevifolius (Rottb.) Hassk. var. brevifolius	Cyperus brevifolius (Rottb.) Hassk. var. leiolepis (Franch. et Sav.) T.Koyama	0.767656	Cyperus brevifolius (Rottb.) Hassk. var. brevifolius	0.231816	Cyperus nipponicus Franch. et Sav. var. nipponicus	0.000439132	Viola keiskei Miq.	3.14715e-05	Carex planata Franch. et Sav. var. planata	1.83469e-05
C2066441.jpg	Cyperus brevifolius (Rottb.) Hassk. var. brevifolius	Cyperus brevifolius (Rottb.) Hassk. var. leiolepis (Franch. et Sav.) T.Koyama	0.999716	Cyperus brevifolius (Rottb.) Hassk. var. brevifolius	0.000283507	Cyperus nipponicus Franch. et Sav. var. nipponicus	4.00884e-08	Cyperus difformis L.	7.69146e-11	Cyperus leptocarpus (F.Muell.) Bauters	1.27766e-11
C2066436.jpg	Cyperus brevifolius (Rottb.) Hassk. var. brevifolius	Cyperus brevifolius (Rottb.) Hassk. var. brevifolius	0.997904	Cyperus brevifolius (Rottb.) Hassk. var. leiolepis (Franch. et Sav.) T.Koyama	0.00209621	Cyperus difformis L.	1.24451e-11	Epimedium sempervirens Nakai ex F.Maek.	2.52157e-12	Carex rhizopoda Maxim.	1.7216e-12
C2066468.jpg	Cyperus brevifolius (Rottb.) Hassk. var. brevifolius	Cyperus brevifolius (Rottb.) Hassk. var. leiolepis (Franch. et Sav.) T.Koyama	0.999825	Cyperus brevifolius (Rottb.) Hassk. var. brevifolius	0.000167554	Cyperus nipponicus Franch. et Sav. var. nipponicus	6.52242e-06	Viola grypoceras A.Gray var. exilis (Miq.) Nakai	6.12654e-07	Carex mitrata Franch. var. aristata Ohwi	8.32344e-08
C2066473.jpg	Cyperus brevifolius (Rottb.) Hassk. var. brevifolius	Cyperus brevifolius (Rottb.) Hassk. var. brevifolius	0.967044	Cyperus brevifolius (Rottb.) Hassk. var. leiolepis (Franch. et Sav.) T.Koyama	0.0329338	Carex rugata Ohwi	1.74229e-05	Actinidia arguta (Siebold et Zucc.) Planch. ex Miq. var. hypoleuca (Nakai) Kitam.	4.11826e-06	Carex rhizopoda Maxim.	2.02021e-07
C2066426.jpg	Cyperus brevifolius (Rottb.) Hassk. var. brevifolius	Cyperus brevifolius (Rottb.) Hassk. var. brevifolius	0.534988	Cyperus brevifolius (Rottb.) Hassk. var. leiolepis (Franch. et Sav.) T.Koyama	0.464996	Cyperus leptocarpus (F.Muell.) Bauters	1.13613e-05	Fimbristylis complanata (Retz.) Link f. exaltata T.Koyama	2.78264e-06	Rhynchospora alba (L.) Vahl	1.72692e-06
C2066474.jpg	Cyperus brevifolius (Rottb.) Hassk. var. brevifolius	Cyperus brevifolius (Rottb.) Hassk. var. leiolepis (Franch. et Sav.) T.Koyama	0.819308	Cyperus brevifolius (Rottb.) Hassk. var. brevifolius	0.180692	Rhynchospora rubra (Lour.) Makino	3.36957e-10	Diplopterygium glaucum (Houtt.) Nakai	2.9557e-10	Epimedium sempervirens Nakai ex F.Maek.	1.51245e-11
C2066453.jpg	Cyperus brevifolius (Rottb.) Hassk. var. brevifolius	Cyperus brevifolius (Rottb.) Hassk. var. brevifolius	0.970447	Cyperus brevifolius (Rottb.) Hassk. var. leiolepis (Franch. et Sav.) T.Koyama	0.029553	Scleria rugosa R.Br. var. onoei (Franch. et Sav.) Yonek.	3.1065e-07	Carex rhizopoda Maxim.	9.59379e-08	Carex parciflora Boott var. macroglossa (Franch. et Sav.) Ohwi	4.93755e-10
C2066418.jpg	Cyperus brevifolius (Rottb.) Hassk. var. brevifolius	Cyperus brevifolius (Rottb.) Hassk. var. brevifolius	0.999869	Cyperus brevifolius (Rottb.) Hassk. var. leiolepis (Franch. et Sav.) T.Koyama	0.000130895	Cyperus haspan L. var. tuberiferus T.Koyama	4.88833e-10	Carex transversa Boott	2.10845e-11	Carex rhizopoda Maxim.	1.44366e-11
C2066469.jpg	Cyperus brevifolius (Rottb.) Hassk. var. brevifolius	Cyperus brevifolius (Rottb.) Hassk. var. leiolepis (Franch. et Sav.) T.Koyama	0.985538	Cyperus pygmaeus Rottb.	0.0144066	Cyperus nipponicus Franch. et Sav. var. nipponicus	4.74176e-05	Cyperus brevifolius (Rottb.) Hassk. var. brevifolius	5.78759e-06	Cyperus leptocarpus (F.Muell.) Bauters	1.28091e-06
C2066484.jpg	Cyperus brevifolius (Rottb.) Hassk. var. brevifolius	Cyperus brevifolius (Rottb.) Hassk. var. leiolepis (Franch. et Sav.) T.Koyama	0.962093	Cyperus brevifolius (Rottb.) Hassk. var. brevifolius	0.0379074	Persicaria perfoliata (L.) H.Gross	7.47833e-10	Persicaria maackiana (Regel) Nakai	2.54948e-10	Carex lanceolata Boott	1.35558e-10
KAG057970.jpg	Mitrasacme pygmaea R.Br.	Mitrasacme pygmaea R.Br.	1	Utricularia uliginosa Vahl	5.48897e-08	Draba nemorosa L.	2.36768e-08	Androsace umbellata (Lour.) Merr.	2.78319e-09	Capsella bursa-pastoris (L.) Medik.	4.75319e-10
251360.jpg	Mitrasacme pygmaea R.Br.	Mitrasacme pygmaea R.Br.	0.999861	Utricularia bifida L.	0.000139054	Utricularia uliginosa Vahl	1.09214e-07	Fimbristylis dichotoma (L.) Vahl var. tentsuki T.Koyama	7.89607e-08	Wahlenbergia marginata (Thunb.) A.DC.	4.55307e-08
KAG057992.jpg	Mitrasacme pygmaea R.Br.	Mitrasacme pygmaea R.Br.	0.570599	Stellaria alsine Grimm var. undulata (Thunb.) Ohwi	0.428802	Stellaria media (L.) Vill.	0.000287822	Cerastium fontanum Baumg. subsp. vulgare (Hartm.) Greuter et Burdet var. angustifolium (Franch.) H.Hara	0.000220444	Mollugo verticillata L.	6.29999e-05
KAG081980.jpg	Mitrasacme pygmaea R.Br.	Mitrasacme pygmaea R.Br.	0.999295	Sagina japonica (Sw.) Ohwi	0.000704221	Utricularia uliginosa Vahl	2.20081e-07	Fimbristylis dipsacea (Rottb.) C.B.Clarke var. verrucifera (Maxim.) T.Koyama	5.17128e-08	Spergula arvensis L. var. sativa (Boenn.) Mert. et W.D.J.Koch	3.59506e-08
KAG057969.jpg	Mitrasacme pygmaea R.Br.	Mitrasacme pygmaea R.Br.	0.999949	Ranunculus silerifolius H.L_v. var. glaber (H.Boissieu) Tamura	5.1444e-05	Chrysosplenium album Maxim. var. stamineum (Franch.) H.Hara	4.48178e-08	Callitriche palustris L.	2.49011e-08	Vandellia crustacea (L.) Benth.	1.72857e-08
222041.jpg	Mitrasacme pygmaea R.Br.	Mitrasacme pygmaea R.Br.	0.988254	Trigastrotheca stricta (L.) Thulin	0.0117442	Trigonotis peduncularis (Trevir.) F.B.Forbes et Hemsl.	1.01566e-06	Avenella flexuosa (L.) Drejer	3.61853e-07	Lapsanastrum apogonoides (Maxim.) Pak et K.Bremer	6.08514e-08
KAG057978.jpg	Mitrasacme pygmaea R.Br.	Mitrasacme pygmaea R.Br.	0.99971	Eriocaulon decemflorum Maxim.	0.000285853	Stellaria diversiflora Maxim.	2.704e-06	Stellaria media (L.) Vill.	1.10627e-06	Fimbristylis subbispicata Nees et Meyen	1.04945e-07
KAG057968.jpg	Mitrasacme pygmaea R.Br.	Vicia tetrasperma (L.) Schreb.	0.506155	Mitrasacme pygmaea R.Br.	0.445353	Stellaria diversiflora Maxim.	0.0342507	Sedum subtile Miq.	0.0069637	Stellaria media (L.) Vill.	0.00253116
KAG057977 - コピー.jpg	Mitrasacme pygmaea R.Br.	Mitrasacme pygmaea R.Br.	0.987369	Utricularia caerulea L.	0.00809836	Equisetum ramosissimum Desf.	0.00192482	Utricularia uliginosa Vahl	0.00152796	Polygonatum falcatum A.Gray	0.000254788
KAG057988 - コピー (2).jpg	Mitrasacme pygmaea R.Br.	Mitrasacme pygmaea R.Br.	0.569495	Utricularia uliginosa Vahl	0.430505	Eriocaulon decemflorum Maxim.	2.7597e-08	Potamogeton octandrus Poir. var. miduhikimo (Makino) H.Hara	3.63516e-09	Ophioglossum thermale Kom.	2.51455e-10
00030406 - コピー.jpg	Mitrasacme pygmaea R.Br.	Mitrasacme pygmaea R.Br.	0.999999	Utricularia bifida L.	1.41777e-06	Utricularia uliginosa Vahl	5.87622e-08	Eriocaulon miquelianum K_rn.	1.45729e-09	Eriocaulon decemflorum Maxim.	1.3794e-09
754332.jpg	Mitrasacme pygmaea R.Br.	Mitrasacme pygmaea R.Br.	1	Galium gracilens (A.Gray) Makino	4.51711e-11	Cyperus haspan L. var. tuberiferus T.Koyama	7.82806e-12	Trigastrotheca stricta (L.) Thulin	6.10604e-12	Wahlenbergia marginata (Thunb.) A.DC.	3.4086e-12
KAG084464.jpg	Mitrasacme pygmaea R.Br.	Mitrasacme pygmaea R.Br.	0.957338	Eriocaulon decemflorum Maxim.	0.0283607	Melandrium firmum (Siebold et Zucc.) Rohrb.	0.00917764	Stellaria media (L.) Vill.	0.00406887	Ranunculus japonicus Thunb.	0.000451097
KAG057983.jpg	Mitrasacme pygmaea R.Br.	Mitrasacme pygmaea R.Br.	0.999329	Wahlenbergia marginata (Thunb.) A.DC.	0.000671308	Arabis nipponica (Franch. et Sav.) H.Boissieu	3.99964e-08	Eriocaulon decemflorum Maxim.	3.93533e-08	Eriocaulon sieboldianum Siebold et Zucc. ex Steud.	1.10714e-10
KAG057987.jpg	Mitrasacme pygmaea R.Br.	Mitrasacme pygmaea R.Br.	0.99981	Wahlenbergia marginata (Thunb.) A.DC.	0.000186945	Sedum bulbiferum Makino	2.23105e-06	Eriocaulon decemflorum Maxim.	1.05804e-06	Utricularia uliginosa Vahl	6.24593e-08
KAG081657 - コピー (2).jpg	Mitrasacme pygmaea R.Br.	Mitrasacme pygmaea R.Br.	0.993988	Utricularia uliginosa Vahl	0.00600929	Peracarpa carnosa (Wall.) Hook.f. et Thomson	1.6565e-06	Drosera spatulata Labill.	3.49564e-07	Androsace umbellata (Lour.) Merr.	2.80346e-07
260366.jpg	Mitrasacme pygmaea R.Br.	Mitrasacme pygmaea R.Br.	0.999439	Trigastrotheca stricta (L.) Thulin	0.000377328	Wahlenbergia marginata (Thunb.) A.DC.	0.000179922	Ranunculus japonicus Thunb.	2.65662e-06	Avenella flexuosa (L.) Drejer	3.18502e-07
KAG057984.jpg	Mitrasacme pygmaea R.Br.	Mitrasacme pygmaea R.Br.	0.99639	Utricularia uliginosa Vahl	0.00360999	Utricularia bifida L.	1.11224e-07	Salomonia ciliata (L.) DC.	4.84615e-08	Burmannia nepalensis (Miers) Hook.f.	2.17568e-08
00014284.jpg	Dryopteris x mituii Seriz.	Dryopteris uniformis (Makino) Makino	0.841443	Dryopteris x mituii Seriz.	0.156781	Dryopteris crassirhizoma Nakai	0.00124878	Dryopteris lacera (Thunb.) Kuntze	0.000461442	Polystichum x inadae Sa.Kurata	5.81891e-05
00007277.jpg	Dryopteris x mituii Seriz.	Dryopteris uniformis (Makino) Makino	0.923887	Dryopteris x mituii Seriz.	0.0649221	Dryopteris lacera (Thunb.) Kuntze	0.0111269	Dryopteris monticola (Makino) C.Chr.	4.51795e-05	Polystichum x anceps Sa.Kurata	1.0327e-05
00017766.jpg	Dryopteris x mituii Seriz.	Dryopteris x mituii Seriz.	0.999626	Dryopteris uniformis (Makino) Makino	0.000374148	Dryopteris lacera (Thunb.) Kuntze	9.49968e-09	Dryopteris fuscipes C.Chr.	3.47968e-10	Dryopteris monticola (Makino) C.Chr.	7.02862e-11
00013870.jpg	Dryopteris x mituii Seriz.	Dryopteris x mituii Seriz.	0.892983	Dryopteris uniformis (Makino) Makino	0.107016	Dryopteris lacera (Thunb.) Kuntze	2.09259e-07	Dryopteris monticola (Makino) C.Chr.	9.61476e-10	Osmundastrum cinnamomeum (L.) C.Presl var. fokiense (Copel.) Tagawa	3.80143e-10
00016692.jpg	Dryopteris x mituii Seriz.	Dryopteris lacera (Thunb.) Kuntze	0.846194	Dryopteris x mituii Seriz.	0.0826847	Dryopteris uniformis (Makino) Makino	0.0709091	Polystichum x anceps Sa.Kurata	0.000199309	Athyrium oblitescens Sa.Kurata	1.24442e-05
00016693.jpg	Dryopteris x mituii Seriz.	Dryopteris lacera (Thunb.) Kuntze	0.940509	Dryopteris x mituii Seriz.	0.0587717	Dryopteris uniformis (Makino) Makino	0.000718334	Dryopteris sabae (Franch. et Sav.) C.Chr.	6.03539e-07	Polystichum x anceps Sa.Kurata	3.42781e-07
00007100.jpg	Dryopteris x mituii Seriz.	Dryopteris x mituii Seriz.	0.999981	Dryopteris caudipinna Nakai	1.90838e-05	Dryopteris uniformis (Makino) Makino	3.38718e-08	Dryopteris koidzumiana Tagawa	2.06861e-08	Dryopteris nipponensis Koidz.	1.06132e-09
00013871.jpg	Dryopteris x mituii Seriz.	Dryopteris x mituii Seriz.	0.99998	Dryopteris uniformis (Makino) Makino	1.98684e-05	Deparia japonica (Thunb.) M.Kato	3.81635e-09	Dryopteris lacera (Thunb.) Kuntze	7.55423e-10	Dryopteris fuscipes C.Chr.	2.73851e-11
00007098.jpg	Dryopteris x mituii Seriz.	Dryopteris x mituii Seriz.	0.998556	Dryopteris caudipinna Nakai	0.00135982	Dryopteris uniformis (Makino) Makino	7.80689e-05	Dryopteris lacera (Thunb.) Kuntze	3.55375e-06	Dryopteris monticola (Makino) C.Chr.	2.31794e-06
00030963.jpg	Dryopteris x mituii Seriz.	Dryopteris x mituii Seriz.	0.54096	Dryopteris uniformis (Makino) Makino	0.45904	Dryopteris lacera (Thunb.) Kuntze	1.21887e-09	Persicaria lapathifolia (L.) Delarbre var. incana (Roth) H.Hara	1.68782e-10	Polystichum x inadae Sa.Kurata	1.3686e-10
$_C2131763.jpg	Rubus x pseudohakonensis Sugim.	Rubus x pseudohakonensis Sugim.	1	Rubus buergeri Miq.	1.06088e-12	Ctenitis eatonii (Baker) Ching	5.53275e-13	Rhododendron wadanum Makino	4.50599e-13	Clematis terniflora DC.	1.96901e-13
C2131778.jpg	Rubus x pseudohakonensis Sugim.	Rubus x pseudohakonensis Sugim.	1	Hydrangea petiolaris Siebold et Zucc.	2.1631e-08	Corylopsis gotoana Makino	2.44718e-09	Corylopsis pauciflora Siebold et Zucc.	6.8521e-11	Hylodesmum podocarpum (DC.) H.Ohashi & R.R.Mill subsp. podocarpum	6.16707e-11
C2131765.jpg	Rubus x pseudohakonensis Sugim.	Rubus x pseudohakonensis Sugim.	0.999998	Viola kusanoana Makino	1.65971e-06	Hylodesmum podocarpum (DC.) H.Ohashi & R.R.Mill subsp. oxyphyllum (DC.) H.Ohashi & R.R.Mill var. japonicum (Miq.) H.Ohashi	9.41223e-08	Acystopteris japonica (Luerss.) Nakai	6.88115e-08	Clematis tosaensis Makino	6.45202e-08
C2131706.jpg	Rubus x pseudohakonensis Sugim.	Rubus x pseudohakonensis Sugim.	1	Rubus hakonensis Franch. et Sav.	2.91196e-12	Hydrangea petiolaris Siebold et Zucc.	2.08715e-12	Ampelopsis glandulosa (Wall.) Momiy. var. heterophylla (Thunb.) Momiy.	5.61884e-13	Rubus phoenicolasius Maxim.	3.24032e-13
C2131715.jpg	Rubus x pseudohakonensis Sugim.	Rubus x pseudohakonensis Sugim.	1	Broussonetia monoica Hance	4.84847e-07	Rubus microphyllus L.f.	3.33535e-11	Xanthium orientale L. subsp. orientale	1.14644e-11	Rubus subcrataegifolius (H.L_v. et Vaniot) H.L_v.	8.8159e-12
C2131691.jpg	Rubus x pseudohakonensis Sugim.	Rubus x pseudohakonensis Sugim.	1	Mitella stylosa auct. non H.Boissieu	3.08052e-10	Viola kusanoana Makino	1.7926e-10	Tiarella polyphylla D.Don	3.51852e-11	Cimicifuga biternata (Siebold et Zucc.) Miq.	2.42967e-11
00018062.jpg	Rubus x pseudohakonensis Sugim.	Rubus x pseudohakonensis Sugim.	0.998142	Rubus hakonensis Franch. et Sav.	0.00185436	Rubus pseudosieboldii Makino	1.58885e-06	Rubus palmatus Thunb. var. palmatus	8.05059e-07	Lastrea thelypteris (L.) Bory	7.38144e-07
C2131698.jpg	Rubus x pseudohakonensis Sugim.	Rubus x pseudohakonensis Sugim.	1	Hydrangea petiolaris Siebold et Zucc.	9.4534e-11	Rubus pectinellus Maxim.	1.73982e-11	Broussonetia monoica Hance	3.54573e-12	Corylopsis pauciflora Siebold et Zucc.	9.81258e-13
C2131700.jpg	Rubus x pseudohakonensis Sugim.	Rubus x pseudohakonensis Sugim.	1	Rubus crataegifolius Bunge	1.62663e-17	Rubus palmatus Thunb. var. coptophyllus (A.Gray) Kuntze ex Koidz.	5.48691e-18	Schizocodon soldanelloides Siebold et Zucc. var. magnus (Makino) H.Hara	2.18657e-18	Acer japonicum Thunb.	1.57698e-18
$_C2131760.jpg	Rubus x pseudohakonensis Sugim.	Rubus x pseudohakonensis Sugim.	1	Rubus pectinellus Maxim.	1.7804e-09	Schizocodon soldanelloides Siebold et Zucc. var. magnus (Makino) H.Hara	1.99841e-11	Laportea bulbifera (Siebold et Zucc.) Wedd.	5.98563e-12	Rubus buergeri Miq.	1.65193e-12
C2131772.jpg	Rubus x pseudohakonensis Sugim.	Rubus x pseudohakonensis Sugim.	1	Rubus buergeri Miq.	2.31805e-13	Hydrangea petiolaris Siebold et Zucc.	1.04824e-13	Fallopia japonica (Houtt.) Ronse Decr. var. japonica	4.71213e-14	Rubus phoenicolasius Maxim.	3.86563e-14
C2131695.jpg	Rubus x pseudohakonensis Sugim.	Rubus x pseudohakonensis Sugim.	1	Rhododendron wadanum Makino	9.11033e-12	Rubus palmatus Thunb. var. coptophyllus (A.Gray) Kuntze ex Koidz.	3.67691e-12	Ampelopsis glandulosa (Wall.) Momiy. var. heterophylla (Thunb.) Momiy.	1.06185e-12	Fallopia japonica (Houtt.) Ronse Decr. var. japonica	6.10841e-13
C2131789.jpg	Rubus x pseudohakonensis Sugim.	Rubus x pseudohakonensis Sugim.	1	Astilbe microphylla Knoll	2.20126e-08	Rubus phoenicolasius Maxim.	1.23022e-08	Astilbe thunbergii (Siebold et Zucc.) Miq. var. thunbergii	7.73961e-09	Hydrangea petiolaris Siebold et Zucc.	7.46475e-09
C2131693.jpg	Rubus x pseudohakonensis Sugim.	Rubus x pseudohakonensis Sugim.	1	Rubus phoenicolasius Maxim.	9.4172e-12	Rubus pectinellus Maxim.	8.78728e-13	Geum japonicum Thunb.	1.49019e-13	Rubus buergeri Miq.	3.29511e-15
C2131712.jpg	Rubus x pseudohakonensis Sugim.	Rubus x pseudohakonensis Sugim.	1	Rubus pectinellus Maxim.	5.4396e-11	Rubus buergeri Miq.	2.47858e-13	Rubus phoenicolasius Maxim.	4.02507e-16	Hydrangea petiolaris Siebold et Zucc.	4.00496e-16
C2131775.jpg	Rubus x pseudohakonensis Sugim.	Rubus x pseudohakonensis Sugim.	1	Rubus hakonensis Franch. et Sav.	2.5834e-12	Rubus phoenicolasius Maxim.	6.84781e-13	Ampelopsis glandulosa (Wall.) Momiy. var. heterophylla (Thunb.) Momiy.	6.58464e-13	Rubus buergeri Miq.	6.96111e-14
$_C2131722.jpg	Rubus x pseudohakonensis Sugim.	Rubus x pseudohakonensis Sugim.	1	Hydrangea petiolaris Siebold et Zucc.	7.29883e-12	Rubus buergeri Miq.	3.71578e-12	Xanthium orientale L. subsp. orientale	2.28999e-12	Rhododendron wadanum Makino	1.77091e-13
C2131747.jpg	Rubus x pseudohakonensis Sugim.	Rubus x pseudohakonensis Sugim.	1	Fatoua villosa (Thunb.) Nakai	5.42136e-14	Xanthium orientale L. subsp. orientale	2.52373e-14	Rubus buergeri Miq.	7.67344e-15	Rubus pectinellus Maxim.	3.73871e-15
$_C2131719.jpg	Rubus x pseudohakonensis Sugim.	Rubus x pseudohakonensis Sugim.	1	Corylopsis gotoana Makino	1.08908e-10	Rubus pectinellus Maxim.	2.19816e-12	Hydrangea petiolaris Siebold et Zucc.	3.71258e-13	Rhododendron wadanum Makino	1.92428e-13
$_C2131784.jpg	Rubus x pseudohakonensis Sugim.	Rubus x pseudohakonensis Sugim.	1	Corylopsis gotoana Makino	2.51046e-13	Rubus buergeri Miq.	4.38107e-14	Hydrangea petiolaris Siebold et Zucc.	8.88246e-15	Ardisia japonica (Thunb.) Blume	3.40095e-15
$_C2131769.jpg	Rubus x pseudohakonensis Sugim.	Rubus x pseudohakonensis Sugim.	1	Hydrangea petiolaris Siebold et Zucc.	1.48744e-09	Rubus hakonensis Franch. et Sav.	3.83874e-12	Rubus buergeri Miq.	1.38956e-12	Rubus phoenicolasius Maxim.	1.30098e-12
C2131743.jpg	Rubus x pseudohakonensis Sugim.	Rubus x pseudohakonensis Sugim.	1	Rubus buergeri Miq.	3.40535e-12	Mitella stylosa auct. non H.Boissieu	4.19068e-13	Corylopsis gotoana Makino	2.21802e-14	Rubus hakonensis Franch. et Sav.	1.43428e-14
$_C2131725.jpg	Rubus x pseudohakonensis Sugim.	Rubus x pseudohakonensis Sugim.	1	Rubus pectinellus Maxim.	7.54584e-10	Geum japonicum Thunb.	1.40521e-14	Rubus buergeri Miq.	2.12241e-15	Mitella pauciflora Rosend.	1.80779e-15
$_C2131711.jpg	Rubus x pseudohakonensis Sugim.	Rubus x pseudohakonensis Sugim.	1	Fatoua villosa (Thunb.) Nakai	2.50556e-08	Rubus phoenicolasius Maxim.	9.72188e-09	Corylopsis pauciflora Siebold et Zucc.	6.78583e-09	Rubus microphyllus L.f.	1.42261e-09
$_C2131714.jpg	Rubus x pseudohakonensis Sugim.	Rubus x pseudohakonensis Sugim.	1	Clematis stans Siebold et Zucc.	2.37788e-08	Circaea cordata Royle	3.40599e-09	Rubus phoenicolasius Maxim.	7.06268e-10	Rubus hakonensis Franch. et Sav.	4.32701e-10
C2131720.jpg	Rubus x pseudohakonensis Sugim.	Rubus x pseudohakonensis Sugim.	1	Circaea cordata Royle	5.40978e-16	Rubus buergeri Miq.	3.90485e-16	Schizocodon soldanelloides Siebold et Zucc. var. magnus (Makino) H.Hara	2.14707e-16	Pueraria lobata (Willd.) Ohwi subsp. lobata	1.52938e-16
C2131687.jpg	Rubus x pseudohakonensis Sugim.	Rubus x pseudohakonensis Sugim.	1	Rubus buergeri Miq.	5.75213e-10	Rubus phoenicolasius Maxim.	2.11885e-11	Rubus hakonensis Franch. et Sav.	8.44874e-13	Eutrema japonicum (Miq.) Koidz.	4.89575e-13
C2131707.jpg	Rubus x pseudohakonensis Sugim.	Rubus x pseudohakonensis Sugim.	1	Geum japonicum Thunb.	2.18835e-16	Hydrangea petiolaris Siebold et Zucc.	1.54677e-16	Ampelopsis glandulosa (Wall.) Momiy. var. heterophylla (Thunb.) Momiy.	5.2917e-17	Rubus hakonensis Franch. et Sav.	4.04857e-17
C2131685.jpg	Rubus x pseudohakonensis Sugim.	Rubus x pseudohakonensis Sugim.	1	Ctenitis eatonii (Baker) Ching	2.78434e-08	Mitella stylosa auct. non H.Boissieu	1.68426e-09	Hylodesmum podocarpum (DC.) H.Ohashi & R.R.Mill subsp. oxyphyllum (DC.) H.Ohashi & R.R.Mill var. japonicum (Miq.) H.Ohashi	1.36421e-09	Synurus palmatopinnatifidus (Makino) Kitam. var. palmatopinnatifidus	6.6173e-10
$_C2131716.jpg	Rubus x pseudohakonensis Sugim.	Rubus x pseudohakonensis Sugim.	1	Rubus buergeri Miq.	1.10309e-14	Xanthium orientale L. subsp. orientale	5.89804e-15	Fallopia japonica (Houtt.) Ronse Decr. var. japonica	2.28694e-16	Rubus phoenicolasius Maxim.	1.66211e-16
C2131697.jpg	Rubus x pseudohakonensis Sugim.	Rubus x pseudohakonensis Sugim.	1	Rubus pectinellus Maxim.	2.4267e-12	Ardisia japonica (Thunb.) Blume	4.36685e-13	Rubus buergeri Miq.	2.99534e-13	Trichosanthes multiloba Miq.	2.3238e-14
$_C2131752.jpg	Rubus x pseudohakonensis Sugim.	Rubus x pseudohakonensis Sugim.	1	Xanthium orientale L. subsp. orientale	7.41563e-15	Rubus hakonensis Franch. et Sav.	5.57298e-15	Rubus buergeri Miq.	4.76428e-15	Viola kusanoana Makino	2.55319e-15
$_C2131704.jpg	Rubus x pseudohakonensis Sugim.	Rubus x pseudohakonensis Sugim.	1	Rubus buergeri Miq.	5.13263e-13	Rubus hakonensis Franch. et Sav.	1.02795e-14	Rubus pectinellus Maxim.	5.64702e-15	Hydrangea petiolaris Siebold et Zucc.	1.48281e-15
C2131787.jpg	Rubus x pseudohakonensis Sugim.	Rubus x pseudohakonensis Sugim.	1	Rubus buergeri Miq.	1.29703e-14	Rubus hakonensis Franch. et Sav.	9.77988e-15	Hydrangea petiolaris Siebold et Zucc.	1.68255e-15	Rhododendron wadanum Makino	1.01286e-15
C2131735.jpg	Rubus x pseudohakonensis Sugim.	Rubus x pseudohakonensis Sugim.	1	Rubus pectinellus Maxim.	1.91229e-10	Circaea cordata Royle	2.90948e-15	Setaria chondrachne (Steud.) Honda	1.4279e-15	Mitella pauciflora Rosend.	3.81549e-16
$_C2131764.jpg	Rubus x pseudohakonensis Sugim.	Rubus x pseudohakonensis Sugim.	1	Mitella stylosa auct. non H.Boissieu	5.23237e-09	Schizocodon soldanelloides Siebold et Zucc. var. magnus (Makino) H.Hara	1.38246e-09	Rubus pectinellus Maxim.	4.75086e-11	Setaria chondrachne (Steud.) Honda	1.79427e-12
$_C2131774.jpg	Rubus x pseudohakonensis Sugim.	Rubus x pseudohakonensis Sugim.	1	Rubus hakonensis Franch. et Sav.	5.89047e-14	Corylopsis gotoana Makino	1.59439e-14	Hydrangea petiolaris Siebold et Zucc.	4.18562e-15	Fallopia japonica (Houtt.) Ronse Decr. var. japonica	1.40076e-16
$_C2131736.jpg	Rubus x pseudohakonensis Sugim.	Rubus x pseudohakonensis Sugim.	1	Broussonetia monoica Hance	2.90224e-16	Rubus phoenicolasius Maxim.	2.58702e-16	Corylopsis gotoana Makino	1.62922e-16	Rubus buergeri Miq.	1.38455e-16
$_C2131705.jpg	Rubus x pseudohakonensis Sugim.	Rubus x pseudohakonensis Sugim.	1	Cimicifuga biternata (Siebold et Zucc.) Miq.	1.42453e-11	Mitella stylosa auct. non H.Boissieu	9.82227e-12	Trapa japonica Flerow	3.36134e-13	Potentilla indica (Andrews) Th.Wolf	3.11992e-13
C2131753.jpg	Rubus x pseudohakonensis Sugim.	Rubus x pseudohakonensis Sugim.	1	Ampelopsis glandulosa (Wall.) Momiy. var. heterophylla (Thunb.) Momiy.	6.60341e-09	Rubus palmatus Thunb. var. coptophyllus (A.Gray) Kuntze ex Koidz.	1.22745e-09	Rubus hakonensis Franch. et Sav.	8.78524e-10	Corylopsis pauciflora Siebold et Zucc.	1.79516e-10
C2131709.jpg	Rubus x pseudohakonensis Sugim.	Rubus x pseudohakonensis Sugim.	1	Clematis stans Siebold et Zucc.	5.45507e-11	Rubus buergeri Miq.	8.37603e-12	Circaea cordata Royle	5.26668e-12	Clematis terniflora DC.	2.67386e-14
$_C2131723.jpg	Rubus x pseudohakonensis Sugim.	Rubus x pseudohakonensis Sugim.	1	Rubus buergeri Miq.	7.27809e-12	Circaea cordata Royle	3.55279e-12	Rubus hakonensis Franch. et Sav.	2.77669e-12	Geum japonicum Thunb.	2.87473e-13
$_C2131773.jpg	Rubus x pseudohakonensis Sugim.	Rubus x pseudohakonensis Sugim.	1	Ampelopsis glandulosa (Wall.) Momiy. var. heterophylla (Thunb.) Momiy.	6.70071e-12	Rubus buergeri Miq.	1.98419e-12	Rubus hakonensis Franch. et Sav.	8.74587e-13	Adenocaulon himalaicum Edgew.	1.57881e-13
FKSE84518.jpg	Rubus x pseudohakonensis Sugim.	Rubus hakonensis Franch. et Sav.	0.909068	Rubus buergeri Miq.	0.055209	Rubus pseudosieboldii Makino	0.0351804	Rubus crataegifolius Bunge	0.000489311	Rubus x pseudohakonensis Sugim.	4.84082e-05
$_C2131765.jpg	Rubus x pseudohakonensis Sugim.	Rubus x pseudohakonensis Sugim.	0.999998	Viola kusanoana Makino	1.65971e-06	Hylodesmum podocarpum (DC.) H.Ohashi & R.R.Mill subsp. oxyphyllum (DC.) H.Ohashi & R.R.Mill var. japonicum (Miq.) H.Ohashi	9.41223e-08	Acystopteris japonica (Luerss.) Nakai	6.88115e-08	Clematis tosaensis Makino	6.45202e-08
C2131777.jpg	Rubus x pseudohakonensis Sugim.	Rubus x pseudohakonensis Sugim.	1	Rubus hakonensis Franch. et Sav.	7.66709e-09	Ampelopsis glandulosa (Wall.) Momiy. var. heterophylla (Thunb.) Momiy.	1.84786e-09	Parasenecio farfarifolius (Siebold et Zucc.) H.Koyama var. farfarifolius	3.98808e-10	Fallopia japonica (Houtt.) Ronse Decr. var. japonica	1.0019e-10
00018186.jpg	Rubus x pseudohakonensis Sugim.	Rubus x pseudohakonensis Sugim.	0.974743	Rubus hakonensis Franch. et Sav.	0.023779	Rhododendron lagopus Nakai var. lagopus	0.00116582	Rhynchosia volubilis Lour.	0.00021112	Hamamelis japonica Siebold et Zucc. var. bitchuensis (Makino) Ohwi	8.24362e-05
1161776.JPG	Thelypteris acuminata (Houtt.) C.V.Morton x T. parasitica (L.) Tardieu	Thelypteris acuminata (Houtt.) C.V.Morton x T. parasitica (L.) Tardieu	1	Thelypteris parasitica (L.) Tardieu	5.19529e-08	Plagiogyria x wakabae Sa.Kurata ex Nakaike	7.32731e-09	Diplopterygium glaucum (Houtt.) Nakai	3.32895e-09	Schizocodon soldanelloides Siebold et Zucc. var. magnus (Makino) H.Hara	8.93378e-10
9505775.JPG	Thelypteris acuminata (Houtt.) C.V.Morton x T. parasitica (L.) Tardieu	Thelypteris acuminata (Houtt.) C.V.Morton x T. parasitica (L.) Tardieu	0.995974	Thelypteris parasitica (L.) Tardieu	0.00401893	Microlepia marginata (Panzer) C.Chr. f. yakusimensis (H.It_) Sa.Kurata	7.21467e-06	Pteris terminalis Wall. ex J.Agardh var. fauriei (Christ) Ebihara et Nakato	6.77895e-08	Pentarhizidium orientale (Hook.) Hayata	4.26042e-08
311279.jpg	Thelypteris acuminata (Houtt.) C.V.Morton x T. parasitica (L.) Tardieu	Thelypteris acuminata (Houtt.) C.V.Morton x T. parasitica (L.) Tardieu	1	Thelypteris parasitica (L.) Tardieu	2.46929e-09	Thelypteris quelpaertensis (Christ) Ching	2.47169e-10	Osmunda banksiifolia (C.Presl) Kuhn	1.17063e-11	Deparia petersenii (Kunze) M.Kato	8.8474e-12
1188104.JPG	Thelypteris acuminata (Houtt.) C.V.Morton x T. parasitica (L.) Tardieu	Thelypteris acuminata (Houtt.) C.V.Morton x T. parasitica (L.) Tardieu	1	Thelypteris parasitica (L.) Tardieu	1.33126e-07	Plagiogyria x wakabae Sa.Kurata ex Nakaike	3.16635e-09	Deparia petersenii (Kunze) M.Kato	3.01951e-10	Diplazium hayatamae N.Ohta et M.Takamiya	7.05813e-11
433700.jpg	Thelypteris acuminata (Houtt.) C.V.Morton x T. parasitica (L.) Tardieu	Thelypteris acuminata (Houtt.) C.V.Morton x T. parasitica (L.) Tardieu	0.999857	Thelypteris parasitica (L.) Tardieu	0.000132515	Thelypteris esquirolii (Christ) Ching	1.01198e-05	Thelypteris quelpaertensis (Christ) Ching	8.65965e-08	Plagiogyria matsumurana Makino	1.80507e-10
433685.jpg	Thelypteris acuminata (Houtt.) C.V.Morton x T. parasitica (L.) Tardieu	Thelypteris acuminata (Houtt.) C.V.Morton x T. parasitica (L.) Tardieu	1	Thelypteris parasitica (L.) Tardieu	1.75965e-09	Plagiogyria x wakabae Sa.Kurata ex Nakaike	1.41441e-11	Thelypteris interrupta (Willd.) K.Iwats.	4.04692e-12	Pedicularis yezoensis Maxim.	1.3811e-12
369882.jpg	Thelypteris acuminata (Houtt.) C.V.Morton x T. parasitica (L.) Tardieu	Thelypteris acuminata (Houtt.) C.V.Morton x T. parasitica (L.) Tardieu	1	Plagiogyria x wakabae Sa.Kurata ex Nakaike	1.29153e-10	Cibotium barometz (L.) J.Sm.	5.44234e-11	Diplazium hachijoense Nakai	3.38856e-11	Thelypteris parasitica (L.) Tardieu	1.80293e-11
812495.jpg	Thelypteris acuminata (Houtt.) C.V.Morton x T. parasitica (L.) Tardieu	Thelypteris acuminata (Houtt.) C.V.Morton x T. parasitica (L.) Tardieu	0.999809	Thelypteris parasitica (L.) Tardieu	0.000188155	Matteuccia struthiopteris (L.) Tod.	3.20077e-06	Thelypteris taiwanensis (C.Chr.) K.Iwats.	4.46743e-08	Dryopteris polylepis (Franch. et Sav.) C.Chr.	1.26466e-08
1188088.JPG	Thelypteris acuminata (Houtt.) C.V.Morton x T. parasitica (L.) Tardieu	Thelypteris acuminata (Houtt.) C.V.Morton x T. parasitica (L.) Tardieu	1	Thelypteris parasitica (L.) Tardieu	4.90408e-10	Diplazium hachijoense Nakai	9.92031e-12	Fraxinus lanuginosa Koidz. f. serrata (Nakai) Murata	7.15763e-12	Thelypteris decursivepinnata (H.C.Hall) Ching	3.76532e-12
937002.jpg	Thelypteris acuminata (Houtt.) C.V.Morton x T. parasitica (L.) Tardieu	Thelypteris acuminata (Houtt.) C.V.Morton x T. parasitica (L.) Tardieu	1	Thelypteris parasitica (L.) Tardieu	1.50083e-09	Thelypteris interrupta (Willd.) K.Iwats.	1.18617e-10	Dryopteris commixta Tagawa	6.89444e-12	Plagiogyria x wakabae Sa.Kurata ex Nakaike	6.38006e-13
1170357.JPG	Thelypteris acuminata (Houtt.) C.V.Morton x T. parasitica (L.) Tardieu	Thelypteris acuminata (Houtt.) C.V.Morton x T. parasitica (L.) Tardieu	1	Thelypteris acuminata (Houtt.) C.V.Morton	1.07902e-09	Thelypteris parasitica (L.) Tardieu	1.02582e-09	Microlepia marginata (Panzer) C.Chr.	1.3414e-10	Diplopterygium glaucum (Houtt.) Nakai	9.61504e-11
1161772.JPG	Thelypteris acuminata (Houtt.) C.V.Morton x T. parasitica (L.) Tardieu	Thelypteris acuminata (Houtt.) C.V.Morton x T. parasitica (L.) Tardieu	1	Thelypteris esquirolii (Christ) Ching	6.13907e-12	Plagiogyria x wakabae Sa.Kurata ex Nakaike	5.73486e-12	Thelypteris interrupta (Willd.) K.Iwats.	8.67891e-13	Veronicastrum japonicum (Nakai) T.Yamaz. var. japonicum	2.03294e-13
1187616.JPG	Thelypteris acuminata (Houtt.) C.V.Morton x T. parasitica (L.) Tardieu	Thelypteris acuminata (Houtt.) C.V.Morton x T. parasitica (L.) Tardieu	0.999988	Plagiogyria x wakabae Sa.Kurata ex Nakaike	1.24107e-05	Thelypteris parasitica (L.) Tardieu	4.35306e-08	Deparia conilii (Franch. et Sav.) M.Kato x D. japonica (Thunb.) M.Kato	1.11926e-08	Alnus fauriei H.L_v. et Vaniot	4.36596e-09
517500.jpg	Thelypteris acuminata (Houtt.) C.V.Morton x T. parasitica (L.) Tardieu	Thelypteris acuminata (Houtt.) C.V.Morton x T. parasitica (L.) Tardieu	0.999999	Thelypteris parasitica (L.) Tardieu	1.36945e-06	Paspalum dilatatum Poir.	7.30976e-08	Diplazium hachijoense Nakai	3.52377e-08	Pedicularis yezoensis Maxim.	2.20555e-08
1161765.JPG	Thelypteris acuminata (Houtt.) C.V.Morton x T. parasitica (L.) Tardieu	Thelypteris acuminata (Houtt.) C.V.Morton x T. parasitica (L.) Tardieu	1	Deparia x birii Fraser-Jenk.	8.2338e-12	Lepisorus thunbergianus (Kaulf.) Ching	3.74444e-13	Cerasus jamasakura (Siebold ex Koidz.) H.Ohba	7.09746e-14	Pentarhizidium orientale (Hook.) Hayata	6.16179e-14
9544246.JPG	Thelypteris acuminata (Houtt.) C.V.Morton x T. parasitica (L.) Tardieu	Thelypteris acuminata (Houtt.) C.V.Morton x T. parasitica (L.) Tardieu	0.999827	Thelypteris parasitica (L.) Tardieu	0.000165317	Thelypteris esquirolii (Christ) Ching	7.78302e-06	Cibotium barometz (L.) J.Sm.	4.03977e-09	Pentarhizidium orientale (Hook.) Hayata	1.51137e-10
247867.jpg	Thelypteris acuminata (Houtt.) C.V.Morton x T. parasitica (L.) Tardieu	Thelypteris acuminata (Houtt.) C.V.Morton x T. parasitica (L.) Tardieu	0.999986	Plagiogyria x wakabae Sa.Kurata ex Nakaike	1.34978e-05	Plagiogyria x sessilifolia Nakaike	3.39581e-07	Thelypteris interrupta (Willd.) K.Iwats.	3.30606e-08	Thelypteris esquirolii (Christ) Ching	1.10725e-08
506192.jpg	Thelypteris acuminata (Houtt.) C.V.Morton x T. parasitica (L.) Tardieu	Thelypteris acuminata (Houtt.) C.V.Morton x T. parasitica (L.) Tardieu	1	Plagiogyria x wakabae Sa.Kurata ex Nakaike	2.60502e-09	Paspalum dilatatum Poir.	3.02262e-10	Thelypteris parasitica (L.) Tardieu	1.45193e-10	Miscanthus oligostachyus Stapf	4.21143e-11
944097.jpg	Thelypteris acuminata (Houtt.) C.V.Morton x T. parasitica (L.) Tardieu	Thelypteris acuminata (Houtt.) C.V.Morton x T. parasitica (L.) Tardieu	0.987199	Microlepia x bipinnata (Makino) Y.Shimura	0.0123786	Pteris kiuschiuensis Hieron.	0.000267751	Microlepia strigosa (Thunb.) C.Presl	6.15441e-05	Diplopterygium glaucum (Houtt.) Nakai	5.90542e-05
1188086.JPG	Thelypteris acuminata (Houtt.) C.V.Morton x T. parasitica (L.) Tardieu	Thelypteris acuminata (Houtt.) C.V.Morton x T. parasitica (L.) Tardieu	1	Thelypteris parasitica (L.) Tardieu	7.26307e-08	Plagiogyria x wakabae Sa.Kurata ex Nakaike	6.22806e-11	Diplazium hachijoense Nakai	9.57022e-13	Hydrangea serrata (Thunb.) Ser. var. serrata	6.90462e-13
812492.jpg	Thelypteris acuminata (Houtt.) C.V.Morton x T. parasitica (L.) Tardieu	Thelypteris acuminata (Houtt.) C.V.Morton x T. parasitica (L.) Tardieu	0.999996	Thelypteris parasitica (L.) Tardieu	3.71898e-06	Matteuccia struthiopteris (L.) Tod.	2.85259e-07	Thelypteris musashiensis (Hiyama) Nakato, Sahashi et M.Kato	1.04595e-08	Thelypteris quelpaertensis (Christ) Ching	1.1408e-09
1170286.JPG	Thelypteris acuminata (Houtt.) C.V.Morton x T. parasitica (L.) Tardieu	Thelypteris acuminata (Houtt.) C.V.Morton x T. parasitica (L.) Tardieu	0.997852	Osmunda banksiifolia (C.Presl) Kuhn	0.00144506	Thelypteris acuminata (Houtt.) C.V.Morton	0.000199055	Thelypteris interrupta (Willd.) K.Iwats.	0.000181578	Carex morrowii Boott	0.000138363
1188110.JPG	Thelypteris acuminata (Houtt.) C.V.Morton x T. parasitica (L.) Tardieu	Thelypteris acuminata (Houtt.) C.V.Morton x T. parasitica (L.) Tardieu	0.999995	Thelypteris parasitica (L.) Tardieu	4.8752e-06	Pentarhizidium orientale (Hook.) Hayata	7.9385e-09	Thelypteris esquirolii (Christ) Ching	5.11499e-09	Fraxinus lanuginosa Koidz. f. serrata (Nakai) Murata	2.66948e-11
1170232.JPG	Thelypteris acuminata (Houtt.) C.V.Morton x T. parasitica (L.) Tardieu	Thelypteris acuminata (Houtt.) C.V.Morton x T. parasitica (L.) Tardieu	1	Thelypteris parasitica (L.) Tardieu	6.96968e-08	Thelypteris acuminata (Houtt.) C.V.Morton	3.18282e-11	Plagiogyria x wakabae Sa.Kurata ex Nakaike	2.58967e-11	Matteuccia struthiopteris (L.) Tod.	1.50656e-11
395116.jpg	Thelypteris acuminata (Houtt.) C.V.Morton x T. parasitica (L.) Tardieu	Thelypteris acuminata (Houtt.) C.V.Morton x T. parasitica (L.) Tardieu	1	Plagiogyria x wakabae Sa.Kurata ex Nakaike	5.2569e-11	Diplazium hachijoense Nakai	1.08927e-11	Thelypteris parasitica (L.) Tardieu	3.85182e-12	Thelypteris quelpaertensis (Christ) Ching	3.5167e-13
1170355.JPG	Thelypteris acuminata (Houtt.) C.V.Morton x T. parasitica (L.) Tardieu	Thelypteris acuminata (Houtt.) C.V.Morton x T. parasitica (L.) Tardieu	1	Thelypteris acuminata (Houtt.) C.V.Morton	5.75182e-11	Thelypteris parasitica (L.) Tardieu	3.26896e-12	Thelypteris esquirolii (Christ) Ching	2.78561e-12	Diplazium dilatatum Blume	1.73722e-12
1036168.JPG	Thelypteris acuminata (Houtt.) C.V.Morton x T. parasitica (L.) Tardieu	Thelypteris acuminata (Houtt.) C.V.Morton x T. parasitica (L.) Tardieu	0.999043	Thelypteris parasitica (L.) Tardieu	0.000580081	Pentarhizidium orientale (Hook.) Hayata	0.000202617	Plagiogyria x wakabae Sa.Kurata ex Nakaike	6.71554e-05	Elatostema laetevirens Makino	4.55757e-05
1170356.JPG	Thelypteris acuminata (Houtt.) C.V.Morton x T. parasitica (L.) Tardieu	Thelypteris acuminata (Houtt.) C.V.Morton x T. parasitica (L.) Tardieu	1	Thelypteris parasitica (L.) Tardieu	2.46323e-09	Thelypteris interrupta (Willd.) K.Iwats.	1.99202e-12	Thelypteris esquirolii (Christ) Ching	1.33369e-12	Cibotium barometz (L.) J.Sm.	8.40151e-13
763344.jpg	Thelypteris acuminata (Houtt.) C.V.Morton x T. parasitica (L.) Tardieu	Thelypteris pozoi (Lag.) C.V.Morton subsp. mollissima (Fisch. ex Kunze) C.V.Morton	0.969161	Athyrium yokoscense (Franch. et Sav.) Christ	0.0257275	Thelypteris parasitica (L.) Tardieu	0.00330996	Thelypteris acuminata (Houtt.) C.V.Morton x T. parasitica (L.) Tardieu	0.000892441	Thelypteris acuminata (Houtt.) C.V.Morton	0.000759346
1112757.JPG	Thelypteris acuminata (Houtt.) C.V.Morton x T. parasitica (L.) Tardieu	Thelypteris acuminata (Houtt.) C.V.Morton x T. parasitica (L.) Tardieu	0.999978	Diplazium dilatatum Blume	1.1708e-05	Osmunda banksiifolia (C.Presl) Kuhn	7.26184e-06	Cibotium barometz (L.) J.Sm.	1.14491e-06	Dryopteris commixta Tagawa	5.77647e-07
73329.jpg	Thelypteris acuminata (Houtt.) C.V.Morton x T. parasitica (L.) Tardieu	Thelypteris acuminata (Houtt.) C.V.Morton x T. parasitica (L.) Tardieu	0.999998	Thelypteris parasitica (L.) Tardieu	1.49221e-06	Cibotium barometz (L.) J.Sm.	6.5418e-10	Thelypteris esquirolii (Christ) Ching	2.43056e-10	Thelypteris musashiensis (Hiyama) Nakato, Sahashi et M.Kato	3.94839e-11
1046055.JPG	Thelypteris acuminata (Houtt.) C.V.Morton x T. parasitica (L.) Tardieu	Thelypteris acuminata (Houtt.) C.V.Morton x T. parasitica (L.) Tardieu	0.999988	Thelypteris parasitica (L.) Tardieu	1.09721e-05	Thelypteris esquirolii (Christ) Ching	7.71983e-07	Thelypteris quelpaertensis (Christ) Ching	6.84442e-08	Carex olivacea Boott subsp. confertiflora (Boott) T.Koyama	6.78927e-08
132037.jpg	Thelypteris acuminata (Houtt.) C.V.Morton x T. parasitica (L.) Tardieu	Thelypteris acuminata (Houtt.) C.V.Morton x T. parasitica (L.) Tardieu	1	Diplazium hachijoense Nakai	4.09054e-08	Thelypteris parasitica (L.) Tardieu	1.6585e-08	Fraxinus lanuginosa Koidz. f. serrata (Nakai) Murata	8.89127e-09	Thelypteris esquirolii (Christ) Ching	3.44432e-10
1193561.JPG	Thelypteris acuminata (Houtt.) C.V.Morton x T. parasitica (L.) Tardieu	Thelypteris acuminata (Houtt.) C.V.Morton x T. parasitica (L.) Tardieu	1	Plagiogyria x wakabae Sa.Kurata ex Nakaike	1.98276e-07	Thelypteris parasitica (L.) Tardieu	2.79006e-08	Thelypteris acuminata (Houtt.) C.V.Morton	1.70602e-09	Thelypteris interrupta (Willd.) K.Iwats.	3.86988e-10
1161767.JPG	Thelypteris acuminata (Houtt.) C.V.Morton x T. parasitica (L.) Tardieu	Thelypteris acuminata (Houtt.) C.V.Morton x T. parasitica (L.) Tardieu	0.999999	Matteuccia struthiopteris (L.) Tod.	6.70603e-07	Thelypteris japonica (Baker) Ching	3.31198e-07	Deparia x birii Fraser-Jenk.	1.76714e-08	Dryopteris cycadina (Franch. et Sav.) C.Chr.	1.57234e-08
1156191.JPG	Thelypteris japonica (Baker) Ching x T. musashiensis (Hiyama) Nakato, Sahashi et M.Kato	Thelypteris japonica (Baker) Ching x T. musashiensis (Hiyama) Nakato, Sahashi et M.Kato	1	Thelypteris japonica (Baker) Ching	7.76325e-09	Thelypteris japonica (Baker) Ching f. viridescens (Makino) H.It_	5.26719e-09	Thelypteris musashiensis (Hiyama) Nakato, Sahashi et M.Kato	1.64183e-09	Pteris oshimensis Hieron.	3.57232e-10
1133720.JPG	Thelypteris japonica (Baker) Ching x T. musashiensis (Hiyama) Nakato, Sahashi et M.Kato	Thelypteris japonica (Baker) Ching x T. musashiensis (Hiyama) Nakato, Sahashi et M.Kato	0.999999	Thelypteris japonica (Baker) Ching	6.8564e-07	Thelypteris musashiensis (Hiyama) Nakato, Sahashi et M.Kato	5.87679e-08	Thelypteris japonica (Baker) Ching f. viridescens (Makino) H.It_	6.06278e-09	Thelypteris esquirolii (Christ) Ching	4.77306e-09
401536.jpg	Thelypteris japonica (Baker) Ching x T. musashiensis (Hiyama) Nakato, Sahashi et M.Kato	Thelypteris japonica (Baker) Ching x T. musashiensis (Hiyama) Nakato, Sahashi et M.Kato	0.999998	Thelypteris japonica (Baker) Ching f. viridescens (Makino) H.It_	1.42331e-06	Thelypteris esquirolii (Christ) Ching	5.53999e-07	Thelypteris japonica (Baker) Ching	1.11179e-07	Thelypteris musashiensis (Hiyama) Nakato, Sahashi et M.Kato	9.7806e-08
1133862.JPG	Thelypteris japonica (Baker) Ching x T. musashiensis (Hiyama) Nakato, Sahashi et M.Kato	Thelypteris japonica (Baker) Ching x T. musashiensis (Hiyama) Nakato, Sahashi et M.Kato	0.552519	Thelypteris japonica (Baker) Ching	0.447469	Cibotium barometz (L.) J.Sm.	1.11935e-05	Matteuccia struthiopteris (L.) Tod.	9.82555e-07	Thelypteris acuminata (Houtt.) C.V.Morton x T. parasitica (L.) Tardieu	1.47053e-07
1157147.JPG	Thelypteris japonica (Baker) Ching x T. musashiensis (Hiyama) Nakato, Sahashi et M.Kato	Thelypteris japonica (Baker) Ching x T. musashiensis (Hiyama) Nakato, Sahashi et M.Kato	0.999992	Thelypteris japonica (Baker) Ching	5.54508e-06	Thelypteris japonica (Baker) Ching f. viridescens (Makino) H.It_	2.88875e-06	Pteris oshimensis Hieron.	2.85369e-09	Thelypteris glanduligera (Kunze) Ching	9.472e-10
324823.jpg	Thelypteris japonica (Baker) Ching x T. musashiensis (Hiyama) Nakato, Sahashi et M.Kato	Thelypteris japonica (Baker) Ching	0.99684	Thelypteris japonica (Baker) Ching x T. musashiensis (Hiyama) Nakato, Sahashi et M.Kato	0.00315973	Thelypteris musashiensis (Hiyama) Nakato, Sahashi et M.Kato	8.26969e-10	Plagiogyria japonica Nakai	6.44912e-11	Pteris oshimensis Hieron.	4.69902e-11
1160531.JPG	Thelypteris japonica (Baker) Ching x T. musashiensis (Hiyama) Nakato, Sahashi et M.Kato	Thelypteris japonica (Baker) Ching x T. musashiensis (Hiyama) Nakato, Sahashi et M.Kato	0.999874	Microlepia x bipinnata (Makino) Y.Shimura	9.95298e-05	Thelypteris japonica (Baker) Ching f. viridescens (Makino) H.It_	1.19387e-05	Thelypteris laxa (Franch. et Sav.) Ching	6.31517e-06	Pteris kiuschiuensis Hieron.	3.57992e-06
1160530.JPG	Thelypteris japonica (Baker) Ching x T. musashiensis (Hiyama) Nakato, Sahashi et M.Kato	Thelypteris japonica (Baker) Ching x T. musashiensis (Hiyama) Nakato, Sahashi et M.Kato	1	Thelypteris esquirolii (Christ) Ching	2.21721e-07	Thelypteris japonica (Baker) Ching f. viridescens (Makino) H.It_	1.44845e-08	Thelypteris japonica (Baker) Ching	5.2983e-09	Thelypteris musashiensis (Hiyama) Nakato, Sahashi et M.Kato	1.77875e-09
423264.jpg	Thelypteris japonica (Baker) Ching x T. musashiensis (Hiyama) Nakato, Sahashi et M.Kato	Thelypteris japonica (Baker) Ching x T. musashiensis (Hiyama) Nakato, Sahashi et M.Kato	0.997636	Thelypteris japonica (Baker) Ching	0.00234697	Microlepia marginata (Panzer) C.Chr.	1.12879e-05	Polystichum lepidocaulon (Hook.) J.Sm.	4.1303e-06	Diplazium wichurae (Mett.) Diels	1.21557e-06
511261.jpg	Thelypteris japonica (Baker) Ching x T. musashiensis (Hiyama) Nakato, Sahashi et M.Kato	Thelypteris japonica (Baker) Ching x T. musashiensis (Hiyama) Nakato, Sahashi et M.Kato	0.989616	Thelypteris japonica (Baker) Ching	0.0103836	Thelypteris musashiensis (Hiyama) Nakato, Sahashi et M.Kato	1.06336e-08	Diplazium mettenianum (Miq.) C.Chr.	1.06415e-09	Actinidia arguta (Siebold et Zucc.) Planch. ex Miq. var. hypoleuca (Nakai) Kitam.	5.51564e-10
1166297.JPG	Thelypteris japonica (Baker) Ching x T. musashiensis (Hiyama) Nakato, Sahashi et M.Kato	Thelypteris japonica (Baker) Ching x T. musashiensis (Hiyama) Nakato, Sahashi et M.Kato	0.999909	Thelypteris japonica (Baker) Ching	8.93143e-05	Pteris fauriei Hieron.	1.32536e-06	Athyrium x austrojaponense Sa.Kurata	5.19164e-09	Dryopteris erythrosora (D.C.Eaton) Kuntze	1.89919e-09
1156115.JPG	Thelypteris japonica (Baker) Ching x T. musashiensis (Hiyama) Nakato, Sahashi et M.Kato	Thelypteris japonica (Baker) Ching x T. musashiensis (Hiyama) Nakato, Sahashi et M.Kato	0.999999	Thelypteris acuminata (Houtt.) C.V.Morton x T. parasitica (L.) Tardieu	7.84926e-07	Thelypteris japonica (Baker) Ching	4.0214e-07	Dicranopteris pedata (Houtt.) Nakaike	3.75202e-09	Thelypteris parasitica (L.) Tardieu	7.62714e-10
1045684.JPG	Thelypteris japonica (Baker) Ching x T. musashiensis (Hiyama) Nakato, Sahashi et M.Kato	Thelypteris japonica (Baker) Ching x T. musashiensis (Hiyama) Nakato, Sahashi et M.Kato	0.999957	Pteris oshimensis Hieron.	4.2171e-05	Thelypteris japonica (Baker) Ching	4.98501e-07	Thelypteris japonica (Baker) Ching f. viridescens (Makino) H.It_	2.64732e-07	Thelypteris glanduligera (Kunze) Ching	1.57113e-08
439164.jpg	Thelypteris japonica (Baker) Ching x T. musashiensis (Hiyama) Nakato, Sahashi et M.Kato	Thelypteris japonica (Baker) Ching x T. musashiensis (Hiyama) Nakato, Sahashi et M.Kato	0.999905	Thelypteris japonica (Baker) Ching f. viridescens (Makino) H.It_	8.42797e-05	Thelypteris japonica (Baker) Ching	1.04907e-05	Thelypteris esquirolii (Christ) Ching	2.24538e-07	Thelypteris glanduligera (Kunze) Ching	6.72368e-08
1042086.JPG	Thelypteris japonica (Baker) Ching x T. musashiensis (Hiyama) Nakato, Sahashi et M.Kato	Thelypteris japonica (Baker) Ching x T. musashiensis (Hiyama) Nakato, Sahashi et M.Kato	0.999949	Monachosorum x flagellare (Maxim. ex Makino) Hayata	2.84909e-05	Thelypteris japonica (Baker) Ching	2.1542e-05	Lastrea thelypteris (L.) Bory	4.30629e-07	Athyrium rupestre Kodama	4.02721e-07
464002.jpg	Thelypteris japonica (Baker) Ching x T. musashiensis (Hiyama) Nakato, Sahashi et M.Kato	Thelypteris japonica (Baker) Ching x T. musashiensis (Hiyama) Nakato, Sahashi et M.Kato	0.999985	Pteris oshimensis Hieron.	1.20991e-05	Thelypteris japonica (Baker) Ching	2.37531e-06	Thelypteris torresiana (Gaudich.) Alston var. calvata (Baker) K.Iwats.	1.62455e-08	Thelypteris glanduligera (Kunze) Ching	1.29562e-08
831698.jpg	Thelypteris japonica (Baker) Ching x T. musashiensis (Hiyama) Nakato, Sahashi et M.Kato	Thelypteris japonica (Baker) Ching x T. musashiensis (Hiyama) Nakato, Sahashi et M.Kato	0.999998	Thelypteris japonica (Baker) Ching	2.25939e-06	Deparia jiulungensis (Ching) Z.R.Wang var. albosquamata (M.Kato) Z.R.Wang	3.44431e-08	Fallopia japonica (Houtt.) Ronse Decr. var. japonica	2.23708e-08	Deparia petersenii (Kunze) M.Kato	5.21578e-09
1133721.JPG	Thelypteris japonica (Baker) Ching x T. musashiensis (Hiyama) Nakato, Sahashi et M.Kato	Thelypteris japonica (Baker) Ching x T. musashiensis (Hiyama) Nakato, Sahashi et M.Kato	0.999992	Thelypteris japonica (Baker) Ching	7.06574e-06	Pteris fauriei Hieron.	5.07602e-07	Deparia dimorphophylla (Koidz.) M.Kato	3.63612e-07	Thelypteris japonica (Baker) Ching f. viridescens (Makino) H.It_	2.83031e-07
517192.jpg	Thelypteris japonica (Baker) Ching x T. musashiensis (Hiyama) Nakato, Sahashi et M.Kato	Thelypteris japonica (Baker) Ching x T. musashiensis (Hiyama) Nakato, Sahashi et M.Kato	0.999929	Thelypteris japonica (Baker) Ching	4.18831e-05	Thelypteris japonica (Baker) Ching f. viridescens (Makino) H.It_	1.86121e-05	Thelypteris glanduligera (Kunze) Ching	8.31811e-06	Monachosorum x flagellare (Maxim. ex Makino) Hayata	7.49292e-07
1133866.JPG	Thelypteris japonica (Baker) Ching x T. musashiensis (Hiyama) Nakato, Sahashi et M.Kato	Thelypteris japonica (Baker) Ching	0.999948	Thelypteris japonica (Baker) Ching x T. musashiensis (Hiyama) Nakato, Sahashi et M.Kato	4.74031e-05	Diplopterygium glaucum (Houtt.) Nakai	2.1752e-06	Thelypteris musashiensis (Hiyama) Nakato, Sahashi et M.Kato	2.15591e-06	Athyrium x kidoanum Sa.Kurata	7.82095e-08
435762.jpg	Thelypteris japonica (Baker) Ching x T. musashiensis (Hiyama) Nakato, Sahashi et M.Kato	Thelypteris japonica (Baker) Ching x T. musashiensis (Hiyama) Nakato, Sahashi et M.Kato	0.972456	Thelypteris japonica (Baker) Ching f. viridescens (Makino) H.It_	0.0264695	Thelypteris japonica (Baker) Ching	0.000898753	Thelypteris laxa (Franch. et Sav.) Ching	0.000159089	Thelypteris glanduligera (Kunze) Ching	6.70528e-06
1133857.JPG	Thelypteris japonica (Baker) Ching x T. musashiensis (Hiyama) Nakato, Sahashi et M.Kato	Thelypteris japonica (Baker) Ching x T. musashiensis (Hiyama) Nakato, Sahashi et M.Kato	0.99542	Thelypteris japonica (Baker) Ching	0.00457864	Deparia okuboana (Makino) M.Kato	3.55693e-07	Oxalis corniculata L.	2.99821e-07	Trachelospermum asiaticum (Siebold et Zucc.) Nakai var. asiaticum	2.88486e-07
533916.jpg	Thelypteris japonica (Baker) Ching x T. musashiensis (Hiyama) Nakato, Sahashi et M.Kato	Thelypteris japonica (Baker) Ching x T. musashiensis (Hiyama) Nakato, Sahashi et M.Kato	0.999997	Thelypteris japonica (Baker) Ching	3.47857e-06	Deparia pycnosora (Christ) M.Kato	7.84677e-12	Trachelospermum asiaticum (Siebold et Zucc.) Nakai var. asiaticum	2.67118e-12	Polystichum retrosopaleaceum (Kodama) Tagawa	1.46577e-12
831715.jpg	Thelypteris japonica (Baker) Ching x T. musashiensis (Hiyama) Nakato, Sahashi et M.Kato	Thelypteris japonica (Baker) Ching x T. musashiensis (Hiyama) Nakato, Sahashi et M.Kato	1	Matteuccia struthiopteris (L.) Tod.	4.70026e-10	Deparia okuboana (Makino) M.Kato	8.47526e-11	Thelypteris japonica (Baker) Ching	3.19886e-11	Thelypteris musashiensis (Hiyama) Nakato, Sahashi et M.Kato	1.77725e-11
256057.jpg	Thelypteris japonica (Baker) Ching x T. musashiensis (Hiyama) Nakato, Sahashi et M.Kato	Thelypteris japonica (Baker) Ching x T. musashiensis (Hiyama) Nakato, Sahashi et M.Kato	0.999969	Thelypteris japonica (Baker) Ching f. viridescens (Makino) H.It_	3.1229e-05	Thelypteris japonica (Baker) Ching	2.06272e-07	Pteris oshimensis Hieron.	3.23096e-08	Thelypteris musashiensis (Hiyama) Nakato, Sahashi et M.Kato	2.41172e-09
831858.jpg	Thelypteris japonica (Baker) Ching x T. musashiensis (Hiyama) Nakato, Sahashi et M.Kato	Thelypteris japonica (Baker) Ching x T. musashiensis (Hiyama) Nakato, Sahashi et M.Kato	1	Thelypteris japonica (Baker) Ching f. viridescens (Makino) H.It_	1.57243e-08	Thelypteris japonica (Baker) Ching	9.55372e-09	Microlepia strigosa (Thunb.) C.Presl	1.51263e-12	Thelypteris musashiensis (Hiyama) Nakato, Sahashi et M.Kato	1.24041e-12
435837.jpg	Thelypteris japonica (Baker) Ching x T. musashiensis (Hiyama) Nakato, Sahashi et M.Kato	Thelypteris japonica (Baker) Ching x T. musashiensis (Hiyama) Nakato, Sahashi et M.Kato	1	Deparia pycnosora (Christ) M.Kato	4.5049e-10	Thelypteris japonica (Baker) Ching	1.00582e-11	Thelypteris musashiensis (Hiyama) Nakato, Sahashi et M.Kato	5.49991e-12	Thelypteris japonica (Baker) Ching f. viridescens (Makino) H.It_	4.54334e-13
831874.jpg	Thelypteris japonica (Baker) Ching x T. musashiensis (Hiyama) Nakato, Sahashi et M.Kato	Thelypteris japonica (Baker) Ching x T. musashiensis (Hiyama) Nakato, Sahashi et M.Kato	0.999127	Thelypteris japonica (Baker) Ching	0.000687274	Thelypteris japonica (Baker) Ching f. viridescens (Makino) H.It_	0.000144252	Hydrangea alternifolia Siebold	1.45457e-05	Thelypteris glanduligera (Kunze) Ching	1.11447e-05
547835.jpg	Thelypteris japonica (Baker) Ching x T. musashiensis (Hiyama) Nakato, Sahashi et M.Kato	Thelypteris japonica (Baker) Ching x T. musashiensis (Hiyama) Nakato, Sahashi et M.Kato	0.945315	Thelypteris japonica (Baker) Ching	0.0546851	Anisocampium sheareri (Baker) Ching	3.7827e-08	Thelypteris glanduligera (Kunze) Ching	3.17916e-10	Monachosorum x flagellare (Maxim. ex Makino) Hayata	2.64359e-10
1133717.JPG	Thelypteris japonica (Baker) Ching x T. musashiensis (Hiyama) Nakato, Sahashi et M.Kato	Thelypteris japonica (Baker) Ching x T. musashiensis (Hiyama) Nakato, Sahashi et M.Kato	1	Thelypteris japonica (Baker) Ching	5.32249e-09	Deparia okuboana (Makino) M.Kato	6.55034e-10	Actinidia arguta (Siebold et Zucc.) Planch. ex Miq. var. hypoleuca (Nakai) Kitam.	5.24363e-10	Thelypteris musashiensis (Hiyama) Nakato, Sahashi et M.Kato	4.84649e-10
1042134.JPG	Thelypteris japonica (Baker) Ching x T. musashiensis (Hiyama) Nakato, Sahashi et M.Kato	Thelypteris japonica (Baker) Ching x T. musashiensis (Hiyama) Nakato, Sahashi et M.Kato	1	Cyathea spinulosa Wall. ex Hook.	1.68598e-08	Thelypteris japonica (Baker) Ching	1.69796e-10	Thelypteris esquirolii (Christ) Ching	4.86226e-11	Deparia okuboana (Makino) M.Kato	4.26664e-11
129836.jpg	Thelypteris japonica (Baker) Ching x T. musashiensis (Hiyama) Nakato, Sahashi et M.Kato	Thelypteris japonica (Baker) Ching x T. musashiensis (Hiyama) Nakato, Sahashi et M.Kato	1	Cyathea spinulosa Wall. ex Hook.	2.93176e-10	Pteris oshimensis Hieron.	1.04581e-10	Thelypteris musashiensis (Hiyama) Nakato, Sahashi et M.Kato	3.35508e-11	Deparia okuboana (Makino) M.Kato	6.5866e-12
1080197.JPG	Thelypteris japonica (Baker) Ching x T. musashiensis (Hiyama) Nakato, Sahashi et M.Kato	Thelypteris japonica (Baker) Ching x T. musashiensis (Hiyama) Nakato, Sahashi et M.Kato	0.999983	Thelypteris japonica (Baker) Ching f. viridescens (Makino) H.It_	1.692e-05	Microlepia x bipinnata (Makino) Y.Shimura	2.45728e-10	Thelypteris japonica (Baker) Ching	1.29199e-10	Thelypteris musashiensis (Hiyama) Nakato, Sahashi et M.Kato	3.18531e-11
RTCM-2309.jpg	Scirpus wichurae Boeck. f. wichurae	Fimbristylis littoralis Gaudich.	0.691804	Scirpus wichurae Boeck. f. wichurae	0.306939	Fimbristylis autumnalis (L.) Roem. et Schult.	0.00122864	Fimbristylis diphylloides Makino	1.38109e-05	Scirpus wichurae Boeck. f. concolor (Maxim.) Ohwi	9.95822e-06
FKSE45178.jpg	Scirpus wichurae Boeck. f. wichurae	Scirpus wichurae Boeck. f. concolor (Maxim.) Ohwi	0.993211	Scirpus wichurae Boeck. f. wichurae	0.00678336	Rodgersia podophylla A.Gray	1.30149e-06	Thalictrum minus L. var. hypoleucum (Siebold et Zucc.) Miq.	7.6316e-07	Juncus gracillimus (Buchenau) V.I.Krecz. et Gontsch.	6.42273e-07
FKSE38871.jpg	Scirpus wichurae Boeck. f. wichurae	Scirpus wichurae Boeck. f. concolor (Maxim.) Ohwi	0.998942	Scirpus wichurae Boeck. f. wichurae	0.00105837	Scirpus asiaticus Beetle	3.39252e-08	Scleria terrestris (L.) Fassett	3.51742e-09	Carex dispalata Boott	1.28419e-09
SDH00012797.jpg	Scirpus wichurae Boeck. f. wichurae	Scirpus wichurae Boeck. f. wichurae	0.989022	Spodiopogon cotulifer (Thunb.) Hack.	0.00499404	Scirpus wichurae Boeck. f. concolor (Maxim.) Ohwi	0.0036446	Scirpus mitsukurianus Makino	0.00103285	Scirpus asiaticus Beetle	0.000674639
FKSE4206.jpg	Scirpus wichurae Boeck. f. wichurae	Scirpus wichurae Boeck. f. concolor (Maxim.) Ohwi	0.999948	Scirpus wichurae Boeck. f. wichurae	5.18141e-05	Macleaya cordata (Willd.) R.Br.	4.23454e-08	Rodgersia podophylla A.Gray	3.52872e-08	Odontosoria chinensis (L.) J.Sm.	9.96654e-09
FKSE40208.jpg	Scirpus wichurae Boeck. f. wichurae	Scirpus wichurae Boeck. f. concolor (Maxim.) Ohwi	0.98812	Scirpus wichurae Boeck. f. wichurae	0.0109581	Arachniodes standishii (T.Moore) Ohwi	0.000149986	Cyperus amuricus Maxim.	0.000145729	Cyperus microiria Steud.	0.000125845
SDH00012801.jpg	Scirpus wichurae Boeck. f. wichurae	Scirpus wichurae Boeck. f. wichurae	0.999935	Penthorum chinense Pursh	3.4942e-05	Scirpus wichurae Boeck. f. concolor (Maxim.) Ohwi	3.0176e-05	Lysimachia mauritiana Lam.	2.3179e-08	Scirpus asiaticus Beetle	1.38821e-08
RTCM-U20041.jpg	Scirpus wichurae Boeck. f. wichurae	Scirpus wichurae Boeck. f. concolor (Maxim.) Ohwi	0.573775	Scirpus wichurae Boeck. f. wichurae	0.379727	Calamagrostis purpurea (Trin.) Trin. subsp. langsdorfii (Link) Tzvelev	0.00568668	Scirpus rosthornii Diels var. kiushuensis (Ohwi) Ohwi	0.00310215	Scleria levis Retz.	0.00168576
FKSE16322.jpg	Scirpus wichurae Boeck. f. wichurae	Scirpus wichurae Boeck. f. concolor (Maxim.) Ohwi	0.997958	Scirpus wichurae Boeck. f. wichurae	0.0020404	Veratrum maackii Regel var. reymondianum (O.Loes.) H.Hara	8.25462e-07	Scirpus asiaticus Beetle	3.33048e-07	Juncus alatus Franch. et Sav.	9.28859e-08
FKSE4208.jpg	Scirpus wichurae Boeck. f. wichurae	Scirpus wichurae Boeck. f. concolor (Maxim.) Ohwi	0.99967	Scirpus wichurae Boeck. f. wichurae	0.000330384	Cyperus orthostachyus Franch. et Sav.	2.67478e-09	Fimbristylis autumnalis (L.) Roem. et Schult.	1.12599e-10	Rodgersia podophylla A.Gray	1.12145e-11
FKSE45183.jpg	Scirpus wichurae Boeck. f. wichurae	Scirpus wichurae Boeck. f. concolor (Maxim.) Ohwi	0.840592	Scirpus wichurae Boeck. f. wichurae	0.159404	Scirpus asiaticus Beetle	3.34428e-06	Rodgersia podophylla A.Gray	1.00489e-07	Penthorum chinense Pursh	9.85791e-08
FKSE45180.jpg	Scirpus wichurae Boeck. f. wichurae	Scirpus wichurae Boeck. f. concolor (Maxim.) Ohwi	0.998397	Scirpus wichurae Boeck. f. wichurae	0.00160254	Scirpus asiaticus Beetle	3.28486e-09	Lysimachia vulgaris L. subsp. davurica (Ledeb.) Tatew.	1.10851e-09	Cladium jamaicense Crantz subsp. chinense (Nees) T.Koyama	4.93555e-10
FKSE45187.jpg	Scirpus wichurae Boeck. f. wichurae	Scirpus wichurae Boeck. f. concolor (Maxim.) Ohwi	0.999286	Scirpus wichurae Boeck. f. wichurae	0.000701337	Alisma canaliculatum A.Braun et C.D.Bouch_	1.10602e-05	Rumex japonicus Houtt.	1.41554e-06	Scirpus asiaticus Beetle	2.15852e-07
KAG045740.jpg	Dichondra micrantha Urb.	Dichondra micrantha Urb.	0.999979	Hydrocotyle sibthorpioides Lam.	2.0748e-05	Peracarpa carnosa (Wall.) Hook.f. et Thomson	5.81763e-08	Chrysosplenium album Maxim. var. stamineum (Franch.) H.Hara	3.7565e-08	Bulbophyllum drymoglossum Maxim. ex Okubo	2.18365e-08
KAG045754.jpg	Dichondra micrantha Urb.	Dichondra micrantha Urb.	1	Bulbophyllum drymoglossum Maxim. ex Okubo	2.57517e-11	Lemmaphyllum microphyllum C.Presl	7.09497e-12	Scutellaria indica L. var. parvifolia (Makino) Makino	2.12974e-12	Oxalis corniculata L.	7.33279e-13
KAG045742.jpg	Dichondra micrantha Urb.	Dichondra micrantha Urb.	0.932919	Thymus quinquecostatus Celak. var. ibukiensis (Kud_) H.Hara	0.0400281	Lapsanastrum apogonoides (Maxim.) Pak et K.Bremer	0.013066	Scutellaria rubropunctata Hayata	0.0120917	Scutellaria indica L. var. parvifolia (Makino) Makino	0.000600909
KAG045741.jpg	Dichondra micrantha Urb.	Dichondra micrantha Urb.	1	Lemmaphyllum microphyllum C.Presl	1.16549e-07	Hydrocotyle sibthorpioides Lam.	3.49717e-08	Lespedeza bicolor Turcz.	2.01769e-09	Adiantum capillus-veneris L.	3.70668e-10
KAG045757.jpg	Dichondra micrantha Urb.	Dichondra micrantha Urb.	1	Clinopodium gracile (Benth.) Kuntze	1.02179e-07	Clinopodium multicaule (Maxim.) Kuntze	6.90306e-10	Perillula reptans Maxim.	6.37952e-10	Scutellaria indica L. var. parvifolia (Makino) Makino	4.2501e-10
KAG045750.jpg	Dichondra micrantha Urb.	Dichondra micrantha Urb.	1	Hydrocotyle sibthorpioides Lam.	2.17627e-07	Hydrocotyle yabei Makino var. yabei	2.39818e-08	Chrysosplenium album Maxim. var. stamineum (Franch.) H.Hara	1.18255e-09	Crepidomanes minutum (Blume) K.Iwats.	3.86212e-11
00010706.jpg	Dichondra micrantha Urb.	Hydrocotyle ramiflora Maxim.	0.942566	Hydrocotyle sibthorpioides Lam.	0.0407308	Dichondra micrantha Urb.	0.0160116	Hydrocotyle yabei Makino var. yabei	0.000642451	Chrysosplenium album Maxim. var. album	3.95591e-05
00017796.jpg	Dichondra micrantha Urb.	Dichondra micrantha Urb.	0.999661	Hydrocotyle ramiflora Maxim.	0.000305881	Hydrocotyle sibthorpioides Lam.	3.35404e-05	Hydrocotyle maritima Honda	4.82674e-08	Ixeris stolonifera A.Gray	4.32384e-08
FKSE51119.jpg	Viola hondoensis W.Becker et H.Boissieu	Viola hondoensis W.Becker et H.Boissieu	1	Viola iwagawae Makino	4.35465e-08	Peracarpa carnosa (Wall.) Hook.f. et Thomson	2.17229e-08	Smilax nipponica Miq.	5.00224e-10	Trisetum bifidum (Thunb.) Ohwi	5.37501e-11
FKSE52195.jpg	Viola hondoensis W.Becker et H.Boissieu	Viola hondoensis W.Becker et H.Boissieu	0.999989	Chrysosplenium japonicum (Maxim.) Makino	1.07901e-05	Glechoma hederacea L. subsp. grandis (A.Gray) H.Hara	5.46319e-08	Viola verecunda A.Gray var. verecunda	3.88802e-08	Viola iwagawae Makino	1.81784e-08
JPG019105.JPG	Viola hondoensis W.Becker et H.Boissieu	Viola hondoensis W.Becker et H.Boissieu	0.999992	Viola japonica Langsd. ex DC.	6.62447e-06	Polygala japonica Houtt.	4.53961e-07	Phyllanthus ussuriensis Rupr. et Maxim.	3.3571e-07	Viola grypoceras A.Gray var. exilis (Miq.) Nakai	6.96351e-08
FKSE120705.jpg	Viola hondoensis W.Becker et H.Boissieu	Viola hondoensis W.Becker et H.Boissieu	0.842574	Mazus pumilus (Burm.f.) Steenis	0.066493	Mazus miquelii Makino	0.0596412	Arabis serrata Franch. et Sav. var. japonica (H.Boissieu) Ohwi	0.0222466	Chrysosplenium grayanum Maxim.	0.00702623
FKSE121069.jpg	Viola hondoensis W.Becker et H.Boissieu	Viola grypoceras A.Gray var. grypoceras	0.342216	Viola phalacrocarpa Maxim.	0.264415	Viola mandshurica W.Becker	0.160401	Potamogeton octandrus Poir. var. octandrus	0.107535	Viola violacea Makino var. makinoi (H.Boissieu) Hiyama ex F.Maek.	0.033179
JPG019025.JPG	Viola hondoensis W.Becker et H.Boissieu	Viola hondoensis W.Becker et H.Boissieu	0.999993	Viola iwagawae Makino	3.44612e-06	Celastrus orbiculatus Thunb. var. orbiculatus	2.13898e-06	Viola keiskei Miq.	6.95322e-07	Agrostis clavata Trin. var. clavata	2.67216e-07
1306927.JPG	Viola hondoensis W.Becker et H.Boissieu	Viola yezoensis Maxim.	0.823079	Oxalis nipponica S.Aoki et J.Murata subsp. nipponica	0.0807735	Viola shikokiana Makino	0.0383512	Viola brevistipulata (Franch. et Sav.) W.Becker subsp. brevistipulata var. brevistipulata	0.0189482	Viola hondoensis W.Becker et H.Boissieu	0.0121484
FKSE13871.jpg	Viola hondoensis W.Becker et H.Boissieu	Viola hondoensis W.Becker et H.Boissieu	0.999999	Viola iwagawae Makino	1.03798e-06	Poa hisauchii Honda	1.29579e-08	Poa acroleuca Steud.	3.35001e-10	Barbarea vulgaris R.Br.	2.06717e-10
FKSE52539.jpg	Viola hondoensis W.Becker et H.Boissieu	Viola hondoensis W.Becker et H.Boissieu	1	Cuscuta campestris Yuncker	9.9705e-08	Oplismenus undulatifolius (Ard.) Roem. et Schult.	7.76201e-08	Oplismenus undulatifolius (Ard.) Roem. et Schult. var. undulatifolius f. undulatifolius	7.40221e-08	Arabis serrata Franch. et Sav. var. japonica (H.Boissieu) Ohwi	1.42471e-08
JPG019077.JPG	Viola hondoensis W.Becker et H.Boissieu	Viola hondoensis W.Becker et H.Boissieu	0.999999	Viola obtusa Makino	3.20512e-07	Cardamine tanakae Franch. et Sav. ex Maxim.	8.87547e-08	Eutrema tenue (Miq.) Makino	8.2324e-08	Viola grypoceras A.Gray var. exilis (Miq.) Nakai	4.38946e-08
00024386.jpg	Viola hondoensis W.Becker et H.Boissieu	Viola hondoensis W.Becker et H.Boissieu	0.984556	Viola grypoceras A.Gray var. grypoceras	0.00646371	Viola grypoceras A.Gray var. exilis (Miq.) Nakai	0.00464406	Eutrema tenue (Miq.) Makino	0.00239226	Hydrocotyle ramiflora Maxim.	0.00111796
FKSE23038.jpg	Viola hondoensis W.Becker et H.Boissieu	Viola hondoensis W.Becker et H.Boissieu	0.972841	Viola mirabilis L. var. subglabra Ledeb.	0.0235849	Viola collina Besser	0.00128343	Centella asiatica (L.) Urb.	0.00100881	Asarum nipponicum F.Maek. var. nipponicum	0.000562208
JPG019129.JPG	Viola hondoensis W.Becker et H.Boissieu	Viola hondoensis W.Becker et H.Boissieu	0.999906	Viola obtusa Makino	5.64708e-05	Viola grypoceras A.Gray var. exilis (Miq.) Nakai	2.77159e-05	Oxalis dillenii Jacq.	6.61037e-06	Potentilla freyniana Bornm.	2.96871e-06
FKSE32866.jpg	Viola hondoensis W.Becker et H.Boissieu	Viola hondoensis W.Becker et H.Boissieu	1	Peracarpa carnosa (Wall.) Hook.f. et Thomson	2.39281e-08	Viola iwagawae Makino	6.72845e-10	Chrysosplenium grayanum Maxim.	5.82549e-10	Cuscuta campestris Yuncker	2.78486e-10
JPG019033.JPG	Viola hondoensis W.Becker et H.Boissieu	Viola hondoensis W.Becker et H.Boissieu	0.999997	Viola grypoceras A.Gray var. exilis (Miq.) Nakai	1.36749e-06	Viola iwagawae Makino	1.27608e-06	Viola obtusa Makino	4.35228e-07	Viola grypoceras A.Gray var. grypoceras	9.57862e-08
1306933.JPG	Viola hondoensis W.Becker et H.Boissieu	Viola hondoensis W.Becker et H.Boissieu	0.969191	Viola grypoceras A.Gray var. grypoceras	0.0249478	Viola shikokiana Makino	0.00186306	Celastrus orbiculatus Thunb. var. orbiculatus	0.00162429	Rubus pectinellus Maxim.	0.00116151
FKSE51502.jpg	Viola hondoensis W.Becker et H.Boissieu	Viola hondoensis W.Becker et H.Boissieu	1	Viola iwagawae Makino	2.28251e-09	Viola keiskei Miq.	7.4581e-10	Scutellaria guilielmii A.Gray	1.54603e-10	Arabis serrata Franch. et Sav. var. japonica (H.Boissieu) Ohwi	1.32281e-10
FKSE51123.jpg	Viola hondoensis W.Becker et H.Boissieu	Viola hondoensis W.Becker et H.Boissieu	0.999998	Viola iwagawae Makino	1.62808e-06	Chrysosplenium japonicum (Maxim.) Makino	7.38571e-09	Viola verecunda A.Gray var. verecunda	1.48882e-09	Ranunculus japonicus Thunb.	1.89316e-11
1306935.JPG	Viola hondoensis W.Becker et H.Boissieu	Chrysosplenium grayanum Maxim.	0.858343	Ajuga yesoensis Maxim. ex Franch. et Sav.	0.0640787	Viola hondoensis W.Becker et H.Boissieu	0.045123	Hymenophyllum barbatum (Bosch) Baker	0.010608	Viola grypoceras A.Gray var. grypoceras	0.00843935
FKSE23040.jpg	Viola hondoensis W.Becker et H.Boissieu	Viola hondoensis W.Becker et H.Boissieu	0.955218	Schizocodon soldanelloides Siebold et Zucc. var. soldanelloides	0.0239986	Viola rostrata Pursh subsp. japonica W.Becker et H.Boissieu	0.0197924	Glechoma hederacea L. subsp. grandis (A.Gray) H.Hara	0.00036709	Petasites japonicus (Siebold et Zucc.) Maxim.	0.000141997
JPG019089.JPG	Viola hondoensis W.Becker et H.Boissieu	Viola hondoensis W.Becker et H.Boissieu	1	Viola iwagawae Makino	2.97977e-09	Viola keiskei Miq.	9.96762e-10	Agrostis clavata Trin. var. clavata	1.5688e-10	Celastrus orbiculatus Thunb. var. orbiculatus	1.2155e-10
FKSE96159.jpg	Viola hondoensis W.Becker et H.Boissieu	Viola hondoensis W.Becker et H.Boissieu	0.997934	Viola grypoceras A.Gray var. grypoceras	0.00173619	Viola verecunda A.Gray var. verecunda	0.000273294	Viola verecunda A.Gray var. subaequiloba (Franch. et Sav.) F. Maek.	3.50448e-05	Peracarpa carnosa (Wall.) Hook.f. et Thomson	8.26344e-06
JPG019133.JPG	Viola hondoensis W.Becker et H.Boissieu	Viola hondoensis W.Becker et H.Boissieu	0.99998	Viola kusanoana Makino	1.08888e-05	Rubus pectinellus Maxim.	4.70496e-06	Viola keiskei Miq.	2.10844e-06	Viola grypoceras A.Gray var. exilis (Miq.) Nakai	1.88896e-06
JPG018967.JPG	Viola hondoensis W.Becker et H.Boissieu	Viola hondoensis W.Becker et H.Boissieu	0.850011	Viola iwagawae Makino	0.149504	Viola japonica Langsd. ex DC.	0.00024263	Viola keiskei Miq.	0.000146912	Viola kusanoana Makino	7.03286e-05
RTCM-9773.jpg	Viola hondoensis W.Becker et H.Boissieu	Viola hondoensis W.Becker et H.Boissieu	0.974894	Viola collina Besser	0.021108	Barbarea vulgaris R.Br.	0.00257606	Rorippa indica (L.) Hiern	0.00112788	Raphanus sativus L.	0.000107596
FKSE120996.jpg	Viola hondoensis W.Becker et H.Boissieu	Viola hondoensis W.Becker et H.Boissieu	0.999805	Cuscuta campestris Yuncker	0.000151903	Peracarpa carnosa (Wall.) Hook.f. et Thomson	3.84816e-05	Viola shikokiana Makino	1.74878e-06	Potamogeton octandrus Poir. var. octandrus	9.77865e-07
JPG018987.JPG	Viola hondoensis W.Becker et H.Boissieu	Viola hondoensis W.Becker et H.Boissieu	1	Viola iwagawae Makino	1.95118e-08	Euonymus sieboldianus Blume var. sieboldianus	2.39702e-11	Viola keiskei Miq.	5.05795e-12	Eutrema japonicum (Miq.) Koidz.	6.66724e-13
FKSE38926.jpg	Viola hondoensis W.Becker et H.Boissieu	Viola hondoensis W.Becker et H.Boissieu	0.980713	Asarum nipponicum F.Maek. var. nipponicum	0.0189656	Viola mirabilis L. var. subglabra Ledeb.	0.000242346	Cercidiphyllum japonicum Siebold et Zucc. ex Hoffm. et Schult.	2.16007e-05	Parnassia palustris L. var. palustris	1.90873e-05
JPG019069.JPG	Viola hondoensis W.Becker et H.Boissieu	Viola hondoensis W.Becker et H.Boissieu	0.998411	Cerastium glomeratum Thuill.	0.000828038	Viola grypoceras A.Gray var. exilis (Miq.) Nakai	0.000285718	Viola kusanoana Makino	0.000269853	Polygala japonica Houtt.	0.000115221
FKSE60868.jpg	Viola hondoensis W.Becker et H.Boissieu	Viola hondoensis W.Becker et H.Boissieu	0.992793	Peracarpa carnosa (Wall.) Hook.f. et Thomson	0.00583591	Viola phalacrocarpa Maxim.	0.000743269	Oxalis dillenii Jacq.	0.000419013	Euphorbia helioscopia L.	6.92086e-05
JPG019135.JPG	Viola hondoensis W.Becker et H.Boissieu	Viola hondoensis W.Becker et H.Boissieu	1	Viola japonica Langsd. ex DC.	8.24459e-09	Viola kusanoana Makino	1.80002e-09	Viola verecunda A.Gray var. verecunda	3.98735e-10	Eutrema tenue (Miq.) Makino	1.95501e-10
FKSE51121.jpg	Viola hondoensis W.Becker et H.Boissieu	Viola hondoensis W.Becker et H.Boissieu	0.997114	Viola verecunda A.Gray var. verecunda	0.00147755	Cardamine scutata Thunb.	0.000907291	Chrysosplenium japonicum (Maxim.) Makino	0.000498882	Chrysosplenium grayanum Maxim.	5.78482e-07
JPG018935.JPG	Viola hondoensis W.Becker et H.Boissieu	Viola hondoensis W.Becker et H.Boissieu	0.8505	Viola iwagawae Makino	0.147834	Potentilla hebiichigo Yonek. et H.Ohashi	0.00106868	Viola obtusa Makino	0.000403915	Oxalis corniculata L.	0.000163767
JPG019097.JPG	Viola hondoensis W.Becker et H.Boissieu	Viola hondoensis W.Becker et H.Boissieu	1	Viola grypoceras A.Gray var. grypoceras	1.47649e-07	Muhlenbergia japonica Steud.	2.86654e-08	Viola obtusa Makino	2.65647e-08	Phyllanthus ussuriensis Rupr. et Maxim.	8.10232e-09
FKSE49901.jpg	Viola hondoensis W.Becker et H.Boissieu	Viola hondoensis W.Becker et H.Boissieu	0.999988	Oxalis nipponica S.Aoki et J.Murata subsp. nipponica	1.03886e-05	Viola iwagawae Makino	9.92807e-07	Viola collina Besser	1.67384e-07	Viola mirabilis L. var. subglabra Ledeb.	1.28894e-07
1306930.JPG	Viola hondoensis W.Becker et H.Boissieu	Viola verecunda A.Gray var. verecunda	0.682003	Viola grypoceras A.Gray var. grypoceras	0.278628	Viola hondoensis W.Becker et H.Boissieu	0.0363554	Viola vaginata Maxim.	0.00159492	Viola mirabilis L. var. subglabra Ledeb.	0.000242723
00007721.jpg	Viola hondoensis W.Becker et H.Boissieu	Viola hondoensis W.Becker et H.Boissieu	0.980864	Leibnitzia anandria (L.) Turcz.	0.0123802	Centella asiatica (L.) Urb.	0.00360765	Viola verecunda A.Gray var. verecunda	0.00121302	Chrysosplenium japonicum (Maxim.) Makino	0.00106501
JPG018997.JPG	Viola hondoensis W.Becker et H.Boissieu	Viola iwagawae Makino	0.88945	Viola hondoensis W.Becker et H.Boissieu	0.110546	Rubus pectinellus Maxim.	2.97216e-06	Euphorbia helioscopia L.	4.39561e-07	Celastrus orbiculatus Thunb. var. orbiculatus	3.87427e-07
FKSE51057.jpg	Viola hondoensis W.Becker et H.Boissieu	Viola hondoensis W.Becker et H.Boissieu	0.999998	Viola iwagawae Makino	9.63056e-07	Viola grypoceras A.Gray var. grypoceras	9.40807e-07	Viola rostrata Pursh subsp. japonica W.Becker et H.Boissieu	3.59593e-07	Viola keiskei Miq.	9.92666e-08
JPG019063.JPG	Viola hondoensis W.Becker et H.Boissieu	Viola hondoensis W.Becker et H.Boissieu	0.999972	Viola japonica Langsd. ex DC.	2.50601e-05	Viola keiskei Miq.	1.41265e-06	Agrostis clavata Trin. var. clavata	8.35908e-07	Agrostis clavata Trin. var. nukabo Ohwi	4.99108e-07
JPG018969.JPG	Viola hondoensis W.Becker et H.Boissieu	Viola hondoensis W.Becker et H.Boissieu	0.999927	Viola japonica Langsd. ex DC.	6.44532e-05	Viola iwagawae Makino	4.87164e-06	Viola keiskei Miq.	1.80979e-06	Agrostis clavata Trin. var. nukabo Ohwi	6.23517e-07
FKSE121027.jpg	Viola hondoensis W.Becker et H.Boissieu	Viola hondoensis W.Becker et H.Boissieu	0.705514	Viola grypoceras A.Gray var. grypoceras	0.279129	Viola phalacrocarpa Maxim.	0.0119449	Viola verecunda A.Gray var. subaequiloba (Franch. et Sav.) F. Maek.	0.00238155	Viola verecunda A.Gray var. verecunda	0.000690125
FKSE50938.jpg	Viola hondoensis W.Becker et H.Boissieu	Viola hondoensis W.Becker et H.Boissieu	1	Viola iwagawae Makino	1.18028e-08	Scutellaria guilielmii A.Gray	3.55264e-11	Hydrocotyle ramiflora Maxim.	2.56739e-11	Cardamine scutata Thunb.	1.69206e-11
JPG019107.JPG	Viola hondoensis W.Becker et H.Boissieu	Viola hondoensis W.Becker et H.Boissieu	1	Viola japonica Langsd. ex DC.	5.39572e-10	Viola grypoceras A.Gray var. exilis (Miq.) Nakai	2.6503e-10	Viola keiskei Miq.	4.3778e-11	Oxalis nipponica S.Aoki et J.Murata subsp. nipponica	3.20242e-11
FKSE51117.jpg	Viola hondoensis W.Becker et H.Boissieu	Viola hondoensis W.Becker et H.Boissieu	0.999999	Cardamine scutata Thunb.	3.07988e-07	Peracarpa carnosa (Wall.) Hook.f. et Thomson	2.75266e-07	Chrysosplenium japonicum (Maxim.) Makino	2.37187e-07	Chrysosplenium grayanum Maxim.	1.33806e-08
FKSE62418.jpg	Viola hondoensis W.Becker et H.Boissieu	Viola hondoensis W.Becker et H.Boissieu	1	Barbarea vulgaris R.Br.	1.99843e-08	Arabis serrata Franch. et Sav. var. japonica (H.Boissieu) Ohwi	1.75942e-08	Viola keiskei Miq.	1.3434e-08	Viola iwagawae Makino	8.04771e-09
JPG019021.JPG	Viola hondoensis W.Becker et H.Boissieu	Viola hondoensis W.Becker et H.Boissieu	0.99996	Viola kusanoana Makino	3.811e-05	Viola iwagawae Makino	1.77565e-06	Rubus pectinellus Maxim.	1.25839e-07	Dioscorea tokoro Makino	8.43425e-09
JPG018963.JPG	Viola hondoensis W.Becker et H.Boissieu	Viola hondoensis W.Becker et H.Boissieu	0.999252	Viola japonica Langsd. ex DC.	0.00068382	Stellaria sessiliflora Y.Yabe	3.99863e-05	Polygala japonica Houtt.	4.99573e-06	Viola iwagawae Makino	2.90741e-06
FKSE51506.jpg	Viola hondoensis W.Becker et H.Boissieu	Viola hondoensis W.Becker et H.Boissieu	0.999999	Viola iwagawae Makino	4.87666e-07	Peracarpa carnosa (Wall.) Hook.f. et Thomson	2.24213e-07	Cardamine tanakae Franch. et Sav. ex Maxim.	6.76516e-08	Arabis serrata Franch. et Sav. var. japonica (H.Boissieu) Ohwi	8.5458e-09
FKSE97092.jpg	Viola hondoensis W.Becker et H.Boissieu	Viola hondoensis W.Becker et H.Boissieu	0.972849	Cuscuta campestris Yuncker	0.0140148	Viola grypoceras A.Gray f. pubescens (Nakai) M.Mizush.	0.0040977	Oxalis corniculata L.	0.00357073	Amphicarpaea edgeworthii Benth.	0.00150979
JPG019067.JPG	Viola hondoensis W.Becker et H.Boissieu	Viola hondoensis W.Becker et H.Boissieu	0.999999	Viola iwagawae Makino	1.17098e-06	Viola keiskei Miq.	2.09919e-07	Ixeris repens (L.) A.Gray	2.95446e-08	Viola verecunda A.Gray var. verecunda	2.39654e-08
JPG018905.JPG	Viola hondoensis W.Becker et H.Boissieu	Viola hondoensis W.Becker et H.Boissieu	0.987664	Viola iwagawae Makino	0.0123354	Cynanchum wilfordii (Maxim.) Hook.f.	6.65141e-08	Ixeris stolonifera A.Gray	5.15196e-08	Cardamine tanakae Franch. et Sav. ex Maxim.	3.28559e-08
FKSE52542.jpg	Viola hondoensis W.Becker et H.Boissieu	Viola hondoensis W.Becker et H.Boissieu	1	Peracarpa carnosa (Wall.) Hook.f. et Thomson	1.09092e-07	Arabis serrata Franch. et Sav. var. japonica (H.Boissieu) Ohwi	2.59201e-09	Arthraxon hispidus (Thunb.) Makino	6.9325e-10	Cuscuta campestris Yuncker	4.85096e-10
JPG018939.JPG	Viola hondoensis W.Becker et H.Boissieu	Viola hondoensis W.Becker et H.Boissieu	0.999259	Viola iwagawae Makino	0.000734527	Viola kusanoana Makino	6.23894e-06	Eutrema japonicum (Miq.) Koidz.	2.10095e-07	Ixeris stolonifera A.Gray	5.65521e-08
FKSE7724.jpg	Poa alta Hitchc.	Poa alta Hitchc.	0.995336	Thalictrum minus L. var. hypoleucum (Siebold et Zucc.) Miq.	0.00245336	Rumex acetosella L. subsp. pyrenaicus (Pourr. ex Lapeyr.) Akeroyd	0.00113798	Festuca parvigluma Steud.	0.000482182	Juncus papillosus Franch. et Sav.	0.000192199
KAG070971.jpg	Poa alta Hitchc.	Poa sphondylodes Trin.	0.999985	Calamagrostis arundinacea (L.) Roth subsp. brachytricha (Steud.) Tzvelev	1.08866e-05	Koeleria macrantha (Ledeb.) Schult. et Schult.f.	3.74026e-06	Agrostis gigantea Roth	4.20229e-07	Deyeuxia hakonensis (Franch. et Sav.) Keng	5.58995e-09
FKSE45495.jpg	Poa alta Hitchc.	Poa alta Hitchc.	0.463183	Agrostis scabra Willd.	0.167715	Agrostis gigantea Roth	0.159729	Festuca parvigluma Steud.	0.149465	Calamagrostis arundinacea (L.) Roth subsp. brachytricha (Steud.) Tzvelev	0.0296812
FKSE65849.jpg	Poa alta Hitchc.	Agrostis valvata Steud.	0.613041	Agrostis clavata Trin. var. clavata	0.317464	Poa alta Hitchc.	0.0580565	Agrostis gigantea Roth	0.0098182	Poa acroleuca Steud.	0.000772463
FKSE19731.jpg	Lemna paucicostata auct. non Hegelm.	Spirodela polyrhiza (L.) Schleid.	0.981665	Lemna paucicostata auct. non Hegelm.	0.018317	Lemna minor L.	1.53515e-05	Utricularia minor L.	5.4804e-07	Lepisorus uchiyamae (Makino) H.It_	5.36923e-07
KAG029904.jpg	Lemna paucicostata auct. non Hegelm.	Lemna paucicostata auct. non Hegelm.	0.999881	Spirodela polyrhiza (L.) Schleid.	5.92051e-05	Huperzia serrata (Thunb.) Trevis. var. longipetiolata (Spring) H.M.Chang	5.47997e-05	Lepisorus onoei (Franch. et Sav.) Ching	3.49291e-06	Lepisorus uchiyamae (Makino) H.It_	1.77829e-06
FKSE62022.jpg	Lemna paucicostata auct. non Hegelm.	Lemna paucicostata auct. non Hegelm.	0.999899	Lemna minor L.	8.49168e-05	Spirodela polyrhiza (L.) Schleid.	1.07054e-05	Veronica persica Poir.	5.37384e-06	Peracarpa carnosa (Wall.) Hook.f. et Thomson	1.15836e-08
FKSE64052.jpg	Lemna paucicostata auct. non Hegelm.	Lemna minor L.	0.80994	Lemna paucicostata auct. non Hegelm.	0.0822596	Spirodela polyrhiza (L.) Schleid.	0.0582227	Acer pictum Thunb. subsp. dissectum (Wesm.) H.Ohashi	0.0305159	Salix dolichostyla Seemen subsp. dolichostyla	0.00542505
FKSE17980.jpg	Lemna paucicostata auct. non Hegelm.	Lemna paucicostata auct. non Hegelm.	0.999999	Lemna minor L.	8.21603e-07	Spirodela polyrhiza (L.) Schleid.	1.56924e-07	Veronica persica Poir.	5.6272e-08	Peracarpa carnosa (Wall.) Hook.f. et Thomson	3.25927e-08
KAG069039.jpg	Festuca ovina L. subsp. coreana (St.Yves) E.B.Alexeev	Festuca ovina L. subsp. coreana (St.Yves) E.B.Alexeev	0.999997	Poa sphondylodes Trin.	2.59445e-06	Deyeuxia hakonensis (Franch. et Sav.) Keng	8.46575e-08	Festuca ovina L.	4.95429e-08	Agrostis borealis Hartm. var. flaccida (Hack.) T.Koyama	2.70632e-09
00002543.jpg	Festuca ovina L. subsp. coreana (St.Yves) E.B.Alexeev	Festuca ovina L.	0.958809	Festuca ovina L. subsp. coreana (St.Yves) E.B.Alexeev	0.0411908	Festuca rubra L. var. rubra	7.06187e-08	Deschampsia cespitosa (L.) P.Beauv. var. festucifolia Honda	3.4726e-08	Carex nubigena D.Don subsp. albata (Boott ex Franch. et Sav.) T.Koyama var. franchetiana Ohwi	6.00567e-09
00009133.jpg	Festuca ovina L. subsp. coreana (St.Yves) E.B.Alexeev	Festuca ovina L. subsp. coreana (St.Yves) E.B.Alexeev	0.906193	Festuca rubra L. var. rubra	0.0567595	Festuca ovina L.	0.0334493	Avenella flexuosa (L.) Drejer	0.00320451	Deschampsia cespitosa (L.) P.Beauv. var. festucifolia Honda	0.000247423
KAG069027.jpg	Festuca ovina L. subsp. coreana (St.Yves) E.B.Alexeev	Festuca ovina L. subsp. coreana (St.Yves) E.B.Alexeev	0.999901	Juncus bufonius L.	6.30013e-05	Carex capillacea Boott var. capillacea	1.17269e-05	Avenella flexuosa (L.) Drejer	6.37993e-06	Festuca ovina L.	4.47504e-06
KAG069040.jpg	Festuca ovina L. subsp. coreana (St.Yves) E.B.Alexeev	Festuca ovina L. subsp. coreana (St.Yves) E.B.Alexeev	1	Festuca ovina L.	4.58751e-08	Poa pratensis L. subsp. pratensis	1.76578e-08	Carex nubigena D.Don subsp. albata (Boott ex Franch. et Sav.) T.Koyama var. franchetiana Ohwi	2.7801e-09	Festuca rubra L. var. rubra	6.04917e-10
FKSE63708.jpg	Elymus racemifer (Steud.) Tzvelev var. racemifer	Lolium arundinaceum (Schreb.) Darbysh.	0.876805	Lolium multiflorum Lam.	0.0519478	Elymus racemifer (Steud.) Tzvelev var. racemifer	0.0205591	Bromus remotiflorus (Steud.) Ohwi	0.0123838	Brylkinia caudata (Munro ex A.Gray) F.Schmidt	0.00900011
FKSE5772.jpg	Elymus racemifer (Steud.) Tzvelev var. racemifer	Muhlenbergia curviaristata (Ohwi) Ohwi var. nipponica Ohwi	0.648528	Elymus racemifer (Steud.) Tzvelev var. racemifer	0.249005	Trisetum bifidum (Thunb.) Ohwi	0.10192	Spodiopogon depauperatus Hack.	0.000371221	Cleistogenes hackelii (Honda) Honda	5.0857e-05
C2031172.jpg	Elymus racemifer (Steud.) Tzvelev var. racemifer	Elymus racemifer (Steud.) Tzvelev var. racemifer	1	Elymus racemifer (Steud.) Tzvelev var. japonensis (Honda) Osada	2.06411e-09	Agrostis clavata Trin. var. clavata	6.35714e-11	Agrostis valvata Steud.	2.82191e-11	Carex daisenensis Nakai	9.90652e-12
C2031135.jpg	Elymus racemifer (Steud.) Tzvelev var. racemifer	Elymus racemifer (Steud.) Tzvelev var. racemifer	0.999351	Elymus racemifer (Steud.) Tzvelev var. japonensis (Honda) Osada	0.000649372	Elymus tsukushiensis Honda var. transiens (Hack.) Osada	3.20393e-08	Alopecurus aequalis Sobol. var. amurensis (Kom.) Ohwi	8.52771e-11	Lolium multiflorum Lam.	1.11041e-12
C2031165.jpg	Elymus racemifer (Steud.) Tzvelev var. racemifer	Elymus tsukushiensis Honda var. transiens (Hack.) Osada	0.92213	Elymus racemifer (Steud.) Tzvelev var. racemifer	0.0773688	Elymus racemifer (Steud.) Tzvelev var. japonensis (Honda) Osada	0.00037148	Achnatherum pekinense (Hance) Ohwi	8.49851e-05	Echinochloa crus-galli (L.) P.Beauv. var. crus-galli	2.15752e-05
C2031125.jpg	Elymus racemifer (Steud.) Tzvelev var. racemifer	Elymus racemifer (Steud.) Tzvelev var. racemifer	0.999966	Elymus racemifer (Steud.) Tzvelev var. japonensis (Honda) Osada	3.25782e-05	Elymus tsukushiensis Honda var. transiens (Hack.) Osada	1.03018e-06	Carex daisenensis Nakai	1.04481e-07	Lolium multiflorum Lam.	5.14645e-08
C2031190.jpg	Elymus racemifer (Steud.) Tzvelev var. racemifer	Elymus racemifer (Steud.) Tzvelev var. racemifer	0.996347	Elymus racemifer (Steud.) Tzvelev var. japonensis (Honda) Osada	0.00363606	Vitis flexuosa Thunb. var. tsukubana Makino	1.05629e-05	Schizocodon soldanelloides Siebold et Zucc. var. soldanelloides	2.76194e-06	Parthenocissus tricuspidata (Siebold et Zucc.) Planch.	1.46262e-06
1214201.JPG	Elymus racemifer (Steud.) Tzvelev var. racemifer	Glyceria ischyroneura Steud.	0.958189	Festuca parvigluma Steud.	0.0347315	Elymus racemifer (Steud.) Tzvelev var. racemifer	0.00431227	Agrostis clavata Trin. var. nukabo Ohwi	0.00110549	Agrostis clavata Trin. var. clavata	0.000559996
C2031208.jpg	Elymus racemifer (Steud.) Tzvelev var. racemifer	Elymus tsukushiensis Honda var. transiens (Hack.) Osada	0.751587	Elymus racemifer (Steud.) Tzvelev var. racemifer	0.245015	Elymus racemifer (Steud.) Tzvelev var. japonensis (Honda) Osada	0.00339073	Lolium multiflorum Lam.	7.00778e-06	Muhlenbergia curviaristata (Ohwi) Ohwi var. nipponica Ohwi	1.9568e-08
KAG067668.jpg	Elymus racemifer (Steud.) Tzvelev var. racemifer	Elymus tsukushiensis Honda var. transiens (Hack.) Osada	0.984812	Elymus racemifer (Steud.) Tzvelev var. racemifer	0.00759006	Lolium multiflorum Lam.	0.00626136	Arrhenatherum elatius (L.) P.Beauv. ex J. et C.Presl	0.00108452	Avena fatua L.	9.49344e-05
KAG067663.jpg	Elymus racemifer (Steud.) Tzvelev var. racemifer	Melica onoei Franch. et Sav.	0.880612	Milium effusum L.	0.0785359	Poa hisauchii Honda	0.0164046	Microstegium vimineum (Trin.) A.Camus f. vimineum	0.00944599	Leersia oryzoides (L.) Sw.	0.00416927
1286075.JPG	Elymus racemifer (Steud.) Tzvelev var. racemifer	Brachypodium sylvaticum (Huds.) P.Beauv. var. miserum (Thunb.) Koidz.	0.999974	Bromus remotiflorus (Steud.) Ohwi	1.42168e-05	Elymus tsukushiensis Honda var. transiens (Hack.) Osada	1.15259e-05	Microstegium ciliatum (Trin.) A.Camus	6.09146e-08	Elymus racemifer (Steud.) Tzvelev var. racemifer	8.3239e-09
C2031116.jpg	Elymus racemifer (Steud.) Tzvelev var. racemifer	Elymus racemifer (Steud.) Tzvelev var. racemifer	1	Elymus racemifer (Steud.) Tzvelev var. japonensis (Honda) Osada	1.51562e-08	Lolium multiflorum Lam.	9.43499e-10	Agrostis gigantea Roth	5.34059e-11	Alopecurus aequalis Sobol. var. amurensis (Kom.) Ohwi	1.75587e-11
C2031215.jpg	Elymus racemifer (Steud.) Tzvelev var. racemifer	Elymus racemifer (Steud.) Tzvelev var. racemifer	0.999504	Elymus racemifer (Steud.) Tzvelev var. japonensis (Honda) Osada	0.00049068	Elymus tsukushiensis Honda var. transiens (Hack.) Osada	4.9816e-06	Leersia sayanuka Ohwi	7.05946e-08	Muhlenbergia curviaristata (Ohwi) Ohwi var. nipponica Ohwi	3.45678e-08
2312-13465.jpg	Elymus racemifer (Steud.) Tzvelev var. racemifer	Muhlenbergia curviaristata (Ohwi) Ohwi var. nipponica Ohwi	0.488438	Lolium multiflorum Lam.	0.229258	Muhlenbergia japonica Steud.	0.13708	Muhlenbergia huegelii Trin.	0.108571	Poa trivialis L.	0.0193689
C2031188.jpg	Elymus racemifer (Steud.) Tzvelev var. racemifer	Elymus racemifer (Steud.) Tzvelev var. racemifer	0.999925	Elymus racemifer (Steud.) Tzvelev var. japonensis (Honda) Osada	7.37393e-05	Elymus tsukushiensis Honda var. transiens (Hack.) Osada	6.54285e-07	Alopecurus aequalis Sobol. var. amurensis (Kom.) Ohwi	1.04215e-07	Agrostis valvata Steud.	4.29695e-08
C2031154.jpg	Elymus racemifer (Steud.) Tzvelev var. racemifer	Elymus racemifer (Steud.) Tzvelev var. racemifer	0.79949	Elymus racemifer (Steud.) Tzvelev var. japonensis (Honda) Osada	0.199001	Brylkinia caudata (Munro ex A.Gray) F.Schmidt	0.000754353	Trisetum bifidum (Thunb.) Ohwi	0.000667962	Bromus remotiflorus (Steud.) Ohwi	5.17151e-05
C2031149.jpg	Elymus racemifer (Steud.) Tzvelev var. racemifer	Elymus racemifer (Steud.) Tzvelev var. racemifer	0.999649	Elymus tsukushiensis Honda var. transiens (Hack.) Osada	0.000351142	Elymus racemifer (Steud.) Tzvelev var. japonensis (Honda) Osada	1.48933e-07	Leymus duthiei (Stapf) Y.H.Zhou et H.Q.Zhang ex C.Yen, J.L.Yang et B.R.Baum subsp. longearistatus (Hack.) Y.H.Zhou et H.Q.Zhang var. longearistatus (Hack.) Y.H.Zhou et H.Q.Zhang ex C.Yen, J.L.Yang et B.R.Baum	5.45518e-10	Lolium multiflorum Lam.	4.91861e-10
C2031187.jpg	Elymus racemifer (Steud.) Tzvelev var. racemifer	Elymus racemifer (Steud.) Tzvelev var. racemifer	0.999694	Elymus racemifer (Steud.) Tzvelev var. japonensis (Honda) Osada	0.000287946	Elymus tsukushiensis Honda var. transiens (Hack.) Osada	1.85287e-05	Agrostis clavata Trin. var. clavata	2.18729e-11	Vitis flexuosa Thunb. var. tsukubana Makino	1.27764e-11
C2031090.jpg	Elymus racemifer (Steud.) Tzvelev var. racemifer	Elymus racemifer (Steud.) Tzvelev var. racemifer	0.999999	Elymus racemifer (Steud.) Tzvelev var. japonensis (Honda) Osada	5.32698e-07	Elymus tsukushiensis Honda var. transiens (Hack.) Osada	3.39908e-07	synonym	3.55089e-08	Calamagrostis arundinacea (L.) Roth subsp. brachytricha (Steud.) Tzvelev	3.38422e-08
FKSE100105.jpg	Elymus racemifer (Steud.) Tzvelev var. racemifer	Trisetum bifidum (Thunb.) Ohwi	0.352852	Lolium arundinaceum (Schreb.) Darbysh.	0.328409	Glyceria ischyroneura Steud.	0.0895211	Elymus racemifer (Steud.) Tzvelev var. racemifer	0.0792261	Lolium perenne L.	0.0699569
C2031160.jpg	Elymus racemifer (Steud.) Tzvelev var. racemifer	Elymus tsukushiensis Honda var. transiens (Hack.) Osada	0.99323	Elymus racemifer (Steud.) Tzvelev var. racemifer	0.00368228	Elymus racemifer (Steud.) Tzvelev var. japonensis (Honda) Osada	0.00308737	Spodiopogon cotulifer (Thunb.) Hack.	1.27092e-07	Bromus diandrus Roth	5.33955e-08
C2031207.jpg	Elymus racemifer (Steud.) Tzvelev var. racemifer	Elymus racemifer (Steud.) Tzvelev var. japonensis (Honda) Osada	0.919785	Elymus racemifer (Steud.) Tzvelev var. racemifer	0.056727	Alopecurus aequalis Sobol. var. amurensis (Kom.) Ohwi	0.0101448	Brachypodium sylvaticum (Huds.) P.Beauv. var. miserum (Thunb.) Koidz.	0.00453778	Bromus japonicus Thunb.	0.00354822
C2031216.jpg	Elymus racemifer (Steud.) Tzvelev var. racemifer	Elymus racemifer (Steud.) Tzvelev var. racemifer	0.980505	Elymus racemifer (Steud.) Tzvelev var. japonensis (Honda) Osada	0.0194833	Lolium multiflorum Lam.	1.00718e-05	Lolium perenne L.	9.16996e-07	Carex scabrifolia Steud.	1.00607e-07
C2031150.jpg	Elymus racemifer (Steud.) Tzvelev var. racemifer	Elymus racemifer (Steud.) Tzvelev var. racemifer	0.999988	Elymus racemifer (Steud.) Tzvelev var. japonensis (Honda) Osada	1.23196e-05	Elymus tsukushiensis Honda var. transiens (Hack.) Osada	4.83797e-10	Eulalia quadrinervis (Hack.) Kuntze	2.16057e-10	Trisetum bifidum (Thunb.) Ohwi	1.26794e-10
C2031183.jpg	Elymus racemifer (Steud.) Tzvelev var. racemifer	Elymus racemifer (Steud.) Tzvelev var. racemifer	0.995072	Elymus racemifer (Steud.) Tzvelev var. japonensis (Honda) Osada	0.00490432	Elymus tsukushiensis Honda var. transiens (Hack.) Osada	2.19839e-05	Echinochloa crus-galli (L.) P.Beauv. var. crus-galli	8.38625e-07	Alopecurus japonicus Steud.	3.9443e-07
C2031191.jpg	Elymus racemifer (Steud.) Tzvelev var. racemifer	Elymus racemifer (Steud.) Tzvelev var. racemifer	0.999626	Elymus racemifer (Steud.) Tzvelev var. japonensis (Honda) Osada	0.000372046	Elymus tsukushiensis Honda var. transiens (Hack.) Osada	1.28817e-06	Lolium multiflorum Lam.	1.89072e-07	Beckmannia syzigachne (Steud.) Fernald	9.74926e-08
C2031171.jpg	Elymus racemifer (Steud.) Tzvelev var. racemifer	Elymus racemifer (Steud.) Tzvelev var. racemifer	0.999997	Elymus racemifer (Steud.) Tzvelev var. japonensis (Honda) Osada	2.46453e-06	Lolium multiflorum Lam.	5.2366e-09	Elymus tsukushiensis Honda var. transiens (Hack.) Osada	2.2021e-10	Glyceria acutiflora Torr. subsp. japonica (Steud.) T.Koyama et Kawano	2.2677e-11
C2031100.jpg	Elymus racemifer (Steud.) Tzvelev var. racemifer	Elymus racemifer (Steud.) Tzvelev var. racemifer	1	Elymus racemifer (Steud.) Tzvelev var. japonensis (Honda) Osada	1.47284e-07	Elymus tsukushiensis Honda var. transiens (Hack.) Osada	2.04e-08	Alopecurus aequalis Sobol. var. amurensis (Kom.) Ohwi	3.71851e-09	Imperata cylindrica (L.) Raeusch. var. koenigii (Retz.) Pilg.	2.36919e-11
C2031141.jpg	Elymus racemifer (Steud.) Tzvelev var. racemifer	Elymus racemifer (Steud.) Tzvelev var. racemifer	0.794143	Elymus racemifer (Steud.) Tzvelev var. japonensis (Honda) Osada	0.204162	Elymus tsukushiensis Honda var. transiens (Hack.) Osada	0.000905194	Agrostis clavata Trin. var. nukabo Ohwi	0.000476942	Calamagrostis arundinacea (L.) Roth subsp. brachytricha (Steud.) Tzvelev	0.000214182
FKSE52976.jpg	Elymus racemifer (Steud.) Tzvelev var. racemifer	Brachypodium sylvaticum (Huds.) P.Beauv. var. miserum (Thunb.) Koidz.	0.847956	Elymus racemifer (Steud.) Tzvelev var. racemifer	0.0942812	Elymus tsukushiensis Honda var. transiens (Hack.) Osada	0.0259991	Bromus catharticus Vahl	0.0250732	Carex hondoensis Ohwi	0.00443962
C2031167.jpg	Elymus racemifer (Steud.) Tzvelev var. racemifer	Elymus racemifer (Steud.) Tzvelev var. racemifer	0.999694	Elymus racemifer (Steud.) Tzvelev var. japonensis (Honda) Osada	0.0003024	Agrostis valvata Steud.	1.85503e-06	Agrostis clavata Trin. var. clavata	6.33626e-07	Elymus tsukushiensis Honda var. transiens (Hack.) Osada	2.19831e-07
C2031098.jpg	Elymus racemifer (Steud.) Tzvelev var. racemifer	Elymus racemifer (Steud.) Tzvelev var. racemifer	0.999984	Elymus tsukushiensis Honda var. transiens (Hack.) Osada	7.96795e-06	Elymus racemifer (Steud.) Tzvelev var. japonensis (Honda) Osada	4.87467e-06	Lolium multiflorum Lam.	2.32766e-06	Alopecurus aequalis Sobol. var. amurensis (Kom.) Ohwi	4.38287e-07
C2031218.jpg	Elymus racemifer (Steud.) Tzvelev var. racemifer	Elymus racemifer (Steud.) Tzvelev var. japonensis (Honda) Osada	0.929245	Elymus racemifer (Steud.) Tzvelev var. racemifer	0.0707525	Leymus duthiei (Stapf) Y.H.Zhou et H.Q.Zhang ex C.Yen, J.L.Yang et B.R.Baum subsp. longearistatus (Hack.) Y.H.Zhou et H.Q.Zhang var. longearistatus (Hack.) Y.H.Zhou et H.Q.Zhang ex C.Yen, J.L.Yang et B.R.Baum	2.35272e-06	Muhlenbergia curviaristata (Ohwi) Ohwi var. nipponica Ohwi	4.3318e-08	Elymus tsukushiensis Honda var. transiens (Hack.) Osada	3.24268e-08
C2031152.jpg	Elymus racemifer (Steud.) Tzvelev var. racemifer	Elymus racemifer (Steud.) Tzvelev var. racemifer	0.999215	Elymus racemifer (Steud.) Tzvelev var. japonensis (Honda) Osada	0.000783059	Agrostis clavata Trin. var. nukabo Ohwi	1.29221e-06	Agrostis clavata Trin. var. clavata	3.64137e-07	Elymus tsukushiensis Honda var. transiens (Hack.) Osada	1.59983e-07
00014062.jpg	Elymus racemifer (Steud.) Tzvelev var. racemifer	Elymus racemifer (Steud.) Tzvelev var. racemifer	0.992437	Lolium multiflorum Lam.	0.00442998	Glyceria ischyroneura Steud.	0.00142424	Elymus tsukushiensis Honda var. transiens (Hack.) Osada	0.000524172	Setaria chondrachne (Steud.) Honda	0.000375325
C2031108.jpg	Elymus racemifer (Steud.) Tzvelev var. racemifer	Elymus racemifer (Steud.) Tzvelev var. racemifer	0.999997	Elymus racemifer (Steud.) Tzvelev var. japonensis (Honda) Osada	3.41178e-06	Lolium multiflorum Lam.	5.21104e-08	Elymus tsukushiensis Honda var. transiens (Hack.) Osada	4.74611e-08	Alopecurus aequalis Sobol. var. amurensis (Kom.) Ohwi	2.08626e-09
KAG155499.jpg	Elymus racemifer (Steud.) Tzvelev var. racemifer	Festuca parvigluma Steud.	0.874892	Elymus racemifer (Steud.) Tzvelev var. racemifer	0.0961784	Moliniopsis japonica (Hack.) Hayata	0.0161668	Elymus racemifer (Steud.) Tzvelev var. japonensis (Honda) Osada	0.0103253	Trisetum bifidum (Thunb.) Ohwi	0.000657405
C2031185.jpg	Elymus racemifer (Steud.) Tzvelev var. racemifer	Elymus racemifer (Steud.) Tzvelev var. racemifer	0.979971	Elymus racemifer (Steud.) Tzvelev var. japonensis (Honda) Osada	0.0199889	Elymus tsukushiensis Honda var. transiens (Hack.) Osada	4.01813e-05	Echinochloa crus-galli (L.) P.Beauv. var. crus-galli	1.28829e-08	Eulalia quadrinervis (Hack.) Kuntze	6.3538e-09
FKSE5773.jpg	Elymus racemifer (Steud.) Tzvelev var. racemifer	Elymus racemifer (Steud.) Tzvelev var. racemifer	0.987405	Moliniopsis japonica (Hack.) Hayata	0.0073536	Bromus remotiflorus (Steud.) Ohwi	0.0025868	Lolium multiflorum Lam.	0.00182201	Achnatherum pekinense (Hance) Ohwi	0.000408056
C2031225.jpg	Elymus racemifer (Steud.) Tzvelev var. racemifer	Agrostis clavata Trin. var. nukabo Ohwi	0.995933	Muhlenbergia japonica Steud.	0.0013493	Eragrostis multicaulis Steud.	0.0012652	Elymus tsukushiensis Honda var. transiens (Hack.) Osada	0.000877782	Alopecurus aequalis Sobol. var. amurensis (Kom.) Ohwi	0.000384848
C2031173.jpg	Elymus racemifer (Steud.) Tzvelev var. racemifer	Elymus racemifer (Steud.) Tzvelev var. racemifer	0.996834	Briza maxima L.	0.00276883	Leersia sayanuka Ohwi	0.000177897	Brylkinia caudata (Munro ex A.Gray) F.Schmidt	7.05343e-05	Alopecurus japonicus Steud.	4.77699e-05
KAG121410.jpg	Machilus japonica Siebold et Zucc. ex Blume	Machilus japonica Siebold et Zucc. ex Blume	0.879042	Actinodaphne acuminata (Blume) Meisn.	0.114001	Ardisia crispa (Thunb.) A.DC.	0.00684228	Machilus kobu Maxim.	7.25608e-05	Daphniphyllum macropodum Miq. subsp. macropodum	2.65337e-05
00025960.jpg	Machilus japonica Siebold et Zucc. ex Blume	Machilus japonica Siebold et Zucc. ex Blume	1	Neolitsea sericea (Blume) Koidz.	2.00332e-07	Persicaria lapathifolia (L.) Delarbre var. incana (Roth) H.Hara	2.51956e-09	Ardisia crispa (Thunb.) A.DC.	9.97738e-10	Machilus thunbergii Siebold et Zucc.	6.08246e-10
KAG051350.jpg	Machilus japonica Siebold et Zucc. ex Blume	Machilus japonica Siebold et Zucc. ex Blume	0.999989	Litsea cubeba (Lour.) Pers.	1.08391e-05	Quercus sessilifolia Blume	6.21977e-08	Neolitsea aciculata (Blume) Koidz.	4.45452e-08	Quercus miyagii Koidz.	3.22059e-08
KAG051354.jpg	Machilus japonica Siebold et Zucc. ex Blume	Machilus japonica Siebold et Zucc. ex Blume	1	Machilus thunbergii Siebold et Zucc.	1.98447e-08	Neolitsea aciculata (Blume) Koidz.	1.25053e-08	Litsea cubeba (Lour.) Pers.	9.95088e-11	Actinodaphne acuminata (Blume) Meisn.	5.9079e-11
00034967.jpg	Machilus japonica Siebold et Zucc. ex Blume	Neolitsea sericea (Blume) Koidz.	0.843677	Machilus japonica Siebold et Zucc. ex Blume	0.0608963	Litsea cubeba (Lour.) Pers.	0.0433753	Neolitsea aciculata (Blume) Koidz.	0.0338177	Quercus glauca Thunb.	0.00759519
00024402.jpg	Machilus japonica Siebold et Zucc. ex Blume	Machilus japonica Siebold et Zucc. ex Blume	1	Daphniphyllum macropodum Miq. subsp. humile (Maxim. ex Franch. et Sav.) Hurus.	2.74707e-08	Neolitsea sericea (Blume) Koidz.	1.39393e-08	Salix eriocarpa Franch. et Sav.	4.7419e-09	Actinodaphne acuminata (Blume) Meisn.	8.38535e-10
KAG051334.jpg	Machilus japonica Siebold et Zucc. ex Blume	Machilus japonica Siebold et Zucc. ex Blume	0.999607	Machilus thunbergii Siebold et Zucc.	0.000272836	Neolitsea sericea (Blume) Koidz.	9.9604e-05	Osmanthus insularis Koidz.	1.61934e-05	Neolitsea aciculata (Blume) Koidz.	2.1907e-06
00021930.jpg	Machilus japonica Siebold et Zucc. ex Blume	Machilus japonica Siebold et Zucc. ex Blume	0.999999	Neolitsea sericea (Blume) Koidz.	2.35319e-07	Quercus salicina Blume	7.97093e-08	Neolitsea aciculata (Blume) Koidz.	7.69219e-08	Cinnamomum yabunikkei H.Ohba	6.63767e-08
1273330.JPG	Machilus japonica Siebold et Zucc. ex Blume	Machilus japonica Siebold et Zucc. ex Blume	0.999262	Ardisia crenata Sims	0.000588123	Actinodaphne acuminata (Blume) Meisn.	9.22939e-05	Aidia canthioides (Champ. ex Benth.) Masam.	2.80804e-05	Ardisia crispa (Thunb.) A.DC.	1.87773e-05
KAG051351.jpg	Machilus japonica Siebold et Zucc. ex Blume	Machilus japonica Siebold et Zucc. ex Blume	0.780951	Actinodaphne acuminata (Blume) Meisn.	0.216863	Litsea coreana H.L_v.	0.00217181	Cinnamomum yabunikkei H.Ohba	5.69321e-06	Machilus thunbergii Siebold et Zucc.	3.81635e-06
KAG080689.jpg	Machilus japonica Siebold et Zucc. ex Blume	Machilus japonica Siebold et Zucc. ex Blume	0.999818	Schima wallichii (DC.) Korth. subsp. noronhae (Reinw. ex Blume) Bloemb.	0.000177743	Actinodaphne acuminata (Blume) Meisn.	2.44022e-06	Machilus thunbergii Siebold et Zucc.	6.89049e-07	Neolitsea sericea (Blume) Koidz.	3.35308e-07
00022638.jpg	Machilus japonica Siebold et Zucc. ex Blume	Machilus japonica Siebold et Zucc. ex Blume	0.999998	Actinodaphne acuminata (Blume) Meisn.	1.83768e-06	Pseudosasa japonica (Siebold et Zucc. ex Steud.) Makino ex Nakai	2.29405e-08	Symplocos glauca (Thunb.) Koidz.	1.25484e-08	Cinnamomum yabunikkei H.Ohba	5.31431e-09
00014934.jpg	Machilus japonica Siebold et Zucc. ex Blume	Machilus japonica Siebold et Zucc. ex Blume	1	Machilus thunbergii Siebold et Zucc.	1.01874e-08	Cinnamomum yabunikkei H.Ohba	8.28779e-10	Quercus acuta Thunb.	6.92309e-10	Litsea coreana H.L_v.	3.99059e-10
KAG051349.jpg	Machilus japonica Siebold et Zucc. ex Blume	Machilus japonica Siebold et Zucc. ex Blume	0.999999	Litsea coreana H.L_v.	5.15902e-07	Machilus thunbergii Siebold et Zucc.	3.408e-07	Quercus myrsinifolia Blume	1.14203e-07	Quercus glauca Thunb.	1.13856e-07
KAG051352.jpg	Machilus japonica Siebold et Zucc. ex Blume	Machilus japonica Siebold et Zucc. ex Blume	1	Quercus miyagii Koidz.	2.28274e-07	Cinnamomum yabunikkei H.Ohba	1.96292e-09	Neolitsea sericea (Blume) Koidz.	1.53935e-09	Quercus myrsinifolia Blume	7.67301e-10
00029735.jpg	Machilus japonica Siebold et Zucc. ex Blume	Machilus japonica Siebold et Zucc. ex Blume	0.99999	Actinodaphne acuminata (Blume) Meisn.	4.41924e-06	Persicaria lapathifolia (L.) Delarbre var. incana (Roth) H.Hara	1.88732e-06	Neolepisorus ensatus (Thunb.) Ching	1.86706e-06	Quercus myrsinifolia Blume	8.48759e-07
RTCM-5463.jpg	Machilus japonica Siebold et Zucc. ex Blume	Machilus japonica Siebold et Zucc. ex Blume	0.999986	Actinodaphne acuminata (Blume) Meisn.	1.31657e-05	Machilus thunbergii Siebold et Zucc.	4.65224e-07	Psychotria asiatica L.	7.88046e-08	Quercus miyagii Koidz.	5.84987e-08
00000577 - コピー (2).jpg	Machilus japonica Siebold et Zucc. ex Blume	Machilus japonica Siebold et Zucc. ex Blume	1	Quercus sessilifolia Blume	8.95353e-11	Actinodaphne acuminata (Blume) Meisn.	8.67143e-11	Neolitsea aciculata (Blume) Koidz.	6.65423e-11	Litsea coreana H.L_v.	6.58677e-11
KAG051355.jpg	Machilus japonica Siebold et Zucc. ex Blume	Machilus japonica Siebold et Zucc. ex Blume	0.895677	Machilus thunbergii Siebold et Zucc.	0.104323	Machilus kobu Maxim.	3.22048e-10	Cinnamomum doederleinii Engl.	8.7157e-11	Actinodaphne acuminata (Blume) Meisn.	2.51311e-11
FKSE1455.jpg	Machilus japonica Siebold et Zucc. ex Blume	Quercus acuta Thunb.	0.784472	Quercus sessilifolia Blume	0.215417	Machilus japonica Siebold et Zucc. ex Blume	9.84529e-05	Lithocarpus edulis (Makino) Nakai	6.67321e-06	Machilus thunbergii Siebold et Zucc.	3.4333e-06
00029736.jpg	Machilus japonica Siebold et Zucc. ex Blume	Machilus japonica Siebold et Zucc. ex Blume	0.999822	Quercus acuta Thunb.	0.000148574	Actinodaphne acuminata (Blume) Meisn.	2.89949e-05	Machilus thunbergii Siebold et Zucc.	7.75819e-08	Trochodendron aralioides Siebold et Zucc.	6.92888e-08
00025997.jpg	Machilus japonica Siebold et Zucc. ex Blume	Machilus japonica Siebold et Zucc. ex Blume	0.999991	Machilus thunbergii Siebold et Zucc.	8.31099e-06	Quercus acuta Thunb.	2.20571e-07	Neolitsea aciculata (Blume) Koidz.	8.66464e-08	Neolitsea sericea (Blume) Koidz.	1.2265e-08
KAG051322.jpg	Machilus japonica Siebold et Zucc. ex Blume	Machilus japonica Siebold et Zucc. ex Blume	0.916487	Quercus salicina Blume	0.0834843	Pertya robusta (Maxim.) Makino	2.05912e-05	Daphniphyllum teijsmannii Zoll. ex Kurz	4.60015e-06	Neolitsea sericea (Blume) Koidz.	7.28814e-07
00026000.jpg	Machilus japonica Siebold et Zucc. ex Blume	Machilus japonica Siebold et Zucc. ex Blume	1	Neolitsea sericea (Blume) Koidz.	1.4319e-09	Actinodaphne acuminata (Blume) Meisn.	2.78117e-10	Quercus salicina Blume	9.18449e-11	Cinnamomum yabunikkei H.Ohba	3.33587e-11
00015089.jpg	Machilus japonica Siebold et Zucc. ex Blume	Machilus japonica Siebold et Zucc. ex Blume	0.998973	Neolitsea sericea (Blume) Koidz.	0.000945089	Cinnamomum yabunikkei H.Ohba	3.07301e-05	Neolepisorus ensatus (Thunb.) Ching	2.19716e-05	Daphniphyllum teijsmannii Zoll. ex Kurz	1.21985e-05
00022809.jpg	Machilus japonica Siebold et Zucc. ex Blume	Machilus japonica Siebold et Zucc. ex Blume	1	Quercus acuta Thunb.	3.70173e-08	Quercus myrsinifolia Blume	1.06292e-08	Arisaema japonicum Blume	3.7694e-09	Arisaema urashima H.Hara	2.83066e-09
KAG048300.jpg	Machilus japonica Siebold et Zucc. ex Blume	Actinodaphne acuminata (Blume) Meisn.	0.721495	Machilus japonica Siebold et Zucc. ex Blume	0.274153	Machilus thunbergii Siebold et Zucc.	0.00258145	Neolitsea sericea (Blume) Koidz.	0.0015535	Schima wallichii (DC.) Korth. subsp. noronhae (Reinw. ex Blume) Bloemb.	0.00013043
KAG051330.jpg	Machilus japonica Siebold et Zucc. ex Blume	Machilus japonica Siebold et Zucc. ex Blume	0.999638	Machilus thunbergii Siebold et Zucc.	0.000265829	Machilus kobu Maxim.	7.96505e-05	Actinodaphne acuminata (Blume) Meisn.	1.31064e-05	Osmanthus insularis Koidz.	2.85101e-06
955434.jpg	Machilus japonica Siebold et Zucc. ex Blume	Machilus japonica Siebold et Zucc. ex Blume	0.99999	Actinodaphne acuminata (Blume) Meisn.	3.81382e-06	Ficus erecta Thunb. var. erecta	3.72737e-06	Cinnamomum yabunikkei H.Ohba	1.98035e-06	Neolitsea sericea (Blume) Koidz.	2.43948e-07
KAG051337.jpg	Machilus japonica Siebold et Zucc. ex Blume	Machilus japonica Siebold et Zucc. ex Blume	0.999279	Machilus thunbergii Siebold et Zucc.	0.000326151	Litsea cubeba (Lour.) Pers.	0.000322358	Neolitsea sericea (Blume) Koidz.	2.42447e-05	Actinodaphne acuminata (Blume) Meisn.	2.05913e-05
00028097.jpg	Machilus japonica Siebold et Zucc. ex Blume	Machilus japonica Siebold et Zucc. ex Blume	1	Machilus thunbergii Siebold et Zucc.	2.63109e-08	Quercus acuta Thunb.	1.72921e-10	Quercus sessilifolia Blume	6.81526e-11	Quercus glauca Thunb.	7.47374e-13
418155.jpg	Asplenium wilfordii Mett.	Asplenium wilfordii Mett.	0.999772	Asplenium yoshinagae Makino	0.000139602	Dennstaedtia wilfordii (T.Moore) Christ	8.26562e-05	Asplenium anogrammoides Christ ex H.L_v.	4.37601e-06	Asplenium ritoense Hayata	7.376e-07
726128.jpg	Asplenium wilfordii Mett.	Asplenium wilfordii Mett.	1	Crepidomanes thysanostomum (Makino) Ebihara et K.Iwats.	2.97507e-09	Asplenium prolongatum Hook.	1.24595e-13	Athyrium iseanum Rosenst. var. iseanum	8.23577e-14	Asplenium ritoense Hayata	6.65428e-14
647306.jpg	Asplenium wilfordii Mett.	Asplenium wilfordii Mett.	0.999989	Asplenium ritoense Hayata	8.84896e-06	Hymenophyllum riukiuense Christ	1.41752e-06	Asplenium yoshinagae Makino	8.16212e-07	Fraxinus longicuspis Siebold et Zucc.	2.55131e-08
KAG123591.jpg	Asplenium wilfordii Mett.	Asplenium wilfordii Mett.	1	Asplenium ritoense Hayata	4.99212e-09	Asplenium yoshinagae Makino	4.6393e-10	Asplenium anogrammoides Christ ex H.L_v.	2.62735e-10	Asplenium sarelii Hook. subsp. pekinense (Hance) Fraser-Jenk., Pangtey et Khullar	2.24296e-10
KAG123566.jpg	Asplenium wilfordii Mett.	Asplenium wilfordii Mett.	0.999972	Asplenium ritoense Hayata	2.80344e-05	Odontosoria biflora (Kaulf.) C.Chr.	8.91188e-10	Athyrium iseanum Rosenst. var. angustisectum Tagawa	3.67342e-10	Fraxinus griffithii C.B.Clarke	8.82062e-11
400690.jpg	Asplenium wilfordii Mett.	Asplenium wilfordii Mett.	1	Calamagrostis adpressiramea Ohwi	3.03146e-10	Asplenium anogrammoides Christ ex H.L_v.	7.59705e-11	Asplenium ritoense Hayata	1.26001e-12	Dennstaedtia wilfordii (T.Moore) Christ	5.70061e-13
383907.jpg	Asplenium wilfordii Mett.	Asplenium wilfordii Mett.	1	Asplenium anogrammoides Christ ex H.L_v.	2.23321e-07	Calamagrostis adpressiramea Ohwi	2.2287e-09	Dennstaedtia wilfordii (T.Moore) Christ	6.38825e-10	Botrychium ternatum (Thunb.) Sw.	9.30685e-11
418391.jpg	Asplenium wilfordii Mett.	Asplenium wilfordii Mett.	1	Asplenium anogrammoides Christ ex H.L_v.	2.92897e-12	Dennstaedtia wilfordii (T.Moore) Christ	2.62201e-14	Asplenium yoshinagae Makino	7.95766e-15	Asplenium ritoense Hayata	4.24962e-15
249027.jpg	Asplenium wilfordii Mett.	Asplenium wilfordii Mett.	0.991647	Asplenium ritoense Hayata	0.00834722	Asplenium prolongatum Hook.	5.3342e-06	Asplenium yoshinagae Makino	3.73127e-07	Adiantum monochlamys D.C.Eaton	4.50916e-09
KAG080448.jpg	Asplenium wilfordii Mett.	Asplenium wilfordii Mett.	1	Cyperus tenuispica Steud.	9.83016e-13	Asplenium ritoense Hayata	5.00158e-13	Juncus papillosus Franch. et Sav.	3.29427e-13	Asplenium yoshinagae Makino	2.7477e-13
KAG122487.jpg	Asplenium wilfordii Mett.	Asplenium wilfordii Mett.	1	Calamagrostis arundinacea (L.) Roth subsp. brachytricha (Steud.) Tzvelev	4.31219e-11	Pteris nipponica W.C.Shieh	1.21125e-11	Euonymus alatus (Thunb.) Siebold var. alatus f. striatus (Thunb.) Makino	1.18405e-11	Adiantum monochlamys D.C.Eaton	4.4511e-12
400003.jpg	Asplenium wilfordii Mett.	Asplenium wilfordii Mett.	1	Dennstaedtia wilfordii (T.Moore) Christ	1.2476e-10	Chamaecyparis obtusa (Siebold et Zucc.) Endl.	7.02417e-12	Athyrium imbricatum Christ	5.40552e-12	Asplenium anogrammoides Christ ex H.L_v.	9.93788e-13
397591.jpg	Asplenium wilfordii Mett.	Asplenium wilfordii Mett.	1	Asplenium anogrammoides Christ ex H.L_v.	9.94697e-08	Calamagrostis adpressiramea Ohwi	1.94607e-11	Dennstaedtia wilfordii (T.Moore) Christ	1.72175e-11	Asplenium sarelii Hook. subsp. pekinense (Hance) Fraser-Jenk., Pangtey et Khullar	3.61504e-12
276206_3.jpg	Asplenium wilfordii Mett.	Asplenium wilfordii Mett.	0.996479	Odontosoria chinensis (L.) J.Sm.	0.00105267	Crepidomanes thysanostomum (Makino) Ebihara et K.Iwats.	0.000988123	Asplenium prolongatum Hook.	0.000715128	Carex teinogyna Boott	0.000184551
402361.jpg	Asplenium wilfordii Mett.	Asplenium wilfordii Mett.	1	Asplenium anogrammoides Christ ex H.L_v.	8.32518e-08	Dennstaedtia wilfordii (T.Moore) Christ	3.11314e-09	Asplenium ritoense Hayata	1.5295e-12	Athyrium iseanum Rosenst. var. angustisectum Tagawa	1.38646e-12
742628.jpg	Asplenium wilfordii Mett.	Asplenium wilfordii Mett.	1	Asplenium ritoense Hayata	2.91729e-12	Hymenasplenium murakami-hatanakae Nakaike	1.25776e-15	Athyrium iseanum Rosenst. var. iseanum	4.02092e-16	Asplenium yoshinagae Makino	1.19213e-16
398155.jpg	Asplenium wilfordii Mett.	Asplenium wilfordii Mett.	1	Asplenium anogrammoides Christ ex H.L_v.	5.27971e-10	Asplenium ritoense Hayata	4.23647e-12	Asplenium yoshinagae Makino	9.04271e-13	Dennstaedtia wilfordii (T.Moore) Christ	3.59943e-13
403967.jpg	Asplenium wilfordii Mett.	Asplenium wilfordii Mett.	1	Dennstaedtia wilfordii (T.Moore) Christ	3.35379e-07	Asplenium anogrammoides Christ ex H.L_v.	6.42358e-11	Asplenium wrightii D.C.Eaton ex Hook.	5.18199e-11	Pertya scandens (Thunb.) Sch.Bip.	1.5443e-12
400014.jpg	Asplenium wilfordii Mett.	Asplenium wilfordii Mett.	0.999974	Dennstaedtia wilfordii (T.Moore) Christ	2.56837e-05	Athyrium imbricatum Christ	5.1122e-10	Asplenium anogrammoides Christ ex H.L_v.	2.02973e-10	Athyrium iseanum Rosenst. var. iseanum	6.0761e-11
400008.jpg	Asplenium wilfordii Mett.	Asplenium wilfordii Mett.	1	Asplenium anogrammoides Christ ex H.L_v.	2.21185e-09	Dennstaedtia wilfordii (T.Moore) Christ	5.38686e-10	Athyrium imbricatum Christ	1.1755e-12	Cornus macrophylla Wall.	4.89055e-13
833390.jpg	Asplenium wilfordii Mett.	Asplenium wilfordii Mett.	1	Cheilanthes kuhnii Milde var. brandtii (Franch. et Sav.) Tagawa	7.7112e-09	Asplenium anogrammoides Christ ex H.L_v.	3.96374e-09	Asplenium yoshinagae Makino	4.62483e-10	Asplenium ritoense Hayata	2.04875e-10
1043479.JPG	Asplenium wilfordii Mett.	Asplenium wilfordii Mett.	0.999997	Asplenium ritoense Hayata	2.73345e-06	Asplenium yoshinagae Makino	2.85212e-07	Persicaria hydropiper (L.) Delarbre	2.12152e-07	Vandenboschia auriculata (Blume) Copel.	1.65723e-07
400693.jpg	Asplenium wilfordii Mett.	Asplenium wilfordii Mett.	1	Asplenium yoshinagae Makino	1.18985e-12	Asplenium anogrammoides Christ ex H.L_v.	8.43878e-14	Asplenium ritoense Hayata	7.62731e-15	Asplenium wrightii D.C.Eaton ex Hook.	1.32693e-15
405943.jpg	Asplenium wilfordii Mett.	Asplenium wilfordii Mett.	1	Asplenium anogrammoides Christ ex H.L_v.	4.57223e-08	Asplenium ritoense Hayata	2.3372e-08	Dennstaedtia wilfordii (T.Moore) Christ	2.91162e-10	Eragrostis minor Host	5.09471e-11
1043455.JPG	Asplenium wilfordii Mett.	Asplenium wilfordii Mett.	1	Asplenium ritoense Hayata	4.68985e-08	Crepidomanes thysanostomum (Makino) Ebihara et K.Iwats.	1.77877e-09	Deyeuxia fauriei (Hack.) Ohwi	1.91597e-10	Abies mariesii Mast.	1.45099e-10
KAG123607.jpg	Asplenium wilfordii Mett.	Asplenium wilfordii Mett.	1	Adiantum monochlamys D.C.Eaton	8.68012e-12	Onychium japonicum (Thunb.) Kunze	1.78579e-13	Dennstaedtia wilfordii (T.Moore) Christ	9.08672e-15	Cheilanthes kuhnii Milde var. brandtii (Franch. et Sav.) Tagawa	5.66694e-15
401899.jpg	Asplenium wilfordii Mett.	Asplenium wilfordii Mett.	0.999667	Asplenium anogrammoides Christ ex H.L_v.	0.000329542	Dennstaedtia wilfordii (T.Moore) Christ	3.73527e-06	Asplenium ritoense Hayata	1.10534e-07	Asplenium wrightii D.C.Eaton ex Hook.	7.94302e-08
400862.jpg	Asplenium wilfordii Mett.	Asplenium wilfordii Mett.	0.999998	Asplenium ritoense Hayata	1.99197e-06	Acystopteris japonica (Luerss.) Nakai	5.03521e-08	Asplenium wrightii D.C.Eaton ex Hook.	2.00231e-08	Asplenium anogrammoides Christ ex H.L_v.	1.45496e-08
402347.jpg	Asplenium wilfordii Mett.	Asplenium wilfordii Mett.	0.996322	Asplenium anogrammoides Christ ex H.L_v.	0.00367709	Asplenium sarelii Hook. subsp. pekinense (Hance) Fraser-Jenk., Pangtey et Khullar	6.84309e-07	Asplenium ritoense Hayata	2.13498e-08	Calamagrostis adpressiramea Ohwi	6.7768e-10
833382.jpg	Asplenium wilfordii Mett.	Asplenium wilfordii Mett.	1	Deyeuxia longiseta (Hack.) Ohwi	5.89401e-10	Dennstaedtia wilfordii (T.Moore) Christ	2.62877e-10	Cheilanthes kuhnii Milde var. brandtii (Franch. et Sav.) Tagawa	1.01868e-10	Asplenium yoshinagae Makino	6.66247e-12
KAG123596.jpg	Asplenium wilfordii Mett.	Asplenium wilfordii Mett.	1	Ainsliaea apiculata Sch.Bip.	6.97984e-09	Pteris dispar Kunze	3.42871e-09	Hymenasplenium murakami-hatanakae Nakaike	6.91483e-10	Ceratopteris thalictroides (L.) Brongn.	4.19508e-10
TAI 001299.jpg	Asplenium wilfordii Mett.	Hymenasplenium murakami-hatanakae Nakaike	0.619354	Asplenium wilfordii Mett.	0.380468	Asplenium ruprechtii Sa.Kurata	0.00016621	Asplenium boreale (Ohwi ex Sa.Kurata) Nakaike	7.80046e-06	Adiantum monochlamys D.C.Eaton	2.3179e-06
KAG123578.jpg	Asplenium wilfordii Mett.	Asplenium wilfordii Mett.	0.999994	Onychium japonicum (Thunb.) Kunze	4.41635e-06	Asplenium prolongatum Hook.	7.32633e-07	Adiantum monochlamys D.C.Eaton	4.19078e-07	Asplenium ritoense Hayata	1.77208e-07
124076.jpg	Asplenium wilfordii Mett.	Asplenium wilfordii Mett.	1	Crepidomanes thysanostomum (Makino) Ebihara et K.Iwats.	1.05782e-08	Asplenium ritoense Hayata	2.74024e-11	Asplenium sarelii Hook. subsp. pekinense (Hance) Fraser-Jenk., Pangtey et Khullar	1.13034e-11	Polystichum makinoi (Tagawa) Tagawa	1.65445e-12
418149.jpg	Asplenium wilfordii Mett.	Asplenium wilfordii Mett.	1	Asplenium anogrammoides Christ ex H.L_v.	4.67338e-08	Odontosoria biflora (Kaulf.) C.Chr.	1.97679e-11	Asplenium sarelii Hook. subsp. pekinense (Hance) Fraser-Jenk., Pangtey et Khullar	1.96355e-12	Odontosoria chinensis (L.) J.Sm.	1.67339e-12
418152.jpg	Asplenium wilfordii Mett.	Asplenium wilfordii Mett.	1	Asplenium anogrammoides Christ ex H.L_v.	1.32684e-08	Dennstaedtia wilfordii (T.Moore) Christ	9.31195e-10	Cheilanthes kuhnii Milde var. brandtii (Franch. et Sav.) Tagawa	1.02511e-10	Asplenium yoshinagae Makino	6.08833e-14
KAG123603.jpg	Asplenium wilfordii Mett.	Asplenium wilfordii Mett.	1	Ceratopteris thalictroides (L.) Brongn.	2.49983e-08	Onychium japonicum (Thunb.) Kunze	1.27585e-08	Artemisia capillaris Thunb.	3.85196e-09	Equisetum arvense L.	1.72062e-09
401492.jpg	Asplenium wilfordii Mett.	Asplenium wilfordii Mett.	1	Asplenium anogrammoides Christ ex H.L_v.	1.11102e-10	Asplenium ritoense Hayata	6.83724e-11	Dennstaedtia wilfordii (T.Moore) Christ	1.21724e-11	Asplenium yoshinagae Makino	1.48384e-12
TAI 001236.jpg	Asplenium wilfordii Mett.	Asplenium wilfordii Mett.	1	Asplenium ruprechtii Sa.Kurata	8.72597e-11	Hymenasplenium murakami-hatanakae Nakaike	1.13081e-11	Onoclea sensibilis L. var. interrupta Maxim.	5.52692e-12	Utricularia japonica Makino	2.35624e-12
310295.jpg	Asplenium wilfordii Mett.	Asplenium wilfordii Mett.	0.999998	Asplenium ritoense Hayata	1.5422e-06	Asplenium yoshinagae Makino	3.95048e-08	Asplenium anogrammoides Christ ex H.L_v.	5.61716e-09	Asplenium sarelii Hook. subsp. pekinense (Hance) Fraser-Jenk., Pangtey et Khullar	4.62438e-09
1043478.JPG	Asplenium wilfordii Mett.	Asplenium wilfordii Mett.	0.999999	Asplenium ritoense Hayata	3.86143e-07	Asplenium yoshinagae Makino	2.77497e-07	Cheilanthes kuhnii Milde var. brandtii (Franch. et Sav.) Tagawa	6.06261e-08	Polystichum tagawanum Sa.Kurata	5.74348e-11
KAG024936.jpg	Asplenium wilfordii Mett.	Asplenium wilfordii Mett.	1	Calamagrostis arundinacea (L.) Roth subsp. brachytricha (Steud.) Tzvelev	1.47596e-07	Mosla dianthera (Buch.-Ham. ex Roxb.) Maxim.	4.25654e-08	Vandenboschia striata (D.Don) Ebihara	1.05058e-09	Kummerowia striata (Thunb.) Schindl.	1.02073e-09
221177.jpg	Asplenium wilfordii Mett.	Asplenium wilfordii Mett.	0.909553	Asplenium ritoense Hayata	0.0904309	Asplenium yoshinagae Makino	1.03239e-05	Asplenium sarelii Hook. subsp. pekinense (Hance) Fraser-Jenk., Pangtey et Khullar	1.57178e-06	Hymenophyllum riukiuense Christ	1.10822e-06
400684.jpg	Asplenium wilfordii Mett.	Asplenium wilfordii Mett.	1	Asplenium anogrammoides Christ ex H.L_v.	2.58615e-10	Dennstaedtia wilfordii (T.Moore) Christ	2.13269e-11	Asplenium ritoense Hayata	1.8226e-11	Acystopteris japonica (Luerss.) Nakai	1.72867e-12
964157.jpg	Asplenium wilfordii Mett.	Asplenium wilfordii Mett.	1	Asplenium anogrammoides Christ ex H.L_v.	2.70827e-08	Asplenium yoshinagae Makino	3.87293e-10	Asplenium ritoense Hayata	4.69135e-12	Calamagrostis adpressiramea Ohwi	2.07078e-13
KAG123551.jpg	Asplenium wilfordii Mett.	Asplenium wilfordii Mett.	0.999995	Onychium japonicum (Thunb.) Kunze	4.58737e-06	Vandenboschia x quelpaertensis (Nakai) Ebihara	2.26299e-07	Crepidomanes thysanostomum (Makino) Ebihara et K.Iwats.	2.12499e-07	Vandenboschia striata (D.Don) Ebihara	2.07222e-07
400681.jpg	Asplenium wilfordii Mett.	Asplenium wilfordii Mett.	0.999997	Asplenium anogrammoides Christ ex H.L_v.	2.93291e-06	Quercus glauca Thunb.	1.84796e-11	Dennstaedtia wilfordii (T.Moore) Christ	7.76562e-12	Asplenium sarelii Hook. subsp. pekinense (Hance) Fraser-Jenk., Pangtey et Khullar	3.14639e-12
254688.jpg	Asplenium wilfordii Mett.	Asplenium wilfordii Mett.	1	Asplenium yoshinagae Makino	2.16546e-08	Abies mariesii Mast.	1.72885e-09	Asplenium ritoense Hayata	6.65567e-10	Crepidomanes thysanostomum (Makino) Ebihara et K.Iwats.	7.15644e-11
417897.jpg	Asplenium wilfordii Mett.	Asplenium wilfordii Mett.	1	Asplenium anogrammoides Christ ex H.L_v.	1.67705e-10	Calamagrostis adpressiramea Ohwi	3.79731e-12	Asplenium yoshinagae Makino	1.0998e-12	Acystopteris japonica (Luerss.) Nakai	5.43191e-13
457299.jpg	Asplenium wilfordii Mett.	Asplenium wilfordii Mett.	0.99986	Asplenium ritoense Hayata	0.000135218	Asplenium sarelii Hook. subsp. pekinense (Hance) Fraser-Jenk., Pangtey et Khullar	3.58612e-06	Asplenium yoshinagae Makino	8.29701e-07	Cystopteris sudetica A.Braun et Milde	2.76112e-07
833377.jpg	Asplenium wilfordii Mett.	Asplenium wilfordii Mett.	0.995209	Chamaecyparis obtusa (Siebold et Zucc.) Endl.	0.00470906	Hymenophyllum riukiuense Christ	2.62367e-05	Thuja standishii (Gordon) Carri_re	2.40546e-05	Hymenophyllum polyanthos (Sw.) Sw.	5.03681e-06
411070.jpg	Asplenium wilfordii Mett.	Asplenium wilfordii Mett.	1	Asplenium yoshinagae Makino	1.11699e-08	Asplenium anogrammoides Christ ex H.L_v.	1.13255e-09	Acystopteris japonica (Luerss.) Nakai	3.68562e-11	Athyrium imbricatum Christ	2.16508e-11
386234.jpg	Asplenium wilfordii Mett.	Asplenium wilfordii Mett.	1	Asplenium anogrammoides Christ ex H.L_v.	2.04785e-07	Dennstaedtia wilfordii (T.Moore) Christ	1.94531e-09	Asplenium wrightii D.C.Eaton ex Hook.	1.92465e-09	Athyrium imbricatum Christ	1.09054e-09
399993.jpg	Asplenium wilfordii Mett.	Asplenium wilfordii Mett.	1	Asplenium anogrammoides Christ ex H.L_v.	4.86391e-10	Asplenium ritoense Hayata	3.80567e-10	Calamagrostis adpressiramea Ohwi	1.16064e-11	Asplenium wrightii D.C.Eaton ex Hook.	7.33455e-13
403959.jpg	Asplenium wilfordii Mett.	Asplenium wilfordii Mett.	1	Asplenium anogrammoides Christ ex H.L_v.	1.28781e-07	Calamagrostis adpressiramea Ohwi	1.53013e-11	Asplenium ritoense Hayata	1.31346e-12	Chamaecyparis obtusa (Siebold et Zucc.) Endl.	9.29976e-13
833402.jpg	Asplenium wilfordii Mett.	Asplenium wilfordii Mett.	1	Asplenium ritoense Hayata	9.9269e-11	Asplenium anogrammoides Christ ex H.L_v.	5.28601e-12	Calamagrostis adpressiramea Ohwi	1.1185e-12	Synurus pungens (Franch. et Sav.) Kitam.	3.48472e-13
833379.jpg	Asplenium wilfordii Mett.	Asplenium wilfordii Mett.	1	Dennstaedtia wilfordii (T.Moore) Christ	1.32625e-08	Asplenium anogrammoides Christ ex H.L_v.	2.79705e-10	Calamagrostis adpressiramea Ohwi	1.28699e-10	Agrostis gigantea Roth	3.13887e-11
402364.jpg	Asplenium wilfordii Mett.	Asplenium wilfordii Mett.	0.999953	Dennstaedtia wilfordii (T.Moore) Christ	4.70243e-05	Asplenium anogrammoides Christ ex H.L_v.	2.72777e-08	Calamagrostis adpressiramea Ohwi	2.49967e-08	Calamagrostis arundinacea (L.) Roth subsp. brachytricha (Steud.) Tzvelev	1.68221e-08
418154.jpg	Asplenium wilfordii Mett.	Asplenium wilfordii Mett.	1	Asplenium anogrammoides Christ ex H.L_v.	7.17076e-09	Calamagrostis adpressiramea Ohwi	1.50183e-11	Asplenium ritoense Hayata	1.21083e-11	Chamaecyparis obtusa (Siebold et Zucc.) Endl.	2.97701e-12
927236.jpg	Asplenium wilfordii Mett.	Asplenium wilfordii Mett.	1	Asplenium anogrammoides Christ ex H.L_v.	6.11273e-11	Calamagrostis adpressiramea Ohwi	2.65946e-13	Asplenium ritoense Hayata	7.99116e-14	Dennstaedtia wilfordii (T.Moore) Christ	7.55102e-15
400885.jpg	Asplenium wilfordii Mett.	Asplenium wilfordii Mett.	1	Asplenium anogrammoides Christ ex H.L_v.	5.31189e-07	Asplenium yoshinagae Makino	2.16782e-10	Asplenium ritoense Hayata	6.7222e-11	Dennstaedtia wilfordii (T.Moore) Christ	7.65725e-12
411319.jpg	Asplenium wilfordii Mett.	Asplenium wilfordii Mett.	1	Asplenium anogrammoides Christ ex H.L_v.	4.47851e-09	Dennstaedtia wilfordii (T.Moore) Christ	9.5058e-11	Asplenium sarelii Hook. subsp. pekinense (Hance) Fraser-Jenk., Pangtey et Khullar	1.34928e-12	Davallia mariesii T.Moore ex Baker	1.50182e-13
399990.jpg	Asplenium wilfordii Mett.	Asplenium anogrammoides Christ ex H.L_v.	0.657482	Asplenium wilfordii Mett.	0.34219	Asplenium sarelii Hook. subsp. pekinense (Hance) Fraser-Jenk., Pangtey et Khullar	0.000117052	Cheilanthes kuhnii Milde var. brandtii (Franch. et Sav.) Tagawa	0.000115388	Dennstaedtia wilfordii (T.Moore) Christ	5.01751e-05
400683.jpg	Asplenium wilfordii Mett.	Asplenium wilfordii Mett.	1	Asplenium ritoense Hayata	2.88004e-10	Asplenium anogrammoides Christ ex H.L_v.	2.65387e-11	Asplenium yoshinagae Makino	4.72596e-12	Asplenium prolongatum Hook.	4.44111e-12
KAG123601.jpg	Asplenium wilfordii Mett.	Asplenium wilfordii Mett.	1	Juncus papillosus Franch. et Sav.	5.59149e-10	Asplenium ritoense Hayata	2.50911e-10	Haplopteris flexuosa (F_e) E.H.Crane	1.94387e-11	Bromus remotiflorus (Steud.) Ohwi	9.86169e-13
400687.jpg	Asplenium wilfordii Mett.	Asplenium wilfordii Mett.	0.999999	Asplenium anogrammoides Christ ex H.L_v.	1.06451e-06	Asplenium sarelii Hook. subsp. pekinense (Hance) Fraser-Jenk., Pangtey et Khullar	7.46046e-10	Dennstaedtia wilfordii (T.Moore) Christ	4.51892e-10	Asplenium ritoense Hayata	4.0395e-10
723671.jpg	Asplenium wilfordii Mett.	Asplenium wilfordii Mett.	1	Asplenium ritoense Hayata	7.40889e-09	Asplenium prolongatum Hook.	1.76582e-09	Fraxinus japonica Blume ex K.Koch	5.70274e-10	Asplenium yoshinagae Makino	5.47614e-10
418160.jpg	Asplenium wilfordii Mett.	Asplenium wilfordii Mett.	1	Asplenium ritoense Hayata	6.31908e-09	Asplenium yoshinagae Makino	2.73018e-10	Asplenium wrightii D.C.Eaton ex Hook.	2.98197e-11	Calamagrostis adpressiramea Ohwi	2.26478e-11
402349.jpg	Asplenium wilfordii Mett.	Asplenium wilfordii Mett.	1	Asplenium anogrammoides Christ ex H.L_v.	8.17435e-08	Asplenium yoshinagae Makino	4.45808e-10	Hymenasplenium hondoense (N.Murak. et S.-I.Hatan.) Nakaike	4.17021e-11	Asplenium ritoense Hayata	9.2049e-12
324620.jpg	Asplenium wilfordii Mett.	Asplenium wilfordii Mett.	1	Asplenium ritoense Hayata	2.89802e-09	Asplenium yoshinagae Makino	1.24114e-09	Asplenium anogrammoides Christ ex H.L_v.	5.47764e-11	Asplenium sarelii Hook. subsp. pekinense (Hance) Fraser-Jenk., Pangtey et Khullar	2.17184e-11
397588.jpg	Asplenium wilfordii Mett.	Asplenium wilfordii Mett.	1	Asplenium anogrammoides Christ ex H.L_v.	1.70696e-07	Asplenium ritoense Hayata	1.15948e-08	Calamagrostis adpressiramea Ohwi	1.67978e-09	Calamagrostis arundinacea (L.) Roth subsp. brachytricha (Steud.) Tzvelev	7.36189e-11
1043472.JPG	Asplenium wilfordii Mett.	Asplenium ritoense Hayata	0.643952	Asplenium wilfordii Mett.	0.356019	Angelica pubescens Maxim.	9.78862e-06	Hymenophyllum riukiuense Christ	8.8161e-06	Botrychium virginianum (L.) Sw.	7.10974e-06
403965.jpg	Asplenium wilfordii Mett.	Asplenium wilfordii Mett.	1	Chamaecyparis obtusa (Siebold et Zucc.) Endl.	1.86237e-08	Cheilanthes kuhnii Milde var. brandtii (Franch. et Sav.) Tagawa	1.0752e-08	Synurus pungens (Franch. et Sav.) Kitam.	2.40286e-09	Asplenium wrightii D.C.Eaton ex Hook.	1.54644e-09
1043481.JPG	Asplenium wilfordii Mett.	Asplenium wilfordii Mett.	1	Asplenium ritoense Hayata	1.25008e-07	Asplenium yoshinagae Makino	6.76689e-09	Asplenium sarelii Hook. subsp. pekinense (Hance) Fraser-Jenk., Pangtey et Khullar	7.66932e-10	Deyeuxia fauriei (Hack.) Ohwi	2.58704e-11
400688.jpg	Asplenium wilfordii Mett.	Asplenium wilfordii Mett.	1	Asplenium anogrammoides Christ ex H.L_v.	1.76563e-07	Asplenium yoshinagae Makino	9.38895e-10	Asplenium sarelii Hook. subsp. pekinense (Hance) Fraser-Jenk., Pangtey et Khullar	4.38698e-10	Carex curvicollis Franch. et Sav.	5.47608e-12
397594.jpg	Asplenium wilfordii Mett.	Asplenium wilfordii Mett.	0.999961	Asplenium anogrammoides Christ ex H.L_v.	3.68123e-05	Asplenium ritoense Hayata	1.75457e-06	Dennstaedtia wilfordii (T.Moore) Christ	3.77068e-07	Odontosoria biflora (Kaulf.) C.Chr.	1.01038e-07
KAG123604.jpg	Asplenium wilfordii Mett.	Asplenium wilfordii Mett.	1	Asplenium ritoense Hayata	2.91686e-14	Crepidomanes thysanostomum (Makino) Ebihara et K.Iwats.	6.75046e-16	Onychium japonicum (Thunb.) Kunze	2.12501e-16	Agrostis gigantea Roth	1.74949e-16
148238.jpg	Asplenium wilfordii Mett.	Asplenium wilfordii Mett.	1	Asplenium ritoense Hayata	3.60151e-08	Asplenium anogrammoides Christ ex H.L_v.	5.99931e-10	Asplenium yoshinagae Makino	4.87649e-10	Crepidomanes thysanostomum (Makino) Ebihara et K.Iwats.	3.73599e-10
TAI 009989.jpg	Asplenium wilfordii Mett.	Asplenium wilfordii Mett.	0.994076	Asplenium ruprechtii Sa.Kurata	0.00573062	Asplenium anogrammoides Christ ex H.L_v.	0.000102325	Lindsaea chienii Ching	6.65554e-05	Asplenium ritoense Hayata	2.26588e-05
313912.jpg	Asplenium wilfordii Mett.	Asplenium wilfordii Mett.	0.999998	Agrostis tateyamensis Tateoka	1.00672e-06	Aster sugimotoi Kitam.	4.83458e-07	Crepidomanes thysanostomum (Makino) Ebihara et K.Iwats.	1.16864e-07	Asplenium ritoense Hayata	1.08389e-07
1113004.JPG	Asplenium wilfordii Mett.	Asplenium wilfordii Mett.	1	Hymenophyllum riukiuense Christ	1.12584e-10	Onychium japonicum (Thunb.) Kunze	4.11863e-11	Acystopteris japonica (Luerss.) Nakai	3.87011e-11	Asplenium ritoense Hayata	7.63202e-12
248650.jpg	Asplenium wilfordii Mett.	Asplenium wilfordii Mett.	1	Asplenium ritoense Hayata	6.48737e-09	Vandenboschia auriculata (Blume) Copel.	1.76446e-10	Crepidomanes thysanostomum (Makino) Ebihara et K.Iwats.	7.57599e-11	Onychium japonicum (Thunb.) Kunze	7.54675e-11
KAG123573.jpg	Asplenium wilfordii Mett.	Asplenium wilfordii Mett.	1	Asplenium yoshinagae Makino	3.77843e-10	Asplenium sarelii Hook. subsp. pekinense (Hance) Fraser-Jenk., Pangtey et Khullar	2.13528e-11	Ceratopteris thalictroides (L.) Brongn.	1.32098e-11	Asplenium prolongatum Hook.	3.66915e-13
400883.jpg	Asplenium wilfordii Mett.	Asplenium wilfordii Mett.	1	Asplenium anogrammoides Christ ex H.L_v.	2.57262e-08	Dennstaedtia wilfordii (T.Moore) Christ	1.7751e-08	Asplenium ritoense Hayata	8.09969e-10	Asplenium wrightii D.C.Eaton ex Hook.	1.63551e-10
1016971.jpg	Asplenium wilfordii Mett.	Asplenium wilfordii Mett.	0.992454	Asplenium ritoense Hayata	0.00449925	Asplenium sarelii Hook. subsp. pekinense (Hance) Fraser-Jenk., Pangtey et Khullar	0.00201068	Hymenophyllum riukiuense Christ	0.000789643	Poa crassinervis Honda	0.000145089
KAG123563.jpg	Asplenium wilfordii Mett.	Asplenium wilfordii Mett.	1	Asplenium ritoense Hayata	2.11342e-08	Asplenium yoshinagae Makino	2.45782e-09	Asplenium prolongatum Hook.	5.85459e-10	Athyrium tozanense (Hayata) Hayata	9.23272e-11
313898.jpg	Asplenium wilfordii Mett.	Asplenium wilfordii Mett.	0.999996	Crepidomanes thysanostomum (Makino) Ebihara et K.Iwats.	2.38211e-06	Anaphalis margaritacea (L.) Benth. et Hook.f. var. yedoensis (Franch. et Sav.) Ohwi	5.49183e-07	Chamaecyparis obtusa (Siebold et Zucc.) Endl.	5.19887e-07	Maackia amurensis Rupr. et Maxim.	4.28134e-07
405775.jpg	Asplenium wilfordii Mett.	Asplenium wilfordii Mett.	0.999994	Dennstaedtia wilfordii (T.Moore) Christ	5.91461e-06	Botrychium ternatum (Thunb.) Sw.	1.07751e-08	Asplenium wrightii D.C.Eaton ex Hook.	3.92844e-09	Asplenium anogrammoides Christ ex H.L_v.	1.39975e-09
400686.jpg	Asplenium wilfordii Mett.	Asplenium wilfordii Mett.	1	Asplenium yoshinagae Makino	5.35351e-08	Asplenium anogrammoides Christ ex H.L_v.	3.54904e-09	Asplenium wrightii D.C.Eaton ex Hook.	1.17807e-10	Dennstaedtia wilfordii (T.Moore) Christ	1.05445e-11
400882.jpg	Asplenium wilfordii Mett.	Asplenium wilfordii Mett.	1	Asplenium yoshinagae Makino	9.44984e-13	Asplenium ritoense Hayata	8.27032e-13	Dennstaedtia wilfordii (T.Moore) Christ	3.84976e-13	Asplenium anogrammoides Christ ex H.L_v.	8.2619e-14
273042.jpg	Asplenium wilfordii Mett.	Asplenium wilfordii Mett.	0.999997	Vandenboschia auriculata (Blume) Copel.	3.04866e-06	Asplenium yoshinagae Makino	8.02173e-08	Asplenium ritoense Hayata	3.17336e-08	Botrychium atrovirens (Sahashi) M.Kato	3.25348e-09
KAG123587.jpg	Asplenium wilfordii Mett.	Asplenium wilfordii Mett.	0.999878	Adiantum monochlamys D.C.Eaton	6.47943e-05	Asplenium yoshinagae Makino	5.6654e-05	Asplenium ritoense Hayata	5.88469e-07	Odontosoria biflora (Kaulf.) C.Chr.	1.07259e-08
9508347.JPG	Asplenium wilfordii Mett.	Asplenium wilfordii Mett.	0.999979	Asplenium ritoense Hayata	1.33188e-05	Lindera umbellata Thunb. var. membranacea (Maxim.) Momiy. ex H.Hara et M.Mizush.	3.98371e-06	Asplenium yoshinagae Makino	2.37747e-06	Adiantum monochlamys D.C.Eaton	5.75479e-07
401468.jpg	Asplenium wilfordii Mett.	Asplenium wilfordii Mett.	0.999999	Asplenium anogrammoides Christ ex H.L_v.	6.4677e-07	Dennstaedtia wilfordii (T.Moore) Christ	1.0864e-07	Asplenium ritoense Hayata	1.41277e-08	Asplenium prolongatum Hook.	3.60247e-09
411066.jpg	Asplenium wilfordii Mett.	Asplenium wilfordii Mett.	0.999999	Asplenium anogrammoides Christ ex H.L_v.	1.37184e-06	Calamagrostis adpressiramea Ohwi	5.15033e-08	Odontosoria chinensis (L.) J.Sm.	3.91934e-10	Dennstaedtia wilfordii (T.Moore) Christ	1.71476e-10
1043409.JPG	Asplenium wilfordii Mett.	Asplenium wilfordii Mett.	0.872971	Asplenium yoshinagae Makino	0.126906	Asplenium wrightii D.C.Eaton ex Hook.	4.71678e-05	Asplenium ritoense Hayata	3.78686e-05	Asplenium incisum Thunb.	1.46636e-05
KAG123594.jpg	Asplenium wilfordii Mett.	Asplenium wilfordii Mett.	0.999691	Asplenium ritoense Hayata	0.000309106	Athyrium tozanense (Hayata) Hayata	1.70941e-07	Athyrium iseanum Rosenst. var. angustisectum Tagawa	2.7459e-08	Ceratopteris thalictroides (L.) Brongn.	2.65281e-08
418168.jpg	Asplenium wilfordii Mett.	Asplenium wilfordii Mett.	1	Asplenium anogrammoides Christ ex H.L_v.	8.52696e-11	Dennstaedtia wilfordii (T.Moore) Christ	1.34712e-11	Quercus glauca Thunb.	6.92245e-12	Davallia mariesii T.Moore ex Baker	2.43942e-12
513415.jpg	Asplenium wilfordii Mett.	Asplenium wilfordii Mett.	1	Asplenium ritoense Hayata	1.2304e-10	Asplenium yoshinagae Makino	3.71665e-11	Athyrium spinulosum (Maxim.) Milde	3.01092e-12	Fraxinus longicuspis Siebold et Zucc.	1.63546e-12
1043487.JPG	Asplenium wilfordii Mett.	Asplenium wilfordii Mett.	1	Crepidomanes thysanostomum (Makino) Ebihara et K.Iwats.	1.32681e-08	Calamagrostis adpressiramea Ohwi	8.13211e-09	Athyrium imbricatum Christ	6.09632e-09	Trisetum bifidum (Thunb.) Ohwi	5.57215e-09
KAG082235.jpg	Asplenium wilfordii Mett.	Asplenium wilfordii Mett.	0.999958	Asplenium ritoense Hayata	3.97956e-05	Utricularia australis R.Br.	9.57838e-07	Artemisia capillaris Thunb.	8.40957e-07	Pteris nipponica W.C.Shieh	3.33078e-07
413385.jpg	Asplenium wilfordii Mett.	Asplenium wilfordii Mett.	1	Asplenium anogrammoides Christ ex H.L_v.	5.78648e-08	Asplenium ritoense Hayata	2.54298e-11	Dennstaedtia wilfordii (T.Moore) Christ	8.80673e-12	Deyeuxia longiseta (Hack.) Ohwi	4.15349e-12
411328.jpg	Asplenium wilfordii Mett.	Asplenium wilfordii Mett.	0.999965	Asplenium ritoense Hayata	3.51289e-05	Asplenium anogrammoides Christ ex H.L_v.	4.44487e-08	Asplenium yoshinagae Makino	1.80121e-09	Dennstaedtia wilfordii (T.Moore) Christ	8.25978e-11
405942.jpg	Asplenium wilfordii Mett.	Asplenium wilfordii Mett.	1	Asplenium anogrammoides Christ ex H.L_v.	2.81918e-10	Taimingasa yatabei (Matsum. et Koidz.) C.Ren et Q.E.Yang	5.99578e-11	Cheilanthes kuhnii Milde var. brandtii (Franch. et Sav.) Tagawa	6.21015e-12	Acystopteris japonica (Luerss.) Nakai	4.18581e-12
833392.jpg	Asplenium wilfordii Mett.	Asplenium wilfordii Mett.	1	Dennstaedtia wilfordii (T.Moore) Christ	1.68993e-08	Deyeuxia longiseta (Hack.) Ohwi	1.6355e-08	Asplenium anogrammoides Christ ex H.L_v.	7.66063e-09	Asplenium wrightii D.C.Eaton ex Hook.	3.33686e-09
418153.jpg	Asplenium wilfordii Mett.	Asplenium wilfordii Mett.	1	Dennstaedtia wilfordii (T.Moore) Christ	6.11915e-14	Asplenium anogrammoides Christ ex H.L_v.	3.42241e-14	Asplenium ritoense Hayata	2.12856e-15	Quercus glauca Thunb.	8.72245e-16
KAG080505.jpg	Asplenium wilfordii Mett.	Asplenium wilfordii Mett.	1	Asplenium ritoense Hayata	8.97792e-08	Asplenium yoshinagae Makino	2.1793e-10	Juncus papillosus Franch. et Sav.	6.7339e-11	Asplenium anogrammoides Christ ex H.L_v.	5.94972e-11
400697.jpg	Asplenium wilfordii Mett.	Asplenium wilfordii Mett.	1	Asplenium yoshinagae Makino	1.0699e-07	Asplenium wrightii D.C.Eaton ex Hook.	2.1003e-09	Asplenium ritoense Hayata	1.22785e-10	Dennstaedtia wilfordii (T.Moore) Christ	1.36866e-11
1092193.JPG	Asplenium wilfordii Mett.	Asplenium wilfordii Mett.	1	Eragrostis curvula (Schrad.) Nees	9.39316e-10	Crepidomanes thysanostomum (Makino) Ebihara et K.Iwats.	8.76972e-10	Asplenium ritoense Hayata	7.24096e-10	Fraxinus longicuspis Siebold et Zucc.	1.1346e-10
398157.jpg	Asplenium wilfordii Mett.	Asplenium wilfordii Mett.	1	Dennstaedtia wilfordii (T.Moore) Christ	3.75792e-13	Asplenium anogrammoides Christ ex H.L_v.	1.58589e-13	Acystopteris japonica (Luerss.) Nakai	1.13072e-13	Athyrium imbricatum Christ	3.51501e-14
400006.jpg	Asplenium wilfordii Mett.	Asplenium wilfordii Mett.	1	Asplenium anogrammoides Christ ex H.L_v.	2.05848e-09	Acystopteris japonica (Luerss.) Nakai	1.0477e-11	Asplenium ritoense Hayata	2.80535e-13	Juncus papillosus Franch. et Sav.	2.71672e-13
1092382.JPG	Asplenium wilfordii Mett.	Asplenium wilfordii Mett.	0.999843	Asplenium ritoense Hayata	0.000156656	Asplenium yoshinagae Makino	6.60962e-08	Asplenium wrightii D.C.Eaton ex Hook.	1.41384e-08	Euonymus melananthus Franch. et Sav.	1.92402e-09
833381.jpg	Asplenium wilfordii Mett.	Asplenium wilfordii Mett.	1	Asplenium anogrammoides Christ ex H.L_v.	2.7945e-09	Chamaecyparis obtusa (Siebold et Zucc.) Endl.	2.31227e-11	Asplenium ritoense Hayata	1.29786e-11	Cheilanthes kuhnii Milde var. brandtii (Franch. et Sav.) Tagawa	8.33486e-12
KAG133215.jpg	Asplenium wilfordii Mett.	Asplenium wilfordii Mett.	0.999999	Adiantum monochlamys D.C.Eaton	5.84396e-07	Dryopteris sordidipes Tagawa	8.87641e-10	Asplenium yoshinagae Makino	2.53774e-10	Vandenboschia auriculata (Blume) Copel.	2.50591e-10
417892.jpg	Asplenium wilfordii Mett.	Asplenium wilfordii Mett.	0.99972	Calamagrostis adpressiramea Ohwi	0.000279058	Asplenium anogrammoides Christ ex H.L_v.	7.35088e-07	Dennstaedtia wilfordii (T.Moore) Christ	2.92788e-07	Asplenium ritoense Hayata	6.92632e-08
405774.jpg	Asplenium wilfordii Mett.	Asplenium wilfordii Mett.	0.99729	Asplenium anogrammoides Christ ex H.L_v.	0.00257395	Asplenium sarelii Hook. subsp. pekinense (Hance) Fraser-Jenk., Pangtey et Khullar	0.000135796	Asplenium ritoense Hayata	2.67652e-07	Dennstaedtia wilfordii (T.Moore) Christ	3.98136e-08
C2063813.jpg	Cyperus nipponicus Franch. et Sav. var. nipponicus	Cyperus nipponicus Franch. et Sav. var. nipponicus	0.997268	Cyperus difformis L.	0.00115363	Ranunculus nipponicus Nakai var. submersus H.Hara	0.000786058	Corydalis decumbens (Thunb.) Pers.	0.000269878	Ranunculus silerifolius H.L_v. var. glaber (H.Boissieu) Tamura	0.000166061
RTCM-2377.jpg	Cyperus nipponicus Franch. et Sav. var. nipponicus	Cyperus sanguinolentus Vahl	0.815462	Cyperus nipponicus Franch. et Sav. var. nipponicus	0.138401	Cyperus polystachyos Rottb.	0.0424682	Rhynchospora fauriei Franch.	0.000638822	Cyperus difformis L.	0.000405706
FKSE4879.jpg	Cyperus nipponicus Franch. et Sav. var. nipponicus	Cyperus nipponicus Franch. et Sav. var. nipponicus	1	Cyperus compressus L.	2.36496e-07	Cyperus sanguinolentus Vahl	7.79166e-08	Cyperus flaccidus R.Br.	1.97526e-08	Cyperus amuricus Maxim.	5.26101e-09
C2063815.jpg	Cyperus nipponicus Franch. et Sav. var. nipponicus	Cyperus nipponicus Franch. et Sav. var. nipponicus	1	Chrysosplenium fauriei Franch.	5.22165e-13	Cyperus pygmaeus Rottb.	4.46429e-13	Cyperus polystachyos Rottb.	4.32884e-13	Cyperus sanguinolentus Vahl	3.46577e-14
FKSE45194.jpg	Cyperus nipponicus Franch. et Sav. var. nipponicus	Cyperus nipponicus Franch. et Sav. var. nipponicus	0.97917	Carex fibrillosa Franch. et Sav.	0.0160343	Cyperus flaccidus R.Br.	0.00260007	Carex grallatoria Maxim. var. grallatoria	0.000667657	Cyperus amuricus Maxim.	0.00046783
00012319.jpg	Cyperus nipponicus Franch. et Sav. var. nipponicus	Cyperus nipponicus Franch. et Sav. var. nipponicus	0.999991	Carex mitrata Franch. var. aristata Ohwi	6.62762e-06	Carex leucochlora Bunge var. candolleana (H.L_v. et Vaniot) Katsuy.	1.89176e-06	Equisetum arvense L.	4.26498e-08	Carex nubigena D.Don subsp. albata (Boott ex Franch. et Sav.) T.Koyama var. franchetiana Ohwi	3.00342e-08
C2063803.jpg	Cyperus nipponicus Franch. et Sav. var. nipponicus	Cyperus nipponicus Franch. et Sav. var. nipponicus	0.999908	Fimbristylis diphylloides Makino	8.54823e-05	Cyperus polystachyos Rottb.	5.7269e-06	Cyperus difformis L.	4.07001e-07	Clematis tosaensis Makino	1.45091e-07
00023357.jpg	Cyperus nipponicus Franch. et Sav. var. nipponicus	Cyperus nipponicus Franch. et Sav. var. nipponicus	0.999958	Cyperus flaccidus R.Br.	4.1998e-05	Cyperus leptocarpus (F.Muell.) Bauters	3.6678e-08	Cyperus pygmaeus Rottb.	1.42053e-08	Cyperus amuricus Maxim.	9.43773e-10
FKSE65417.jpg	Cyperus nipponicus Franch. et Sav. var. nipponicus	Cyperus nipponicus Franch. et Sav. var. nipponicus	0.999895	Cyperus amuricus Maxim.	9.17794e-05	Cyperus compressus L.	1.22944e-05	Carex pumila Thunb.	6.01102e-07	Carex fibrillosa Franch. et Sav.	1.3692e-07
C2063808.jpg	Cyperus nipponicus Franch. et Sav. var. nipponicus	Cyperus nipponicus Franch. et Sav. var. nipponicus	1	Cyperus polystachyos Rottb.	7.41087e-09	Cyperus sanguinolentus Vahl	2.65918e-09	Cyperus orthostachyus Franch. et Sav.	4.43493e-12	Cyperus flavidus Retz.	3.54573e-13
C2063766.jpg	Cyperus nipponicus Franch. et Sav. var. nipponicus	Cyperus nipponicus Franch. et Sav. var. nipponicus	1	Cyperus pygmaeus Rottb.	2.0069e-09	Cyperus polystachyos Rottb.	2.39886e-13	Cyperus microiria Steud.	3.89599e-14	Carex pumila Thunb.	3.53777e-14
00023352.jpg	Cyperus nipponicus Franch. et Sav. var. nipponicus	Cyperus nipponicus Franch. et Sav. var. nipponicus	0.905558	Cyperus leptocarpus (F.Muell.) Bauters	0.0859457	Bulbostylis barbata (Rottb.) Kunth	0.00708443	Carex capillacea Boott var. capillacea	0.000505507	Fimbristylis diphylloides Makino	0.000383919
FKSE65416.jpg	Cyperus nipponicus Franch. et Sav. var. nipponicus	Cyperus nipponicus Franch. et Sav. var. nipponicus	0.999758	Cyperus sanguinolentus Vahl	0.000239194	Cyperus polystachyos Rottb.	2.70448e-06	Cyperus brevifolius (Rottb.) Hassk. var. leiolepis (Franch. et Sav.) T.Koyama	4.12283e-08	Cyperus cyperoides (L.) Kuntze	9.09211e-09
00023360.jpg	Cyperus nipponicus Franch. et Sav. var. nipponicus	Cyperus nipponicus Franch. et Sav. var. nipponicus	0.98419	Juncus tenuis Willd.	0.0135788	Cyperus leptocarpus (F.Muell.) Bauters	0.00216928	Cyperus flaccidus R.Br.	4.16593e-05	Cyperus amuricus Maxim.	5.14634e-06
00008351.jpg	Cyperus nipponicus Franch. et Sav. var. nipponicus	Cyperus nipponicus Franch. et Sav. var. nipponicus	0.999998	Cyperus compressus L.	1.90455e-06	Cyperus leptocarpus (F.Muell.) Bauters	6.46204e-08	Cyperus polystachyos Rottb.	9.90867e-09	Cyperus flaccidus R.Br.	2.22129e-10
FKSE11891.jpg	Cyperus nipponicus Franch. et Sav. var. nipponicus	Cyperus nipponicus Franch. et Sav. var. nipponicus	0.999516	Cyperus polystachyos Rottb.	0.000455915	Cyperus compressus L.	2.46932e-05	Cyperus amuricus Maxim.	2.22536e-06	Cyperus flaccidus R.Br.	5.89269e-07
FKSE4889.jpg	Cyperus nipponicus Franch. et Sav. var. nipponicus	Cyperus nipponicus Franch. et Sav. var. nipponicus	0.944628	Cyperus sanguinolentus Vahl	0.0497811	Cyperus amuricus Maxim.	0.00340057	Cyperus polystachyos Rottb.	0.00081877	Cyperus brevifolius (Rottb.) Hassk. var. leiolepis (Franch. et Sav.) T.Koyama	0.000618935
C2063775.jpg	Cyperus nipponicus Franch. et Sav. var. nipponicus	Cyperus nipponicus Franch. et Sav. var. nipponicus	0.999295	Carex leucochlora Bunge var. gracillima (Akiyama) Katsuy.	0.000452199	Fimbristylis velata R.Br.	0.000251097	Arthraxon hispidus (Thunb.) Makino	6.71175e-07	Carex rugata Ohwi	3.00217e-07
00023353.jpg	Cyperus nipponicus Franch. et Sav. var. nipponicus	Cyperus nipponicus Franch. et Sav. var. nipponicus	0.998878	Cyperus flaccidus R.Br.	0.00111266	Cyperus haspan L. var. tuberiferus T.Koyama	5.29818e-06	Juncus wallichianus Laharpe	1.62841e-06	Juncus prismatocarpus R.Br. subsp. leschenaultii (J.Gay ex Laharpe) Kirschner	1.50319e-06
C2063805.jpg	Cyperus nipponicus Franch. et Sav. var. nipponicus	Cyperus nipponicus Franch. et Sav. var. nipponicus	1	Cyperus polystachyos Rottb.	9.7751e-16	Epimedium sempervirens Nakai ex F.Maek.	1.03533e-17	Euphorbia sieboldiana C.Morren et Decne.	7.08422e-18	Cyperus compressus L.	2.81894e-18
C2063755.jpg	Cyperus nipponicus Franch. et Sav. var. nipponicus	Cyperus nipponicus Franch. et Sav. var. nipponicus	1	Cyperus polystachyos Rottb.	2.07094e-07	Cyperus pygmaeus Rottb.	2.73501e-08	Cyperus amuricus Maxim.	3.52827e-09	Cyperus orthostachyus Franch. et Sav.	1.23661e-09
C2063818.jpg	Cyperus nipponicus Franch. et Sav. var. nipponicus	Cyperus nipponicus Franch. et Sav. var. nipponicus	1	Cyperus difformis L.	1.79518e-12	Cyperus pygmaeus Rottb.	9.00199e-13	Carex aphanolepis Franch. et Sav.	8.78916e-14	Cyperus cyperoides (L.) Kuntze	1.46515e-14
C2063811.jpg	Cyperus nipponicus Franch. et Sav. var. nipponicus	Cyperus nipponicus Franch. et Sav. var. nipponicus	1	Carex aphanolepis Franch. et Sav.	2.22695e-11	Cyperus pygmaeus Rottb.	1.77524e-12	Cyperus amuricus Maxim.	1.37196e-13	Chrysosplenium fauriei Franch.	1.31756e-13
0772-2373.jpg	Cyperus nipponicus Franch. et Sav. var. nipponicus	Cyperus polystachyos Rottb.	0.487911	Carex planata Franch. et Sav. var. planata	0.201358	Scirpus fuirenoides Maxim.	0.0957139	Cyperus nipponicus Franch. et Sav. var. nipponicus	0.0619963	Dactylis glomerata L.	0.0471898
C2063774.jpg	Cyperus nipponicus Franch. et Sav. var. nipponicus	Cyperus nipponicus Franch. et Sav. var. nipponicus	1	Cyperus flaccidus R.Br.	6.16669e-11	Carex pumila Thunb.	4.90266e-11	Cyperus pygmaeus Rottb.	4.57901e-11	Eleocharis congesta D.Don var. japonica (Miq.) T.Koyama	2.81597e-11
C2063793.jpg	Cyperus nipponicus Franch. et Sav. var. nipponicus	Cyperus nipponicus Franch. et Sav. var. nipponicus	1	Cyperus pygmaeus Rottb.	4.7729e-09	Cyperus polystachyos Rottb.	4.06964e-09	Bulbophyllum inconspicuum Maxim.	5.38054e-10	Cyperus cyperoides (L.) Kuntze	3.03921e-11
FKSE46326.jpg	Cyperus nipponicus Franch. et Sav. var. nipponicus	Cyperus nipponicus Franch. et Sav. var. nipponicus	0.704677	Carex fibrillosa Franch. et Sav.	0.256479	Cyperus compressus L.	0.0247062	Cyperus amuricus Maxim.	0.00441445	Carex leucochlora Bunge var. candolleana (H.L_v. et Vaniot) Katsuy.	0.00384374
C2063799.jpg	Cyperus nipponicus Franch. et Sav. var. nipponicus	Cyperus nipponicus Franch. et Sav. var. nipponicus	0.999922	Fimbristylis velata R.Br.	6.31337e-05	Cyperus pygmaeus Rottb.	8.4523e-06	Cyperus orthostachyus Franch. et Sav.	5.53787e-06	Cyperus cyperoides (L.) Kuntze	4.3631e-07
JPG073927.JPG	Aucuba japonica Thunb. var. japonica	Aucuba japonica Thunb. var. japonica	1	Sesamum indicum L.	3.40068e-08	Vaccinium bracteatum Thunb.	7.52927e-09	Ilex chinensis Sims	2.93664e-09	Ilex pedunculosa Miq.	2.21831e-09
JPG073761.JPG	Aucuba japonica Thunb. var. japonica	Aucuba japonica Thunb. var. japonica	1	Scrophularia kakudensis Franch.	2.08129e-07	Cornus macrophylla Wall.	6.37724e-08	Sesamum indicum L.	7.66876e-10	Clethra barbinervis Siebold et Zucc.	2.45076e-10
JPG073703.JPG	Aucuba japonica Thunb. var. japonica	Aucuba japonica Thunb. var. japonica	0.999999	Daphniphyllum teijsmannii Zoll. ex Kurz	6.21477e-07	Aucuba japonica Thunb. var. borealis Miyabe et Kud_	3.85808e-07	Daphniphyllum macropodum Miq. subsp. humile (Maxim. ex Franch. et Sav.) Hurus.	3.73589e-07	Ilex chinensis Sims	4.27124e-09
TRPM-P-969-1003-026.jpg	Aucuba japonica Thunb. var. japonica	Aucuba japonica Thunb. var. japonica	0.888066	Daphniphyllum teijsmannii Zoll. ex Kurz	0.111166	Aucuba japonica Thunb. var. borealis Miyabe et Kud_	0.000366728	Aucuba japonica Thunb. var. ovoidea Koidz.	0.000130458	Ardisia quinquegona Blume	0.000123871
FKSE4658.jpg	Aucuba japonica Thunb. var. japonica	Aucuba japonica Thunb. var. japonica	0.999989	Deparia japonica (Thunb.) M.Kato	7.36453e-06	Salix udensis Trautv. et C.A.Mey.	1.35724e-06	Rumex obtusifolius L.	1.22448e-06	Quercus acuta Thunb.	5.82559e-07
JPG066885.JPG	Aucuba japonica Thunb. var. japonica	Aucuba japonica Thunb. var. japonica	0.999995	Aucuba japonica Thunb. var. borealis Miyabe et Kud_	5.08551e-06	Pieris japonica (Thunb.) D.Don ex G.Don subsp. japonica	3.88492e-08	Helicia cochinchinensis Lour.	1.25924e-08	Sambucus chinensis Lindl.	9.43488e-09
JPG073521.JPG	Aucuba japonica Thunb. var. japonica	Aucuba japonica Thunb. var. japonica	0.999983	Maesa japonica (Thunb.) Moritzi et Zoll.	1.59907e-05	Syneilesis palmata (Thunb.) Maxim.	8.66372e-07	Japonicalia delphiniifolia (Siebold et Zucc.) C.Ren et Q.E.Yang	1.54605e-08	Salix udensis Trautv. et C.A.Mey.	8.7544e-10
00020568.jpg	Aucuba japonica Thunb. var. japonica	Aucuba japonica Thunb. var. japonica	1	Daphniphyllum macropodum Miq. subsp. humile (Maxim. ex Franch. et Sav.) Hurus.	8.52316e-08	Acer rufinerve Siebold et Zucc.	7.76283e-08	Quercus aliena Blume	5.91464e-08	Aucuba japonica Thunb. var. ovoidea Koidz.	1.57525e-09
JPG073473.JPG	Aucuba japonica Thunb. var. japonica	Aucuba japonica Thunb. var. japonica	0.999999	Ilex chinensis Sims	6.94017e-07	Pterocarya rhoifolia Siebold et Zucc.	1.43975e-09	Syneilesis palmata (Thunb.) Maxim.	2.5044e-10	Sesamum indicum L.	1.5951e-10
JPG073753.JPG	Aucuba japonica Thunb. var. japonica	Aucuba japonica Thunb. var. japonica	1	Monochasma sheareri (S.Moore) Maxim.	1.12158e-12	Galium gracilens (A.Gray) Makino	2.78009e-13	Alisma canaliculatum A.Braun et C.D.Bouch_	2.68292e-13	Viburnum sieboldii Miq.	1.77415e-13
JPG073621.JPG	Aucuba japonica Thunb. var. japonica	Aucuba japonica Thunb. var. japonica	1	Daphniphyllum macropodum Miq. subsp. humile (Maxim. ex Franch. et Sav.) Hurus.	9.8448e-11	Scrophularia kakudensis Franch.	8.12295e-12	Cornus macrophylla Wall.	7.03305e-12	Sesamum indicum L.	3.30106e-12
JPG073657.JPG	Aucuba japonica Thunb. var. japonica	Aucuba japonica Thunb. var. japonica	1	Sesamum indicum L.	7.18433e-10	Helicia cochinchinensis Lour.	1.08536e-11	Daphniphyllum macropodum Miq. subsp. humile (Maxim. ex Franch. et Sav.) Hurus.	4.69844e-12	Cornus macrophylla Wall.	4.20513e-12
JPG073707.JPG	Aucuba japonica Thunb. var. japonica	Aucuba japonica Thunb. var. japonica	1	Cornus macrophylla Wall.	3.30473e-07	Sesamum indicum L.	4.00733e-09	Scrophularia kakudensis Franch.	1.7979e-12	Sambucus chinensis Lindl.	5.83411e-13
JPG066867.JPG	Aucuba japonica Thunb. var. japonica	Aucuba japonica Thunb. var. japonica	1	Aucuba japonica Thunb. var. borealis Miyabe et Kud_	1.8808e-08	Sesamum indicum L.	5.23182e-12	Japonicalia delphiniifolia (Siebold et Zucc.) C.Ren et Q.E.Yang	2.41934e-12	Cornus macrophylla Wall.	2.41062e-12
00023467.jpg	Aucuba japonica Thunb. var. japonica	Aucuba japonica Thunb. var. japonica	0.999997	Daphniphyllum macropodum Miq. subsp. humile (Maxim. ex Franch. et Sav.) Hurus.	2.37348e-06	Viburnum urceolatum Siebold et Zucc. f. procumbens (Nakai) H.Hara	1.73854e-07	Daphniphyllum teijsmannii Zoll. ex Kurz	2.76167e-08	Ilex chinensis Sims	6.15013e-09
JPG073779.JPG	Aucuba japonica Thunb. var. japonica	Aucuba japonica Thunb. var. japonica	1	Maesa japonica (Thunb.) Moritzi et Zoll.	1.48078e-12	Sesamum indicum L.	6.9481e-13	Cornus macrophylla Wall.	2.47994e-13	Ardisia japonica (Thunb.) Blume	9.63687e-14
KAG010665.jpg	Aucuba japonica Thunb. var. japonica	Aucuba japonica Thunb. var. japonica	0.991729	Aucuba japonica Thunb. var. ovoidea Koidz.	0.00765128	Cirsium inundatum Makino	0.00033671	Aster lucens Kitam.	6.45714e-05	Actinodaphne acuminata (Blume) Meisn.	5.8695e-05
JPG073555.JPG	Aucuba japonica Thunb. var. japonica	Aucuba japonica Thunb. var. japonica	0.999999	Maesa japonica (Thunb.) Moritzi et Zoll.	6.59902e-07	Sarcandra glabra (Thunb.) Nakai	6.71478e-09	Quercus crispula Blume var. horikawae H.Ohba	1.37358e-09	Aucuba japonica Thunb. var. borealis Miyabe et Kud_	9.44766e-10
JPG073951.JPG	Aucuba japonica Thunb. var. japonica	Aucuba japonica Thunb. var. japonica	1	Scrophularia kakudensis Franch.	4.07599e-12	Daphniphyllum macropodum Miq. subsp. humile (Maxim. ex Franch. et Sav.) Hurus.	1.42561e-12	Sesamum indicum L.	7.53704e-14	Maesa japonica (Thunb.) Moritzi et Zoll.	4.7593e-14
KAG010669.jpg	Aucuba japonica Thunb. var. japonica	Aucuba japonica Thunb. var. japonica	0.846601	Aucuba japonica Thunb. var. ovoidea Koidz.	0.112079	Aucuba japonica Thunb. var. borealis Miyabe et Kud_	0.0269691	Viburnum urceolatum Siebold et Zucc.	0.0124289	Daphniphyllum teijsmannii Zoll. ex Kurz	0.00126328
FKSE85862.jpg	Aucuba japonica Thunb. var. japonica	Aucuba japonica Thunb. var. japonica	0.99981	Aucuba japonica Thunb. var. borealis Miyabe et Kud_	0.000186841	Quercus x takatorensis Makino	8.15023e-07	Aucuba japonica Thunb. var. ovoidea Koidz.	7.75505e-07	Quercus aliena Blume	6.19007e-07
JPG066765.JPG	Aucuba japonica Thunb. var. japonica	Aucuba japonica Thunb. var. japonica	1	Aucuba japonica Thunb. var. borealis Miyabe et Kud_	3.12735e-11	Sesamum indicum L.	1.25524e-11	Ilex chinensis Sims	3.3419e-12	Sarcandra glabra (Thunb.) Nakai	1.72694e-12
JPG066819.JPG	Aucuba japonica Thunb. var. japonica	Aucuba japonica Thunb. var. japonica	1	Sesamum indicum L.	3.78102e-16	Photinia glabra (Thunb.) Maxim.	9.2648e-17	Viburnum japonicum (Thunb.) Spreng.	6.40247e-17	Viburnum sieboldii Miq.	1.53603e-17
JPG073503.JPG	Aucuba japonica Thunb. var. japonica	Aucuba japonica Thunb. var. japonica	1	Cornus macrophylla Wall.	5.10458e-09	Daphniphyllum macropodum Miq. subsp. humile (Maxim. ex Franch. et Sav.) Hurus.	1.1259e-10	Maesa japonica (Thunb.) Moritzi et Zoll.	7.40897e-11	synonym	5.21941e-12
JPG073689.JPG	Aucuba japonica Thunb. var. japonica	Aucuba japonica Thunb. var. japonica	0.999998	Saussurea triptera Maxim.	7.62535e-07	Sesamum indicum L.	6.89237e-07	Maesa japonica (Thunb.) Moritzi et Zoll.	4.70277e-08	Cornus macrophylla Wall.	4.61943e-08
JPG066761.JPG	Aucuba japonica Thunb. var. japonica	Aucuba japonica Thunb. var. japonica	0.999997	Sesamum indicum L.	1.9636e-06	Cornus macrophylla Wall.	9.37769e-07	Ilex chinensis Sims	7.00777e-08	Scrophularia kakudensis Franch.	1.85119e-08
00018774.jpg	Aucuba japonica Thunb. var. japonica	Aucuba japonica Thunb. var. japonica	0.99974	Ilex chinensis Sims	0.000256759	Aucuba japonica Thunb. var. borealis Miyabe et Kud_	2.97092e-06	Magnolia salicifolia (Siebld et Zucc.) Maxim.	1.94585e-07	Quercus myrsinifolia Blume	7.66935e-08
JPG073445.JPG	Aucuba japonica Thunb. var. japonica	Aucuba japonica Thunb. var. japonica	1	Maesa japonica (Thunb.) Moritzi et Zoll.	1.30871e-08	Cornus macrophylla Wall.	1.33288e-09	Viburnum japonicum (Thunb.) Spreng.	9.20643e-11	Sesamum indicum L.	1.15403e-12
JPG073765.JPG	Aucuba japonica Thunb. var. japonica	Aucuba japonica Thunb. var. japonica	1	Maesa japonica (Thunb.) Moritzi et Zoll.	1.61118e-12	Oenothera biennis L.	6.67126e-13	Sesamum indicum L.	3.75564e-13	Scrophularia kakudensis Franch.	3.25448e-14
JPG066837.JPG	Aucuba japonica Thunb. var. japonica	Aucuba japonica Thunb. var. japonica	0.978711	Maesa japonica (Thunb.) Moritzi et Zoll.	0.0212733	Cornus macrophylla Wall.	1.26186e-05	Salix eriocarpa Franch. et Sav.	1.29542e-06	Aidia canthioides (Champ. ex Benth.) Masam.	4.15809e-07
JPG073439.JPG	Aucuba japonica Thunb. var. japonica	Aucuba japonica Thunb. var. japonica	1	Cornus macrophylla Wall.	3.66804e-11	Daphniphyllum teijsmannii Zoll. ex Kurz	2.82168e-11	Daphniphyllum macropodum Miq. subsp. humile (Maxim. ex Franch. et Sav.) Hurus.	6.32148e-12	Maesa japonica (Thunb.) Moritzi et Zoll.	6.08671e-12
JPG073785.JPG	Aucuba japonica Thunb. var. japonica	Aucuba japonica Thunb. var. japonica	1	Scrophularia kakudensis Franch.	5.85318e-08	Cornus macrophylla Wall.	6.12617e-10	Sesamum indicum L.	2.46051e-10	Daphniphyllum macropodum Miq. subsp. humile (Maxim. ex Franch. et Sav.) Hurus.	5.26819e-11
JPG073923.JPG	Aucuba japonica Thunb. var. japonica	Aucuba japonica Thunb. var. japonica	1	Ilex chinensis Sims	1.39582e-07	Daphniphyllum macropodum Miq. subsp. humile (Maxim. ex Franch. et Sav.) Hurus.	9.903e-09	Sesamum indicum L.	4.97709e-10	Maesa japonica (Thunb.) Moritzi et Zoll.	1.45512e-11
JPG066877.JPG	Aucuba japonica Thunb. var. japonica	Aucuba japonica Thunb. var. japonica	0.999998	Aucuba japonica Thunb. var. borealis Miyabe et Kud_	2.05994e-06	Pterocarya rhoifolia Siebold et Zucc.	1.45228e-09	Ilex chinensis Sims	2.44052e-10	Daphniphyllum teijsmannii Zoll. ex Kurz	1.08816e-10
JPG073687.JPG	Aucuba japonica Thunb. var. japonica	Aucuba japonica Thunb. var. japonica	1	Scrophularia kakudensis Franch.	6.09574e-08	Veronica undulata Wall.	2.39724e-08	Ilex chinensis Sims	1.13652e-09	Eubotryoides grayana (Maxim.) H.Hara var. grayana	5.78753e-10
KAG010667.jpg	Aucuba japonica Thunb. var. japonica	Daphniphyllum teijsmannii Zoll. ex Kurz	0.96341	Aucuba japonica Thunb. var. ovoidea Koidz.	0.0365257	Aucuba japonica Thunb. var. japonica	6.22525e-05	Quercus glauca Thunb.	9.99992e-07	Quercus myrsinifolia Blume	5.45246e-07
JPG073583.JPG	Aucuba japonica Thunb. var. japonica	Aucuba japonica Thunb. var. japonica	0.999997	Ilex chinensis Sims	2.28879e-06	Cornus macrophylla Wall.	1.16771e-06	Aucuba japonica Thunb. var. borealis Miyabe et Kud_	1.73999e-10	Helicia cochinchinensis Lour.	4.49326e-11
JPG073787.JPG	Aucuba japonica Thunb. var. japonica	Aucuba japonica Thunb. var. japonica	0.999984	Cornus macrophylla Wall.	1.47813e-05	Meliosma tenuis Maxim.	5.12751e-07	Ilex rotunda Thunb.	1.79408e-07	Viburnum sieboldii Miq.	1.17899e-07
JPG073545.JPG	Aucuba japonica Thunb. var. japonica	Aucuba japonica Thunb. var. japonica	0.999856	Gardneria multiflora Makino	0.000143243	Myrsine seguinii H.L_v.	8.36274e-07	Ilex chinensis Sims	1.26128e-07	Ardisia japonica (Thunb.) Blume	1.69743e-09
JPG073839.JPG	Aucuba japonica Thunb. var. japonica	Aucuba japonica Thunb. var. japonica	1	Aucuba japonica Thunb. var. borealis Miyabe et Kud_	1.10892e-10	Viburnum japonicum (Thunb.) Spreng.	6.50124e-17	Ilex chinensis Sims	4.70746e-17	Sarcandra glabra (Thunb.) Nakai	2.1283e-17
JPG073825.JPG	Aucuba japonica Thunb. var. japonica	Aucuba japonica Thunb. var. japonica	1	Ilex chinensis Sims	1.15353e-07	Maesa japonica (Thunb.) Moritzi et Zoll.	9.76395e-09	Aucuba japonica Thunb. var. borealis Miyabe et Kud_	9.3473e-09	Ilex pedunculosa Miq.	5.45092e-10
JPG066805.JPG	Aucuba japonica Thunb. var. japonica	Aucuba japonica Thunb. var. japonica	1	Daphniphyllum macropodum Miq. subsp. humile (Maxim. ex Franch. et Sav.) Hurus.	3.77385e-10	Quercus glauca Thunb.	1.93801e-11	Quercus aliena Blume	1.3065e-12	Ilex chinensis Sims	1.18181e-12
JPG066887.JPG	Aucuba japonica Thunb. var. japonica	Aucuba japonica Thunb. var. japonica	0.999988	Aucuba japonica Thunb. var. borealis Miyabe et Kud_	1.24844e-05	Daphniphyllum macropodum Miq. subsp. humile (Maxim. ex Franch. et Sav.) Hurus.	3.99297e-10	Daphniphyllum teijsmannii Zoll. ex Kurz	2.62229e-10	Maesa japonica (Thunb.) Moritzi et Zoll.	2.05525e-10
JPG073823.JPG	Aucuba japonica Thunb. var. japonica	Aucuba japonica Thunb. var. japonica	0.999996	Ilex chinensis Sims	3.86348e-06	Daphniphyllum macropodum Miq. subsp. humile (Maxim. ex Franch. et Sav.) Hurus.	1.37184e-09	Sesamum indicum L.	1.44859e-10	Daphniphyllum teijsmannii Zoll. ex Kurz	1.22477e-10
JPG066787.JPG	Aucuba japonica Thunb. var. japonica	Aucuba japonica Thunb. var. japonica	1	Sesamum indicum L.	1.46228e-09	Tripterygium regelii Sprague et Takeda	2.22145e-11	Cornus macrophylla Wall.	1.41725e-12	Ilex rotunda Thunb.	6.69722e-13
RTCM-13253.jpg	Aucuba japonica Thunb. var. japonica	Aucuba japonica Thunb. var. borealis Miyabe et Kud_	0.969925	Aucuba japonica Thunb. var. japonica	0.0299088	Senecio cannabifolius Less.	6.72302e-05	Ardisia quinquegona Blume	4.74835e-05	Leotochilus x simplicifrons (Christ) Nakaike	3.54342e-05
JPG066875.JPG	Aucuba japonica Thunb. var. japonica	Aucuba japonica Thunb. var. japonica	0.999681	Clethra barbinervis Siebold et Zucc.	0.000312944	Aucuba japonica Thunb. var. borealis Miyabe et Kud_	5.21171e-06	Cornus macrophylla Wall.	3.56739e-07	Ardisia japonica (Thunb.) Blume	1.09107e-07
JPG073745.JPG	Aucuba japonica Thunb. var. japonica	Aucuba japonica Thunb. var. japonica	1	Sesamum indicum L.	1.16742e-10	Cornus macrophylla Wall.	2.54215e-12	Scrophularia kakudensis Franch.	2.28508e-13	Viburnum japonicum (Thunb.) Spreng.	5.24617e-15
JPG066853.JPG	Aucuba japonica Thunb. var. japonica	Aucuba japonica Thunb. var. japonica	1	Cornus macrophylla Wall.	5.22318e-07	Pertya robusta (Maxim.) Makino	7.40157e-10	Quercus serrata Murray	3.84044e-10	Ilex pedunculosa Miq.	6.08411e-11
00035330.jpg	Aucuba japonica Thunb. var. japonica	Aucuba japonica Thunb. var. japonica	0.997952	Daphniphyllum macropodum Miq. subsp. humile (Maxim. ex Franch. et Sav.) Hurus.	0.00199151	Daphniphyllum teijsmannii Zoll. ex Kurz	4.79298e-05	Aucuba japonica Thunb. var. ovoidea Koidz.	8.48831e-06	Cerbera manghas L.	1.84767e-07
KAG010663.jpg	Aucuba japonica Thunb. var. japonica	Aucuba japonica Thunb. var. japonica	0.999925	Aucuba japonica Thunb. var. ovoidea Koidz.	7.45601e-05	Daphniphyllum teijsmannii Zoll. ex Kurz	6.14497e-09	Aucuba japonica Thunb. var. borealis Miyabe et Kud_	1.62443e-09	Quercus acutissima Carruth.	1.40419e-09
JPG066821.JPG	Aucuba japonica Thunb. var. japonica	Aucuba japonica Thunb. var. japonica	0.999999	Aucuba japonica Thunb. var. borealis Miyabe et Kud_	8.69957e-07	Daphniphyllum macropodum Miq. subsp. humile (Maxim. ex Franch. et Sav.) Hurus.	1.84167e-07	Sarcandra glabra (Thunb.) Nakai	3.17473e-09	Daphniphyllum teijsmannii Zoll. ex Kurz	2.58708e-09
JPG073633.JPG	Aucuba japonica Thunb. var. japonica	Aucuba japonica Thunb. var. japonica	1	Ilex chinensis Sims	1.567e-09	Scrophularia kakudensis Franch.	1.84726e-11	Maesa japonica (Thunb.) Moritzi et Zoll.	1.78276e-11	Sesamum indicum L.	1.41554e-11
JPG073903.JPG	Aucuba japonica Thunb. var. japonica	Aucuba japonica Thunb. var. japonica	1	Ilex chinensis Sims	6.00553e-10	Ilex rotunda Thunb.	2.81823e-10	Ilex pedunculosa Miq.	1.81224e-10	Aucuba japonica Thunb. var. borealis Miyabe et Kud_	1.46969e-10
00004627.jpg	Aucuba japonica Thunb. var. japonica	Aucuba japonica Thunb. var. japonica	1	Aucuba japonica Thunb. var. ovoidea Koidz.	3.75235e-10	Daphniphyllum macropodum Miq. subsp. humile (Maxim. ex Franch. et Sav.) Hurus.	5.89193e-12	Aucuba japonica Thunb. var. borealis Miyabe et Kud_	1.46734e-13	Daphniphyllum teijsmannii Zoll. ex Kurz	7.7221e-14
1216608.JPG	Aucuba japonica Thunb. var. japonica	Aucuba japonica Thunb. var. japonica	0.999988	Daphniphyllum teijsmannii Zoll. ex Kurz	1.21174e-05	Neolitsea sericea (Blume) Koidz.	1.20872e-08	Quercus salicina Blume	6.64954e-09	Cornus macrophylla Wall.	5.72031e-09
JPG066781.JPG	Aucuba japonica Thunb. var. japonica	Aucuba japonica Thunb. var. japonica	0.999919	Daphniphyllum macropodum Miq. subsp. humile (Maxim. ex Franch. et Sav.) Hurus.	7.98208e-05	Ilex chinensis Sims	4.46703e-07	Salix udensis Trautv. et C.A.Mey.	2.00672e-07	Daphniphyllum teijsmannii Zoll. ex Kurz	5.53537e-09
JPG073485.JPG	Aucuba japonica Thunb. var. japonica	Aucuba japonica Thunb. var. japonica	1	Cornus macrophylla Wall.	2.5916e-09	Viburnum sieboldii Miq.	3.40498e-12	Veronica anagallis-aquatica L.	4.41909e-13	Trapa japonica Flerow	2.21105e-13
JPG073829.JPG	Aucuba japonica Thunb. var. japonica	Aucuba japonica Thunb. var. japonica	1	Ilex chinensis Sims	1.83219e-09	Sesamum indicum L.	1.6345e-13	Neolitsea sericea (Blume) Koidz.	3.35199e-14	Cornus macrophylla Wall.	1.08316e-14
JPG073835.JPG	Aucuba japonica Thunb. var. japonica	Aucuba japonica Thunb. var. japonica	1	Scrophularia kakudensis Franch.	8.15425e-11	Ilex chinensis Sims	4.4574e-11	Photinia glabra (Thunb.) Maxim.	2.62879e-11	Clethra barbinervis Siebold et Zucc.	2.45124e-11
JPG073487.JPG	Aucuba japonica Thunb. var. japonica	Aucuba japonica Thunb. var. japonica	1	Japonicalia delphiniifolia (Siebold et Zucc.) C.Ren et Q.E.Yang	1.7723e-08	Maesa japonica (Thunb.) Moritzi et Zoll.	1.4515e-09	Osmanthus heterophyllus (G.Don) P.S.Green	7.41895e-11	Ilex rotunda Thunb.	6.72379e-12
JPG066777.JPG	Aucuba japonica Thunb. var. japonica	Aucuba japonica Thunb. var. japonica	1	Daphniphyllum macropodum Miq. subsp. humile (Maxim. ex Franch. et Sav.) Hurus.	4.06262e-10	Sesamum indicum L.	2.24356e-10	Cornus macrophylla Wall.	1.02991e-10	Aucuba japonica Thunb. var. borealis Miyabe et Kud_	1.44521e-11
JPG073873.JPG	Aucuba japonica Thunb. var. japonica	Aucuba japonica Thunb. var. japonica	0.999977	Ilex chinensis Sims	2.26957e-05	Sesamum indicum L.	4.0428e-08	Potamogeton fryeri A.Benn.	3.25406e-09	Potamogeton distinctus A.Benn.	2.67619e-10
JPG073475.JPG	Aucuba japonica Thunb. var. japonica	Aucuba japonica Thunb. var. japonica	1	Maesa japonica (Thunb.) Moritzi et Zoll.	1.04632e-08	Cornus macrophylla Wall.	9.26156e-10	Sesamum indicum L.	1.68078e-11	Aucuba japonica Thunb. var. borealis Miyabe et Kud_	7.00249e-12
1677-13332.jpg	Aucuba japonica Thunb. var. japonica	Aucuba japonica Thunb. var. borealis Miyabe et Kud_	0.863529	Arisaema urashima H.Hara	0.0498151	Actinodaphne acuminata (Blume) Meisn.	0.0246171	Helicia cochinchinensis Lour.	0.0174465	Myrsine seguinii H.L_v.	0.0149163
JPG073695.JPG	Aucuba japonica Thunb. var. japonica	Aucuba japonica Thunb. var. japonica	1	Daphniphyllum macropodum Miq. subsp. humile (Maxim. ex Franch. et Sav.) Hurus.	1.25079e-09	Daphniphyllum teijsmannii Zoll. ex Kurz	1.56339e-11	Ilex rotunda Thunb.	5.29726e-12	Sesamum indicum L.	5.03811e-12
KAG121935.jpg	Aucuba japonica Thunb. var. japonica	Litsea cubeba (Lour.) Pers.	0.999558	Magnolia salicifolia (Siebld et Zucc.) Maxim.	0.000264169	Bredia yaeyamensis (Matsum.) H.L.Li	0.000111769	Daphniphyllum teijsmannii Zoll. ex Kurz	5.11428e-05	Aucuba japonica Thunb. var. ovoidea Koidz.	9.29216e-06
JPG073973.JPG	Aucuba japonica Thunb. var. japonica	Aucuba japonica Thunb. var. japonica	1	Cornus macrophylla Wall.	1.73696e-09	Aucuba japonica Thunb. var. borealis Miyabe et Kud_	1.44863e-09	Ilex chinensis Sims	1.29669e-09	Sesamum indicum L.	1.12652e-09
JPG066757.JPG	Aucuba japonica Thunb. var. japonica	Aucuba japonica Thunb. var. japonica	0.998456	Daphniphyllum macropodum Miq. subsp. humile (Maxim. ex Franch. et Sav.) Hurus.	0.00154397	Daphniphyllum teijsmannii Zoll. ex Kurz	3.70779e-07	Daphniphyllum macropodum Miq. subsp. macropodum	4.8064e-09	Sesamum indicum L.	8.33288e-12
JPG073573.JPG	Aucuba japonica Thunb. var. japonica	Aucuba japonica Thunb. var. japonica	0.999905	Daphniphyllum macropodum Miq. subsp. humile (Maxim. ex Franch. et Sav.) Hurus.	7.358e-05	Daphniphyllum teijsmannii Zoll. ex Kurz	1.80618e-05	Cornus macrophylla Wall.	2.6182e-06	Sesamum indicum L.	9.61625e-07
JPG073729.JPG	Aucuba japonica Thunb. var. japonica	Aucuba japonica Thunb. var. japonica	0.999999	Myrsine seguinii H.L_v.	4.16176e-07	Scrophularia kakudensis Franch.	1.23228e-07	Gardneria multiflora Makino	6.54963e-09	Alisma canaliculatum A.Braun et C.D.Bouch_	3.73694e-09
JPG073617.JPG	Aucuba japonica Thunb. var. japonica	Aucuba japonica Thunb. var. japonica	1	Cornus macrophylla Wall.	3.07088e-08	Maesa japonica (Thunb.) Moritzi et Zoll.	5.68775e-10	Myrsine seguinii H.L_v.	2.86292e-10	Sesamum indicum L.	4.04034e-11
JPG073481.JPG	Aucuba japonica Thunb. var. japonica	Aucuba japonica Thunb. var. japonica	1	Aucuba japonica Thunb. var. borealis Miyabe et Kud_	1.22444e-09	Ilex rotunda Thunb.	4.04031e-10	Osmanthus heterophyllus (G.Don) P.S.Green	2.55765e-10	Sesamum indicum L.	1.51302e-11
JPG073739.JPG	Aucuba japonica Thunb. var. japonica	Aucuba japonica Thunb. var. japonica	1	Cornus macrophylla Wall.	3.35996e-10	Scrophularia kakudensis Franch.	1.64504e-10	Alisma canaliculatum A.Braun et C.D.Bouch_	1.75937e-12	Scrophularia duplicatoserrata (Miq.) Makino	2.86709e-13
JPG066889.JPG	Aucuba japonica Thunb. var. japonica	Aucuba japonica Thunb. var. japonica	0.999969	Cornus macrophylla Wall.	3.12978e-05	Maesa japonica (Thunb.) Moritzi et Zoll.	2.82142e-09	Aucuba japonica Thunb. var. borealis Miyabe et Kud_	1.34877e-09	synonym	4.31958e-10
JPG073455.JPG	Aucuba japonica Thunb. var. japonica	Aucuba japonica Thunb. var. japonica	1	Cornus macrophylla Wall.	1.06739e-10	Maesa japonica (Thunb.) Moritzi et Zoll.	1.7695e-11	Gardneria multiflora Makino	1.05864e-12	Daphniphyllum macropodum Miq. subsp. humile (Maxim. ex Franch. et Sav.) Hurus.	8.62927e-13
FKSE97420.jpg	Aucuba japonica Thunb. var. japonica	Daphniphyllum macropodum Miq. subsp. humile (Maxim. ex Franch. et Sav.) Hurus.	0.500748	Aucuba japonica Thunb. var. japonica	0.438108	Aucuba japonica Thunb. var. borealis Miyabe et Kud_	0.0604968	Daphniphyllum teijsmannii Zoll. ex Kurz	0.000562942	Daphniphyllum macropodum Miq. subsp. macropodum	7.62603e-05
FKSE15532.jpg	Aucuba japonica Thunb. var. japonica	Aucuba japonica Thunb. var. japonica	0.999998	Aucuba japonica Thunb. var. borealis Miyabe et Kud_	1.62086e-06	Quercus crispula Blume var. horikawae H.Ohba	2.65322e-07	Sarcandra glabra (Thunb.) Nakai	1.11684e-08	Quercus glauca Thunb.	8.04989e-09
00036920.jpg	Aucuba japonica Thunb. var. japonica	Aucuba japonica Thunb. var. japonica	0.977888	Quercus aliena Blume	0.0221113	Quercus crispula Blume var. crispula	6.9657e-07	Daphniphyllum teijsmannii Zoll. ex Kurz	1.39787e-07	Pisonia umbellifera (J.R. et G.Forst.) Seem.	1.2044e-07
00041142.jpg	Aucuba japonica Thunb. var. japonica	Aucuba japonica Thunb. var. borealis Miyabe et Kud_	0.916119	Aucuba japonica Thunb. var. japonica	0.0836377	Daphniphyllum teijsmannii Zoll. ex Kurz	0.000118809	Pterocarya rhoifolia Siebold et Zucc.	9.46285e-05	Salix eriocarpa Franch. et Sav.	2.95095e-05
JPG066811.JPG	Aucuba japonica Thunb. var. japonica	Aucuba japonica Thunb. var. japonica	1	Daphniphyllum macropodum Miq. subsp. humile (Maxim. ex Franch. et Sav.) Hurus.	1.42158e-09	Daphniphyllum teijsmannii Zoll. ex Kurz	2.28593e-13	Aucuba japonica Thunb. var. borealis Miyabe et Kud_	1.05704e-13	Sesamum indicum L.	2.48807e-14
JPG073953.JPG	Aucuba japonica Thunb. var. japonica	Aucuba japonica Thunb. var. japonica	1	Aucuba japonica Thunb. var. borealis Miyabe et Kud_	5.16077e-09	Helicia cochinchinensis Lour.	1.28029e-11	Sesamum indicum L.	8.60013e-12	Daphniphyllum macropodum Miq. subsp. humile (Maxim. ex Franch. et Sav.) Hurus.	5.02894e-12
FKSE23106.jpg	Aucuba japonica Thunb. var. japonica	Aucuba japonica Thunb. var. japonica	0.505795	Aucuba japonica Thunb. var. borealis Miyabe et Kud_	0.493555	Cirsium inundatum Makino	0.000532894	Cirsium tonense Nakai var. tonense	5.76895e-05	Magnolia salicifolia (Siebld et Zucc.) Maxim.	2.34815e-05
JPG073949.JPG	Aucuba japonica Thunb. var. japonica	Aucuba japonica Thunb. var. japonica	1	Cornus macrophylla Wall.	6.57786e-13	Meliosma tenuis Maxim.	4.16364e-13	Viburnum japonicum (Thunb.) Spreng.	6.70798e-14	Aucuba japonica Thunb. var. borealis Miyabe et Kud_	3.18129e-14
00024391.jpg	Aucuba japonica Thunb. var. japonica	Aucuba japonica Thunb. var. japonica	1	Diospyros lotus L. var. laevis H.Ohba et S.Akiyama	1.10329e-11	Aucuba japonica Thunb. var. ovoidea Koidz.	1.60692e-12	Daphniphyllum teijsmannii Zoll. ex Kurz	4.20074e-13	Cerbera manghas L.	1.91712e-13
JPG066759.JPG	Aucuba japonica Thunb. var. japonica	Aucuba japonica Thunb. var. japonica	1	Ilex chinensis Sims	3.98979e-11	Daphniphyllum macropodum Miq. subsp. humile (Maxim. ex Franch. et Sav.) Hurus.	3.84833e-13	Daphniphyllum teijsmannii Zoll. ex Kurz	1.31542e-13	Sorbus commixta Hedl.	1.19927e-13
JPG073613.JPG	Aucuba japonica Thunb. var. japonica	Aucuba japonica Thunb. var. japonica	1	Daphniphyllum macropodum Miq. subsp. humile (Maxim. ex Franch. et Sav.) Hurus.	2.0335e-11	Daphniphyllum teijsmannii Zoll. ex Kurz	1.85838e-11	Sesamum indicum L.	6.07143e-13	Aucuba japonica Thunb. var. borealis Miyabe et Kud_	4.97257e-13
KAG010654.jpg	Aucuba japonica Thunb. var. japonica	Aucuba japonica Thunb. var. ovoidea Koidz.	0.99814	Aucuba japonica Thunb. var. japonica	0.00184918	Daphniphyllum teijsmannii Zoll. ex Kurz	1.04764e-05	Quercus acutissima Carruth.	2.53497e-08	Hamamelis japonica Siebold et Zucc. var. megalophylla (Koidz.) Kitam.	1.38359e-08
JPG066849.JPG	Aucuba japonica Thunb. var. japonica	Aucuba japonica Thunb. var. japonica	0.997494	Cornus macrophylla Wall.	0.00250605	Fraxinus sieboldiana Blume	3.32948e-07	Ardisia crenata Sims	7.72257e-08	Gardneria multiflora Makino	3.95407e-08
JPG073431.JPG	Aucuba japonica Thunb. var. japonica	Aucuba japonica Thunb. var. japonica	1	Daphniphyllum macropodum Miq. subsp. humile (Maxim. ex Franch. et Sav.) Hurus.	3.33922e-12	Viburnum japonicum (Thunb.) Spreng.	1.28578e-12	Cornus macrophylla Wall.	4.32437e-13	Daphniphyllum teijsmannii Zoll. ex Kurz	3.45064e-13
JPG066799.JPG	Aucuba japonica Thunb. var. japonica	Aucuba japonica Thunb. var. japonica	1	Daphniphyllum macropodum Miq. subsp. humile (Maxim. ex Franch. et Sav.) Hurus.	6.41724e-08	Aucuba japonica Thunb. var. borealis Miyabe et Kud_	1.72306e-13	Ilex chinensis Sims	1.60746e-14	Sesamum indicum L.	1.31085e-14
JPG073969.JPG	Aucuba japonica Thunb. var. japonica	Aucuba japonica Thunb. var. japonica	1	Ilex pedunculosa Miq.	1.62318e-07	Cornus macrophylla Wall.	5.85367e-10	Ilex chinensis Sims	2.09359e-10	Daphniphyllum macropodum Miq. subsp. humile (Maxim. ex Franch. et Sav.) Hurus.	4.19159e-11
RTCM-11211.jpg	Amaranthus retroflexus L.	Amaranthus blitum L.	0.998465	Amaranthus viridis L.	0.00149819	Echinochloa crus-galli (L.) P.Beauv. var. crus-galli	3.03831e-05	Viola hondoensis W.Becker et H.Boissieu	4.67608e-06	Amaranthus hybridus L.	1.10148e-06
FKSE94699.jpg	Amaranthus retroflexus L.	Amaranthus hybridus L.	0.998682	Amaranthus retroflexus L.	0.00121888	Phytolacca americana L.	3.89179e-05	Chenopodium album L.	2.903e-05	Amaranthus blitum L.	1.4927e-05
KAG002160.jpg	Amaranthus retroflexus L.	Amaranthus hybridus L.	0.770178	Amaranthus retroflexus L.	0.229822	Solidago virgaurea L. subsp. asiatica (Nakai ex H.Hara) Kitam. ex H.Hara	1.85824e-08	Amaranthus spinosus L.	1.37214e-08	Hedera rhombea (Miq.) Bean	2.53619e-09
FKSE32806.jpg	Amaranthus retroflexus L.	Amaranthus hybridus L.	0.895409	Amaranthus retroflexus L.	0.104525	Amaranthus blitum L.	1.81064e-05	Artemisia monophylla Kitam.	8.37835e-06	Setaria faberi R.A.W.Herrm.	7.39708e-06
KAG002149.jpg	Amaranthus retroflexus L.	Amaranthus hybridus L.	0.998548	Amaranthus retroflexus L.	0.00145121	Amaranthus viridis L.	5.19395e-07	Amaranthus blitum L.	4.42862e-10	Achyranthes bidentata Blume var. hachijoensis (Honda) H.Hara	9.49564e-11
00006202.jpg	Juncus papillosus Franch. et Sav.	Juncus wallichianus Laharpe	0.880247	Melica nutans L.	0.0609363	Juncus papillosus Franch. et Sav.	0.0313359	Juncus tenuis Willd.	0.0138324	Festuca parvigluma Steud.	0.0117801
KAG081671.jpg	Juncus papillosus Franch. et Sav.	Juncus papillosus Franch. et Sav.	0.999999	Juncus bufonius L.	5.18987e-07	Juncus krameri Franch. et Sav.	2.45e-07	Hypericum japonicum Thunb.	3.19774e-08	Juncus wallichianus Laharpe	2.95695e-09
KAG017047.jpg	Juncus papillosus Franch. et Sav.	Juncus papillosus Franch. et Sav.	0.999765	Eriocaulon miquelianum K_rn.	0.000169596	Carex rugata Ohwi	5.78695e-05	Diplazium hachijoense Nakai	3.58505e-06	Verbena officinalis L.	1.32573e-06
KAG017057.jpg	Juncus papillosus Franch. et Sav.	Juncus papillosus Franch. et Sav.	0.999973	Asplenium wilfordii Mett.	2.682e-05	Juncus prismatocarpus R.Br. subsp. leschenaultii (J.Gay ex Laharpe) Kirschner	1.04573e-07	Deyeuxia hakonensis (Franch. et Sav.) Keng	2.87372e-08	Juncus gracillimus (Buchenau) V.I.Krecz. et Gontsch.	3.689e-09
KAG017045.jpg	Juncus papillosus Franch. et Sav.	Juncus papillosus Franch. et Sav.	0.999994	Juncus prismatocarpus R.Br. subsp. leschenaultii (J.Gay ex Laharpe) Kirschner	6.29665e-06	Juncus wallichianus Laharpe	3.13309e-08	Hypericum japonicum Thunb.	1.6495e-08	Juncus krameri Franch. et Sav.	4.55546e-11
00021405.jpg	Juncus papillosus Franch. et Sav.	Juncus papillosus Franch. et Sav.	0.999999	Juncus krameri Franch. et Sav.	9.30055e-07	Juncus wallichianus Laharpe	3.02678e-07	Fimbristylis autumnalis (L.) Roem. et Schult.	9.76677e-08	Cyperus tenuispica Steud.	1.01213e-10
00011017.jpg	Juncus papillosus Franch. et Sav.	Juncus papillosus Franch. et Sav.	0.999997	Juncus wallichianus Laharpe	1.80905e-06	Fimbristylis autumnalis (L.) Roem. et Schult.	1.4363e-06	Juncus krameri Franch. et Sav.	3.34361e-08	Juncus prismatocarpus R.Br. subsp. leschenaultii (J.Gay ex Laharpe) Kirschner	1.2361e-08
KAG085465.jpg	Juncus papillosus Franch. et Sav.	Schoenoplectiella lineolata (Franch. et Sav.) J.Jung et H.K.Choi	0.543291	Juncus prismatocarpus R.Br. subsp. leschenaultii (J.Gay ex Laharpe) Kirschner	0.446677	Scleria parvula Steud.	0.00302186	Solanum nigrescens M.Martens et Galeotti	0.00258916	Juncus papillosus Franch. et Sav.	0.00139953
KAG017043.jpg	Juncus papillosus Franch. et Sav.	Juncus papillosus Franch. et Sav.	0.999911	Juncus bufonius L.	8.88466e-05	Juncus wallichianus Laharpe	1.20101e-07	Juncus gracillimus (Buchenau) V.I.Krecz. et Gontsch.	2.56791e-08	Juncus prismatocarpus R.Br. subsp. leschenaultii (J.Gay ex Laharpe) Kirschner	6.10301e-09
KAG017059.jpg	Juncus papillosus Franch. et Sav.	Juncus papillosus Franch. et Sav.	0.992458	Juncus bufonius L.	0.0050011	Juncus tenuis Willd.	0.00253448	Juncus prismatocarpus R.Br. subsp. leschenaultii (J.Gay ex Laharpe) Kirschner	5.39683e-06	Fimbristylis squarrosa Vahl	8.00432e-07
00023405.jpg	Juncus papillosus Franch. et Sav.	Juncus papillosus Franch. et Sav.	1	Juncus prismatocarpus R.Br. subsp. leschenaultii (J.Gay ex Laharpe) Kirschner	4.80845e-10	Juncus krameri Franch. et Sav.	4.0258e-11	Fimbristylis complanata (Retz.) Link f. exaltata T.Koyama	2.55716e-13	Ranunculus sceleratus L.	3.04615e-14
9035-12586.jpg	Juncus papillosus Franch. et Sav.	Juncus papillosus Franch. et Sav.	0.864657	Juncus krameri Franch. et Sav.	0.122983	Scirpus wichurae Boeck. f. concolor (Maxim.) Ohwi	0.00677297	Juncus prismatocarpus R.Br. subsp. leschenaultii (J.Gay ex Laharpe) Kirschner	0.0024992	Cyperus iria L.	0.000597062
KAG017053.jpg	Juncus papillosus Franch. et Sav.	Juncus papillosus Franch. et Sav.	1	Juncus tenuis Willd.	5.71755e-09	Pogonatherum crinitum (Thunb.) Kunth	8.01297e-10	Psilotum nudum (L.) P.Beauv.	6.54583e-11	Juncus bufonius L.	4.60685e-11
TRPM-P-880-0013-004.jpg	Juncus papillosus Franch. et Sav.	Juncus papillosus Franch. et Sav.	0.998494	Juncus krameri Franch. et Sav.	0.00135643	Juncus wallichianus Laharpe	9.24718e-05	Juncus prismatocarpus R.Br. subsp. leschenaultii (J.Gay ex Laharpe) Kirschner	5.63628e-05	Cyperus tenuispica Steud.	1.56827e-07
FKSE40173.jpg	Juncus papillosus Franch. et Sav.	Juncus papillosus Franch. et Sav.	0.753911	Juncus krameri Franch. et Sav.	0.24608	Juncus prismatocarpus R.Br. subsp. leschenaultii (J.Gay ex Laharpe) Kirschner	7.61055e-06	Juncus wallichianus Laharpe	4.68609e-07	Juncus tenuis Willd.	8.26413e-09
FKSE36267.jpg	Juncus papillosus Franch. et Sav.	Juncus papillosus Franch. et Sav.	0.999973	Juncus krameri Franch. et Sav.	2.64332e-05	Juncus prismatocarpus R.Br. subsp. leschenaultii (J.Gay ex Laharpe) Kirschner	9.10319e-07	Juncus bufonius L.	5.33417e-09	Linum medium (Planch.) Britton	4.006e-09
KAG017049.jpg	Juncus papillosus Franch. et Sav.	Juncus papillosus Franch. et Sav.	0.998661	Juncus wallichianus Laharpe	0.00122528	Juncus bufonius L.	6.69303e-05	Fimbristylis squarrosa Vahl	4.40513e-05	Fimbristylis velata R.Br.	1.46396e-06
KAG063849.jpg	Carex leucochlora Bunge var. leucochlora	Carex leucochlora Bunge var. leucochlora	1	Fimbristylis diphylloides Makino	1.49164e-08	Carex curvicollis Franch. et Sav.	1.24448e-08	Carex nervata Franch. et Sav.	3.46925e-09	Carex fibrillosa Franch. et Sav.	1.99863e-09
C2055365.jpg	Carex leucochlora Bunge var. leucochlora	Carex leucochlora Bunge var. leucochlora	1	Carex mitrata Franch. var. aristata Ohwi	9.26903e-11	Cerasus jamasakura (Siebold ex Koidz.) H.Ohba	4.0184e-11	Acer pictum Thunb. subsp. dissectum (Wesm.) H.Ohashi	2.53144e-11	Oxalis corniculata L.	8.49296e-12
C2055499.jpg	Carex leucochlora Bunge var. leucochlora	Carex leucochlora Bunge var. leucochlora	1	Broussonetia monoica Hance	1.89654e-15	Carex leucochlora Bunge var. gracillima (Akiyama) Katsuy.	8.11154e-16	Carex rhizopoda Maxim.	7.41282e-16	Carex curvicollis Franch. et Sav.	6.19925e-16
C2055556.jpg	Carex leucochlora Bunge var. leucochlora	Carex leucochlora Bunge var. leucochlora	0.968691	Carex sachalinensis F.Schmidt var. alterniflora (Franch.) Ohwi	0.0311868	Carex lanceolata Boott	7.85701e-05	Acer sieboldianum Miq.	1.76554e-05	Carex sachalinensis F.Schmidt var. arimaensis (Ohwi) Ohwi	9.00272e-06
C2055444.jpg	Carex leucochlora Bunge var. leucochlora	Carex leucochlora Bunge var. leucochlora	0.998481	Carex sachalinensis F.Schmidt var. alterniflora (Franch.) Ohwi	0.00149961	Poa acroleuca Steud.	1.73069e-05	Poa hisauchii Honda	7.82073e-07	Festuca parvigluma Steud.	5.23024e-07
00041094.jpg	Carex leucochlora Bunge var. leucochlora	Carex leucochlora Bunge var. leucochlora	0.880691	Carex fibrillosa Franch. et Sav.	0.0514129	Carex mitrata Franch. var. mitrata	0.043824	Carex leucochlora Bunge var. gracillima (Akiyama) Katsuy.	0.0117503	Carex stenostachys Franch. et Sav. var. stenostachys	0.00590544
KAG122118.jpg	Carex leucochlora Bunge var. leucochlora	Carex discoidea Boott var. discoidea	0.991034	Carex curvicollis Franch. et Sav.	0.00530081	Carex leucochlora Bunge var. leucochlora	0.00098323	Carex sachalinensis F.Schmidt var. alterniflora (Franch.) Ohwi	0.000845503	Carex rugata Ohwi	0.000567882
KAG063862.jpg	Carex leucochlora Bunge var. leucochlora	Carex nubigena D.Don subsp. albata (Boott ex Franch. et Sav.) T.Koyama var. franchetiana Ohwi	0.99953	Carex gibba Wahlenb.	0.00017967	Carex sachalinensis F.Schmidt var. alterniflora (Franch.) Ohwi	0.00010814	Carex nervata Franch. et Sav.	4.63184e-05	Carex chrysolepis Franch. et Sav.	4.54273e-05
C2055571.jpg	Carex leucochlora Bunge var. leucochlora	Carex leucochlora Bunge var. leucochlora	1	Poa acroleuca Steud.	2.84963e-08	Carex sachalinensis F.Schmidt var. arimaensis (Ohwi) Ohwi	9.52101e-09	Carex grallatoria Maxim. var. grallatoria	6.73089e-09	Carex lanceolata Boott	3.31379e-09
KAG063819.jpg	Carex leucochlora Bunge var. leucochlora	Carex leucochlora Bunge var. leucochlora	0.999982	Carex mitrata Franch. var. mitrata	1.67997e-05	Carex discoidea Boott var. discoidea	1.02249e-06	Carex rhizopoda Maxim.	1.18461e-07	Carex fibrillosa Franch. et Sav.	1.56638e-08
KAG063885.jpg	Carex leucochlora Bunge var. leucochlora	Carex leucochlora Bunge var. leucochlora	0.998809	Carex tristachya Thunb.	0.00116628	Carex parciflora Boott var. macroglossa (Franch. et Sav.) Ohwi	1.92131e-05	Carex mitrata Franch. var. mitrata	2.18866e-06	Carex tristachya Thunb. var. pocilliformis (Boott) K_k.	1.95645e-06
C2055491.jpg	Carex leucochlora Bunge var. leucochlora	Carex leucochlora Bunge var. leucochlora	1	Carex kiotensis Franch. et Sav.	2.44044e-15	Carex wahuensis C.A.Mey. var. bongardii (Boott) Franch. et Sav.	1.96618e-15	Setaria faberi R.A.W.Herrm.	1.67328e-16	Anisocampium sheareri (Baker) Ching	2.92884e-17
1213863.JPG	Carex leucochlora Bunge var. leucochlora	Carex leucochlora Bunge var. leucochlora	0.86955	Carex mitrata Franch. var. mitrata	0.0827089	Cyperus flaccidus R.Br.	0.0130751	Juncus prismatocarpus R.Br. subsp. leschenaultii (J.Gay ex Laharpe) Kirschner	0.00980698	Selaginella involvens (Sw.) Spring	0.00458621
C2055472.jpg	Carex leucochlora Bunge var. leucochlora	Carex leucochlora Bunge var. leucochlora	1	Carex leucochlora Bunge var. gracillima (Akiyama) Katsuy.	8.55582e-13	synonym	8.21563e-13	Poa acroleuca Steud.	2.46858e-13	Carex parciflora Boott var. macroglossa (Franch. et Sav.) Ohwi	1.27304e-13
C2055299.jpg	Carex leucochlora Bunge var. leucochlora	Carex leucochlora Bunge var. leucochlora	1	Carex wahuensis C.A.Mey. var. bongardii (Boott) Franch. et Sav.	1.27311e-18	Carex mitrata Franch. var. aristata Ohwi	1.35966e-19	Carex lanceolata Boott	8.5837e-20	Acer japonicum Thunb.	5.77782e-20
1286441.JPG	Carex leucochlora Bunge var. leucochlora	Sporobolus indicus (L.) R.Br. var. purpureosuffusus (Ohwi) T.Koyama f. spiciformis T.Koyama	0.972202	Carex conica Boott var. conica	0.0111145	Carex mitrata Franch. var. mitrata	0.00799258	Carex sachalinensis F.Schmidt var. alterniflora (Franch.) Ohwi	0.0042149	Polystichum tsus-simense (Hook.) J.Sm. var. tsus-simense	0.00224674
KAG063895.jpg	Carex leucochlora Bunge var. leucochlora	Carex leucochlora Bunge var. leucochlora	1	Carex discoidea Boott var. discoidea	1.42368e-07	Carex mitrata Franch. var. mitrata	1.2731e-07	Carex curvicollis Franch. et Sav.	9.76645e-08	Carex tristachya Thunb.	5.15823e-09
C2055528.jpg	Carex leucochlora Bunge var. leucochlora	Carex leucochlora Bunge var. leucochlora	1	Poa annua L.	7.57022e-10	Carex mitrata Franch. var. mitrata	7.18976e-11	Carex multifolia Ohwi var. multifolia	5.20809e-11	Selaginella tamariscina (P.Beauv.) Spring	1.44203e-11
C2055188.jpg	Carex leucochlora Bunge var. leucochlora	Carex leucochlora Bunge var. leucochlora	1	Carex tristachya Thunb. var. pocilliformis (Boott) K_k.	1.02019e-13	synonym	6.77362e-14	Setaria faberi R.A.W.Herrm.	2.52737e-14	Diplazium nipponicum Tagawa	4.74494e-15
C2055415.jpg	Carex leucochlora Bunge var. leucochlora	Carex leucochlora Bunge var. leucochlora	1	Carex nervata Franch. et Sav.	1.08507e-12	Carex wahuensis C.A.Mey. var. bongardii (Boott) Franch. et Sav.	2.53877e-15	Carex sachalinensis F.Schmidt var. alterniflora (Franch.) Ohwi	1.37612e-15	Acer amoenum Carri_re var. amoenum	3.93027e-16
C2055434.jpg	Carex leucochlora Bunge var. leucochlora	Carex leucochlora Bunge var. leucochlora	0.999927	Carex multifolia Ohwi var. multifolia	7.29183e-05	Carex sachalinensis F.Schmidt var. alterniflora (Franch.) Ohwi	4.54484e-09	Viola kusanoana Makino	3.15021e-09	Carex kiotensis Franch. et Sav.	6.69443e-10
C2055467.jpg	Carex leucochlora Bunge var. leucochlora	Carex leucochlora Bunge var. leucochlora	1	Deparia okuboana (Makino) M.Kato	1.40973e-11	Carex discoidea Boott var. discoidea	5.23471e-12	Cyperus nipponicus Franch. et Sav. var. nipponicus	3.02307e-12	Carex mitrata Franch. var. aristata Ohwi	1.1567e-12
TRPM-P-843-0061-004.jpg	Carex leucochlora Bunge var. leucochlora	Carex discoidea Boott var. discoidea	0.972618	Carex leucochlora Bunge var. candolleana (H.L_v. et Vaniot) Katsuy.	0.0112193	Carex leucochlora Bunge var. leucochlora	0.00992313	Carex rugata Ohwi	0.0045245	Carex mitrata Franch. var. aristata Ohwi	0.00111573
C2055532.jpg	Carex leucochlora Bunge var. leucochlora	Carex leucochlora Bunge var. leucochlora	1	Carex wahuensis C.A.Mey. var. bongardii (Boott) Franch. et Sav.	1.99065e-16	Carex nervata Franch. et Sav.	1.25535e-16	Carex leucochlora Bunge var. gracillima (Akiyama) Katsuy.	1.2096e-17	Carex mitrata Franch. var. aristata Ohwi	5.2387e-18
C2055265.jpg	Carex leucochlora Bunge var. leucochlora	Carex leucochlora Bunge var. leucochlora	1	Carex wahuensis C.A.Mey. var. bongardii (Boott) Franch. et Sav.	1.07519e-10	Carex mitrata Franch. var. mitrata	6.52299e-12	Carex lanceolata Boott	2.06938e-12	Carex mitrata Franch. var. aristata Ohwi	1.35712e-12
C2055410.jpg	Carex leucochlora Bunge var. leucochlora	Carex leucochlora Bunge var. leucochlora	1	Carex lanceolata Boott	4.17285e-10	Carex sachalinensis F.Schmidt var. alterniflora (Franch.) Ohwi	5.59504e-11	Carex kiotensis Franch. et Sav.	3.15468e-11	Thelypteris japonica (Baker) Ching x T. musashiensis (Hiyama) Nakato, Sahashi et M.Kato	2.56262e-11
C2055432.jpg	Carex leucochlora Bunge var. leucochlora	Carex leucochlora Bunge var. leucochlora	1	Carex mitrata Franch. var. aristata Ohwi	7.81746e-09	Carex leucochlora Bunge var. gracillima (Akiyama) Katsuy.	4.87256e-11	Carex mitrata Franch. var. mitrata	1.09411e-11	Carex discoidea Boott var. discoidea	1.20766e-12
726689.jpg	Carex leucochlora Bunge var. leucochlora	Carex leucochlora Bunge var. leucochlora	0.999922	Carex rhizopoda Maxim.	6.41441e-05	Anthoxanthum odoratum L. subsp. odoratum	7.33505e-06	Carex tristachya Thunb.	6.11171e-06	Juncus tenuis Willd.	3.97828e-09
C2055284.jpg	Carex leucochlora Bunge var. leucochlora	Carex leucochlora Bunge var. leucochlora	1	Carex wahuensis C.A.Mey. var. bongardii (Boott) Franch. et Sav.	1.22633e-14	Carex parciflora Boott var. macroglossa (Franch. et Sav.) Ohwi	3.03055e-15	Carex japonica Thunb.	2.32932e-15	Carex ligulata Nees	1.71936e-15
C2055328.jpg	Carex leucochlora Bunge var. leucochlora	Carex leucochlora Bunge var. leucochlora	0.998659	Carex leucochlora Bunge var. gracillima (Akiyama) Katsuy.	0.00123799	Carex mitrata Franch. var. aristata Ohwi	5.81196e-05	Poa annua L.	4.4607e-05	Carex leucochlora Bunge var. candolleana (H.L_v. et Vaniot) Katsuy.	3.86633e-07
C2055554.jpg	Carex leucochlora Bunge var. leucochlora	Carex leucochlora Bunge var. leucochlora	1	Carex mitrata Franch. var. mitrata	2.73584e-12	Carex sachalinensis F.Schmidt var. alterniflora (Franch.) Ohwi	4.14769e-13	Carex mitrata Franch. var. aristata Ohwi	3.84118e-13	Carex lanceolata Boott	2.66717e-13
C2055294.jpg	Carex leucochlora Bunge var. leucochlora	Carex leucochlora Bunge var. leucochlora	1	Acer pictum Thunb. subsp. dissectum (Wesm.) H.Ohashi	2.12662e-09	Carex japonica Thunb.	1.71406e-09	Carex mitrata Franch. var. aristata Ohwi	9.60542e-10	Oxalis corniculata L.	8.82702e-10
C2055515.jpg	Carex leucochlora Bunge var. leucochlora	Carex leucochlora Bunge var. leucochlora	1	Carex sachalinensis F.Schmidt var. alterniflora (Franch.) Ohwi	8.44679e-09	Carex mitrata Franch. var. mitrata	3.01275e-10	Carex leucochlora Bunge var. gracillima (Akiyama) Katsuy.	2.04549e-10	Carex discoidea Boott var. discoidea	2.33474e-11
C2055452.jpg	Carex leucochlora Bunge var. leucochlora	Carex leucochlora Bunge var. leucochlora	1	Carex mitrata Franch. var. aristata Ohwi	7.37727e-08	Carex mitrata Franch. var. mitrata	1.16909e-09	Carex lanceolata Boott	2.74311e-10	Carex leucochlora Bunge var. candolleana (H.L_v. et Vaniot) Katsuy.	6.15237e-11
C2055385.jpg	Carex leucochlora Bunge var. leucochlora	Carex leucochlora Bunge var. leucochlora	1	Carex wahuensis C.A.Mey. var. bongardii (Boott) Franch. et Sav.	2.06838e-15	synonym	4.36559e-16	Setaria faberi R.A.W.Herrm.	2.36623e-16	Acer amoenum Carri_re var. amoenum	2.02804e-16
KAG063866.jpg	Carex leucochlora Bunge var. leucochlora	Carex sachalinensis F.Schmidt var. alterniflora (Franch.) Ohwi	0.553175	Deyeuxia hakonensis (Franch. et Sav.) Keng	0.169242	Carex maximowiczii Miq. var. maximowiczii	0.0865155	Carex japonica Thunb.	0.0425464	Arabidopsis kamchatica (DC.) K.Shimizu et Kudoh subsp. kamchatica	0.0321396
C2055248.jpg	Carex leucochlora Bunge var. leucochlora	Carex leucochlora Bunge var. leucochlora	1	Carex nubigena D.Don subsp. albata (Boott ex Franch. et Sav.) T.Koyama var. franchetiana Ohwi	1.11456e-10	Carex mitrata Franch. var. aristata Ohwi	6.51675e-11	Carex japonica Thunb.	1.16187e-12	Carex aphanolepis Franch. et Sav.	9.112e-13
C2055535.jpg	Carex leucochlora Bunge var. leucochlora	Carex leucochlora Bunge var. leucochlora	1	Carex leucochlora Bunge var. gracillima (Akiyama) Katsuy.	6.11255e-14	Carex mitrata Franch. var. aristata Ohwi	3.4856e-14	Deparia okuboana (Makino) M.Kato	1.02434e-15	Carex rhizopoda Maxim.	1.20524e-16
KAG063844.jpg	Carex leucochlora Bunge var. leucochlora	Carex leucochlora Bunge var. leucochlora	0.995779	Fimbristylis ovata (Burm.f.) J.Kern	0.00131764	Carex tristachya Thunb. var. pocilliformis (Boott) K_k.	0.001121	Carex sachalinensis F.Schmidt var. alterniflora (Franch.) Ohwi	0.00062212	Carex biwensis Franch.	0.000303441
C2055186.jpg	Carex leucochlora Bunge var. leucochlora	Carex leucochlora Bunge var. leucochlora	0.998802	Carex omiana Franch. et Sav. var. omiana	0.000469322	Poa hisauchii Honda	0.000410568	Carex lanceolata Boott	0.000184378	Carex sachalinensis F.Schmidt var. alterniflora (Franch.) Ohwi	3.93531e-05
C2055559.jpg	Carex leucochlora Bunge var. leucochlora	Carex leucochlora Bunge var. leucochlora	1	Carex sachalinensis F.Schmidt var. alterniflora (Franch.) Ohwi	7.0632e-09	Carex japonica Thunb.	2.40246e-10	Carex mitrata Franch. var. aristata Ohwi	1.57559e-11	Carex lanceolata Boott	6.72749e-12
TRPM-P-843-0061-005.jpg	Carex leucochlora Bunge var. leucochlora	Carex leucochlora Bunge var. candolleana (H.L_v. et Vaniot) Katsuy.	0.768017	Carex leucochlora Bunge var. leucochlora	0.19749	Carex mitrata Franch. var. mitrata	0.0176035	Carex rugata Ohwi	0.0148276	Carex discoidea Boott var. discoidea	0.00127041
C2055327.jpg	Carex leucochlora Bunge var. leucochlora	Carex leucochlora Bunge var. leucochlora	1	synonym	5.51309e-11	Carex mitrata Franch. var. aristata Ohwi	5.52125e-12	Cerasus jamasakura (Siebold ex Koidz.) H.Ohba	2.4742e-12	Carex nervata Franch. et Sav.	1.94312e-13
C2055438.jpg	Carex leucochlora Bunge var. leucochlora	Carex leucochlora Bunge var. leucochlora	1	Carex mitrata Franch. var. aristata Ohwi	5.27642e-13	Carex wahuensis C.A.Mey. var. bongardii (Boott) Franch. et Sav.	3.99146e-13	Carex japonica Thunb.	1.34811e-14	Carex lanceolata Boott	1.20351e-14
C2055409.jpg	Carex leucochlora Bunge var. leucochlora	Carex leucochlora Bunge var. leucochlora	1	Carex mitrata Franch. var. aristata Ohwi	1.62065e-11	Carex discoidea Boott var. discoidea	3.44142e-13	Cerasus jamasakura (Siebold ex Koidz.) H.Ohba	1.34269e-13	Carex leucochlora Bunge var. gracillima (Akiyama) Katsuy.	8.29994e-14
C2055250.jpg	Carex leucochlora Bunge var. leucochlora	Carex leucochlora Bunge var. leucochlora	1	Deparia okuboana (Makino) M.Kato	1.26007e-08	Oxalis corniculata L.	1.26388e-09	Thelypteris japonica (Baker) Ching x T. musashiensis (Hiyama) Nakato, Sahashi et M.Kato	2.74423e-10	Blechnopsis orientalis (L.) C.Presl	2.03563e-10
1119663.JPG	Carex leucochlora Bunge var. leucochlora	Carex sociata Boott	0.999981	Carex pisiformis Boott	1.02332e-05	Carex conica Boott var. conica	6.71756e-06	Carex stenostachys Franch. et Sav. var. cuneata (Ohwi) Ohwi et T.Koyama	4.81182e-07	Thelypteris acuminata (Houtt.) C.V.Morton x T. parasitica (L.) Tardieu	3.89938e-07
1213862.JPG	Carex leucochlora Bunge var. leucochlora	Carex discoidea Boott var. discoidea	0.999989	Carex leucochlora Bunge var. leucochlora	9.9803e-06	Carex mitrata Franch. var. aristata Ohwi	3.87776e-07	Ranunculus japonicus Thunb.	8.71836e-08	Carex leucochlora Bunge var. candolleana (H.L_v. et Vaniot) Katsuy.	8.45267e-08
C2055358.jpg	Carex leucochlora Bunge var. leucochlora	Carex leucochlora Bunge var. leucochlora	1	Poa annua L.	1.76869e-14	Oxalis corniculata L.	4.72568e-16	Thelypteris japonica (Baker) Ching x T. musashiensis (Hiyama) Nakato, Sahashi et M.Kato	4.3016e-16	Poa acroleuca Steud.	2.06707e-17
C2055201.jpg	Carex leucochlora Bunge var. leucochlora	Carex leucochlora Bunge var. leucochlora	1	Acer pictum Thunb. subsp. dissectum (Wesm.) H.Ohashi	5.7001e-14	Acer amoenum Carri_re var. amoenum	7.33158e-15	Carex curvicollis Franch. et Sav.	2.36142e-16	Acer sieboldianum Miq.	1.67231e-16
C2055510.jpg	Carex leucochlora Bunge var. leucochlora	Carex leucochlora Bunge var. leucochlora	1	Carex discoidea Boott var. discoidea	1.14915e-09	Carex mitrata Franch. var. aristata Ohwi	7.41157e-11	Carex leucochlora Bunge var. gracillima (Akiyama) Katsuy.	3.06585e-12	Carex parciflora Boott var. macroglossa (Franch. et Sav.) Ohwi	2.52161e-12
C2055345.jpg	Carex leucochlora Bunge var. leucochlora	Carex leucochlora Bunge var. leucochlora	1	Deparia okuboana (Makino) M.Kato	1.07853e-14	Lespedeza homoloba Nakai	2.08206e-15	Carex mitrata Franch. var. aristata Ohwi	5.95848e-16	Thelypteris japonica (Baker) Ching x T. musashiensis (Hiyama) Nakato, Sahashi et M.Kato	5.39682e-16
C2055703.jpg	Carex leucochlora Bunge var. leucochlora	Carex leucochlora Bunge var. leucochlora	0.999972	Carex mitrata Franch. var. aristata Ohwi	2.44279e-05	Carex ischnostachya Steud. var. ischnostachya	2.456e-06	Carex parciflora Boott var. macroglossa (Franch. et Sav.) Ohwi	1.05534e-06	Carex aphanolepis Franch. et Sav.	8.48416e-08
KAG121332.jpg	Carex leucochlora Bunge var. leucochlora	Carex leucochlora Bunge var. leucochlora	0.605922	Carex fibrillosa Franch. et Sav.	0.380339	Carex transversa Boott	0.0122127	Carex leucochlora Bunge var. gracillima (Akiyama) Katsuy.	0.000685891	Carex discoidea Boott var. discoidea	0.000304084
C2055189.jpg	Carex leucochlora Bunge var. leucochlora	Carex leucochlora Bunge var. leucochlora	1	Carex arenicola F.Schmidt	1.44922e-07	Carex mitrata Franch. var. aristata Ohwi	2.175e-09	synonym	3.67391e-10	Arisaema yamatense (Nakai) Nakai subsp. yamatense	3.09587e-11
C2055316.jpg	Carex leucochlora Bunge var. leucochlora	Carex leucochlora Bunge var. leucochlora	1	synonym	3.66947e-13	Carex japonica Thunb.	2.01657e-13	Carex mitrata Franch. var. aristata Ohwi	8.45926e-15	Carex arenicola F.Schmidt	3.75864e-15
C2055546.jpg	Carex leucochlora Bunge var. leucochlora	Carex leucochlora Bunge var. leucochlora	1	Carex sachalinensis F.Schmidt var. alterniflora (Franch.) Ohwi	8.78339e-12	synonym	1.94892e-13	Carex japonica Thunb.	2.7754e-15	Carex wahuensis C.A.Mey. var. bongardii (Boott) Franch. et Sav.	7.6644e-17
KAG086229.jpg	Carex leucochlora Bunge var. leucochlora	Carex leucochlora Bunge var. leucochlora	0.999045	Carex leucochlora Bunge var. candolleana (H.L_v. et Vaniot) Katsuy.	0.000572507	Carex mitrata Franch. var. mitrata	0.000340829	Carex sachalinensis F.Schmidt var. alterniflora (Franch.) Ohwi	1.98418e-05	Carex parciflora Boott var. macroglossa (Franch. et Sav.) Ohwi	7.5637e-06
00020834.jpg	Carex leucochlora Bunge var. leucochlora	Carex leucochlora Bunge var. leucochlora	0.990699	Carex leucochlora Bunge var. candolleana (H.L_v. et Vaniot) Katsuy.	0.0031223	Carex capillacea Boott var. capillacea	0.00257897	Carex leucochlora Bunge var. gracillima (Akiyama) Katsuy.	0.00200854	Carex mitrata Franch. var. mitrata	0.00101682
C2055430.jpg	Carex leucochlora Bunge var. leucochlora	Carex leucochlora Bunge var. leucochlora	1	Carex mitrata Franch. var. aristata Ohwi	6.52787e-10	Carex sachalinensis F.Schmidt var. alterniflora (Franch.) Ohwi	1.25882e-10	Carex parciflora Boott var. macroglossa (Franch. et Sav.) Ohwi	9.07501e-11	Poa annua L.	6.67281e-11
C2055336.jpg	Carex leucochlora Bunge var. leucochlora	Carex leucochlora Bunge var. leucochlora	1	Carex nubigena D.Don subsp. albata (Boott ex Franch. et Sav.) T.Koyama var. franchetiana Ohwi	2.53183e-11	Carex mitrata Franch. var. aristata Ohwi	1.18462e-11	Carex japonica Thunb.	6.62617e-12	Poa crassinervis Honda	9.62349e-13
C2055222.jpg	Carex leucochlora Bunge var. leucochlora	Carex leucochlora Bunge var. leucochlora	1	Cerasus jamasakura (Siebold ex Koidz.) H.Ohba	2.32764e-14	Carex mitrata Franch. var. aristata Ohwi	2.22446e-14	Carex curvicollis Franch. et Sav.	1.16124e-14	Carex lanceolata Boott	3.81744e-15
C2055325.jpg	Carex leucochlora Bunge var. leucochlora	Carex leucochlora Bunge var. leucochlora	1	Carex omiana Franch. et Sav. var. omiana	2.92071e-12	Carex mitrata Franch. var. aristata Ohwi	7.81136e-13	Carex japonica Thunb.	2.27111e-13	Carex wahuensis C.A.Mey. var. bongardii (Boott) Franch. et Sav.	1.24813e-13
00020060.jpg	Carex leucochlora Bunge var. leucochlora	Carex blepharicarpa Franch.	0.773918	Carex daisenensis Nakai	0.210412	Carex conica Boott var. conica	0.0100787	Carex leucochlora Bunge var. candolleana (H.L_v. et Vaniot) Katsuy.	0.00410219	Carex bostrychostigma Maxim.	0.000496776
KAG063825.jpg	Carex leucochlora Bunge var. leucochlora	Carex leucochlora Bunge var. leucochlora	0.999578	Carex discoidea Boott var. discoidea	0.000231631	Carex tristachya Thunb.	0.000120517	Carex rugata Ohwi	3.80282e-05	Carex parciflora Boott var. macroglossa (Franch. et Sav.) Ohwi	1.28495e-05
C2055541.jpg	Carex leucochlora Bunge var. leucochlora	Carex leucochlora Bunge var. leucochlora	1	synonym	1.03046e-09	Carex wahuensis C.A.Mey. var. bongardii (Boott) Franch. et Sav.	1.32318e-12	Cerasus jamasakura (Siebold ex Koidz.) H.Ohba	1.00675e-12	Carex nubigena D.Don subsp. albata (Boott ex Franch. et Sav.) T.Koyama var. franchetiana Ohwi	7.01081e-13
C2055207.jpg	Carex leucochlora Bunge var. leucochlora	Carex leucochlora Bunge var. leucochlora	1	Carex arenicola F.Schmidt	3.65579e-10	Carex sachalinensis F.Schmidt var. alterniflora (Franch.) Ohwi	1.63555e-11	synonym	8.70671e-12	Poa annua L.	4.13349e-13
KAG063875.jpg	Carex leucochlora Bunge var. leucochlora	Carex rugata Ohwi	0.371277	Carex mitrata Franch. var. mitrata	0.32287	Carex leucochlora Bunge var. leucochlora	0.294473	Carex discoidea Boott var. discoidea	0.0091974	Carex tristachya Thunb. var. pocilliformis (Boott) K_k.	0.00169471
C2055479.jpg	Carex leucochlora Bunge var. leucochlora	Carex leucochlora Bunge var. leucochlora	1	Carex mitrata Franch. var. aristata Ohwi	3.0001e-11	Melica nutans L.	6.08114e-13	Oxalis corniculata L.	2.53864e-14	Carex aphanolepis Franch. et Sav.	1.75637e-14
C2055543.jpg	Carex leucochlora Bunge var. leucochlora	Carex leucochlora Bunge var. leucochlora	1	Carex mitrata Franch. var. aristata Ohwi	6.92238e-09	Poa annua L.	1.79338e-10	Carex discoidea Boott var. discoidea	7.2992e-11	Carex leucochlora Bunge var. gracillima (Akiyama) Katsuy.	1.0221e-11
C2055473.jpg	Carex leucochlora Bunge var. leucochlora	Carex leucochlora Bunge var. leucochlora	1	Carex japonica Thunb.	6.01526e-12	Carex aphanolepis Franch. et Sav.	1.30401e-12	Carex fibrillosa Franch. et Sav.	5.2365e-14	Carex mitrata Franch. var. aristata Ohwi	2.91231e-14
KAG063859.jpg	Carex leucochlora Bunge var. leucochlora	Carex discoidea Boott var. discoidea	0.782173	Carex leucochlora Bunge var. leucochlora	0.215978	Carex leucochlora Bunge var. candolleana (H.L_v. et Vaniot) Katsuy.	0.00157643	Carex leucochlora Bunge var. gracillima (Akiyama) Katsuy.	0.000153658	Carex fibrillosa Franch. et Sav.	5.92779e-05
C2055196.jpg	Carex leucochlora Bunge var. leucochlora	Carex leucochlora Bunge var. leucochlora	1	Carex mitrata Franch. var. aristata Ohwi	1.50159e-14	Carex tristachya Thunb. var. pocilliformis (Boott) K_k.	3.42819e-16	synonym	2.87531e-16	Carex sachalinensis F.Schmidt var. alterniflora (Franch.) Ohwi	2.70011e-16
C2055356.jpg	Carex leucochlora Bunge var. leucochlora	Carex leucochlora Bunge var. leucochlora	1	Carex mitrata Franch. var. aristata Ohwi	2.25392e-15	Carex leucochlora Bunge var. gracillima (Akiyama) Katsuy.	2.46635e-16	Carex parciflora Boott var. macroglossa (Franch. et Sav.) Ohwi	6.97795e-19	Carex sachalinensis F.Schmidt var. alterniflora (Franch.) Ohwi	2.27375e-20
C2055192.jpg	Carex leucochlora Bunge var. leucochlora	Carex leucochlora Bunge var. leucochlora	1	Carex mitrata Franch. var. aristata Ohwi	2.87064e-10	Carex leucochlora Bunge var. gracillima (Akiyama) Katsuy.	1.37151e-10	Carex lanceolata Boott	3.23727e-11	Cerasus jamasakura (Siebold ex Koidz.) H.Ohba	2.46176e-11
C2055565.jpg	Carex leucochlora Bunge var. leucochlora	Carex leucochlora Bunge var. leucochlora	1	Carex mitrata Franch. var. aristata Ohwi	1.36021e-10	Oxalis corniculata L.	6.10297e-11	Carex leucochlora Bunge var. gracillima (Akiyama) Katsuy.	1.64378e-11	Callitriche palustris L.	1.28848e-11
C2055231.jpg	Carex leucochlora Bunge var. leucochlora	Carex leucochlora Bunge var. leucochlora	1	Carex lanceolata Boott	3.03702e-14	Carex leucochlora Bunge var. gracillima (Akiyama) Katsuy.	2.04432e-14	Carex mitrata Franch. var. mitrata	2.27061e-16	Carex japonica Thunb.	2.53254e-17
C2055411.jpg	Carex leucochlora Bunge var. leucochlora	Carex leucochlora Bunge var. leucochlora	1	Carex mitrata Franch. var. aristata Ohwi	1.23212e-10	Carex leucochlora Bunge var. gracillima (Akiyama) Katsuy.	1.08872e-12	Carex parciflora Boott var. macroglossa (Franch. et Sav.) Ohwi	4.62459e-14	Carex sachalinensis F.Schmidt var. alterniflora (Franch.) Ohwi	3.98869e-14
C2055261.jpg	Carex leucochlora Bunge var. leucochlora	Carex leucochlora Bunge var. leucochlora	1	Carex nervata Franch. et Sav.	4.767e-16	Carex mitrata Franch. var. aristata Ohwi	3.53622e-16	Carex lanceolata Boott	1.26752e-16	Carex japonica Thunb.	1.39052e-17
KAG063829.jpg	Carex leucochlora Bunge var. leucochlora	Carex leucochlora Bunge var. leucochlora	0.924519	Carex mitrata Franch. var. mitrata	0.0751453	Carex discoidea Boott var. discoidea	0.000247194	Carex leucochlora Bunge var. gracillima (Akiyama) Katsuy.	4.22252e-05	Carex tristachya Thunb. var. pocilliformis (Boott) K_k.	4.04259e-05
C2055353.jpg	Carex leucochlora Bunge var. leucochlora	Carex leucochlora Bunge var. leucochlora	1	Carex mitrata Franch. var. aristata Ohwi	2.00805e-12	Carex discoidea Boott var. discoidea	2.16976e-14	Carex leucochlora Bunge var. gracillima (Akiyama) Katsuy.	9.98605e-15	synonym	2.49784e-15
1163682.JPG	Carex leucochlora Bunge var. leucochlora	Carex leucochlora Bunge var. leucochlora	0.544973	Carex leucochlora Bunge var. candolleana (H.L_v. et Vaniot) Katsuy.	0.425002	Carex rugata Ohwi	0.0192444	Carex discoidea Boott var. discoidea	0.00840086	Carex leucochlora Bunge var. gracillima (Akiyama) Katsuy.	0.00190292
C2055251.jpg	Carex leucochlora Bunge var. leucochlora	Carex leucochlora Bunge var. leucochlora	1	Carex japonica Thunb.	1.81994e-14	Lespedeza homoloba Nakai	2.85297e-15	Deparia okuboana (Makino) M.Kato	2.36537e-15	Cerasus jamasakura (Siebold ex Koidz.) H.Ohba	2.16359e-15
990378.jpg	Carex leucochlora Bunge var. leucochlora	Carex leucochlora Bunge var. leucochlora	0.9999	Carex leucochlora Bunge var. candolleana (H.L_v. et Vaniot) Katsuy.	4.13585e-05	Carex mitrata Franch. var. mitrata	2.87676e-05	Carex tristachya Thunb. var. pocilliformis (Boott) K_k.	2.33164e-05	Carex rugata Ohwi	1.47432e-06
C2055226.jpg	Carex leucochlora Bunge var. leucochlora	Carex leucochlora Bunge var. leucochlora	1	Carex lanceolata Boott	2.31363e-14	Acer amoenum Carri_re var. amoenum	7.15451e-15	Cerasus jamasakura (Siebold ex Koidz.) H.Ohba	1.41791e-15	Carex leucochlora Bunge var. gracillima (Akiyama) Katsuy.	7.26936e-16
C2055211.jpg	Carex leucochlora Bunge var. leucochlora	Carex leucochlora Bunge var. leucochlora	1	Carex lanceolata Boott	1.81204e-09	Carex wahuensis C.A.Mey. var. bongardii (Boott) Franch. et Sav.	7.55061e-10	Carex sachalinensis F.Schmidt var. alterniflora (Franch.) Ohwi	2.49468e-10	Carex lenta D.Don var. lenta	2.2638e-11
KAG063846.jpg	Carex leucochlora Bunge var. leucochlora	Carex grallatoria Maxim. var. grallatoria	0.997992	Carex discoidea Boott var. discoidea	0.00101505	Eleocharis acicularis (L.) Roem. et Schult. var. longiseta Svenson	0.000724062	Cyperus nipponicus Franch. et Sav. var. nipponicus	0.000125348	Avenella flexuosa (L.) Drejer	0.000109457
3322-1841.jpg	Carex leucochlora Bunge var. leucochlora	Carex leucochlora Bunge var. leucochlora	0.999287	Carex sachalinensis F.Schmidt var. alterniflora (Franch.) Ohwi	0.000169397	Carex mitrata Franch. var. mitrata	0.000114324	Carex rugata Ohwi	8.55534e-05	Poa annua L.	7.0641e-05
C2055392.jpg	Carex leucochlora Bunge var. leucochlora	Carex leucochlora Bunge var. leucochlora	1	Carex otaruensis Franch.	2.08484e-16	Carex kiotensis Franch. et Sav.	7.87671e-17	Carex miyabei Franch.	6.78251e-17	Carex nervata Franch. et Sav.	4.89192e-17
C2055379.jpg	Carex leucochlora Bunge var. leucochlora	Carex leucochlora Bunge var. leucochlora	1	Carex mitrata Franch. var. aristata Ohwi	7.63401e-12	Carex leucochlora Bunge var. gracillima (Akiyama) Katsuy.	2.14767e-13	Poa acroleuca Steud.	3.57784e-14	Carex mitrata Franch. var. mitrata	9.21736e-15
KAG063851.jpg	Carex leucochlora Bunge var. leucochlora	Carex leucochlora Bunge var. leucochlora	0.999985	Carex parciflora Boott var. macroglossa (Franch. et Sav.) Ohwi	8.26931e-06	Carex rhizopoda Maxim.	3.50948e-06	Carex leucochlora Bunge var. gracillima (Akiyama) Katsuy.	1.45317e-06	Carex fibrillosa Franch. et Sav.	9.50114e-07
C2055238.jpg	Carex leucochlora Bunge var. leucochlora	Carex leucochlora Bunge var. leucochlora	0.999988	synonym	9.74374e-06	Carex arenicola F.Schmidt	2.2883e-06	Carex kiotensis Franch. et Sav.	9.61303e-08	Carex curvicollis Franch. et Sav.	1.52719e-08
KAG063841.jpg	Carex leucochlora Bunge var. leucochlora	Carex leucochlora Bunge var. leucochlora	1	Carex rugata Ohwi	9.39657e-09	Carex mitrata Franch. var. mitrata	2.8803e-09	Carex tristachya Thunb. var. pocilliformis (Boott) K_k.	8.40014e-11	Carex fibrillosa Franch. et Sav.	7.37868e-11
00031697.jpg	Carex leucochlora Bunge var. leucochlora	Carex mitrata Franch. var. mitrata	0.972259	Carex leucochlora Bunge var. leucochlora	0.0190057	Carex rugata Ohwi	0.00667145	Carex mitrata Franch. var. aristata Ohwi	0.0014577	Carex fernaldiana H.L_v. et Vaniot	0.000295917
C2055419.jpg	Carex leucochlora Bunge var. leucochlora	Carex leucochlora Bunge var. leucochlora	1	Carex mitrata Franch. var. aristata Ohwi	6.39008e-14	Carex curvicollis Franch. et Sav.	1.13282e-15	Carex leucochlora Bunge var. gracillima (Akiyama) Katsuy.	7.58358e-16	Cerasus jamasakura (Siebold ex Koidz.) H.Ohba	7.31791e-16
C2055487.jpg	Carex leucochlora Bunge var. leucochlora	Carex leucochlora Bunge var. leucochlora	1	Carex leucochlora Bunge var. gracillima (Akiyama) Katsuy.	3.13972e-10	Carex mitrata Franch. var. mitrata	1.99874e-10	Carex mitrata Franch. var. aristata Ohwi	1.09552e-10	Poa annua L.	2.36433e-11
FKSE15222.jpg	Carex leucochlora Bunge var. leucochlora	Carex leucochlora Bunge var. leucochlora	0.985358	Carex leucochlora Bunge var. gracillima (Akiyama) Katsuy.	0.0137981	Carex leucochlora Bunge var. candolleana (H.L_v. et Vaniot) Katsuy.	0.000537411	Carex nervata Franch. et Sav.	0.000254132	Carex rugata Ohwi	4.38629e-05
KAG063814.jpg	Carex leucochlora Bunge var. leucochlora	Carex leucochlora Bunge var. leucochlora	0.999991	Carex mitrata Franch. var. mitrata	8.85765e-06	Carex tristachya Thunb. var. pocilliformis (Boott) K_k.	6.39456e-08	Carex parciflora Boott var. macroglossa (Franch. et Sav.) Ohwi	3.37303e-09	Carex tristachya Thunb.	3.31743e-09
C2055270.jpg	Carex leucochlora Bunge var. leucochlora	Carex leucochlora Bunge var. leucochlora	1	Carex lanceolata Boott	1.46973e-12	Carex sachalinensis F.Schmidt var. alterniflora (Franch.) Ohwi	1.9879e-13	Carex mitrata Franch. var. aristata Ohwi	1.81694e-14	Deparia okuboana (Makino) M.Kato	4.17599e-15
C2055326.jpg	Carex leucochlora Bunge var. leucochlora	Carex leucochlora Bunge var. leucochlora	1	Cerasus jamasakura (Siebold ex Koidz.) H.Ohba	1.65178e-08	Potentilla freyniana Bornm.	3.68595e-09	Carex mitrata Franch. var. aristata Ohwi	1.15812e-09	Carex discoidea Boott var. discoidea	3.17831e-10
KAG121305.jpg	Carex leucochlora Bunge var. leucochlora	Carex rugata Ohwi	0.921165	Carex leucochlora Bunge var. gracillima (Akiyama) Katsuy.	0.0432868	Carex mitrata Franch. var. mitrata	0.0212211	Carex leucochlora Bunge var. leucochlora	0.0136615	Carex nervata Franch. et Sav.	0.000328682
KAG083755.jpg	Carex leucochlora Bunge var. leucochlora	Carex leucochlora Bunge var. leucochlora	0.999992	Carex mitrata Franch. var. mitrata	7.74216e-06	Carex rhizopoda Maxim.	3.24858e-08	Carex macrandrolepis H.L_v.	5.60002e-09	Carex sociata Boott	2.90829e-09
982191.jpg	Carex leucochlora Bunge var. leucochlora	Carex fibrillosa Franch. et Sav.	0.979432	Carex curvicollis Franch. et Sav.	0.0143141	Carex leucochlora Bunge var. leucochlora	0.00459313	Carex sachalinensis F.Schmidt var. alterniflora (Franch.) Ohwi	0.00136391	Carex rhizopoda Maxim.	9.51566e-05
C2055498.jpg	Carex leucochlora Bunge var. leucochlora	Carex leucochlora Bunge var. leucochlora	1	Carex mitrata Franch. var. aristata Ohwi	1.13387e-12	Carex lanceolata Boott	6.63667e-13	Carex leucochlora Bunge var. gracillima (Akiyama) Katsuy.	1.48112e-13	Carex sachalinensis F.Schmidt var. alterniflora (Franch.) Ohwi	9.51202e-14
C2055514.jpg	Carex leucochlora Bunge var. leucochlora	Carex leucochlora Bunge var. leucochlora	1	Carex sachalinensis F.Schmidt var. alterniflora (Franch.) Ohwi	1.44181e-09	Oxalis corniculata L.	1.06256e-12	Carex wahuensis C.A.Mey. var. bongardii (Boott) Franch. et Sav.	4.26824e-13	Carex fibrillosa Franch. et Sav.	2.06436e-13
KAG063861.jpg	Carex leucochlora Bunge var. leucochlora	Carex leucochlora Bunge var. leucochlora	0.999946	Carex curvicollis Franch. et Sav.	4.63923e-05	Carex nervata Franch. et Sav.	7.89484e-06	Carex mitrata Franch. var. mitrata	2.52669e-08	Carex parciflora Boott var. macroglossa (Franch. et Sav.) Ohwi	3.10789e-09
KAG063830.jpg	Carex leucochlora Bunge var. leucochlora	Carex rugata Ohwi	0.999774	Carex leucochlora Bunge var. leucochlora	0.000158402	Carex parciflora Boott var. macroglossa (Franch. et Sav.) Ohwi	2.43086e-05	Carex rhizopoda Maxim.	1.6106e-05	Brachypodium sylvaticum (Huds.) P.Beauv. var. miserum (Thunb.) Koidz.	9.73506e-06
C2055191.jpg	Carex leucochlora Bunge var. leucochlora	Carex leucochlora Bunge var. leucochlora	1	Carex tristachya Thunb.	1.59888e-08	Poa annua L.	2.2841e-09	Carex mitrata Franch. var. aristata Ohwi	9.63267e-10	Carex arenicola F.Schmidt	3.80165e-10
KAG063863.jpg	Carex leucochlora Bunge var. leucochlora	Carex leucochlora Bunge var. leucochlora	0.999988	Carex mitrata Franch. var. mitrata	1.13634e-05	Carex leucochlora Bunge var. gracillima (Akiyama) Katsuy.	6.06819e-07	Carex sociata Boott	5.22293e-08	Carex rugata Ohwi	2.51069e-08
1214604.JPG	Carex leucochlora Bunge var. leucochlora	Carex leucochlora Bunge var. leucochlora	0.600856	Carex mitrata Franch. var. mitrata	0.389161	Carex discoidea Boott var. discoidea	0.00384827	Carex leucochlora Bunge var. gracillima (Akiyama) Katsuy.	0.00268999	Carex tristachya Thunb. var. pocilliformis (Boott) K_k.	0.00251945
C2055481.jpg	Carex leucochlora Bunge var. leucochlora	Carex leucochlora Bunge var. leucochlora	1	Carex leucochlora Bunge var. gracillima (Akiyama) Katsuy.	6.55678e-10	Poa annua L.	4.10219e-10	Carex lanceolata Boott	1.2767e-10	Carex mitrata Franch. var. aristata Ohwi	9.97899e-11
C2055427.jpg	Carex leucochlora Bunge var. leucochlora	Carex leucochlora Bunge var. leucochlora	0.999842	Carex lanceolata Boott	0.000157356	Carex sachalinensis F.Schmidt var. alterniflora (Franch.) Ohwi	1.64135e-07	Carex wahuensis C.A.Mey. var. bongardii (Boott) Franch. et Sav.	7.03478e-10	Carex nervata Franch. et Sav.	5.31994e-10
KAG052674.jpg	Carex leucochlora Bunge var. leucochlora	Carex leucochlora Bunge var. leucochlora	0.999261	Carex curvicollis Franch. et Sav.	0.000408495	Carex fibrillosa Franch. et Sav.	0.000231464	Carex tristachya Thunb.	5.80956e-05	Poa crassinervis Honda	1.33813e-05
KAG063845.jpg	Carex leucochlora Bunge var. leucochlora	Carex leucochlora Bunge var. leucochlora	0.680504	Carex sachalinensis F.Schmidt var. alterniflora (Franch.) Ohwi	0.205547	Carex parciflora Boott var. macroglossa (Franch. et Sav.) Ohwi	0.101493	Carex discoidea Boott var. discoidea	0.00410555	Cyperus mindorensis (Steud.) Huygh.	0.0039243
C2055302.jpg	Carex leucochlora Bunge var. leucochlora	Carex leucochlora Bunge var. leucochlora	1	Carex mitrata Franch. var. aristata Ohwi	1.77257e-14	Cerasus jamasakura (Siebold ex Koidz.) H.Ohba	5.88094e-17	Poa annua L.	3.10235e-17	Carex discoidea Boott var. discoidea	3.67139e-18
FKSE4383.jpg	Carex leucochlora Bunge var. leucochlora	Carex leucochlora Bunge var. leucochlora	0.999988	Carex leucochlora Bunge var. gracillima (Akiyama) Katsuy.	3.92572e-06	Carex rugata Ohwi	3.70272e-06	Carex curvicollis Franch. et Sav.	2.07266e-06	Carex mitrata Franch. var. mitrata	1.82045e-06
00001313.jpg	Carex leucochlora Bunge var. leucochlora	Carex leucochlora Bunge var. leucochlora	0.9993	Carex mitrata Franch. var. mitrata	0.000332132	Carex mitrata Franch. var. aristata Ohwi	0.000140815	Carex biwensis Franch.	9.82676e-05	Carex rugata Ohwi	4.93919e-05
C2055271.jpg	Carex leucochlora Bunge var. leucochlora	Carex leucochlora Bunge var. leucochlora	1	Carex japonica Thunb.	1.51814e-13	Carex mitrata Franch. var. aristata Ohwi	1.47204e-14	synonym	1.14356e-15	Carex fibrillosa Franch. et Sav.	1.56043e-16
C2055199.jpg	Carex leucochlora Bunge var. leucochlora	Carex leucochlora Bunge var. leucochlora	1	Carex sachalinensis F.Schmidt var. alterniflora (Franch.) Ohwi	2.39818e-10	Carex lanceolata Boott	1.3689e-12	Carex japonica Thunb.	2.50153e-13	Carex gibba Wahlenb.	1.78208e-13
C2055397.jpg	Carex leucochlora Bunge var. leucochlora	Carex leucochlora Bunge var. leucochlora	1	Carex mitrata Franch. var. aristata Ohwi	3.38176e-13	Poa acroleuca Steud. f. submoniliformis (Makino) T.Koyama	3.05914e-13	Lespedeza homoloba Nakai	4.11258e-14	synonym	1.19215e-14
C2055367.jpg	Carex leucochlora Bunge var. leucochlora	Carex leucochlora Bunge var. leucochlora	1	Poa annua L.	8.80611e-15	Carex mitrata Franch. var. aristata Ohwi	4.76342e-16	Carex curvicollis Franch. et Sav.	1.66317e-17	synonym	8.17918e-18
C2055453.jpg	Carex leucochlora Bunge var. leucochlora	Carex leucochlora Bunge var. leucochlora	0.993277	Carex sachalinensis F.Schmidt var. alterniflora (Franch.) Ohwi	0.00672336	Carex lanceolata Boott	8.9329e-08	Carex wahuensis C.A.Mey. var. bongardii (Boott) Franch. et Sav.	5.08959e-08	Carex multifolia Ohwi var. multifolia	6.88009e-09
C2055478.jpg	Carex leucochlora Bunge var. leucochlora	Carex leucochlora Bunge var. leucochlora	1	Carex lanceolata Boott	2.19927e-07	Lespedeza homoloba Nakai	4.13838e-09	Rubus palmatus Thunb. var. coptophyllus (A.Gray) Kuntze ex Koidz.	1.01195e-09	Acer amoenum Carri_re var. amoenum	1.85913e-10
1029246.JPG	Carex leucochlora Bunge var. leucochlora	Melicope grisea (Planch.) T.G.Hartley var. grisea	0.248862	Haplopteris flexuosa (F_e) E.H.Crane	0.175976	Aristolochia kaempferi Willd.	0.121445	Gardenia boninensis (Nakai) Tuyama ex Toyoda	0.109111	Osmolindsaea japonica (Baker) Lehtonen et Christenh.	0.0872106
C2055273.jpg	Carex leucochlora Bunge var. leucochlora	Carex leucochlora Bunge var. leucochlora	1	Carex ligulata Nees	3.60923e-11	Carex lanceolata Boott	1.17139e-11	Carex mitrata Franch. var. aristata Ohwi	6.73271e-14	Carex wahuensis C.A.Mey. var. bongardii (Boott) Franch. et Sav.	2.43967e-14
C2055246.jpg	Carex leucochlora Bunge var. leucochlora	Carex leucochlora Bunge var. leucochlora	1	Carex parciflora Boott var. macroglossa (Franch. et Sav.) Ohwi	3.62814e-09	Carex sachalinensis F.Schmidt var. alterniflora (Franch.) Ohwi	4.30827e-10	Carex japonica Thunb.	3.38304e-10	Carex rugata Ohwi	2.706e-11
00018758.jpg	Fraxinus lanuginosa Koidz. f. serrata (Nakai) Murata	Fraxinus lanuginosa Koidz. f. serrata (Nakai) Murata	0.999786	Fraxinus longicuspis Siebold et Zucc.	0.000213741	Celtis boninensis Koidz.	2.23069e-09	Celtis sinensis Pers.	2.07479e-09	Quercus myrsinifolia Blume	1.42375e-09
JPG020487.JPG	Fraxinus lanuginosa Koidz. f. serrata (Nakai) Murata	Fraxinus lanuginosa Koidz. f. serrata (Nakai) Murata	1	Fraxinus sieboldiana Blume	4.89947e-10	Melia azedarach L.	1.18442e-10	Staphylea japonica (Thunb.) Mabb.	2.26578e-11	Callicarpa japonica Thunb.	5.24394e-13
796395.jpg	Fraxinus lanuginosa Koidz. f. serrata (Nakai) Murata	Fraxinus lanuginosa Koidz. f. serrata (Nakai) Murata	0.999999	Fraxinus apertisquamifera H.Hara	5.00636e-07	Acer amoenum Carri_re var. matsumurae (Koidz.) K.Ogata	1.1243e-07	Botrychium strictum Underw.	1.71218e-08	Fraxinus longicuspis Siebold et Zucc.	9.31853e-09
796375.jpg	Fraxinus lanuginosa Koidz. f. serrata (Nakai) Murata	Fraxinus lanuginosa Koidz. f. serrata (Nakai) Murata	0.999936	Euonymus melananthus Franch. et Sav.	4.16378e-05	Abelia spathulata Siebold et Zucc. var. spathulata	1.46742e-05	Diplazium hachijoense Nakai	1.78313e-06	Euonymus alatus (Thunb.) Siebold var. rotundatus (Makino) H.Hara	1.27195e-06
JPG020455.JPG	Fraxinus lanuginosa Koidz. f. serrata (Nakai) Murata	Fraxinus lanuginosa Koidz. f. serrata (Nakai) Murata	0.999994	Celtis sinensis Pers.	2.83453e-06	Melia azedarach L.	1.22036e-06	Fraxinus lanuginosa Koidz. f. lanuginosa	1.20564e-06	Picrasma quassioides (D.Don) Benn.	5.69906e-07
1074824.JPG	Fraxinus lanuginosa Koidz. f. serrata (Nakai) Murata	Fraxinus lanuginosa Koidz. f. serrata (Nakai) Murata	0.893935	Weigela decora (Nakai) Nakai	0.0827085	Hedera rhombea (Miq.) Bean	0.00985787	Ilex nipponica Makino	0.00869311	Vaccinium japonicum Miq.	0.00362558
KAG076059.jpg	Fraxinus lanuginosa Koidz. f. serrata (Nakai) Murata	Fraxinus lanuginosa Koidz. f. serrata (Nakai) Murata	0.99441	Fraxinus sieboldiana Blume	0.00525253	Fraxinus longicuspis Siebold et Zucc.	0.000244908	Fraxinus griffithii C.B.Clarke	6.02888e-05	Abelia serrata Siebold et Zucc.	1.20577e-05
435706.jpg	Fraxinus lanuginosa Koidz. f. serrata (Nakai) Murata	Fraxinus lanuginosa Koidz. f. serrata (Nakai) Murata	0.999998	Fraxinus japonica Blume ex K.Koch	1.1319e-06	Fraxinus apertisquamifera H.Hara	5.40635e-07	Pteridium aquilinum (L.) Kuhn	1.06257e-07	Fraxinus sieboldiana Blume	1.4131e-08
JPG020503.JPG	Fraxinus lanuginosa Koidz. f. serrata (Nakai) Murata	Fraxinus lanuginosa Koidz. f. serrata (Nakai) Murata	0.999986	Fraxinus sieboldiana Blume	1.29636e-05	Microstegium vimineum (Trin.) A.Camus f. vimineum	5.33454e-07	Staphylea bumalda DC.	4.4639e-07	Buckleya lanceolata (Siebold et Zucc.) Miq.	2.75451e-07
KAG076079.jpg	Fraxinus lanuginosa Koidz. f. serrata (Nakai) Murata	Fraxinus griffithii C.B.Clarke	0.523244	Rhododendron tashiroi Maxim.	0.427517	Rhododendron tashiroi Maxim. var. lasiophyllum Hatus.	0.0488685	Rhododendron trinerve Franch. ex H.Boissieu	0.00012187	Carex kiotensis Franch. et Sav.	0.000107035
00009202.jpg	Fraxinus lanuginosa Koidz. f. serrata (Nakai) Murata	Fraxinus lanuginosa Koidz. f. serrata (Nakai) Murata	1	Fraxinus longicuspis Siebold et Zucc.	1.44489e-07	Abelia spathulata Siebold et Zucc. var. spathulata	2.94136e-08	Fraxinus sieboldiana Blume	2.68947e-09	Fraxinus lanuginosa Koidz. f. lanuginosa	1.20782e-09
JPG020541.JPG	Fraxinus lanuginosa Koidz. f. serrata (Nakai) Murata	Fraxinus lanuginosa Koidz. f. serrata (Nakai) Murata	0.999998	Fraxinus sieboldiana Blume	1.9362e-06	Fraxinus lanuginosa Koidz. f. lanuginosa	4.06313e-08	Fraxinus longicuspis Siebold et Zucc.	5.22678e-09	Gamblea innovans (Siebold et Zucc.) C.B.Shang, Lowry et Frodin	1.38802e-09
796384.jpg	Fraxinus lanuginosa Koidz. f. serrata (Nakai) Murata	Fraxinus lanuginosa Koidz. f. serrata (Nakai) Murata	1	Fraxinus apertisquamifera H.Hara	3.55192e-11	Fraxinus japonica Blume ex K.Koch	1.99077e-12	Elaeocarpus japonicus Siebold et Zucc.	4.94561e-13	Fraxinus longicuspis Siebold et Zucc.	2.66477e-13
1074798.JPG	Fraxinus lanuginosa Koidz. f. serrata (Nakai) Murata	Fraxinus lanuginosa Koidz. f. serrata (Nakai) Murata	1	Fraxinus longicuspis Siebold et Zucc.	3.69357e-08	Fraxinus apertisquamifera H.Hara	2.99091e-08	Fraxinus sieboldiana Blume	5.55179e-09	Lindera triloba (Siebold et Zucc.) Blume	3.73983e-09
RTCM-8211.jpg	Fraxinus lanuginosa Koidz. f. serrata (Nakai) Murata	Fraxinus lanuginosa Koidz. f. serrata (Nakai) Murata	0.999419	Fraxinus longicuspis Siebold et Zucc.	0.000208035	Fraxinus insularis Hemsl.	0.000177205	Fraxinus lanuginosa Koidz. f. lanuginosa	0.000150807	Euonymus lutchuensis T.It_	3.02635e-05
52901.jpg	Fraxinus lanuginosa Koidz. f. serrata (Nakai) Murata	Fraxinus apertisquamifera H.Hara	0.82999	Fraxinus lanuginosa Koidz. f. serrata (Nakai) Murata	0.155442	Fraxinus longicuspis Siebold et Zucc.	0.0145647	Picrasma quassioides (D.Don) Benn.	1.72803e-06	Acer maximowiczianum Miq.	7.59052e-07
00000958.jpg	Fraxinus lanuginosa Koidz. f. serrata (Nakai) Murata	Fraxinus lanuginosa Koidz. f. serrata (Nakai) Murata	0.999928	Fraxinus sieboldiana Blume	7.04448e-05	Fraxinus lanuginosa Koidz. f. lanuginosa	9.62025e-07	Cimicifuga simplex (DC.) Wormsk. ex Turcz.	5.42173e-07	Fraxinus longicuspis Siebold et Zucc.	1.43743e-07
KAG076049.jpg	Fraxinus lanuginosa Koidz. f. serrata (Nakai) Murata	Fraxinus lanuginosa Koidz. f. serrata (Nakai) Murata	0.994126	Fraxinus sieboldiana Blume	0.00587239	Quercus serrata Murray	7.64201e-07	Fraxinus griffithii C.B.Clarke	2.74274e-07	Zanthoxylum schinifolium Siebold et Zucc. var. schinifolium	9.49464e-08
RTCM-8216.jpg	Fraxinus lanuginosa Koidz. f. serrata (Nakai) Murata	Fraxinus lanuginosa Koidz. f. serrata (Nakai) Murata	0.999994	Fraxinus lanuginosa Koidz. f. lanuginosa	5.17161e-06	Fraxinus longicuspis Siebold et Zucc.	6.4251e-07	Fraxinus apertisquamifera H.Hara	1.24501e-08	Sorbus commixta Hedl.	5.80603e-09
00030705.jpg	Fraxinus lanuginosa Koidz. f. serrata (Nakai) Murata	Fraxinus longicuspis Siebold et Zucc.	0.999413	Fraxinus lanuginosa Koidz. f. serrata (Nakai) Murata	0.000577698	Fraxinus lanuginosa Koidz. f. lanuginosa	8.53566e-06	Fraxinus japonica Blume ex K.Koch	4.02071e-07	Ilex serrata Thunb. f. argutidens (Miq.) Sa.Kurata	9.62163e-08
00000218.jpg	Fraxinus lanuginosa Koidz. f. serrata (Nakai) Murata	Fraxinus japonica Blume ex K.Koch	0.244388	Fraxinus longicuspis Siebold et Zucc.	0.21252	Symplocos prunifolia Siebold et Zucc.	0.161317	Syringa reticulata (Blume) H.Hara var. amurensis (Rupr.) Pringle	0.123648	Elaeocarpus japonicus Siebold et Zucc.	0.117568
00006858.jpg	Fraxinus lanuginosa Koidz. f. serrata (Nakai) Murata	Fraxinus lanuginosa Koidz. f. serrata (Nakai) Murata	0.772511	Fraxinus longicuspis Siebold et Zucc.	0.208701	Fraxinus lanuginosa Koidz. f. lanuginosa	0.0187259	Carpinus laxiflora (Siebold et Zucc.) Blume	5.91363e-05	Fraxinus sieboldiana Blume	1.50648e-06
461120.jpg	Fraxinus lanuginosa Koidz. f. serrata (Nakai) Murata	Fraxinus lanuginosa Koidz. f. serrata (Nakai) Murata	0.999797	Fraxinus apertisquamifera H.Hara	0.000120001	Fraxinus sieboldiana Blume	8.22946e-05	Angelica sachalinensis Maxim. var. glabra (Koidz.) T.Yamaz.	7.25331e-07	Fraxinus lanuginosa Koidz. f. lanuginosa	5.70346e-08
JPG020445.JPG	Fraxinus lanuginosa Koidz. f. serrata (Nakai) Murata	Fraxinus lanuginosa Koidz. f. serrata (Nakai) Murata	0.999772	Euonymus oxyphyllus Miq. var. oxyphyllus	0.000213123	Euonymus oxyphyllus Miq. var. magnus Honda	9.70945e-06	Sesamum indicum L.	3.54857e-06	Picrasma quassioides (D.Don) Benn.	1.586e-06
430996.jpg	Fraxinus lanuginosa Koidz. f. serrata (Nakai) Murata	Fraxinus lanuginosa Koidz. f. serrata (Nakai) Murata	1	Fraxinus apertisquamifera H.Hara	5.20961e-08	Viola rostrata Pursh subsp. japonica W.Becker et H.Boissieu	9.33284e-09	Abelia serrata Siebold et Zucc.	2.21534e-09	Pteris terminalis Wall. ex J.Agardh var. terminalis	1.28104e-10
796394.jpg	Fraxinus lanuginosa Koidz. f. serrata (Nakai) Murata	Fraxinus lanuginosa Koidz. f. serrata (Nakai) Murata	1	Vaccinium hirtum Thunb. var. pubescens (Koidz.) T.Yamaz.	1.01494e-09	Lonicera gracilipes Miq. var. glabra Miq.	3.74145e-10	Fraxinus apertisquamifera H.Hara	1.9321e-10	Fraxinus sieboldiana Blume	1.95885e-11
JPG020511.JPG	Fraxinus lanuginosa Koidz. f. serrata (Nakai) Murata	Fraxinus lanuginosa Koidz. f. serrata (Nakai) Murata	0.999998	Fraxinus sieboldiana Blume	1.5588e-06	Staphylea bumalda DC.	3.44204e-07	Acer pictum Thunb. subsp. dissectum (Wesm.) H.Ohashi	8.47623e-08	Acer amoenum Carri_re var. amoenum	2.00825e-08
JPG020527.JPG	Fraxinus lanuginosa Koidz. f. serrata (Nakai) Murata	Fraxinus lanuginosa Koidz. f. serrata (Nakai) Murata	1	Fraxinus sieboldiana Blume	1.4845e-11	Melia azedarach L.	9.42539e-13	Staphylea japonica (Thunb.) Mabb.	8.30168e-13	Staphylea bumalda DC.	4.15642e-13
JPG020535.JPG	Fraxinus lanuginosa Koidz. f. serrata (Nakai) Murata	Fraxinus lanuginosa Koidz. f. serrata (Nakai) Murata	0.999884	Fraxinus sieboldiana Blume	0.000115086	Tilia japonica (Miq.) Simonk.	1.34224e-07	Acer pictum Thunb. subsp. dissectum (Wesm.) H.Ohashi	1.18416e-07	Pieris japonica (Thunb.) D.Don ex G.Don subsp. japonica	4.53415e-08
JPG020439.JPG	Fraxinus lanuginosa Koidz. f. serrata (Nakai) Murata	Fraxinus lanuginosa Koidz. f. serrata (Nakai) Murata	1	Fraxinus longicuspis Siebold et Zucc.	9.51266e-09	Lyonia ovalifolia (Wall.) Drude var. elliptica (Siebold et Zucc.) Hand.-Mazz.	3.94179e-10	Wisteria floribunda (Willd.) DC.	3.81306e-10	Melia azedarach L.	1.29009e-10
00011652.jpg	Fraxinus lanuginosa Koidz. f. serrata (Nakai) Murata	Fraxinus lanuginosa Koidz. f. serrata (Nakai) Murata	0.995469	Fraxinus lanuginosa Koidz. f. lanuginosa	0.00445917	Fraxinus longicuspis Siebold et Zucc.	3.81763e-05	Fraxinus sieboldiana Blume	2.43313e-05	Fraxinus apertisquamifera H.Hara	4.10537e-06
796392.jpg	Fraxinus lanuginosa Koidz. f. serrata (Nakai) Murata	Fraxinus lanuginosa Koidz. f. serrata (Nakai) Murata	0.999938	Fraxinus apertisquamifera H.Hara	6.14975e-05	Fraxinus longicuspis Siebold et Zucc.	7.48694e-08	Vaccinium hirtum Thunb. var. pubescens (Koidz.) T.Yamaz.	2.27631e-08	Fraxinus lanuginosa Koidz. f. lanuginosa	3.78048e-09
JPG020463.JPG	Fraxinus lanuginosa Koidz. f. serrata (Nakai) Murata	Fraxinus lanuginosa Koidz. f. serrata (Nakai) Murata	0.999998	Euonymus oxyphyllus Miq. var. oxyphyllus	8.48535e-07	Fraxinus sieboldiana Blume	6.59822e-07	Staphylea bumalda DC.	1.16824e-08	Wisteria brachybotrys Siebold et Zucc.	2.39538e-10
FKSE58310.jpg	Fraxinus lanuginosa Koidz. f. serrata (Nakai) Murata	Fraxinus lanuginosa Koidz. f. lanuginosa	0.980438	Fraxinus japonica Blume ex K.Koch	0.0110845	Fraxinus lanuginosa Koidz. f. serrata (Nakai) Murata	0.00668774	Fraxinus apertisquamifera H.Hara	0.00146762	Fraxinus longicuspis Siebold et Zucc.	0.000319058
JPG020429.JPG	Fraxinus lanuginosa Koidz. f. serrata (Nakai) Murata	Fraxinus lanuginosa Koidz. f. serrata (Nakai) Murata	1	Fraxinus sieboldiana Blume	2.18198e-09	Picrasma quassioides (D.Don) Benn.	6.67477e-10	Fraxinus longicuspis Siebold et Zucc.	8.53341e-12	Staphylea bumalda DC.	7.56561e-12
KAG076054.jpg	Fraxinus lanuginosa Koidz. f. serrata (Nakai) Murata	Fraxinus lanuginosa Koidz. f. serrata (Nakai) Murata	0.999999	Euonymus alatus (Thunb.) Siebold var. alatus f. striatus (Thunb.) Makino	8.96289e-07	Fraxinus longicuspis Siebold et Zucc.	3.11229e-07	Ligustrum ibota Siebold	1.19359e-07	Fraxinus sieboldiana Blume	3.35455e-08
905020.jpg	Fraxinus lanuginosa Koidz. f. serrata (Nakai) Murata	Fraxinus lanuginosa Koidz. f. serrata (Nakai) Murata	0.994036	Fraxinus longicuspis Siebold et Zucc.	0.00553298	Fraxinus apertisquamifera H.Hara	0.000431078	Lyonia ovalifolia (Wall.) Drude var. elliptica (Siebold et Zucc.) Hand.-Mazz.	3.08502e-09	Sorbus matsumurana (Makino) Koehne	1.60576e-10
JPG020481.JPG	Fraxinus lanuginosa Koidz. f. serrata (Nakai) Murata	Fraxinus lanuginosa Koidz. f. serrata (Nakai) Murata	1	Fraxinus sieboldiana Blume	3.51961e-10	Zanthoxylum schinifolium Siebold et Zucc. var. schinifolium	3.74902e-11	Melia azedarach L.	2.95674e-11	Picrasma quassioides (D.Don) Benn.	4.79199e-12
JPG020495.JPG	Fraxinus lanuginosa Koidz. f. serrata (Nakai) Murata	Fraxinus lanuginosa Koidz. f. serrata (Nakai) Murata	0.999953	Fraxinus sieboldiana Blume	4.68032e-05	Fraxinus lanuginosa Koidz. f. lanuginosa	5.56415e-09	Aruncus dioicus (Walter) Fernald var. kamtschaticus (Maxim.) H.Hara	2.09389e-09	Staphylea bumalda DC.	1.44965e-09
00026173.jpg	Fraxinus lanuginosa Koidz. f. serrata (Nakai) Murata	Fraxinus lanuginosa Koidz. f. serrata (Nakai) Murata	1	Fraxinus longicuspis Siebold et Zucc.	2.70301e-07	Fraxinus lanuginosa Koidz. f. lanuginosa	6.42239e-09	Fraxinus sieboldiana Blume	1.41876e-09	Euonymus oxyphyllus Miq. var. magnus Honda	1.05141e-09
293253.jpg	Fraxinus lanuginosa Koidz. f. serrata (Nakai) Murata	Fraxinus lanuginosa Koidz. f. serrata (Nakai) Murata	1	Fraxinus apertisquamifera H.Hara	4.31897e-09	Fraxinus longicuspis Siebold et Zucc.	1.6063e-11	Fraxinus sieboldiana Blume	1.5843e-11	Symplocos prunifolia Siebold et Zucc.	3.24542e-12
796370.jpg	Fraxinus lanuginosa Koidz. f. serrata (Nakai) Murata	Fraxinus lanuginosa Koidz. f. serrata (Nakai) Murata	1	Vaccinium hirtum Thunb. var. pubescens (Koidz.) T.Yamaz.	2.03781e-08	Fraxinus apertisquamifera H.Hara	1.15646e-08	Arisaema angustatum Franch. et Sav.	1.9721e-09	Symplocos myrtacea Siebold et Zucc.	1.55379e-09
KAG076089.jpg	Fraxinus lanuginosa Koidz. f. serrata (Nakai) Murata	Fraxinus longicuspis Siebold et Zucc.	0.981432	Fraxinus insularis Hemsl.	0.0180095	Fraxinus lanuginosa Koidz. f. serrata (Nakai) Murata	0.000359933	Fraxinus platypoda Oliv.	0.00019688	Quercus salicina Blume	1.4043e-06
SDH00008085.jpg	Fraxinus lanuginosa Koidz. f. serrata (Nakai) Murata	Stewartia pseudocamellia Maxim.	0.988432	Acer maximowiczianum Miq.	0.00860379	Lindera umbellata Thunb. var. membranacea (Maxim.) Momiy. ex H.Hara et M.Mizush.	0.00134185	Rhamnella franguloides (Maxim.) Weberb.	0.000737844	Vaccinium ciliatum Thunb.	0.000420082
905025.jpg	Fraxinus lanuginosa Koidz. f. serrata (Nakai) Murata	Fraxinus lanuginosa Koidz. f. serrata (Nakai) Murata	0.99995	Vaccinium hirtum Thunb. var. pubescens (Koidz.) T.Yamaz.	4.96274e-05	Lonicera ramosissima Franch. et Sav. ex Maxim. var. ramosissima f. glabrata (Nakai) H.Hara	3.3498e-08	Fraxinus longicuspis Siebold et Zucc.	8.80293e-09	Plagiogyria x sessilifolia Nakaike	3.29201e-09
FKSE40052.jpg	Dactylorhiza viridis (L.) R.M.Bateman, A.M.Pridgeton & M.W.Chase	Dactylorhiza aristata (Fisch. ex Lindl.) So_	0.495893	Dactylorhiza viridis (L.) R.M.Bateman, A.M.Pridgeton & M.W.Chase	0.485783	Neolindleya camtschatica (Cham.) Nevski	0.0178963	Platanthera sachalinensis F.Schmidt	0.000416983	Platanthera tipuloides (L.f.) Lindl.	1.06007e-05
FKSE40118.jpg	Dactylorhiza viridis (L.) R.M.Bateman, A.M.Pridgeton & M.W.Chase	Dactylorhiza viridis (L.) R.M.Bateman, A.M.Pridgeton & M.W.Chase	0.999971	Platanthera tipuloides (L.f.) Lindl.	2.08581e-05	Platanthera ophrydioides F.Schmidt var. ophrydioides	2.75266e-06	Dactylorhiza aristata (Fisch. ex Lindl.) So_	1.5204e-06	Neolindleya camtschatica (Cham.) Nevski	1.40493e-06
FKSE40222.jpg	Dactylorhiza viridis (L.) R.M.Bateman, A.M.Pridgeton & M.W.Chase	Dactylorhiza aristata (Fisch. ex Lindl.) So_	0.840399	Dactylorhiza viridis (L.) R.M.Bateman, A.M.Pridgeton & M.W.Chase	0.159306	Neolindleya camtschatica (Cham.) Nevski	0.000178198	Heloniopsis orientalis (Thunb.) Tanaka	8.60699e-05	Dianthus japonicus Thunb.	1.69973e-05
FKSE12630.jpg	Cocculus trilobus (Thunb.) DC.	Cocculus trilobus (Thunb.) DC.	1	Aristolochia kaempferi Willd.	3.02353e-08	Hedera rhombea (Miq.) Bean	3.60429e-10	Tetragonia tetragonoides (Pall.) Kuntze	1.58261e-10	Aristolochia debilis Siebold et Zucc.	2.87143e-11
TRPM-P-934-1003-008.jpg	Cocculus trilobus (Thunb.) DC.	Cocculus trilobus (Thunb.) DC.	1	Stephania japonica (Thunb.) Miers	1.35889e-09	Clematis terniflora DC.	1.40665e-10	Cynanchum wilfordii (Maxim.) Hook.f.	3.87445e-11	Dioscorea japonica Thunb.	5.83523e-12
1022470.jpg	Cocculus trilobus (Thunb.) DC.	Cocculus trilobus (Thunb.) DC.	0.999998	Pseudopyxis depressa Miq.	2.03114e-06	Clematis terniflora DC.	7.02005e-08	Stephania japonica (Thunb.) Miers	1.14713e-08	Ceratophyllum demersum L.	7.54541e-09
746249.jpg	Cocculus trilobus (Thunb.) DC.	Cocculus trilobus (Thunb.) DC.	0.99956	Stephania japonica (Thunb.) Miers	0.00043943	Lindera praecox (Siebold et Zucc.) Blume	2.51526e-07	Amphicarpaea edgeworthii Benth.	1.03509e-08	Lindera praecox (Siebold et Zucc.) Blume var. pubescens (Honda) Kitam.	9.47233e-09
FKSE15059.jpg	Cocculus trilobus (Thunb.) DC.	Cocculus trilobus (Thunb.) DC.	1	Aristolochia debilis Siebold et Zucc.	1.40167e-10	Dioscorea quinquelobata Thunb.	5.90264e-11	Aristolochia kaempferi Willd.	1.08064e-13	Solanum lyratum Thunb.	4.84633e-14
KAG019644.jpg	Cocculus trilobus (Thunb.) DC.	Cocculus trilobus (Thunb.) DC.	0.994346	Lonicera affinis Hook. et Arn.	0.00530585	Paederia scandens (Lour.) Merr. var. maritima (Koidz.) H.Hara	0.000258584	Stephania japonica (Thunb.) Miers	7.98973e-05	Smilax sebeana Miq.	3.4804e-06
KAG059408.jpg	Cocculus trilobus (Thunb.) DC.	Lindera glauca (Siebold et Zucc.) Blume	0.620149	Gardneria nutans Siebold et Zucc.	0.240929	Persicaria chinensis (L.) H.Gross	0.0554197	Elaeagnus thunbergii Servett.	0.0326686	Ficus thunbergii Maxim.	0.0232537
FKSE60257.jpg	Cocculus trilobus (Thunb.) DC.	Cocculus trilobus (Thunb.) DC.	1	Smilax sieboldii Miq.	9.93493e-10	Dioscorea tokoro Makino	1.01209e-11	Smilax riparia A.DC.	4.4342e-12	Rubia akane Nakai	2.50518e-12
KAG059412.jpg	Cocculus trilobus (Thunb.) DC.	Cocculus trilobus (Thunb.) DC.	0.840032	Smilax sieboldii Miq.	0.112642	Cyclea insularis (Makino) Hatus.	0.0180984	Gardneria nutans Siebold et Zucc.	0.00516486	Smilax bracteata C.Presl var. bracteata	0.0033172
KAG059416.jpg	Cocculus trilobus (Thunb.) DC.	Cocculus trilobus (Thunb.) DC.	1	Stephania japonica (Thunb.) Miers	3.50443e-08	Cyclea insularis (Makino) Hatus.	7.76374e-10	Sinomenium acutum (Thunb.) Rehder et E.H.Wilson	1.53277e-12	Dioscorea quinquelobata Thunb.	1.19285e-12
1216432.JPG	Cocculus trilobus (Thunb.) DC.	Cocculus trilobus (Thunb.) DC.	0.997066	Sinomenium acutum (Thunb.) Rehder et E.H.Wilson	0.0012058	Akebia trifoliata (Thunb.) Koidz.	0.000479982	Dioscorea japonica Thunb.	0.000396953	Calystegia soldanella (L.) R.Br.	0.000226792
KAG059403.jpg	Cocculus trilobus (Thunb.) DC.	Cocculus trilobus (Thunb.) DC.	1	Dioscorea quinquelobata Thunb.	2.60558e-10	Dioscorea japonica Thunb.	1.18339e-10	Aristolochia kaempferi Willd.	1.73125e-11	Sinomenium acutum (Thunb.) Rehder et E.H.Wilson	9.68792e-12
KAG059413.jpg	Cocculus trilobus (Thunb.) DC.	Cocculus trilobus (Thunb.) DC.	0.998188	Stephania japonica (Thunb.) Miers	0.00179811	Cyclea insularis (Makino) Hatus.	7.21176e-06	Sinomenium acutum (Thunb.) Rehder et E.H.Wilson	5.07474e-06	Ipomoea coccinea L.	1.00276e-06
FKSE63649.jpg	Cocculus trilobus (Thunb.) DC.	Cocculus trilobus (Thunb.) DC.	0.951187	Calystegia hederacea Wall.	0.0422828	Aristolochia debilis Siebold et Zucc.	0.00451654	Lepidomicrosorum buergerianum (Miq.) Ching et Shing	0.00186771	Aristolochia kaempferi Willd.	0.000126806
1219598.JPG	Cocculus trilobus (Thunb.) DC.	Cocculus trilobus (Thunb.) DC.	1	Stephania japonica (Thunb.) Miers	2.11469e-11	Rubia akane Nakai	9.42338e-12	Solanum nigrescens M.Martens et Galeotti	4.35405e-13	Aristolochia kaempferi Willd.	1.33706e-14
952304.jpg	Cocculus trilobus (Thunb.) DC.	Cocculus trilobus (Thunb.) DC.	0.999988	Stephania japonica (Thunb.) Miers	5.35769e-06	Athyrium wardii (Hook.) Makino	5.10096e-06	Pinellia tripartita (Blume) Schott	1.02086e-06	Paederia foetida L.	6.10847e-08
KAG059423.jpg	Cocculus trilobus (Thunb.) DC.	Cocculus trilobus (Thunb.) DC.	0.999988	Berchemia racemosa Siebold et Zucc.	1.16831e-05	Cyclea insularis (Makino) Hatus.	2.76481e-08	Vitex rotundifolia L.f.	1.55629e-09	Vincetoxicum tanakae (Maxim.) Franch. et Sav.	1.57448e-10
KAG059417.jpg	Cocculus trilobus (Thunb.) DC.	Cocculus trilobus (Thunb.) DC.	0.998562	Actinostemma tenerum Griff.	0.00136128	Aristolochia debilis Siebold et Zucc.	5.85248e-05	Vincetoxicum aristolochioides (Miq.) Franch. et Sav.	1.54553e-05	Calystegia hederacea Wall.	1.28357e-06
KAG059411.jpg	Cocculus trilobus (Thunb.) DC.	Cocculus trilobus (Thunb.) DC.	0.999735	Stephania japonica (Thunb.) Miers	0.000122729	Menispermum dauricum DC.	7.4561e-05	Cyclea insularis (Makino) Hatus.	5.05835e-05	Vigna reflexopilosa Hayata	1.63943e-05
1114513.JPG	Cocculus trilobus (Thunb.) DC.	Cocculus trilobus (Thunb.) DC.	1	Paederia foetida L.	6.2389e-08	Microlepia x bipinnata (Makino) Y.Shimura	4.66234e-08	Stephania japonica (Thunb.) Miers	1.75917e-08	Apios fortunei Maxim.	1.45179e-08
726512.jpg	Cocculus trilobus (Thunb.) DC.	Cocculus trilobus (Thunb.) DC.	0.999959	Stephania japonica (Thunb.) Miers	4.10366e-05	Rubia akane Nakai	4.7786e-08	Paederia foetida L.	7.58879e-09	Solanum nigrescens M.Martens et Galeotti	5.14638e-09
KAG059396.jpg	Cocculus trilobus (Thunb.) DC.	Cocculus trilobus (Thunb.) DC.	0.984811	Cyclea insularis (Makino) Hatus.	0.0139151	Gardneria nutans Siebold et Zucc.	0.000615137	Clematis meyeniana Walp. var. insularis Sprague	0.000239907	Sinomenium acutum (Thunb.) Rehder et E.H.Wilson	0.000182969
KAG059397.jpg	Cocculus trilobus (Thunb.) DC.	Cocculus trilobus (Thunb.) DC.	0.708669	Cyclea insularis (Makino) Hatus.	0.291331	Cynanchum wilfordii (Maxim.) Hook.f.	4.27352e-07	Vigna reflexopilosa Hayata	4.84316e-08	Maclura cochinchinensis (Lour.) Corner	2.4695e-08
1022472.jpg	Cocculus trilobus (Thunb.) DC.	Cocculus trilobus (Thunb.) DC.	0.996175	Stephania japonica (Thunb.) Miers	0.0038254	Clematis terniflora DC.	1.47704e-08	Pseudopyxis depressa Miq.	7.39608e-09	Dioscorea japonica Thunb.	3.95908e-10
00023313.jpg	Fimbristylis dipsacea (Rottb.) C.B.Clarke var. verrucifera (Maxim.) T.Koyama	Fimbristylis dipsacea (Rottb.) C.B.Clarke var. verrucifera (Maxim.) T.Koyama	1	Fimbristylis velata R.Br.	5.83437e-09	Fimbristylis littoralis Gaudich.	1.75221e-10	Fimbristylis squarrosa Vahl	5.01381e-11	Cyperus leptocarpus (F.Muell.) Bauters	2.31082e-12
RTCM-2431.jpg	Fimbristylis dipsacea (Rottb.) C.B.Clarke var. verrucifera (Maxim.) T.Koyama	Fimbristylis squarrosa Vahl	0.941524	Fimbristylis dipsacea (Rottb.) C.B.Clarke var. verrucifera (Maxim.) T.Koyama	0.0378497	Fimbristylis velata R.Br.	0.0173563	Aira caryophyllea L.	0.0030151	Trigastrotheca stricta (L.) Thulin	0.000160698
00023330.jpg	Fimbristylis dipsacea (Rottb.) C.B.Clarke var. verrucifera (Maxim.) T.Koyama	Fimbristylis dipsacea (Rottb.) C.B.Clarke var. verrucifera (Maxim.) T.Koyama	1	Arenaria serpyllifolia L. var. serpyllifolia	2.27268e-09	Fimbristylis squarrosa Vahl	6.1754e-10	Fimbristylis velata R.Br.	1.62577e-10	Cyperus nipponicus Franch. et Sav. var. nipponicus	1.07669e-10
00012326.jpg	Fimbristylis dipsacea (Rottb.) C.B.Clarke var. verrucifera (Maxim.) T.Koyama	Fimbristylis dipsacea (Rottb.) C.B.Clarke var. verrucifera (Maxim.) T.Koyama	0.996463	Fimbristylis velata R.Br.	0.00351013	Fimbristylis squarrosa Vahl	1.15466e-05	Fimbristylis littoralis Gaudich.	9.78439e-06	Bulbostylis barbata (Rottb.) Kunth	2.8165e-06
00023317.jpg	Fimbristylis dipsacea (Rottb.) C.B.Clarke var. verrucifera (Maxim.) T.Koyama	Fimbristylis dipsacea (Rottb.) C.B.Clarke var. verrucifera (Maxim.) T.Koyama	0.999994	Fimbristylis velata R.Br.	3.95145e-06	Fimbristylis squarrosa Vahl	1.66847e-06	Arenaria serpyllifolia L. var. serpyllifolia	5.42625e-08	Hypericum laxum (Blume) Koidz.	4.29317e-09
00015385.jpg	Fimbristylis dipsacea (Rottb.) C.B.Clarke var. verrucifera (Maxim.) T.Koyama	Cyperus brevifolius (Rottb.) Hassk. var. leiolepis (Franch. et Sav.) T.Koyama	0.919277	Brylkinia caudata (Munro ex A.Gray) F.Schmidt	0.0294568	Carex japonica Thunb.	0.0210901	Carex filipes Franch. et Sav. var. filipes	0.00842307	Carex parciflora Boott var. macroglossa (Franch. et Sav.) Ohwi	0.00576381
FKSE21853.jpg	Fimbristylis dipsacea (Rottb.) C.B.Clarke var. verrucifera (Maxim.) T.Koyama	Fimbristylis velata R.Br.	0.977222	Fimbristylis dipsacea (Rottb.) C.B.Clarke var. verrucifera (Maxim.) T.Koyama	0.0224119	Fimbristylis squarrosa Vahl	0.000354413	Bulbostylis barbata (Rottb.) Kunth	8.74075e-06	Spergula arvensis L. var. sativa (Boenn.) Mert. et W.D.J.Koch	6.31754e-07
00012325.jpg	Fimbristylis dipsacea (Rottb.) C.B.Clarke var. verrucifera (Maxim.) T.Koyama	Fimbristylis dipsacea (Rottb.) C.B.Clarke var. verrucifera (Maxim.) T.Koyama	0.90382	Fimbristylis velata R.Br.	0.0955292	Fimbristylis squarrosa Vahl	0.000522512	Bulbostylis barbata (Rottb.) Kunth	7.72083e-05	Sagina procumbens L.	2.09912e-05
C2047223.jpg	Arisaema tosaense Makino	Arisaema tosaense Makino	1	Impatiens textorii Miq.	6.37454e-11	Arisaema kishidae Makino ex Nakai	2.10847e-11	Persicaria neofiliformis (Nakai) Ohki	2.04095e-11	Carex aphanolepis Franch. et Sav.	7.6822e-12
C2047200.jpg	Arisaema tosaense Makino	Arisaema tosaense Makino	0.999983	Arisaema yamatense (Nakai) Nakai subsp. yamatense	1.21381e-05	Arisaema peninsulae Nakai	4.65169e-06	Arisaema japonicum Blume	1.41413e-08	Hydrangea serrata (Thunb.) Ser. var. serrata	1.22715e-09
C2047224.jpg	Arisaema tosaense Makino	Arisaema tosaense Makino	1	Persicaria neofiliformis (Nakai) Ohki	6.58426e-08	Arisaema peninsulae Nakai	5.30676e-08	Arisaema yamatense (Nakai) Nakai subsp. yamatense	1.5735e-08	Arisaema urashima H.Hara	1.38412e-08
C2047205.jpg	Arisaema tosaense Makino	Arisaema tosaense Makino	0.999978	Arisaema urashima H.Hara	2.07129e-05	Arisaema japonicum Blume	8.0648e-07	Pinellia tripartita (Blume) Schott	5.89046e-08	Arisaema kishidae Makino ex Nakai	2.34676e-08
C2047176.jpg	Arisaema tosaense Makino	Arisaema tosaense Makino	0.999988	Carex aphanolepis Franch. et Sav.	6.02044e-06	Poa acroleuca Steud.	2.17502e-06	Persicaria lapathifolia (L.) Delarbre var. lapathifolia	1.2003e-06	Carex arenicola F.Schmidt	5.33173e-07
C2047229.jpg	Arisaema tosaense Makino	Arisaema tosaense Makino	1	Arisaema urashima H.Hara	6.24017e-09	Arisaema yamatense (Nakai) Nakai subsp. yamatense	1.53459e-12	Arisaema japonicum Blume	1.02343e-12	Arisaema peninsulae Nakai	8.00229e-13
C2047186.jpg	Arisaema tosaense Makino	Arisaema tosaense Makino	1	Arisaema japonicum Blume	2.00916e-10	Pinellia tripartita (Blume) Schott	1.26821e-10	Arisaema kishidae Makino ex Nakai	5.58302e-11	Arisaema yamatense (Nakai) Nakai subsp. yamatense	3.40715e-11
C2047237.jpg	Arisaema tosaense Makino	Arisaema tosaense Makino	0.799818	Arisaema yamatense (Nakai) Nakai subsp. yamatense	0.200171	Arisaema japonicum Blume	1.00772e-05	Arisaema peninsulae Nakai	1.14405e-06	Cinnamomum yabunikkei H.Ohba	4.68013e-08
C2047231.jpg	Arisaema tosaense Makino	Arisaema tosaense Makino	1	Persicaria neofiliformis (Nakai) Ohki	8.86429e-08	Arisaema peninsulae Nakai	8.05307e-08	Arisaema japonicum Blume	3.69684e-08	Arisaema kishidae Makino ex Nakai	3.70673e-09
C2047208.jpg	Arisaema tosaense Makino	Arisaema tosaense Makino	0.999308	Arisaema kishidae Makino ex Nakai	0.000670178	Arisaema japonicum Blume	1.1901e-05	Arisaema peninsulae Nakai	9.39989e-06	Pinellia tripartita (Blume) Schott	2.10191e-07
C2047232.jpg	Arisaema tosaense Makino	Arisaema tosaense Makino	0.98942	Arisaema yamatense (Nakai) Nakai subsp. yamatense	0.0102362	Arisaema japonicum Blume	0.000325247	Arisaema peninsulae Nakai	9.53771e-06	Arisaema urashima H.Hara	4.49998e-06
C2047207.jpg	Arisaema tosaense Makino	Arisaema yamatense (Nakai) Nakai subsp. yamatense	0.687392	Arisaema tosaense Makino	0.309661	Arisaema japonicum Blume	0.00282642	Arisaema peninsulae Nakai	0.000101395	Scopolia japonica Maxim.	5.99023e-06
C2047195.jpg	Arisaema tosaense Makino	Arisaema tosaense Makino	0.988176	Arisaema yamatense (Nakai) Nakai subsp. yamatense	0.0089975	Arisaema japonicum Blume	0.002787	Arisaema peninsulae Nakai	1.36504e-05	Carex pachygyna Franch. et Sav.	1.10226e-05
C2047184.jpg	Arisaema tosaense Makino	Arisaema tosaense Makino	1	Arisaema japonicum Blume	2.2985e-07	Arisaema yamatense (Nakai) Nakai subsp. yamatense	2.14061e-07	Arisaema peninsulae Nakai	6.77023e-10	Arisaema kishidae Makino ex Nakai	2.94251e-10
C2047185.jpg	Arisaema tosaense Makino	Arisaema tosaense Makino	0.999006	Arisaema yamatense (Nakai) Nakai subsp. yamatense	0.000989717	Pinellia tripartita (Blume) Schott	2.42718e-06	Arisaema peninsulae Nakai	1.1895e-06	Persicaria filiformis (Thunb.) Nakai	5.65578e-07
KAG126659.jpg	Goniophlebium niponicum (Mett.) Bedd.	Goniophlebium niponicum (Mett.) Bedd.	0.79851	Osmolindsaea japonica (Baker) Lehtonen et Christenh.	0.197069	Nephrolepis cordifolia (L.) C.Presl	0.00105255	Wahlenbergia marginata (Thunb.) A.DC.	0.00102346	Eriophorum gracile W.D.J.Koch subsp. coreanum (Palla) Hult_n	0.000814081
735688.jpg	Goniophlebium niponicum (Mett.) Bedd.	Goniophlebium niponicum (Mett.) Bedd.	1	Deparia lancea (Thunb.) Fraser-Jenk.	7.35793e-08	Lastrea thelypteris (L.) Bory	9.21635e-09	Leptochilus x shintenensis (Hayata) Nakaike	1.10166e-09	Onoclea sensibilis L. var. interrupta Maxim.	9.64447e-10
00006032.jpg	Goniophlebium niponicum (Mett.) Bedd.	Goniophlebium niponicum (Mett.) Bedd.	1	Plagiogyria matsumurana Makino	2.48455e-07	Pteris terminalis Wall. ex J.Agardh var. terminalis	5.79569e-10	Plagiogyria japonica Nakai	4.98706e-10	Polypodium fauriei Christ	6.04853e-11
00016085.jpg	Goniophlebium niponicum (Mett.) Bedd.	Goniophlebium niponicum (Mett.) Bedd.	1	Lastrea thelypteris (L.) Bory	1.80613e-08	Plagiogyria matsumurana Makino	1.63389e-08	Onoclea sensibilis L. var. interrupta Maxim.	1.2908e-09	Polypodium fauriei Christ	8.60555e-10
00001212.jpg	Goniophlebium niponicum (Mett.) Bedd.	Goniophlebium niponicum (Mett.) Bedd.	1	Adiantum pedatum L.	1.18439e-07	Plagiogyria adnata (Blume) Bedd.	1.15655e-07	Plagiogyria matsumurana Makino	1.05064e-07	Pteris terminalis Wall. ex J.Agardh var. terminalis	1.74241e-08
00007503.jpg	Goniophlebium niponicum (Mett.) Bedd.	Goniophlebium niponicum (Mett.) Bedd.	1	Microlepia marginata (Panzer) C.Chr.	2.55617e-12	Plagiogyria matsumurana Makino	1.642e-12	Pteris terminalis Wall. ex J.Agardh var. terminalis	1.3593e-12	Plagiogyria adnata (Blume) Bedd.	9.72843e-13
00016086.jpg	Goniophlebium niponicum (Mett.) Bedd.	Goniophlebium niponicum (Mett.) Bedd.	1	Pteris terminalis Wall. ex J.Agardh var. terminalis	5.63207e-11	Plagiogyria matsumurana Makino	2.00794e-11	Plagiogyria japonica Nakai	6.29294e-12	Polypodium fauriei Christ	4.36749e-12
00032499.jpg	Goniophlebium niponicum (Mett.) Bedd.	Goniophlebium niponicum (Mett.) Bedd.	0.999998	Plagiogyria matsumurana Makino	2.04322e-06	Pteris terminalis Wall. ex J.Agardh var. terminalis	1.71708e-09	Plagiogyria adnata (Blume) Bedd.	7.15987e-10	Thelypteris decursivepinnata (H.C.Hall) Ching	3.23016e-10
KAG126653.jpg	Goniophlebium niponicum (Mett.) Bedd.	Goniophlebium niponicum (Mett.) Bedd.	0.540288	Nephrolepis cordifolia (L.) C.Presl	0.45876	Nephrolepis brownii (Desv.) Hovenk. et Miyam.	0.000950736	Nephrolepis biserrata (Sw.) Schott	5.45151e-07	Polystichum hancockii (Hance) Diels	3.07873e-07
KAG126662.jpg	Goniophlebium niponicum (Mett.) Bedd.	Goniophlebium niponicum (Mett.) Bedd.	1	Pteris semipinnata L.	2.91923e-11	Struthiopteris niponica (Kunze) Nakai	2.22469e-11	Plagiogyria matsumurana Makino	1.49499e-11	Plagiogyria adnata (Blume) Bedd.	5.61085e-12
00007501.jpg	Goniophlebium niponicum (Mett.) Bedd.	Goniophlebium niponicum (Mett.) Bedd.	1	Plagiogyria matsumurana Makino	7.68551e-08	Microlepia marginata (Panzer) C.Chr.	7.41587e-10	Athyrium epirachis (Christ) Ching	7.27588e-10	Pteris terminalis Wall. ex J.Agardh var. terminalis	5.01211e-10
00018953.jpg	Goniophlebium niponicum (Mett.) Bedd.	Goniophlebium niponicum (Mett.) Bedd.	0.999988	Plagiogyria matsumurana Makino	1.20906e-05	Polypodium fauriei Christ	1.86815e-08	Struthiopteris niponica (Kunze) Nakai	5.95773e-09	Deparia conilii (Franch. et Sav.) M.Kato	1.08423e-09
KAG126660.jpg	Goniophlebium niponicum (Mett.) Bedd.	Thelypteris pozoi (Lag.) C.V.Morton subsp. mollissima (Fisch. ex Kunze) C.V.Morton	0.335803	Selaginella involvens (Sw.) Spring	0.257392	Goniophlebium niponicum (Mett.) Bedd.	0.17168	Thelypteris decursivepinnata (H.C.Hall) Ching	0.141014	Deparia conilii (Franch. et Sav.) M.Kato	0.049949
00016077.jpg	Goniophlebium niponicum (Mett.) Bedd.	Goniophlebium niponicum (Mett.) Bedd.	1	Polypodium fauriei Christ	1.3639e-10	Plagiogyria matsumurana Makino	1.33079e-10	Lastrea thelypteris (L.) Bory	4.09316e-11	Pteris terminalis Wall. ex J.Agardh var. terminalis	3.60473e-11
KAG082323.jpg	Goniophlebium niponicum (Mett.) Bedd.	Goniophlebium niponicum (Mett.) Bedd.	1	Lastrea thelypteris (L.) Bory	1.56925e-12	Plagiogyria matsumurana Makino	1.04566e-13	Pteris satsumana Sa.Kurata	9.29669e-14	Plagiogyria adnata (Blume) Bedd.	7.193e-14
1112845.JPG	Goniophlebium niponicum (Mett.) Bedd.	Goniophlebium niponicum (Mett.) Bedd.	1	Blechnopsis orientalis (L.) C.Presl	5.53932e-09	Hymenophyllum oligosorum Makino	1.18221e-10	Euphorbia jolkinii Boiss.	2.74966e-11	Lepisorus onoei (Franch. et Sav.) Ching	2.40892e-11
KAG126656.jpg	Goniophlebium niponicum (Mett.) Bedd.	Goniophlebium niponicum (Mett.) Bedd.	1	Nephrolepis brownii (Desv.) Hovenk. et Miyam.	3.75696e-08	Nephrolepis cordifolia (L.) C.Presl	1.36564e-08	Pyrrosia adnascens (Sw.) Ching	9.76201e-09	Haplopteris zosterifolia (Willd.) E.H.Crane	9.24995e-09
00016083.jpg	Goniophlebium niponicum (Mett.) Bedd.	Goniophlebium niponicum (Mett.) Bedd.	0.999999	Plagiogyria matsumurana Makino	6.81054e-07	Lastrea thelypteris (L.) Bory	1.28814e-08	Plagiogyria adnata (Blume) Bedd.	2.50558e-09	Pteris terminalis Wall. ex J.Agardh var. terminalis	1.56215e-09
00013598.jpg	Goniophlebium niponicum (Mett.) Bedd.	Goniophlebium niponicum (Mett.) Bedd.	0.999908	Plagiogyria matsumurana Makino	9.08704e-05	Woodsia polystichoides D.C.Eaton	6.83874e-07	Microlepia marginata (Panzer) C.Chr.	9.17984e-08	Pteris terminalis Wall. ex J.Agardh var. terminalis	8.14587e-08
00001228.jpg	Goniophlebium niponicum (Mett.) Bedd.	Goniophlebium niponicum (Mett.) Bedd.	0.999996	Woodwardia orientalis Sw.	2.12806e-06	Polypodium fauriei Christ	1.34441e-06	Lastrea thelypteris (L.) Bory	6.55484e-07	Plagiogyria matsumurana Makino	9.86075e-08
RTCM-3425.jpg	Pleioblastus humilis (Mitford) Nakai	Pleioblastus humilis (Mitford) Nakai	0.894113	Pleioblastus chino (Franch. et Sav.) Makino	0.105845	Sasaella ramosa (Makino) Makino	2.33784e-05	Pleioblastus nagashima (Mitford) Nakai	8.57854e-06	Trigastrotheca stricta (L.) Thulin	3.08393e-06
RTCM-3420.jpg	Pleioblastus humilis (Mitford) Nakai	Pleioblastus humilis (Mitford) Nakai	0.860713	Pleioblastus chino (Franch. et Sav.) Makino	0.115534	Sasaella ramosa (Makino) Makino	0.0106037	Pleioblastus nagashima (Mitford) Nakai	0.00666818	Pteris cretica L.	0.00487266
763553.jpg	Alpinia intermedia Gagnep.	Alpinia intermedia Gagnep.	0.999912	Persicaria lapathifolia (L.) Delarbre var. lapathifolia	8.40687e-05	Persicaria lapathifolia (L.) Delarbre var. incana (Roth) H.Hara	2.73149e-06	Coix lacryma-jobi L. var. lacryma-jobi	4.64177e-07	Phytolacca americana L.	1.74119e-07
KAG052583.jpg	Alpinia intermedia Gagnep.	Alpinia intermedia Gagnep.	1	Raphanus sativus L.	1.51885e-10	Arisaema ringens (Thunb.) Schott	2.04479e-11	Gardenia jasminoides Ellis	1.06706e-11	Alocasia odorum (G.Lodd.) Spach	8.45372e-12
KAG052585.jpg	Alpinia intermedia Gagnep.	Alpinia intermedia Gagnep.	1	Nabalus tanakae Franch. et Sav. ex Y.Tanaka et Ono	9.18135e-09	Sasa senanensis (Franch. et Sav.) Rehder	1.68339e-09	Hosta sieboldii (Paxton) J.W.Ingram var. sieboldii f. spathulata (Miq.) W.G.Schmid	1.1061e-09	Arisaema ringens (Thunb.) Schott	3.22197e-10
9531469.jpg	Alpinia intermedia Gagnep.	Ainsliaea macroclinidioides Hayata var. okinawensis (Hayata) Kitam.	0.80869	Alpinia intermedia Gagnep.	0.191308	Solidago virgaurea L. subsp. asiatica (Nakai ex H.Hara) Kitam. ex H.Hara	1.9793e-06	Solidago altissima L.	1.82242e-07	Rhynchotechum discolor (Maxim.) B.L.Burtt var. discolor	1.13305e-07
KAG052589.jpg	Alpinia intermedia Gagnep.	Alpinia intermedia Gagnep.	0.999999	Arisaema ringens (Thunb.) Schott	4.48862e-07	Sasa palmata (Lat.-Marl. ex Burb.) E.G.Camus	1.57836e-07	Sasa kurilensis (Rupr.) Makino et Shibata	1.35045e-07	Sasa senanensis (Franch. et Sav.) Rehder	1.11635e-07
MAK20100222_MAK012.jpg	Alpinia intermedia Gagnep.	Alpinia intermedia Gagnep.	0.999975	Sasa palmata (Lat.-Marl. ex Burb.) E.G.Camus	2.25602e-05	Polygonatum macranthum (Maxim.) Koidz.	1.09202e-06	Sasa megalophylla Makino et Uchida	9.49917e-07	Sasa tsuboiana Makino	1.19894e-08
1172852.JPG	Alpinia intermedia Gagnep.	Alpinia intermedia Gagnep.	0.999999	Swertia bimaculata (Siebold et Zucc.) Hook.f. et Thomson ex C.B.Clarke	6.74953e-07	Persicaria lapathifolia (L.) Delarbre var. lapathifolia	3.52311e-08	Sasa palmata (Lat.-Marl. ex Burb.) E.G.Camus	2.54369e-08	Psychotria manillensis Bartl. ex DC.	2.10665e-08
KAG052582.jpg	Alpinia intermedia Gagnep.	Alpinia intermedia Gagnep.	0.999921	Swertia tashiroi (Maxim.) Makino	6.49187e-05	Empusa formosana (Rchb.f.) T.C.Hsu	1.36038e-05	Sonchus oleraceus L.	1.20959e-07	Arisaema ringens (Thunb.) Schott	3.31285e-08
1172851.JPG	Alpinia intermedia Gagnep.	Alpinia intermedia Gagnep.	1	Calanthe puberula Lindl. var. reflexa (Maxim.) M.Hiroe	3.83026e-08	Platanthera mandarinorum Rchb.f. subsp. mandarinorum var. oreades (Franch. et Sav.) Koidz.	1.71913e-09	Deparia pterorachis (Christ) M.Kato	1.14213e-10	Oreorchis patens (Lindl.) Lindl.	1.08354e-10
MAK20100222_MAK011.jpg	Alpinia intermedia Gagnep.	Alpinia intermedia Gagnep.	0.999997	Cremastra appendiculata (D.Don) Makino var. variabilis (Blume) I.D.Lund	2.73189e-06	Hosta sieboldiana (Hook.) Engl. var. sieboldiana	1.07689e-07	Lactuca indica L. var. laciniata (Houtt.) H.Hara	8.5248e-08	Calanthe triplicata (Willemet) Ames	3.71528e-08
MAK20110124_MAK063.jpg	Alpinia intermedia Gagnep.	Alpinia intermedia Gagnep.	1	Persicaria maculosa Gray subsp. hirticaulis (Danser) S.Ekman et Knutsson var. pubescens (Makino) Yonek.	2.68135e-08	Cremastra appendiculata (D.Don) Makino var. variabilis (Blume) I.D.Lund	3.26124e-09	Sasa tyuhgokensis Makino	3.96331e-10	Asplenium setoi N.Murak. et Seriz.	7.9385e-11
TRPM-P-972-0041-002.jpg	Phyllodoce aleutica (Spreng.) A.Heller	Loiseleuria procumbens (L.) Desv.	0.985439	Phyllodoce nipponica Makino	0.0114664	Phyllodoce aleutica (Spreng.) A.Heller	0.00293574	Sieversia pentapetala (L.) Greene	9.22807e-05	Chamaele decumbens (Thunb.) Makino	1.74725e-05
RTCM-8055.jpg	Phyllodoce aleutica (Spreng.) A.Heller	Phyllodoce aleutica (Spreng.) A.Heller	0.885377	Phyllodoce nipponica Makino	0.113809	Diapensia lapponica L. subsp. obovata (F.Schmidt) Hult_n	0.000792466	Loiseleuria procumbens (L.) Desv.	1.54574e-05	Vaccinium vitis-idaea L.	5.26089e-06
FKSE67808.jpg	Phyllodoce aleutica (Spreng.) A.Heller	Phyllodoce aleutica (Spreng.) A.Heller	0.98705	Phyllodoce nipponica Makino	0.00803064	Rhododendron trinerve Franch. ex H.Boissieu	0.00480861	Vaccinium uliginosum L. var. japonicum T.Yamaz.	6.14647e-05	Rhododendron tschonoskii Maxim.	3.81436e-05
RTCM-11409.jpg	Phyllodoce aleutica (Spreng.) A.Heller	Phyllodoce aleutica (Spreng.) A.Heller	0.999963	Phyllodoce nipponica Makino	2.59471e-05	Diapensia lapponica L. subsp. obovata (F.Schmidt) Hult_n	7.33277e-06	Loiseleuria procumbens (L.) Desv.	1.4064e-06	Vaccinium vitis-idaea L.	1.29241e-06
RTCM-11410.jpg	Phyllodoce aleutica (Spreng.) A.Heller	Phyllodoce aleutica (Spreng.) A.Heller	0.781511	Huperzia serrata (Thunb.) Trevis. var. serrata	0.157167	Huperzia serrata (Thunb.) Trevis.	0.0260596	Diapensia lapponica L. subsp. obovata (F.Schmidt) Hult_n	0.0148872	Phyllodoce nipponica Makino	0.00566147
KAG081884.jpg	Stellaria uchiyamana Makino var. apetala (Kitam.) Ohwi	Stellaria uchiyamana Makino var. apetala (Kitam.) Ohwi	0.940521	Stellaria uchiyamana Makino var. uchiyamana	0.0428606	Stellaria aquatica (L.) Scop.	0.0154287	Polygala japonica Houtt.	0.000652688	Drymaria diandra Blume	0.00028266
KAG061994.jpg	Stellaria uchiyamana Makino var. apetala (Kitam.) Ohwi	Stellaria uchiyamana Makino var. apetala (Kitam.) Ohwi	0.999128	Stellaria aquatica (L.) Scop.	0.000833539	Drymaria diandra Blume	2.11952e-05	Stellaria uchiyamana Makino var. uchiyamana	1.36593e-05	Deparia pycnosora (Christ) M.Kato	1.62143e-06
KAG061985.jpg	Stellaria uchiyamana Makino var. apetala (Kitam.) Ohwi	Stellaria uchiyamana Makino var. apetala (Kitam.) Ohwi	0.998866	Scutellaria guilielmii A.Gray	0.000745749	Drymaria diandra Blume	0.00019394	Stellaria diversiflora Maxim.	0.000112091	Triodanis perfoliata (L.) Nieuwl.	3.62279e-05
KAG061997.jpg	Stellaria uchiyamana Makino var. apetala (Kitam.) Ohwi	Stellaria uchiyamana Makino var. apetala (Kitam.) Ohwi	0.996354	Stellaria sessiliflora Y.Yabe	0.0027324	Stellaria diversiflora Maxim.	0.000803155	Stellaria uchiyamana Makino var. uchiyamana	0.000108688	Drymaria diandra Blume	1.47113e-06
KAG122282.jpg	Stellaria uchiyamana Makino var. apetala (Kitam.) Ohwi	Stellaria uchiyamana Makino var. apetala (Kitam.) Ohwi	0.999466	Stellaria uchiyamana Makino var. uchiyamana	0.000311733	Drymaria diandra Blume	0.000195756	Stellaria sessiliflora Y.Yabe	1.36857e-05	Stellaria neglecta Weihe	9.16678e-06
00037050.jpg	Ilex macropoda Miq.	Ilex macropoda Miq.	0.983744	Celastrus orbiculatus Thunb. var. orbiculatus	0.01345	Deutzia crenata Siebold et Zucc.	0.00115365	Berchemia racemosa Siebold et Zucc.	0.00103108	Ilex geniculata Maxim.	0.000248832
FKSE60604.jpg	Ilex macropoda Miq.	Ilex macropoda Miq.	0.999994	Ilex serrata Thunb.	2.53603e-06	Symplocos sawafutagi Nagam.	2.38973e-06	Malus toringo (Siebold) Siebold ex de Vriese	1.21701e-06	Salix vulpina Andersson subsp. vulpina	1.1518e-08
FKSE18250.jpg	Ilex macropoda Miq.	Ilex macropoda Miq.	0.999999	Actinidia polygama (Siebold et Zucc.) Planch. ex Maxim.	5.77403e-07	Symplocos sawafutagi Nagam.	1.57852e-07	Ilex serrata Thunb.	1.20299e-07	Styrax japonicus Siebold et Zucc.	6.20495e-08
FKSE90738.jpg	Ilex macropoda Miq.	Ilex macropoda Miq.	0.999913	Quercus serrata Murray	6.98722e-05	Corylus sieboldiana Blume var. sieboldiana	1.6814e-05	Euonymus sieboldianus Blume var. sieboldianus	3.48214e-07	Orixa japonica Thunb.	9.53465e-08
FKSE121217.jpg	Ilex macropoda Miq.	Ilex macropoda Miq.	0.985743	Solanum emulans Raf.	0.00970644	Sesamum indicum L.	0.00307509	Celastrus orbiculatus Thunb. var. orbiculatus	0.000618617	Ilex rotunda Thunb.	0.00053818
KAG003971.jpg	Ilex macropoda Miq.	Ilex macropoda Miq.	0.999998	Viburnum dilatatum Thunb.	1.11676e-06	Corylus sieboldiana Blume var. sieboldiana	4.5051e-07	Viburnum opulus L. var. sargentii (Koehne) Takeda	3.17433e-08	Lonicera vidalii Franch. et Sav.	1.02588e-08
KAG020047.jpg	Ilex macropoda Miq.	Ilex macropoda Miq.	0.994688	Celastrus orbiculatus Thunb. var. orbiculatus	0.00234572	Euonymus alatus (Thunb.) Siebold f. alatus	0.00150036	Celastrus punctatus Thunb.	0.00115897	Euonymus alatus (Thunb.) Siebold var. rotundatus (Makino) H.Hara	0.000164391
KAG021791.jpg	Ilex macropoda Miq.	Ilex macropoda Miq.	0.939261	Lonicera mochidzukiana Makino var. nomurana (Makino) Nakai	0.0606785	Lonicera vidalii Franch. et Sav.	5.68369e-05	Cerasus maximowiczii (Rupr.) Kom.	2.68281e-06	Alnus sieboldiana Matsum.	2.67682e-07
FKSE54156.jpg	Ilex macropoda Miq.	Ilex macropoda Miq.	0.951375	Symplocos sawafutagi Nagam.	0.0485254	Abelia spathulata Siebold et Zucc. var. spathulata	5.09453e-05	Ilex serrata Thunb.	2.56731e-05	Smilax china L.	1.58288e-05
00009110.jpg	Ilex macropoda Miq.	Ilex macropoda Miq.	0.999938	Cercidiphyllum japonicum Siebold et Zucc. ex Hoffm. et Schult.	2.91631e-05	Lindera umbellata Thunb. var. membranacea (Maxim.) Momiy. ex H.Hara et M.Mizush.	1.95262e-05	Lonicera vidalii Franch. et Sav.	5.17713e-06	Lindera umbellata Thunb. var. umbellata	1.86802e-06
KAG021793.jpg	Ilex macropoda Miq.	Ilex serrata Thunb. f. argutidens (Miq.) Sa.Kurata	0.991717	Ilex macropoda Miq.	0.00805076	Lindera praecox (Siebold et Zucc.) Blume	6.94378e-05	Smilax china L. var. yanagitae Honda	6.04724e-05	Padus buergeriana (Miq.) T.T.Y_ et T.C.Ku	3.66424e-05
FKSE11527.jpg	Ilex macropoda Miq.	Ilex macropoda Miq.	1	Ilex serrata Thunb.	1.98914e-07	Smilax china L.	2.32383e-10	Corylus sieboldiana Blume var. sieboldiana	1.53017e-10	Deparia okuboana (Makino) M.Kato	9.85111e-11
FKSE35273.jpg	Ilex macropoda Miq.	Ilex macropoda Miq.	1	Callicarpa japonica Thunb.	5.47497e-08	Lonicera vidalii Franch. et Sav.	4.98897e-09	Smilax china L.	3.18601e-09	Cerasus sargentii (Rehder) H.Ohba var. sargentii	1.28387e-09
KAG003975.jpg	Ilex macropoda Miq.	Ilex macropoda Miq.	0.999928	Lonicera vidalii Franch. et Sav.	4.66692e-05	Celastrus stephanotidifolius (Makino) Makino	8.57867e-06	Ilex nipponica Makino	7.71636e-06	Lindera triloba (Siebold et Zucc.) Blume	3.40638e-06
KAG003981.jpg	Ilex macropoda Miq.	Lonicera vidalii Franch. et Sav.	0.731013	Ilex macropoda Miq.	0.268116	Ilex goshiensis Hayata	0.000628821	Ilex rotunda Thunb.	0.000139144	Viburnum dilatatum Thunb.	7.43248e-05
KAG003959.jpg	Ilex macropoda Miq.	Ilex macropoda Miq.	0.926157	Lindera praecox (Siebold et Zucc.) Blume	0.0474772	Lonicera vidalii Franch. et Sav.	0.019573	Ilex serrata Thunb. f. argutidens (Miq.) Sa.Kurata	0.00647759	Ilex serrata Thunb.	0.000172315
00009111.jpg	Ilex macropoda Miq.	Ilex macropoda Miq.	0.955441	Lonicera vidalii Franch. et Sav.	0.036945	Ilex rotunda Thunb.	0.00430118	Euonymus sieboldianus Blume var. sanguineus Nakai	0.00296745	Smilax china L.	0.000207424
FKSE1776.jpg	Ilex macropoda Miq.	Ilex macropoda Miq.	0.99963	Ilex pedunculosa Miq.	0.000144727	Tilia japonica (Miq.) Simonk.	0.000118903	Smilax china L.	4.9275e-05	Cerasus sargentii (Rehder) H.Ohba var. sargentii	3.17282e-05
00035740.jpg	Ilex macropoda Miq.	Ilex macropoda Miq.	1	Celastrus stephanotidifolius (Makino) Makino	6.97945e-09	Schisandra repanda (Siebold et Zucc.) Radlk.	5.5165e-09	Neoshirakia japonica (Siebold et Zucc.) Esser	3.87606e-09	Celastrus orbiculatus Thunb. var. orbiculatus	2.2183e-09
TRPM-P-951-2003-018.jpg	Ilex macropoda Miq.	Malus toringo (Siebold) Siebold ex de Vriese	0.6676	Ilex serrata Thunb. f. argutidens (Miq.) Sa.Kurata	0.129069	Ilex macropoda Miq.	0.0818842	Alnus japonica (Thunb.) Steud.	0.0743074	Kadsura japonica (L.) Dunal	0.041044
6390-6749.jpg	Ilex macropoda Miq.	Styrax japonicus Siebold et Zucc.	0.431033	Symplocos coreana (H.L_v.) Ohwi	0.244506	Euonymus alatus (Thunb.) Siebold f. alatus	0.206829	Orixa japonica Thunb.	0.0592072	Ilex macropoda Miq.	0.0258638
FKSE62831.jpg	Ilex macropoda Miq.	Cerasus maximowiczii (Rupr.) Kom.	0.342912	Cerasus leveilleana (Koehne) H.Ohba	0.31148	Ilex macropoda Miq.	0.231621	Cerasus jamasakura (Siebold ex Koidz.) H.Ohba	0.110459	Cerasus sargentii (Rehder) H.Ohba var. sargentii	0.00268364
KAG003957.jpg	Ilex macropoda Miq.	Ilex goshiensis Hayata	0.468969	Abelia serrata Siebold et Zucc.	0.282656	Hedera rhombea (Miq.) Bean	0.139311	Ilex macropoda Miq.	0.0834556	Viburnum dilatatum Thunb.	0.0183437
88735.jpg	Thelypteris japonica (Baker) Ching f. viridescens (Makino) H.It_	Thelypteris japonica (Baker) Ching f. viridescens (Makino) H.It_	1	Thelypteris esquirolii (Christ) Ching	5.52824e-08	Thelypteris musashiensis (Hiyama) Nakato, Sahashi et M.Kato	1.51847e-09	Diplazium donianum (Mett.) Tardieu var. aphanoneuron (Ohwi) Tagawa	7.62104e-10	Cibotium barometz (L.) J.Sm.	4.80868e-10
1133786.JPG	Thelypteris japonica (Baker) Ching f. viridescens (Makino) H.It_	Thelypteris japonica (Baker) Ching f. viridescens (Makino) H.It_	0.999999	Thelypteris japonica (Baker) Ching x T. musashiensis (Hiyama) Nakato, Sahashi et M.Kato	7.57113e-07	Thelypteris laxa (Franch. et Sav.) Ching	2.76446e-08	Thelypteris japonica (Baker) Ching	7.65279e-09	Thelypteris glanduligera (Kunze) Ching	6.5718e-09
596379.jpg	Thelypteris japonica (Baker) Ching f. viridescens (Makino) H.It_	Thelypteris japonica (Baker) Ching f. viridescens (Makino) H.It_	1	Microlepia x bipinnata (Makino) Y.Shimura	7.5052e-08	Microlepia strigosa (Thunb.) C.Presl	7.26392e-08	Sacciolepis indica (L.) Chase	1.11381e-08	Thelypteris interrupta (Willd.) K.Iwats.	9.11703e-10
579337.jpg	Thelypteris japonica (Baker) Ching f. viridescens (Makino) H.It_	Thelypteris japonica (Baker) Ching f. viridescens (Makino) H.It_	1	Thelypteris japonica (Baker) Ching x T. musashiensis (Hiyama) Nakato, Sahashi et M.Kato	4.80289e-08	Deparia petersenii (Kunze) M.Kato	1.07934e-08	Thelypteris japonica (Baker) Ching	1.46561e-09	Thelypteris interrupta (Willd.) K.Iwats.	9.2016e-11
1152602.JPG	Thelypteris japonica (Baker) Ching f. viridescens (Makino) H.It_	Thelypteris japonica (Baker) Ching f. viridescens (Makino) H.It_	1	Thelypteris musashiensis (Hiyama) Nakato, Sahashi et M.Kato	2.71562e-14	Thelypteris esquirolii (Christ) Ching	7.18062e-15	Thelypteris glanduligera (Kunze) Ching	4.60747e-15	Deparia mucilagina (M.Kato) Nakaike	3.36431e-15
438799.jpg	Thelypteris japonica (Baker) Ching f. viridescens (Makino) H.It_	Thelypteris japonica (Baker) Ching f. viridescens (Makino) H.It_	0.999999	Thelypteris musashiensis (Hiyama) Nakato, Sahashi et M.Kato	3.48813e-07	Thelypteris phegopteris (L.) Sloss. ex Rydb.	2.44451e-07	Deparia dimorphophylla (Koidz.) M.Kato	5.12453e-08	Deparia petersenii (Kunze) M.Kato	3.39122e-08
437979.jpg	Thelypteris japonica (Baker) Ching f. viridescens (Makino) H.It_	Thelypteris japonica (Baker) Ching f. viridescens (Makino) H.It_	1	Thelypteris musashiensis (Hiyama) Nakato, Sahashi et M.Kato	7.66582e-09	Thelypteris japonica (Baker) Ching x T. musashiensis (Hiyama) Nakato, Sahashi et M.Kato	9.96186e-10	Thelypteris glanduligera (Kunze) Ching	9.35764e-10	Thelypteris phegopteris (L.) Sloss. ex Rydb.	2.14636e-10
FKSE20683.jpg	Thelypteris japonica (Baker) Ching f. viridescens (Makino) H.It_	Thelypteris japonica (Baker) Ching	0.823825	Deparia japonica (Thunb.) M.Kato	0.113444	Thelypteris glanduligera (Kunze) Ching	0.0135209	Athyrium yokoscense (Franch. et Sav.) Christ	0.0130406	Lastrea thelypteris (L.) Bory	0.00923928
543142.jpg	Thelypteris japonica (Baker) Ching f. viridescens (Makino) H.It_	Thelypteris japonica (Baker) Ching f. viridescens (Makino) H.It_	1	Thelypteris laxa (Franch. et Sav.) Ching	1.18328e-09	Thelypteris esquirolii (Christ) Ching	4.49055e-10	Thelypteris musashiensis (Hiyama) Nakato, Sahashi et M.Kato	3.10005e-10	Thelypteris phegopteris (L.) Sloss. ex Rydb.	2.92633e-10
437955.jpg	Thelypteris japonica (Baker) Ching f. viridescens (Makino) H.It_	Thelypteris japonica (Baker) Ching f. viridescens (Makino) H.It_	0.999997	Thelypteris musashiensis (Hiyama) Nakato, Sahashi et M.Kato	2.16849e-06	Thelypteris pozoi (Lag.) C.V.Morton subsp. mollissima (Fisch. ex Kunze) C.V.Morton	2.85869e-07	Thelypteris esquirolii (Christ) Ching	2.39377e-07	Thelypteris japonica (Baker) Ching x T. musashiensis (Hiyama) Nakato, Sahashi et M.Kato	9.42498e-08
574427.jpg	Thelypteris japonica (Baker) Ching f. viridescens (Makino) H.It_	Thelypteris japonica (Baker) Ching f. viridescens (Makino) H.It_	1	Thelypteris phegopteris (L.) Sloss. ex Rydb.	7.69735e-08	Thelypteris musashiensis (Hiyama) Nakato, Sahashi et M.Kato	1.39992e-08	Thelypteris japonica (Baker) Ching	4.09978e-10	Thelypteris triphylla (Sw.) K.Iwats.	2.80092e-10
440283.jpg	Thelypteris japonica (Baker) Ching f. viridescens (Makino) H.It_	Thelypteris japonica (Baker) Ching f. viridescens (Makino) H.It_	0.999999	Thelypteris japonica (Baker) Ching	5.40398e-07	Thelypteris musashiensis (Hiyama) Nakato, Sahashi et M.Kato	8.82178e-08	Deparia dimorphophylla (Koidz.) M.Kato	9.08083e-09	Schizocodon soldanelloides Siebold et Zucc. var. soldanelloides	7.57578e-09
419790.jpg	Thelypteris japonica (Baker) Ching f. viridescens (Makino) H.It_	Thelypteris japonica (Baker) Ching f. viridescens (Makino) H.It_	1	Thelypteris musashiensis (Hiyama) Nakato, Sahashi et M.Kato	1.74563e-07	Thelypteris taiwanensis (C.Chr.) K.Iwats.	1.73239e-10	Thelypteris parasitica (L.) Tardieu	2.58218e-11	Cyathea metteniana (Hance) C.Chr. et Tardieu	2.12065e-11
1157052.JPG	Thelypteris japonica (Baker) Ching f. viridescens (Makino) H.It_	Thelypteris japonica (Baker) Ching f. viridescens (Makino) H.It_	0.917727	Thelypteris musashiensis (Hiyama) Nakato, Sahashi et M.Kato	0.081388	Thelypteris quelpaertensis (Christ) Ching	0.000227735	Thelypteris japonica (Baker) Ching x T. musashiensis (Hiyama) Nakato, Sahashi et M.Kato	0.000180825	Lolium perenne L.	0.000143186
543151.jpg	Thelypteris japonica (Baker) Ching f. viridescens (Makino) H.It_	Thelypteris japonica (Baker) Ching f. viridescens (Makino) H.It_	1	Deparia petersenii (Kunze) M.Kato	1.54817e-11	Cibotium barometz (L.) J.Sm.	7.4372e-12	Ophioglossum petiolatum Hook.	1.85225e-12	Thelypteris esquirolii (Christ) Ching	1.1854e-12
464003.jpg	Thelypteris japonica (Baker) Ching f. viridescens (Makino) H.It_	Thelypteris japonica (Baker) Ching f. viridescens (Makino) H.It_	0.999999	Thelypteris laxa (Franch. et Sav.) Ching	5.51072e-07	Thelypteris japonica (Baker) Ching x T. musashiensis (Hiyama) Nakato, Sahashi et M.Kato	3.58212e-07	Deparia petersenii (Kunze) M.Kato	3.96804e-09	Deparia dimorphophylla (Koidz.) M.Kato	2.68898e-09
423262.jpg	Thelypteris japonica (Baker) Ching f. viridescens (Makino) H.It_	Thelypteris japonica (Baker) Ching f. viridescens (Makino) H.It_	1	Thelypteris musashiensis (Hiyama) Nakato, Sahashi et M.Kato	1.71916e-09	Thelypteris japonica (Baker) Ching x T. musashiensis (Hiyama) Nakato, Sahashi et M.Kato	1.17319e-11	Thelypteris esquirolii (Christ) Ching	6.55811e-12	Deparia dimorphophylla (Koidz.) M.Kato	2.46047e-13
543545.jpg	Thelypteris japonica (Baker) Ching f. viridescens (Makino) H.It_	Thelypteris japonica (Baker) Ching f. viridescens (Makino) H.It_	0.999999	Thelypteris musashiensis (Hiyama) Nakato, Sahashi et M.Kato	6.88326e-07	Cyathea metteniana (Hance) C.Chr. et Tardieu	5.98971e-09	Cibotium barometz (L.) J.Sm.	2.06215e-09	Cyathea podophylla (Hook.) Copel.	4.88689e-10
1159833.JPG	Thelypteris japonica (Baker) Ching f. viridescens (Makino) H.It_	Thelypteris japonica (Baker) Ching f. viridescens (Makino) H.It_	1	Deparia petersenii (Kunze) M.Kato	8.90746e-08	Thelypteris interrupta (Willd.) K.Iwats.	6.43047e-10	Arachniodes yoshinagae (Makino) Ching	1.72795e-10	Microlepia marginata (Panzer) C.Chr.	1.29368e-10
419789.jpg	Thelypteris japonica (Baker) Ching f. viridescens (Makino) H.It_	Thelypteris japonica (Baker) Ching f. viridescens (Makino) H.It_	0.993943	Thelypteris musashiensis (Hiyama) Nakato, Sahashi et M.Kato	0.00604941	Thelypteris quelpaertensis (Christ) Ching	6.38075e-06	Thelypteris parasitica (L.) Tardieu	6.64222e-07	Thelypteris decursivepinnata (H.C.Hall) Ching	3.78939e-07
543161.jpg	Thelypteris japonica (Baker) Ching f. viridescens (Makino) H.It_	Thelypteris japonica (Baker) Ching f. viridescens (Makino) H.It_	0.999999	Thelypteris musashiensis (Hiyama) Nakato, Sahashi et M.Kato	5.04112e-07	Thelypteris phegopteris (L.) Sloss. ex Rydb.	1.42509e-07	Cibotium barometz (L.) J.Sm.	6.21513e-08	Thelypteris laxa (Franch. et Sav.) Ching	9.86537e-09
545893.jpg	Thelypteris japonica (Baker) Ching f. viridescens (Makino) H.It_	Thelypteris japonica (Baker) Ching f. viridescens (Makino) H.It_	1	Thelypteris laxa (Franch. et Sav.) Ching	3.48837e-14	Thelypteris japonica (Baker) Ching	1.65749e-14	Bolbitis heteroclita (C.Presl) Ching	3.29137e-15	Diplazium donianum (Mett.) Tardieu var. aphanoneuron (Ohwi) Tagawa	2.19668e-15
419786.jpg	Thelypteris japonica (Baker) Ching f. viridescens (Makino) H.It_	Thelypteris japonica (Baker) Ching f. viridescens (Makino) H.It_	1	Thelypteris musashiensis (Hiyama) Nakato, Sahashi et M.Kato	4.63073e-09	Deparia petersenii (Kunze) M.Kato	4.53881e-09	Thelypteris japonica (Baker) Ching	8.8544e-11	Thelypteris parasitica (L.) Tardieu	1.7933e-12
570343.jpg	Thelypteris japonica (Baker) Ching f. viridescens (Makino) H.It_	Thelypteris japonica (Baker) Ching f. viridescens (Makino) H.It_	0.999997	Thelypteris phegopteris (L.) Sloss. ex Rydb.	1.42136e-06	Deparia pycnosora (Christ) M.Kato	1.26419e-06	Thelypteris japonica (Baker) Ching	3.00282e-07	Thelypteris musashiensis (Hiyama) Nakato, Sahashi et M.Kato	2.74378e-07
422813.jpg	Thelypteris japonica (Baker) Ching f. viridescens (Makino) H.It_	Thelypteris japonica (Baker) Ching f. viridescens (Makino) H.It_	0.999994	Thelypteris musashiensis (Hiyama) Nakato, Sahashi et M.Kato	6.2912e-06	Thelypteris japonica (Baker) Ching	6.31995e-08	Thelypteris phegopteris (L.) Sloss. ex Rydb.	3.42921e-09	Thelypteris quelpaertensis (Christ) Ching	3.26318e-09
440268.jpg	Thelypteris japonica (Baker) Ching f. viridescens (Makino) H.It_	Thelypteris japonica (Baker) Ching f. viridescens (Makino) H.It_	0.999961	Thelypteris japonica (Baker) Ching x T. musashiensis (Hiyama) Nakato, Sahashi et M.Kato	2.51091e-05	Thelypteris musashiensis (Hiyama) Nakato, Sahashi et M.Kato	1.3115e-05	Microlepia strigosa (Thunb.) C.Presl	7.06433e-08	Thelypteris glanduligera (Kunze) Ching	6.50288e-08
437963.jpg	Thelypteris japonica (Baker) Ching f. viridescens (Makino) H.It_	Thelypteris japonica (Baker) Ching f. viridescens (Makino) H.It_	1	Deparia petersenii (Kunze) M.Kato	5.13981e-07	Thelypteris esquirolii (Christ) Ching	5.2815e-08	Microlepia x bipinnata (Makino) Y.Shimura	2.51424e-09	Pteris oshimensis Hieron.	2.42093e-09
439536.jpg	Thelypteris japonica (Baker) Ching f. viridescens (Makino) H.It_	Thelypteris japonica (Baker) Ching f. viridescens (Makino) H.It_	1	Deparia dimorphophylla (Koidz.) M.Kato	1.17218e-08	Thelypteris japonica (Baker) Ching x T. musashiensis (Hiyama) Nakato, Sahashi et M.Kato	1.05563e-08	Thelypteris phegopteris (L.) Sloss. ex Rydb.	3.90756e-09	Deparia petersenii (Kunze) M.Kato	1.87566e-09
437613.jpg	Thelypteris japonica (Baker) Ching f. viridescens (Makino) H.It_	Thelypteris japonica (Baker) Ching f. viridescens (Makino) H.It_	1	Thelypteris musashiensis (Hiyama) Nakato, Sahashi et M.Kato	8.87422e-08	Thelypteris interrupta (Willd.) K.Iwats.	2.03824e-09	Lygodium microphyllum (Cav.) R.Br.	1.30012e-09	Thelypteris pozoi (Lag.) C.V.Morton subsp. mollissima (Fisch. ex Kunze) C.V.Morton	5.97535e-10
440273.jpg	Thelypteris japonica (Baker) Ching f. viridescens (Makino) H.It_	Thelypteris japonica (Baker) Ching f. viridescens (Makino) H.It_	1	Thelypteris musashiensis (Hiyama) Nakato, Sahashi et M.Kato	2.37591e-07	Thelypteris quelpaertensis (Christ) Ching	2.43683e-08	Cyathea metteniana (Hance) C.Chr. et Tardieu	1.78945e-09	Thelypteris bukoensis (Tagawa) Ching	4.19604e-10
129839.jpg	Thelypteris japonica (Baker) Ching f. viridescens (Makino) H.It_	Thelypteris japonica (Baker) Ching f. viridescens (Makino) H.It_	1	Thelypteris esquirolii (Christ) Ching	4.95207e-09	Thelypteris musashiensis (Hiyama) Nakato, Sahashi et M.Kato	4.06655e-09	Deparia mucilagina (M.Kato) Nakaike	5.41648e-10	Thelypteris quelpaertensis (Christ) Ching	2.74023e-10
545891.jpg	Thelypteris japonica (Baker) Ching f. viridescens (Makino) H.It_	Thelypteris japonica (Baker) Ching f. viridescens (Makino) H.It_	1	Thelypteris musashiensis (Hiyama) Nakato, Sahashi et M.Kato	1.22501e-08	Athyrium spinulosum (Maxim.) Milde	5.52684e-11	Cyathea metteniana (Hance) C.Chr. et Tardieu	5.30799e-12	Thelypteris taiwanensis (C.Chr.) K.Iwats.	4.09552e-12
438925.jpg	Thelypteris japonica (Baker) Ching f. viridescens (Makino) H.It_	Thelypteris japonica (Baker) Ching f. viridescens (Makino) H.It_	0.999998	Thelypteris japonica (Baker) Ching x T. musashiensis (Hiyama) Nakato, Sahashi et M.Kato	1.42693e-06	Thelypteris japonica (Baker) Ching	7.60341e-08	Thelypteris musashiensis (Hiyama) Nakato, Sahashi et M.Kato	6.41392e-08	Thelypteris phegopteris (L.) Sloss. ex Rydb.	7.76336e-09
437614.jpg	Thelypteris japonica (Baker) Ching f. viridescens (Makino) H.It_	Thelypteris japonica (Baker) Ching f. viridescens (Makino) H.It_	1	Thelypteris musashiensis (Hiyama) Nakato, Sahashi et M.Kato	1.99599e-08	Cibotium barometz (L.) J.Sm.	8.9146e-09	Thelypteris phegopteris (L.) Sloss. ex Rydb.	8.44143e-09	Thelypteris glanduligera (Kunze) Ching	2.21623e-09
437954.jpg	Thelypteris japonica (Baker) Ching f. viridescens (Makino) H.It_	Thelypteris japonica (Baker) Ching f. viridescens (Makino) H.It_	1	Thelypteris japonica (Baker) Ching	1.29893e-07	Cibotium barometz (L.) J.Sm.	9.39429e-08	Thelypteris musashiensis (Hiyama) Nakato, Sahashi et M.Kato	6.34678e-08	Thelypteris japonica (Baker) Ching x T. musashiensis (Hiyama) Nakato, Sahashi et M.Kato	1.7315e-08
437956.jpg	Thelypteris japonica (Baker) Ching f. viridescens (Makino) H.It_	Thelypteris japonica (Baker) Ching f. viridescens (Makino) H.It_	1	Thelypteris musashiensis (Hiyama) Nakato, Sahashi et M.Kato	4.40369e-13	Deparia dimorphophylla (Koidz.) M.Kato	6.72234e-14	Deparia petersenii (Kunze) M.Kato	5.94776e-14	Thelypteris japonica (Baker) Ching	2.271e-14
543147.jpg	Thelypteris japonica (Baker) Ching f. viridescens (Makino) H.It_	Thelypteris japonica (Baker) Ching f. viridescens (Makino) H.It_	0.999999	Thelypteris glanduligera (Kunze) Ching	4.3501e-07	Sacciolepis indica (L.) Chase	1.16172e-07	Thelypteris musashiensis (Hiyama) Nakato, Sahashi et M.Kato	5.48155e-08	Thelypteris esquirolii (Christ) Ching	3.64666e-08
545897.jpg	Thelypteris japonica (Baker) Ching f. viridescens (Makino) H.It_	Thelypteris japonica (Baker) Ching f. viridescens (Makino) H.It_	1	Deparia petersenii (Kunze) M.Kato	7.64549e-08	Thelypteris phegopteris (L.) Sloss. ex Rydb.	7.30404e-08	Thelypteris musashiensis (Hiyama) Nakato, Sahashi et M.Kato	8.77419e-10	Thelypteris pozoi (Lag.) C.V.Morton subsp. mollissima (Fisch. ex Kunze) C.V.Morton	1.7827e-10
437620.jpg	Thelypteris japonica (Baker) Ching f. viridescens (Makino) H.It_	Thelypteris japonica (Baker) Ching f. viridescens (Makino) H.It_	1	Deparia petersenii (Kunze) M.Kato	1.0016e-12	Cibotium barometz (L.) J.Sm.	1.703e-13	Bolbitis heteroclita (C.Presl) Ching	3.29964e-14	Diplazium mettenianum (Miq.) C.Chr.	1.16232e-14
545889.jpg	Thelypteris japonica (Baker) Ching f. viridescens (Makino) H.It_	Thelypteris japonica (Baker) Ching f. viridescens (Makino) H.It_	1	Deparia petersenii (Kunze) M.Kato	1.09409e-09	Thelypteris musashiensis (Hiyama) Nakato, Sahashi et M.Kato	8.29642e-10	Thelypteris laxa (Franch. et Sav.) Ching	2.94532e-10	Thelypteris japonica (Baker) Ching x T. musashiensis (Hiyama) Nakato, Sahashi et M.Kato	1.67119e-10
437942.jpg	Thelypteris japonica (Baker) Ching f. viridescens (Makino) H.It_	Thelypteris japonica (Baker) Ching f. viridescens (Makino) H.It_	1	Thelypteris musashiensis (Hiyama) Nakato, Sahashi et M.Kato	1.25643e-09	Thelypteris phegopteris (L.) Sloss. ex Rydb.	2.20819e-10	Deparia dimorphophylla (Koidz.) M.Kato	1.33564e-11	Bolbitis heteroclita (C.Presl) Ching	2.29868e-12
440271.jpg	Thelypteris japonica (Baker) Ching f. viridescens (Makino) H.It_	Thelypteris japonica (Baker) Ching f. viridescens (Makino) H.It_	1	Thelypteris musashiensis (Hiyama) Nakato, Sahashi et M.Kato	6.8685e-13	Thelypteris laxa (Franch. et Sav.) Ching	1.87852e-13	Thelypteris japonica (Baker) Ching	1.42382e-13	Cibotium barometz (L.) J.Sm.	9.39905e-14
419860.jpg	Thelypteris japonica (Baker) Ching f. viridescens (Makino) H.It_	Thelypteris japonica (Baker) Ching f. viridescens (Makino) H.It_	1	Thelypteris esquirolii (Christ) Ching	2.23057e-10	Pteris cretica L.	1.86107e-10	Thelypteris laxa (Franch. et Sav.) Ching	1.13713e-10	Thelypteris glanduligera (Kunze) Ching	1.73144e-11
831681.jpg	Thelypteris japonica (Baker) Ching f. viridescens (Makino) H.It_	Thelypteris japonica (Baker) Ching f. viridescens (Makino) H.It_	0.950507	Thelypteris esquirolii (Christ) Ching	0.0294778	Thelypteris musashiensis (Hiyama) Nakato, Sahashi et M.Kato	0.0127366	Thelypteris japonica (Baker) Ching x T. musashiensis (Hiyama) Nakato, Sahashi et M.Kato	0.00710562	Thelypteris taiwanensis (C.Chr.) K.Iwats.	0.000140499
343915.jpg	Thelypteris japonica (Baker) Ching f. viridescens (Makino) H.It_	Thelypteris japonica (Baker) Ching f. viridescens (Makino) H.It_	1	Pteris oshimensis Hieron.	9.44036e-09	Thelypteris japonica (Baker) Ching	5.61593e-09	Pteris ryukyuensis Tagawa	2.25834e-09	Thelypteris musashiensis (Hiyama) Nakato, Sahashi et M.Kato	7.69633e-10
C2058542.jpg	Carex insaniae Koidz. var. papillaticulmis (Ohwi) Ohwi	Carex insaniae Koidz. var. papillaticulmis (Ohwi) Ohwi	1	Carex rugata Ohwi	1.00527e-10	Carex tristachya Thunb. var. pocilliformis (Boott) K_k.	1.39402e-11	Carex pachygyna Franch. et Sav.	2.0663e-13	Carex leucochlora Bunge var. gracillima (Akiyama) Katsuy.	3.61697e-14
C2058570.jpg	Carex insaniae Koidz. var. papillaticulmis (Ohwi) Ohwi	Carex insaniae Koidz. var. papillaticulmis (Ohwi) Ohwi	0.999998	Carex rugata Ohwi	1.09842e-06	Carex pachygyna Franch. et Sav.	7.36471e-07	Carex tristachya Thunb. var. pocilliformis (Boott) K_k.	1.96778e-07	Carex leucochlora Bunge var. gracillima (Akiyama) Katsuy.	3.52115e-08
C2058546.jpg	Carex insaniae Koidz. var. papillaticulmis (Ohwi) Ohwi	Carex insaniae Koidz. var. papillaticulmis (Ohwi) Ohwi	0.999993	Carex rugata Ohwi	3.72064e-06	Carex pachygyna Franch. et Sav.	2.73629e-06	Brachypodium sylvaticum (Huds.) P.Beauv. var. miserum (Thunb.) Koidz.	3.27533e-07	Carex reinii Franch. et Sav.	2.30462e-07
C2058585.jpg	Carex insaniae Koidz. var. papillaticulmis (Ohwi) Ohwi	Carex insaniae Koidz. var. papillaticulmis (Ohwi) Ohwi	0.999644	Carex rugata Ohwi	0.000191965	Carex reinii Franch. et Sav.	0.000135986	Carex foliosissima F.Schmidt var. foliosissima	2.48351e-05	Carex conica Boott var. conica	2.39602e-06
C2058560.jpg	Carex insaniae Koidz. var. papillaticulmis (Ohwi) Ohwi	Carex insaniae Koidz. var. papillaticulmis (Ohwi) Ohwi	1	Carex reinii Franch. et Sav.	1.6877e-08	Carex pachygyna Franch. et Sav.	4.53256e-11	Carex persistens Ohwi	2.74653e-12	Carex multifolia Ohwi var. multifolia	2.38506e-12
C2058567.jpg	Carex insaniae Koidz. var. papillaticulmis (Ohwi) Ohwi	Carex insaniae Koidz. var. papillaticulmis (Ohwi) Ohwi	1	Carex insaniae Koidz. var. insaniae	1.07128e-07	Carex pachygyna Franch. et Sav.	2.06331e-08	Carex rugata Ohwi	7.58162e-09	Carex foliosissima F.Schmidt var. foliosissima	1.69188e-10
254015.jpg	Carex insaniae Koidz. var. papillaticulmis (Ohwi) Ohwi	Carex insaniae Koidz. var. papillaticulmis (Ohwi) Ohwi	0.997942	Carex filipes Franch. et Sav. var. filipes	0.000634402	Carex rugata Ohwi	0.000510058	Carex parciflora Boott var. macroglossa (Franch. et Sav.) Ohwi	0.000369165	Diplopterygium glaucum (Houtt.) Nakai	0.000208621
C2058543.jpg	Carex insaniae Koidz. var. papillaticulmis (Ohwi) Ohwi	Carex insaniae Koidz. var. papillaticulmis (Ohwi) Ohwi	1	Carex pachygyna Franch. et Sav.	1.75611e-07	Carex persistens Ohwi	1.46718e-07	Carex pumila Thunb.	5.20185e-08	Carex rhizopoda Maxim.	3.00191e-08
C2058538.jpg	Carex insaniae Koidz. var. papillaticulmis (Ohwi) Ohwi	Carex insaniae Koidz. var. papillaticulmis (Ohwi) Ohwi	1	Carex pachygyna Franch. et Sav.	2.31835e-08	Carex leucochlora Bunge var. gracillima (Akiyama) Katsuy.	5.02574e-09	Carex reinii Franch. et Sav.	2.88917e-11	Carex tristachya Thunb. var. pocilliformis (Boott) K_k.	1.36006e-12
C2058588.jpg	Carex insaniae Koidz. var. papillaticulmis (Ohwi) Ohwi	Carex insaniae Koidz. var. papillaticulmis (Ohwi) Ohwi	0.99998	Carex reinii Franch. et Sav.	1.96965e-05	Carex foliosissima F.Schmidt var. foliosissima	3.35305e-07	Carex stenostachys Franch. et Sav. var. stenostachys	5.38604e-08	Carex pisiformis Boott	1.0731e-08
C2058580.jpg	Carex insaniae Koidz. var. papillaticulmis (Ohwi) Ohwi	Carex insaniae Koidz. var. papillaticulmis (Ohwi) Ohwi	1	Carex tristachya Thunb. var. pocilliformis (Boott) K_k.	4.97999e-11	Carex insaniae Koidz. var. insaniae	2.40703e-11	Carex rugata Ohwi	2.18377e-11	Carex morrowii Boott	8.87883e-12
KAG073362.jpg	Neottia makinoana (Ohwi) Szlach.	Neottia makinoana (Ohwi) Szlach.	0.999987	Neottia japonica (Blume) Szlach.	1.25923e-05	Mitrasacme pygmaea R.Br.	2.25259e-09	Burmannia nepalensis (Miers) Hook.f.	4.7866e-10	Scutellaria indica L. var. parvifolia (Makino) Makino	4.43877e-10
FKSE85603.jpg	Neottia makinoana (Ohwi) Szlach.	Neottia makinoana (Ohwi) Szlach.	1	Platanthera florentii Franch. et Sav.	1.81612e-07	Rubus pectinellus Maxim.	3.90959e-09	Goodyera schlechtendaliana Rchb.f.	2.92555e-09	Pyrola nephrophylla (Andres) Andres	1.49498e-09
KAG073366.jpg	Neottia makinoana (Ohwi) Szlach.	Neottia makinoana (Ohwi) Szlach.	0.999999	Scutellaria indica L. var. parvifolia (Makino) Makino	6.92753e-07	Odontochilus yakushimensis (Yamam.) T.Yukawa	2.07529e-07	Hemipilia lepida (Rchb.f.) Y.Tang, H.Peng et T.Yukawa	1.82945e-07	Burmannia nepalensis (Miers) Hook.f.	7.52602e-09
KAG073368.jpg	Neottia makinoana (Ohwi) Szlach.	Neottia makinoana (Ohwi) Szlach.	1	Neottia japonica (Blume) Szlach.	8.7946e-10	Trigonotis guilielmii (A.Gray) A.Gray ex G_rke	3.77094e-11	Goodyera hachijoensis Yatabe var. matsumurana (Schltr.) Ohwi	3.38005e-11	Hemipilia lepida (Rchb.f.) Y.Tang, H.Peng et T.Yukawa	1.61598e-11
740518.jpg	Crepidomanes latealatum (Bosch) Copel.	Crepidomanes latealatum (Bosch) Copel.	1	Vandenboschia kalamocarpa (Hayata) Ebihara	2.45534e-14	Hymenophyllum badium Hook. et Grev.	3.72394e-15	Hymenophyllum riukiuense Christ	4.19632e-16	Hymenophyllum wrightii Bosch	2.2572e-16
345829.jpg	Crepidomanes latealatum (Bosch) Copel.	Crepidomanes latealatum (Bosch) Copel.	1	Chengiopanax sciadophylloides (Franch. et Sav.) C.B.Shang et J.Y.Huang	2.47428e-17	Plagiogyria x wakabae Sa.Kurata ex Nakaike	7.63579e-18	Chamaele decumbens (Thunb.) Makino	5.10543e-18	Ceratophyllum demersum L.	6.02759e-19
349482.jpg	Crepidomanes latealatum (Bosch) Copel.	Crepidomanes latealatum (Bosch) Copel.	0.999999	Chamaecyparis obtusa (Siebold et Zucc.) Endl.	3.23058e-07	Polystichum ovatopaleaceum (Kodama) Sa.Kurata var. ovatopaleaceum	1.29531e-07	Hymenophyllum polyanthos (Sw.) Sw.	9.79211e-08	Davallia mariesii T.Moore ex Baker	1.11881e-08
349792.jpg	Crepidomanes latealatum (Bosch) Copel.	Crepidomanes latealatum (Bosch) Copel.	1	Ranunculus nipponicus Nakai var. submersus H.Hara	2.25463e-11	Chamaecyparis obtusa (Siebold et Zucc.) Endl.	9.87174e-12	Hymenophyllum badium Hook. et Grev.	5.90788e-12	Chamaele decumbens (Thunb.) Makino	5.1307e-12
345385.jpg	Crepidomanes latealatum (Bosch) Copel.	Crepidomanes latealatum (Bosch) Copel.	1	Vandenboschia x stenosiphon (Christ) Copel.	3.75581e-12	Hymenophyllum wrightii Bosch	4.5193e-13	Corydalis pallida (Thunb.) Pers. var. tenuis Yatabe	3.8659e-13	Vandenboschia kalamocarpa (Hayata) Ebihara	1.25376e-13
1108643.JPG	Crepidomanes latealatum (Bosch) Copel.	Crepidomanes latealatum (Bosch) Copel.	0.99028	Vandenboschia kalamocarpa (Hayata) Ebihara	0.0083274	Vandenboschia x stenosiphon (Christ) Copel.	0.00137824	Vandenboschia nipponica (Nakai) Ebihara	1.19115e-05	Hymenophyllum riukiuense Christ	2.10798e-06
00001617.jpg	Crepidomanes latealatum (Bosch) Copel.	Crepidomanes latealatum (Bosch) Copel.	0.994423	Vandenboschia kalamocarpa (Hayata) Ebihara	0.00556808	Vandenboschia nipponica (Nakai) Ebihara	6.3343e-06	Corydalis pallida (Thunb.) Pers. var. tenuis Yatabe	2.29875e-06	Corydalis pallida (Thunb.) Pers. var. pallida	1.09898e-07
351121.jpg	Crepidomanes latealatum (Bosch) Copel.	Crepidomanes latealatum (Bosch) Copel.	1	Carpinus japonica Blume	6.27564e-11	Celtis jessoensis Koidz.	1.99559e-12	Lygodium japonicum (Thunb.) Sw.	1.22556e-12	Osmundastrum cinnamomeum (L.) C.Presl var. fokiense (Copel.) Tagawa	7.13473e-13
346892.jpg	Crepidomanes latealatum (Bosch) Copel.	Crepidomanes latealatum (Bosch) Copel.	1	Osmolindsaea japonica (Baker) Lehtonen et Christenh.	3.73183e-17	Hymenophyllum riukiuense Christ	1.42106e-17	Pleurosoriopsis makinoi (Maxim. ex Makino) Fomin	1.16474e-17	Chamaele decumbens (Thunb.) Makino	1.2619e-18
00003655.jpg	Crepidomanes latealatum (Bosch) Copel.	Vandenboschia kalamocarpa (Hayata) Ebihara	0.955703	Crepidomanes latealatum (Bosch) Copel.	0.0405544	Vandenboschia nipponica (Nakai) Ebihara	0.0037416	Hymenophyllum barbatum (Bosch) Baker	4.67732e-07	Corydalis pallida (Thunb.) Pers. var. tenuis Yatabe	2.82308e-07
1031219.JPG	Crepidomanes latealatum (Bosch) Copel.	Crepidomanes latealatum (Bosch) Copel.	0.999984	Vandenboschia x stenosiphon (Christ) Copel.	1.28093e-05	Vandenboschia x quelpaertensis (Nakai) Ebihara	2.22686e-06	Ceratophyllum demersum L.	2.7507e-07	Vandenboschia kalamocarpa (Hayata) Ebihara	1.51156e-07
00001692.jpg	Crepidomanes latealatum (Bosch) Copel.	Crepidomanes latealatum (Bosch) Copel.	0.999996	Vandenboschia kalamocarpa (Hayata) Ebihara	3.83605e-06	Hymenophyllum barbatum (Bosch) Baker	1.32708e-08	Corydalis pallida (Thunb.) Pers. var. tenuis Yatabe	1.12022e-10	Ceratophyllum demersum L.	2.60641e-11
FKSE22657.jpg	Crepidomanes latealatum (Bosch) Copel.	Crepidomanes latealatum (Bosch) Copel.	0.996889	Hymenophyllum wrightii Bosch	0.00163664	Vandenboschia nipponica (Nakai) Ebihara	0.00128148	Corydalis pallida (Thunb.) Pers. var. tenuis Yatabe	0.000106356	Gentiana nipponica Maxim.	6.42879e-05
349829.jpg	Crepidomanes latealatum (Bosch) Copel.	Crepidomanes latealatum (Bosch) Copel.	1	Polystichum ovatopaleaceum (Kodama) Sa.Kurata var. ovatopaleaceum	1.52657e-13	Selaginella tamariscina (P.Beauv.) Spring	6.44195e-14	Crepidomanes minutum (Blume) K.Iwats.	9.02567e-15	Hymenophyllum riukiuense Christ	7.54123e-15
348390.jpg	Crepidomanes latealatum (Bosch) Copel.	Crepidomanes latealatum (Bosch) Copel.	1	Vandenboschia kalamocarpa (Hayata) Ebihara	9.12962e-13	Pleurosoriopsis makinoi (Maxim. ex Makino) Fomin	2.58435e-14	Lygodium japonicum (Thunb.) Sw.	3.60629e-15	Hymenophyllum wrightii Bosch	8.61794e-16
802490.jpg	Crepidomanes latealatum (Bosch) Copel.	Crepidomanes latealatum (Bosch) Copel.	1	Hymenophyllum badium Hook. et Grev.	4.95259e-12	Vandenboschia kalamocarpa (Hayata) Ebihara	1.49302e-12	Dennstaedtia hirsuta (Sw.) Mett.	1.22918e-13	Diplazium x bittyuense Tagawa	7.22796e-14
740397.jpg	Crepidomanes latealatum (Bosch) Copel.	Crepidomanes latealatum (Bosch) Copel.	1	Vandenboschia kalamocarpa (Hayata) Ebihara	9.18805e-11	Hymenophyllum wrightii Bosch	8.96056e-11	Crepidomanes minutum (Blume) K.Iwats.	4.82956e-11	Lepisorus onoei (Franch. et Sav.) Ching	1.4315e-12
275988.jpg	Crepidomanes latealatum (Bosch) Copel.	Crepidomanes latealatum (Bosch) Copel.	0.999998	Hymenophyllum wrightii Bosch	1.17131e-06	Vandenboschia x stenosiphon (Christ) Copel.	9.45605e-07	Vandenboschia nipponica (Nakai) Ebihara	7.1274e-09	Vandenboschia kalamocarpa (Hayata) Ebihara	5.54309e-09
740473.jpg	Crepidomanes latealatum (Bosch) Copel.	Crepidomanes latealatum (Bosch) Copel.	1	Crepidomanes minutum (Blume) K.Iwats.	3.21451e-13	Vandenboschia x stenosiphon (Christ) Copel.	1.47596e-14	Vandenboschia kalamocarpa (Hayata) Ebihara	4.59103e-15	Vandenboschia nipponica (Nakai) Ebihara	2.93532e-15
349532.jpg	Crepidomanes latealatum (Bosch) Copel.	Crepidomanes latealatum (Bosch) Copel.	0.987853	Crepidomanes minutum (Blume) K.Iwats.	0.0115522	Hymenophyllum polyanthos (Sw.) Sw.	0.000311362	Ranunculus nipponicus Nakai var. submersus H.Hara	6.78695e-05	Lemmaphyllum microphyllum C.Presl	4.80329e-05
349145.jpg	Crepidomanes latealatum (Bosch) Copel.	Crepidomanes latealatum (Bosch) Copel.	1	Ranunculus nipponicus Nakai var. submersus H.Hara	2.34255e-09	Hymenophyllum riukiuense Christ	1.60735e-11	Vandenboschia kalamocarpa (Hayata) Ebihara	1.67289e-12	Vandenboschia nipponica (Nakai) Ebihara	5.11102e-13
1031247.JPG	Crepidomanes latealatum (Bosch) Copel.	Crepidomanes latealatum (Bosch) Copel.	0.996707	Vandenboschia kalamocarpa (Hayata) Ebihara	0.00292649	Korthalsella japonica (Thunb.) Engl.	0.000186202	Vandenboschia x stenosiphon (Christ) Copel.	0.000158427	Vandenboschia x quelpaertensis (Nakai) Ebihara	2.00355e-05
740544.jpg	Crepidomanes latealatum (Bosch) Copel.	Crepidomanes latealatum (Bosch) Copel.	1	Vandenboschia nipponica (Nakai) Ebihara	9.54244e-14	Vandenboschia x stenosiphon (Christ) Copel.	4.53723e-14	Hymenophyllum polyanthos (Sw.) Sw.	4.46531e-14	Hymenophyllum riukiuense Christ	3.97988e-14
00033663.jpg	Crepidomanes latealatum (Bosch) Copel.	Crepidomanes latealatum (Bosch) Copel.	0.999998	Hymenophyllum badium Hook. et Grev.	1.23191e-06	Vandenboschia kalamocarpa (Hayata) Ebihara	4.72222e-07	Vandenboschia auriculata (Blume) Copel.	1.5591e-07	Adiantum pedatum L.	1.9049e-08
740580.jpg	Crepidomanes latealatum (Bosch) Copel.	Crepidomanes latealatum (Bosch) Copel.	1	Ranunculus nipponicus Nakai var. submersus H.Hara	1.0235e-11	Vandenboschia kalamocarpa (Hayata) Ebihara	2.19128e-13	Vandenboschia x stenosiphon (Christ) Copel.	1.16294e-13	Crepidomanes minutum (Blume) K.Iwats.	3.74912e-14
349117.jpg	Crepidomanes latealatum (Bosch) Copel.	Crepidomanes latealatum (Bosch) Copel.	1	Hymenophyllum polyanthos (Sw.) Sw.	8.75487e-10	Selaginella shakotanensis (Franch. ex Takeda) Miyabe et Kud_	3.27198e-11	Poa crassinervis Honda	2.07064e-11	Hymenophyllum riukiuense Christ	1.18364e-11
366221.jpg	Crepidomanes latealatum (Bosch) Copel.	Crepidomanes latealatum (Bosch) Copel.	1	Vandenboschia kalamocarpa (Hayata) Ebihara	2.19239e-10	Pedicularis keiskei Franch. et Sav.	5.40359e-12	Hymenophyllum polyanthos (Sw.) Sw.	1.54214e-12	Vandenboschia x stenosiphon (Christ) Copel.	1.2272e-12
349703.jpg	Crepidomanes latealatum (Bosch) Copel.	Crepidomanes latealatum (Bosch) Copel.	1	Salix japonica Thunb.	5.48375e-15	Carpinus tschonoskii Maxim.	1.03369e-15	Gentiana nipponica Maxim.	6.37628e-16	Pleurosoriopsis makinoi (Maxim. ex Makino) Fomin	6.10276e-16
728102.jpg	Crepidomanes latealatum (Bosch) Copel.	Crepidomanes latealatum (Bosch) Copel.	0.971916	Vandenboschia nipponica (Nakai) Ebihara	0.0232254	Vandenboschia kalamocarpa (Hayata) Ebihara	0.00383787	Hymenophyllum riukiuense Christ	0.000345514	Vandenboschia x stenosiphon (Christ) Copel.	0.000329912
926613.jpg	Crepidomanes latealatum (Bosch) Copel.	Crepidomanes latealatum (Bosch) Copel.	1	Vandenboschia kalamocarpa (Hayata) Ebihara	2.65659e-10	Vandenboschia nipponica (Nakai) Ebihara	1.33086e-10	Vandenboschia x stenosiphon (Christ) Copel.	6.65283e-11	Corydalis pallida (Thunb.) Pers. var. tenuis Yatabe	3.85189e-11
351166.jpg	Crepidomanes latealatum (Bosch) Copel.	Crepidomanes latealatum (Bosch) Copel.	1	Pleurosoriopsis makinoi (Maxim. ex Makino) Fomin	1.68931e-13	Vandenboschia kalamocarpa (Hayata) Ebihara	1.03982e-14	Chamaele decumbens (Thunb.) Makino	6.38724e-15	Hymenophyllum badium Hook. et Grev.	5.72972e-16
KAG080570.jpg	Crepidomanes latealatum (Bosch) Copel.	Crepidomanes latealatum (Bosch) Copel.	1	Vandenboschia kalamocarpa (Hayata) Ebihara	8.86766e-08	Hymenophyllum barbatum (Bosch) Baker	1.00885e-08	Hymenophyllum riukiuense Christ	1.32248e-09	Hymenophyllum wrightii Bosch	5.88688e-10
802516.jpg	Crepidomanes latealatum (Bosch) Copel.	Crepidomanes latealatum (Bosch) Copel.	1	Hymenophyllum badium Hook. et Grev.	2.34393e-08	Rhododendron serpyllifolium (A.Gray) Miq. var. serpyllifolium	2.16991e-10	Gentiana nipponica Maxim.	6.39054e-11	Vandenboschia kalamocarpa (Hayata) Ebihara	3.91075e-11
507381.jpg	Crepidomanes latealatum (Bosch) Copel.	Crepidomanes latealatum (Bosch) Copel.	0.920766	Crepidomanes minutum (Blume) K.Iwats.	0.0792304	Equisetum arvense L.	3.32596e-06	Acystopteris japonica (Luerss.) Nakai	3.3044e-08	Lepisorus onoei (Franch. et Sav.) Ching	3.06155e-08
00000607.jpg	Crepidomanes latealatum (Bosch) Copel.	Crepidomanes latealatum (Bosch) Copel.	0.999996	Vandenboschia kalamocarpa (Hayata) Ebihara	3.59785e-06	Hymenophyllum barbatum (Bosch) Baker	3.82537e-07	Hymenophyllum wrightii Bosch	3.13563e-08	Hymenasplenium obliquissimum (Hayata) Sugim.	2.47428e-08
350599.jpg	Crepidomanes latealatum (Bosch) Copel.	Crepidomanes latealatum (Bosch) Copel.	1	Chengiopanax sciadophylloides (Franch. et Sav.) C.B.Shang et J.Y.Huang	2.15147e-10	Pleurosoriopsis makinoi (Maxim. ex Makino) Fomin	1.21998e-11	Plagiogyria x wakabae Sa.Kurata ex Nakaike	2.59387e-12	Chamaele decumbens (Thunb.) Makino	2.27594e-12
00000608.jpg	Crepidomanes latealatum (Bosch) Copel.	Crepidomanes latealatum (Bosch) Copel.	0.999989	Vandenboschia kalamocarpa (Hayata) Ebihara	1.03497e-05	Vandenboschia nipponica (Nakai) Ebihara	1.46405e-07	Selaginella heterostachys Baker	1.30394e-07	Ceratopteris thalictroides (L.) Brongn.	9.12544e-08
1031181.JPG	Crepidomanes latealatum (Bosch) Copel.	Crepidomanes latealatum (Bosch) Copel.	1	Hymenophyllum badium Hook. et Grev.	7.57301e-12	Plagiogyria x wakabae Sa.Kurata ex Nakaike	4.01226e-13	Pleurosoriopsis makinoi (Maxim. ex Makino) Fomin	8.41931e-14	Vandenboschia auriculata (Blume) Copel.	8.2337e-14
347029.jpg	Crepidomanes latealatum (Bosch) Copel.	Crepidomanes latealatum (Bosch) Copel.	1	Hymenophyllum riukiuense Christ	6.79411e-09	Hymenophyllum polyanthos (Sw.) Sw.	5.59471e-09	Ceratophyllum demersum L.	4.64343e-09	Vandenboschia nipponica (Nakai) Ebihara	4.03554e-09
350041.jpg	Crepidomanes latealatum (Bosch) Copel.	Crepidomanes latealatum (Bosch) Copel.	1	Vandenboschia kalamocarpa (Hayata) Ebihara	4.88029e-14	Corydalis pallida (Thunb.) Pers. var. tenuis Yatabe	1.25373e-15	Vandenboschia x stenosiphon (Christ) Copel.	1.62731e-16	Chamaele decumbens (Thunb.) Makino	1.27894e-16
390597.jpg	Crepidomanes latealatum (Bosch) Copel.	Crepidomanes latealatum (Bosch) Copel.	0.999523	Hymenophyllum wrightii Bosch	0.000476617	Vandenboschia x stenosiphon (Christ) Copel.	4.5212e-07	Vandenboschia kalamocarpa (Hayata) Ebihara	3.46086e-08	Lygodium japonicum (Thunb.) Sw.	5.41717e-09
740457.jpg	Crepidomanes latealatum (Bosch) Copel.	Crepidomanes latealatum (Bosch) Copel.	1	Hymenophyllum riukiuense Christ	1.31925e-12	Hymenophyllum polyanthos (Sw.) Sw.	3.32278e-13	Vandenboschia kalamocarpa (Hayata) Ebihara	2.38421e-14	Carpinus japonica Blume	2.28937e-15
802500.jpg	Crepidomanes latealatum (Bosch) Copel.	Crepidomanes latealatum (Bosch) Copel.	1	Vandenboschia kalamocarpa (Hayata) Ebihara	4.48003e-10	Pleurosoriopsis makinoi (Maxim. ex Makino) Fomin	2.52553e-11	Vandenboschia x stenosiphon (Christ) Copel.	4.20055e-12	Hymenophyllum wrightii Bosch	4.10251e-12
348936.jpg	Crepidomanes latealatum (Bosch) Copel.	Crepidomanes latealatum (Bosch) Copel.	1	Polystichum ovatopaleaceum (Kodama) Sa.Kurata var. ovatopaleaceum	5.76217e-08	Crepidomanes minutum (Blume) K.Iwats.	2.91946e-09	Cyrtomium falcatum (L.f.) C.Presl subsp. falcatum	1.77305e-10	Plagiogyria x wakabae Sa.Kurata ex Nakaike	1.41281e-10
247318.jpg	Crepidomanes latealatum (Bosch) Copel.	Crepidomanes latealatum (Bosch) Copel.	0.999997	Vandenboschia x stenosiphon (Christ) Copel.	1.83271e-06	Hymenophyllum wrightii Bosch	6.63765e-07	Hymenophyllum badium Hook. et Grev.	2.60007e-08	Vandenboschia kalamocarpa (Hayata) Ebihara	1.13639e-08
367057.jpg	Crepidomanes latealatum (Bosch) Copel.	Crepidomanes latealatum (Bosch) Copel.	1	Vandenboschia kalamocarpa (Hayata) Ebihara	1.95446e-15	Hymenophyllum badium Hook. et Grev.	6.8672e-17	Vandenboschia x stenosiphon (Christ) Copel.	5.91037e-18	Hymenophyllum polyanthos (Sw.) Sw.	5.86254e-18
345457.jpg	Crepidomanes latealatum (Bosch) Copel.	Crepidomanes latealatum (Bosch) Copel.	1	Pleurosoriopsis makinoi (Maxim. ex Makino) Fomin	8.71212e-15	Vandenboschia kalamocarpa (Hayata) Ebihara	7.17755e-15	Gentiana nipponica Maxim.	2.01528e-15	Hymenophyllum wrightii Bosch	2.49233e-16
350500.jpg	Crepidomanes latealatum (Bosch) Copel.	Crepidomanes latealatum (Bosch) Copel.	1	Chamaele decumbens (Thunb.) Makino	8.38226e-12	Plagiogyria x wakabae Sa.Kurata ex Nakaike	1.95709e-12	Osmolindsaea japonica (Baker) Lehtonen et Christenh.	7.26109e-13	Lemmaphyllum microphyllum C.Presl	5.50832e-13
349158.jpg	Crepidomanes latealatum (Bosch) Copel.	Crepidomanes latealatum (Bosch) Copel.	1	Hymenophyllum riukiuense Christ	1.34928e-13	Hymenophyllum polyanthos (Sw.) Sw.	6.39893e-14	Vandenboschia kalamocarpa (Hayata) Ebihara	1.07271e-14	Acystopteris japonica (Luerss.) Nakai	9.71069e-15
346091.jpg	Crepidomanes latealatum (Bosch) Copel.	Crepidomanes latealatum (Bosch) Copel.	1	Vandenboschia kalamocarpa (Hayata) Ebihara	1.81952e-12	Vandenboschia x stenosiphon (Christ) Copel.	1.61433e-12	Corydalis pallida (Thunb.) Pers. var. tenuis Yatabe	2.41169e-13	Hymenophyllum badium Hook. et Grev.	4.99201e-14
1031270.JPG	Crepidomanes latealatum (Bosch) Copel.	Crepidomanes latealatum (Bosch) Copel.	1	Vandenboschia kalamocarpa (Hayata) Ebihara	4.43958e-11	Gentiana nipponica Maxim.	1.78982e-11	Pleurosoriopsis makinoi (Maxim. ex Makino) Fomin	3.78068e-13	Pedicularis keiskei Franch. et Sav.	3.26756e-13
349402.jpg	Crepidomanes latealatum (Bosch) Copel.	Crepidomanes latealatum (Bosch) Copel.	1	Vandenboschia kalamocarpa (Hayata) Ebihara	2.24822e-12	Pleurosoriopsis makinoi (Maxim. ex Makino) Fomin	2.06581e-12	Salix japonica Thunb.	2.63373e-13	Anaphalis margaritacea (L.) Benth. et Hook.f. var. yedoensis (Franch. et Sav.) Ohwi	1.49908e-13
349634.jpg	Crepidomanes latealatum (Bosch) Copel.	Crepidomanes latealatum (Bosch) Copel.	1	Pleurosoriopsis makinoi (Maxim. ex Makino) Fomin	2.55002e-13	Hymenophyllum riukiuense Christ	2.01942e-13	Vandenboschia nipponica (Nakai) Ebihara	7.47188e-14	Lygodium japonicum (Thunb.) Sw.	4.77103e-14
364087.jpg	Crepidomanes latealatum (Bosch) Copel.	Crepidomanes latealatum (Bosch) Copel.	1	Pleurosoriopsis makinoi (Maxim. ex Makino) Fomin	3.28396e-12	Corydalis pallida (Thunb.) Pers. var. tenuis Yatabe	2.87339e-12	Chamaele decumbens (Thunb.) Makino	7.42016e-13	Hymenophyllum wrightii Bosch	3.61291e-13
802513.jpg	Crepidomanes latealatum (Bosch) Copel.	Crepidomanes latealatum (Bosch) Copel.	1	Vandenboschia kalamocarpa (Hayata) Ebihara	1.49317e-13	Hymenophyllum wrightii Bosch	6.15329e-14	Vandenboschia x stenosiphon (Christ) Copel.	5.38245e-14	Vandenboschia x quelpaertensis (Nakai) Ebihara	8.37862e-15
740378.jpg	Crepidomanes latealatum (Bosch) Copel.	Crepidomanes latealatum (Bosch) Copel.	1	Ranunculus nipponicus Nakai var. submersus H.Hara	2.48357e-11	Ceratophyllum demersum L.	2.23888e-13	Lemmaphyllum microphyllum C.Presl	1.72896e-13	Loxogramme grammitoides (Baker) C.Chr.	5.14473e-14
349201.jpg	Crepidomanes latealatum (Bosch) Copel.	Crepidomanes latealatum (Bosch) Copel.	1	Anaphalis margaritacea (L.) Benth. et Hook.f. var. yedoensis (Franch. et Sav.) Ohwi	8.471e-10	Trichosanthes kirilowii Maxim. var. japonica (Miq.) Kitam.	1.25875e-10	Hymenophyllum polyanthos (Sw.) Sw.	1.16263e-10	Chamaele decumbens (Thunb.) Makino	8.50652e-11
FKSE93048.jpg	Crepidomanes latealatum (Bosch) Copel.	Pleurosoriopsis makinoi (Maxim. ex Makino) Fomin	0.598663	Hymenophyllum riukiuense Christ	0.162252	Hymenophyllum badium Hook. et Grev.	0.147595	Chamaele decumbens (Thunb.) Makino	0.0556646	Vandenboschia nipponica (Nakai) Ebihara	0.00975962
1031189.JPG	Crepidomanes latealatum (Bosch) Copel.	Crepidomanes latealatum (Bosch) Copel.	1	Vandenboschia kalamocarpa (Hayata) Ebihara	4.19825e-09	Hymenophyllum wrightii Bosch	2.14192e-09	Vandenboschia x stenosiphon (Christ) Copel.	9.38347e-10	Pleurosoriopsis makinoi (Maxim. ex Makino) Fomin	4.80986e-10
00020105.jpg	Crepidomanes latealatum (Bosch) Copel.	Vandenboschia kalamocarpa (Hayata) Ebihara	0.942837	Crepidomanes latealatum (Bosch) Copel.	0.0557209	Corydalis pallida (Thunb.) Pers. var. tenuis Yatabe	0.00076918	Vandenboschia nipponica (Nakai) Ebihara	0.000466364	Corydalis pallida (Thunb.) Pers. var. pallida	0.000195014
346095.jpg	Crepidomanes latealatum (Bosch) Copel.	Crepidomanes latealatum (Bosch) Copel.	1	Crepidomanes minutum (Blume) K.Iwats.	1.57116e-11	Plagiogyria x wakabae Sa.Kurata ex Nakaike	1.14888e-11	Osmolindsaea japonica (Baker) Lehtonen et Christenh.	8.87957e-12	Pleurosoriopsis makinoi (Maxim. ex Makino) Fomin	2.68463e-12
349251.jpg	Crepidomanes latealatum (Bosch) Copel.	Crepidomanes latealatum (Bosch) Copel.	1	Vandenboschia x quelpaertensis (Nakai) Ebihara	2.87737e-11	Vandenboschia x stenosiphon (Christ) Copel.	5.39991e-12	Lemmaphyllum microphyllum C.Presl	4.54206e-12	Lygodium japonicum (Thunb.) Sw.	3.63855e-12
740386.jpg	Crepidomanes latealatum (Bosch) Copel.	Crepidomanes latealatum (Bosch) Copel.	1	Hymenophyllum riukiuense Christ	1.41057e-10	Vandenboschia kalamocarpa (Hayata) Ebihara	1.24656e-10	Hymenophyllum polyanthos (Sw.) Sw.	1.74288e-11	Pleurosoriopsis makinoi (Maxim. ex Makino) Fomin	1.73913e-12
349411.jpg	Crepidomanes latealatum (Bosch) Copel.	Crepidomanes latealatum (Bosch) Copel.	0.99839	Osmolindsaea japonica (Baker) Lehtonen et Christenh.	0.00157566	Crepidomanes minutum (Blume) K.Iwats.	1.20229e-05	Polystichum ovatopaleaceum (Kodama) Sa.Kurata var. ovatopaleaceum	1.09629e-05	Selaginella heterostachys Baker	5.71889e-06
349059.jpg	Crepidomanes latealatum (Bosch) Copel.	Crepidomanes latealatum (Bosch) Copel.	1	Vandenboschia x stenosiphon (Christ) Copel.	6.96863e-12	Vandenboschia kalamocarpa (Hayata) Ebihara	3.49872e-12	Hymenophyllum wrightii Bosch	1.27818e-12	Pleurosoriopsis makinoi (Maxim. ex Makino) Fomin	7.01786e-13
275990.jpg	Crepidomanes latealatum (Bosch) Copel.	Crepidomanes latealatum (Bosch) Copel.	1	Hymenophyllum badium Hook. et Grev.	6.77962e-15	Vandenboschia x stenosiphon (Christ) Copel.	4.96432e-15	Vandenboschia kalamocarpa (Hayata) Ebihara	2.378e-15	Pedicularis keiskei Franch. et Sav.	1.6358e-15
1031245.JPG	Crepidomanes latealatum (Bosch) Copel.	Vandenboschia x stenosiphon (Christ) Copel.	0.892754	Vandenboschia x quelpaertensis (Nakai) Ebihara	0.0807149	Vandenboschia kalamocarpa (Hayata) Ebihara	0.0145868	Crepidomanes latealatum (Bosch) Copel.	0.00920529	Korthalsella japonica (Thunb.) Engl.	0.00115421
371537.jpg	Crepidomanes latealatum (Bosch) Copel.	Crepidomanes latealatum (Bosch) Copel.	0.99994	Hymenophyllum wrightii Bosch	5.7988e-05	Corydalis pallida (Thunb.) Pers. var. tenuis Yatabe	1.6144e-06	Vandenboschia x stenosiphon (Christ) Copel.	1.83987e-07	Vandenboschia kalamocarpa (Hayata) Ebihara	2.34856e-08
366746.jpg	Crepidomanes latealatum (Bosch) Copel.	Crepidomanes latealatum (Bosch) Copel.	1	Vandenboschia x stenosiphon (Christ) Copel.	3.4131e-12	Hymenophyllum wrightii Bosch	1.32591e-12	Vandenboschia kalamocarpa (Hayata) Ebihara	1.3116e-12	Corydalis pallida (Thunb.) Pers. var. tenuis Yatabe	1.19116e-12
349141.jpg	Crepidomanes latealatum (Bosch) Copel.	Crepidomanes latealatum (Bosch) Copel.	1	Chamaecyparis obtusa (Siebold et Zucc.) Endl.	5.62092e-12	Osmolindsaea japonica (Baker) Lehtonen et Christenh.	6.93651e-13	Pleurosoriopsis makinoi (Maxim. ex Makino) Fomin	6.01816e-13	Hymenophyllum polyanthos (Sw.) Sw.	5.40589e-13
349732.jpg	Crepidomanes latealatum (Bosch) Copel.	Crepidomanes latealatum (Bosch) Copel.	0.99998	Hymenophyllum polyanthos (Sw.) Sw.	2.01805e-05	Chamaele decumbens (Thunb.) Makino	1.52249e-08	Hymenophyllum riukiuense Christ	8.44961e-09	Dennstaedtia hirsuta (Sw.) Mett.	7.11688e-09
9516575.JPG	Crepidomanes latealatum (Bosch) Copel.	Crepidomanes latealatum (Bosch) Copel.	1	Vandenboschia kalamocarpa (Hayata) Ebihara	5.48795e-12	Hymenophyllum wrightii Bosch	4.63296e-12	Hymenophyllum badium Hook. et Grev.	6.2497e-13	Selaginella heterostachys Baker	2.38829e-14
740579.jpg	Crepidomanes latealatum (Bosch) Copel.	Crepidomanes latealatum (Bosch) Copel.	1	Gentiana nipponica Maxim.	8.11787e-09	Hymenophyllum riukiuense Christ	5.80473e-10	Pleurosoriopsis makinoi (Maxim. ex Makino) Fomin	2.12846e-10	Hymenophyllum badium Hook. et Grev.	6.49308e-11
346140.jpg	Crepidomanes latealatum (Bosch) Copel.	Crepidomanes latealatum (Bosch) Copel.	1	Salix japonica Thunb.	1.60343e-19	Arachniodes simplicior (Makino) Ohwi	1.24868e-19	Pleurosoriopsis makinoi (Maxim. ex Makino) Fomin	8.72859e-20	Ranunculus nipponicus Nakai var. submersus H.Hara	6.66689e-20
TRPM-P-674-0010-002.jpg	Crepidomanes latealatum (Bosch) Copel.	Crepidomanes latealatum (Bosch) Copel.	0.853692	Vandenboschia nipponica (Nakai) Ebihara	0.14164	Vandenboschia kalamocarpa (Hayata) Ebihara	0.00459557	Hymenasplenium obliquissimum (Hayata) Sugim.	5.70228e-05	Corydalis pallida (Thunb.) Pers. var. tenuis Yatabe	9.7791e-06
1031202.JPG	Crepidomanes latealatum (Bosch) Copel.	Crepidomanes latealatum (Bosch) Copel.	0.999994	Vandenboschia kalamocarpa (Hayata) Ebihara	5.66447e-06	Vandenboschia x stenosiphon (Christ) Copel.	6.32272e-07	Vandenboschia nipponica (Nakai) Ebihara	1.37291e-08	Hymenophyllum wrightii Bosch	1.06944e-08
352037.jpg	Crepidomanes latealatum (Bosch) Copel.	Crepidomanes latealatum (Bosch) Copel.	0.999999	Pleurosoriopsis makinoi (Maxim. ex Makino) Fomin	5.63187e-07	Hymenophyllum wrightii Bosch	1.77877e-09	Chamaele decumbens (Thunb.) Makino	1.68297e-09	Crepidomanes minutum (Blume) K.Iwats.	7.91355e-10
802542.jpg	Crepidomanes latealatum (Bosch) Copel.	Crepidomanes latealatum (Bosch) Copel.	1	Vandenboschia x stenosiphon (Christ) Copel.	1.02937e-10	Hymenophyllum badium Hook. et Grev.	5.31631e-12	Vandenboschia kalamocarpa (Hayata) Ebihara	5.53102e-13	Vandenboschia x quelpaertensis (Nakai) Ebihara	5.22507e-13
349199.jpg	Crepidomanes latealatum (Bosch) Copel.	Crepidomanes latealatum (Bosch) Copel.	0.999026	Crepidomanes minutum (Blume) K.Iwats.	0.000515116	Lemmaphyllum microphyllum C.Presl	0.000459252	Hymenophyllum polyanthos (Sw.) Sw.	4.69376e-08	Hymenophyllum oligosorum Makino	3.28859e-09
349828.jpg	Crepidomanes latealatum (Bosch) Copel.	Crepidomanes latealatum (Bosch) Copel.	1	Vandenboschia x quelpaertensis (Nakai) Ebihara	1.5749e-13	Vandenboschia kalamocarpa (Hayata) Ebihara	7.07158e-14	Plagiogyria x wakabae Sa.Kurata ex Nakaike	5.07715e-14	Equisetum arvense L.	3.89805e-14
371535.jpg	Crepidomanes latealatum (Bosch) Copel.	Crepidomanes latealatum (Bosch) Copel.	1	Hymenophyllum wrightii Bosch	1.81897e-08	Vandenboschia x stenosiphon (Christ) Copel.	3.52359e-09	Gentiana nipponica Maxim.	3.16006e-09	Vandenboschia kalamocarpa (Hayata) Ebihara	1.28695e-09
460491.jpg	Crepidomanes latealatum (Bosch) Copel.	Crepidomanes latealatum (Bosch) Copel.	1	Vandenboschia x stenosiphon (Christ) Copel.	1.30384e-12	Hymenophyllum wrightii Bosch	3.47561e-14	Vandenboschia x quelpaertensis (Nakai) Ebihara	1.37163e-14	Vandenboschia nipponica (Nakai) Ebihara	1.094e-15
FKSE7129.jpg	Crepidomanes latealatum (Bosch) Copel.	Chimaphila japonica Miq.	0.84929	Lecanorchis hokurikuensis Masam.	0.086323	Vandenboschia kalamocarpa (Hayata) Ebihara	0.0099169	Vaccinium oxycoccos L.	0.00888758	Dactylorhiza viridis (L.) R.M.Bateman, A.M.Pridgeton & M.W.Chase	0.00881745
349056.jpg	Crepidomanes latealatum (Bosch) Copel.	Crepidomanes latealatum (Bosch) Copel.	1	Polystichum ovatopaleaceum (Kodama) Sa.Kurata var. ovatopaleaceum	5.79057e-13	Vandenboschia x quelpaertensis (Nakai) Ebihara	8.82646e-14	Vandenboschia kalamocarpa (Hayata) Ebihara	4.77997e-14	Monochasma sheareri (S.Moore) Maxim.	3.91482e-14
349287.jpg	Crepidomanes latealatum (Bosch) Copel.	Crepidomanes latealatum (Bosch) Copel.	1	Hymenophyllum riukiuense Christ	3.43383e-11	Chamaecyparis obtusa (Siebold et Zucc.) Endl.	4.32554e-12	Hymenophyllum polyanthos (Sw.) Sw.	3.57197e-12	Vandenboschia kalamocarpa (Hayata) Ebihara	2.08605e-12
00016643.jpg	Crepidomanes latealatum (Bosch) Copel.	Crepidomanes latealatum (Bosch) Copel.	0.621638	Vandenboschia kalamocarpa (Hayata) Ebihara	0.378362	Corydalis pallida (Thunb.) Pers. var. tenuis Yatabe	5.99636e-08	Vandenboschia nipponica (Nakai) Ebihara	1.40337e-08	Corydalis pallida (Thunb.) Pers. var. pallida	2.48566e-09
345833.jpg	Crepidomanes latealatum (Bosch) Copel.	Crepidomanes latealatum (Bosch) Copel.	1	Davallia mariesii T.Moore ex Baker	4.07144e-08	Vandenboschia x stenosiphon (Christ) Copel.	5.7608e-09	Vandenboschia x quelpaertensis (Nakai) Ebihara	2.80121e-09	Vandenboschia kalamocarpa (Hayata) Ebihara	2.66766e-09
349796.jpg	Crepidomanes latealatum (Bosch) Copel.	Crepidomanes latealatum (Bosch) Copel.	1	Corydalis pallida (Thunb.) Pers. var. tenuis Yatabe	4.52082e-17	Chamaele decumbens (Thunb.) Makino	2.35414e-19	Vandenboschia nipponica (Nakai) Ebihara	2.04444e-19	Davallia mariesii T.Moore ex Baker	1.64622e-19
740385.jpg	Crepidomanes latealatum (Bosch) Copel.	Crepidomanes latealatum (Bosch) Copel.	1	Hymenophyllum wrightii Bosch	5.46111e-12	Vandenboschia kalamocarpa (Hayata) Ebihara	2.40582e-13	Hymenophyllum polyanthos (Sw.) Sw.	2.74671e-14	Pedicularis keiskei Franch. et Sav.	8.53149e-15
349836.jpg	Crepidomanes latealatum (Bosch) Copel.	Crepidomanes latealatum (Bosch) Copel.	1	Gentiana nipponica Maxim.	1.04348e-13	Chamaecyparis obtusa (Siebold et Zucc.) Endl.	3.29807e-16	Hymenophyllum riukiuense Christ	1.93055e-16	Vandenboschia kalamocarpa (Hayata) Ebihara	8.24201e-17
349219.jpg	Crepidomanes latealatum (Bosch) Copel.	Crepidomanes latealatum (Bosch) Copel.	1	Vandenboschia x quelpaertensis (Nakai) Ebihara	9.39785e-11	Ranunculus nipponicus Nakai var. submersus H.Hara	6.80573e-11	Vandenboschia kalamocarpa (Hayata) Ebihara	5.00435e-11	Plagiogyria x wakabae Sa.Kurata ex Nakaike	9.23902e-12
350941.jpg	Crepidomanes latealatum (Bosch) Copel.	Crepidomanes latealatum (Bosch) Copel.	1	Corydalis pallida (Thunb.) Pers. var. tenuis Yatabe	1.89133e-15	Dennstaedtia hirsuta (Sw.) Mett.	1.32276e-15	Vandenboschia kalamocarpa (Hayata) Ebihara	1.25463e-16	Vandenboschia x stenosiphon (Christ) Copel.	1.2485e-16
348578.jpg	Crepidomanes latealatum (Bosch) Copel.	Crepidomanes latealatum (Bosch) Copel.	1	Vandenboschia kalamocarpa (Hayata) Ebihara	5.55222e-13	Vandenboschia x stenosiphon (Christ) Copel.	1.62338e-13	Chamaele decumbens (Thunb.) Makino	4.29475e-14	Pleurosoriopsis makinoi (Maxim. ex Makino) Fomin	6.0831e-15
802510.jpg	Crepidomanes latealatum (Bosch) Copel.	Crepidomanes latealatum (Bosch) Copel.	1	Hymenophyllum badium Hook. et Grev.	4.01351e-09	Vandenboschia kalamocarpa (Hayata) Ebihara	3.11457e-10	Vandenboschia x stenosiphon (Christ) Copel.	1.51304e-10	Vandenboschia x quelpaertensis (Nakai) Ebihara	5.47625e-11
349659.jpg	Crepidomanes latealatum (Bosch) Copel.	Crepidomanes latealatum (Bosch) Copel.	1	Ranunculus nipponicus Nakai var. submersus H.Hara	3.02292e-11	Quercus salicina Blume	2.07085e-11	Hymenophyllum polyanthos (Sw.) Sw.	1.34464e-12	Vandenboschia kalamocarpa (Hayata) Ebihara	1.04439e-12
740527.jpg	Crepidomanes latealatum (Bosch) Copel.	Crepidomanes latealatum (Bosch) Copel.	1	Vandenboschia kalamocarpa (Hayata) Ebihara	1.17201e-09	Crepidomanes minutum (Blume) K.Iwats.	4.82198e-10	Chamaele decumbens (Thunb.) Makino	4.02973e-10	Vandenboschia nipponica (Nakai) Ebihara	1.47886e-10
345608.jpg	Crepidomanes latealatum (Bosch) Copel.	Crepidomanes latealatum (Bosch) Copel.	1	Vandenboschia x stenosiphon (Christ) Copel.	9.20056e-12	Vandenboschia kalamocarpa (Hayata) Ebihara	9.01384e-12	Corydalis pallida (Thunb.) Pers. var. tenuis Yatabe	4.82108e-12	Hymenophyllum wrightii Bosch	4.28617e-12
802503.jpg	Crepidomanes latealatum (Bosch) Copel.	Crepidomanes latealatum (Bosch) Copel.	1	Hymenophyllum badium Hook. et Grev.	7.48251e-09	Hymenophyllum polyanthos (Sw.) Sw.	5.09132e-10	Vandenboschia kalamocarpa (Hayata) Ebihara	4.41306e-10	Vandenboschia nipponica (Nakai) Ebihara	9.82419e-11
349100.jpg	Crepidomanes latealatum (Bosch) Copel.	Crepidomanes latealatum (Bosch) Copel.	1	Plagiogyria x wakabae Sa.Kurata ex Nakaike	5.06604e-14	Ranunculus nipponicus Nakai var. submersus H.Hara	2.49285e-15	Anaphalis margaritacea (L.) Benth. et Hook.f. var. yedoensis (Franch. et Sav.) Ohwi	1.4646e-15	Carex curvicollis Franch. et Sav.	1.10681e-15
796663.jpg	Crepidomanes latealatum (Bosch) Copel.	Crepidomanes minutum (Blume) K.Iwats.	0.998556	Crepidomanes latealatum (Bosch) Copel.	0.000566469	Hymenophyllum polyanthos (Sw.) Sw.	0.000520773	Cyrtomium falcatum (L.f.) C.Presl subsp. falcatum	0.000281374	Lemmaphyllum microphyllum C.Presl	2.16603e-05
353231.jpg	Crepidomanes latealatum (Bosch) Copel.	Crepidomanes latealatum (Bosch) Copel.	0.999884	Plagiogyria x wakabae Sa.Kurata ex Nakaike	0.000101585	Celtis boninensis Koidz.	4.96963e-06	Berberis thunbergii DC.	4.05668e-06	Lepidomicrosorum buergerianum (Miq.) Ching et Shing	2.43212e-06
347670.jpg	Crepidomanes latealatum (Bosch) Copel.	Crepidomanes latealatum (Bosch) Copel.	1	Hymenophyllum wrightii Bosch	3.58659e-09	Crepidomanes minutum (Blume) K.Iwats.	2.40792e-10	Corydalis pallida (Thunb.) Pers. var. tenuis Yatabe	1.34041e-11	Pleurosoriopsis makinoi (Maxim. ex Makino) Fomin	6.28237e-12
483703.jpg	Crepidomanes latealatum (Bosch) Copel.	Crepidomanes latealatum (Bosch) Copel.	1	Vandenboschia kalamocarpa (Hayata) Ebihara	3.61118e-13	Vandenboschia x stenosiphon (Christ) Copel.	1.95206e-13	Hymenophyllum wrightii Bosch	6.25394e-14	Vandenboschia nipponica (Nakai) Ebihara	1.63812e-14
350806.jpg	Crepidomanes latealatum (Bosch) Copel.	Crepidomanes latealatum (Bosch) Copel.	1	Vandenboschia x quelpaertensis (Nakai) Ebihara	3.20054e-13	Vandenboschia kalamocarpa (Hayata) Ebihara	1.35675e-13	Vandenboschia x stenosiphon (Christ) Copel.	1.775e-14	Chamaele decumbens (Thunb.) Makino	5.14972e-15
1031194.JPG	Crepidomanes latealatum (Bosch) Copel.	Crepidomanes latealatum (Bosch) Copel.	1	Gentiana nipponica Maxim.	1.81109e-12	Hymenophyllum wrightii Bosch	1.33579e-12	Vandenboschia kalamocarpa (Hayata) Ebihara	1.20091e-12	Pleurosoriopsis makinoi (Maxim. ex Makino) Fomin	7.38992e-13
349687.jpg	Crepidomanes latealatum (Bosch) Copel.	Crepidomanes latealatum (Bosch) Copel.	1	Hymenophyllum polyanthos (Sw.) Sw.	9.76178e-11	Davallia mariesii T.Moore ex Baker	9.58892e-11	Dennstaedtia wilfordii (T.Moore) Christ	6.318e-11	Hymenophyllum badium Hook. et Grev.	2.05724e-11
740456.jpg	Crepidomanes latealatum (Bosch) Copel.	Crepidomanes latealatum (Bosch) Copel.	1	Crepidomanes minutum (Blume) K.Iwats.	6.68456e-08	Pedicularis keiskei Franch. et Sav.	1.63259e-09	Hymenophyllum wrightii Bosch	7.36378e-10	Selaginella heterostachys Baker	3.70633e-10
349128.jpg	Crepidomanes latealatum (Bosch) Copel.	Crepidomanes latealatum (Bosch) Copel.	1	Osmolindsaea japonica (Baker) Lehtonen et Christenh.	4.46078e-14	Hymenophyllum riukiuense Christ	2.02211e-14	Chamaele decumbens (Thunb.) Makino	9.66262e-15	Crepidomanes minutum (Blume) K.Iwats.	9.49309e-15
345459.jpg	Crepidomanes latealatum (Bosch) Copel.	Crepidomanes latealatum (Bosch) Copel.	1	Chamaele decumbens (Thunb.) Makino	4.0465e-13	Vandenboschia kalamocarpa (Hayata) Ebihara	3.86778e-13	Corydalis pallida (Thunb.) Pers. var. tenuis Yatabe	3.8103e-13	Hymenophyllum badium Hook. et Grev.	1.10819e-13
350671.jpg	Crepidomanes latealatum (Bosch) Copel.	Crepidomanes latealatum (Bosch) Copel.	1	Vandenboschia kalamocarpa (Hayata) Ebihara	4.05061e-14	Plagiogyria x wakabae Sa.Kurata ex Nakaike	3.62729e-14	Acystopteris japonica (Luerss.) Nakai	3.61637e-14	Dennstaedtia wilfordii (T.Moore) Christ	1.88542e-14
124371.jpg	Crepidomanes latealatum (Bosch) Copel.	Crepidomanes minutum (Blume) K.Iwats.	0.68416	Hymenophyllum wrightii Bosch	0.186868	Crepidomanes latealatum (Bosch) Copel.	0.128231	Vandenboschia nipponica (Nakai) Ebihara	0.000431208	Utricularia australis R.Br.	0.000135103
740552.jpg	Crepidomanes latealatum (Bosch) Copel.	Crepidomanes latealatum (Bosch) Copel.	1	Crepidomanes minutum (Blume) K.Iwats.	4.69749e-07	Ainsliaea dissecta Franch. et Sav.	2.29011e-08	Hymenophyllum oligosorum Makino	9.55588e-09	Hymenophyllum polyanthos (Sw.) Sw.	3.42383e-09
00004394.jpg	Crepidomanes latealatum (Bosch) Copel.	Crepidomanes latealatum (Bosch) Copel.	0.920878	Vandenboschia kalamocarpa (Hayata) Ebihara	0.0790521	Hymenophyllum barbatum (Bosch) Baker	6.92508e-05	Pleurosoriopsis makinoi (Maxim. ex Makino) Fomin	3.02711e-07	Hymenophyllum wrightii Bosch	9.67765e-08
740445.jpg	Crepidomanes latealatum (Bosch) Copel.	Crepidomanes latealatum (Bosch) Copel.	0.957817	Crepidomanes minutum (Blume) K.Iwats.	0.0421636	Asplenium anogrammoides Christ ex H.L_v.	1.08074e-05	Vandenboschia nipponica (Nakai) Ebihara	5.07266e-06	Hymenophyllum riukiuense Christ	1.98162e-06
505822.jpg	Crepidomanes latealatum (Bosch) Copel.	Crepidomanes latealatum (Bosch) Copel.	1	Crepidomanes minutum (Blume) K.Iwats.	5.30577e-07	Vandenboschia nipponica (Nakai) Ebihara	9.55978e-10	Hymenophyllum polyanthos (Sw.) Sw.	7.03601e-11	Vandenboschia kalamocarpa (Hayata) Ebihara	8.18457e-12
00019680.jpg	Crepidomanes latealatum (Bosch) Copel.	Crepidomanes latealatum (Bosch) Copel.	0.999277	Vandenboschia kalamocarpa (Hayata) Ebihara	0.000642748	Corydalis pallida (Thunb.) Pers. var. tenuis Yatabe	7.55815e-05	Corydalis pallida (Thunb.) Pers. var. pallida	2.58903e-06	Hymenasplenium obliquissimum (Hayata) Sugim.	1.10201e-06
378594.jpg	Crepidomanes latealatum (Bosch) Copel.	Crepidomanes latealatum (Bosch) Copel.	1	Vandenboschia x stenosiphon (Christ) Copel.	1.75263e-07	Hymenophyllum wrightii Bosch	4.23276e-08	Vandenboschia kalamocarpa (Hayata) Ebihara	2.00933e-08	Hymenophyllum badium Hook. et Grev.	3.75928e-09
802538.jpg	Crepidomanes latealatum (Bosch) Copel.	Crepidomanes latealatum (Bosch) Copel.	1	Vandenboschia x quelpaertensis (Nakai) Ebihara	1.22276e-09	Hymenophyllum badium Hook. et Grev.	3.74029e-11	Vandenboschia x stenosiphon (Christ) Copel.	1.46498e-11	Vandenboschia kalamocarpa (Hayata) Ebihara	1.09264e-11
349103.jpg	Crepidomanes latealatum (Bosch) Copel.	Crepidomanes latealatum (Bosch) Copel.	1	Ranunculus nipponicus Nakai var. submersus H.Hara	9.68375e-10	Vandenboschia kalamocarpa (Hayata) Ebihara	5.37907e-11	Pedicularis keiskei Franch. et Sav.	6.37128e-12	Pleurosoriopsis makinoi (Maxim. ex Makino) Fomin	2.76095e-12
740524.jpg	Crepidomanes latealatum (Bosch) Copel.	Crepidomanes latealatum (Bosch) Copel.	1	Vandenboschia nipponica (Nakai) Ebihara	5.35105e-13	Hymenophyllum riukiuense Christ	2.702e-13	Vandenboschia kalamocarpa (Hayata) Ebihara	5.43181e-14	Hymenophyllum badium Hook. et Grev.	3.6842e-14
802526.jpg	Crepidomanes latealatum (Bosch) Copel.	Crepidomanes latealatum (Bosch) Copel.	1	Vandenboschia kalamocarpa (Hayata) Ebihara	3.76314e-11	Vandenboschia x stenosiphon (Christ) Copel.	1.36795e-12	Pedicularis keiskei Franch. et Sav.	1.12103e-12	Vandenboschia nipponica (Nakai) Ebihara	8.8964e-13
346815.jpg	Crepidomanes latealatum (Bosch) Copel.	Crepidomanes latealatum (Bosch) Copel.	1	Ranunculus nipponicus Nakai var. submersus H.Hara	7.57461e-10	Loxogramme grammitoides (Baker) C.Chr.	5.23493e-13	Veronica schmidtiana Regel subsp. senanensis (Maxim.) Kitam. et Murata	3.48106e-14	Crepidomanes minutum (Blume) K.Iwats.	8.46704e-15
KAG080146.jpg	Crepidomanes latealatum (Bosch) Copel.	Hymenophyllum wrightii Bosch	0.864623	Pleurosoriopsis makinoi (Maxim. ex Makino) Fomin	0.084908	Lepisorus onoei (Franch. et Sav.) Ching	0.0362764	Adiantum capillus-veneris L.	0.00957531	Vandenboschia kalamocarpa (Hayata) Ebihara	0.00130317
349184.jpg	Crepidomanes latealatum (Bosch) Copel.	Crepidomanes latealatum (Bosch) Copel.	1	Ranunculus nipponicus Nakai var. submersus H.Hara	2.33027e-14	Vandenboschia kalamocarpa (Hayata) Ebihara	1.07396e-14	Hymenophyllum riukiuense Christ	4.92386e-16	Utricularia australis R.Br.	1.94122e-16
298397.jpg	Crepidomanes latealatum (Bosch) Copel.	Crepidomanes latealatum (Bosch) Copel.	0.999819	Hymenophyllum wrightii Bosch	0.000172965	Vandenboschia nipponica (Nakai) Ebihara	6.54253e-06	Vandenboschia x stenosiphon (Christ) Copel.	4.48895e-07	Pleurosoriopsis makinoi (Maxim. ex Makino) Fomin	3.5613e-07
349553.jpg	Crepidomanes latealatum (Bosch) Copel.	Crepidomanes latealatum (Bosch) Copel.	1	Crepidomanes minutum (Blume) K.Iwats.	2.03438e-11	Lygodium japonicum (Thunb.) Sw.	5.52001e-12	Loxogramme grammitoides (Baker) C.Chr.	2.8422e-12	Osmolindsaea japonica (Baker) Lehtonen et Christenh.	2.06032e-12
740395.jpg	Crepidomanes latealatum (Bosch) Copel.	Crepidomanes latealatum (Bosch) Copel.	1	Vandenboschia kalamocarpa (Hayata) Ebihara	8.63993e-15	Pleurosoriopsis makinoi (Maxim. ex Makino) Fomin	2.30174e-16	Ceratophyllum demersum L.	2.89535e-17	Vandenboschia x stenosiphon (Christ) Copel.	1.25373e-17
740571.jpg	Crepidomanes latealatum (Bosch) Copel.	Crepidomanes latealatum (Bosch) Copel.	1	Hymenophyllum riukiuense Christ	4.62346e-16	Vandenboschia nipponica (Nakai) Ebihara	4.39204e-16	Hymenophyllum polyanthos (Sw.) Sw.	2.76939e-16	Corydalis pallida (Thunb.) Pers. var. tenuis Yatabe	1.20394e-16
[truncated: 153,713 more rows]
