# Supplementary material for: Development of a system for the automated identification of herbarium specimens with high accuracy
Source: Sci Rep. 2022 May 16;12:8066. doi: 10.1038/s41598-022-11450-y (PMC9110755; doi:10.1038/s41598-022-11450-y)
Supplement: Supplementary file 2 — Supplementary Information 2. [file 41598_2022_11450_MOESM2_ESM.zip]

Archive with 3 entries (3 files):
- Supplimentary data_2/Cross-table.xlsx
- Supplimentary data_2/Results.xlsx
- Supplimentary data_2/Top5.xlsx
