# Supplementary material for: Development of a system for the automated identification of herbarium specimens with high accuracy
Source: Sci Rep. 2022 May 16;12:8066. doi: 10.1038/s41598-022-11450-y (PMC9110755; doi:10.1038/s41598-022-11450-y)
Supplement: Supplementary file 2 — Supplementary Information 2. [file 41598_2022_11450_MOESM2_ESM.zip › Supplimentary data_2/Cross-table.xlsx]

## Sheet: Sheet1
TRUE	Phacelurus latifolius (Steud.) Ohwi	Polystichum longifrons Sa.Kurata	Plagiogyria x wakabae Sa.Kurata ex Nakaike	Pteris laurisilvicola Sa.Kurata	Carex hondoensis Ohwi	Cyperus brevifolius (Rottb.) Hassk. var. brevifolius	Mitrasacme pygmaea R.Br.	Rubus x pseudohakonensis Sugim.	Thelypteris acuminata (Houtt.) C.V.Morton x T. parasitica (L.) Tardieu	Thelypteris japonica (Baker) Ching x T. musashiensis (Hiyama) Nakato, Sahashi et M.Kato	Viola hondoensis W.Becker et H.Boissieu	Elymus racemifer (Steud.) Tzvelev var. racemifer	Machilus japonica Siebold et Zucc. ex Blume	Asplenium wilfordii Mett.	Cyperus nipponicus Franch. et Sav. var. nipponicus	Aucuba japonica Thunb. var. japonica	Juncus papillosus Franch. et Sav.	Carex leucochlora Bunge var. leucochlora	Fraxinus lanuginosa Koidz. f. serrata (Nakai) Murata	Cocculus trilobus (Thunb.) DC.	Arisaema tosaense Makino	Goniophlebium niponicum (Mett.) Bedd.	Alpinia intermedia Gagnep.	Ilex macropoda Miq.	Thelypteris japonica (Baker) Ching f. viridescens (Makino) H.It_	Carex insaniae Koidz. var. papillaticulmis (Ohwi) Ohwi	Crepidomanes latealatum (Bosch) Copel.	Pilea pumila (L.) A.Gray	Litsea cubeba (Lour.) Pers.	Quercus acuta Thunb.	Bischofia javanica Blume	Carpinus laxiflora (Siebold et Zucc.) Blume	Astilbe thunbergii (Siebold et Zucc.) Miq. var. thunbergii	Boehmeria silvestrii (Pamp.) W.T.Wang	Rubia akane Nakai	Viola phalacrocarpa Maxim.	Botrychium nipponicum Makino	Epilobium pyrricholophum Franch. et Sav.	Scutellaria rubropunctata Hayata	Ilex sugerokii Maxim. var. brevipedunculata (Maxim.) S.Y.Hu	Mallotus japonicus (L.f.) M_ll.Arg.	Diplazium x okudairaeoides Sa.Kurata	Gaultheria adenothrix (Miq.) Maxim.	Thalictrum minus L. var. hypoleucum (Siebold et Zucc.) Miq.	Salvia glabrescens (Franch. et Sav.) Makino	Elaeagnus umbellata Thunb. var. umbellata	Isodon longitubus (Miq.) Kud_	Ulmus parvifolia Jacq.	Setaria faberi R.A.W.Herrm.
Phacelurus latifolius (Steud.) Ohwi	25	0	0	0	0	0	0	0	0	0	0	0	0	0	0	0	0	0	0	0	0	0	0	0	0	0	0	0	0	0	0	0	0	0	0	0	0	0	0	0	0	0	0	0	0	0	0	0	0
Polystichum longifrons Sa.Kurata	0	166	0	0	0	0	0	0	0	0	0	0	0	0	0	0	0	0	0	0	0	0	0	0	0	0	0	0	0	0	0	0	0	0	0	0	0	0	0	0	0	0	0	0	0	0	0	0	0
Plagiogyria x wakabae Sa.Kurata ex Nakaike	0	0	25	0	0	0	0	0	0	0	0	0	0	0	0	0	0	0	0	0	0	0	0	0	0	0	0	0	0	0	0	0	0	0	0	0	0	0	0	0	0	0	0	0	0	0	0	0	0
Pteris laurisilvicola Sa.Kurata	0	0	0	22	0	0	0	0	0	0	0	0	0	0	0	0	0	0	0	0	0	0	0	0	0	0	0	0	0	0	0	0	0	0	0	0	0	0	0	0	0	0	0	0	0	0	0	0	0
Carex hondoensis Ohwi	0	0	0	0	11	0	0	0	0	0	0	0	0	0	0	0	0	0	0	0	0	0	0	0	0	0	0	0	0	0	0	0	0	0	0	0	0	0	0	0	0	0	0	0	0	0	0	0	0
Cyperus brevifolius (Rottb.) Hassk. var. brevifolius	0	0	0	0	0	5	0	0	0	0	0	0	0	0	0	0	0	0	0	0	0	0	0	0	0	0	0	0	0	0	0	0	0	0	0	0	0	0	0	0	0	0	0	0	0	0	0	0	0
Mitrasacme pygmaea R.Br.	0	0	0	0	0	0	18	0	0	0	0	0	0	0	0	0	0	0	0	0	0	0	0	0	0	0	0	0	0	0	0	0	0	0	0	0	0	0	0	0	0	0	0	0	0	0	0	0	0
Rubus x pseudohakonensis Sugim.	0	0	0	0	0	0	0	44	0	0	0	0	0	0	0	0	0	0	0	0	0	0	0	0	0	0	0	0	0	0	0	0	0	0	0	0	0	0	0	0	0	0	0	0	0	0	0	0	0
Thelypteris acuminata (Houtt.) C.V.Morton x T. parasitica (L.) Tardieu	0	0	0	0	0	0	0	0	33	0	0	0	0	0	0	0	0	0	0	0	0	0	0	0	0	0	0	0	0	0	0	0	0	0	0	0	0	0	0	0	0	0	0	0	0	0	0	0	0
Thelypteris japonica (Baker) Ching x T. musashiensis (Hiyama) Nakato, Sahashi et M.Kato	0	0	0	0	0	0	0	0	0	30	0	0	0	0	0	0	0	0	0	0	0	0	0	0	0	0	0	0	0	0	0	0	0	0	0	0	0	0	0	0	0	0	0	0	0	0	0	0	0
Viola hondoensis W.Becker et H.Boissieu	0	0	0	0	0	0	0	0	0	0	46	0	0	0	0	0	0	0	0	0	0	0	0	0	0	0	0	0	0	0	0	0	0	0	0	0	0	0	0	0	0	0	0	0	0	0	0	0	0
Elymus racemifer (Steud.) Tzvelev var. racemifer	0	0	0	0	0	0	0	0	0	0	0	34	0	0	0	0	0	0	0	0	0	0	0	0	0	0	0	0	0	0	0	0	0	0	0	0	0	0	0	0	0	0	0	0	0	0	0	0	0
Machilus japonica Siebold et Zucc. ex Blume	0	0	0	0	0	0	0	0	0	0	0	0	25	0	0	0	0	0	0	0	0	0	0	0	0	0	0	0	0	0	0	0	0	0	0	0	0	0	0	0	0	0	0	0	0	0	0	0	0
Asplenium wilfordii Mett.	0	0	0	0	0	0	0	0	0	0	0	0	0	109	0	0	0	0	0	0	0	0	0	0	0	0	0	0	0	0	0	0	0	0	0	0	0	0	0	0	0	0	0	0	0	0	0	0	0
Cyperus nipponicus Franch. et Sav. var. nipponicus	0	0	0	0	0	0	0	0	0	0	0	0	0	0	25	0	0	0	0	0	0	0	0	0	0	0	0	0	0	0	0	0	0	0	0	0	0	0	0	0	0	0	0	0	0	0	0	0	0
Aucuba japonica Thunb. var. japonica	0	0	0	0	0	0	0	0	0	0	0	0	0	0	0	89	0	0	0	0	0	0	0	0	0	0	0	0	0	0	0	0	0	0	0	0	0	0	0	0	0	0	0	0	0	0	0	0	0
Juncus papillosus Franch. et Sav.	0	0	0	0	0	0	0	0	0	0	0	0	0	0	0	0	14	0	0	0	0	0	0	0	0	0	0	0	0	0	0	0	0	0	0	0	0	0	0	0	0	0	0	0	0	0	0	0	0
Carex leucochlora Bunge var. leucochlora	0	0	0	0	0	0	0	0	0	0	0	0	0	0	0	0	0	109	0	0	0	0	0	0	0	0	0	0	0	0	0	0	0	0	0	0	0	0	0	0	0	0	0	0	0	0	0	0	0
Fraxinus lanuginosa Koidz. f. serrata (Nakai) Murata	0	0	0	0	0	0	0	0	0	0	0	0	0	0	0	0	0	0	37	0	0	0	0	0	0	0	0	0	0	0	0	0	0	0	0	0	0	0	0	0	0	0	0	0	0	0	0	0	0
Cocculus trilobus (Thunb.) DC.	0	0	0	0	0	0	0	0	0	0	0	0	0	0	0	0	0	0	0	23	0	0	0	0	0	0	0	0	0	0	0	0	0	0	0	0	0	0	0	0	0	0	0	0	0	0	0	0	0
Arisaema tosaense Makino	0	0	0	0	0	0	0	0	0	0	0	0	0	0	0	0	0	0	0	0	14	0	0	0	0	0	0	0	0	0	0	0	0	0	0	0	0	0	0	0	0	0	0	0	0	0	0	0	0
Goniophlebium niponicum (Mett.) Bedd.	0	0	0	0	0	0	0	0	0	0	0	0	0	0	0	0	0	0	0	0	0	19	0	0	0	0	0	0	0	0	0	0	0	0	0	0	0	0	0	0	0	0	0	0	0	0	0	0	0
Alpinia intermedia Gagnep.	0	0	0	0	0	0	0	0	0	0	0	0	0	0	0	0	0	0	0	0	0	0	10	0	0	0	0	0	0	0	0	0	0	0	0	0	0	0	0	0	0	0	0	0	0	0	0	0	0
Ilex macropoda Miq.	0	0	0	0	0	0	0	0	0	0	0	0	0	0	0	0	0	0	0	0	0	0	0	19	0	0	0	0	0	0	0	0	0	0	0	0	0	0	0	0	0	0	0	0	0	0	0	0	0
Thelypteris japonica (Baker) Ching f. viridescens (Makino) H.It_	0	0	0	0	0	0	0	0	0	1	0	0	0	0	0	0	0	0	0	0	0	0	0	0	40	0	0	0	0	0	0	0	0	0	0	0	0	0	0	0	0	0	0	0	0	0	0	0	0
Carex insaniae Koidz. var. papillaticulmis (Ohwi) Ohwi	0	0	0	0	0	0	0	0	0	0	0	0	0	0	0	0	0	0	0	0	0	0	0	0	0	11	0	0	0	0	0	0	0	0	0	0	0	0	0	0	0	0	0	0	0	0	0	0	0
Crepidomanes latealatum (Bosch) Copel.	0	0	0	0	0	0	0	0	0	0	0	0	0	0	0	0	0	0	0	0	0	0	0	0	0	0	275	0	0	0	0	0	0	0	0	0	0	0	0	0	0	0	0	0	0	0	0	0	0
Pilea pumila (L.) A.Gray	0	0	0	0	0	0	0	0	0	0	0	0	0	0	0	0	0	0	0	0	0	0	0	0	0	0	0	64	0	0	0	0	0	0	0	0	0	0	0	0	0	0	0	0	0	0	0	0	0
Litsea cubeba (Lour.) Pers.	0	0	0	0	0	0	0	0	0	0	0	0	0	0	0	0	0	0	0	0	0	0	0	0	0	0	0	0	34	0	0	0	0	0	0	0	0	0	0	0	0	0	0	0	0	0	0	0	0
Quercus acuta Thunb.	0	0	0	0	0	0	0	0	0	0	0	0	0	0	0	0	0	0	0	0	0	0	0	0	0	0	0	0	0	53	0	0	0	0	0	0	0	0	0	0	0	0	0	0	0	0	0	0	0
Bischofia javanica Blume	0	0	0	0	0	0	0	0	0	0	0	0	0	0	0	0	0	0	0	0	0	0	0	0	0	0	0	0	0	0	7	0	0	0	0	0	0	0	0	0	0	0	0	0	0	0	0	0	0
Carpinus laxiflora (Siebold et Zucc.) Blume	0	0	0	0	0	0	0	0	0	0	0	0	0	0	0	0	0	0	0	0	0	0	0	0	0	0	0	0	0	0	0	58	0	0	0	0	0	0	0	0	0	0	0	0	0	0	0	0	0
Astilbe thunbergii (Siebold et Zucc.) Miq. var. thunbergii	0	0	0	0	0	0	0	0	0	0	0	0	0	0	0	0	0	0	0	0	0	0	0	0	0	0	0	0	0	0	0	0	71	0	0	0	0	0	0	0	0	0	0	0	0	0	0	0	0
Boehmeria silvestrii (Pamp.) W.T.Wang	0	0	0	0	0	0	0	0	0	0	0	0	0	0	0	0	0	0	0	0	0	0	0	0	0	0	0	0	0	0	0	0	0	48	0	0	0	0	0	0	0	0	0	0	0	0	0	0	0
Rubia akane Nakai	0	0	0	0	0	0	0	0	0	0	0	0	0	0	0	0	0	0	0	0	0	0	0	0	0	0	0	0	0	0	0	0	0	0	45	0	0	0	0	0	0	0	0	0	0	0	0	0	0
Viola phalacrocarpa Maxim.	0	0	0	0	0	0	0	0	0	0	0	0	0	0	0	0	0	0	0	0	0	0	0	0	0	0	0	0	0	0	0	0	0	0	0	18	0	0	0	0	0	0	0	0	0	0	0	0	0
Botrychium nipponicum Makino	0	0	0	0	0	0	0	0	0	0	0	0	0	0	0	0	0	0	0	0	0	0	0	0	0	0	0	0	0	0	0	0	0	0	0	0	20	0	0	0	0	0	0	0	0	0	0	0	0
Epilobium pyrricholophum Franch. et Sav.	0	0	0	0	0	0	0	0	0	0	0	0	0	0	0	0	0	0	0	0	0	0	0	0	0	0	0	0	0	0	0	0	0	0	0	0	0	71	0	0	0	0	0	0	0	0	0	0	0
Scutellaria rubropunctata Hayata	0	0	0	0	0	0	0	0	0	0	0	0	0	0	0	0	0	0	0	0	0	0	0	0	0	0	0	0	0	0	0	0	0	0	0	0	0	0	16	0	0	0	0	0	0	0	0	0	0
Ilex sugerokii Maxim. var. brevipedunculata (Maxim.) S.Y.Hu	0	0	0	0	0	0	0	0	0	0	0	0	0	0	0	0	0	0	0	0	0	0	0	0	0	0	0	0	0	0	0	0	0	0	0	0	0	0	0	11	0	0	0	0	0	0	0	0	0
Mallotus japonicus (L.f.) M_ll.Arg.	0	0	0	0	0	0	0	0	0	0	0	0	0	0	0	0	0	0	0	0	0	0	0	0	0	0	0	0	0	0	0	0	0	0	0	0	0	0	0	0	52	0	0	0	0	0	0	0	0
Diplazium x okudairaeoides Sa.Kurata	0	0	0	0	0	0	0	0	0	0	0	0	0	0	0	0	0	0	0	0	0	0	0	0	0	0	0	0	0	0	0	0	0	0	0	0	0	0	0	0	0	13	0	0	0	0	0	0	0
Gaultheria adenothrix (Miq.) Maxim.	0	0	0	0	0	0	0	0	0	0	0	0	0	0	0	0	0	0	0	0	0	0	0	0	0	0	0	0	0	0	0	0	0	0	0	0	0	0	0	0	0	0	32	0	0	0	0	0	0
Thalictrum minus L. var. hypoleucum (Siebold et Zucc.) Miq.	0	0	0	0	0	0	0	0	0	0	0	0	0	0	0	0	0	0	0	0	0	0	0	0	0	0	0	0	0	0	0	0	0	0	0	0	0	0	0	0	0	0	0	70	0	0	0	0	0
Salvia glabrescens (Franch. et Sav.) Makino	0	0	0	0	0	0	0	0	0	0	0	0	0	0	0	0	0	0	0	0	0	0	0	0	0	0	0	0	0	0	0	0	0	0	0	0	0	0	0	0	0	0	0	0	9	0	0	0	0
Elaeagnus umbellata Thunb. var. umbellata	0	0	0	0	0	0	0	0	0	0	0	0	0	0	0	0	0	0	0	0	0	0	0	0	0	0	0	0	0	0	0	0	0	0	0	0	0	0	0	0	0	0	0	0	0	25	0	0	0
Isodon longitubus (Miq.) Kud_	0	0	0	0	0	0	0	0	0	0	0	0	0	0	0	0	0	0	0	0	0	0	0	0	0	0	0	0	0	0	0	0	0	0	0	0	0	0	0	0	0	0	0	0	0	0	53	0	0
Ulmus parvifolia Jacq.	0	0	0	0	0	0	0	0	0	0	0	0	0	0	0	0	0	0	0	0	0	0	0	0	0	0	0	0	0	0	0	0	0	0	0	0	0	0	0	0	0	0	0	0	0	0	0	18	0
Setaria faberi R.A.W.Herrm.	0	0	0	0	0	0	0	0	0	0	0	0	0	0	0	0	0	0	0	0	0	0	0	0	0	0	0	0	0	0	0	0	0	0	0	0	0	0	0	0	0	0	0	0	0	0	0	0	83
Solidago virgaurea L. subsp. asiatica (Nakai ex H.Hara) Kitam. ex H.Hara	0	0	0	0	0	0	0	0	0	0	0	0	0	0	0	0	0	0	0	0	0	0	0	0	0	0	0	0	0	0	0	0	0	0	0	0	0	0	0	0	0	0	0	0	0	0	0	0	0
Salvia japonica Thunb.	0	0	0	0	0	0	0	0	0	0	0	0	0	0	0	0	0	0	0	0	0	0	0	0	0	0	0	0	0	0	0	0	0	0	0	0	0	0	0	0	0	0	0	0	0	0	0	0	0
Lactuca indica L. var. laciniata (Houtt.) H.Hara	0	0	0	0	0	0	0	0	0	0	0	0	0	0	0	0	0	0	0	0	0	0	0	0	0	0	0	0	0	0	0	0	0	0	0	0	0	0	0	0	0	0	0	0	0	0	0	0	0
Aster sugimotoi Kitam.	0	0	0	0	0	0	0	0	0	0	0	0	0	0	0	0	0	0	0	0	0	0	0	0	0	0	0	0	0	0	0	0	0	0	0	0	0	0	0	0	0	0	0	0	0	0	0	0	0
Digitaria violascens Link	0	0	0	0	0	0	0	0	0	0	0	0	0	0	0	0	0	0	0	0	0	0	0	0	0	0	0	0	0	0	0	0	0	0	0	0	0	0	0	0	0	0	0	0	0	0	0	0	0
Sagittaria aginashi Makino	0	0	0	0	0	0	0	0	0	0	0	0	0	0	0	0	0	0	0	0	0	0	0	0	0	0	0	0	0	0	0	0	0	0	0	0	0	0	0	0	0	0	0	0	0	0	0	0	0
Vaccinium japonicum Miq.	0	0	0	0	0	0	0	0	0	0	0	0	0	0	0	0	0	0	0	0	0	0	0	0	0	0	0	0	0	0	0	0	0	0	0	0	0	0	0	0	0	0	0	0	0	0	0	0	0
Akebia quinata (Houtt.) Decne.	0	0	0	0	0	0	0	0	0	0	0	0	0	0	0	0	0	0	0	0	0	0	0	0	0	0	0	0	0	0	0	0	0	0	0	0	0	0	0	0	0	0	0	0	0	0	0	0	0
Goodyera henryi Rolfe	0	0	0	0	0	0	0	0	0	0	0	0	0	0	0	0	0	0	0	0	0	0	0	0	0	0	0	0	0	0	0	0	0	0	0	0	0	0	0	0	0	0	0	0	0	0	0	0	0
Viola rossii Hemsl.	0	0	0	0	0	0	0	0	0	0	0	0	0	0	0	0	0	0	0	0	0	0	0	0	0	0	0	0	0	0	0	0	0	0	0	0	0	0	0	0	0	0	0	0	0	0	0	0	0
Swertia bimaculata (Siebold et Zucc.) Hook.f. et Thomson ex C.B.Clarke	0	0	0	0	0	0	0	0	0	0	0	0	0	0	0	0	0	0	0	0	0	0	0	0	0	0	0	0	0	0	0	0	0	0	0	0	0	0	0	0	0	0	0	0	0	0	0	0	0
Ficus superba (Miq.) Miq. var. japonica Miq.	0	0	0	0	0	0	0	0	0	0	0	0	0	0	0	0	0	0	0	0	0	0	0	0	0	0	0	0	0	0	0	0	0	0	0	0	0	0	0	0	0	0	0	0	0	0	0	0	0
Zanthoxylum piperitum (L.) DC. f. inerme (Makino) Makino	0	0	0	0	0	0	0	0	0	0	0	0	0	0	0	0	0	0	0	0	0	0	0	0	0	0	0	0	0	0	0	0	0	0	0	0	0	0	0	0	0	0	0	0	0	0	0	0	0
Ostrya japonica Sarg.	0	0	0	0	0	0	0	0	0	0	0	0	0	0	0	0	0	0	0	0	0	0	0	0	0	0	0	0	0	0	0	0	0	0	0	0	0	0	0	0	0	0	0	0	0	0	0	0	0
Acer argutum Maxim.	0	0	0	0	0	0	0	0	0	0	0	0	0	0	0	0	0	0	0	0	0	0	0	0	0	0	0	0	0	0	0	0	0	0	0	0	0	0	0	0	0	0	0	0	0	0	0	0	0
Saussurea savatieri (Franch.) Franch. ex Kadota	0	0	0	0	0	0	0	0	0	0	0	0	0	0	0	0	0	0	0	0	0	0	0	0	0	0	0	0	0	0	0	0	0	0	0	0	0	0	0	0	0	0	0	0	0	0	0	0	0
Gentiana sikokiana Maxim.	0	0	0	0	0	0	0	0	0	0	0	0	0	0	0	0	0	0	0	0	0	0	0	0	0	0	0	0	0	0	0	0	0	0	0	0	0	0	0	0	0	0	0	0	0	0	1	0	0
Microstegium vimineum (Trin.) A.Camus f. vimineum	0	0	0	0	0	0	0	0	0	0	0	0	0	0	0	0	0	0	0	0	0	0	0	0	0	0	0	0	0	0	0	0	0	0	0	0	0	0	0	0	0	0	0	0	0	0	0	0	0
Polystichum fibrillosopaleaceum (Kodama) Tagawa	0	0	0	0	0	0	0	0	0	0	0	0	0	0	0	0	0	0	0	0	0	0	0	0	0	0	0	0	0	0	0	0	0	0	0	0	0	0	0	0	0	0	0	0	0	0	0	0	0
Thujopsis dolabrata (L.f.) Siebold et Zucc. var. dolabrata	0	0	0	0	0	0	0	0	0	0	0	0	0	0	0	0	0	0	0	0	0	0	0	0	0	0	0	0	0	0	0	0	0	0	0	0	0	0	0	0	0	0	0	0	0	0	0	0	0
Lycopodium complanatum L.	0	0	0	0	0	0	0	0	0	0	0	0	0	0	0	0	0	0	0	0	0	0	0	0	0	0	0	0	0	0	0	0	0	0	0	0	0	0	0	0	0	0	0	0	0	0	0	0	0
Aria alnifolia (Siebold et Zucc.) Decne.	0	0	0	0	0	0	0	0	0	0	0	0	0	0	0	0	0	0	0	0	0	0	0	0	0	0	0	0	0	0	0	0	0	0	0	0	0	0	0	0	0	0	0	0	0	0	0	0	0
Leymus duthiei (Stapf) Y.H.Zhou et H.Q.Zhang ex C.Yen, J.L.Yang et B.R.Baum subsp. longearistatus (Hack.) Y.H.Zhou et H.Q.Zhang var. longearistatus (Hack.) Y.H.Zhou et H.Q.Zhang ex C.Yen, J.L.Yang et B.R.Baum	0	0	0	0	0	0	0	0	0	0	0	0	0	0	0	0	0	0	0	0	0	0	0	0	0	0	0	0	0	0	0	0	0	0	0	0	0	0	0	0	0	0	0	0	0	0	0	0	0
Erigeron thunbergii A.Gray subsp. thunbergii	0	0	0	0	0	0	0	0	0	0	0	0	0	0	0	0	0	0	0	0	0	0	0	0	0	0	0	0	0	0	0	0	0	0	0	0	0	0	0	0	0	0	0	0	0	0	0	0	0
Sasaella ramosa (Makino) Makino	0	0	0	0	0	0	0	0	0	0	0	0	0	0	0	0	0	0	0	0	0	0	0	0	0	0	0	0	0	0	0	0	0	0	0	0	0	0	0	0	0	0	0	0	0	0	0	0	0
Carex lasiolepis Franch.	0	0	0	0	0	0	0	0	0	0	0	0	0	0	0	0	0	0	0	0	0	0	0	0	0	0	0	0	0	0	0	0	0	0	0	0	0	0	0	0	0	0	0	0	0	0	0	0	0
Carex shimidzensis Franch.	0	0	0	0	0	0	0	0	0	0	0	0	0	0	0	0	0	0	0	0	0	0	0	0	0	0	0	0	0	0	0	0	0	0	0	0	0	0	0	0	0	0	0	0	0	0	0	0	0
Pleioblastus chino (Franch. et Sav.) Makino	0	0	0	0	0	0	0	0	0	0	0	0	0	0	0	0	0	0	0	0	0	0	0	0	0	0	0	0	0	0	0	0	0	0	0	0	0	0	0	0	0	0	0	0	0	0	0	0	0
Pieris japonica (Thunb.) D.Don ex G.Don subsp. japonica	0	0	0	0	0	0	0	0	0	0	0	0	0	0	0	0	0	0	0	0	0	0	0	0	0	0	0	0	0	0	0	0	0	0	0	0	0	0	0	0	0	0	0	0	0	0	0	0	0
Dinebra chinensis (L.) P.M.Peterson et N.Snow	0	0	0	0	0	0	0	0	0	0	0	0	0	0	0	0	0	0	0	0	0	0	0	0	0	0	0	0	0	0	0	0	0	0	0	0	0	0	0	0	0	0	0	0	0	0	0	0	0
Cyperus flavidus Retz.	0	0	0	0	0	0	0	0	0	0	0	0	0	0	0	0	0	0	0	0	0	0	0	0	0	0	0	0	0	0	0	0	0	0	0	0	0	0	0	0	0	0	0	0	0	0	0	0	0
Carex thunbergii Steud. var. thunbergii	0	0	0	0	0	0	0	0	0	0	0	0	0	0	0	0	0	0	0	0	0	0	0	0	0	0	0	0	0	0	0	0	0	0	0	0	0	0	0	0	0	0	0	0	0	0	0	0	0
Vandellia micrantha (D.Don) Eb.Fisch., Sch_ferh. et Kai M_ll.	0	0	0	0	0	0	0	0	0	0	0	0	0	0	0	0	0	0	0	0	0	0	0	0	0	0	0	0	0	0	0	0	0	0	0	0	0	0	0	0	0	0	0	0	0	0	0	0	0
Crepidiastrum keiskeanum (Maxim.) Nakai	0	0	0	0	0	0	0	0	0	0	0	0	0	0	0	0	0	0	0	0	0	0	0	0	0	0	0	0	0	0	0	0	0	0	0	0	0	0	0	0	0	0	0	0	0	0	0	0	0
Lindernia procumbens (Krock.) Philcox	0	0	0	0	0	0	0	0	0	0	0	0	0	0	0	0	0	0	0	0	0	0	0	0	0	0	0	0	0	0	0	0	0	0	0	0	0	0	0	0	0	0	0	0	0	0	0	0	0
Carex dimorpholepis Steud.	0	0	0	0	0	0	0	0	0	0	0	0	0	0	0	0	0	0	0	0	0	0	0	0	0	0	0	0	0	0	0	0	0	0	0	0	0	0	0	0	0	0	0	0	0	0	0	0	0
Diplazium donianum (Mett.) Tardieu var. aphanoneuron (Ohwi) Tagawa	0	0	0	0	0	0	0	0	0	0	0	0	0	0	0	0	0	0	0	0	0	0	0	0	0	0	0	0	0	0	0	0	0	0	0	0	0	0	0	0	0	0	0	0	0	0	0	0	0
Viola mandshurica W.Becker var. triangularis (Franch. et Sav.) M.Mizush.	0	0	0	0	0	0	0	0	0	0	0	0	0	0	0	0	0	0	0	0	0	0	0	0	0	0	0	0	0	0	0	0	0	0	0	0	0	0	0	0	0	0	0	0	0	0	0	0	0
Hamamelis japonica Siebold et Zucc. var. bitchuensis (Makino) Ohwi	0	0	0	0	0	0	0	0	0	0	0	0	0	0	0	0	0	0	0	0	0	0	0	0	0	0	0	0	0	0	0	0	0	0	0	0	0	0	0	0	0	0	0	0	0	0	0	0	0
Syzygium buxifolium Hook. et Arn.	0	0	0	0	0	0	0	0	0	0	0	0	0	0	0	0	0	0	0	0	0	0	0	0	0	0	0	0	0	0	0	0	0	0	0	0	0	0	0	0	0	0	0	0	0	0	0	0	0
Scirpus wichurae Boeck. f. concolor (Maxim.) Ohwi	0	0	0	0	0	0	0	0	0	0	0	0	0	0	0	0	0	0	0	0	0	0	0	0	0	0	0	0	0	0	0	0	0	0	0	0	0	0	0	0	0	0	0	0	0	0	0	0	0
Spodiopogon cotulifer (Thunb.) Hack.	0	0	0	0	0	0	0	0	0	0	0	0	0	0	0	0	0	0	0	0	0	0	0	0	0	0	0	0	0	0	0	0	0	0	0	0	0	0	0	0	0	0	0	0	0	0	0	0	0
Lindera praecox (Siebold et Zucc.) Blume	0	0	0	0	0	0	0	0	0	0	0	0	0	0	0	0	0	0	0	0	0	0	0	0	0	0	0	0	0	0	0	0	0	0	0	0	0	0	0	0	0	0	0	0	0	0	0	0	0
Enkianthus subsessilis (Miq.) Makino	0	0	0	0	0	0	0	0	0	0	0	0	0	0	0	0	0	0	0	0	0	0	0	0	0	0	0	0	0	0	0	0	0	0	0	0	0	0	0	0	0	0	0	0	0	0	0	0	0
Quercus variabilis Blume	0	0	0	0	0	0	0	0	0	0	0	0	0	0	0	0	0	0	0	0	0	0	0	0	0	0	0	0	0	0	0	0	0	0	0	0	0	0	0	0	0	0	0	0	0	0	0	0	0
Pteris dispar Kunze	0	0	0	0	0	0	0	0	0	0	0	0	0	0	0	0	0	0	0	0	0	0	0	0	0	0	0	0	0	0	0	0	0	0	0	0	0	0	0	0	0	0	0	0	0	0	0	0	0
Symplocos formosana Brand	0	0	0	0	0	0	0	0	0	0	0	0	0	0	0	0	0	0	0	0	0	0	0	0	0	0	0	0	0	0	0	0	0	0	0	0	0	0	0	0	0	0	0	0	0	0	0	0	0
Gynostemma pentaphyllum (Thunb.) Makino	0	0	0	0	0	0	0	0	0	0	0	0	0	0	0	0	0	0	0	0	0	0	0	0	0	0	0	0	0	0	0	0	0	0	0	0	0	0	0	0	0	0	0	0	0	0	0	0	0
Vitis saccharifera Makino	0	0	0	0	0	0	0	0	0	0	0	0	0	0	0	0	0	0	0	0	0	0	0	0	0	0	0	0	0	0	0	0	0	0	0	0	0	0	0	0	0	0	0	0	0	0	0	0	0
Polygonatum odoratum (Mill.) Druce var. pluriflorum (Miq.) Ohwi	0	0	0	0	0	0	0	0	0	0	0	0	0	0	0	0	0	0	0	0	0	0	0	0	0	0	0	0	0	0	0	0	0	0	0	0	0	0	0	0	0	0	0	0	0	0	0	0	0
Zostera marina L.	0	0	0	0	0	0	0	0	0	0	0	0	0	0	0	0	0	0	0	0	0	0	0	0	0	0	0	0	0	0	0	0	0	0	0	0	0	0	0	0	0	0	0	0	0	0	0	0	0
Thelypteris griffithii (Hook.f. et Thomson) C.F.Reed var. wilfordii (Hook.) C.M.Kuo	0	0	0	0	0	0	0	0	0	0	0	0	0	0	0	0	0	0	0	0	0	0	0	0	0	0	0	0	0	0	0	0	0	0	0	0	0	0	0	0	0	0	0	0	0	0	0	0	0
Lindernia dubia (L.) Pennell subsp. major (Pursh) Pennell	0	0	0	0	0	0	0	0	0	0	0	0	0	0	0	0	0	0	0	0	0	0	0	0	0	0	0	0	0	0	0	0	0	0	0	0	0	0	0	0	0	0	0	0	0	0	0	0	0
Solanum emulans Raf.	0	0	0	0	0	0	0	0	0	0	0	0	0	0	0	0	0	0	0	0	0	0	0	0	0	0	0	0	0	0	0	0	0	0	0	0	0	0	0	0	0	0	0	0	0	0	0	0	0
Bidens frondosa L.	0	0	0	0	0	0	0	0	0	0	0	0	0	0	0	0	0	0	0	0	0	0	0	0	0	0	0	0	0	0	0	0	0	0	0	0	0	0	0	0	0	0	0	0	0	0	0	0	0
Cuscuta campestris Yuncker	0	0	0	0	0	0	0	0	0	0	0	0	0	0	0	0	0	0	0	0	0	0	0	0	0	0	0	0	0	0	0	0	0	0	0	0	0	0	0	0	0	0	0	0	0	0	0	0	0
Geranium carolinianum L.	0	0	0	0	0	0	0	0	0	0	0	0	0	0	0	0	0	0	0	0	0	0	0	0	0	0	0	0	0	0	0	0	0	0	0	0	0	0	0	0	0	0	0	0	0	0	0	0	0
Quercus glauca Thunb.	0	0	0	0	0	0	0	0	0	0	0	0	0	0	0	0	0	0	0	0	0	0	0	0	0	0	0	0	0	1	0	0	0	0	0	0	0	0	0	0	0	0	0	0	0	0	0	0	0
Thelypteris torresiana (Gaudich.) Alston var. torresiana	0	0	0	0	0	0	0	0	0	0	0	0	0	0	0	0	0	0	0	0	0	0	0	0	0	0	0	0	0	0	0	0	0	0	0	0	0	0	0	0	0	0	0	0	0	0	0	0	0
Lonicera strophiophora Franch.	0	0	0	0	0	0	0	0	0	0	0	0	0	0	0	0	0	0	0	0	0	0	0	0	0	0	0	0	0	0	0	0	0	0	0	0	0	0	0	0	0	0	0	0	0	0	0	0	0
Boykinia lycoctonifolia (Maxim.) Engl.	0	0	0	0	0	0	0	0	0	0	0	0	0	0	0	0	0	0	0	0	0	0	0	0	0	0	0	0	0	0	0	0	0	0	0	0	0	0	0	0	0	0	0	0	0	0	0	0	0
Viola betonicifolia Sm. var. albescens (Nakai) F.Maek. et T.Hashim.	0	0	0	0	0	0	0	0	0	0	0	0	0	0	0	0	0	0	0	0	0	0	0	0	0	0	0	0	0	0	0	0	0	0	0	0	0	0	0	0	0	0	0	0	0	0	0	0	0
Dysphania ambrosioides (L.) Mosyakin et Clemants	0	0	0	0	0	0	0	0	0	0	0	0	0	0	0	0	0	0	0	0	0	0	0	0	0	0	0	0	0	0	0	0	0	0	0	0	0	0	0	0	0	0	0	0	0	0	0	0	0
Damnacanthus indicus C.F.Gaertn. var. indicus	0	0	0	0	0	0	0	0	0	0	0	0	0	0	0	0	0	0	0	0	0	0	0	0	0	0	0	0	0	0	0	0	0	0	0	0	0	0	0	0	0	0	0	0	0	0	0	0	0
Gonocarpus micranthus Thunb.	0	0	0	0	0	0	0	0	0	0	0	0	0	0	0	0	0	0	0	0	0	0	0	0	0	0	0	0	0	0	0	0	0	0	0	0	0	0	0	0	0	0	0	0	0	0	0	0	0
Carex sachalinensis F.Schmidt var. arimaensis (Ohwi) Ohwi	0	0	0	0	0	0	0	0	0	0	0	0	0	0	0	0	0	0	0	0	0	0	0	0	0	0	0	0	0	0	0	0	0	0	0	0	0	0	0	0	0	0	0	0	0	0	0	0	0
Codonacanthus pauciflorus (Nees) Nees	0	0	0	0	0	0	0	0	0	0	0	0	0	0	0	0	0	0	0	0	0	0	0	0	0	0	0	0	0	0	0	0	0	0	0	0	0	0	0	0	0	0	0	0	0	0	0	0	0
Sicyos angulatus L.	0	0	0	0	0	0	0	0	0	0	0	0	0	0	0	0	0	0	0	0	0	0	0	0	0	0	0	0	0	0	0	0	0	0	0	0	0	0	0	0	0	0	0	0	0	0	0	0	0
Rumex conglomeratus Murray	0	0	0	0	0	0	0	0	0	0	0	0	0	0	0	0	0	0	0	0	0	0	0	0	0	0	0	0	0	0	0	0	0	0	0	0	0	0	0	0	0	0	0	0	0	0	0	0	0
Desmodium paniculatum (L.) DC.	0	0	0	0	0	0	0	0	0	0	0	0	0	0	0	0	0	0	0	0	0	0	0	0	0	0	0	0	0	0	0	0	0	0	0	0	0	0	0	0	0	0	0	0	0	0	0	0	0
Meliosma myriantha Siebold et Zucc.	0	0	0	0	0	0	0	0	0	0	0	0	0	0	0	0	0	0	0	0	0	0	0	0	0	0	0	0	0	0	0	0	0	0	0	0	0	0	0	0	0	0	0	0	0	0	0	0	0
Idesia polycarpa Maxim.	0	0	0	0	0	0	0	0	0	0	0	0	0	0	0	0	0	0	0	0	0	0	0	0	0	0	0	0	0	0	0	0	0	0	0	0	0	0	0	0	1	0	0	0	0	0	0	0	0
Epimedium grandiflorum C.Morren	0	0	0	0	0	0	0	0	0	0	0	0	0	0	0	0	0	0	0	0	0	0	0	0	0	0	0	0	0	0	0	0	0	0	0	0	0	0	0	0	0	0	0	0	0	0	0	0	0
Cyperus polystachyos Rottb.	0	0	0	0	0	0	0	0	0	0	0	0	0	0	1	0	0	0	0	0	0	0	0	0	0	0	0	0	0	0	0	0	0	0	0	0	0	0	0	0	0	0	0	0	0	0	0	0	0
Rhynchospora rubra (Lour.) Makino	0	0	0	0	0	0	0	0	0	0	0	0	0	0	0	0	0	0	0	0	0	0	0	0	0	0	0	0	0	0	0	0	0	0	0	0	0	0	0	0	0	0	0	0	0	0	0	0	0
Scutellaria kurokawae Hara	0	0	0	0	0	0	0	0	0	0	0	0	0	0	0	0	0	0	0	0	0	0	0	0	0	0	0	0	0	0	0	0	0	0	0	0	0	0	0	0	0	0	0	0	0	0	0	0	0
Physaliastrum echinatum (Yatabe) Makino	0	0	0	0	0	0	0	0	0	0	0	0	0	0	0	0	0	0	0	1	0	0	0	0	0	0	0	0	0	0	0	0	0	0	0	0	0	0	0	0	0	0	0	0	0	0	0	0	0
Juncus decipiens (Buchenau) Nakai	0	0	0	0	0	0	0	0	0	0	0	0	0	0	0	0	0	0	0	0	0	0	0	0	0	0	0	0	0	0	0	0	0	0	0	0	0	0	0	0	0	0	0	0	0	0	0	0	0
Cynanchum caudatum (Miq.) Maxim.	0	0	0	0	0	0	0	0	0	0	0	0	0	0	0	0	0	0	0	0	0	0	0	0	0	0	0	0	0	0	0	0	0	0	0	0	0	0	0	0	0	0	0	0	0	0	0	0	0
Microlepia strigosa (Thunb.) C.Presl	0	0	0	0	0	0	0	0	0	0	0	0	0	0	0	0	0	0	0	0	0	0	0	0	0	0	0	0	0	0	0	0	0	0	0	0	0	0	0	0	0	0	0	0	0	0	0	0	0
Persicaria perfoliata (L.) H.Gross	0	0	0	0	0	0	0	0	0	0	0	0	0	0	0	0	0	0	0	0	0	0	0	0	0	0	0	0	0	0	0	0	0	0	0	0	0	0	0	0	0	0	0	0	0	0	0	0	0
Drosera lunata Buch.-Ham. ex DC.	0	0	0	0	0	0	0	0	0	0	0	0	0	0	0	0	0	0	0	0	0	0	0	0	0	0	0	0	0	0	0	0	0	0	0	0	0	0	0	0	0	0	0	0	0	0	0	0	0
Schima wallichii (DC.) Korth. subsp. noronhae (Reinw. ex Blume) Bloemb.	0	0	0	0	0	0	0	0	0	0	0	0	0	0	0	0	0	0	0	0	0	0	0	0	0	0	0	0	0	0	0	0	0	0	0	0	0	0	0	0	0	0	0	0	0	0	0	0	0
Distylium racemosum Siebold et Zucc.	0	0	0	0	0	0	0	0	0	0	0	0	0	0	0	0	0	0	0	0	0	0	0	0	0	0	0	0	0	0	0	0	0	0	0	0	0	0	0	0	0	0	0	0	0	0	0	0	0
Athyrium x amagipedis Sa.Kurata	0	0	0	0	0	0	0	0	0	0	0	0	0	0	0	0	0	0	0	0	0	0	0	0	0	0	0	0	0	0	0	0	0	0	0	0	0	0	0	0	0	0	0	0	0	0	0	0	0
Maesa japonica (Thunb.) Moritzi et Zoll.	0	0	0	0	0	0	0	0	0	0	0	0	0	0	0	0	0	0	0	0	0	0	0	0	0	0	0	0	0	0	0	0	0	0	0	0	0	0	0	0	0	0	0	0	0	0	0	0	0
Eschenbachia japonica (Thunb.) Koster	0	0	0	0	0	0	0	0	0	0	0	0	0	0	0	0	0	0	0	0	0	0	0	0	0	0	0	0	0	0	0	0	0	0	0	0	0	0	0	0	0	0	0	0	0	0	0	0	0
Cyrtomium atropunctatum Sa.Kurata	0	0	0	0	0	0	0	0	0	0	0	0	0	0	0	0	0	0	0	0	0	0	0	0	0	0	0	0	0	0	0	0	0	0	0	0	0	0	0	0	0	0	0	0	0	0	0	0	0
Chrysanthemum pacificum Nakai	0	0	0	0	0	0	0	0	0	0	0	0	0	0	0	0	0	0	0	0	0	0	0	0	0	0	0	0	0	0	0	0	0	0	0	0	0	0	0	0	0	0	0	0	0	0	0	0	0
Fimbristylis pacifica Ohwi	0	0	0	0	0	0	0	0	0	0	0	0	0	0	0	0	0	0	0	0	0	0	0	0	0	0	0	0	0	0	0	0	0	0	0	0	0	0	0	0	0	0	0	0	0	0	0	0	0
Frangula crenata (Siebold et Zucc.) Miq.	0	0	0	0	0	0	0	0	0	0	0	0	0	0	0	0	0	0	0	0	0	0	0	0	0	0	0	0	0	0	0	0	0	0	0	0	0	0	0	0	0	0	0	0	0	0	0	0	0
Limonium wrightii (Hance) Kuntze var. arbusculum (Maxim.) H.Hara	0	0	0	0	0	0	0	0	0	0	0	0	0	0	0	0	0	0	0	0	0	0	0	0	0	0	0	0	0	0	0	0	0	0	0	0	0	0	0	0	0	0	0	0	0	0	0	0	0
Cocculus laurifolius DC.	0	0	0	0	0	0	0	0	0	0	0	0	0	0	0	0	0	0	0	0	0	0	0	0	0	0	0	0	0	0	0	0	0	0	0	0	0	0	0	0	0	0	0	0	0	0	0	0	0
Fimbristylis sieboldii Miq. ex Franch. et Sav.	0	0	0	0	0	0	0	0	0	0	0	0	0	0	0	0	0	0	0	0	0	0	0	0	0	0	0	0	0	0	0	0	0	0	0	0	0	0	0	0	0	0	0	0	0	0	0	0	0
Pogonatherum crinitum (Thunb.) Kunth	0	0	0	0	0	0	0	0	0	0	0	0	0	0	0	0	0	0	0	0	0	0	0	0	0	0	0	0	0	0	0	0	0	0	0	0	0	0	0	0	0	0	0	0	0	0	0	0	0
Amorpha fruticosa L.	0	0	0	0	0	0	0	0	0	0	0	0	0	0	0	0	0	0	0	0	0	0	0	0	0	0	0	0	0	0	0	0	0	0	0	0	0	0	0	0	0	0	0	0	0	0	0	0	0
Fallopia japonica (Houtt.) Ronse Decr. var. japonica	0	0	0	0	0	0	0	0	0	0	0	0	0	0	0	0	0	0	0	0	0	0	0	0	0	0	0	0	0	0	0	0	0	0	0	0	0	0	0	0	0	0	0	0	0	0	0	0	0
Acer pictum Thunb. subsp. dissectum (Wesm.) H.Ohashi	0	0	0	0	0	0	0	0	0	0	0	0	0	0	0	0	0	0	0	0	0	0	0	0	0	0	0	0	0	0	0	0	0	0	0	0	0	0	0	0	0	0	0	0	0	0	0	0	0
Poa sphondylodes Trin.	0	0	0	0	0	0	0	0	0	0	0	0	0	0	0	0	0	0	0	0	0	0	0	0	0	0	0	0	0	0	0	0	0	0	0	0	0	0	0	0	0	0	0	0	0	0	0	0	0
Pyrola japonica Klenze ex Alef.	0	0	0	0	0	0	0	0	0	0	0	0	0	0	0	0	0	0	0	0	0	0	0	0	0	0	0	0	0	0	0	0	0	0	0	0	0	0	0	0	0	0	0	0	0	0	0	0	0
Anemone nikoensis Maxim.	0	0	0	0	0	0	0	0	0	0	0	0	0	0	0	0	0	0	0	0	0	0	0	0	0	0	0	0	0	0	0	0	0	0	0	0	0	0	0	0	0	0	0	0	0	0	0	0	0
Athyrium crenulatoserrulatum Makino	0	0	0	0	0	0	0	0	0	0	0	0	0	0	0	0	0	0	0	0	0	0	0	0	0	0	0	0	0	0	0	0	0	0	0	0	0	0	0	0	0	0	0	0	0	0	0	0	0
Carex leucochlora Bunge var. gracillima (Akiyama) Katsuy.	0	0	0	0	0	0	0	0	0	0	0	0	0	0	0	0	0	3	0	0	0	0	0	0	0	0	0	0	0	0	0	0	0	0	0	0	0	0	0	0	0	0	0	0	0	0	0	0	0
Rhynchospora faberi C.B.Clarke	0	0	0	0	0	0	0	0	0	0	0	0	0	0	0	0	0	0	0	0	0	0	0	0	0	0	0	0	0	0	0	0	0	0	0	0	0	0	0	0	0	0	0	0	0	0	0	0	0
Eriocaulon decemflorum Maxim.	0	0	0	0	0	0	0	0	0	0	0	0	0	0	0	0	0	0	0	0	0	0	0	0	0	0	0	0	0	0	0	0	0	0	0	0	0	0	0	0	0	0	0	0	0	0	0	0	0
Carex fernaldiana H.L_v. et Vaniot	0	0	0	0	0	0	0	0	0	0	0	0	0	0	0	0	0	0	0	0	0	0	0	0	0	0	0	0	0	0	0	0	0	0	0	0	0	0	0	0	0	0	0	0	0	0	0	0	0
Bulbostylis densa (Wall.) Hand.-Mazz. var. densa	0	0	0	0	0	0	0	0	0	0	0	0	0	0	0	0	0	0	0	0	0	0	0	0	0	0	0	0	0	0	0	0	0	0	0	0	0	0	0	0	0	0	0	0	0	0	0	0	0
Potamogeton berchtoldii Fieber	0	0	0	0	0	0	0	0	0	0	0	0	0	0	0	0	0	0	0	0	0	0	0	0	0	0	0	0	0	0	0	0	0	0	0	0	0	0	0	0	0	0	0	0	0	0	0	0	0
Pseudopyxis depressa Miq.	0	0	0	0	0	0	0	0	0	0	0	0	0	0	0	0	0	0	0	0	0	0	0	0	0	0	0	0	0	0	0	0	0	0	0	0	0	0	0	0	0	0	0	0	0	0	0	0	0
Setaria chondrachne (Steud.) Honda	0	0	0	0	0	0	0	0	0	0	0	0	0	0	0	0	0	0	0	0	0	0	0	0	0	0	0	0	0	0	0	0	0	0	0	0	0	0	0	0	0	0	0	0	0	0	0	0	0
Ilex serrata Thunb. f. argutidens (Miq.) Sa.Kurata	0	0	0	0	0	0	0	0	0	0	0	0	0	0	0	0	0	0	0	0	0	0	0	0	0	0	0	0	0	0	0	0	0	0	0	0	0	0	0	0	0	0	0	0	0	0	0	0	0
Maackia amurensis Rupr. et Maxim.	0	0	0	0	0	0	0	0	0	0	0	0	0	0	0	0	0	0	0	0	0	0	0	0	0	0	0	0	0	0	0	0	0	0	0	0	0	0	0	0	0	0	0	0	0	0	0	1	0
Neolitsea aciculata (Blume) Koidz.	0	0	0	0	0	0	0	0	0	0	0	0	0	0	0	0	0	0	0	0	0	0	0	0	0	0	0	0	0	0	0	0	0	0	0	0	0	0	0	0	0	0	0	0	0	0	0	0	0
Rorippa indica (L.) Hiern	0	0	0	0	0	0	0	0	0	0	0	0	0	0	0	0	0	0	0	0	0	0	0	0	0	0	0	0	0	0	0	0	0	0	0	0	0	0	0	0	0	0	0	0	0	0	0	0	0
Pentarhizidium orientale (Hook.) Hayata	0	0	0	0	0	0	0	0	0	0	0	0	0	0	0	0	0	0	0	0	0	0	0	0	0	0	0	0	0	0	0	0	0	0	0	0	0	0	0	0	0	0	0	0	0	0	0	0	0
Cyperus cyperoides (L.) Kuntze	0	0	0	0	0	0	0	0	0	0	0	0	0	0	0	0	0	0	0	0	0	0	0	0	0	0	0	0	0	0	0	0	0	0	0	0	0	0	0	0	0	0	0	0	0	0	0	0	0
Mosla scabra (Thunb.) C.Y.Wu et H.W.Li	0	0	0	0	0	0	0	0	0	0	0	0	0	0	0	0	0	0	0	0	0	0	0	0	0	0	0	0	0	0	0	0	0	0	0	0	0	0	0	0	0	0	0	0	0	0	0	0	0
Salix integra Thunb.	0	0	0	0	0	0	0	0	0	0	0	0	0	0	0	0	0	0	0	0	0	0	0	0	0	0	0	0	0	0	0	0	0	0	0	0	0	0	0	0	0	0	0	0	0	0	0	0	0
Stachys aspera Michx. var. hispidula (Regel) Vorosch.	0	0	0	0	0	0	0	0	0	0	0	0	0	0	0	0	0	0	0	0	0	0	0	0	0	0	0	0	0	0	0	0	0	0	0	0	0	0	0	0	0	0	0	0	0	0	0	0	0
Padus buergeriana (Miq.) T.T.Y_ et T.C.Ku	0	0	0	0	0	0	0	0	0	0	0	0	0	0	0	0	0	0	0	0	0	0	0	0	0	0	0	0	0	0	0	0	0	0	0	0	0	0	0	0	0	0	0	0	0	0	0	0	0
Zanthoxylum schinifolium Siebold et Zucc. var. schinifolium	0	0	0	0	0	0	0	0	0	0	0	0	0	0	0	0	0	0	0	0	0	0	0	0	0	0	0	0	0	0	0	0	0	0	0	0	0	0	0	0	0	0	0	0	0	0	0	0	0
Dennstaedtia hirsuta (Sw.) Mett.	0	0	0	0	0	0	0	0	0	0	0	0	0	0	0	0	0	0	0	0	0	0	0	0	0	0	0	0	0	0	0	0	0	0	0	0	0	0	0	0	0	0	0	0	0	0	0	0	0
Carpinus tschonoskii Maxim.	0	0	0	0	0	0	0	0	0	0	0	0	0	0	0	0	0	0	0	0	0	0	0	0	0	0	0	0	0	0	0	4	0	0	0	0	0	0	0	0	0	0	0	0	0	0	0	0	0
Cimicifuga biternata (Siebold et Zucc.) Miq.	0	0	0	0	0	0	0	0	0	0	0	0	0	0	0	0	0	0	0	0	0	0	0	0	0	0	0	0	0	0	0	0	0	0	0	0	0	0	0	0	0	0	0	0	0	0	0	0	0
Equisetum palustre L.	0	0	0	0	0	0	0	0	0	0	0	0	0	0	0	0	0	0	0	0	0	0	0	0	0	0	0	0	0	0	0	0	0	0	0	0	0	0	0	0	0	0	0	0	0	0	0	0	0
Swertia tosaensis Makino	0	0	0	0	0	0	0	0	0	0	0	0	0	0	0	0	0	0	0	0	0	0	0	0	0	0	0	0	0	0	0	0	0	0	0	0	0	0	0	0	0	0	0	0	0	0	0	0	0
Persicaria longiseta (Bruijn) Kitag.	0	0	0	0	0	0	0	0	0	0	0	0	0	0	0	0	0	0	0	0	0	0	0	0	0	0	0	0	0	0	0	0	0	0	0	0	0	0	0	0	0	0	0	0	0	0	0	0	0
Utricularia australis R.Br.	0	0	0	0	0	0	0	0	0	0	0	0	0	0	0	0	0	0	0	0	0	0	0	0	0	0	0	0	0	0	0	0	0	0	0	0	0	0	0	0	0	0	0	0	0	0	0	0	0
Asplenium tripteropus Nakai	0	0	0	0	0	0	0	0	0	0	0	0	0	0	0	0	0	0	0	0	0	0	0	0	0	0	0	0	0	0	0	0	0	0	0	0	0	0	0	0	0	0	0	0	0	0	0	0	0
Ilex crenata Thunb. var. crenata	0	0	0	0	0	0	0	0	0	0	0	0	0	0	0	0	0	0	0	0	0	0	0	0	0	0	0	0	0	0	0	0	0	0	0	0	0	0	0	0	0	0	0	0	0	0	0	0	0
Clinopodium micranthum (Regel) H.Hara var. micranthum	0	0	0	0	0	0	0	0	0	0	0	0	0	0	0	0	0	0	0	0	0	0	0	0	0	0	0	0	0	0	0	0	0	0	0	0	0	0	0	0	0	0	0	0	0	0	0	0	0
Parasenecio aidzuensis (Koidz.) Kadota	0	0	0	0	0	0	0	0	0	0	0	0	0	0	0	0	0	0	0	0	0	0	0	0	0	0	0	0	0	0	0	0	0	0	0	0	0	0	0	0	0	0	0	0	0	0	0	0	0
Equisetum ramosissimum Desf.	0	0	0	0	0	0	0	0	0	0	0	0	0	0	0	0	0	0	0	0	0	0	0	0	0	0	0	0	0	0	0	0	0	0	0	0	0	0	0	0	0	0	0	0	0	0	0	0	0
Draba nemorosa L.	0	0	0	0	0	0	0	0	0	0	0	0	0	0	0	0	0	0	0	0	0	0	0	0	0	0	0	0	0	0	0	0	0	0	0	0	0	0	0	0	0	0	0	0	0	0	0	0	0
Rhynchospora chinensis auct. non Nees et Meyen	0	0	0	0	0	0	0	0	0	0	0	0	0	0	0	0	0	0	0	0	0	0	0	0	0	0	0	0	0	0	0	0	0	0	0	0	0	0	0	0	0	0	0	0	0	0	0	0	0
Eriocaulon miquelianum K_rn.	0	0	0	0	0	0	0	0	0	0	0	0	0	0	0	0	0	0	0	0	0	0	0	0	0	0	0	0	0	0	0	0	0	0	0	0	0	0	0	0	0	0	0	0	0	0	0	0	0
Veronica polita Fr. var. lilacina (T.Yamaz.) T.Yamaz.	0	0	0	0	0	0	0	0	0	0	0	0	0	0	0	0	0	0	0	0	0	0	0	0	0	0	0	0	0	0	0	0	0	0	0	0	0	0	0	0	0	0	0	0	0	0	0	0	0
Echinochloa crus-galli (L.) P.Beauv. var. crus-galli	0	0	0	0	0	0	0	0	0	0	0	0	0	0	0	0	0	0	0	0	0	0	0	0	0	0	0	0	0	0	0	0	0	0	0	0	0	0	0	0	0	0	0	0	0	0	0	0	0
Amaranthus blitum L.	0	0	0	0	0	0	0	0	0	0	0	0	0	0	0	0	0	0	0	0	0	0	0	0	0	0	0	0	0	0	0	0	0	0	0	0	0	0	0	0	0	0	0	0	0	0	0	0	0
Ficus erecta Thunb. var. erecta	0	0	0	0	0	0	0	0	0	0	0	0	0	0	0	0	0	0	0	0	0	0	0	0	0	0	0	0	0	0	0	0	0	0	0	0	0	0	0	0	0	0	0	0	0	0	0	0	0
Fagus japonica Maxim.	0	0	0	0	0	0	0	0	0	0	0	0	0	0	0	0	0	0	0	0	0	0	0	0	0	0	0	0	0	0	0	0	0	0	0	0	0	0	0	0	0	0	0	0	0	0	0	0	0
Solanum nigrum L.	0	0	0	0	0	0	0	0	0	0	0	0	0	0	0	0	0	0	0	0	0	0	0	0	0	0	0	0	0	0	0	0	0	0	0	0	0	0	0	0	0	0	0	0	0	0	0	0	0
Schoenoplectiella juncoides (Roxb.) Lye	0	0	0	0	0	0	0	0	0	0	0	0	0	0	0	0	0	0	0	0	0	0	0	0	0	0	0	0	0	0	0	0	0	0	0	0	0	0	0	0	0	0	0	0	0	0	0	0	0
Bromus catharticus Vahl	0	0	0	0	0	0	0	0	0	0	0	0	0	0	0	0	0	0	0	0	0	0	0	0	0	0	0	0	0	0	0	0	0	0	0	0	0	0	0	0	0	0	0	0	0	0	0	0	0
Artemisia keiskeana Miq.	0	0	0	0	0	0	0	0	0	0	0	0	0	0	0	0	0	0	0	0	0	0	0	0	0	0	0	0	0	0	0	0	0	0	0	0	0	0	0	0	0	0	0	0	0	0	0	0	0
Anisocampium niponicum (Mett.) Y.C.Liu, W.L.Chiou et M.Kato	0	0	0	0	0	0	0	0	0	0	0	0	0	0	0	0	0	0	0	0	0	0	0	0	0	0	0	0	0	0	0	0	0	0	0	0	0	0	0	0	0	0	0	0	0	0	0	0	0
Achyranthes bidentata Blume var. japonica Miq.	0	0	0	0	0	0	0	0	0	0	0	0	0	0	0	0	0	0	0	0	0	0	0	0	0	0	0	0	0	0	0	0	0	0	0	0	0	0	0	0	0	0	0	0	0	0	0	0	0
Polystichum polyblepharon (Roem. ex Kunze) C.Presl	0	13	0	0	0	0	0	0	0	0	0	0	0	0	0	0	0	0	0	0	0	0	0	0	0	0	0	0	0	0	0	0	0	0	0	0	0	0	0	0	0	0	0	0	0	0	0	0	0
Polystichum tagawanum Sa.Kurata	0	3	0	0	0	0	0	0	0	0	0	0	0	0	0	0	0	0	0	0	0	0	0	0	0	0	0	0	0	0	0	0	0	0	0	0	0	0	0	0	0	0	0	0	0	0	0	0	0
Pteris multifida Poir.	0	0	0	0	0	0	0	0	0	0	0	0	0	0	0	0	0	0	0	0	0	0	0	0	0	0	0	0	0	0	0	0	0	0	0	0	0	0	0	0	0	0	0	0	0	0	0	0	0
Sasa tsuboiana Makino	0	0	0	0	0	0	0	0	0	0	0	0	0	0	0	0	0	0	0	0	0	0	0	0	0	0	0	0	0	0	0	0	0	0	0	0	0	0	0	0	0	0	0	0	0	0	0	0	0
Thelypteris esquirolii (Christ) Ching	0	0	0	0	0	0	0	0	0	0	0	0	0	0	0	0	0	0	0	0	0	0	0	0	0	0	0	0	0	0	0	0	0	0	0	0	0	0	0	0	0	0	0	0	0	0	0	0	0
Spiraea dasyantha Bunge	0	0	0	0	0	0	0	0	0	0	0	0	0	0	0	0	0	0	0	0	0	0	0	0	0	0	0	0	0	0	0	0	0	0	0	0	0	0	0	0	0	0	0	0	0	0	0	0	0
Tilingia holopetala (Maxim.) Kitag.	0	0	0	0	0	0	0	0	0	0	0	0	0	0	0	0	0	0	0	0	0	0	0	0	0	0	0	0	0	0	0	0	0	0	0	0	0	0	0	0	0	0	0	0	0	0	0	0	0
Milium effusum L.	0	0	0	0	0	0	0	0	0	0	0	0	0	0	0	0	0	0	0	0	0	0	0	0	0	0	0	0	0	0	0	0	0	0	0	0	0	0	0	0	0	0	0	0	0	0	0	0	0
Libanotis ugoensis (Koidz.) Kitag. var. japonica (H.Boissieu) T.Yamaz.	0	0	0	0	0	0	0	0	0	0	0	0	0	0	0	0	0	0	0	0	0	0	0	0	0	0	0	0	0	0	0	0	0	0	0	0	0	0	0	0	0	0	0	0	0	0	0	0	0
Murdannia keisak (Hassk.) Hand.-Mazz.	0	0	0	0	0	0	0	0	0	0	0	0	0	0	0	0	0	0	0	0	0	0	0	0	0	0	0	0	0	0	0	0	0	0	0	0	0	0	0	0	0	0	0	0	0	0	0	0	0
Ligustrum obtusifolium Siebold et Zucc.	0	0	0	0	0	0	0	0	0	0	0	0	0	0	0	0	0	0	0	0	0	0	0	0	0	0	0	0	0	0	0	0	0	0	0	0	0	0	0	0	0	0	0	0	0	1	0	0	0
Vincetoxicum japonicum (C.Morren et Decne.) Decne.	0	0	0	0	0	0	0	0	0	0	0	0	0	0	0	0	0	0	0	0	0	0	0	0	0	0	0	0	0	0	0	0	0	0	0	0	0	0	0	0	0	0	0	0	0	0	0	0	0
Urtica thunbergiana Siebold et Zucc.	0	0	0	0	0	0	0	0	0	0	0	0	0	0	0	0	0	0	0	0	0	0	0	0	0	0	0	0	0	0	0	0	0	0	0	0	0	0	0	0	0	0	0	0	0	0	0	0	0
Lygodium microphyllum (Cav.) R.Br.	0	0	0	0	0	0	0	0	0	0	0	0	0	0	0	0	0	0	0	0	0	0	0	0	0	0	0	0	0	0	0	0	0	0	0	0	0	0	0	0	0	0	0	0	0	0	0	0	0
Acer palmatum Thunb.	0	0	0	0	0	0	0	0	0	0	0	0	0	0	0	0	0	0	0	0	0	0	0	0	0	0	0	0	0	0	0	0	0	0	0	0	0	0	0	0	0	0	0	0	0	0	0	0	0
Epilobium amurense Hausskn. subsp. cephalostigma (Hausskn.) C.J.Chen, Hoch et P.H.Raven	0	0	0	0	0	0	0	0	0	0	0	0	0	0	0	0	0	0	0	0	0	0	0	0	0	0	0	0	0	0	0	0	0	0	0	0	0	5	0	0	0	0	0	0	0	0	0	0	0
Nephrophyllidium crista-galli (Menzies ex Hook.) Gilg subsp. japonicum (Franch.) Yonek. et H.Ohashi	0	0	0	0	0	0	0	0	0	0	0	0	0	0	0	0	0	0	0	0	0	0	0	0	0	0	0	0	0	0	0	0	0	0	0	0	0	0	0	0	0	0	0	0	0	0	0	0	0
Chrysanthemum rupestre Matsum. et Koidz.	0	0	0	0	0	0	0	0	0	0	0	0	0	0	0	0	0	0	0	0	0	0	0	0	0	0	0	0	0	0	0	0	0	0	0	0	0	0	0	0	0	0	0	0	0	0	0	0	0
Shortia uniflora (Maxim.) Maxim.	0	0	0	0	0	0	0	0	0	0	0	0	0	0	0	0	0	0	0	0	0	0	0	0	0	0	0	0	0	0	0	0	0	0	0	0	0	0	0	0	0	0	0	0	0	0	0	0	0
Hypericum senanense Maxim. subsp. mutiloides (R.Keller) N.Robson	0	0	0	0	0	0	0	0	0	0	0	0	0	0	0	0	0	0	0	0	0	0	0	0	0	0	0	0	0	0	0	0	0	0	0	0	0	0	0	0	0	0	0	0	0	0	0	0	0
Pyrrosia hastata (Houtt.) Ching	0	0	0	0	0	0	0	0	0	0	0	0	0	0	0	0	0	0	0	0	0	0	0	0	0	0	0	0	0	0	0	0	0	0	0	0	0	0	0	0	0	0	0	0	0	0	0	0	0
Schizocodon soldanelloides Siebold et Zucc. var. soldanelloides	0	0	0	0	0	0	0	0	0	0	0	0	0	0	0	0	0	0	0	0	0	0	0	0	0	0	0	0	0	0	0	0	0	0	0	0	0	0	0	0	0	0	0	0	0	0	0	0	0
Coniogramme intermedia Hieron.	0	0	0	0	0	0	0	0	0	0	0	0	0	0	0	0	0	0	0	0	0	0	0	0	0	0	0	0	0	0	0	0	0	0	0	0	0	0	0	0	0	0	0	0	0	0	0	0	0
Coniogramme japonica (Thunb.) Diels	0	0	0	0	0	0	0	0	0	0	0	0	0	0	0	0	0	0	0	0	0	0	0	0	0	0	0	0	0	0	0	0	0	0	0	0	0	0	0	0	0	0	0	0	0	0	0	0	0
Hydrangea hydrangeoides (Siebold et Zucc.) B.Schulz	0	0	0	0	0	0	0	0	0	0	0	0	0	0	0	0	0	0	0	0	0	0	0	0	0	0	0	0	0	0	0	0	0	0	0	0	0	0	0	0	0	0	0	0	0	0	0	0	0
Triantha japonica (Miq.) Baker	0	0	0	0	0	0	0	0	0	0	0	0	0	0	0	0	0	0	0	0	0	0	0	0	0	0	0	0	0	0	0	0	0	0	0	0	0	0	0	0	0	0	0	0	0	0	0	0	0
Polystichum ovatopaleaceum (Kodama) Sa.Kurata var. coraiense (Christ ex H.L_v.) Sa.Kurata	0	0	0	0	0	0	0	0	0	0	0	0	0	0	0	0	0	0	0	0	0	0	0	0	0	0	0	0	0	0	0	0	0	0	0	0	0	0	0	0	0	0	0	0	0	0	0	0	0
Carex stenantha Franch. et Sav. var. stenantha	0	0	0	0	0	0	0	0	0	0	0	0	0	0	0	0	0	0	0	0	0	0	0	0	0	0	0	0	0	0	0	0	0	0	0	0	0	0	0	0	0	0	0	0	0	0	0	0	0
Euphorbia jolkinii Boiss.	0	0	0	0	0	0	0	0	0	0	0	0	0	0	0	0	0	0	0	0	0	0	0	0	0	0	0	0	0	0	0	0	0	0	0	0	0	0	0	0	0	0	0	0	0	0	0	0	0
Conandron ramondioides Siebold et Zucc.	0	0	0	0	0	0	0	0	0	0	0	0	0	0	0	0	0	0	0	0	0	0	0	0	0	0	0	0	0	0	0	0	0	0	0	0	0	0	0	0	0	0	0	0	0	0	0	0	0
Stellaria nipponica Ohwi var. nipponica	0	0	0	0	0	0	0	0	0	0	0	0	0	0	0	0	0	0	0	0	0	0	0	0	0	0	0	0	0	0	0	0	0	0	0	0	0	0	0	0	0	0	0	0	0	0	0	0	0
Woodsia polystichoides D.C.Eaton	0	0	0	0	0	0	0	0	0	0	0	0	0	0	0	0	0	0	0	0	0	0	0	0	0	0	0	0	0	0	0	0	0	0	0	0	0	0	0	0	0	0	0	0	0	0	0	0	0
Asplenium tenuicaule Hayata	0	0	0	0	0	0	0	0	0	0	0	0	0	0	0	0	0	0	0	0	0	0	0	0	0	0	0	0	0	0	0	0	0	0	0	0	0	0	0	0	0	0	0	0	0	0	0	0	0
Epigaea asiatica Maxim.	0	0	0	0	0	0	0	0	0	0	0	0	0	0	0	0	0	0	0	0	0	0	0	0	0	0	0	0	0	0	0	0	0	0	0	0	0	0	0	0	0	0	0	0	0	0	0	0	0
Leucothoe keiskei Miq.	0	0	0	0	0	0	0	0	0	0	0	0	0	0	0	0	0	0	0	0	0	0	0	0	0	0	0	0	0	0	0	0	0	0	0	0	0	0	0	0	0	0	0	0	0	0	0	0	0
Ixeris stolonifera A.Gray	0	0	0	0	0	0	0	0	0	0	0	0	0	0	0	0	0	0	0	0	0	0	0	0	0	0	0	0	0	0	0	0	0	0	0	0	0	0	0	0	0	0	0	0	0	0	0	0	0
Thelypteris musashiensis (Hiyama) Nakato, Sahashi et M.Kato	0	0	0	0	0	0	0	0	0	0	0	0	0	0	0	0	0	0	0	0	0	0	0	0	0	0	0	0	0	0	0	0	0	0	0	0	0	0	0	0	0	0	0	0	0	0	0	0	0
Leptochilus ellipticus (Thunb.) Noot.	0	0	0	0	0	0	0	0	0	0	0	0	0	0	0	0	0	0	0	0	0	0	0	0	0	0	0	0	0	0	0	0	0	0	0	0	0	0	0	0	0	0	0	0	0	0	0	0	0
Selaginella tamariscina (P.Beauv.) Spring	0	0	0	0	0	0	0	0	0	0	0	0	0	0	0	0	0	0	0	0	0	0	0	0	0	0	0	0	0	0	0	0	0	0	0	0	0	0	0	0	0	0	0	0	0	0	0	0	0
Hypolepis punctata (Thunb.) Mett. ex Kuhn	0	0	0	0	0	0	0	0	0	0	0	0	0	0	0	0	0	0	0	0	0	0	0	0	0	0	0	0	0	0	0	0	0	0	0	0	0	0	0	0	0	0	0	0	0	0	0	0	0
Dryopteris cycadina (Franch. et Sav.) C.Chr.	0	0	0	0	0	0	0	0	0	0	0	0	0	0	0	0	0	0	0	0	0	0	0	0	0	0	0	0	0	0	0	0	0	0	0	0	0	0	0	0	0	0	0	0	0	0	0	0	0
Chrysosplenium macrostemon Maxim. var. macrostemon	0	0	0	0	0	0	0	0	0	0	0	0	0	0	0	0	0	0	0	0	0	0	0	0	0	0	0	0	0	0	0	0	0	0	0	0	0	0	0	0	0	0	0	0	0	0	0	0	0
Diplaziopsis cavaleriana (Christ) C.Chr.	0	0	0	0	0	0	0	0	0	0	0	0	0	0	0	0	0	0	0	0	0	0	0	0	0	0	0	0	0	0	0	0	0	0	0	0	0	0	0	0	0	0	0	0	0	0	0	0	0
Tanakaea radicans Franch. et Sav.	0	0	0	0	0	0	0	0	0	0	0	0	0	0	0	0	0	0	0	0	0	0	0	0	0	0	0	0	0	0	0	0	0	0	0	0	0	0	0	0	0	0	0	0	0	0	0	0	0
Hibanobambusa tranquillans (Koidz.) Maruy. et H.Okamura	0	0	0	0	0	0	0	0	0	0	0	0	0	0	0	0	0	0	0	0	0	0	0	0	0	0	0	0	0	0	0	0	0	0	0	0	0	0	0	0	0	0	0	0	0	0	0	0	0
Pseudoraphis sordida (Thwaites) S.M.Phillips et S.L.Chen	0	0	0	0	0	0	0	0	0	0	0	0	0	0	0	0	0	0	0	0	0	0	0	0	0	0	0	0	0	0	0	0	0	0	0	0	0	0	0	0	0	0	0	0	0	0	0	0	0
Bolboschoenus fluviatilis (Torr.) Soj_k subsp. yagara (Ohwi) T.Koyama	0	0	0	0	0	0	0	0	0	0	0	0	0	0	0	0	0	0	0	0	0	0	0	0	0	0	0	0	0	0	0	0	0	0	0	0	0	0	0	0	0	0	0	0	0	0	0	0	0
Lonicera gracilipes Miq. var. glabra Miq.	0	0	0	0	0	0	0	0	0	0	0	0	0	0	0	0	0	0	0	0	0	0	0	0	0	0	0	0	0	0	0	0	0	0	0	0	0	0	0	0	0	0	0	0	0	0	0	0	0
Gymnocarpium dryopteris (L.) Newman	0	0	0	0	0	0	0	0	0	0	0	0	0	0	0	0	0	0	0	0	0	0	0	0	0	0	0	0	0	0	0	0	0	0	0	0	0	0	0	0	0	0	0	0	0	0	0	0	0
Cyperus orthostachyus Franch. et Sav.	0	0	0	0	0	0	0	0	0	0	0	0	0	0	0	0	0	0	0	0	0	0	0	0	0	0	0	0	0	0	0	0	0	0	0	0	0	0	0	0	0	0	0	0	0	0	0	0	0
Schizachyrium brevifolium (Sw.) Nees ex B_se	0	0	0	0	0	0	0	0	0	0	0	0	0	0	0	0	0	0	0	0	0	0	0	0	0	0	0	0	0	0	0	0	0	0	0	0	0	0	0	0	0	0	0	0	0	0	0	0	0
Circaea cordata Royle	0	0	0	0	0	0	0	0	0	0	0	0	0	0	0	0	0	0	0	0	0	0	0	0	0	0	0	0	0	0	0	0	0	0	0	0	0	0	0	0	0	0	0	0	0	0	0	0	0
Festuca ovina L.	0	0	0	0	0	0	0	0	0	0	0	0	0	0	0	0	0	0	0	0	0	0	0	0	0	0	0	0	0	0	0	0	0	0	0	0	0	0	0	0	0	0	0	0	0	0	0	0	0
Hemarthria sibirica (Gand.) Ohwi	0	0	0	0	0	0	0	0	0	0	0	0	0	0	0	0	0	0	0	0	0	0	0	0	0	0	0	0	0	0	0	0	0	0	0	0	0	0	0	0	0	0	0	0	0	0	0	0	0
Stellaria aquatica (L.) Scop.	0	0	0	0	0	0	0	0	0	0	0	0	0	0	0	0	0	0	0	0	0	0	0	0	0	0	0	0	0	0	0	0	0	0	0	0	0	0	0	0	0	0	0	0	0	0	0	0	0
Lindera sericea (Siebold et Zucc.) Blume var. glabrata Blume	0	0	0	0	0	0	0	0	0	0	0	0	0	0	0	0	0	0	0	0	0	0	0	0	0	0	0	0	0	0	0	0	0	0	0	0	0	0	0	0	0	0	0	0	0	0	0	0	0
Vitis flexuosa Thunb. var. tsukubana Makino	0	0	0	0	0	0	0	0	0	0	0	0	0	0	0	0	0	0	0	0	0	0	0	0	0	0	0	0	0	0	0	0	0	0	0	0	0	0	0	0	0	0	0	0	0	0	0	0	0
Parasenecio farfarifolius (Siebold et Zucc.) H.Koyama var. farfarifolius	0	0	0	0	0	0	0	0	0	0	0	0	0	0	0	0	0	0	0	0	0	0	0	0	0	0	0	0	0	0	0	0	0	0	0	0	0	0	0	0	0	0	0	0	0	0	0	0	0
Deparia mucilagina (M.Kato) Nakaike	0	0	0	0	0	0	0	0	0	0	0	0	0	0	0	0	0	0	0	0	0	0	0	0	0	0	0	0	0	0	0	0	0	0	0	0	0	0	0	0	0	0	0	0	0	0	0	0	0
Vaccinium hirtum Thunb. var. pubescens (Koidz.) T.Yamaz.	0	0	0	0	0	0	0	0	0	0	0	0	0	0	0	0	0	0	0	0	0	0	0	0	0	0	0	0	0	0	0	0	0	0	0	0	0	0	0	0	0	0	0	0	0	0	0	0	0
Asarum sieboldii Miq.	0	0	0	0	0	0	0	0	0	0	0	0	0	0	0	0	0	0	0	0	0	0	0	0	0	0	0	0	0	0	0	0	0	0	0	0	0	0	0	0	0	0	0	0	0	0	0	0	0
Diplazium deciduum N.Ohta et M.Takamiya	0	0	0	0	0	0	0	0	0	0	0	0	0	0	0	0	0	0	0	0	0	0	0	0	0	0	0	0	0	0	0	0	0	0	0	0	0	0	0	0	0	0	0	0	0	0	0	0	0
Acystopteris japonica (Luerss.) Nakai	0	0	0	0	0	0	0	0	0	0	0	0	0	0	0	0	0	0	0	0	0	0	0	0	0	0	0	0	0	0	0	0	0	0	0	0	0	0	0	0	0	0	0	0	0	0	0	0	0
Emilia sonchifolia (L.) DC. var. javanica (Burm.f.) Mattf.	0	0	0	0	0	0	0	0	0	0	0	0	0	0	0	0	0	0	0	0	0	0	0	0	0	0	0	0	0	0	0	0	0	0	0	0	0	0	0	0	0	0	0	0	0	0	0	0	0
Galium shikokianum Nakai	0	0	0	0	0	0	0	0	0	0	0	0	0	0	0	0	0	0	0	0	0	0	0	0	0	0	0	0	0	0	0	0	0	0	0	0	0	0	0	0	0	0	0	0	0	0	0	0	0
Crepidomanes minutum (Blume) K.Iwats.	0	0	0	0	0	0	0	0	0	0	0	0	0	0	0	0	0	0	0	0	0	0	0	0	0	0	2	0	0	0	0	0	0	0	0	0	0	0	0	0	0	0	0	0	0	0	0	0	0
Deutzia crenata Siebold et Zucc.	0	0	0	0	0	0	0	0	0	0	0	0	0	0	0	0	0	0	0	0	0	0	0	0	0	0	0	0	0	0	0	0	0	0	0	0	0	0	0	0	0	0	0	0	0	0	0	0	0
Prunella vulgaris L. subsp. asiatica (Nakai) H.Hara	0	0	0	0	0	0	0	0	0	0	0	0	0	0	0	0	0	0	0	0	0	0	0	0	0	0	0	0	0	0	0	0	0	0	0	0	0	0	0	0	0	0	0	0	0	0	0	0	0
Aralia cordata Thunb.	0	0	0	0	0	0	0	0	0	0	0	0	0	0	0	0	0	0	0	0	0	0	0	0	0	0	0	0	0	0	0	0	0	0	0	0	0	0	0	0	0	0	0	0	0	0	0	0	0
Persicaria sagittata (L.) H.Gross var. sibirica (Meisn.) Miyabe	0	0	0	0	0	0	0	0	0	0	0	0	0	0	0	0	0	0	0	0	0	0	0	0	0	0	0	0	0	0	0	0	0	0	0	0	0	0	0	0	0	0	0	0	0	0	0	0	0
Quercus phillyreoides A.Gray	0	0	0	0	0	0	0	0	0	0	0	0	0	0	0	0	0	0	0	0	0	0	0	0	0	0	0	0	0	0	0	0	0	0	0	0	0	0	0	0	0	0	0	0	0	0	0	0	0
Medicago polymorpha L.	0	0	0	0	0	0	0	0	0	0	0	0	0	0	0	0	0	0	0	0	0	0	0	0	0	0	0	0	0	0	0	0	0	0	0	0	0	0	0	0	0	0	0	1	0	0	0	0	0
Ranunculus japonicus Thunb.	0	0	0	0	0	0	0	0	0	0	0	0	0	0	0	0	0	0	0	0	0	0	0	0	0	0	0	0	0	0	0	0	0	0	0	0	0	0	0	0	0	0	0	0	0	0	0	0	0
Sanicula chinensis Bunge	0	0	0	0	0	0	0	0	0	0	0	0	0	0	0	0	0	0	0	0	0	0	0	0	0	0	0	0	0	0	0	0	0	0	0	0	0	0	0	0	0	0	0	0	0	0	0	0	0
Chimaphila japonica Miq.	0	0	0	0	0	0	0	0	0	0	0	0	0	0	0	0	0	0	0	0	0	0	0	0	0	0	0	0	0	0	0	0	0	0	0	0	0	0	0	0	0	0	0	0	0	0	0	0	0
Parnassia palustris L. var. palustris	0	0	0	0	0	0	0	0	0	0	0	0	0	0	0	0	0	0	0	0	0	0	0	0	0	0	0	0	0	0	0	0	0	0	0	0	0	0	0	0	0	0	0	0	0	0	0	0	0
Ilex serrata Thunb.	0	0	0	0	0	0	0	0	0	0	0	0	0	0	0	0	0	0	0	0	0	0	0	0	0	0	0	0	0	0	0	0	0	0	0	0	0	0	0	0	0	0	0	0	0	0	0	0	0
Arisaema urashima H.Hara	0	0	0	0	0	0	0	0	0	0	0	0	0	0	0	0	0	0	0	0	0	0	0	0	0	0	0	0	0	0	0	0	0	0	0	0	0	0	0	0	0	0	0	0	0	0	0	0	0
Diplopterygium glaucum (Houtt.) Nakai	0	0	0	0	0	0	0	0	0	0	0	0	0	0	0	0	0	0	0	0	0	0	0	0	0	0	0	0	0	0	0	0	0	0	0	0	0	0	0	0	0	0	0	0	0	0	0	0	0
Deutzia maximowicziana Makino	0	0	0	0	0	0	0	0	0	0	0	0	0	0	0	0	0	0	0	0	0	0	0	0	0	0	0	0	0	0	0	0	0	0	0	0	0	0	0	0	0	0	0	0	0	0	0	0	0
Quercus salicina Blume	0	0	0	0	0	0	0	0	0	0	0	0	0	0	0	0	0	0	0	0	0	0	0	0	0	0	0	0	0	0	0	0	0	0	0	0	0	0	0	0	0	0	0	0	0	0	0	0	0
Sorbus matsumurana (Makino) Koehne	0	0	0	0	0	0	0	0	0	0	0	0	0	0	0	0	0	0	0	0	0	0	0	0	0	0	0	0	0	0	0	0	0	0	0	0	0	0	0	0	0	0	0	0	0	0	0	0	0
Aria japonica Decne.	0	0	0	0	0	0	0	0	0	0	0	0	0	0	0	0	0	0	0	0	0	0	0	0	0	0	0	0	0	0	0	0	0	0	0	0	0	0	0	0	0	0	0	0	0	0	0	0	0
Actinidia arguta (Siebold et Zucc.) Planch. ex Miq. var. hypoleuca (Nakai) Kitam.	0	0	0	0	0	0	0	0	0	0	0	0	0	0	0	0	0	0	0	0	0	0	0	0	0	0	0	0	0	0	0	0	0	0	0	0	0	0	0	0	0	0	0	0	0	0	0	0	0
Hamamelis japonica Siebold et Zucc. var. discolor (Nakai) Sugim.	0	0	0	0	0	0	0	0	0	0	0	0	0	0	0	0	0	0	0	0	0	0	0	0	0	0	0	0	0	0	0	0	0	0	0	0	0	0	0	0	0	0	0	0	0	0	0	0	0
Rhododendron multiflorum (Maxim.) Craven	0	0	0	0	0	0	0	0	0	0	0	0	0	0	0	0	0	0	0	0	0	0	0	0	0	0	0	0	0	0	0	0	0	0	0	0	0	0	0	0	0	0	0	0	0	0	0	1	0
Hakonechloa macra (Munro ex S.Moore) Makino ex Honda	0	0	0	0	0	0	0	0	0	0	0	0	0	0	0	0	0	0	0	0	0	0	0	0	0	0	0	0	0	0	0	0	0	0	0	0	0	0	0	0	0	0	0	0	0	0	0	0	0
Anisocampium sheareri (Baker) Ching	0	0	0	0	0	0	0	0	0	0	0	0	0	0	0	0	0	0	0	0	0	0	0	0	0	0	0	0	0	0	0	0	0	0	0	0	0	0	0	0	0	0	0	0	0	0	0	0	0
Acer crataegifolium Siebold et Zucc.	0	0	0	0	0	0	0	0	0	0	0	0	0	0	0	0	0	0	0	0	0	0	0	0	0	0	0	0	0	0	0	0	0	0	0	0	0	0	0	0	0	0	0	0	0	0	0	0	0
Vandellia crustacea (L.) Benth.	0	0	0	0	0	0	0	0	0	0	0	0	0	0	0	0	0	0	0	0	0	0	0	0	0	0	0	0	0	0	0	0	0	0	0	0	0	0	0	0	0	0	0	0	0	0	0	0	0
Alangium platanifolium (Siebold et Zucc.) Harms var. trilobatum (Miq.) Ohwi	0	0	0	0	0	0	0	0	0	0	0	0	0	0	0	0	0	0	0	0	0	0	0	0	0	0	0	0	0	0	0	0	0	0	0	0	0	0	0	0	0	0	0	0	0	0	0	0	0
Acer rufinerve Siebold et Zucc.	0	0	0	0	0	0	0	0	0	0	0	0	0	0	0	0	0	0	0	0	0	0	0	0	0	0	0	0	0	0	0	0	0	0	0	0	0	0	0	0	0	0	0	0	0	0	0	0	0
Elatostema involucratum Franch. et Sav.	0	0	0	0	0	0	0	0	0	0	0	0	0	0	0	0	0	0	0	0	0	0	0	0	0	0	0	0	0	0	0	0	0	1	0	0	0	0	0	0	0	0	0	0	0	0	0	0	0
Padus grayana (Maxim.) C.K.Schneid.	0	0	0	0	0	0	0	0	0	0	0	0	0	0	0	0	0	0	0	0	0	0	0	0	0	0	0	0	0	0	0	0	0	0	0	0	0	0	0	0	0	0	0	0	0	0	0	0	0
Rhododendron serpyllifolium (A.Gray) Miq. var. serpyllifolium	0	0	0	0	0	0	0	0	0	0	0	0	0	0	0	0	0	0	0	0	0	0	0	0	0	0	0	0	0	0	0	0	0	0	0	0	0	0	0	0	0	0	0	0	0	0	0	0	0
Eulalia speciosa (Debeaux) Kuntze	0	0	0	0	0	0	0	0	0	0	0	0	0	0	0	0	0	0	0	0	0	0	0	0	0	0	0	0	0	0	0	0	0	0	0	0	0	0	0	0	0	0	0	0	0	0	0	0	0
Eulalia quadrinervis (Hack.) Kuntze	0	0	0	0	0	0	0	0	0	0	0	0	0	0	0	0	0	0	0	0	0	0	0	0	0	0	0	0	0	0	0	0	0	0	0	0	0	0	0	0	0	0	0	0	0	0	0	0	0
Viola eizanensis (Makino) Makino	0	0	0	0	0	0	0	0	0	0	0	0	0	0	0	0	0	0	0	0	0	0	0	0	0	0	0	0	0	0	0	0	0	0	0	0	0	0	0	0	0	0	0	0	0	0	0	0	0
Styrax japonicus Siebold et Zucc.	0	0	0	0	0	0	0	0	0	0	0	0	0	0	0	0	0	0	0	0	0	0	0	0	0	0	0	0	0	0	0	0	0	0	0	0	0	0	0	0	0	0	0	0	0	0	0	0	0
Hydrangea serrata (Thunb.) Ser. var. yesoensis (Koidz.) H.Ohba	0	0	0	0	0	0	0	0	0	0	0	0	0	0	0	0	0	0	0	0	0	0	0	0	0	0	0	0	0	0	0	0	0	0	0	0	0	0	0	0	0	0	0	0	0	0	0	0	0
Celtis jessoensis Koidz.	0	0	0	0	0	0	0	0	0	0	0	0	0	0	0	0	0	0	0	0	0	0	0	0	0	0	0	0	0	0	0	0	0	0	0	0	0	0	0	0	0	0	0	0	0	0	0	0	0
Pedicularis yezoensis Maxim.	0	0	0	0	0	0	0	0	0	0	0	0	0	0	0	0	0	0	0	0	0	0	0	0	0	0	0	0	0	0	0	0	0	0	0	0	0	0	0	0	0	0	0	0	0	0	0	0	0
Lycopus uniflorus Michx.	0	0	0	0	0	0	0	0	0	0	0	0	0	0	0	0	0	0	0	0	0	0	0	0	0	0	0	0	0	0	0	0	0	0	0	0	0	0	0	0	0	0	0	0	0	0	0	0	0
Oxalis stricta L.	0	0	0	0	0	0	0	0	0	0	0	0	0	0	0	0	0	0	0	0	0	0	0	0	0	0	0	0	0	0	0	0	0	0	0	0	0	0	0	0	0	0	0	0	0	0	0	0	0
Taraxacum venustum H.Koidz.	0	0	0	0	0	0	0	0	0	0	0	0	0	0	0	0	0	0	0	0	0	0	0	0	0	0	0	0	0	0	0	0	0	0	0	0	0	0	0	0	0	0	0	0	0	0	0	0	0
Euonymus oxyphyllus Miq. var. magnus Honda	0	0	0	0	0	0	0	0	0	0	0	0	0	0	0	0	0	0	0	0	0	0	0	0	0	0	0	0	0	0	0	0	0	0	0	0	0	0	0	0	0	0	0	0	0	0	0	0	0
Rumex obtusifolius L.	0	0	0	0	0	0	0	0	0	0	0	0	0	0	0	0	0	0	0	0	0	0	0	0	0	0	0	0	0	0	0	0	0	0	0	0	0	0	0	0	0	0	0	0	0	0	0	0	0
Viola acuminata Ledeb.	0	0	0	0	0	0	0	0	0	0	0	0	0	0	0	0	0	0	0	0	0	0	0	0	0	0	0	0	0	0	0	0	0	0	0	0	0	0	0	0	0	0	0	0	0	0	0	0	0
Selaginella helvetica (L.) Spring	0	0	0	0	0	0	0	0	0	0	0	0	0	0	0	0	0	0	0	0	0	0	0	0	0	0	0	0	0	0	0	0	0	0	0	0	0	0	0	0	0	0	0	0	0	0	0	0	0
Geranium yesoense Franch. et Sav. var. yesoense	0	0	0	0	0	0	0	0	0	0	0	0	0	0	0	0	0	0	0	0	0	0	0	0	0	0	0	0	0	0	0	0	0	0	0	0	0	0	0	0	0	0	0	0	0	0	0	0	0
Botrychium multifidum (S.G.Gmel.) Rupr. var. robustum (Rupr. ex Milde) C.Chr.	0	0	0	0	0	0	0	0	0	0	0	0	0	0	0	0	0	0	0	0	0	0	0	0	0	0	0	0	0	0	0	0	0	0	0	0	0	0	0	0	0	0	0	0	0	0	0	0	0
Athyrium sinense Rupr.	0	0	0	0	0	0	0	0	0	0	0	0	0	0	0	0	0	0	0	0	0	0	0	0	0	0	0	0	0	0	0	0	0	0	0	0	0	0	0	0	0	0	0	0	0	0	0	0	0
Daphniphyllum macropodum Miq. subsp. humile (Maxim. ex Franch. et Sav.) Hurus.	0	0	0	0	0	0	0	0	0	0	0	0	0	0	0	0	0	0	0	0	0	0	0	0	0	0	0	0	0	0	0	0	0	0	0	0	0	0	0	0	0	0	0	0	0	0	0	0	0
Gentiana triflora Pall. var. japonica (Kusn.) H.Hara	0	0	0	0	0	0	0	0	0	0	0	0	0	0	0	0	0	0	0	0	0	0	0	0	0	0	0	0	0	0	0	0	0	0	0	0	0	0	0	0	0	0	0	0	0	0	0	0	0
Cardamine yezoensis Maxim.	0	0	0	0	0	0	0	0	0	0	0	0	0	0	0	0	0	0	0	0	0	0	0	0	0	0	0	0	0	0	0	0	0	0	0	0	0	0	0	0	0	0	0	0	0	0	0	0	0
Oplismenus compositus (L.) P.Beauv. var. compositus	0	0	0	0	0	0	0	0	0	0	0	0	0	0	0	0	0	0	0	0	0	0	0	0	0	0	0	0	0	0	0	0	0	0	0	0	0	0	0	0	0	0	0	0	0	0	0	0	0
Lindsaea chienii Ching	0	0	0	0	0	0	0	0	0	0	0	0	0	0	0	0	0	0	0	0	0	0	0	0	0	0	0	0	0	0	0	0	0	0	0	0	0	0	0	0	0	0	0	0	0	0	0	0	0
Cerasus itosakura (Siebold) Masam. et S.Suzuki var. itosakura f. ascendens (Makino) H.Ohba et H.Ikeda	0	0	0	0	0	0	0	0	0	0	0	0	0	0	0	0	0	0	0	0	0	0	0	0	0	0	0	0	0	0	0	0	0	0	0	0	0	0	0	0	0	0	0	0	0	0	0	0	0
Carex aphanolepis Franch. et Sav.	0	0	0	0	0	0	0	0	0	0	0	0	0	0	0	0	0	0	0	0	0	0	0	0	0	0	0	0	0	0	0	0	0	0	0	0	0	0	0	0	0	0	0	0	0	0	0	0	0
Celtis sinensis Pers.	0	0	0	0	0	0	0	0	0	0	0	0	0	0	0	0	0	0	0	0	0	0	0	0	0	0	0	0	0	0	0	0	0	0	0	0	0	0	0	0	0	0	0	0	0	0	0	0	0
Acalypha australis L.	0	0	0	0	0	0	0	0	0	0	0	0	0	0	0	0	0	0	0	0	0	0	0	0	0	0	0	0	0	0	0	0	0	0	0	0	0	0	0	0	0	0	0	0	0	0	0	0	0
Setaria viridis (L.) P.Beauv.	0	0	0	0	0	0	0	0	0	0	0	0	0	0	0	0	0	0	0	0	0	0	0	0	0	0	0	0	0	0	0	0	0	0	0	0	0	0	0	0	0	0	0	0	0	0	0	0	5
Rubus phoenicolasius Maxim.	0	0	0	0	0	0	0	0	0	0	0	0	0	0	0	0	0	0	0	0	0	0	0	0	0	0	0	0	0	0	0	0	0	0	0	0	0	0	0	0	0	0	0	0	0	0	0	0	0
Vitis ficifolia Bunge	0	0	0	0	0	0	0	0	0	0	0	0	0	0	0	0	0	0	0	0	0	0	0	0	0	0	0	0	0	0	0	0	0	0	0	0	0	0	0	0	0	0	0	0	0	0	0	0	0
Calanthe discolor Lindl.	0	0	0	0	0	0	0	0	0	0	0	0	0	0	0	0	0	0	0	0	0	0	0	0	0	0	0	0	0	0	0	0	0	0	0	0	0	0	0	0	0	0	0	0	0	0	0	0	0
Potamogeton crispus L.	0	0	0	0	0	0	0	0	0	0	0	0	0	0	0	0	0	0	0	0	0	0	0	0	0	0	0	0	0	0	0	0	0	0	0	0	0	0	0	0	0	0	0	0	0	0	0	0	0
Gymnocarpium oyamense (Baker) Ching	0	0	0	0	0	0	0	0	0	0	0	0	0	0	0	0	0	0	0	0	0	0	0	0	0	0	0	0	0	0	0	0	0	0	0	0	0	0	0	0	0	0	0	0	0	0	0	0	0
Ainsliaea dissecta Franch. et Sav.	0	0	0	0	0	0	0	0	0	0	0	0	0	0	0	0	0	0	0	0	0	0	0	0	0	0	0	0	0	0	0	0	0	0	0	0	0	0	0	0	0	0	0	0	0	0	0	0	0
Trillium apetalon Makino	0	0	0	0	0	0	0	0	0	0	0	0	0	0	0	0	0	0	0	0	0	0	0	0	0	0	0	0	0	0	0	0	0	0	0	0	0	0	0	0	0	0	0	0	0	0	0	0	0
Coptis japonica (Thunb.) Makino	0	0	0	0	0	0	0	0	0	0	0	0	0	0	0	0	0	0	0	0	0	0	0	0	0	0	0	0	0	0	0	0	0	0	0	0	0	0	0	0	0	0	0	0	0	0	0	0	0
Dennstaedtia wilfordii (T.Moore) Christ	0	0	0	0	0	0	0	0	0	0	0	0	0	0	0	0	0	0	0	0	0	0	0	0	0	0	0	0	0	0	0	0	0	0	0	0	0	0	0	0	0	0	0	0	0	0	0	0	0
Spodiopogon sibiricus Trin.	0	0	0	0	0	0	0	0	0	0	0	0	0	0	0	0	0	0	0	0	0	0	0	0	0	0	0	0	0	0	0	0	0	0	0	0	0	0	0	0	0	0	0	0	0	0	0	0	0
Damnacanthus indicus C.F.Gaertn. var. major (Siebold et Zucc.) Makino	0	0	0	0	0	0	0	0	0	0	0	0	0	0	0	0	0	0	0	0	0	0	0	0	0	0	0	0	0	0	0	0	0	0	0	0	0	0	0	0	0	0	0	0	0	0	0	0	0
Phleum pratense L.	0	0	0	0	0	0	0	0	0	0	0	0	0	0	0	0	0	0	0	0	0	0	0	0	0	0	0	0	0	0	0	0	0	0	0	0	0	0	0	0	0	0	0	0	0	0	0	0	0
Dryopteris immixta Ching	0	0	0	0	0	0	0	0	0	0	0	0	0	0	0	0	0	0	0	0	0	0	0	0	0	0	0	0	0	0	0	0	0	0	0	0	0	0	0	0	0	0	0	0	0	0	0	0	0
Ficus pumila L.	0	0	0	0	0	0	0	0	0	0	0	0	0	0	0	0	0	0	0	0	0	0	0	0	0	0	0	0	0	0	0	0	0	0	0	0	0	0	0	0	0	0	0	0	0	0	0	0	0
Acer shirasawanum Koidz.	0	0	0	0	0	0	0	0	0	0	0	0	0	0	0	0	0	0	0	0	0	0	0	0	0	0	0	0	0	0	0	0	0	0	0	0	0	0	0	0	0	0	0	0	0	0	0	0	0
Poa nipponica Koidz.	0	0	0	0	0	0	0	0	0	0	0	0	0	0	0	0	0	0	0	0	0	0	0	0	0	0	0	0	0	0	0	0	0	0	0	0	0	0	0	0	0	0	0	0	0	0	0	0	0
Carex sachalinensis F.Schmidt var. alterniflora (Franch.) Ohwi	0	0	0	0	0	0	0	0	0	0	0	0	0	0	0	0	0	0	0	0	0	0	0	0	0	0	0	0	0	0	0	0	0	0	0	0	0	0	0	0	0	0	0	0	0	0	0	0	0
Persicaria lapathifolia (L.) Delarbre var. lapathifolia	0	0	0	0	0	0	0	0	0	0	0	0	0	0	0	0	0	0	0	0	0	0	0	0	0	0	0	0	0	0	0	0	0	0	0	0	0	0	0	0	0	0	0	0	0	0	0	0	0
Rhynchospora fauriei Franch.	0	0	0	0	0	0	0	0	0	0	0	0	0	0	0	0	0	0	0	0	0	0	0	0	0	0	0	0	0	0	0	0	0	0	0	0	0	0	0	0	0	0	0	0	0	0	0	0	0
Veronica persica Poir.	0	0	0	0	0	0	0	0	0	0	0	0	0	0	0	0	0	0	0	0	0	0	0	0	0	0	0	0	0	0	0	0	0	0	0	0	0	0	0	0	0	0	0	0	0	0	0	0	0
Solanum nigrescens M.Martens et Galeotti	0	0	0	0	0	0	0	0	0	0	0	0	0	0	0	0	0	0	0	0	0	0	0	0	0	0	0	0	0	0	0	0	0	0	0	0	0	0	0	0	0	0	0	0	0	0	0	0	0
Polystichum x suginoi Sa.Kurata	0	0	0	0	0	0	0	0	0	0	0	0	0	0	0	0	0	0	0	0	0	0	0	0	0	0	0	0	0	0	0	0	0	0	0	0	0	0	0	0	0	0	0	0	0	0	0	0	0
Schizocodon soldanelloides Siebold et Zucc. var. magnus (Makino) H.Hara	0	0	0	0	0	0	0	0	0	0	0	0	0	0	0	0	0	0	0	0	0	0	0	0	0	0	0	0	0	0	0	0	0	0	0	0	0	0	0	0	0	0	0	0	0	0	0	0	0
Festuca rubra L. var. rubra	0	0	0	0	0	0	0	0	0	0	0	0	0	0	0	0	0	0	0	0	0	0	0	0	0	0	0	0	0	0	0	0	0	0	0	0	0	0	0	0	0	0	0	0	0	0	0	0	0
Malus tschonoskii (Maxim.) C.K.Schneid.	0	0	0	0	0	0	0	0	0	0	0	0	0	0	0	0	0	0	0	0	0	0	0	0	0	0	0	0	0	0	0	0	0	0	0	0	0	0	0	0	0	0	0	0	0	0	0	0	0
Setaria x pycnocoma (Steud.) Henrard	0	0	0	0	0	0	0	0	0	0	0	0	0	0	0	0	0	0	0	0	0	0	0	0	0	0	0	0	0	0	0	0	0	0	0	0	0	0	0	0	0	0	0	0	0	0	0	0	0
Xanthium orientale L. subsp. orientale	0	0	0	0	0	0	0	0	0	0	0	0	0	0	0	0	0	0	0	0	0	0	0	0	0	0	0	0	0	0	0	0	0	0	0	0	0	0	0	0	0	0	0	0	0	0	0	0	0
Woodwardia japonica (L.f.) J.Sm.	0	0	0	0	0	0	0	0	0	0	0	0	0	0	0	0	0	0	0	0	0	0	0	0	0	0	0	0	0	0	0	0	0	0	0	0	0	0	0	0	0	0	0	0	0	0	0	0	0
Parasenecio nikomontanus (Matsum.) H.Koyama	0	0	0	0	0	0	0	0	0	0	0	0	0	0	0	0	0	0	0	0	0	0	0	0	0	0	0	0	0	0	0	0	0	0	0	0	0	0	0	0	0	0	0	0	0	0	0	0	0
Viburnum furcatum Blume ex Maxim.	0	0	0	0	0	0	0	0	0	0	0	0	0	0	0	0	0	0	0	0	0	0	0	0	0	0	0	0	0	0	0	0	0	0	0	0	0	0	0	0	0	0	0	0	0	0	0	0	0
Vincetoxicum aristolochioides (Miq.) Franch. et Sav.	0	0	0	0	0	0	0	0	0	0	0	0	0	0	0	0	0	0	0	0	0	0	0	0	0	0	0	0	0	0	0	0	0	0	0	0	0	0	0	0	0	0	0	0	0	0	0	0	0
Athyrium x tokashikii Sa.Kurata	0	0	0	0	0	0	0	0	0	0	0	0	0	0	0	0	0	0	0	0	0	0	0	0	0	0	0	0	0	0	0	0	0	0	0	0	0	0	0	0	0	0	0	0	0	0	0	0	0
Trichosanthes laceribractea Hayata	0	0	0	0	0	0	0	0	0	0	0	0	0	0	0	0	0	0	0	0	0	0	0	0	0	0	0	0	0	0	0	0	0	0	0	0	0	0	0	0	0	0	0	0	0	0	0	0	0
Veronica anagallis-aquatica L.	0	0	0	0	0	0	0	0	0	0	0	0	0	0	0	0	0	0	0	0	0	0	0	0	0	0	0	0	0	0	0	0	0	0	0	0	0	0	0	0	0	0	0	0	0	0	0	0	0
Plagiogyria euphlebia (Kunze) Mett.	0	0	0	0	0	0	0	0	0	0	0	0	0	0	0	0	0	0	0	0	0	0	0	0	0	0	0	0	0	0	0	0	0	0	0	0	0	0	0	0	0	0	0	0	0	0	0	0	0
Salix futura Seemen	0	0	0	0	0	0	0	0	0	0	0	0	0	0	0	0	0	0	0	0	0	0	0	0	0	0	0	0	0	0	0	0	0	0	0	0	0	0	0	0	0	0	0	0	0	0	0	0	0
Blumea conspicua Hayata	0	0	0	0	0	0	0	0	0	0	0	0	0	0	0	0	0	0	0	0	0	0	0	0	0	0	0	0	0	0	0	0	0	0	0	0	0	0	0	0	0	0	0	0	0	0	0	0	0
Polystichum tsus-simense (Hook.) J.Sm. var. mayebarae (Tagawa) Sa.Kurata	0	0	0	0	0	0	0	0	0	0	0	0	0	0	0	0	0	0	0	0	0	0	0	0	0	0	0	0	0	0	0	0	0	0	0	0	0	0	0	0	0	0	0	0	0	0	0	0	0
Carex rugulosa K_k.	0	0	0	0	0	0	0	0	0	0	0	0	0	0	0	0	0	0	0	0	0	0	0	0	0	0	0	0	0	0	0	0	0	0	0	0	0	0	0	0	0	0	0	0	0	0	0	0	0
Panicum dichotomiflorum Michx.	0	0	0	0	0	0	0	0	0	0	0	0	0	0	0	0	0	0	0	0	0	0	0	0	0	0	0	0	0	0	0	0	0	0	0	0	0	0	0	0	0	0	0	0	0	0	0	0	0
Dryopteris dickinsii (Franch. et Sav.) C.Chr.	0	0	0	0	0	0	0	0	0	0	0	0	0	0	0	0	0	0	0	0	0	0	0	0	0	0	0	0	0	0	0	0	0	0	0	0	0	0	0	0	0	0	0	0	0	0	0	0	0
Micropolypodium okuboi (Yatabe) Hayata	0	0	0	0	0	0	0	0	0	0	0	0	0	0	0	0	0	0	0	0	0	0	0	0	0	0	0	0	0	0	0	0	0	0	0	0	0	0	0	0	0	0	0	0	0	0	0	0	0
Cardamine dentipetala	0	0	0	0	0	0	0	0	0	0	0	0	0	0	0	0	0	0	0	0	0	0	0	0	0	0	0	0	0	0	0	0	0	0	0	0	0	0	0	0	0	0	0	0	0	0	0	0	0
Thelypteris liukiuensis (Christ ex Matsum.) K.Iwats.	0	0	0	0	0	0	0	0	0	0	0	0	0	0	0	0	0	0	0	0	0	0	0	0	0	0	0	0	0	0	0	0	0	0	0	0	0	0	0	0	0	0	0	0	0	0	0	0	0
Hymenophyllum badium Hook. et Grev.	0	0	0	0	0	0	0	0	0	0	0	0	0	0	0	0	0	0	0	0	0	0	0	0	0	0	0	0	0	0	0	0	0	0	0	0	0	0	0	0	0	0	0	0	0	0	0	0	0
Euonymus alatus (Thunb.) Siebold var. rotundatus (Makino) H.Hara	0	0	0	0	0	0	0	0	0	0	0	0	0	0	0	0	0	0	0	0	0	0	0	0	0	0	0	0	0	0	0	0	0	0	0	0	0	0	0	0	0	0	0	0	0	0	0	0	0
Rhododendron trinerve Franch. ex H.Boissieu	0	0	0	0	0	0	0	0	0	0	0	0	0	0	0	0	0	0	0	0	0	0	0	0	0	0	0	0	0	0	0	0	0	0	0	0	0	0	0	0	0	0	0	0	0	0	0	0	0
Microstegium ciliatum (Trin.) A.Camus	0	0	0	0	0	0	0	0	0	0	0	0	0	0	0	0	0	0	0	0	0	0	0	0	0	0	0	0	0	0	0	0	0	0	0	0	0	0	0	0	0	0	0	0	0	0	0	0	0
Athyrium x multifidum Rosenst.	0	0	0	0	0	0	0	0	0	0	0	0	0	0	0	0	0	0	0	0	0	0	0	0	0	0	0	0	0	0	0	0	0	0	0	0	0	0	0	0	0	0	0	0	0	0	0	0	0
Pellionia radicans (Siebold et Zucc.) Wedd. var. radicans	0	0	0	0	0	0	0	0	0	0	0	0	0	0	0	0	0	0	0	0	0	0	0	0	0	0	0	0	0	0	0	0	0	0	0	0	0	0	0	0	0	0	0	0	0	0	0	0	0
Ilex warburgii Loes.	0	0	0	0	0	0	0	0	0	0	0	0	0	0	0	0	0	0	0	0	0	0	0	0	0	0	0	0	0	0	0	0	0	0	0	0	0	0	0	0	0	0	0	0	0	0	0	0	0
Breynia officinalis Hemsl.	0	0	0	0	0	0	0	0	0	0	0	0	0	0	0	0	0	0	0	0	0	0	0	0	0	0	0	0	0	0	0	0	0	0	0	0	0	0	0	0	0	0	0	0	0	0	0	0	0
Chrysanthemum crassum (Kitam.) Kitam.	0	0	0	0	0	0	0	0	0	0	0	0	0	0	0	0	0	0	0	0	0	0	0	0	0	0	0	0	0	0	0	0	0	0	0	0	0	0	0	0	0	0	0	0	0	0	0	0	0
Psychotria boninensis Nakai	0	0	0	0	0	0	0	0	0	0	0	0	0	0	0	0	0	0	0	0	0	0	0	0	0	0	0	0	0	0	0	0	0	0	0	0	0	0	0	0	0	0	0	0	0	0	0	0	0
Abies mariesii Mast.	0	0	0	0	0	0	0	0	0	0	0	0	0	0	0	0	0	0	0	0	0	0	0	0	0	0	0	0	0	0	0	0	0	0	0	0	0	0	0	0	0	0	0	0	0	0	0	0	0
Scleria terrestris (L.) Fassett	0	0	0	0	0	0	0	0	0	0	0	0	0	0	0	0	0	0	0	0	0	0	0	0	0	0	0	0	0	0	0	0	0	0	0	0	0	0	0	0	0	0	0	0	0	0	0	0	0
Ixeris japonica (Burm.f.) Nakai	0	0	0	0	0	0	0	0	0	0	0	0	0	0	0	0	0	0	0	0	0	0	0	0	0	0	0	0	0	0	0	0	0	0	0	0	0	0	0	0	0	0	0	0	0	0	0	0	0
Poa trivialis L.	0	0	0	0	0	0	0	0	0	0	0	0	0	0	0	0	0	0	0	0	0	0	0	0	0	0	0	0	0	0	0	0	0	0	0	0	0	0	0	0	0	0	0	0	0	0	0	0	0
Nicandra physalodes (L.) Gaertn.	0	0	0	0	0	0	0	0	0	0	0	0	0	0	0	0	0	0	0	0	0	0	0	0	0	0	0	0	0	0	0	0	0	0	0	0	0	0	0	0	0	0	0	0	0	0	0	0	0
Viola kusanoana Makino	0	0	0	0	0	0	0	0	0	0	0	0	0	0	0	0	0	0	0	0	0	0	0	0	0	0	0	0	0	0	0	0	0	0	0	0	0	0	0	0	0	0	0	0	0	0	0	0	0
Salix pierotii Miq.	0	0	0	0	0	0	0	0	0	0	0	0	0	0	0	0	0	0	0	0	0	0	0	0	0	0	0	0	0	0	0	0	0	0	0	0	0	0	0	0	0	0	0	0	0	0	0	0	0
Hydrocotyle ramiflora Maxim.	0	0	0	0	0	0	0	0	0	0	0	0	0	0	0	0	0	0	0	0	0	0	0	0	0	0	0	0	0	0	0	0	0	0	0	0	0	0	0	0	0	0	0	0	0	0	0	0	0
Mitella japonica Maxim.	0	0	0	0	0	0	0	0	0	0	0	0	0	0	0	0	0	0	0	0	0	0	0	0	0	0	0	0	0	0	0	0	0	0	0	0	0	0	0	0	0	0	0	0	0	0	0	0	0
Abelia tetrasepala (Koidz.) H.Hara et S.Kuros.	0	0	0	0	0	0	0	0	0	0	0	0	0	0	0	0	0	0	0	0	0	0	0	0	0	0	0	0	0	0	0	0	0	0	0	0	0	0	0	0	0	0	0	0	0	0	0	0	0
Celastrus stephanotidifolius (Makino) Makino	0	0	0	0	0	0	0	0	0	0	0	0	0	0	0	0	0	0	0	0	0	0	0	0	0	0	0	0	0	0	0	0	0	0	0	0	0	0	0	0	0	0	0	0	0	0	0	0	0
Carex autumnalis Ohwi	0	0	0	0	0	0	0	0	0	0	0	0	0	0	0	0	0	0	0	0	0	0	0	0	0	0	0	0	0	0	0	0	0	0	0	0	0	0	0	0	0	0	0	0	0	0	0	0	0
Polygonatum macranthum (Maxim.) Koidz.	0	0	0	0	0	0	0	0	0	0	0	0	0	0	0	0	0	0	0	0	0	0	0	0	0	0	0	0	0	0	0	0	0	0	0	0	0	0	0	0	0	0	0	0	0	0	0	0	0
Euphorbia nutans Lag.	0	0	0	0	0	0	0	0	0	0	0	0	0	0	0	0	0	0	0	0	0	0	0	0	0	0	0	0	0	0	0	0	0	0	0	0	0	0	0	0	0	0	0	0	0	0	0	0	0
Eleocharis mamillata H.Lindb. var. cyclocarpa Kitag.	0	0	0	0	0	0	0	0	0	0	0	0	0	0	0	0	0	0	0	0	0	0	0	0	0	0	0	0	0	0	0	0	0	0	0	0	0	0	0	0	0	0	0	0	0	0	0	0	0
Muhlenbergia huegelii Trin.	0	0	0	0	0	0	0	0	0	0	0	0	0	0	0	0	0	0	0	0	0	0	0	0	0	0	0	0	0	0	0	0	0	0	0	0	0	0	0	0	0	0	0	0	0	0	0	0	0
Persicaria viscofera (Makino) H.Gross var. robusta (Makino) Hiyama	0	0	0	0	0	0	0	0	0	0	0	0	0	0	0	0	0	0	0	0	0	0	0	0	0	0	0	0	0	0	0	0	0	0	0	0	0	0	0	0	0	0	0	0	0	0	0	0	0
Botrychium japonicum (Prantl) Underw.	0	0	0	0	0	0	0	0	0	0	0	0	0	0	0	0	0	0	0	0	0	0	0	0	0	0	0	0	0	0	0	0	0	0	0	0	0	0	0	0	0	0	0	0	0	0	0	0	0
Hibiscus tiliaceus L.	0	0	0	0	0	0	0	0	0	0	0	0	0	0	0	0	0	0	0	0	0	0	0	0	0	0	0	0	0	0	0	0	0	0	0	0	0	0	0	0	0	0	0	0	0	0	0	0	0
Lysimachia mauritiana Lam. var. rubida (Koidz.) T.Yamaz.	0	0	0	0	0	0	0	0	0	0	0	0	0	0	0	0	0	0	0	0	0	0	0	0	0	0	0	0	0	0	0	0	0	0	0	0	0	0	0	0	0	0	0	0	0	0	0	0	0
Pinellia tripartita (Blume) Schott	0	0	0	0	0	0	0	0	0	0	0	0	0	0	0	0	0	0	0	0	0	0	0	0	0	0	0	0	0	0	0	0	0	0	0	0	0	0	0	0	0	0	0	0	0	0	0	0	0
Pterostyrax hispidus Siebold et Zucc.	0	0	0	0	0	0	0	0	0	0	0	0	0	0	0	0	0	0	0	0	0	0	0	0	0	0	0	0	0	0	0	0	0	0	0	0	0	0	0	0	0	0	0	0	0	0	0	0	0
Ligustrum ovalifolium Hassk.	0	0	0	0	0	0	0	0	0	0	0	0	0	0	0	0	0	0	0	0	0	0	0	0	0	0	0	0	0	0	0	0	0	0	0	0	0	0	0	0	0	0	0	0	0	0	0	0	0
Aristolochia kaempferi Willd.	0	0	0	0	0	0	0	0	0	0	0	0	0	0	0	0	0	0	0	0	0	0	0	0	0	0	0	0	0	0	0	0	0	0	0	0	0	0	0	0	0	0	0	0	0	0	0	0	0
Viola brevistipulata (Franch. et Sav.) W.Becker subsp. brevistipulata var. brevistipulata	0	0	0	0	0	0	0	0	0	0	0	0	0	0	0	0	0	0	0	0	0	0	0	0	0	0	0	0	0	0	0	0	0	0	0	0	0	0	0	0	0	0	0	0	0	0	0	0	0
Lindera umbellata Thunb. var. membranacea (Maxim.) Momiy. ex H.Hara et M.Mizush.	0	0	0	0	0	0	0	0	0	0	0	0	0	0	0	0	0	0	0	0	0	0	0	0	0	0	0	0	0	0	0	0	0	0	0	0	0	0	0	0	0	0	0	0	0	0	0	0	0
Elaeagnus macrophylla Thunb.	0	0	0	0	0	0	0	0	0	0	0	0	0	0	0	0	0	0	0	0	0	0	0	0	0	0	0	0	0	0	0	0	0	0	0	0	0	0	0	0	0	0	0	0	0	0	0	0	0
Plantago asiatica L.	0	0	0	0	0	0	0	0	0	0	0	0	0	0	0	0	0	0	0	0	0	0	0	0	0	0	0	0	0	0	0	0	0	0	0	0	0	0	0	0	0	0	0	0	0	0	0	0	0
Sasa megalophylla Makino et Uchida	0	0	0	0	0	0	0	0	0	0	0	0	0	0	0	0	0	0	0	0	0	0	0	0	0	0	0	0	0	0	0	0	0	0	0	0	0	0	0	0	0	0	0	0	0	0	0	0	0
Callicarpa subpubescens Hook. et Arn.	0	0	0	0	0	0	0	0	0	0	0	0	0	0	0	0	0	0	0	0	0	0	0	0	0	0	0	0	0	0	0	0	0	0	0	0	0	0	0	0	1	0	0	0	0	0	0	0	0
Cimicifuga japonica (Thunb.) Spreng.	0	0	0	0	0	0	0	0	0	0	0	0	0	0	0	0	0	0	0	0	0	0	0	0	0	0	0	0	0	0	0	0	0	0	0	0	0	0	0	0	0	0	0	0	0	0	0	0	0
Thelypteris quelpaertensis (Christ) Ching	0	0	0	0	0	0	0	0	0	0	0	0	0	0	0	0	0	0	0	0	0	0	0	0	0	0	0	0	0	0	0	0	0	0	0	0	0	0	0	0	0	0	0	0	0	0	0	0	0
Melicope grisea (Planch.) T.G.Hartley var. grisea	0	0	0	0	0	0	0	0	0	0	0	0	0	0	0	0	0	0	0	0	0	0	0	0	0	0	0	0	0	0	0	0	0	0	0	0	0	0	0	0	0	0	0	0	0	0	0	0	0
Ophiopogon planiscapus Nakai	0	0	0	0	0	0	0	0	0	0	0	0	0	0	0	0	0	0	0	0	0	0	0	0	0	0	0	0	0	0	0	0	0	0	0	0	0	0	0	0	0	0	0	0	0	0	0	0	0
Cardamine scutata Thunb.	0	0	0	0	0	0	0	0	0	0	0	0	0	0	0	0	0	0	0	0	0	0	0	0	0	0	0	0	0	0	0	0	0	0	0	0	0	0	0	0	0	0	0	0	0	0	0	0	0
Hydrocotyle javanica Thunb.	0	0	0	0	0	0	0	0	0	0	0	0	0	0	0	0	0	0	0	0	0	0	0	0	0	0	0	0	0	0	0	0	0	0	0	0	0	0	0	0	0	0	0	0	0	0	0	0	0
Pteris terminalis Wall. ex J.Agardh var. fauriei (Christ) Ebihara et Nakato	0	0	0	0	0	0	0	0	0	0	0	0	0	0	0	0	0	0	0	0	0	0	0	0	0	0	0	0	0	0	0	0	0	0	0	0	0	0	0	0	0	0	0	0	0	0	0	0	0
Pteris cretica L.	0	0	0	0	0	0	0	0	0	0	0	0	0	0	0	0	0	0	0	0	0	0	0	0	0	0	0	0	0	0	0	0	0	0	0	0	0	0	0	0	0	0	0	0	0	0	0	0	0
Pteris terminalis Wall. ex J.Agardh var. terminalis	0	0	0	0	0	0	0	0	0	0	0	0	0	0	0	0	0	0	0	0	0	0	0	0	0	0	0	0	0	0	0	0	0	0	0	0	0	0	0	0	0	0	0	0	0	0	0	0	0
Galium pseudoasprellum Makino	0	0	0	0	0	0	0	0	0	0	0	0	0	0	0	0	0	0	0	0	0	0	0	0	0	0	0	0	0	0	0	0	0	0	0	0	0	0	0	0	0	0	0	0	0	0	0	0	0
Tilia maximowicziana Shiras.	0	0	0	0	0	0	0	0	0	0	0	0	0	0	0	0	0	0	0	0	0	0	0	0	0	0	0	0	0	0	0	0	0	0	0	0	0	0	0	0	0	0	0	0	0	0	0	0	0
Urena lobata L. subsp. lobata	0	0	0	0	0	0	0	0	0	0	0	0	0	0	0	0	0	0	0	0	0	0	0	0	0	0	0	0	0	0	0	0	0	0	0	0	0	0	0	0	0	0	0	0	0	0	0	0	0
Diplazium hayatamae N.Ohta et M.Takamiya	0	0	0	0	0	0	0	0	0	0	0	0	0	0	0	0	0	0	0	0	0	0	0	0	0	0	0	0	0	0	0	0	0	0	0	0	0	0	0	0	0	0	0	0	0	0	0	0	0
Osmunda x intermedia (Honda) Sugim.	0	0	0	0	0	0	0	0	0	0	0	0	0	0	0	0	0	0	0	0	0	0	0	0	0	0	0	0	0	0	0	0	0	0	0	0	0	0	0	0	0	0	0	0	0	0	0	0	0
Alnus sieboldiana Matsum.	0	0	0	0	0	0	0	0	0	0	0	0	0	0	0	0	0	0	0	0	0	0	0	0	0	0	0	0	0	0	0	0	0	0	0	0	0	0	0	0	0	0	0	0	0	0	0	0	0
Rubus croceacanthus H.L_v.	0	0	0	0	0	0	0	0	0	0	0	0	0	0	0	0	0	0	0	0	0	0	0	0	0	0	0	0	0	0	0	0	0	0	0	0	0	0	0	0	0	0	0	0	0	0	0	0	0
Siphonostegia laeta S.Moore	0	0	0	0	0	0	0	0	0	0	0	0	0	0	0	0	0	0	0	0	0	0	0	0	0	0	0	0	0	0	0	0	0	0	0	0	0	0	0	0	0	0	0	0	0	0	0	0	0
Calamagrostis x grandiseta Takeda	0	0	0	0	0	0	0	0	0	0	0	0	0	0	0	0	0	0	0	0	0	0	0	0	0	0	0	0	0	0	0	0	0	0	0	0	0	0	0	0	0	0	0	0	0	0	0	0	0
Miscanthus intermedius (Honda) Honda	0	0	0	0	0	0	0	0	0	0	0	0	0	0	0	0	0	0	0	0	0	0	0	0	0	0	0	0	0	0	0	0	0	0	0	0	0	0	0	0	0	0	0	0	0	0	0	0	0
Scrophularia kakudensis Franch.	0	0	0	0	0	0	0	0	0	0	0	0	0	0	0	0	0	0	0	0	0	0	0	0	0	0	0	0	0	0	0	0	0	0	0	0	0	0	0	0	0	0	0	0	0	0	0	0	0
Deparia okuboana (Makino) M.Kato	0	0	0	0	0	0	0	0	0	0	0	0	0	0	0	0	0	0	0	0	0	0	0	0	0	0	0	0	0	0	0	0	0	0	0	0	0	0	0	0	0	0	0	0	0	0	0	0	0
Deparia unifurcata (Baker) M.Kato	0	0	0	0	0	0	0	0	0	0	0	0	0	0	0	0	0	0	0	0	0	0	0	0	0	0	0	0	0	0	0	0	0	0	0	0	0	0	0	0	0	0	0	0	0	0	0	0	0
Lonicera tschonoskii Maxim.	0	0	0	0	0	0	0	0	0	0	0	0	0	0	0	0	0	0	0	0	0	0	0	0	0	0	0	0	0	0	0	0	0	0	0	0	0	0	0	0	0	0	0	0	0	0	0	0	0
Monachosorum x flagellare (Maxim. ex Makino) Hayata	0	0	0	0	0	0	0	0	0	0	0	0	0	0	0	0	0	0	0	0	0	0	0	0	0	0	0	0	0	0	0	0	0	0	0	0	0	0	0	0	0	0	0	0	0	0	0	0	0
Bolbitis heteroclita (C.Presl) Ching	0	0	0	0	0	0	0	0	0	0	0	0	0	0	0	0	0	0	0	0	0	0	0	0	0	0	0	0	0	0	0	0	0	0	0	0	0	0	0	0	0	0	0	0	0	0	0	0	0
Dryopteris hondoensis Koidz.	0	0	0	0	0	0	0	0	0	0	0	0	0	0	0	0	0	0	0	0	0	0	0	0	0	0	0	0	0	0	0	0	0	0	0	0	0	0	0	0	0	0	0	0	0	0	0	0	0
Deparia conilii (Franch. et Sav.) M.Kato x D. japonica (Thunb.) M.Kato	0	0	0	0	0	0	0	0	0	0	0	0	0	0	0	0	0	0	0	0	0	0	0	0	0	0	0	0	0	0	0	0	0	0	0	0	0	0	0	0	0	0	0	0	0	0	0	0	0
Viburnum wrightii Miq. var. stipellatum Nakai	0	0	0	0	0	0	0	0	0	0	0	0	0	0	0	0	0	0	0	0	0	0	0	0	0	0	0	0	0	0	0	0	0	0	0	0	0	0	0	0	0	0	0	0	0	0	0	0	0
Callicarpa japonica Thunb. var. luxurians Rehder	0	0	0	0	0	0	0	0	0	0	0	0	0	0	0	0	0	0	0	0	0	0	0	0	0	0	0	0	0	0	0	0	0	0	0	0	0	0	0	0	0	0	0	0	0	0	0	0	0
Deparia pterorachis (Christ) M.Kato	0	0	0	0	0	0	0	0	0	0	0	0	0	0	0	0	0	0	0	0	0	0	0	0	0	0	0	0	0	0	0	0	0	0	0	0	0	0	0	0	0	0	0	0	0	0	0	0	0
Acer amoenum Carri_re var. amoenum	0	0	0	0	0	0	0	0	0	0	0	0	0	0	0	0	0	0	0	0	0	0	0	0	0	0	0	0	0	0	0	0	0	0	0	0	0	0	0	0	0	0	0	0	0	0	0	0	0
Miricacalia makinoana (Yatabe) Kitam.	0	0	0	0	0	0	0	0	0	0	0	0	0	0	0	0	0	0	0	0	0	0	0	0	0	0	0	0	0	0	0	0	0	0	0	0	0	0	0	0	0	0	0	0	0	0	0	0	0
Platanthera sachalinensis F.Schmidt	0	0	0	0	0	0	0	0	0	0	0	0	0	0	0	0	0	0	0	0	0	0	0	0	0	0	0	0	0	0	0	0	0	0	0	0	0	0	0	0	0	0	0	0	0	0	0	0	0
Cerasus sargentii (Rehder) H.Ohba var. sargentii	0	0	0	0	0	0	0	0	0	0	0	0	0	0	0	0	0	0	0	0	0	0	0	0	0	0	0	0	0	0	0	0	0	0	0	0	0	0	0	0	0	0	0	0	0	0	0	0	0
Stellaria monosperma Buch.-Ham. ex D.Don var. japonica Maxim.	0	0	0	0	0	0	0	0	0	0	0	0	0	0	0	0	0	0	0	0	0	0	0	0	0	0	0	0	0	0	0	0	0	0	0	0	0	0	0	0	0	0	0	0	0	0	0	0	0
Cynoglossum furcatum Wall. var. villosulum (Nakai) Riedl	0	0	0	0	0	0	0	0	0	0	0	0	0	0	0	0	0	0	0	0	0	0	0	0	0	0	0	0	0	0	0	0	0	0	0	0	0	0	0	0	0	0	0	0	0	0	0	0	0
Eleutherococcus spinosus (L.f.) S.Y.Hu var. japonicus (Franch. et Sav.) H.Ohba	0	0	0	0	0	0	0	0	0	0	0	0	0	0	0	0	0	0	0	0	0	0	0	0	0	0	0	0	0	0	0	0	0	0	0	0	0	0	0	0	0	0	0	0	0	0	0	0	0
Tephroseris integrifolia (L.) Holub subsp. kirilowii (Turcz. ex DC.) B.Nord.	0	0	0	0	0	0	0	0	0	0	0	0	0	0	0	0	0	0	0	0	0	0	0	0	0	0	0	0	0	0	0	0	0	0	0	0	0	0	0	0	0	0	0	0	0	0	0	0	0
Scutellaria brachyspica Nakai et H.Hara	0	0	0	0	0	0	0	0	0	0	0	0	0	0	0	0	0	0	0	0	0	0	0	0	0	0	0	0	0	0	0	0	0	0	0	0	0	0	0	0	0	0	0	0	0	0	0	0	0
Lysimachia clethroides Duby	0	0	0	0	0	0	0	0	0	0	0	0	0	0	0	0	0	0	0	0	0	0	0	0	0	0	0	0	0	0	0	0	0	0	0	0	0	0	0	0	0	0	0	0	0	0	0	0	0
Salsola komarovii Iljin	0	0	0	0	0	0	0	0	0	0	0	0	0	0	0	0	0	0	0	0	0	0	0	0	0	0	0	0	0	0	0	0	0	0	0	0	0	0	0	0	0	0	0	0	0	0	0	0	0
Machilus boninensis Koidz.	0	0	0	0	0	0	0	0	0	0	0	0	0	0	0	0	0	0	0	0	0	0	0	0	0	0	0	0	0	0	0	0	0	0	0	0	0	0	0	0	0	0	0	0	0	0	0	0	0
Gardenia boninensis (Nakai) Tuyama ex Toyoda	0	0	0	0	0	0	0	0	0	0	0	0	0	0	0	0	0	0	0	0	0	0	0	0	0	0	0	0	0	0	0	0	0	0	0	0	0	0	0	0	0	0	0	0	0	0	0	0	0
Pteris boninensis H.Ohba	0	0	0	0	0	0	0	0	0	0	0	0	0	0	0	0	0	0	0	0	0	0	0	0	0	0	0	0	0	0	0	0	0	0	0	0	0	0	0	0	0	0	0	0	0	0	0	0	0
Psychotria homalosperma A.Gray	0	0	0	0	0	0	0	0	0	0	0	0	0	0	0	0	0	0	0	0	0	0	0	0	0	0	0	0	0	0	0	0	0	0	0	0	0	0	0	0	0	0	0	0	0	0	0	0	0
Cinnamomum pseudopedunculatum Hayata	0	0	0	0	0	0	0	0	0	0	0	0	0	0	0	0	0	0	0	0	0	0	0	0	0	0	0	0	0	0	0	0	0	0	0	0	0	0	0	0	0	0	0	0	0	0	0	0	0
Magnolia compressa Maxim.	0	0	0	0	0	0	0	0	0	0	0	0	0	0	0	0	0	0	0	0	0	0	0	0	0	0	0	0	0	0	0	0	0	0	0	0	0	0	0	0	0	0	0	0	0	0	0	0	0
Acer ukurunduense Trautv. et C.A.Mey.	0	0	0	0	0	0	0	0	0	0	0	0	0	0	0	0	0	0	0	0	0	0	0	0	0	0	0	0	0	0	0	0	0	0	0	0	0	0	0	0	0	0	0	0	0	0	0	0	0
Cymbopogon tortilis (J.Presl) A.Camus var. goeringii (Steud.) Hand.-Mazz.	0	0	0	0	0	0	0	0	0	0	0	0	0	0	0	0	0	0	0	0	0	0	0	0	0	0	0	0	0	0	0	0	0	0	0	0	0	0	0	0	0	0	0	0	0	0	0	0	0
Pleioblastus argenteostriatus (Regel) Nakai 'Okina'	0	0	0	0	0	0	0	0	0	0	0	0	0	0	0	0	0	0	0	0	0	0	0	0	0	0	0	0	0	0	0	0	0	0	0	0	0	0	0	0	0	0	0	0	0	0	0	0	0
Ligustrum liukiuense Koidz.	0	0	0	0	0	0	0	0	0	0	0	0	0	0	0	0	0	0	0	0	0	0	0	0	0	0	0	0	0	0	0	0	0	0	0	0	0	0	0	0	0	0	0	0	0	0	0	0	0
Microsorum scolopendria (Burm.f.) Copel.	0	0	0	0	0	0	0	0	0	0	0	0	0	0	0	0	0	0	0	0	0	0	0	0	0	0	0	0	0	0	0	0	0	0	0	0	0	0	0	0	0	0	0	0	0	0	0	0	0
Bolbitis appendiculata (Willd.) K.Iwats.	0	0	0	0	0	0	0	0	0	0	0	0	0	0	0	0	0	0	0	0	0	0	0	0	0	0	0	0	0	0	0	0	0	0	0	0	0	0	0	0	0	0	0	0	0	0	0	0	0
Carex ischnostachya Steud. var. fastigiata T.Koyama	0	0	0	0	0	0	0	0	0	0	0	0	0	0	0	0	0	0	0	0	0	0	0	0	0	0	0	0	0	0	0	0	0	0	0	0	0	0	0	0	0	0	0	0	0	0	0	0	0
Strobilanthes tashiroi Hayata	0	0	0	0	0	0	0	0	0	0	0	0	0	0	0	0	0	0	0	0	0	0	0	0	0	0	0	0	0	0	0	0	0	0	0	0	0	0	0	0	0	0	0	0	0	0	0	0	0
Trachelospermum asiaticum (Siebold et Zucc.) Nakai var. liukiuense (Hatus.) Hatus.	0	0	0	0	0	0	0	0	0	0	0	0	0	0	0	0	0	0	0	0	0	0	0	0	0	0	0	0	0	0	0	0	0	0	0	0	0	0	0	0	0	0	0	0	0	0	0	0	0
Ainsliaea macroclinidioides Hayata var. okinawensis (Hayata) Kitam.	0	0	0	0	0	0	0	0	0	0	0	0	0	0	0	0	0	0	0	0	0	0	0	0	0	0	0	0	0	0	0	0	0	0	0	0	0	0	0	0	0	0	0	0	0	0	0	0	0
Miscanthus sacchariflorus (Maxim.) Benth. et Hook.f. ex Franch.	0	0	0	0	0	0	0	0	0	0	0	0	0	0	0	0	0	0	0	0	0	0	0	0	0	0	0	0	0	0	0	0	0	0	0	0	0	0	0	0	0	0	0	0	0	0	0	0	0
Hygrophila lancea (Thunb.) Miq.	0	0	0	0	0	0	0	0	0	0	0	0	0	0	0	0	0	0	0	0	0	0	0	0	0	0	0	0	0	0	0	0	0	0	0	0	0	0	0	0	0	0	0	0	0	0	0	0	0
Galium trifloriforme Kom.	0	0	0	0	0	0	0	0	0	0	0	0	0	0	0	0	0	0	0	0	0	0	0	0	0	0	0	0	0	0	0	0	0	0	0	0	0	0	0	0	0	0	0	0	0	0	0	0	0
Cerasus apetala (Siebold et Zucc.) Masam. et S.Suzuki var. pilosa (Koidz.) H.Ohba	0	0	0	0	0	0	0	0	0	0	0	0	0	0	0	0	0	0	0	0	0	0	0	0	0	0	0	0	0	0	0	0	0	0	0	0	0	0	0	0	0	0	0	0	0	0	0	0	0
Carex foliosissima F.Schmidt var. foliosissima	0	0	0	0	0	0	0	0	0	0	0	0	0	0	0	0	0	0	0	0	0	0	0	0	0	0	0	0	0	0	0	0	0	0	0	0	0	0	0	0	0	0	0	0	0	0	0	0	0
Dryopteris uniformis (Makino) Makino	0	0	0	0	0	0	0	0	0	0	0	0	0	0	0	0	0	0	0	0	0	0	0	0	0	0	0	0	0	0	0	0	0	0	0	0	0	0	0	0	0	0	0	0	0	0	0	0	0
Ainsliaea acerifolia Sch.Bip. var. subapoda Nakai	0	0	0	0	0	0	0	0	0	0	0	0	0	0	0	0	0	0	0	0	0	0	0	0	0	0	0	0	0	0	0	0	0	0	0	0	0	0	0	0	0	0	0	0	0	0	0	0	0
Cardamine kiusiana H.Hara	0	0	0	0	0	0	0	0	0	0	0	0	0	0	0	0	0	0	0	0	0	0	0	0	0	0	0	0	0	0	0	0	0	0	0	0	0	0	0	0	0	0	0	0	0	0	0	0	0
Athyrium alpestre (Hoppe) Clairv. subsp. americanum (Butters) Lellinger	0	0	0	0	0	0	0	0	0	0	0	0	0	0	0	0	0	0	0	0	0	0	0	0	0	0	0	0	0	0	0	0	0	0	0	0	0	0	0	0	0	0	0	0	0	0	0	0	0
Inula britannica L. subsp. japonica (Thunb.) Kitam.	0	0	0	0	0	0	0	0	0	0	0	0	0	0	0	0	0	0	0	0	0	0	0	0	0	0	0	0	0	0	0	0	0	0	0	0	0	0	0	0	0	0	0	0	0	0	0	0	0
Atractylodes japonica Koidz. ex Kitam.	0	0	0	0	0	0	0	0	0	0	0	0	0	0	0	0	0	0	0	0	0	0	0	0	0	0	0	0	0	0	0	0	0	0	0	0	0	0	0	0	0	0	0	0	0	0	0	0	0
Struthiopteris amabilis (Makino) Ching	0	0	0	0	0	0	0	0	0	0	0	0	0	0	0	0	0	0	0	0	0	0	0	0	0	0	0	0	0	0	0	0	0	0	0	0	0	0	0	0	0	0	0	0	0	0	0	0	0
Dryopteris crassirhizoma Nakai	0	0	0	0	0	0	0	0	0	0	0	0	0	0	0	0	0	0	0	0	0	0	0	0	0	0	0	0	0	0	0	0	0	0	0	0	0	0	0	0	0	0	0	0	0	0	0	0	0
Polypodium fauriei Christ	0	0	0	0	0	0	0	0	0	0	0	0	0	0	0	0	0	0	0	0	0	0	0	0	0	0	0	0	0	0	0	0	0	0	0	0	0	0	0	0	0	0	0	0	0	0	0	0	0
Inula ciliaris (Miq.) Maxim. var. glandulosa Kitam.	0	0	0	0	0	0	0	0	0	0	0	0	0	0	0	0	0	0	0	0	0	0	0	0	0	0	0	0	0	0	0	0	0	0	0	0	0	0	0	0	0	0	0	0	0	0	0	0	0
Carex otaruensis Franch.	0	0	0	0	0	0	0	0	0	0	0	0	0	0	0	0	0	0	0	0	0	0	0	0	0	0	0	0	0	0	0	0	0	0	0	0	0	0	0	0	0	0	0	0	0	0	0	0	0
Oxalis dillenii Jacq.	0	0	0	0	0	0	0	0	0	0	0	0	0	0	0	0	0	0	0	0	0	0	0	0	0	0	0	0	0	0	0	0	0	0	0	0	0	0	0	0	0	0	0	0	0	0	0	0	0
Hypericum erectum Thunb.	0	0	0	0	0	0	0	0	0	0	0	0	0	0	0	0	0	0	0	0	0	0	0	0	0	0	0	0	0	0	0	0	0	0	0	0	0	0	0	0	0	0	0	0	0	0	0	0	0
Patrinia villosa (Thunb.) Juss.	0	0	0	0	0	0	0	0	0	0	0	0	0	0	0	0	0	0	0	0	0	0	0	0	0	0	0	0	0	0	0	0	0	0	0	0	0	0	0	0	0	0	0	0	0	0	0	0	0
Arachniodes yoshinagae (Makino) Ching	0	0	0	0	0	0	0	0	0	0	0	0	0	0	0	0	0	0	0	0	0	0	0	0	0	0	0	0	0	0	0	0	0	0	0	0	0	0	0	0	0	0	0	0	0	0	0	0	0
Viburnum phlebotrichum Siebold et Zucc.	0	0	0	0	0	0	0	0	0	0	0	0	0	0	0	0	0	0	0	0	0	0	0	0	0	0	0	0	0	0	0	0	0	0	0	0	0	0	0	0	0	0	0	0	0	0	0	0	0
Artemisia japonica Thunb.	0	0	0	0	0	0	0	0	0	0	0	0	0	0	0	0	0	0	0	0	0	0	0	0	0	0	0	0	0	0	0	0	0	0	0	0	0	0	0	0	0	0	0	0	0	0	0	0	0
Lamium album L. var. barbatum (Siebold et Zucc.) Franch. et Sav.	0	0	0	0	0	0	0	0	0	0	0	0	0	0	0	0	0	0	0	0	0	0	0	0	0	0	0	0	0	0	0	0	0	0	0	0	0	0	0	0	0	0	0	0	0	0	0	0	0
Cirsium nipponense (Nakai) Koidz.	0	0	0	0	0	0	0	0	0	0	0	0	0	0	0	0	0	0	0	0	0	0	0	0	0	0	0	0	0	0	0	0	0	0	0	0	0	0	0	0	0	0	0	0	0	0	0	0	0
Lolium arundinaceum (Schreb.) Darbysh.	0	0	0	0	0	0	0	0	0	0	0	0	0	0	0	0	0	0	0	0	0	0	0	0	0	0	0	0	0	0	0	0	0	0	0	0	0	0	0	0	0	0	0	0	0	0	0	0	0
Arachniodes chinensis (Rosenst.) Ching	0	0	0	0	0	0	0	0	0	0	0	0	0	0	0	0	0	0	0	0	0	0	0	0	0	0	0	0	0	0	0	0	0	0	0	0	0	0	0	0	0	0	0	0	0	0	0	0	0
Cyperus pilosus Vahl	0	0	0	0	0	0	0	0	0	0	0	0	0	0	0	0	0	0	0	0	0	0	0	0	0	0	0	0	0	0	0	0	0	0	0	0	0	0	0	0	0	0	0	0	0	0	0	0	0
Selaginella doederleinii Hieron.	0	0	0	0	0	0	0	0	0	0	0	0	0	0	0	0	0	0	0	0	0	0	0	0	0	0	0	0	0	0	0	0	0	0	0	0	0	0	0	0	0	0	0	0	0	0	0	0	0
Juglans mandshurica Maxim. var. sachalinensis (Komatsu) Kitam.	0	0	0	0	0	0	0	0	0	0	0	0	0	0	0	0	0	0	0	0	0	0	0	0	0	0	0	0	0	0	0	0	0	0	0	0	0	0	0	0	0	0	0	0	0	0	0	0	0
Zoysia macrostachya Franch. et Sav.	0	0	0	0	0	0	0	0	0	0	0	0	0	0	0	0	0	0	0	0	0	0	0	0	0	0	0	0	0	0	0	0	0	0	0	0	0	0	0	0	0	0	0	0	0	0	0	0	0
Filipendula camtschatica (Pall.) Maxim.	0	0	0	0	0	0	0	0	0	0	0	0	0	0	0	0	0	0	0	0	0	0	0	0	0	0	0	0	0	0	0	0	0	0	0	0	0	0	0	0	0	0	0	0	0	0	0	0	0
Carex dickinsii Franch. et Sav.	0	0	0	0	0	0	0	0	0	0	0	0	0	0	0	0	0	0	0	0	0	0	0	0	0	0	0	0	0	0	0	0	0	0	0	0	0	0	0	0	0	0	0	0	0	0	0	0	0
Osmunda claytoniana L.	0	0	0	0	0	0	0	0	0	0	0	0	0	0	0	0	0	0	0	0	0	0	0	0	0	0	0	0	0	0	0	0	0	0	0	0	0	0	0	0	0	0	0	0	0	0	0	0	0
Youngia japonica (L.) DC.	0	0	0	0	0	0	0	0	0	0	0	0	0	0	0	0	0	0	0	0	0	0	0	0	0	0	0	0	0	0	0	0	0	0	0	0	0	0	0	0	0	0	0	0	0	0	0	0	0
Dioscorea tokoro Makino	0	0	0	0	0	0	0	0	0	0	0	0	0	0	0	0	0	0	0	5	0	0	0	0	0	0	0	0	0	0	0	0	0	0	0	0	0	0	0	0	0	0	0	0	0	0	0	0	0
Deyeuxia gigas (Takeda) Ohwi	0	0	0	0	0	0	0	0	0	0	0	0	0	0	0	0	0	0	0	0	0	0	0	0	0	0	0	0	0	0	0	0	0	0	0	0	0	0	0	0	0	0	0	0	0	0	0	0	0
Sonchus asper (L.) Hill	0	0	0	0	0	0	0	0	0	0	0	0	0	0	0	0	0	0	0	0	0	0	0	0	0	0	0	0	0	0	0	0	0	0	0	0	0	0	0	0	0	0	0	0	0	0	0	0	0
Gastrodia elata Blume	0	0	0	0	0	0	0	0	0	0	0	0	0	0	0	0	0	0	0	0	0	0	0	0	0	0	0	0	0	0	0	0	0	0	0	0	0	0	0	0	0	0	0	0	0	0	0	0	0
Diplazium nipponicum Tagawa	0	0	0	0	0	0	0	0	0	0	0	0	0	0	0	0	0	0	0	0	0	0	0	0	0	0	0	0	0	0	0	0	0	0	0	0	0	0	0	0	0	0	0	0	0	0	0	0	0
Cyrtomium falcatum (L.f.) C.Presl subsp. falcatum	0	0	0	0	0	0	0	0	0	0	0	0	0	0	0	0	0	0	0	0	0	0	0	0	0	0	0	0	0	0	0	0	0	0	0	0	0	0	0	0	0	0	0	0	0	0	0	0	0
Cynoglossum asperrimum Nakai var. tosaense (Nakai) H.Hara	0	0	0	0	0	0	0	0	0	0	0	0	0	0	0	0	0	0	0	0	0	0	0	0	0	0	0	0	0	0	0	0	0	0	0	0	0	0	0	0	0	0	0	0	0	0	0	0	0
Salix udensis Trautv. et C.A.Mey.	0	0	0	0	0	0	0	0	0	0	0	0	0	0	0	0	0	0	0	0	0	0	0	0	0	0	0	0	0	0	0	0	0	0	0	0	0	0	0	0	0	0	0	0	0	0	0	0	0
Eleusine indica (L.) Gaertn.	0	0	0	0	0	0	0	0	0	0	0	0	0	0	0	0	0	0	0	0	0	0	0	0	0	0	0	0	0	0	0	0	0	0	0	0	0	0	0	0	0	0	0	0	0	0	0	0	0
Potamogeton natans L.	0	0	0	0	0	0	0	0	0	0	0	0	0	0	0	0	0	0	0	0	0	0	0	0	0	0	0	0	0	0	0	0	0	0	0	0	0	0	0	0	0	0	0	0	0	0	0	0	0
Potentilla kleiniana Wight et Arn. subsp. anemonifolia (Lehm.) Murata	0	0	0	0	0	0	0	0	0	0	0	0	0	0	0	0	0	0	0	0	0	0	0	0	0	0	0	0	0	0	0	0	0	0	0	0	0	0	0	0	0	0	0	0	0	0	0	0	0
Patrinia scabiosifolia Link	0	0	0	0	0	0	0	0	0	0	0	0	0	0	0	0	0	0	0	0	0	0	0	0	0	0	0	0	0	0	0	0	0	0	0	0	0	0	0	0	0	0	0	0	0	0	0	0	0
Sagittaria trifolia L.	0	0	0	0	0	0	0	0	0	0	0	0	0	0	0	0	0	0	0	0	0	0	0	0	0	0	0	0	0	0	0	0	0	0	0	0	0	0	0	0	0	0	0	0	0	0	0	0	0
Oxytropis japonica Maxim. var. japonica	0	0	0	0	0	0	0	0	0	0	0	0	0	0	0	0	0	0	0	0	0	0	0	0	0	0	0	0	0	0	0	0	0	0	0	0	0	0	0	0	0	0	0	0	0	0	0	0	0
Synurus pungens (Franch. et Sav.) Kitam.	0	0	0	0	0	0	0	0	0	0	0	0	0	0	0	0	0	0	0	0	0	0	0	0	0	0	0	0	0	0	0	0	0	0	0	0	0	0	0	0	0	0	0	0	0	0	0	0	0
Gentiana makinoi Kusn.	0	0	0	0	0	0	0	0	0	0	0	0	0	0	0	0	0	0	0	0	0	0	0	0	0	0	0	0	0	0	0	0	0	0	0	0	0	0	0	0	0	0	0	0	0	0	0	0	0
Pertya trilobata (Makino) Makino	0	0	0	0	0	0	0	0	0	0	0	0	0	0	0	0	0	0	0	0	0	0	0	0	0	0	0	0	0	0	0	0	0	0	0	0	0	0	0	0	0	0	0	0	0	0	0	0	0
Nasturtium officinale R.Br.	0	0	0	0	0	0	0	0	0	0	0	0	0	0	0	0	0	0	0	0	0	0	0	0	0	0	0	0	0	0	0	0	0	0	0	0	0	0	0	0	0	0	0	0	0	0	0	0	0
Cerastium glomeratum Thuill.	0	0	0	0	0	0	0	0	0	0	0	0	0	0	0	0	0	0	0	0	0	0	0	0	0	0	0	0	0	0	0	0	0	0	0	0	0	0	0	0	0	0	0	0	0	0	0	0	0
Polystichum lepidocaulon (Hook.) J.Sm.	0	0	0	0	0	0	0	0	0	0	0	0	0	0	0	0	0	0	0	0	0	0	0	0	0	0	0	0	0	0	0	0	0	0	0	0	0	0	0	0	0	0	0	0	0	0	0	0	0
Polystichum x ongataense Sa.Kurata	0	0	0	0	0	0	0	0	0	0	0	0	0	0	0	0	0	0	0	0	0	0	0	0	0	0	0	0	0	0	0	0	0	0	0	0	0	0	0	0	0	0	0	0	0	0	0	0	0
Rhododendron weyrichii Maxim.	0	0	0	0	0	0	0	0	0	0	0	0	0	0	0	0	0	0	0	0	0	0	0	0	0	0	0	0	0	0	0	0	0	0	0	0	0	0	0	0	0	0	0	0	0	0	0	0	0
Ligularia kaialpina Kitam.	0	0	0	0	0	0	0	0	0	0	0	0	0	0	0	0	0	0	0	0	0	0	0	0	0	0	0	0	0	0	0	0	0	0	0	0	0	0	0	0	0	0	0	0	0	0	0	0	0
Glechoma hederacea L. subsp. grandis (A.Gray) H.Hara	0	0	0	0	0	0	0	0	0	0	0	0	0	0	0	0	0	0	0	0	0	0	0	0	0	0	0	0	0	0	0	0	0	1	0	0	0	0	0	0	0	0	0	0	0	0	0	0	0
Glochidion zeylanicum (Gaertn.) A.Juss. var. zeylanicum	0	0	0	0	0	0	0	0	0	0	0	0	0	0	0	0	0	0	0	0	0	0	0	0	0	0	0	0	0	0	0	0	0	0	0	0	0	0	0	0	0	0	0	0	0	0	0	0	0
Epipactis thunbergii A.Gray	0	0	0	0	0	0	0	0	0	0	0	0	0	0	0	0	0	0	0	0	0	0	0	0	0	0	0	0	0	0	0	0	0	0	0	0	0	0	0	0	0	0	0	0	0	0	0	0	0
Dendropanax trifidus (Thunb.) Makino ex H.Hara	0	0	0	0	0	0	0	0	0	0	0	0	0	0	0	0	0	0	0	0	0	0	0	0	0	0	0	0	0	0	0	0	0	0	0	0	0	0	0	0	0	0	0	0	0	0	0	0	0
Litsea coreana H.L_v.	0	0	0	0	0	0	0	0	0	0	0	0	1	0	0	0	0	0	0	0	0	0	0	0	0	0	0	0	0	0	0	0	0	0	0	0	0	0	0	0	0	0	0	0	0	0	0	0	0
Carex dispalata Boott	0	0	0	0	0	0	0	0	0	0	0	0	0	0	0	0	0	0	0	0	0	0	0	0	0	0	0	0	0	0	0	0	0	0	0	0	0	0	0	0	0	0	0	0	0	0	0	0	0
Quercus dentata Thunb.	0	0	0	0	0	0	0	0	0	0	0	0	0	0	0	0	0	0	0	0	0	0	0	0	0	0	0	0	0	0	0	0	0	0	0	0	0	0	0	0	0	0	0	0	0	0	0	0	0
Pertya robusta (Maxim.) Makino	0	0	0	0	0	0	0	0	0	0	0	0	0	0	0	0	0	0	0	0	0	0	0	0	0	0	0	0	0	0	0	0	0	0	0	0	0	0	0	0	0	0	0	0	0	0	0	0	0
Acer diabolicum Blume ex K.Koch	0	0	0	0	0	0	0	0	0	0	0	0	0	0	0	0	0	0	0	0	0	0	0	0	0	0	0	0	0	0	0	0	0	0	0	0	0	0	0	0	0	0	0	0	0	0	0	0	0
Broussonetia papyrifera (L.) L'H_r. ex Vent.	0	0	0	0	0	0	0	0	0	0	0	0	0	0	0	0	0	0	0	0	0	0	0	0	0	0	0	0	0	0	0	0	0	0	0	0	0	0	0	0	0	0	0	0	0	0	0	0	0
Vicia tetrasperma (L.) Schreb.	0	0	0	0	0	0	0	0	0	0	0	0	0	0	0	0	0	0	0	0	0	0	0	0	0	0	0	0	0	0	0	0	0	0	0	0	0	0	0	0	0	0	0	0	0	0	0	0	0
Cerasus leveilleana (Koehne) H.Ohba	0	0	0	0	0	0	0	0	0	0	0	0	0	0	0	0	0	0	0	0	0	0	0	0	0	0	0	0	0	0	0	1	0	0	0	0	0	0	0	0	0	0	0	0	0	0	0	0	0
Beckmannia syzigachne (Steud.) Fernald	0	0	0	0	0	0	0	0	0	0	0	0	0	0	0	0	0	0	0	0	0	0	0	0	0	0	0	0	0	0	0	0	0	0	0	0	0	0	0	0	0	0	0	0	0	0	0	0	0
Inula salicina L. var. asiatica Kitam.	0	0	0	0	0	0	0	0	0	0	0	0	0	0	0	0	0	0	0	0	0	0	0	0	0	0	0	0	0	0	0	0	0	0	0	0	0	0	0	0	0	0	0	0	0	0	0	0	0
Eragrostis ferruginea (Thunb.) P.Beauv.	0	0	0	0	0	0	0	0	0	0	0	0	0	0	0	0	0	0	0	0	0	0	0	0	0	0	0	0	0	0	0	0	0	0	0	0	0	0	0	0	0	0	0	0	0	0	0	0	0
Polystichum makinoi (Tagawa) Tagawa	0	0	0	0	0	0	0	0	0	0	0	0	0	0	0	0	0	0	0	0	0	0	0	0	0	0	0	0	0	0	0	0	0	0	0	0	0	0	0	0	0	0	0	0	0	0	0	0	0
Erythronium japonicum Decne.	0	0	0	0	0	0	0	0	0	0	0	0	0	0	0	0	0	0	0	0	0	0	0	0	0	0	0	0	0	0	0	0	0	0	0	0	0	0	0	0	0	0	0	0	0	0	0	0	0
Oxalis corniculata L.	0	0	0	0	0	0	0	0	0	0	0	0	0	0	0	0	0	0	0	0	0	0	0	0	0	0	0	0	0	0	0	0	0	0	0	0	0	0	0	0	0	0	0	0	0	0	0	0	0
Selaginella involvens (Sw.) Spring	0	0	0	0	0	0	0	0	0	0	0	0	0	0	0	0	0	0	0	0	0	0	0	0	0	0	0	0	0	0	0	0	0	0	0	0	0	0	0	0	0	0	0	0	0	0	0	0	0
Ageratum conyzoides L.	0	0	0	0	0	0	0	0	0	0	0	0	0	0	0	0	0	0	0	0	0	0	0	0	0	0	0	0	0	0	0	0	0	0	0	0	0	0	0	0	0	0	0	0	0	0	0	0	0
Ctenitis subglandulosa (Hance) Ching	0	0	0	0	0	0	0	0	0	0	0	0	0	0	0	0	0	0	0	0	0	0	0	0	0	0	0	0	0	0	0	0	0	0	0	0	0	0	0	0	0	0	0	0	0	0	0	0	0
Cercidiphyllum japonicum Siebold et Zucc. ex Hoffm. et Schult.	0	0	0	0	0	0	0	0	0	0	0	0	0	0	0	0	0	0	0	0	0	0	0	0	0	0	0	0	0	0	0	0	0	0	0	0	0	0	0	0	0	0	0	0	0	0	0	0	0
Nanocnide japonica Blume	0	0	0	0	0	0	0	0	0	0	0	0	0	0	0	0	0	0	0	0	0	0	0	0	0	0	0	0	0	0	0	0	0	0	0	0	0	0	0	0	0	0	0	0	0	0	0	0	0
Lindera erythrocarpa Makino	0	0	0	0	0	0	0	0	0	0	0	0	0	0	0	0	0	0	0	0	0	0	0	0	0	0	0	0	0	0	0	0	0	0	0	0	0	0	0	0	0	0	0	0	0	0	0	0	0
Thesium chinense Turcz.	0	0	0	0	0	0	0	0	0	0	0	0	0	0	0	0	0	0	0	0	0	0	0	0	0	0	0	0	0	0	0	0	0	0	0	0	0	0	0	0	0	0	0	0	0	0	0	0	0
Humulus scandens (Lour.) Merr.	0	0	0	0	0	0	0	0	0	0	0	0	0	0	0	0	0	0	0	0	0	0	0	0	0	0	0	0	0	0	0	0	0	0	0	0	0	0	0	0	0	0	0	0	0	0	0	0	0
Photinia glabra (Thunb.) Maxim.	0	0	0	0	0	0	0	0	0	0	0	0	0	0	0	0	0	0	0	0	0	0	0	0	0	0	0	0	0	0	0	0	0	0	0	0	0	0	0	0	0	0	0	0	0	0	0	0	0
Arachniodes rhomboidea (Wall. ex C.Presl) Ching	0	0	0	0	0	0	0	0	0	0	0	0	0	0	0	0	0	0	0	0	0	0	0	0	0	0	0	0	0	0	0	0	0	0	0	0	0	0	0	0	0	0	0	0	0	0	0	0	0
Lygodium japonicum (Thunb.) Sw.	0	0	0	0	0	0	0	0	0	0	0	0	0	0	0	0	0	0	0	0	0	0	0	0	0	0	0	0	0	0	0	0	0	0	0	0	0	0	0	0	0	0	0	0	0	0	0	0	0
Parasenecio adenostyloides (Franch. et Sav. ex Maxim.) H.Koyama	0	0	0	0	0	0	0	0	0	0	0	0	0	0	0	0	0	0	0	0	0	0	0	0	0	0	0	0	0	0	0	0	0	0	0	0	0	0	0	0	0	0	0	0	0	0	0	0	0
Trisetum bifidum (Thunb.) Ohwi	0	0	0	0	0	0	0	0	0	0	0	0	0	0	0	0	0	0	0	0	0	0	0	0	0	0	0	0	0	0	0	0	0	0	0	0	0	0	0	0	0	0	0	0	0	0	0	0	0
Deyeuxia fauriei (Hack.) Ohwi	0	0	0	0	0	0	0	0	0	0	0	0	0	0	0	0	0	0	0	0	0	0	0	0	0	0	0	0	0	0	0	0	0	0	0	0	0	0	0	0	0	0	0	0	0	0	0	0	0
Valeriana fauriei Briq.	0	0	0	0	0	0	0	0	0	0	0	0	0	0	0	0	0	0	0	0	0	0	0	0	0	0	0	0	0	0	0	0	0	0	0	0	0	0	0	0	0	0	0	0	0	0	0	0	0
Spuriopimpinella calycina (Maxim.) Kitag.	0	0	0	0	0	0	0	0	0	0	0	0	0	0	0	0	0	0	0	0	0	0	0	0	0	0	0	0	0	0	0	0	0	0	0	0	0	0	0	0	0	0	0	0	0	0	0	0	0
Pourthiaea villosa (Thunb.) Decne. var. villosa	0	0	0	0	0	0	0	0	0	0	0	0	0	0	0	0	0	0	0	0	0	0	0	0	0	0	0	0	0	0	0	0	0	0	0	0	0	0	0	0	0	0	0	0	0	0	0	0	0
Asplenium oligophlebium Baker	0	0	0	0	0	0	0	0	0	0	0	0	0	0	0	0	0	0	0	0	0	0	0	0	0	0	0	0	0	0	0	0	0	0	0	0	0	0	0	0	0	0	0	0	0	0	0	0	0
Isodon umbrosus (Maxim.) H.Hara var. leucanthus (Murai) K.Asano f. kameba (Okuyama ex Ohwi) K.Asano	0	0	0	0	0	0	0	0	0	0	0	0	0	0	0	0	0	0	0	0	0	0	0	0	0	0	0	0	0	0	0	0	0	0	0	0	0	0	0	0	0	0	0	0	0	0	0	0	0
Dactylis glomerata L.	0	0	0	0	0	0	0	0	0	0	0	0	0	0	0	0	0	0	0	0	0	0	0	0	0	0	0	0	0	0	0	0	0	0	0	0	0	0	0	0	0	0	0	0	0	0	0	0	0
Elymus tsukushiensis Honda var. transiens (Hack.) Osada	0	0	0	0	0	0	0	0	0	0	0	0	0	0	0	0	0	0	0	0	0	0	0	0	0	0	0	0	0	0	0	0	0	0	0	0	0	0	0	0	0	0	0	0	0	0	0	0	0
Ischaemum aristatum L. var. crassipes (Steud.) Yonek.	0	0	0	0	0	0	0	0	0	0	0	0	0	0	0	0	0	0	0	0	0	0	0	0	0	0	0	0	0	0	0	0	0	0	0	0	0	0	0	0	0	0	0	0	0	0	0	0	0
Cyperus microiria Steud.	0	0	0	0	0	0	0	0	0	0	0	0	0	0	0	0	0	0	0	0	0	0	0	0	0	0	0	0	0	0	0	0	0	0	0	0	0	0	0	0	0	0	0	0	0	0	0	0	0
Athyrium clivicola Tagawa	0	0	0	0	0	0	0	0	0	0	0	0	0	0	0	0	0	0	0	0	0	0	0	0	0	0	0	0	0	0	0	0	0	0	0	0	0	0	0	0	0	0	0	0	0	0	0	0	0
Polystichum microchlamys (Christ) Matsum.	0	0	0	0	0	0	0	0	0	0	0	0	0	0	0	0	0	0	0	0	0	0	0	0	0	0	0	0	0	0	0	0	0	0	0	0	0	0	0	0	0	0	0	0	0	0	0	0	0
Pleurosoriopsis makinoi (Maxim. ex Makino) Fomin	0	0	0	0	0	0	0	0	0	0	0	0	0	0	0	0	0	0	0	0	0	0	0	0	0	0	0	0	0	0	0	0	0	0	0	0	0	0	0	0	0	0	0	0	0	0	0	0	0
Acer tataricum L. subsp. aidzuense (Franch.) P.C.de Jong	0	0	0	0	0	0	0	0	0	0	0	0	0	0	0	0	0	0	0	0	0	0	0	0	0	0	0	0	0	0	0	0	0	0	0	0	0	0	0	0	0	0	0	0	0	0	0	0	0
Brassica juncea (L.) Czern.	0	0	0	0	0	0	0	0	0	0	0	0	0	0	0	0	0	0	0	0	0	0	0	0	0	0	0	0	0	0	0	0	0	0	0	0	0	0	0	0	0	0	0	0	0	0	0	0	0
Trichosanthes cucumeroides (Ser.) Maxim. ex Franch. et Sav.	0	0	0	0	0	0	0	0	0	0	0	0	0	0	0	0	0	0	0	0	0	0	0	0	0	0	0	0	0	0	0	0	0	0	0	0	0	0	0	0	0	0	0	0	0	0	0	0	0
Smilax insularis T.C.Hsu et S.W.Chung	0	0	0	0	0	0	0	0	0	0	0	0	0	0	0	0	0	0	0	0	0	0	0	0	0	0	0	0	0	0	0	0	0	0	0	0	0	0	0	0	0	0	0	0	0	0	0	0	0
Zanthoxylum ailanthoides Siebold et Zucc. var. ailanthoides	0	0	0	0	0	0	0	0	0	0	0	0	0	0	0	0	0	0	0	0	0	0	0	0	0	0	0	0	0	0	0	0	0	0	0	0	0	0	0	0	0	0	0	0	0	0	0	0	0
Corchoropsis crenata Siebold et Zucc.	0	0	0	0	0	0	0	0	0	0	0	0	0	0	0	0	0	0	0	0	0	0	0	0	0	0	0	0	0	0	0	0	0	0	0	0	0	0	0	0	0	0	0	0	0	0	0	0	0
Avena fatua L.	0	0	0	0	0	0	0	0	0	0	0	0	0	0	0	0	0	0	0	0	0	0	0	0	0	0	0	0	0	0	0	0	0	0	0	0	0	0	0	0	0	0	0	0	0	0	0	0	0
Ardisia crispa (Thunb.) A.DC.	0	0	0	0	0	0	0	0	0	0	0	0	0	0	0	0	0	0	0	0	0	0	0	0	0	0	0	0	0	0	0	0	0	0	0	0	0	0	0	0	0	0	0	0	0	0	0	0	0
Athyrium x purpureipes Sa.Kurata	0	0	0	0	0	0	0	0	0	0	0	0	0	0	0	0	0	0	0	0	0	0	0	0	0	0	0	0	0	0	0	0	0	0	0	0	0	0	0	0	0	0	0	0	0	0	0	0	0
Athyrium spinulosum (Maxim.) Milde	0	0	0	0	0	0	0	0	0	0	0	0	0	0	0	0	0	0	0	0	0	0	0	0	0	0	0	0	0	0	0	0	0	0	0	0	0	0	0	0	0	0	0	0	0	0	0	0	0
Boehmeria nivea (L.) Gaudich. var. concolor Makino f. nipononivea (Koidz.) Kitam. ex H.Ohba	0	0	0	0	0	0	0	0	0	0	0	0	0	0	0	0	0	0	0	0	0	0	0	0	0	0	0	0	0	0	0	0	0	1	0	0	0	0	0	0	0	0	0	0	0	0	0	0	0
Dimeria ornithopoda Trin. var. tenera (Trin.) Hack.	0	0	0	0	0	0	0	0	0	0	0	0	0	0	0	0	0	0	0	0	0	0	0	0	0	0	0	0	0	0	0	0	0	0	0	0	0	0	0	0	0	0	0	0	0	0	0	0	0
Miscanthus tinctorius (Steud.) Hack.	0	0	0	0	0	0	0	0	0	0	0	0	0	0	0	0	0	0	0	0	0	0	0	0	0	0	0	0	0	0	0	0	0	0	0	0	0	0	0	0	0	0	0	0	0	0	0	0	0
Miscanthus oligostachyus Stapf	0	0	0	0	0	0	0	0	0	0	0	0	0	0	0	0	0	0	0	0	0	0	0	0	0	0	0	0	0	0	0	0	0	0	0	0	0	0	0	0	0	0	0	0	0	0	0	0	0
Carex omiana Franch. et Sav. var. monticola Ohwi	0	0	0	0	0	0	0	0	0	0	0	0	0	0	0	0	0	0	0	0	0	0	0	0	0	0	0	0	0	0	0	0	0	0	0	0	0	0	0	0	0	0	0	0	0	0	0	0	0
Lespedeza cyrtobotrya Miq. f. kawachiana (Nakai) Hatus.	0	0	0	0	0	0	0	0	0	0	0	0	0	0	0	0	0	0	0	0	0	0	0	0	0	0	0	0	0	0	0	0	0	0	0	0	0	0	0	0	0	0	0	0	0	0	0	0	0
Veronica undulata Wall.	0	0	0	0	0	0	0	0	0	0	0	0	0	0	0	0	0	0	0	0	0	0	0	0	0	0	0	0	0	0	0	0	0	0	0	0	0	0	0	0	0	0	0	0	0	0	0	0	0
Ruppia maritima L.	0	0	0	0	0	0	0	0	0	0	0	0	0	0	0	0	0	0	0	0	0	0	0	0	0	0	1	0	0	0	0	0	0	0	0	0	0	0	0	0	0	0	0	0	0	0	0	0	0
Agastache rugosa (Fisch. et C.A.Mey.) Kuntze	0	0	0	0	0	0	0	0	0	0	0	0	0	0	0	0	0	0	0	0	0	0	0	0	0	0	0	0	0	0	0	0	0	0	0	0	0	0	0	0	0	0	0	0	0	0	0	0	0
Salix miyabeana Seemen subsp. gymnolepis (H.L_v. et Vaniot) H.Ohashi et Yonek.	0	0	0	0	0	0	0	0	0	0	0	0	0	0	0	0	0	0	0	0	0	0	0	0	0	0	0	0	0	0	0	0	0	0	0	0	0	0	0	0	0	0	0	0	0	0	0	0	0
Chamaecrista nomame (Makino) H.Ohashi	0	0	0	0	0	0	0	0	0	0	0	0	0	0	0	0	0	0	0	0	0	0	0	0	0	0	0	0	0	0	0	0	0	0	0	0	0	0	0	0	0	0	0	0	0	0	0	0	0
Cyperus sanguinolentus Vahl	0	0	0	0	0	0	0	0	0	0	0	0	0	0	1	0	0	0	0	0	0	0	0	0	0	0	0	0	0	0	0	0	0	0	0	0	0	0	0	0	0	0	0	0	0	0	0	0	0
Carex incisa Boott	0	0	0	0	0	0	0	0	0	0	0	0	0	0	0	0	0	0	0	0	0	0	0	0	0	0	0	0	0	0	0	0	0	0	0	0	0	0	0	0	0	0	0	0	0	0	0	0	0
Dianthus superbus L. var. longicalycinus (Maxim.) F.N.Williams	0	0	0	0	0	0	0	0	0	0	0	0	0	0	0	0	0	0	0	0	0	0	0	0	0	0	0	0	0	0	0	0	0	0	0	0	0	0	0	0	0	0	0	0	0	0	0	0	0
Anaphalis margaritacea (L.) Benth. et Hook.f. var. yedoensis (Franch. et Sav.) Ohwi	0	0	0	0	0	0	0	0	0	0	0	0	0	0	0	0	0	0	0	0	0	0	0	0	0	0	0	0	0	0	0	0	0	0	0	0	0	0	0	0	0	0	0	0	0	0	0	0	0
Alnus serrulatoides Callier	0	0	0	0	0	0	0	0	0	0	0	0	0	0	0	0	0	0	0	0	0	0	0	0	0	0	0	0	0	0	0	0	0	0	0	0	0	0	0	0	0	0	0	0	0	0	0	0	0
Galium verum L.	0	0	0	0	0	0	0	0	0	0	0	0	0	0	0	0	0	0	0	0	0	0	0	0	0	0	0	0	0	0	0	0	0	0	0	0	0	0	0	0	0	0	0	0	0	0	0	0	0
Artemisia capillaris Thunb.	0	0	0	0	0	0	0	0	0	0	0	0	0	0	0	0	0	0	0	0	0	0	0	0	0	0	0	0	0	0	0	0	0	0	0	0	0	0	0	0	0	0	0	0	0	0	0	0	0
Asarum nipponicum F.Maek. var. nipponicum	0	0	0	0	0	0	0	0	0	0	0	0	0	0	0	0	0	0	0	0	0	0	0	0	0	0	0	0	0	0	0	0	0	0	0	0	0	0	0	0	0	0	0	0	0	0	0	0	0
Schoenoplectiella triangulata (Roxb.) J.Jung et H.K.Choi var. triangulata	0	0	0	0	0	0	0	0	0	0	0	0	0	0	0	0	0	0	0	0	0	0	0	0	0	0	0	0	0	0	0	0	0	0	0	0	0	0	0	0	0	0	0	0	0	0	0	0	0
Glochidion obovatum Siebold et Zucc.	0	0	0	0	0	0	0	0	0	0	0	0	0	0	0	0	0	0	0	0	0	0	0	0	0	0	0	0	0	0	0	0	0	0	0	0	0	0	0	0	0	0	0	0	0	0	0	0	0
Taraxacum japonicum Koidz.	0	0	0	0	0	0	0	0	0	0	0	0	0	0	0	0	0	0	0	0	0	0	0	0	0	0	0	0	0	0	0	0	0	0	0	0	0	0	0	0	0	0	0	0	0	0	0	0	0
Crepidomanes thysanostomum (Makino) Ebihara et K.Iwats.	0	0	0	0	0	0	0	0	0	0	0	0	0	1	0	0	0	0	0	0	0	0	0	0	0	0	0	0	0	0	0	0	0	0	0	0	0	0	0	0	0	0	0	0	0	0	0	0	0
Carex morrowii Boott	0	0	0	0	0	0	0	0	0	0	0	0	0	0	0	0	0	0	0	0	0	0	0	0	0	0	0	0	0	0	0	0	0	0	0	0	0	0	0	0	0	0	0	0	0	0	0	0	0
Taraxacum platycarpum Dahlst. var. platycarpum	0	0	0	0	0	0	0	0	0	0	0	0	0	0	0	0	0	0	0	0	0	0	0	0	0	0	0	0	0	0	0	0	0	0	0	0	0	0	0	0	0	0	0	0	0	0	0	0	0
Aster yomena (Kitam.) Honda var. dentatus (Kitam.) H.Hara	0	0	0	0	0	0	0	0	0	0	0	0	0	0	0	0	0	0	0	0	0	0	0	0	0	0	0	0	0	0	0	0	0	0	0	0	0	0	0	0	0	0	0	0	0	0	0	0	0
Viburnum opulus L. var. sargentii (Koehne) Takeda	0	0	0	0	0	0	0	0	0	0	0	0	0	0	0	0	0	0	0	0	0	0	0	0	0	0	0	0	0	0	0	0	0	0	0	0	0	0	0	0	0	0	0	0	0	0	0	0	0
Metaplexis japonica (Thunb.) Makino	0	0	0	0	0	0	0	0	0	0	0	0	0	0	0	0	0	0	0	0	0	0	0	0	0	0	0	0	0	0	0	0	0	0	0	0	0	0	0	0	0	0	0	0	0	0	0	0	0
Nymphoides indica (L.) Kuntze	0	0	0	0	0	0	0	0	0	0	0	0	0	0	0	0	0	0	0	0	0	0	0	0	0	0	0	0	0	0	0	0	0	0	0	0	0	0	0	0	0	0	0	0	0	0	0	0	0
Hydrangea macrophylla (Thunb.) Ser. f. normalis (E.H.Wilson) H.Hara	0	0	0	0	0	0	0	0	0	0	0	0	0	0	0	0	0	0	0	0	0	0	0	0	0	0	0	0	0	0	0	0	0	0	0	0	0	0	0	0	0	0	0	0	0	0	0	0	0
Hydrangea scandens (L.f.) Ser.	0	0	0	0	0	0	0	0	0	0	0	0	0	0	0	0	0	0	0	0	0	0	0	0	0	0	0	0	0	0	0	0	0	0	0	0	0	0	0	0	0	0	0	0	0	0	0	0	0
Ficus microcarpa L.f.	0	0	0	0	0	0	0	0	0	0	0	0	0	0	0	0	0	0	0	0	0	0	0	0	0	0	0	0	0	0	0	0	0	0	0	0	0	0	0	0	0	0	0	0	0	0	0	0	0
Viburnum dilatatum Thunb.	0	0	0	0	0	0	0	0	0	0	0	0	0	0	0	0	0	0	0	0	0	0	0	0	0	0	0	0	0	0	0	0	0	0	0	0	0	0	0	0	0	0	0	0	0	0	0	0	0
Carpesium divaricatum Siebold et Zucc. var. divaricatum	0	0	0	0	0	0	0	0	0	0	0	0	0	0	0	0	0	0	0	0	0	0	0	0	0	0	0	0	0	0	0	0	0	0	0	0	0	0	0	0	0	0	0	0	0	0	0	0	0
Diplomorpha sikokiana (Franch. et Sav.) Honda	0	0	0	0	0	0	0	0	0	0	0	0	0	0	0	0	0	0	0	0	0	0	0	0	0	0	0	0	0	0	0	0	0	0	0	0	0	0	0	0	0	0	0	0	0	0	0	0	0
Rotala indica (Willd.) Koehne	0	0	0	0	0	0	0	0	0	0	0	0	0	0	0	0	0	0	0	0	0	0	0	0	0	0	0	0	0	0	0	0	0	0	0	0	0	0	0	0	0	0	0	0	0	0	0	0	0
Trichosanthes kirilowii Maxim. var. japonica (Miq.) Kitam.	0	0	0	0	0	0	0	0	0	0	0	0	0	0	0	0	0	0	0	0	0	0	0	0	0	0	0	0	0	0	0	0	0	0	0	0	0	0	0	0	0	0	0	0	0	0	0	0	0
Platycodon grandiflorus (Jacq.) A.DC.	0	0	0	0	0	0	0	0	0	0	0	0	0	0	0	0	0	0	0	0	0	0	0	0	0	0	0	0	0	0	0	0	0	0	0	0	0	0	0	0	0	0	0	0	0	0	0	0	0
Dianella ensifolia (L.) DC.	0	0	0	0	0	0	0	0	0	0	0	0	0	0	0	0	0	0	0	0	0	0	0	0	0	0	0	0	0	0	0	0	0	0	0	0	0	0	0	0	0	0	0	0	0	0	0	0	0
Anemone pseudoaltaica H.Hara	0	0	0	0	0	0	0	0	0	0	0	0	0	0	0	0	0	0	0	0	0	0	0	0	0	0	0	0	0	0	0	0	0	0	0	0	0	0	0	0	0	0	0	0	0	0	0	0	0
Chrysanthemum seticuspe (Maxim.) Hand.-Mazz. f. boreale (Makino) H.Ohashi et Yonek.	0	0	0	0	0	0	0	0	0	0	0	0	0	0	0	0	0	0	0	0	0	0	0	0	0	0	0	0	0	0	0	0	0	0	0	0	0	0	0	0	0	0	0	0	0	0	0	0	0
Dioscorea septemloba Thunb. var. septemloba	0	0	0	0	0	0	0	0	0	0	0	0	0	0	0	0	0	0	0	1	0	0	0	0	0	0	0	0	0	0	0	0	0	0	0	0	0	0	0	0	0	0	0	0	0	0	0	0	0
Synurus palmatopinnatifidus (Makino) Kitam. var. palmatopinnatifidus	0	0	0	0	0	0	0	0	0	0	0	0	0	0	0	0	0	0	0	0	0	0	0	0	0	0	0	0	0	0	0	0	0	0	0	0	0	0	0	0	0	0	0	0	0	0	0	0	0
Galium kikumugura Ohwi	0	0	0	0	0	0	0	0	0	0	0	0	0	0	0	0	0	0	0	0	0	0	0	0	0	0	0	0	0	0	0	0	0	0	0	0	0	0	0	0	0	0	0	0	0	0	0	0	0
Limnophila sessiliflora (Vahl) Blume	0	0	0	0	0	0	0	0	0	0	0	0	0	0	0	0	0	0	0	0	0	0	0	0	0	0	0	0	0	0	0	0	0	0	0	0	0	0	0	0	0	0	0	0	0	0	0	0	0
Corydalis heterocarpa Siebold et Zucc. var. japonica (Franch. et Sav.) Ohwi	0	0	0	0	0	0	0	0	0	0	0	0	0	0	0	0	0	0	0	0	0	0	0	0	0	0	0	0	0	0	0	0	0	0	0	0	0	0	0	0	0	0	0	0	0	0	0	0	0
Arisaema kishidae Makino ex Nakai	0	0	0	0	0	0	0	0	0	0	0	0	0	0	0	0	0	0	0	0	0	0	0	0	0	0	0	0	0	0	0	0	0	0	0	0	0	0	0	0	0	0	0	0	0	0	0	0	0
Plagiogyria japonica Nakai	0	0	4	0	0	0	0	0	0	0	0	0	0	0	0	0	0	0	0	0	0	0	0	0	0	0	0	0	0	0	0	0	0	0	0	0	0	0	0	0	0	0	0	0	0	0	0	0	0
Potentilla fragarioides L. var. major Maxim.	0	0	0	0	0	0	0	0	0	0	0	0	0	0	0	0	0	0	0	0	0	0	0	0	0	0	0	0	0	0	0	0	0	0	0	0	0	0	0	0	0	0	0	0	0	0	0	0	0
Marsdenia tomentosa C.Morren et Decne.	0	0	0	0	0	0	0	0	0	0	0	0	0	0	0	0	0	0	0	0	0	0	0	0	0	0	0	0	0	0	0	0	0	0	0	0	0	0	0	0	0	0	0	0	0	0	0	0	0
Leptatherum japonicum Franch. et Sav. var. boreale (Ohwi) Ibaragi et Yonek.	0	0	0	0	0	0	0	0	0	0	0	0	0	0	0	0	0	0	0	0	0	0	0	0	0	0	0	0	0	0	0	0	0	0	0	0	0	0	0	0	0	0	0	0	0	0	0	0	0
Ludwigia octovalvis (Jacq.) P.H.Raven	0	0	0	0	0	0	0	0	0	0	0	0	0	0	0	0	0	0	0	0	0	0	0	0	0	0	0	0	0	0	0	0	0	0	0	0	0	0	0	0	0	0	0	0	0	0	0	0	0
Muhlenbergia ramosa (Hack.) Makino	0	0	0	0	0	0	0	0	0	0	0	0	0	0	0	0	0	0	0	0	0	0	0	0	0	0	0	0	0	0	0	0	0	0	0	0	0	0	0	0	0	0	0	0	0	0	0	0	0
Wollastonia biflora (L.) DC.	0	0	0	0	0	0	0	0	0	0	0	0	0	0	0	0	0	0	0	0	0	0	0	0	0	0	0	0	0	0	0	0	0	0	0	0	0	0	0	0	0	0	0	0	0	0	0	0	0
Ainsliaea apiculata Sch.Bip.	0	0	0	0	0	0	0	0	0	0	0	0	0	0	0	0	0	0	0	0	0	0	0	0	0	0	0	0	0	0	0	0	0	0	0	0	0	0	0	0	0	0	0	0	0	0	0	0	0
Bromus remotiflorus (Steud.) Ohwi	0	0	0	0	0	0	0	0	0	0	0	0	0	0	0	0	0	0	0	0	0	0	0	0	0	0	0	0	0	0	0	0	0	0	0	0	0	0	0	0	0	0	0	0	0	0	0	0	0
Lycoris sanguinea Maxim. var. sanguinea	0	0	0	0	0	0	0	0	0	0	0	0	0	0	0	0	0	0	0	0	0	0	0	0	0	0	0	0	0	0	0	0	0	0	0	0	0	0	0	0	0	0	0	0	0	0	0	0	0
Ranunculus silerifolius H.L_v. var. glaber (H.Boissieu) Tamura	0	0	0	0	0	0	0	0	0	0	0	0	0	0	0	0	0	0	0	0	0	0	0	0	0	0	0	0	0	0	0	0	0	0	0	0	0	0	0	0	0	0	0	0	0	0	0	0	0
Justicia procumbens L. var. leucantha Honda f. japonica (Thunb.) H.Hara	0	0	0	0	0	0	0	0	0	0	0	0	0	0	0	0	0	0	0	0	0	0	0	0	0	0	0	0	0	0	0	0	0	0	0	0	0	0	0	0	0	0	0	0	0	0	0	0	0
Salix vulpina Andersson subsp. vulpina	0	0	0	0	0	0	0	0	0	0	0	0	0	0	0	0	0	0	0	0	0	0	0	0	0	0	0	0	0	0	0	0	0	0	0	0	0	0	0	0	0	0	0	0	0	0	0	0	0
Impatiens noli-tangere L.	0	0	0	0	0	0	0	0	0	0	0	0	0	0	0	0	0	0	0	0	0	0	0	0	0	0	0	0	0	0	0	0	0	0	0	0	0	0	0	0	0	0	0	0	0	0	1	0	0
Hedera rhombea (Miq.) Bean	0	0	0	0	0	0	0	0	0	0	0	0	0	0	0	0	0	0	0	0	0	0	0	0	0	0	0	0	0	0	0	0	0	0	0	0	0	0	0	0	0	0	0	0	0	0	0	0	0
Galium kinuta Nakai et H.Hara	0	0	0	0	0	0	0	0	0	0	0	0	0	0	0	0	0	0	0	0	0	0	0	0	0	0	0	0	0	0	0	0	0	0	0	0	0	0	0	0	0	0	0	0	0	0	0	0	0
Dryopteris kinokuniensis Sa.Kurata	0	0	0	0	0	0	0	0	0	0	0	0	0	0	0	0	0	0	0	0	0	0	0	0	0	0	0	0	0	0	0	0	0	0	0	0	0	0	0	0	0	0	0	0	0	0	0	0	0
Diplazium donianum (Mett.) Tardieu var. donianum	0	0	0	0	0	0	0	0	0	0	0	0	0	0	0	0	0	0	0	0	0	0	0	0	0	0	0	0	0	0	0	0	0	0	0	0	0	0	0	0	0	0	0	0	0	0	0	0	0
Lespedeza buergeri Miq.	0	0	0	0	0	0	0	0	0	0	0	0	0	0	0	0	0	0	0	0	0	0	0	0	0	0	0	0	0	0	0	0	0	0	0	0	0	0	0	0	0	0	0	0	0	0	0	0	0
Phellodendron amurense Rupr. var. amurense	0	0	0	0	0	0	0	0	0	0	0	0	0	0	0	0	0	0	0	0	0	0	0	0	0	0	0	0	0	0	0	0	0	0	0	0	0	0	0	0	0	0	0	0	0	0	0	0	0
Salvia nipponica Miq.	0	0	0	0	0	0	0	0	0	0	0	0	0	0	0	0	0	0	0	0	0	0	0	0	0	0	0	0	0	0	0	0	0	0	0	0	0	0	0	0	0	0	0	0	0	0	0	0	0
Weigela maximowiczii (S.Moore) Rehder	0	0	0	0	0	0	0	0	0	0	0	0	0	0	0	0	0	0	0	0	0	0	0	0	0	0	0	0	0	0	0	0	0	0	0	0	0	0	0	0	0	0	0	0	0	0	0	0	0
Linum medium (Planch.) Britton	0	0	0	0	0	0	0	0	0	0	0	0	0	0	0	0	0	0	0	0	0	0	0	0	0	0	0	0	0	0	0	0	0	0	0	0	0	0	0	0	0	0	0	0	0	0	0	0	0
Stachyurus praecox Siebold et Zucc.	0	0	0	0	0	0	0	0	0	0	0	0	0	0	0	0	0	0	0	0	0	0	0	0	0	0	0	0	0	0	0	0	0	0	0	0	0	0	0	0	0	0	0	0	0	0	0	0	0
Pellionia scabra Benth.	0	0	0	0	0	0	0	0	0	0	0	0	0	0	0	0	0	0	0	0	0	0	0	0	0	0	0	0	0	0	0	0	0	0	0	0	0	0	0	0	0	0	0	0	0	0	0	0	0
Trigonotis peduncularis (Trevir.) F.B.Forbes et Hemsl.	0	0	0	0	0	0	0	0	0	0	0	0	0	0	0	0	0	0	0	0	0	0	0	0	0	0	0	0	0	0	0	0	0	0	0	0	0	0	0	0	0	0	0	0	0	0	0	0	0
Hymenophyllum oligosorum Makino	0	0	0	0	0	0	0	0	0	0	0	0	0	0	0	0	0	0	0	0	0	0	0	0	0	0	0	0	0	0	0	0	0	0	0	0	0	0	0	0	0	0	0	0	0	0	0	0	0
Dryopteris maximowicziana (Miq.) C.Chr.	0	0	0	0	0	0	0	0	0	0	0	0	0	0	0	0	0	0	0	0	0	0	0	0	0	0	0	0	0	0	0	0	0	0	0	0	0	0	0	0	0	0	0	0	0	0	0	0	0
Diplazium squamigerum (Mett.) C.Hope	0	0	0	0	0	0	0	0	0	0	0	0	0	0	0	0	0	0	0	0	0	0	0	0	0	0	0	0	0	0	0	0	0	0	0	0	0	0	0	0	0	0	0	0	0	0	0	0	0
Ajuga decumbens Thunb.	0	0	0	0	0	0	0	0	0	0	0	0	0	0	0	0	0	0	0	0	0	0	0	0	0	0	0	0	0	0	0	0	0	0	0	0	0	0	0	0	0	0	0	0	0	0	0	0	0
Phedimus aizoon (L.) 't Hart var. floribundus (Nakai) H.Ohba	0	0	0	0	0	0	0	0	0	0	0	0	0	0	0	0	0	0	0	0	0	0	0	0	0	0	0	0	0	0	0	0	0	0	0	0	0	0	0	0	0	0	0	0	0	0	0	0	0
Setaria glauca (L.) P.Beauv. var. pallidefusca (Schumach.) T.Koyama	0	0	0	0	0	0	0	0	0	0	0	0	0	0	0	0	0	0	0	0	0	0	0	0	0	0	0	0	0	0	0	0	0	0	0	0	0	0	0	0	0	0	0	0	0	0	0	0	0
Corydalis papilligera Ohwi	0	0	0	0	0	0	0	0	0	0	0	0	0	0	0	0	0	0	0	0	0	0	0	0	0	0	0	0	0	0	0	0	0	0	0	0	0	0	0	0	0	0	0	0	0	0	0	0	0
Carex persistens Ohwi	0	0	0	0	0	0	0	0	0	0	0	0	0	0	0	0	0	0	0	0	0	0	0	0	0	0	0	0	0	0	0	0	0	0	0	0	0	0	0	0	0	0	0	0	0	0	0	0	0
Cerasus incisa (Thunb.) Loisel. var. kinkiensis (Koidz.) H.Ohba	0	0	0	0	0	0	0	0	0	0	0	0	0	0	0	0	0	0	0	0	0	0	0	0	0	0	0	0	0	0	0	0	0	0	0	0	0	0	0	0	0	0	0	0	0	0	0	0	0
Lonicera morrowii A.Gray	0	0	0	0	0	0	0	0	0	0	0	0	0	0	0	0	0	0	0	0	0	0	0	0	0	0	0	0	0	0	0	0	0	0	0	0	0	0	0	0	0	0	0	0	0	0	0	0	0
Narthecium asiaticum Maxim.	0	0	0	0	0	0	0	0	0	0	0	0	0	0	0	0	0	0	0	0	0	0	0	0	0	0	0	0	0	0	0	0	0	0	0	0	0	0	0	0	0	0	0	0	0	0	0	0	0
Sida rhombifolia L. subsp. rhombifolia	0	0	0	0	0	0	0	0	0	0	0	0	0	0	0	0	0	0	0	0	0	0	0	0	0	0	0	0	0	0	0	0	0	0	0	0	0	0	0	0	0	0	0	0	0	0	0	0	0
Carex pyrenaica Wahlenb. var. altior K_k.	0	0	0	0	0	0	0	0	0	0	0	0	0	0	0	0	0	0	0	0	0	0	0	0	0	0	0	0	0	0	0	0	0	0	0	0	0	0	0	0	0	0	0	0	0	0	0	0	0
Trollius hondoensis Nakai	0	0	0	0	0	0	0	0	0	0	0	0	0	0	0	0	0	0	0	0	0	0	0	0	0	0	0	0	0	0	0	0	0	0	0	0	0	0	0	0	0	0	0	0	0	0	0	0	0
Agrimonia pilosa Ledeb. var. japonica (Miq.) Nakai	0	0	0	0	0	0	0	0	0	0	0	0	0	0	0	0	0	0	0	0	0	0	0	0	0	0	0	0	0	0	0	0	0	0	0	0	0	0	0	0	0	0	0	0	0	0	0	0	0
Cephalanthera falcata (Thunb.) Blume	0	0	0	0	0	0	0	0	0	0	0	0	0	0	0	0	0	0	0	0	0	0	0	0	0	0	0	0	0	0	0	0	0	0	0	0	0	0	0	0	0	0	0	0	0	0	0	0	0
Patrinia triloba (Miq.) Miq. var. palmata (Maxim.) H.Hara	0	0	0	0	0	0	0	0	0	0	0	0	0	0	0	0	0	0	0	0	0	0	0	0	0	0	0	0	0	0	0	0	0	0	0	0	0	0	0	0	0	0	0	0	0	0	0	0	0
Rumex japonicus Houtt.	0	0	0	0	0	0	0	0	0	0	0	0	0	0	0	0	0	0	0	0	0	0	0	0	0	0	0	0	0	0	0	0	0	0	0	0	0	0	0	0	0	0	0	0	0	0	0	0	0
Cynodon dactylon (L.) Pers. var. dactylon	0	0	0	0	0	0	0	0	0	0	0	0	0	0	0	0	0	0	0	0	0	0	0	0	0	0	0	0	0	0	0	0	0	0	0	0	0	0	0	0	0	0	0	0	0	0	0	0	0
Tarenna kotoensis (Hayata) Kaneh. et Sasaki var. gyokushinkwa (Ohwi) Masam.	0	0	0	0	0	0	0	0	0	0	0	0	0	0	0	0	0	0	0	0	0	0	0	0	0	0	0	0	0	0	0	0	0	0	0	0	0	0	0	0	0	0	0	0	0	0	0	0	0
Hydrangea bifida (Maxim.) Y.De Smet et Granados	0	0	0	0	0	0	0	0	0	0	0	0	0	0	0	0	0	0	0	0	0	0	0	0	0	0	0	0	0	0	0	0	0	0	0	0	0	0	0	0	0	0	0	0	0	0	0	0	0
Cephalanthera erecta (Thunb.) Blume	0	0	0	0	0	0	0	0	0	0	0	0	0	0	0	0	0	0	0	0	0	0	0	0	0	0	0	0	0	0	0	0	0	0	0	0	0	0	0	0	0	0	0	0	0	0	0	0	0
Monotropastrum humile (D.Don) H.Hara	0	0	0	0	0	0	0	0	0	0	0	0	0	0	0	0	0	0	0	0	0	0	0	0	0	0	0	0	0	0	0	0	0	0	0	0	0	0	0	0	0	0	0	0	0	0	0	0	0
Monotropa uniflora L.	0	0	0	0	0	0	0	0	0	0	0	0	0	0	0	0	0	0	0	0	0	0	0	0	0	0	0	0	0	0	0	0	0	0	0	0	0	0	0	0	0	0	0	0	0	0	0	0	0
Vaccinium wrightii A.Gray	0	0	0	0	0	0	0	0	0	0	0	0	0	0	0	0	0	0	0	0	0	0	0	0	0	0	0	0	0	0	0	0	0	0	0	0	0	0	0	0	0	0	0	0	0	0	0	0	0
Veronicastrum japonicum (Nakai) T.Yamaz. var. japonicum	0	0	0	0	0	0	0	0	0	0	0	0	0	0	0	0	0	0	0	0	0	0	0	0	0	0	0	0	0	0	0	0	0	0	0	0	0	0	0	0	0	0	0	0	0	0	0	0	0
Cyperus compressus L.	0	0	0	0	0	0	0	0	0	0	0	0	0	0	1	0	0	1	0	0	0	0	0	0	0	0	0	0	0	0	0	0	0	0	0	0	0	0	0	0	0	0	0	0	0	0	0	0	0
Lycium chinense Mill.	0	0	0	0	0	0	0	0	0	0	0	0	0	0	0	0	0	0	0	0	0	0	0	0	0	0	0	0	0	0	0	0	0	0	0	0	0	0	0	0	0	0	0	0	0	0	0	0	0
Hydrangea alternifolia Siebold	0	0	0	0	0	0	0	0	0	0	0	0	0	0	0	0	0	0	0	0	0	0	0	0	0	0	0	0	0	0	0	0	0	0	0	0	0	0	0	0	0	0	0	0	0	0	0	0	0
Juncus tenuis Willd.	0	0	0	0	0	0	0	0	0	0	0	0	0	0	0	0	0	0	0	0	0	0	0	0	0	0	0	0	0	0	0	0	0	0	0	0	0	0	0	0	0	0	0	0	0	0	0	0	0
Rubus hirsutus Thunb.	0	0	0	0	0	0	0	0	0	0	0	0	0	0	0	0	0	0	0	0	0	0	0	0	0	0	0	0	0	0	0	0	0	0	0	0	0	0	0	0	0	0	0	0	0	0	0	0	0
Clerodendrum trichotomum Thunb. var. trichotomum	0	0	0	0	0	0	0	0	0	0	0	0	0	0	0	0	0	0	0	0	0	0	0	0	0	0	0	0	0	0	0	0	0	0	0	0	0	0	0	0	1	0	0	0	0	0	0	0	0
Asparagus cochinchinensis (Lour.) Merr.	0	0	0	0	0	0	0	0	0	0	0	0	0	0	0	0	0	0	0	0	0	0	0	0	0	0	0	0	0	0	0	0	0	0	0	0	0	0	0	0	0	0	0	0	0	0	0	0	0
Carex rugata Ohwi	0	0	0	0	0	0	0	0	0	0	0	0	0	0	0	0	0	0	0	0	0	0	0	0	0	0	0	0	0	0	0	0	0	0	0	0	0	0	0	0	0	0	0	0	0	0	0	0	0
Matteuccia struthiopteris (L.) Tod.	0	0	0	0	0	0	0	0	0	0	0	0	0	0	0	0	0	0	0	0	0	0	0	0	0	0	0	0	0	0	0	0	0	0	0	0	0	0	0	0	0	0	0	0	0	0	0	0	0
Scaevola taccada (Gaertn.) Roxb.	0	0	0	0	0	0	0	0	0	0	0	0	0	0	0	0	0	0	0	0	0	0	0	0	0	0	0	0	0	0	0	0	0	0	0	0	0	0	0	0	0	0	0	0	0	0	0	0	0
Aeschynomene indica L.	0	0	0	0	0	0	0	0	0	0	0	0	0	0	0	0	0	0	0	0	0	0	0	0	0	0	0	0	0	0	0	0	0	0	0	0	0	0	0	0	0	0	0	0	0	0	0	0	0
Chelidonium majus L. subsp. asiaticum H.Hara	0	0	0	0	0	0	0	0	0	0	0	0	0	0	0	0	0	0	0	0	0	0	0	0	0	0	0	0	0	0	0	0	0	0	0	0	0	0	0	0	0	0	0	0	0	0	0	0	0
Vicia cracca L.	0	0	0	0	0	0	0	0	0	0	0	0	0	0	0	0	0	0	0	0	0	0	0	0	0	0	0	0	0	0	0	0	0	0	0	0	0	0	0	0	0	0	0	0	0	0	0	0	0
Chaenomeles japonica (Thunb.) Lindl. ex Spach	0	0	0	0	0	0	0	0	0	0	0	0	0	0	0	0	0	0	0	0	0	0	0	0	0	0	0	0	0	0	0	0	0	0	0	0	0	0	0	0	0	0	0	0	0	0	0	0	0
Clematis stans Siebold et Zucc.	0	0	0	0	0	0	0	0	0	0	0	0	0	0	0	0	0	0	0	0	0	0	0	0	0	0	0	0	0	0	0	0	0	0	0	0	0	0	0	0	0	0	0	0	0	0	0	0	0
Ainsliaea uniflora Sch.Bip.	0	0	0	0	0	0	0	0	0	0	0	0	0	0	0	0	0	0	0	0	0	0	0	0	0	0	0	0	0	0	0	0	0	0	0	0	0	0	0	0	0	0	0	0	0	0	0	0	0
Phalaris arundinacea L.	0	0	0	0	0	0	0	0	0	0	0	0	0	0	0	0	0	0	0	0	0	0	0	0	0	0	0	0	0	0	0	0	0	0	0	0	0	0	0	0	0	0	0	0	0	0	0	0	0
Lysimachia vulgaris L. subsp. davurica (Ledeb.) Tatew.	0	0	0	0	0	0	0	0	0	0	0	0	0	0	0	0	0	0	0	0	0	0	0	0	0	0	0	0	0	0	0	0	0	0	0	0	0	0	0	0	0	0	0	0	0	0	0	0	0
Adiantum pedatum L.	0	0	0	0	0	0	0	0	0	0	0	0	0	0	0	0	0	0	0	0	0	0	0	0	0	0	0	0	0	0	0	0	0	0	0	0	0	0	0	0	0	0	0	0	0	0	0	0	0
Microlepia x bipinnata (Makino) Y.Shimura	0	0	0	0	0	0	0	0	0	0	0	0	0	0	0	0	0	0	0	0	0	0	0	0	0	0	0	0	0	0	0	0	0	0	0	0	0	0	0	0	0	0	0	0	0	0	0	0	0
Xylosma congesta (Lour.) Merr.	0	0	0	0	0	0	0	0	0	0	0	0	0	0	0	0	0	0	0	0	0	0	0	0	0	0	0	0	0	0	0	0	0	0	0	0	0	0	0	0	0	0	0	0	0	0	0	0	0
Pueraria lobata (Willd.) Ohwi subsp. lobata	0	0	0	0	0	0	0	0	0	0	0	0	0	0	0	0	0	0	0	0	0	0	0	0	0	0	0	0	0	0	0	0	0	0	0	0	0	0	0	0	0	0	0	0	0	0	0	0	0
Gardenia jasminoides Ellis	0	0	0	0	0	0	0	0	0	0	0	0	0	0	0	0	0	0	0	0	0	0	0	0	0	0	0	0	0	0	0	0	0	0	0	0	0	0	0	0	0	0	0	0	0	0	0	0	0
Monochasma sheareri (S.Moore) Maxim.	0	0	0	0	0	0	0	0	0	0	0	0	0	0	0	0	0	0	0	0	0	0	0	0	0	0	0	0	0	0	0	0	0	0	0	0	0	0	0	0	0	0	0	0	0	0	0	0	0
Quercus acutissima Carruth.	0	0	0	0	0	0	0	0	0	0	0	0	0	0	0	0	0	0	0	0	0	0	0	0	0	0	0	0	0	0	0	0	0	0	0	0	0	0	0	0	0	0	0	0	0	0	0	0	0
Sasa senanensis (Franch. et Sav.) Rehder	0	0	0	0	0	0	0	0	0	0	0	0	0	0	0	0	0	0	0	0	0	0	0	0	0	0	0	0	0	0	0	0	0	0	0	0	0	0	0	0	0	0	0	0	0	0	0	0	0
Rubus crataegifolius Bunge	0	0	0	0	0	0	0	0	0	0	0	0	0	0	0	0	0	0	0	0	0	0	0	0	0	0	0	0	0	0	0	0	0	0	0	0	0	0	0	0	0	0	0	0	0	0	0	0	0
Sasa veitchii (Carri_re) Rehder var. veitchii	0	0	0	0	0	0	0	0	0	0	0	0	0	0	0	0	0	0	0	0	0	0	0	0	0	0	0	0	0	0	0	0	0	0	0	0	0	0	0	0	0	0	0	0	0	0	0	0	0
Carpinus japonica Blume	0	0	0	0	0	0	0	0	0	0	0	0	0	0	0	0	0	0	0	0	0	0	0	0	0	0	0	0	0	0	0	1	0	0	0	0	0	0	0	0	0	0	0	0	0	0	0	0	0
Verbena officinalis L.	0	0	0	0	0	0	0	0	0	0	0	0	0	0	0	0	0	0	0	0	0	0	0	0	0	0	0	0	0	0	0	0	0	0	0	0	0	0	0	0	0	0	0	0	0	0	0	0	0
Sphagneticola calendulacea (L.) Pruski	0	0	0	0	0	0	0	0	0	0	0	0	0	0	0	0	0	0	0	0	0	0	0	0	0	0	0	0	0	0	0	0	0	0	0	0	0	0	0	0	0	0	0	0	0	0	0	0	0
Cornus macrophylla Wall.	0	0	0	0	0	0	0	0	0	0	0	0	0	0	0	0	0	0	0	0	0	0	0	0	0	0	0	0	0	0	0	0	0	0	0	0	0	0	0	0	0	0	0	0	0	0	0	0	0
Berchemia racemosa Siebold et Zucc.	0	0	0	0	0	0	0	0	0	0	0	0	0	0	0	0	0	0	0	0	0	0	0	0	0	0	0	0	0	0	0	0	0	0	0	0	0	0	0	0	0	0	0	0	0	0	0	0	0
Dryopteris lacera (Thunb.) Kuntze	0	0	0	0	0	0	0	0	0	0	0	0	0	0	0	0	0	0	0	0	0	0	0	0	0	0	0	0	0	0	0	0	0	0	0	0	0	0	0	0	0	0	0	0	0	0	0	0	0
Liparis kumokiri F.Maek.	0	0	0	0	0	0	0	0	0	0	0	0	0	0	0	0	0	0	0	0	0	0	0	0	0	0	0	0	0	0	0	0	0	0	0	0	0	0	0	0	0	0	0	0	0	0	0	0	0
Asplenium ruprechtii Sa.Kurata	0	0	0	0	0	0	0	0	0	0	0	0	0	0	0	0	0	0	0	0	0	0	0	0	0	0	0	0	0	0	0	0	0	0	0	0	0	0	0	0	0	0	0	0	0	0	0	0	0
Selaginella remotifolia Spring	0	0	0	0	0	0	0	0	0	0	0	0	0	0	0	0	0	0	0	0	0	0	0	0	0	0	0	0	0	0	0	0	0	0	0	0	0	0	0	0	0	0	0	0	0	0	0	0	0
Sophora flavescens Aiton	0	0	0	0	0	0	0	0	0	0	0	0	0	0	0	0	0	0	0	0	0	0	0	0	0	0	0	0	0	0	0	0	0	0	0	0	0	0	0	0	0	0	0	0	0	0	0	0	0
Castanea crenata Siebold et Zucc.	0	0	0	0	0	0	0	0	0	0	0	0	0	0	0	0	0	0	0	0	0	0	0	0	0	0	0	0	0	0	0	0	0	0	0	0	0	0	0	0	0	0	0	0	0	0	0	0	0
Neolepisorus ensatus (Thunb.) Ching	0	0	0	0	0	0	0	0	0	0	0	0	0	0	0	0	0	0	0	0	0	0	0	0	0	0	0	0	0	0	0	0	0	0	0	0	0	0	0	0	0	0	0	0	0	0	0	0	0
Asplenium wrightii D.C.Eaton ex Hook.	0	0	0	0	0	0	0	0	0	0	0	0	0	0	0	0	0	0	0	0	0	0	0	0	0	0	0	0	0	0	0	0	0	0	0	0	0	0	0	0	0	0	0	0	0	0	0	0	0
Galium odoratum (L.) Scop.	0	0	0	0	0	0	0	0	0	0	0	0	0	0	0	0	0	0	0	0	0	0	0	0	0	0	0	0	0	0	0	0	0	0	0	0	0	0	0	0	0	0	0	0	0	0	0	0	0
Clinopodium coreanum (H.L_v.) H.Hara subsp. coreanum	0	0	0	0	0	0	0	0	0	0	0	0	0	0	0	0	0	0	0	0	0	0	0	0	0	0	0	0	0	0	0	0	0	0	0	0	0	0	0	0	0	0	0	0	0	0	0	0	0
Pertya rigidula (Miq.) Makino	0	0	0	0	0	0	0	0	0	0	0	0	0	0	0	0	0	0	0	0	0	0	0	0	0	0	0	0	0	0	0	0	0	0	0	0	0	0	0	0	0	0	0	0	0	0	0	0	0
Galium japonicum Makino	0	0	0	0	0	0	0	0	0	0	0	0	0	0	0	0	0	0	0	0	0	0	0	0	0	0	0	0	0	0	0	0	0	0	0	0	0	0	0	0	0	0	0	0	0	0	0	0	0
Rhamnus japonica Maxim. var. decipiens Maxim.	0	0	0	0	0	0	0	0	0	0	0	0	0	0	0	0	0	0	0	0	0	0	0	0	0	0	0	0	0	0	0	0	0	0	0	0	0	0	0	0	0	0	0	0	0	0	0	0	0
Carex arenicola F.Schmidt	0	0	0	0	0	0	0	0	0	0	0	0	0	0	0	0	0	0	0	0	0	0	0	0	0	0	0	0	0	0	0	0	0	0	0	0	0	0	0	0	0	0	0	0	0	0	0	0	0
Ilex rotunda Thunb.	0	0	0	0	0	0	0	0	0	0	0	0	0	0	0	0	0	0	0	0	0	0	0	0	0	0	0	0	0	0	0	0	0	0	0	0	0	0	0	0	0	0	0	0	0	0	0	0	0
Symplocos kuroki Nagam.	0	0	0	0	0	0	0	0	0	0	0	0	0	0	0	0	0	0	0	0	0	0	0	0	0	0	0	0	0	0	0	0	0	0	0	0	0	0	0	0	0	0	0	0	0	0	0	0	0
Micranthes fusca (Maxim.) S.Akiyama et H.Ohba var. kikubuki (Ohwi) S.Akiyama et H.Ohba	0	0	0	0	0	0	0	0	0	0	0	0	0	0	0	0	0	0	0	0	0	0	0	0	0	0	0	0	0	0	0	0	0	0	0	0	0	0	0	0	0	0	0	0	0	0	0	0	0
Eleocharis kuroguwai Ohwi	0	0	0	0	0	0	0	0	0	0	0	0	0	0	0	0	0	0	0	0	0	0	0	0	0	0	0	0	0	0	0	0	0	0	0	0	0	0	0	0	0	0	0	0	0	0	0	0	0
Agrostis nigra With.	0	0	0	0	0	0	0	0	0	0	0	0	0	0	0	0	0	0	0	0	0	0	0	0	0	0	0	0	0	0	0	0	0	0	0	0	0	0	0	0	0	0	0	0	0	0	0	0	0
Ilex sugerokii Maxim. var. sugerokii	0	0	0	0	0	0	0	0	0	0	0	0	0	0	0	0	0	0	0	0	0	0	0	0	0	0	0	0	0	0	0	0	0	0	0	0	0	0	0	0	0	0	0	0	0	0	0	0	0
Hosiea japonica Makino	0	0	0	0	0	0	0	0	0	0	0	0	0	0	0	0	0	0	0	0	0	0	0	0	0	0	0	0	0	0	0	0	0	0	0	0	0	0	0	0	0	0	0	0	0	0	0	0	0
Tripterygium regelii Sprague et Takeda	0	0	0	0	0	0	0	0	0	0	0	0	0	0	0	0	0	0	0	0	0	0	0	0	0	0	0	0	0	0	0	0	0	0	0	0	0	0	0	0	0	0	0	0	0	0	0	0	0
Fimbristylis diphylloides Makino	0	0	0	0	0	0	0	0	0	0	0	0	0	0	0	0	0	0	0	0	0	0	0	0	0	0	0	0	0	0	0	0	0	0	0	0	0	0	0	0	0	0	0	0	0	0	0	0	0
Saussurea sessiliflora (Koidz.) Kitam.	0	0	0	0	0	0	0	0	0	0	0	0	0	0	0	0	0	0	0	0	0	0	0	0	0	0	0	0	0	0	0	0	0	0	0	0	0	0	0	0	0	0	0	0	0	0	0	0	0
Symplocos prunifolia Siebold et Zucc.	0	0	0	0	0	0	0	0	0	0	0	0	0	0	0	0	0	0	0	0	0	0	0	0	0	0	0	0	0	0	0	0	0	0	0	0	0	0	0	0	0	0	0	0	0	0	0	0	0
Isodon trichocarpus (Maxim.) Kud_	0	0	0	0	0	0	0	0	0	0	0	0	0	0	0	0	0	0	0	0	0	0	0	0	0	0	0	0	0	0	0	0	0	0	0	0	0	0	0	0	0	0	0	0	0	0	1	0	0
Cyathea podophylla (Hook.) Copel.	0	0	0	0	0	0	0	0	0	0	0	0	0	0	0	0	0	0	0	0	0	0	0	0	0	0	0	0	0	0	0	0	0	0	0	0	0	0	0	0	0	0	0	0	0	0	0	0	0
Zehneria guamensis (Merr.) Fosberg	0	0	0	0	0	0	0	0	0	0	0	0	0	0	0	0	0	0	0	0	0	0	0	0	0	0	0	0	0	0	0	0	0	0	0	0	0	0	0	0	0	0	0	0	0	0	0	0	0
Hydrilla verticillata (L.f.) Royle	0	0	0	0	0	0	0	0	0	0	0	0	0	0	0	0	0	0	0	0	0	0	0	0	0	0	0	0	0	0	0	0	0	0	0	0	0	0	0	0	0	0	0	0	0	0	0	0	0
Lindera umbellata Thunb. var. umbellata	0	0	0	0	0	0	0	0	0	0	0	0	0	0	0	0	0	0	0	0	0	0	0	0	0	0	0	0	0	0	0	0	0	0	0	0	0	0	0	0	0	0	0	0	0	0	0	0	0
Veronica miqueliana Nakai	0	0	0	0	0	0	0	0	0	0	0	0	0	0	0	0	0	0	0	0	0	0	0	0	0	0	0	0	0	0	0	0	0	0	0	0	0	0	0	0	0	0	0	0	0	0	0	0	0
Fatoua villosa (Thunb.) Nakai	0	0	0	0	0	0	0	0	0	0	0	0	0	0	0	0	0	0	0	0	0	0	0	0	0	0	0	0	0	0	0	0	0	0	0	0	0	0	0	0	0	0	0	0	0	0	0	0	0
Celtis boninensis Koidz.	0	0	0	0	0	0	0	0	0	0	0	0	0	0	0	0	0	0	0	0	0	0	0	0	0	0	0	0	0	0	0	0	0	0	0	0	0	0	0	0	0	0	0	0	0	0	0	0	0
Ipomoea pes-caprae (L.) R.Br.	0	0	0	0	0	0	0	0	0	0	0	0	0	0	0	0	0	0	0	0	0	0	0	0	0	0	0	0	0	0	0	0	0	0	0	0	0	0	0	0	0	0	0	0	0	0	0	0	0
Fraxinus lanuginosa Koidz. f. lanuginosa	0	0	0	0	0	0	0	0	0	0	0	0	0	0	0	0	0	0	1	0	0	0	0	0	0	0	0	0	0	0	0	1	0	0	0	0	0	0	0	0	0	0	0	0	0	0	0	0	0
Vaccinium japonicum Miq. var. ciliare Matsum. ex Komatsu	0	0	0	0	0	0	0	0	0	0	0	0	0	0	0	0	0	0	0	0	0	0	0	0	0	0	0	0	0	0	0	0	0	0	0	0	0	0	0	0	0	0	0	0	0	0	0	0	0
Fallopia japonica (Houtt.) Ronse Decr. var. uzenensis (Honda) Yonek. et H.Ohashi	0	0	0	0	0	0	0	0	0	0	0	0	0	0	0	0	0	0	0	0	0	0	0	0	0	0	0	0	0	0	0	0	0	0	0	0	0	0	0	0	0	0	0	0	0	0	0	0	0
Ischaemum anthephoroides (Steud.) Miq.	1	0	0	0	0	0	0	0	0	0	0	0	0	0	0	0	0	0	0	0	0	0	0	0	0	0	0	0	0	0	0	0	0	0	0	0	0	0	0	0	0	0	0	0	0	0	0	0	0
Ranunculus cantoniensis DC.	0	0	0	0	0	0	0	0	0	0	0	0	0	0	0	0	0	0	0	0	0	0	0	0	0	0	0	0	0	0	0	0	0	0	0	0	0	0	0	0	0	0	0	0	0	0	0	0	0
Stachyurus praecox Siebold et Zucc. f. leucotrichus (Hayashi) H.Hara	0	0	0	0	0	0	0	0	0	0	0	0	0	0	0	0	0	0	0	0	0	0	0	0	0	0	0	0	0	0	0	0	0	0	0	0	0	0	0	0	0	0	0	0	0	0	0	0	0
Lindera sericea (Siebold et Zucc.) Blume var. sericea	0	0	0	0	0	0	0	0	0	0	0	0	0	0	0	0	0	0	0	0	0	0	0	0	0	0	0	0	0	0	0	0	0	0	0	0	0	0	0	0	0	0	0	0	0	0	0	0	0
Hovenia trichocarpa Chun et Tsiang var. robusta (Nakai et Y.Kimura) Y.L.Chen et P.K.Chou	0	0	0	0	0	0	0	0	0	0	0	0	0	0	0	0	0	0	0	0	0	0	0	0	0	0	0	0	0	0	0	0	0	0	0	0	0	0	0	0	0	0	0	0	0	0	0	0	0
Carex duvaliana Franch. et Sav.	0	0	0	0	0	0	0	0	0	0	0	0	0	0	0	0	0	0	0	0	0	0	0	0	0	0	0	0	0	0	0	0	0	0	0	0	0	0	0	0	0	0	0	0	0	0	0	0	0
Carex ciliatomarginata Nakai	0	0	0	0	0	0	0	0	0	0	0	0	0	0	0	0	0	0	0	0	0	0	0	0	0	0	0	0	0	0	0	0	0	0	0	0	0	0	0	0	0	0	0	0	0	0	0	0	0
Persicaria barbata (L.) H.Hara var. barbata	0	0	0	0	0	0	0	0	0	0	0	0	0	0	0	0	0	0	0	0	0	0	0	0	0	0	0	0	0	0	0	0	0	0	0	0	0	0	0	0	0	0	0	0	0	0	0	0	0
Viburnum plicatum Thunb. var. plicatum f. glabrum (Koidz. ex Nakai) Rehder	0	0	0	0	0	0	0	0	0	0	0	0	0	0	0	0	0	0	0	0	0	0	0	0	0	0	0	0	0	0	0	0	0	0	0	0	0	0	0	0	0	0	0	0	0	0	0	0	0
Galium pogonanthum Franch. et Sav. f. nudiflorum (Makino) Ohwi	0	0	0	0	0	0	0	0	0	0	0	0	0	0	0	0	0	0	0	0	0	0	0	0	0	0	0	0	0	0	0	0	0	0	0	0	0	0	0	0	0	0	0	0	0	0	0	0	0
Scleromitrion angustifolium (Cham. et Schltdl.) Benth.	0	0	0	0	0	0	0	0	0	0	0	0	0	0	0	0	0	0	0	0	0	0	0	0	0	0	0	0	0	0	0	0	0	0	0	0	0	0	0	0	0	0	0	0	0	0	0	0	0
Lespedeza thunbergii (DC.) Nakai subsp. patens (Nakai) H.Ohashi	0	0	0	0	0	0	0	0	0	0	0	0	0	0	0	0	0	0	0	0	0	0	0	0	0	0	0	0	0	0	0	0	0	0	0	0	0	0	0	0	0	0	0	0	0	0	0	0	0
Thelypteris parasitica (L.) Tardieu	0	0	0	0	0	0	0	0	1	0	0	0	0	0	0	0	0	0	0	0	0	0	0	0	0	0	0	0	0	0	0	0	0	0	0	0	0	0	0	0	0	0	0	0	0	0	0	0	0
Zelkova serrata (Thunb.) Makino	0	0	0	0	0	0	0	0	0	0	0	0	0	0	0	0	0	0	0	0	0	0	0	0	0	0	0	0	0	0	0	0	0	0	0	0	0	0	0	0	0	0	0	0	0	0	0	0	0
Hylodesmum podocarpum (DC.) H.Ohashi & R.R.Mill subsp. fallax (Schindl.) H.Ohashi & R.R.Mill	0	0	0	0	0	0	0	0	0	0	0	0	0	0	0	0	0	0	0	0	0	0	0	0	0	0	0	0	0	0	0	0	0	0	0	0	0	0	0	0	0	0	0	0	0	0	0	0	0
Rhododendron scabrum G.Don	0	0	0	0	0	0	0	0	0	0	0	0	0	0	0	0	0	0	0	0	0	0	0	0	0	0	0	0	0	0	0	0	0	0	0	0	0	0	0	0	0	0	0	0	0	0	0	0	0
Hovenia dulcis Thunb.	0	0	0	0	0	0	0	0	0	0	0	0	0	0	0	0	0	0	0	0	0	0	0	0	0	0	0	0	0	0	0	0	0	0	0	0	0	0	0	0	0	0	0	0	0	0	0	0	0
Thelypteris decursivepinnata (H.C.Hall) Ching	0	0	0	0	0	0	0	0	0	0	0	0	0	0	0	0	0	0	0	0	0	0	0	0	0	0	0	0	0	0	0	0	0	0	0	0	0	0	0	0	0	0	0	0	0	0	0	0	0
Astragalus sinicus L.	0	0	0	0	0	0	0	0	0	0	0	0	0	0	0	0	0	0	0	0	0	0	0	0	0	0	0	0	0	0	0	0	0	0	0	0	0	0	0	0	0	0	0	0	0	0	0	0	0
Geranium thunbergii Siebold ex Lindl. et Paxton	0	0	0	0	0	0	0	0	0	0	0	0	0	0	0	0	0	0	0	0	0	0	0	0	0	0	0	0	0	0	0	0	0	0	0	0	0	0	0	0	0	0	0	0	0	0	0	0	0
Boehmeria spicata (Thunb.) Thunb.	0	0	0	0	0	0	0	0	0	0	0	0	0	0	0	0	0	0	0	0	0	0	0	0	0	0	0	0	0	0	0	0	0	1	0	0	0	0	0	0	0	0	0	0	0	0	0	0	0
Hydrangea hirta (Thunb.) Siebold et Zucc.	0	0	0	0	0	0	0	0	0	0	0	0	0	0	0	0	0	0	0	0	0	0	0	0	0	0	0	0	0	0	0	0	0	0	0	0	0	0	0	0	0	0	0	0	0	0	0	0	0
Cyperus haspan L. var. tuberiferus T.Koyama	0	0	0	0	0	0	0	0	0	0	0	0	0	0	0	0	0	0	0	0	0	0	0	0	0	0	0	0	0	0	0	0	0	0	0	0	0	0	0	0	0	0	0	0	0	0	0	0	0
Cynanchum wilfordii (Maxim.) Hook.f.	0	0	0	0	0	0	0	0	0	0	0	0	0	0	0	0	0	0	0	0	0	0	0	0	0	0	0	0	0	0	0	0	0	0	0	0	0	0	0	0	0	0	0	0	0	0	0	0	0
Rhynchospora fujiiana Makino	0	0	0	0	0	0	0	0	0	0	0	0	0	0	0	0	0	0	0	0	0	0	0	0	0	0	0	0	0	0	0	0	0	0	0	0	0	0	0	0	0	0	0	0	0	0	0	0	0
Juncus prismatocarpus R.Br. subsp. leschenaultii (J.Gay ex Laharpe) Kirschner	0	0	0	0	0	0	0	0	0	0	0	0	0	0	0	0	2	0	0	0	0	0	0	0	0	0	0	0	0	0	0	0	0	0	0	0	0	0	0	0	0	0	0	0	0	0	0	0	0
Bolboschoenus koshevnikovii (Litv. ex Zinger) A.E.Kozhevn.	0	0	0	0	0	0	0	0	0	0	0	0	0	0	0	0	0	0	0	0	0	0	0	0	0	0	0	0	0	0	0	0	0	0	0	0	0	0	0	0	0	0	0	0	0	0	0	0	0
Asplenium ritoense Hayata	0	0	0	0	0	0	0	0	0	0	0	0	0	1	0	0	0	0	0	0	0	0	0	0	0	0	0	0	0	0	0	0	0	0	0	0	0	0	0	0	0	0	0	0	0	0	0	0	0
Broussonetia x kazinoki Siebold	0	0	0	0	0	0	0	0	0	0	0	0	0	0	0	0	0	0	0	0	0	0	0	0	0	0	0	0	0	0	0	0	0	0	0	0	0	0	0	0	0	0	0	0	0	0	0	0	0
Picris hieracioides L. subsp. japonica (Thunb.) Krylov	0	0	0	0	0	0	0	0	0	0	0	0	0	0	0	0	0	0	0	0	0	0	0	0	0	0	0	0	0	0	0	0	0	0	0	0	0	0	0	0	0	0	0	0	0	0	0	0	0
Nuphar japonica DC.	0	0	0	0	0	0	0	0	0	0	0	0	0	0	0	0	0	0	0	0	0	0	0	0	0	0	0	0	0	0	0	0	0	0	0	0	0	0	0	0	0	0	0	0	0	0	0	0	0
Anthoxanthum nitens (Weber) Y.Schouten et Veldkamp var. sachalinense (Printz) Yonek.	0	0	0	0	0	0	0	0	0	0	0	0	0	0	0	0	0	0	0	0	0	0	0	0	0	0	0	0	0	0	0	0	0	0	0	0	0	0	0	0	0	0	0	0	0	0	0	0	0
Carex pumila Thunb.	0	0	0	0	0	0	0	0	0	0	0	0	0	0	0	0	0	0	0	0	0	0	0	0	0	0	0	0	0	0	0	0	0	0	0	0	0	0	0	0	0	0	0	0	0	0	0	0	0
Carex kobomugi Ohwi	0	0	0	0	0	0	0	0	0	0	0	0	0	0	0	0	0	0	0	0	0	0	0	0	0	0	0	0	0	0	0	0	0	0	0	0	0	0	0	0	0	0	0	0	0	0	0	0	0
Thelypteris triphylla (Sw.) K.Iwats.	0	0	0	0	0	0	0	0	0	0	0	0	0	0	0	0	0	0	0	0	0	0	0	0	0	0	0	0	0	0	0	0	0	0	0	0	0	0	0	0	0	0	0	0	0	0	0	0	0
Parasenecio maximowiczianus (Nakai et F.Maek. ex H.Hara) H.Koyama	0	0	0	0	0	0	0	0	0	0	0	0	0	0	0	0	0	0	0	0	0	0	0	0	0	0	0	0	0	0	0	0	0	0	0	0	0	0	0	0	0	0	0	0	0	0	0	0	0
Hymenophyllum barbatum (Bosch) Baker	0	0	0	0	0	0	0	0	0	0	0	0	0	0	0	0	0	0	0	0	0	0	0	0	0	0	3	0	0	0	0	0	0	0	0	0	0	0	0	0	0	0	0	0	0	0	0	0	0
Brachyelytrum japonicum (Hack.) Hack. ex Honda	0	0	0	0	0	0	0	0	0	0	0	0	0	0	0	0	0	0	0	0	0	0	0	0	0	0	0	0	0	0	0	0	0	0	0	0	0	0	0	0	0	0	0	0	0	0	0	0	0
Pertya scandens (Thunb.) Sch.Bip.	0	0	0	0	0	0	0	0	0	0	0	0	0	0	0	0	0	0	0	0	0	0	0	0	0	0	0	0	0	0	0	0	0	0	0	0	0	0	0	0	0	0	0	0	0	0	0	0	0
Corylopsis gotoana Makino	0	0	0	0	0	0	0	0	0	0	0	0	0	0	0	0	0	0	0	0	0	0	0	0	0	0	0	0	0	0	0	0	0	0	0	0	0	0	0	0	0	0	0	0	0	0	0	0	0
Onoclea sensibilis L. var. interrupta Maxim.	0	0	0	0	0	0	0	0	0	0	0	0	0	0	0	0	0	0	0	0	0	0	0	0	0	0	0	0	0	0	0	0	0	0	0	0	0	0	0	0	0	0	0	0	0	0	0	0	0
Zoysia pacifica (Goudswaard) M.Hotta et Kuroki	0	0	0	0	0	0	0	0	0	0	0	0	0	0	0	0	0	0	0	0	0	0	0	0	0	0	0	0	0	0	0	0	0	0	0	0	0	0	0	0	0	0	0	0	0	0	0	0	1
Arisaema peninsulae Nakai	0	0	0	0	0	0	0	0	0	0	0	0	0	0	0	0	0	0	0	0	0	0	0	0	0	0	0	0	0	0	0	0	0	0	0	0	0	0	0	0	0	0	0	0	0	0	0	0	0
Lapsanastrum apogonoides (Maxim.) Pak et K.Bremer	0	0	0	0	0	0	0	0	0	0	0	0	0	0	0	0	0	0	0	0	0	0	0	0	0	0	0	0	0	0	0	0	0	0	0	0	0	0	0	0	0	0	0	0	0	0	0	0	0
Lilium leichtlinii Hook.f. f. pseudotigrinum (Carri_re) H.Hara et Kitam.	0	0	0	0	0	0	0	0	0	0	0	0	0	0	0	0	0	0	0	0	0	0	0	0	0	0	0	0	0	0	0	0	0	0	0	0	0	0	0	0	0	0	0	0	0	0	0	0	0
Carex reinii Franch. et Sav.	0	0	0	0	0	0	0	0	0	0	0	0	0	0	0	0	0	0	0	0	0	0	0	0	0	0	0	0	0	0	0	0	0	0	0	0	0	0	0	0	0	0	0	0	0	0	0	0	0
Hydrangea luteovenosa Koidz.	0	0	0	0	0	0	0	0	0	0	0	0	0	0	0	0	0	0	0	0	0	0	0	0	0	0	0	0	0	0	0	0	0	0	0	0	0	0	0	0	0	0	0	0	0	0	0	0	0
Diplomorpha ganpi (Siebold et Zucc.) Nakai	0	0	0	0	0	0	0	0	0	0	0	0	0	0	0	0	0	0	0	0	0	0	0	0	0	0	0	0	0	0	0	0	0	0	0	0	0	0	0	0	0	0	0	0	0	0	0	0	0
Orixa japonica Thunb.	0	0	0	0	0	0	0	0	0	0	0	0	0	0	0	0	0	0	0	0	0	0	0	0	0	0	0	0	0	0	0	0	0	0	0	0	0	0	0	0	0	0	0	0	0	0	0	0	0
Euonymus carnosus Hemsl.	0	0	0	0	0	0	0	0	0	0	0	0	0	0	0	0	0	0	0	0	0	0	0	0	0	0	0	0	0	0	0	0	0	0	0	0	0	0	0	0	0	0	0	0	0	0	0	0	0
Diplazium virescens Kunze	0	0	0	0	0	0	0	0	0	0	0	0	0	0	0	0	0	0	0	0	0	0	0	0	0	0	0	0	0	0	0	0	0	0	0	0	0	0	0	0	0	0	0	0	0	0	0	0	0
Empusa nervosa (Thunb.) T.C.Hsu	0	0	0	0	0	0	0	0	0	0	0	0	0	0	0	0	0	0	0	0	0	0	0	0	0	0	0	0	0	0	0	0	0	0	0	0	0	0	0	0	0	0	0	0	0	0	0	0	0
Oreorchis patens (Lindl.) Lindl.	0	0	0	0	0	0	0	0	0	0	0	0	0	0	0	0	0	0	0	0	0	0	0	0	0	0	0	0	0	0	0	0	0	0	0	0	0	0	0	0	0	0	0	0	0	0	0	0	0
Hypericum laxum (Blume) Koidz.	0	0	0	0	0	0	0	0	0	0	0	0	0	0	0	0	0	0	0	0	0	0	0	0	0	0	0	0	0	0	0	0	0	0	0	0	0	0	0	0	0	0	0	0	0	0	0	0	0
Hymenophyllum wrightii Bosch	0	0	0	0	0	0	0	0	0	0	0	0	0	0	0	0	0	0	0	0	0	0	0	0	0	0	0	0	0	0	0	0	0	0	0	0	0	0	0	0	0	0	0	0	0	0	0	0	0
Vaccinium vitis-idaea L.	0	0	0	0	0	0	0	0	0	0	0	0	0	0	0	0	0	0	0	0	0	0	0	0	0	0	0	0	0	0	0	0	0	0	0	0	0	0	0	0	0	0	0	0	0	0	0	0	0
Neillia incisa (Thunb.) S.H.Oh	0	0	0	0	0	0	0	0	0	0	0	0	0	0	0	0	0	0	0	0	0	0	0	0	0	0	0	0	0	0	0	0	0	0	0	0	0	0	0	0	0	0	0	0	0	0	0	0	0
Cyperus iria L.	0	0	0	0	0	0	0	0	0	0	0	0	0	0	0	0	0	0	0	0	0	0	0	0	0	0	0	0	0	0	0	0	0	0	0	0	0	0	0	0	0	0	0	0	0	0	0	0	0
Carex brunnea Thunb.	0	0	0	0	0	0	0	0	0	0	0	0	0	0	0	0	0	0	0	0	0	0	0	0	0	0	0	0	0	0	0	0	0	0	0	0	0	0	0	0	0	0	0	0	0	0	0	0	0
Salix dolichostyla Seemen subsp. serissifolia (Kimura) H.Ohashi et H.Nakai	0	0	0	0	0	0	0	0	0	0	0	0	0	0	0	0	0	0	0	0	0	0	0	0	0	0	0	0	0	0	0	0	0	0	0	0	0	0	0	0	0	0	0	0	0	0	0	0	0
Chengiopanax sciadophylloides (Franch. et Sav.) C.B.Shang et J.Y.Huang	0	0	0	0	0	0	0	0	0	0	0	0	0	0	0	0	0	0	0	0	0	0	0	0	0	0	0	0	0	0	0	0	0	0	0	0	0	0	0	0	0	0	0	0	0	0	0	0	0
Phtheirospermum japonicum (Thunb.) Kanitz	0	0	0	0	0	0	0	0	0	0	0	0	0	0	0	0	0	0	0	0	0	0	0	0	0	0	0	0	0	0	0	0	0	0	0	0	0	0	0	0	0	0	0	0	0	0	0	0	0
Filipendula auriculata (Ohwi) Kitam.	0	0	0	0	0	0	0	0	0	0	0	0	0	0	0	0	0	0	0	0	0	0	0	0	0	0	0	0	0	0	0	0	0	0	0	0	0	0	0	0	0	0	0	0	0	0	0	0	0
Dicranopteris pedata (Houtt.) Nakaike	0	0	0	0	0	0	0	0	0	0	0	0	0	0	0	0	0	0	0	0	0	0	0	0	0	0	0	0	0	0	0	0	0	0	0	0	0	0	0	0	0	0	0	0	0	0	0	0	0
Carex stenostachys Franch. et Sav. var. cuneata (Ohwi) Ohwi et T.Koyama	0	0	0	0	0	0	0	0	0	0	0	0	0	0	0	0	0	0	0	0	0	0	0	0	0	0	0	0	0	0	0	0	0	0	0	0	0	0	0	0	0	0	0	0	0	0	0	0	0
Daphne kiusiana Miq.	0	0	0	0	0	0	0	0	0	0	0	0	0	0	0	0	0	0	0	0	0	0	0	0	0	0	0	0	0	0	0	0	0	0	0	0	0	0	0	0	0	0	0	0	0	0	0	0	0
Lycopus ramosissimus (Makino) Makino var. ramosissimus	0	0	0	0	0	0	0	0	0	0	0	0	0	0	0	0	0	0	0	0	0	0	0	0	0	0	0	0	0	0	0	0	0	0	0	0	0	0	0	0	0	0	0	0	0	0	0	0	0
Bidens pilosa L. var. minor (Blume) Sherff	0	0	0	0	0	0	0	0	0	0	0	0	0	0	0	0	0	0	0	0	0	0	0	0	0	0	0	0	0	0	0	0	0	0	0	0	0	0	0	0	0	0	0	0	0	0	0	0	0
Scleria parvula Steud.	0	0	0	0	0	0	0	0	0	0	0	0	0	0	0	0	0	0	0	0	0	0	0	0	0	0	0	0	0	0	0	0	0	0	0	0	0	0	0	0	0	0	0	0	0	0	0	0	0
Carex parciflora Boott var. macroglossa (Franch. et Sav.) Ohwi	0	0	0	0	0	0	0	0	0	0	0	0	0	0	0	0	0	0	0	0	0	0	0	0	0	0	0	0	0	0	0	0	0	0	0	0	0	0	0	0	0	0	0	0	0	0	0	0	0
Huperzia selago (L.) Bernh. ex Schrank et C.F.P.Mart.	0	0	0	0	0	0	0	0	0	0	0	0	0	0	0	0	0	0	0	0	0	0	0	0	0	0	0	0	0	0	0	0	0	0	0	0	0	0	0	0	0	0	0	0	0	0	0	0	0
Eragrostis minor Host	0	0	0	0	0	0	0	0	0	0	0	0	0	0	0	0	0	0	0	0	0	0	0	0	0	0	0	0	0	0	0	0	0	0	0	0	0	0	0	0	0	0	0	0	0	0	0	0	0
Viola japonica Langsd. ex DC.	0	0	0	0	0	0	0	0	0	0	0	0	0	0	0	0	0	0	0	0	0	0	0	0	0	0	0	0	0	0	0	0	0	0	0	4	0	0	0	0	0	0	0	0	0	0	0	0	0
Bidens pilosa L. var. pilosa	0	0	0	0	0	0	0	0	0	0	0	0	0	0	0	0	0	0	0	0	0	0	0	0	0	0	0	0	0	0	0	0	0	0	0	0	0	0	0	0	0	0	0	0	0	0	0	0	0
Viola grypoceras A.Gray var. exilis (Miq.) Nakai	0	0	0	0	0	0	0	0	0	0	0	0	0	0	0	0	0	0	0	0	0	0	0	0	0	0	0	0	0	0	0	0	0	0	0	0	0	0	0	0	0	0	0	0	0	0	0	0	0
Asplenium scolopendrium L. subsp. japonicum (Kom.) Rasbach, Reichst. et Viane	0	0	0	0	0	0	0	0	0	0	0	0	0	0	0	0	0	0	0	0	0	0	0	0	0	0	0	0	0	0	0	0	0	0	0	0	0	0	0	0	0	0	0	0	0	0	0	0	0
Carex doenitzii Boeck.	0	0	0	0	0	0	0	0	0	0	0	0	0	0	0	0	0	0	0	0	0	0	0	0	0	0	0	0	0	0	0	0	0	0	0	0	0	0	0	0	0	0	0	0	0	0	0	0	0
Mitella pauciflora Rosend.	0	0	0	0	0	0	0	0	0	0	0	0	0	0	0	0	0	0	0	0	0	0	0	0	0	0	0	0	0	0	0	0	0	0	0	0	0	0	0	0	0	0	0	0	0	0	0	0	0
Abelia serrata Siebold et Zucc.	0	0	0	0	0	0	0	0	0	0	0	0	0	0	0	0	0	0	0	0	0	0	0	0	0	0	0	0	0	0	0	0	0	0	0	0	0	0	0	0	0	0	0	0	0	0	0	0	0
Setaria pumila subsp. pallidefusca	0	0	0	0	0	0	0	0	0	0	0	0	0	0	0	0	0	0	0	0	0	0	0	0	0	0	0	0	0	0	0	0	0	0	0	0	0	0	0	0	0	0	0	0	0	0	0	0	1
Monochoria vaginalis (Burm.f.) C.Presl ex Kunth	0	0	0	0	0	0	0	0	0	0	0	0	0	0	0	0	0	0	0	0	0	0	0	0	0	0	0	0	0	0	0	0	0	0	0	0	0	0	0	0	0	0	0	0	0	0	0	0	0
Lysimachia japonica Thunb.	0	0	0	0	0	0	0	0	0	0	0	0	0	0	0	0	0	0	0	0	0	0	0	0	0	0	0	0	0	0	0	0	0	0	0	0	0	0	0	0	0	0	0	0	0	0	0	0	0
Quercus serrata Murray	0	0	0	0	0	0	0	0	0	0	0	0	0	0	0	0	0	0	0	0	0	0	0	0	0	0	0	0	0	0	0	0	0	0	0	0	0	0	0	0	0	0	0	0	0	0	0	0	0
Euphorbia maculata L.	0	0	0	0	0	0	0	0	0	0	0	0	0	0	0	0	0	0	0	0	0	0	0	0	0	0	0	0	0	0	0	0	0	0	0	0	0	0	0	0	0	0	0	0	0	0	0	0	0
Agrostis gigantea Roth	0	0	0	0	0	0	0	0	0	0	0	0	0	0	0	0	0	0	0	0	0	0	0	0	0	0	0	0	0	0	0	0	0	0	0	0	0	0	0	0	0	0	0	0	0	0	0	0	0
Vandenboschia x stenosiphon (Christ) Copel.	0	0	0	0	0	0	0	0	0	0	0	0	0	0	0	0	0	0	0	0	0	0	0	0	0	0	0	0	0	0	0	0	0	0	0	0	0	0	0	0	0	0	0	0	0	0	0	0	0
Acer sieboldianum Miq.	0	0	0	0	0	0	0	0	0	0	0	0	0	0	0	0	0	0	0	0	0	0	0	0	0	0	0	0	0	0	0	0	0	0	0	0	0	0	0	0	0	0	0	0	0	0	0	0	0
Styrax shiraianus Makino	0	0	0	0	0	0	0	0	0	0	0	0	0	0	0	0	0	0	0	0	0	0	0	0	0	0	0	0	0	0	0	0	0	0	0	0	0	0	0	0	0	0	0	0	0	0	0	0	0
Stellaria media (L.) Vill.	0	0	0	0	0	0	0	0	0	0	0	0	0	0	0	0	0	0	0	0	0	0	0	0	0	0	0	0	0	0	0	0	0	0	0	0	0	0	0	0	0	0	0	0	0	0	0	0	0
Thelypteris angustifrons (Miq.) Ching	0	0	0	0	0	0	0	0	0	0	0	0	0	0	0	0	0	0	0	0	0	0	0	0	0	0	0	0	0	0	0	0	0	0	0	0	0	0	0	0	0	0	0	0	0	0	0	0	0
Veratrum stamineum Maxim.	0	0	0	0	0	0	0	0	0	0	0	0	0	0	0	0	0	0	0	0	0	0	0	0	0	0	0	0	0	0	0	0	0	0	0	0	0	0	0	0	0	0	0	0	0	0	0	0	0
Hosta sieboldii (Paxton) J.W.Ingram var. sieboldii f. spathulata (Miq.) W.G.Schmid	0	0	0	0	0	0	0	0	0	0	0	0	0	0	0	0	0	0	0	0	0	0	0	0	0	0	0	0	0	0	0	0	0	0	0	0	0	0	0	0	0	0	0	0	0	0	0	0	0
Thelypteris taiwanensis (C.Chr.) K.Iwats.	0	0	0	0	0	0	0	0	0	0	0	0	0	0	0	0	0	0	0	0	0	0	0	0	0	0	0	0	0	0	0	0	0	0	0	0	0	0	0	0	0	0	0	0	0	0	0	0	0
Calamagrostis adpressiramea Ohwi	0	0	0	0	0	0	0	0	0	0	0	0	0	0	0	0	0	0	0	0	0	0	0	0	0	0	0	0	0	0	0	0	0	0	0	0	0	0	0	0	0	0	0	0	0	0	0	0	0
Dennstaedtia zeylanica (Sw.) Zink ex Fraser-Jenk. et Kandel	0	0	0	0	0	0	0	0	0	0	0	0	0	0	0	0	0	0	0	0	0	0	0	0	0	0	0	0	0	0	0	0	0	0	0	0	0	0	0	0	0	0	0	0	0	0	0	0	0
Pyrola alpina Andres	0	0	0	0	0	0	0	0	0	0	0	0	0	0	0	0	0	0	0	0	0	0	0	0	0	0	0	0	0	0	0	0	0	0	0	0	0	0	0	0	0	0	0	0	0	0	0	0	0
Arachniodes sporadosora (Kunze) Nakaike	0	0	0	0	0	0	0	0	0	0	0	0	0	0	0	0	0	0	0	0	0	0	0	0	0	0	0	0	0	0	0	0	0	0	0	0	0	0	0	0	0	0	0	0	0	0	0	0	0
Viburnum erosum Thunb.	0	0	0	0	0	0	0	0	0	0	0	0	0	0	0	0	0	0	0	0	0	0	0	0	0	0	0	0	0	0	0	0	0	0	0	0	0	0	0	0	0	0	0	0	0	0	0	0	0
Euphrasia matsumurae Nakai	0	0	0	0	0	0	0	0	0	0	0	0	0	0	0	0	0	0	0	0	0	0	0	0	0	0	0	0	0	0	0	0	0	0	0	0	0	0	0	0	0	0	0	0	0	0	0	0	0
Scutellaria indica L. var. parvifolia (Makino) Makino	0	0	0	0	0	0	0	0	0	0	0	0	0	0	0	0	0	0	0	0	0	0	0	0	0	0	0	0	0	0	0	0	0	0	0	0	0	0	3	0	0	0	0	0	0	0	0	0	0
Helwingia japonica (Thunb.) F.Dietr. var. parvifolia Makino	0	0	0	0	0	0	0	0	0	0	0	0	0	0	0	0	0	0	0	0	0	0	0	0	0	0	0	0	0	0	0	0	0	0	0	0	0	0	0	0	0	0	0	0	0	0	0	0	0
Asplenium anogrammoides Christ ex H.L_v.	0	0	0	0	0	0	0	0	0	0	0	0	0	2	0	0	0	0	0	0	0	0	0	0	0	0	0	0	0	0	0	0	0	0	0	0	0	0	0	0	0	0	0	0	0	0	0	0	0
Rubus pectinellus Maxim.	0	0	0	0	0	0	0	0	0	0	0	0	0	0	0	0	0	0	0	0	0	0	0	0	0	0	0	0	0	0	0	0	0	0	0	0	0	0	0	0	0	0	0	0	0	0	0	0	0
Clematis pierotii Miq.	0	0	0	0	0	0	0	0	0	0	0	0	0	0	0	0	0	0	0	0	0	0	0	0	0	0	0	0	0	0	0	0	0	0	0	0	0	0	0	0	0	0	0	0	0	0	0	0	0
Rhododendron reticulatum D.Don ex G.Don	0	0	0	0	0	0	0	0	0	0	0	0	0	0	0	0	0	0	0	0	0	0	0	0	0	0	0	0	0	0	0	0	0	0	0	0	0	0	0	0	0	0	0	0	0	0	0	0	0
Briza maxima L.	0	0	0	0	0	0	0	0	0	0	0	0	0	0	0	0	0	0	0	0	0	0	0	0	0	0	0	0	0	0	0	0	0	0	0	0	0	0	0	0	0	0	0	0	0	0	0	0	0
Phyllanthus flexuosus (Siebold et Zucc.) M_ll.Arg.	0	0	0	0	0	0	0	0	0	0	0	0	0	0	0	0	0	0	0	0	0	0	0	0	0	0	0	0	0	0	0	0	0	0	0	0	0	0	0	0	0	0	0	0	0	0	0	0	0
Damnacanthus indicus C.F.Gaertn. var. lancifolius Makino f. oblongus (Koidz.) Sugim.	0	0	0	0	0	0	0	0	0	0	0	0	0	0	0	0	0	0	0	0	0	0	0	0	0	0	0	0	0	0	0	0	0	0	0	0	0	0	0	0	0	0	0	0	0	0	0	0	0
Elaeocarpus japonicus Siebold et Zucc.	0	0	0	0	0	0	0	0	0	0	0	0	0	0	0	0	0	0	0	0	0	0	0	0	0	0	0	0	0	0	0	0	0	0	0	0	0	0	0	0	0	0	0	0	0	0	0	0	0
Ophioglossum petiolatum Hook.	0	0	0	0	0	0	0	0	0	0	0	0	0	0	0	0	0	0	0	0	0	0	0	0	0	0	0	0	0	0	0	0	0	0	0	0	0	0	0	0	0	0	0	0	0	0	0	0	0
Machilus kobu Maxim.	0	0	0	0	0	0	0	0	0	0	0	0	0	0	0	0	0	0	0	0	0	0	0	0	0	0	0	0	0	0	0	0	0	0	0	0	0	0	0	0	0	0	0	0	0	0	0	0	0
Magnolia kobus DC.	0	0	0	0	0	0	0	0	0	0	0	0	0	0	0	0	0	0	0	0	0	0	0	0	0	0	0	0	0	0	0	0	0	0	0	0	0	0	0	0	0	0	0	0	0	0	0	0	0
Arthraxon hispidus (Thunb.) Makino	0	0	0	0	0	0	0	0	0	0	0	0	0	0	0	0	0	0	0	0	0	0	0	0	0	0	0	0	0	0	0	0	0	0	0	0	0	0	0	0	0	0	0	0	0	0	0	0	0
Ribes japonicum Maxim.	0	0	0	0	0	0	0	0	0	0	0	0	0	0	0	0	0	0	0	0	0	0	0	0	0	0	0	0	0	0	0	0	0	0	0	0	0	0	0	0	0	0	0	0	0	0	0	0	0
Scirpus fuirenoides Maxim.	0	0	0	0	0	0	0	0	0	0	0	0	0	0	0	0	0	0	0	0	0	0	0	0	0	0	0	0	0	0	0	0	0	0	0	0	0	0	0	0	0	0	0	0	0	0	0	0	0
Indigofera pseudotinctoria Matsum.	0	0	0	0	0	0	0	0	0	0	0	0	0	0	0	0	0	0	0	0	0	0	0	0	0	0	0	0	0	0	0	0	0	0	0	0	0	0	0	0	0	0	0	0	0	0	0	0	0
Oenothera laciniata Hill	0	0	0	0	0	0	0	0	0	0	0	0	0	0	0	0	0	0	0	0	0	0	0	0	0	0	0	0	0	0	0	0	0	0	0	0	0	0	0	0	0	0	0	0	0	0	0	0	0
Euonymus alatus (Thunb.) Siebold var. alatus f. striatus (Thunb.) Makino	0	0	0	0	0	0	0	0	0	0	0	0	0	0	0	0	0	0	1	0	0	0	0	0	0	0	0	0	0	0	0	0	0	0	0	0	0	0	0	0	0	0	0	0	0	0	0	0	0
Phyllanthus lepidocarpus Siebold et Zucc.	0	0	0	0	0	0	0	0	0	0	0	0	0	0	0	0	0	0	0	0	0	0	0	0	0	0	0	0	0	0	0	0	0	0	0	0	0	0	0	0	0	0	0	0	0	0	0	0	0
Acer micranthum Siebold et Zucc.	0	0	0	0	0	0	0	0	0	0	0	0	0	0	0	0	0	0	0	0	0	0	0	0	0	0	0	0	0	0	0	0	0	0	0	0	0	0	0	0	0	0	0	0	0	0	0	0	0
Pilea notata C.H.Wright	0	0	0	0	0	0	0	0	0	0	0	0	0	0	0	0	0	0	0	0	0	0	0	0	0	0	0	0	0	0	0	0	0	0	0	0	0	0	0	0	0	0	0	0	0	0	0	0	0
Melica nutans L.	0	0	0	0	0	0	0	0	0	0	0	0	0	0	0	0	0	0	0	0	0	0	0	0	0	0	0	0	0	0	0	0	0	0	0	0	0	0	0	0	0	0	0	0	0	0	0	0	0
Avenella flexuosa (L.) Drejer	0	0	0	0	0	0	0	0	0	0	0	0	0	0	0	0	0	0	0	0	0	0	0	0	0	0	0	0	0	0	0	0	0	0	0	0	0	0	0	0	0	0	0	0	0	0	0	0	0
Tsuga diversifolia (Maxim.) Mast.	0	0	0	0	0	0	0	0	0	0	0	0	0	0	0	0	0	0	0	0	0	0	0	0	0	0	0	0	0	0	0	0	0	0	0	0	0	0	0	0	0	0	0	0	0	0	0	0	0
Medicago lupulina L.	0	0	0	0	0	0	0	0	0	0	0	0	0	0	0	0	0	0	0	0	0	0	0	0	0	0	0	0	0	0	0	0	0	0	0	0	0	0	0	0	0	0	0	0	0	0	0	0	0
Trifolium dubium Sibth.	0	0	0	0	0	0	0	0	0	0	0	0	0	0	0	0	0	0	0	0	0	0	0	0	0	0	0	0	0	0	0	0	0	0	0	0	0	0	0	0	0	0	0	0	0	0	0	0	0
Sigesbeckia glabrescens (Makino) Makino	0	0	0	0	0	0	0	0	0	0	0	0	0	0	0	0	0	0	0	0	0	0	0	0	0	0	0	0	0	0	0	0	0	0	0	0	0	0	0	0	0	0	0	0	0	0	0	0	0
Digitaria radicosa (J.Presl) Miq.	0	0	0	0	0	0	0	0	0	0	0	0	0	0	0	0	0	0	0	0	0	0	0	0	0	0	0	0	0	0	0	0	0	0	0	0	0	0	0	0	0	0	0	0	0	0	0	0	0
Drosera spatulata Labill.	0	0	0	0	0	0	0	0	0	0	0	0	0	0	0	0	0	0	0	0	0	0	0	0	0	0	0	0	0	0	0	0	0	0	0	0	0	0	0	0	0	0	0	0	0	0	0	0	0
Woodwardia orientalis Sw.	0	0	0	0	0	0	0	0	0	0	0	0	0	0	0	0	0	0	0	0	0	0	0	0	0	0	0	0	0	0	0	0	0	0	0	0	0	0	0	0	0	0	0	0	0	0	0	0	0
Sedum bulbiferum Makino	0	0	0	0	0	0	0	0	0	0	0	0	0	0	0	0	0	0	0	0	0	0	0	0	0	0	0	0	0	0	0	0	0	0	0	0	0	0	0	0	0	0	0	0	0	0	0	0	0
Laportea cuspidata (Wedd.) Friis f. bulbifera (Kitam.) Fukuoka et Kurosaki	0	0	0	0	0	0	0	0	0	0	0	0	0	0	0	0	0	0	0	0	0	0	0	0	0	0	0	0	0	0	0	0	0	0	0	0	0	0	0	0	0	0	0	0	0	0	0	0	0
Pittosporum illicioides Makino	0	0	0	0	0	0	0	0	0	0	0	0	0	0	0	0	0	0	0	0	0	0	0	0	0	0	0	0	0	0	0	0	0	0	0	0	0	0	0	0	0	0	0	0	0	0	0	0	0
Viburnum plicatum Thunb. var. parvifolium Miq.	0	0	0	0	0	0	0	0	0	0	0	0	0	0	0	0	0	0	0	0	0	0	0	0	0	0	0	0	0	0	0	0	0	0	0	0	0	0	0	0	0	0	0	0	0	0	0	0	0
Rhododendron pentandrum (Maxim.) Craven	0	0	0	0	0	0	0	0	0	0	0	0	0	0	0	0	0	0	0	0	0	0	0	0	0	0	0	0	0	0	0	0	0	0	0	0	0	0	0	0	0	0	0	0	0	0	0	0	0
Pleioblastus kongosanensis Makino	0	0	0	0	0	0	0	0	0	0	0	0	0	0	0	0	0	0	0	0	0	0	0	0	0	0	0	0	0	0	0	0	0	0	0	0	0	0	0	0	0	0	0	0	0	0	0	0	0
Mussaenda parviflora Miq.	0	0	0	0	0	0	0	0	0	0	0	0	0	0	0	0	0	0	0	0	0	0	0	0	0	0	0	0	0	0	0	0	0	0	0	0	0	0	0	0	0	0	0	0	0	0	0	0	0
Cardamine leucantha (Tausch) O.E.Schulz	0	0	0	0	0	0	0	0	0	0	0	0	0	0	0	0	0	0	0	0	0	0	0	0	0	0	0	0	0	0	0	0	0	0	0	0	0	0	0	0	0	0	0	0	0	0	0	0	0
Carex maximowiczii Miq. var. maximowiczii	0	0	0	0	0	0	0	0	0	0	0	0	0	0	0	0	0	0	0	0	0	0	0	0	0	0	0	0	0	0	0	0	0	0	0	0	0	0	0	0	0	0	0	0	0	0	0	0	0
Actinostemma tenerum Griff.	0	0	0	0	0	0	0	0	0	0	0	0	0	0	0	0	0	0	0	0	0	0	0	0	0	0	0	0	0	0	0	0	0	0	0	0	0	0	0	0	0	0	0	0	0	0	0	0	0
Tapeinidium pinnatum (Cav.) C.Chr.	0	0	0	0	0	0	0	0	0	0	0	0	0	0	0	0	0	0	0	0	0	0	0	0	0	0	0	0	0	0	0	0	0	0	0	0	0	0	0	0	0	0	0	0	0	0	0	0	0
Cornus canadensis L.	0	0	0	0	0	0	0	0	0	0	0	0	0	0	0	0	0	0	0	0	0	0	0	0	0	0	0	0	0	0	0	0	0	0	0	0	0	0	0	0	0	0	0	0	0	0	0	0	0
Sesamum indicum L.	0	0	0	0	0	0	0	0	0	0	0	0	0	0	0	0	0	0	0	0	0	0	0	0	0	0	0	0	0	0	0	0	0	0	0	0	0	0	0	0	0	0	0	0	0	0	0	0	0
Viburnum sieboldii Miq.	0	0	0	0	0	0	0	0	0	0	0	0	0	0	0	0	0	0	0	0	0	0	0	0	0	0	0	0	0	0	0	0	0	0	0	0	0	0	0	0	0	0	0	0	0	0	0	0	0
Aster glehnii F.Schmidt var. hondoensis Kitam.	0	0	0	0	0	0	0	0	0	0	0	0	0	0	0	0	0	0	0	0	0	0	0	0	0	0	0	0	0	0	0	0	0	0	0	0	0	0	0	0	0	0	0	0	0	0	0	0	0
Staphylea japonica (Thunb.) Mabb.	0	0	0	0	0	0	0	0	0	0	0	0	0	0	0	0	0	0	0	0	0	0	0	0	0	0	0	0	0	0	0	0	0	0	0	0	0	0	0	0	0	0	0	0	0	0	0	0	0
Salix vulpina Andersson subsp. alopochroa (Kimura) H.Ohashi et Yonek.	0	0	0	0	0	0	0	0	0	0	0	0	0	0	0	0	0	0	0	0	0	0	0	0	0	0	0	0	0	0	0	0	0	0	0	0	0	0	0	0	0	0	0	0	0	0	0	0	0
Persicaria foliosa (H.Lindb.) Kitag. var. nikaii (Makino) H.Hara	0	0	0	0	0	0	0	0	0	0	0	0	0	0	0	0	0	0	0	0	0	0	0	0	0	0	0	0	0	0	0	0	0	0	0	0	0	0	0	0	0	0	0	0	0	0	0	0	0
Polystichum pseudomakinoi Tagawa	0	0	0	0	0	0	0	0	0	0	0	0	0	0	0	0	0	0	0	0	0	0	0	0	0	0	0	0	0	0	0	0	0	0	0	0	0	0	0	0	0	0	0	0	0	0	0	0	0
Dryopteris championii (Benth.) C.Chr. ex Ching	0	0	0	0	0	0	0	0	0	0	0	0	0	0	0	0	0	0	0	0	0	0	0	0	0	0	0	0	0	0	0	0	0	0	0	0	0	0	0	0	0	0	0	0	0	0	0	0	0
Osmolindsaea japonica (Baker) Lehtonen et Christenh.	0	0	0	0	0	0	0	0	0	0	0	0	0	0	0	0	0	0	0	0	0	0	0	0	0	0	0	0	0	0	0	0	0	0	0	0	0	0	0	0	0	0	0	0	0	0	0	0	0
Rhododendron nudipes Nakai	0	0	0	0	0	0	0	0	0	0	0	0	0	0	0	0	0	0	0	0	0	0	0	0	0	0	0	0	0	0	0	0	0	0	0	0	0	0	0	0	0	0	0	0	0	0	0	0	0
Cremastra appendiculata (D.Don) Makino var. variabilis (Blume) I.D.Lund	0	0	0	0	0	0	0	0	0	0	0	0	0	0	0	0	0	0	0	0	0	0	0	0	0	0	0	0	0	0	0	0	0	0	0	0	0	0	0	0	0	0	0	0	0	0	0	0	0
Cleyera japonica Thunb.	0	0	0	0	0	0	0	0	0	0	0	0	0	0	0	0	0	0	0	0	0	0	0	0	0	0	0	0	0	0	0	0	0	0	0	0	0	0	0	0	0	0	0	0	0	0	0	0	0
Anodendron affine (Hook. et Arn.) Druce	0	0	0	0	0	0	0	0	0	0	0	0	0	0	0	0	0	0	0	0	0	0	0	0	0	0	0	0	0	0	0	0	0	0	0	0	0	0	0	0	0	0	0	0	0	0	0	0	0
Polystichum retrosopaleaceum (Kodama) Tagawa	0	0	0	0	0	0	0	0	0	0	0	0	0	0	0	0	0	0	0	0	0	0	0	0	0	0	0	0	0	0	0	0	0	0	0	0	0	0	0	0	0	0	0	0	0	0	0	0	0
Hibiscus makinoi Jotani et H.Ohba	0	0	0	0	0	0	0	0	0	0	0	0	0	0	0	0	0	0	0	0	0	0	0	0	0	0	0	0	0	0	0	0	0	0	0	0	0	0	0	0	0	0	0	0	0	0	0	0	0
Athyrium oblitescens Sa.Kurata	0	0	0	0	0	0	0	0	0	0	0	0	0	0	0	0	0	0	0	0	0	0	0	0	0	0	0	0	0	0	0	0	0	0	0	0	0	0	0	0	0	0	0	0	0	0	0	0	0
Mazus miquelii Makino	0	0	0	0	0	0	0	0	0	0	0	0	0	0	0	0	0	0	0	0	0	0	0	0	0	0	0	0	0	0	0	0	0	0	0	0	0	0	0	0	0	0	0	0	0	0	0	0	0
Habenaria radiata (Thunb.) Spreng.	0	0	0	0	0	0	0	0	0	0	0	0	0	0	0	0	0	0	0	0	0	0	0	0	0	0	0	0	0	0	0	0	0	0	0	0	0	0	0	0	0	0	0	0	0	0	0	0	0
Persicaria odorata (Lour.) Soj_k subsp. conspicua (Nakai) Yonek.	0	0	0	0	0	0	0	0	0	0	0	0	0	0	0	0	0	0	0	0	0	0	0	0	0	0	0	0	0	0	0	0	0	0	0	0	0	0	0	0	0	0	0	0	0	0	0	0	0
Rhododendron tashiroi Maxim.	0	0	0	0	0	0	0	0	0	0	0	0	0	0	0	0	0	0	0	0	0	0	0	0	0	0	0	0	0	0	0	0	0	0	0	0	0	0	0	0	0	0	0	0	0	0	0	0	0
Alnus trabeculosa Hand.-Mazz.	0	0	0	0	0	0	0	0	0	0	0	0	0	0	0	0	0	0	0	0	0	0	0	0	0	0	0	0	0	0	0	0	0	0	0	0	0	0	0	0	0	0	0	0	0	0	0	0	0
Leptatherum japonicum Franch. et Sav. var. japonicum	0	0	0	0	0	0	0	0	0	0	0	0	0	0	0	0	0	0	0	0	0	0	0	0	0	0	0	0	0	0	0	0	0	0	0	0	0	0	0	0	0	0	0	0	0	0	0	0	0
Lophatherum gracile Brongn.	0	0	0	0	0	0	0	0	0	0	0	0	0	0	0	0	0	0	0	0	0	0	0	0	0	0	0	0	0	0	0	0	0	0	0	0	0	0	0	0	0	0	0	0	0	0	0	0	0
Carex pachygyna Franch. et Sav.	0	0	0	0	0	0	0	0	0	0	0	0	0	0	0	0	0	0	0	0	0	0	0	0	0	0	0	0	0	0	0	0	0	0	0	0	0	0	0	0	0	0	0	0	0	0	0	0	0
Cephalanthera longibracteata Blume	0	0	0	0	0	0	0	0	0	0	0	0	0	0	0	0	0	0	0	0	0	0	0	0	0	0	0	0	0	0	0	0	0	0	0	0	0	0	0	0	0	0	0	0	0	0	0	0	0
Potamogeton wrightii Morong	0	0	0	0	0	0	0	0	0	0	0	0	0	0	0	0	0	0	0	0	0	0	0	0	0	0	0	0	0	0	0	0	0	0	0	0	0	0	0	0	0	0	0	0	0	0	0	0	0
Lilium japonicum Houtt.	0	0	0	0	0	0	0	0	0	0	0	0	0	0	0	0	0	0	0	0	0	0	0	0	0	0	0	0	0	0	0	0	0	0	0	0	0	0	0	0	0	0	0	0	0	0	0	0	0
Camellia sasanqua Thunb.	0	0	0	0	0	0	0	0	0	0	0	0	0	0	0	0	0	0	0	0	0	0	0	0	0	0	0	0	0	0	0	0	0	0	0	0	0	0	0	0	0	0	0	0	0	0	0	0	0
Carpesium glossophyllum Maxim.	0	0	0	0	0	0	0	0	0	0	0	0	0	0	0	0	0	0	0	0	0	0	0	0	0	0	0	0	0	0	0	0	0	0	0	0	0	0	0	0	0	0	0	0	0	0	0	0	0
Loxogramme duclouxii Christ	0	0	0	0	0	0	0	0	0	0	0	0	0	0	0	0	0	0	0	0	0	0	0	0	0	0	0	0	0	0	0	0	0	0	0	0	0	0	0	0	0	0	0	0	0	0	0	0	0
Peperomia japonica Makino	0	0	0	0	0	0	0	0	0	0	0	0	0	0	0	0	0	0	0	0	0	0	0	0	0	0	0	0	0	0	0	0	0	0	0	0	0	0	0	0	0	0	0	0	0	0	0	0	0
Rhododendron indicum (L.) Sweet	0	0	0	0	0	0	0	0	0	0	0	0	0	0	0	0	0	0	0	0	0	0	0	0	0	0	0	0	0	0	0	0	0	0	0	0	0	0	0	0	0	0	0	0	0	0	0	0	0
Scrophularia musashiensis Bonati	0	0	0	0	0	0	0	0	0	0	0	0	0	0	0	0	0	0	0	0	0	0	0	0	0	0	0	0	0	0	0	0	0	0	0	0	0	0	0	0	0	0	0	0	0	0	0	0	0
Ophiorrhiza japonica Blume	0	0	0	0	0	0	0	0	0	0	0	0	0	0	0	0	0	0	0	0	0	0	0	0	0	0	0	0	0	0	0	0	0	0	0	0	0	0	0	0	0	0	0	0	0	0	0	0	0
Diplazium x satsumense Sa.Kurata	0	0	0	0	0	0	0	0	0	0	0	0	0	0	0	0	0	0	0	0	0	0	0	0	0	0	0	0	0	0	0	0	0	0	0	0	0	0	0	0	0	0	0	0	0	0	0	0	0
Smilax bracteata C.Presl var. bracteata	0	0	0	0	0	0	0	0	0	0	0	0	0	0	0	0	0	0	0	0	0	0	0	0	0	0	0	0	0	0	0	0	0	0	0	0	0	0	0	0	0	0	0	0	0	0	0	0	0
Deparia x birii Fraser-Jenk.	0	0	0	0	0	0	0	0	0	0	0	0	0	0	0	0	0	0	0	0	0	0	0	0	0	0	0	0	0	0	0	0	0	0	0	0	0	0	0	0	0	0	0	0	0	0	0	0	0
Carex ligulata Nees	0	0	0	0	0	0	0	0	0	0	0	0	0	0	0	0	0	0	0	0	0	0	0	0	0	0	0	0	0	0	0	0	0	0	0	0	0	0	0	0	0	0	0	0	0	0	0	0	0
Persicaria maackiana (Regel) Nakai	0	0	0	0	0	0	0	0	0	0	0	0	0	0	0	0	0	0	0	0	0	0	0	0	0	0	0	0	0	0	0	0	0	0	0	0	0	0	0	0	0	0	0	0	0	0	0	0	0
Athyrium deltoidofrons Makino	0	0	0	0	0	0	0	0	0	0	0	0	0	0	0	0	0	0	0	0	0	0	0	0	0	0	0	0	0	0	0	0	0	0	0	0	0	0	0	0	0	0	0	0	0	0	0	0	0
Persicaria lapathifolia (L.) Delarbre var. incana (Roth) H.Hara	0	0	0	0	0	0	0	0	0	0	0	0	0	0	0	0	0	0	0	0	0	0	0	0	0	0	0	0	0	0	0	0	0	0	0	0	0	0	0	0	0	0	0	0	0	0	0	0	0
Kadsura japonica (L.) Dunal	0	0	0	0	0	0	0	0	0	0	0	0	0	0	0	0	0	0	0	0	0	0	0	0	0	0	0	0	0	0	0	0	0	0	0	0	0	0	0	0	0	0	0	0	0	0	0	0	0
Sorbus commixta Hedl. var. rufoferruginea C.K.Schneid.	0	0	0	0	0	0	0	0	0	0	0	0	0	0	0	0	0	0	0	0	0	0	0	0	0	0	0	0	0	0	0	0	0	0	0	0	0	0	0	0	0	0	0	0	0	0	0	0	0
Leersia sayanuka Ohwi	0	0	0	0	0	0	0	0	0	0	0	0	0	0	0	0	0	0	0	0	0	0	0	0	0	0	0	0	0	0	0	0	0	0	0	0	0	0	0	0	0	0	0	0	0	0	0	0	0
Enkianthus campanulatus (Miq.) G.Nicholson	0	0	0	0	0	0	0	0	0	0	0	0	0	0	0	0	0	0	0	0	0	0	0	0	0	0	0	0	0	0	0	0	0	0	0	0	0	0	0	0	0	0	0	0	0	0	0	0	0
Cimicifuga simplex (DC.) Wormsk. ex Turcz.	0	0	0	0	0	0	0	0	0	0	0	0	0	0	0	0	0	0	0	0	0	0	0	0	0	0	0	0	0	0	0	0	0	0	0	0	0	0	0	0	0	0	0	0	0	0	0	0	0
Smilax china L.	0	0	0	0	0	0	0	0	0	0	0	0	0	0	0	0	0	0	0	0	0	0	0	0	0	0	0	0	0	0	0	0	0	0	0	0	0	0	0	0	0	0	0	0	0	0	0	0	0
Actinidia arguta (Siebold et Zucc.) Planch. ex Miq. var. arguta	0	0	0	0	0	0	0	0	0	0	0	0	0	0	0	0	0	0	0	0	0	0	0	0	0	0	0	0	0	0	0	0	0	0	0	0	0	0	0	0	0	0	0	0	0	0	0	0	0
Cirsium yezoense (Maxim.) Makino	0	0	0	0	0	0	0	0	0	0	0	0	0	0	0	0	0	0	0	0	0	0	0	0	0	0	0	0	0	0	0	0	0	0	0	0	0	0	0	0	0	0	0	0	0	0	0	0	0
Tephroseris pierotii (Miq.) Holub	0	0	0	0	0	0	0	0	0	0	0	0	0	0	0	0	0	0	0	0	0	0	0	0	0	0	0	0	0	0	0	0	0	0	0	0	0	0	0	0	0	0	0	0	0	0	0	0	0
Hypericum pseudopetiolatum R.Keller	0	0	0	0	0	0	0	0	0	0	0	0	0	0	0	0	0	0	0	0	0	0	0	0	0	0	0	0	0	0	0	0	0	0	0	0	0	0	0	0	0	0	0	0	0	0	0	0	0
Lobelia sessilifolia Lamb.	0	0	0	0	0	0	0	0	0	0	0	0	0	0	0	0	0	0	0	0	0	0	0	0	0	0	0	0	0	0	0	0	0	0	0	0	0	0	0	0	0	0	0	0	0	0	0	0	0
Nemosenecio nikoensis (Miq.) B.Nord.	0	0	0	0	0	0	0	0	0	0	0	0	0	0	0	0	0	0	0	0	0	0	0	0	0	0	0	0	0	0	0	0	0	0	0	0	0	0	0	0	0	0	0	0	0	0	0	0	0
Pterocarya rhoifolia Siebold et Zucc.	0	0	0	0	0	0	0	0	0	0	0	0	0	0	0	0	0	0	0	0	0	0	0	0	0	0	0	0	0	0	0	0	0	0	0	0	0	0	0	0	0	0	0	0	0	0	0	0	0
Carpinus cordata Blume var. cordata	0	0	0	0	0	0	0	0	0	0	0	0	0	0	0	0	0	0	0	0	0	0	0	0	0	0	0	0	0	0	0	0	0	0	0	0	0	0	0	0	0	0	0	0	0	0	0	0	0
Aster rugulosus Maxim.	0	0	0	0	0	0	0	0	0	0	0	0	0	0	0	0	0	0	0	0	0	0	0	0	0	0	0	0	0	0	0	0	0	0	0	0	0	0	0	0	0	0	0	0	0	0	0	0	0
Euonymus melananthus Franch. et Sav.	0	0	0	0	0	0	0	0	0	0	0	0	0	0	0	0	0	0	0	0	0	0	0	0	0	0	0	0	0	0	0	0	0	0	0	0	0	0	0	0	0	0	0	0	0	0	0	0	0
Deinostema violaceum (Maxim.) T.Yamaz.	0	0	0	0	0	0	0	0	0	0	0	0	0	0	0	0	0	0	0	0	0	0	0	0	0	0	0	0	0	0	0	0	0	0	0	0	0	0	0	0	0	0	0	0	0	0	0	0	0
Stellaria diversiflora Maxim.	0	0	0	0	0	0	0	0	0	0	0	0	0	0	0	0	0	0	0	0	0	0	0	0	0	0	0	0	0	0	0	0	0	0	0	0	0	0	0	0	0	0	0	0	0	0	0	0	0
Eupatorium lindleyanum DC.	0	0	0	0	0	0	0	0	0	0	0	0	0	0	0	0	0	0	0	0	0	0	0	0	0	0	0	0	0	0	0	0	0	0	0	0	0	0	0	0	0	0	0	0	0	0	0	0	0
Symplocos sawafutagi Nagam.	0	0	0	0	0	0	0	0	0	0	0	0	0	0	0	0	0	0	0	0	0	0	0	0	0	0	0	0	0	0	0	0	0	0	0	0	0	0	0	0	0	0	0	0	0	0	0	0	0
Veronica muratae T.Yamaz.	0	0	0	0	0	0	0	0	0	0	0	0	0	0	0	0	0	0	0	0	0	0	0	0	0	0	0	0	0	0	0	0	0	0	0	0	0	0	0	0	0	0	0	0	0	0	0	0	0
Dichocarpum nipponicum (Franch.) W.T.Wang et P.K.Hsiao var. sarmentosum (Ohwi) Tamura et K.Kosuge	0	0	0	0	0	0	0	0	0	0	0	0	0	0	0	0	0	0	0	0	0	0	0	0	0	0	0	0	0	0	0	0	0	0	0	0	0	0	0	0	0	0	0	0	0	0	0	0	0
Isodon shikokianus (Makino) H.Hara var. occidentalis Murata	0	0	0	0	0	0	0	0	0	0	0	0	0	0	0	0	0	0	0	0	0	0	0	0	0	0	0	0	0	0	0	0	0	0	0	0	0	0	0	0	0	0	0	0	0	0	1	0	0
Schoenoplectus triqueter (L.) Palla	0	0	0	0	0	0	0	0	0	0	0	0	0	0	0	0	0	0	0	0	0	0	0	0	0	0	0	0	0	0	0	0	0	0	0	0	0	0	0	0	0	0	0	0	0	0	0	0	0
Vitis flexuosa Thunb.	0	0	0	0	0	0	0	0	0	0	0	0	0	0	0	0	0	0	0	0	0	0	0	0	0	0	0	0	0	0	0	0	0	0	0	0	0	0	0	0	0	0	0	0	0	0	0	0	0
Lindsaea javanensis Blume	0	0	0	0	0	0	0	0	0	0	0	0	0	0	0	0	0	0	0	0	0	0	0	0	0	0	0	0	0	0	0	0	0	0	0	0	0	0	0	0	0	0	0	0	0	0	0	0	0
Diphylleia grayi F.Schmidt	0	0	0	0	0	0	0	0	0	0	0	0	0	0	0	0	0	0	0	0	0	0	0	0	0	0	0	0	0	0	0	0	0	0	0	0	0	0	0	0	0	0	0	0	0	0	0	0	0
Zanthoxylum piperitum (L.) DC.	0	0	0	0	0	0	0	0	0	0	0	0	1	0	0	0	0	0	0	0	0	0	0	0	0	0	0	0	0	0	0	0	0	0	0	0	0	0	0	0	0	0	0	0	0	0	0	0	0
Pellionia radicans (Siebold et Zucc.) Wedd. var. minima (Makino) Hatus.	0	0	0	0	0	0	1	0	0	0	0	0	0	0	0	0	0	0	0	0	0	0	0	0	0	0	0	0	0	0	0	0	0	0	0	0	0	0	0	0	0	0	0	0	0	0	0	0	0
Asarum hexalobum F.Maek. var. hexalobum	0	0	0	0	0	0	0	0	0	0	0	0	0	0	0	0	0	0	0	0	0	0	0	0	0	0	0	0	0	0	0	0	0	0	0	0	0	0	0	0	0	0	0	0	0	0	0	0	0
Amelanchier asiatica (Siebold et Zucc.) Endl. ex Walp.	0	0	0	0	0	0	0	0	0	0	0	0	0	0	0	0	0	0	0	0	0	0	0	0	0	0	0	0	0	0	0	0	0	0	0	0	0	0	0	0	0	0	0	0	0	0	0	0	0
Trigastrotheca stricta (L.) Thulin	0	0	0	0	0	0	0	0	0	0	0	0	0	0	0	0	0	0	0	0	0	0	0	0	0	0	0	0	0	0	0	0	0	0	0	0	0	0	0	0	0	0	0	0	0	0	0	0	0
Ilex buergeri Miq.	0	0	0	0	0	0	0	0	0	0	0	0	0	0	0	0	0	0	0	0	0	0	0	0	0	0	0	0	0	0	0	0	0	0	0	0	0	0	0	0	0	0	0	0	0	0	0	0	0
Fimbristylis spathacea Roth	0	0	0	0	0	0	0	0	0	0	0	0	0	0	0	0	0	0	0	0	0	0	0	0	0	0	0	0	0	0	0	0	0	0	0	0	0	0	0	0	0	0	0	0	0	0	0	0	0
Pedicularis resupinata L.	0	0	0	0	0	0	0	0	0	0	0	0	0	0	0	0	0	0	0	0	0	0	0	0	0	0	0	0	0	0	0	0	0	0	0	0	0	0	0	0	0	0	0	0	0	0	0	0	0
Carex scabrifolia Steud.	0	0	0	0	0	0	0	0	0	0	0	0	0	0	0	0	0	0	0	0	0	0	0	0	0	0	0	0	0	0	0	0	0	0	0	0	0	0	0	0	0	0	0	0	0	0	0	0	0
Fraxinus platypoda Oliv.	0	0	0	0	0	0	0	0	0	0	0	0	0	0	0	0	0	0	0	0	0	0	0	0	0	0	0	0	0	0	0	0	0	0	0	0	0	0	0	0	0	0	0	0	0	0	0	0	0
Smilax riparia A.DC.	0	0	0	0	0	0	0	0	0	0	0	0	0	0	0	0	0	0	0	0	0	0	0	0	0	0	0	0	0	0	0	0	0	0	0	0	0	0	0	0	0	0	0	0	0	0	0	0	0
Eleocharis wichurae Boeck.	0	0	0	0	0	0	0	0	0	0	0	0	0	0	0	0	0	0	0	0	0	0	0	0	0	0	0	0	0	0	0	0	0	0	0	0	0	0	0	0	0	0	0	0	0	0	0	0	0
Illicium anisatum L.	0	0	0	0	0	0	0	0	0	0	0	0	0	0	0	0	0	0	0	0	0	0	0	0	0	0	0	0	0	0	0	0	0	0	0	0	0	0	0	0	0	0	0	0	0	0	0	0	0
Salix x eriocataphylla Kimura	0	0	0	0	0	0	0	0	0	0	0	0	0	0	0	0	0	0	0	0	0	0	0	0	0	0	0	0	0	0	0	0	0	0	0	0	0	0	0	0	0	0	0	0	0	0	0	0	0
Deparia japonica (Thunb.) M.Kato	0	0	0	0	0	0	0	0	0	0	0	0	0	0	0	0	0	0	0	0	0	0	0	0	0	0	0	0	0	0	0	0	0	0	0	0	0	0	0	0	0	0	0	0	0	0	0	0	0
Athyrium decurrentialatum (Hook.) Copel.	0	0	0	0	0	0	0	0	0	0	0	0	0	0	0	0	0	0	0	0	0	0	0	0	0	0	0	0	0	0	0	0	0	0	0	0	0	0	0	0	0	0	0	0	0	0	0	0	0
Viola shikokiana Makino	0	0	0	0	0	0	0	0	0	0	0	0	0	0	0	0	0	0	0	0	0	0	0	0	0	0	0	0	0	0	0	0	0	0	0	0	0	0	0	0	0	0	0	0	0	0	0	0	0
Calamagrostis tashiroi Ohwi subsp. sikokiana (Ohwi) Tateoka	0	0	0	0	0	0	0	0	0	0	0	0	0	0	0	0	0	0	0	0	0	0	0	0	0	0	0	0	0	0	0	0	0	0	0	0	0	0	0	0	0	0	0	0	0	0	0	0	0
Melampyrum laxum Miq. var. laxum	0	0	0	0	0	0	0	0	0	0	0	0	0	0	0	0	0	0	0	0	0	0	0	0	0	0	0	0	0	0	0	0	0	0	0	0	0	0	0	0	0	0	0	0	0	0	0	0	0
Ardisia quinquegona Blume	0	0	0	0	0	0	0	0	0	0	0	0	0	0	0	0	0	0	0	0	0	0	0	0	0	0	0	0	0	0	0	0	0	0	0	0	0	0	0	0	0	0	0	0	0	0	0	0	0
Angelica pubescens Maxim.	0	0	0	0	0	0	0	0	0	0	0	0	0	0	0	0	0	0	0	0	0	0	0	0	0	0	0	0	0	0	0	0	0	0	0	0	0	0	0	0	0	0	0	0	0	0	0	0	0
Struthiopteris niponica (Kunze) Nakai	0	0	0	0	0	0	0	0	0	0	0	0	0	0	0	0	0	0	0	0	0	0	0	0	0	0	0	0	0	0	0	0	0	0	0	0	0	0	0	0	0	0	0	0	0	0	0	0	0
Haplopteris flexuosa (F_e) E.H.Crane	0	0	0	0	0	0	0	0	0	0	0	0	0	0	0	0	0	0	0	0	0	0	0	0	0	0	0	0	0	0	0	0	0	0	0	0	0	0	0	0	0	0	0	0	0	0	0	0	0
Scutellaria laeteviolacea	0	0	0	0	0	0	0	0	0	0	0	0	0	0	0	0	0	0	0	0	0	0	0	0	0	0	0	0	0	0	0	0	0	0	0	0	0	0	0	0	0	0	0	0	0	0	0	0	0
Botrychium atrovirens (Sahashi) M.Kato	0	0	0	0	0	0	0	0	0	0	0	0	0	0	0	0	0	0	0	0	0	0	0	0	0	0	0	0	0	0	0	0	0	0	0	0	0	0	0	0	0	0	0	0	0	0	0	0	0
Melilotus officinalis (L.) Pall. subsp. suaveolens (Ledeb.) H.Ohashi	0	0	0	0	0	0	0	0	0	0	0	0	0	0	0	0	0	0	0	0	0	0	0	0	0	0	0	0	0	0	0	0	0	0	0	0	0	0	0	0	0	0	0	0	0	0	0	0	0
Eragrostis curvula (Schrad.) Nees	0	0	0	0	0	0	0	0	0	0	0	0	0	0	0	0	0	0	0	0	0	0	0	0	0	0	0	0	0	0	0	0	0	0	0	0	0	0	0	0	0	0	0	0	0	0	0	0	0
Hypericum senanense Maxim. subsp. senanense	0	0	0	0	0	0	0	0	0	0	0	0	0	0	0	0	0	0	0	0	0	0	0	0	0	0	0	0	0	0	0	0	0	0	0	0	0	0	0	0	0	0	0	0	0	0	0	0	0
Tilia japonica (Miq.) Simonk.	0	0	0	0	0	0	0	0	0	0	0	0	0	0	0	0	0	0	0	0	0	0	0	0	0	0	0	0	0	0	0	0	0	0	0	0	0	0	0	0	0	0	0	0	0	0	0	0	0
Euphorbia sinanensis (Hurus.) T.Kuros. et H.Ohashi	0	0	0	0	0	0	0	0	0	0	0	0	0	0	0	0	0	0	0	0	0	0	0	0	0	0	0	0	0	0	0	0	0	0	0	0	0	0	0	0	0	0	0	1	0	0	0	0	0
Dianthus shinanensis (Yatabe) Makino	0	0	0	0	0	0	0	0	0	0	0	0	0	0	0	0	0	0	0	0	0	0	0	0	0	0	0	0	0	0	0	0	0	0	0	0	0	0	0	0	0	0	0	0	0	0	0	0	0
Davallia mariesii T.Moore ex Baker	0	0	0	0	0	0	0	0	0	0	0	0	0	0	0	0	0	0	0	0	0	0	0	0	0	0	0	0	0	0	0	0	0	0	0	0	0	0	0	0	0	0	0	0	0	0	0	0	0
Arachniodes mutica (Franch. et Sav.) Ohwi	0	0	0	0	0	0	0	0	0	0	0	0	0	0	0	0	0	0	0	0	0	0	0	0	0	0	0	0	0	0	0	0	0	0	0	0	0	0	0	0	0	0	0	0	0	0	0	0	0
Viola violacea Makino var. violacea	0	0	0	0	0	0	0	0	0	0	0	0	0	0	0	0	0	0	0	0	0	0	0	0	0	0	0	0	0	0	0	0	0	0	0	0	0	0	0	0	0	0	0	0	0	0	0	0	0
Zoysia japonica Steud.	0	0	0	0	0	0	0	0	0	0	0	0	0	0	0	0	0	0	0	0	0	0	0	0	0	0	0	0	0	0	0	0	0	0	0	0	0	0	0	0	0	0	0	0	0	0	0	0	0
Carex nervata Franch. et Sav.	0	0	0	0	0	0	0	0	0	0	0	0	0	0	0	0	0	0	0	0	0	0	0	0	0	0	0	0	0	0	0	0	0	0	0	0	0	0	0	0	0	0	0	0	0	0	0	0	0
Cinnamomum doederleinii Engl.	0	0	0	0	0	0	0	0	0	0	0	0	0	0	0	0	0	0	0	0	0	0	0	0	0	0	0	0	0	0	0	0	0	0	0	0	0	0	0	0	0	0	0	0	0	0	0	0	0
Grona heterocarpa (L.) H.Ohashi et K.Ohashi	0	0	0	0	0	0	0	0	0	0	0	0	0	0	0	0	0	0	0	0	0	0	0	0	0	0	0	0	0	0	0	0	0	0	0	0	0	0	0	0	0	0	0	0	0	0	0	0	0
Salix japonica Thunb.	0	0	0	0	0	0	0	0	0	0	0	0	0	0	0	0	0	0	0	0	0	0	0	0	0	0	0	0	0	0	0	0	0	0	0	0	0	0	0	0	0	0	0	0	0	0	0	0	0
Distylium lepidotum Nakai	0	0	0	0	0	0	0	0	0	0	0	0	0	0	0	0	0	0	0	0	0	0	0	0	0	0	0	0	0	0	0	0	0	0	0	0	0	0	0	0	0	0	0	0	0	0	0	0	0
Maesa perlaria (Lour.) Merr. var. formosana (Mez) Yuen P.Yang	0	0	0	0	0	0	0	0	0	0	0	0	0	0	0	0	0	0	0	0	0	0	0	0	0	0	0	0	0	0	0	0	0	0	0	0	0	0	0	0	0	0	0	0	0	0	0	0	0
Murdannia loriformis (Hassk.) R.S.Rao et Kammathy	0	0	0	0	0	0	0	0	0	0	0	0	0	0	0	0	0	0	0	0	0	0	0	0	0	0	0	0	0	0	0	0	0	0	0	0	0	0	0	0	0	0	0	0	0	0	0	0	0
Maackia tashiroi (Yatabe) Makino	0	0	0	0	0	0	0	0	0	0	0	0	0	0	0	0	0	0	0	0	0	0	0	0	0	0	0	0	0	0	0	0	0	0	0	0	0	0	0	0	0	0	0	0	0	0	0	0	0
Corydalis balansae Prain	0	0	0	0	0	0	0	0	0	0	0	0	0	0	0	0	0	0	0	0	0	0	0	0	0	0	0	0	0	0	0	0	0	0	0	0	0	0	0	0	0	0	0	0	0	0	0	0	0
Tarenna subsessilis (A.Gray) T.It_	0	0	0	0	0	0	0	0	0	0	0	0	0	0	0	0	0	0	0	0	0	0	0	0	0	0	0	0	0	0	0	0	0	0	0	0	0	0	0	0	0	0	0	0	0	0	0	0	0
Cyperus cyperinus (Vahl) J.V.Suringar	0	0	0	0	0	0	0	0	0	0	0	0	0	0	0	0	0	0	0	0	0	0	0	0	0	0	0	0	0	0	0	0	0	0	0	0	0	0	0	0	0	0	0	0	0	0	0	0	0
Adenophora tashiroi (Makino et Nakai) Makino et Nakai	0	0	0	0	0	0	0	0	0	0	0	0	0	0	0	0	0	0	0	0	0	0	0	0	0	0	0	0	0	0	0	0	0	0	0	0	0	0	0	0	0	0	0	0	0	0	0	0	0
Paspalum dilatatum Poir.	0	0	0	0	0	0	0	0	0	0	0	0	0	0	0	0	0	0	0	0	0	0	0	0	0	0	0	0	0	0	0	0	0	0	0	0	0	0	0	0	0	0	0	0	0	0	0	0	0
Leptopetalum biflorum (L.) Neupane et N.Wikstr.	0	0	0	0	0	0	1	0	0	0	0	0	0	0	0	0	0	0	0	0	0	0	0	0	0	0	0	0	0	0	0	0	0	0	0	0	0	0	0	0	0	0	0	0	0	0	0	0	0
Myrsine maximowiczii (Koidz.) E.Walker	0	0	0	0	0	0	0	0	0	0	0	0	0	0	0	0	0	0	0	0	0	0	0	0	0	0	0	0	0	0	0	0	0	0	0	0	0	0	0	0	0	0	0	0	0	0	0	0	0
Commelina diffusa Burm.f.	0	0	0	0	0	0	0	0	0	0	0	0	0	0	0	0	0	0	0	0	0	0	0	0	0	0	0	0	0	0	0	0	0	0	0	0	0	0	0	0	0	0	0	0	0	0	0	0	0
Euphorbia hirta L.	0	0	0	0	0	0	0	0	0	0	0	0	0	0	0	0	0	0	0	0	0	0	0	0	0	0	0	0	0	0	0	0	0	0	0	0	0	0	0	0	0	0	0	0	0	0	0	0	0
Calamagrostis autumnalis Koidz. subsp. insularis (Honda) Tateoka	0	0	0	0	0	0	0	0	0	0	0	0	0	0	0	0	0	0	0	0	0	0	0	0	0	0	0	0	0	0	0	0	0	0	0	0	0	0	0	0	0	0	0	0	0	0	0	0	0
Eupatorium luchuense Nakai	0	0	0	0	0	0	0	0	0	0	0	0	0	0	0	0	0	0	0	0	0	0	0	0	0	0	0	0	0	0	0	0	0	0	0	0	0	0	0	0	0	0	0	0	0	0	0	0	0
Aidia canthioides (Champ. ex Benth.) Masam.	0	0	0	0	0	0	0	0	0	0	0	0	0	0	0	0	0	0	0	0	0	0	0	0	0	0	0	0	0	0	0	0	0	0	0	0	0	0	0	0	0	0	0	0	0	0	0	0	0
Osmanthus insularis Koidz.	0	0	0	0	0	0	0	0	0	0	0	0	0	0	0	0	0	0	0	0	0	0	0	0	0	0	0	0	0	0	0	0	0	0	0	0	0	0	0	0	0	0	0	0	0	0	0	0	0
Ilex mertensii Maxim.	0	0	0	0	0	0	0	0	0	0	0	0	0	0	0	0	0	0	0	0	0	0	0	0	0	0	0	0	0	0	0	0	0	0	0	0	0	0	0	0	0	0	0	0	0	0	0	0	0
Spiraea japonica L.f.	0	0	0	0	0	0	0	0	0	0	0	0	0	0	0	0	0	0	0	0	0	0	0	0	0	0	0	0	0	0	0	0	0	0	0	0	0	0	0	0	0	0	0	0	0	0	0	0	0
Filipendula multijuga Maxim.	0	0	0	0	0	0	0	0	0	0	0	0	0	0	0	0	0	0	0	0	0	0	0	0	0	0	0	0	0	0	0	0	0	0	0	0	0	0	0	0	0	0	0	0	0	0	0	0	0
Asplenium boreale (Ohwi ex Sa.Kurata) Nakaike	0	0	0	0	0	0	0	0	0	0	0	0	0	0	0	0	0	0	0	0	0	0	0	0	0	0	0	0	0	0	0	0	0	0	0	0	0	0	0	0	0	0	0	0	0	0	0	0	0
Keiskea japonica Miq.	0	0	0	0	0	0	0	0	0	0	0	0	0	0	0	0	0	0	0	0	0	0	0	0	0	0	0	0	0	0	0	0	0	0	0	0	0	0	0	0	0	0	0	0	0	0	0	0	0
Hypopitys monotropa Crantz	0	0	0	0	0	0	0	0	0	0	0	0	0	0	0	0	0	0	0	0	0	0	0	0	0	0	0	0	0	0	0	0	0	0	0	0	0	0	0	0	0	0	0	0	0	0	0	0	0
Vaccinium bracteatum Thunb.	0	0	0	0	0	0	0	0	0	0	0	0	0	0	0	0	0	0	0	0	0	0	0	0	0	0	0	0	0	0	0	0	0	0	0	0	0	0	0	0	0	0	0	0	0	0	0	0	0
Rhaphiolepis indica (L.) Lindl. var. umbellata (Thunb.) H.Ohashi	0	0	0	0	0	0	0	0	0	0	0	0	0	0	0	0	0	0	0	0	0	0	0	0	0	0	0	0	0	0	0	0	0	0	0	0	0	0	0	0	0	0	0	0	0	0	0	0	0
Aster verticillatus (Reinw.) Brouillet, Semple et Y.L.Chen	0	0	0	0	0	0	0	0	0	0	0	0	0	0	0	0	0	0	0	0	0	0	0	0	0	0	0	0	0	0	0	0	0	0	0	0	0	0	0	0	0	0	0	0	0	0	0	0	0
Goodyera velutina Maxim.	0	0	0	0	0	0	0	0	0	0	0	0	0	0	0	0	0	0	0	0	0	0	0	0	0	0	0	0	0	0	0	0	0	0	0	0	0	0	0	0	0	0	0	0	0	0	0	0	0
Cymbidium goeringii (Rchb.f.) Rchb.f.	0	0	0	0	0	0	0	0	0	0	0	0	0	0	0	0	0	0	0	0	0	0	0	0	0	0	0	0	0	0	0	0	0	0	0	0	0	0	0	0	0	0	0	0	0	0	0	0	0
Carex blepharicarpa Franch.	0	0	0	0	0	0	0	0	0	0	0	0	0	0	0	0	0	0	0	0	0	0	0	0	0	0	0	0	0	0	0	0	0	0	0	0	0	0	0	0	0	0	0	0	0	0	0	0	0
Heloniopsis orientalis (Thunb.) Tanaka	0	0	0	0	0	0	0	0	0	0	0	0	0	0	0	0	0	0	0	0	0	0	0	0	0	0	0	0	0	0	0	0	0	0	0	0	0	0	0	0	0	0	0	0	0	0	0	0	0
Turpinia ternata Nakai	0	0	0	0	0	0	0	0	0	0	0	0	0	0	0	0	0	0	0	0	0	0	0	0	0	0	0	0	0	0	0	0	0	0	0	0	0	0	0	0	0	0	0	0	0	0	0	0	0
Chionographis japonica Maxim.	0	0	0	0	0	0	0	0	0	0	0	0	0	0	0	0	0	0	0	0	0	0	0	0	0	0	0	0	0	0	0	0	0	0	0	0	0	0	0	0	0	0	0	0	0	0	0	0	0
Quercus myrsinifolia Blume	0	0	0	0	0	0	0	0	0	0	0	0	0	0	0	0	0	0	0	0	0	0	0	0	0	0	0	0	0	0	0	0	0	0	0	0	0	0	0	0	0	0	0	0	0	0	0	0	0
Neoshirakia japonica (Siebold et Zucc.) Esser	0	0	0	0	0	0	0	0	0	0	0	0	0	0	0	0	0	0	0	0	0	0	0	1	0	0	0	0	0	0	0	0	0	0	0	0	0	0	0	0	0	0	0	0	0	0	0	0	0
Holcus lanatus L.	0	0	0	0	0	0	0	0	0	0	0	0	0	0	0	0	0	0	0	0	0	0	0	0	0	0	0	0	0	0	0	0	0	0	0	0	0	0	0	0	0	0	0	0	0	0	0	0	0
Carex rhizopoda Maxim.	0	0	0	0	0	0	0	0	0	0	0	0	0	0	0	0	0	1	0	0	0	0	0	0	0	0	0	0	0	0	0	0	0	0	0	0	0	0	0	0	0	0	0	0	0	0	0	0	0
Carex alopecuroides D.Don var. chlorostachya C.B.Clarke	0	0	0	0	0	0	0	0	0	0	0	0	0	0	0	0	0	0	0	0	0	0	0	0	0	0	0	0	0	0	0	0	0	0	0	0	0	0	0	0	0	0	0	0	0	0	0	0	0
Psychotria serpens L.	0	0	0	0	0	0	0	0	0	0	0	0	0	0	0	0	0	0	0	0	0	0	0	0	0	0	0	0	0	0	0	0	0	0	0	0	0	0	0	0	0	0	0	0	0	0	0	0	0
Gaultheria pyroloides Hook.f. et Thomson ex Miq.	0	0	0	0	0	0	0	0	0	0	0	0	0	0	0	0	0	0	0	0	0	0	0	0	0	0	0	0	0	0	0	0	0	0	0	0	0	0	0	0	0	0	0	0	0	0	0	0	0
Glaucidium palmatum Siebold et Zucc.	0	0	0	0	0	0	0	0	0	0	0	0	0	0	0	0	0	0	0	0	0	0	0	0	0	0	0	0	0	0	0	0	0	0	0	0	0	0	0	0	0	0	0	0	0	0	0	0	0
Saussurea nikoensis Franch. et Sav.	0	0	0	0	0	0	0	0	0	0	0	0	0	0	0	0	0	0	0	0	0	0	0	0	0	0	0	0	0	0	0	0	0	0	0	0	0	0	0	0	0	0	0	0	0	0	0	0	0
Angelica polymorpha Maxim.	0	0	0	0	0	0	0	0	0	0	0	0	0	0	0	0	0	0	0	0	0	0	0	0	0	0	0	0	0	0	0	1	0	0	0	0	0	0	0	0	0	0	0	0	0	0	0	0	0
Dryopteris expansa (C.Presl) Fraser-Jenk. et Jermy	0	0	0	0	0	0	0	0	0	0	0	0	0	0	0	0	0	0	0	0	0	0	0	0	0	0	0	0	0	0	0	0	0	0	0	0	0	0	0	0	0	0	0	0	0	0	0	0	0
Abies veitchii Lindl.	0	0	0	0	0	0	0	0	0	0	0	0	0	0	0	0	0	0	0	0	0	0	0	0	0	0	0	0	0	0	0	0	0	0	0	0	0	0	0	0	0	0	0	0	0	0	0	0	0
Aster scaber Thunb.	0	0	0	0	0	0	0	0	0	0	0	0	0	0	0	0	0	0	0	0	0	0	0	0	0	0	0	0	0	0	0	0	0	0	0	0	0	0	0	0	0	0	0	0	0	0	0	0	0
Polystichum x shin-tashiroi Sa.Kurata	0	0	0	0	0	0	0	0	0	0	0	0	0	0	0	0	0	0	0	0	0	0	0	0	0	0	0	0	0	0	0	0	0	0	0	0	0	0	0	0	0	0	0	0	0	0	0	0	0
Astragalus shiroumensis Makino	0	0	0	0	0	0	0	0	0	0	0	0	0	0	0	0	0	0	0	0	0	0	0	0	0	0	0	0	0	0	0	0	0	0	0	0	0	0	0	0	0	0	0	0	0	0	0	0	0
Chenopodium album L.	0	0	0	0	0	0	0	0	0	0	0	0	0	0	0	0	0	0	0	0	0	0	0	0	0	0	0	0	0	0	0	0	0	0	0	0	0	0	0	0	0	0	0	0	0	0	0	0	0
Neolitsea sericea (Blume) Koidz.	0	0	0	0	0	0	0	0	0	0	0	0	0	0	0	0	0	0	0	0	0	0	0	0	0	0	0	0	0	0	0	0	0	0	0	0	0	0	0	0	0	0	0	0	0	0	0	0	0
Trifolium repens L.	0	0	0	0	0	0	0	0	0	0	0	0	0	0	0	0	0	0	0	0	0	0	0	0	0	0	0	0	0	0	0	0	0	0	0	0	0	0	0	0	0	0	0	0	0	0	0	0	0
Vincetoxicum sublanceolatum (Miq.) Maxim. var. macranthum Maxim.	0	0	0	0	0	0	0	0	0	0	0	0	0	0	0	0	0	0	0	0	0	0	0	0	0	0	0	0	0	0	0	0	0	0	0	0	0	0	0	0	0	0	0	0	0	0	0	0	0
Persicaria japonica (Meisn.) Nakai ex Ohki var. japonica	0	0	0	0	0	0	0	0	0	0	0	0	0	0	0	0	0	0	0	0	0	0	0	0	0	0	0	0	0	0	0	0	0	0	0	0	0	0	0	0	0	0	0	0	0	0	0	0	0
Taraxacum albidum Dahlst.	0	0	0	0	0	0	0	0	0	0	0	0	0	0	0	0	0	0	0	0	0	0	0	0	0	0	0	0	0	0	0	0	0	0	0	0	0	0	0	0	0	0	0	0	0	0	0	0	0
Sanguisorba albiflora (Makino) Makino	0	0	0	0	0	0	0	0	0	0	0	0	0	0	0	0	0	0	0	0	0	0	0	0	0	0	0	0	0	0	0	0	0	0	0	0	0	0	0	0	0	0	0	0	0	0	0	0	0
Ixeridium dentatum (Thunb.) Tzvelev subsp. nipponicum (Nakai) Pak et Kawano var. albiflorum (Makino) Tzvelev	0	0	0	0	0	0	0	0	0	0	0	0	0	0	0	0	0	0	0	0	0	0	0	0	0	0	0	0	0	0	0	0	0	0	0	0	0	0	0	0	0	0	0	0	0	0	0	0	0
Chrysosplenium album Maxim. var. album	0	0	0	0	0	0	0	0	0	0	0	0	0	0	0	0	0	0	0	0	0	0	0	0	0	0	0	0	0	0	0	0	0	0	0	0	0	0	0	0	0	0	0	0	0	0	0	0	0
Lindera triloba (Siebold et Zucc.) Blume	0	0	0	0	0	0	0	0	0	0	0	0	0	0	0	0	0	0	0	0	0	0	0	0	0	0	0	0	0	0	0	0	0	0	0	0	0	0	0	0	0	0	0	0	0	0	0	0	0
Rhododendron quinquefolium Bisset et S.Moore	0	0	0	0	0	0	0	0	0	0	0	0	0	0	0	0	0	0	0	0	0	0	0	0	0	0	0	0	0	0	0	0	0	0	0	0	0	0	0	0	0	0	0	0	0	0	0	0	0
Salix dolichostyla Seemen subsp. dolichostyla	0	0	0	0	0	0	0	0	0	0	0	0	0	0	0	0	0	0	0	0	0	0	0	0	0	0	0	0	0	0	0	0	0	0	0	0	0	0	0	0	0	0	0	0	0	0	0	0	0
Diplazium hachijoense Nakai	0	0	0	0	0	0	0	0	0	0	0	0	0	0	0	0	0	0	0	0	0	0	0	0	0	0	0	0	0	0	0	0	0	0	0	0	0	0	0	0	0	0	0	0	0	0	0	0	0
Osmunda banksiifolia (C.Presl) Kuhn	0	0	0	0	0	0	0	0	0	0	0	0	0	0	0	0	0	0	0	0	0	0	0	0	0	0	0	0	0	0	0	0	0	0	0	0	0	0	0	0	0	0	0	0	0	0	0	0	0
Aster leiophyllus Franch. et Sav. var. leiophyllus	0	0	0	0	0	0	0	0	0	0	0	0	0	0	0	0	0	0	0	0	0	0	0	0	0	0	0	0	0	0	0	0	0	0	0	0	0	0	0	0	0	0	0	0	0	0	0	0	0
Lindsaea orbiculata (Lam.) Mett. ex Kuhn var. commixta (Tagawa) K.U.Kramer	0	0	0	0	0	0	0	0	0	0	0	0	0	0	0	0	0	0	0	0	0	0	0	0	0	0	0	0	0	0	0	0	0	0	0	0	0	0	0	0	0	0	0	0	0	0	0	0	0
Leptochilus x shintenensis (Hayata) Nakaike	0	0	0	0	0	0	0	0	0	0	0	0	0	0	0	0	0	0	0	0	0	0	0	0	0	0	0	0	0	0	0	0	0	0	0	0	0	0	0	0	0	0	0	0	0	0	0	0	0
Persicaria neofiliformis (Nakai) Ohki	0	0	0	0	0	0	0	0	0	0	0	0	0	0	0	0	0	0	0	0	0	0	0	0	0	0	0	0	0	0	0	0	0	0	0	0	0	0	0	0	0	0	0	0	0	0	0	0	0
Liparis krameri Franch. et Sav. var. krameri	0	0	0	0	0	0	0	0	0	0	0	0	0	0	0	0	0	0	0	0	0	0	0	0	0	0	0	0	0	0	0	0	0	0	0	0	0	0	0	0	0	0	0	0	0	0	0	0	0
Biancaea decapetala (Roth) O.Deg.	0	0	0	0	0	0	0	0	0	0	0	0	0	0	0	0	0	0	0	0	0	0	0	0	0	0	0	0	0	0	0	0	0	0	0	0	0	0	0	0	0	0	0	0	0	0	0	0	0
Chelonopsis moschata Miq.	0	0	0	0	0	0	0	0	0	0	0	0	0	0	0	0	0	0	0	0	0	0	0	0	0	0	0	0	0	0	0	0	0	0	0	0	0	0	0	0	0	0	0	0	0	0	0	0	0
Cardamine impatiens L. var. impatiens	0	0	0	0	0	0	0	0	0	0	0	0	0	0	0	0	0	0	0	0	0	0	0	0	0	0	0	0	0	0	0	0	0	0	0	0	0	0	0	0	0	0	0	0	0	0	0	0	0
Ophiopogon japonicus (Thunb.) Ker Gawl.	0	0	0	0	0	0	0	0	0	0	0	0	0	0	0	0	0	0	0	0	0	0	0	0	0	0	0	0	0	0	0	0	0	0	0	0	0	0	0	0	0	0	0	0	0	0	0	0	0
Salix eriocarpa Franch. et Sav.	0	0	0	0	0	0	0	0	0	0	0	0	0	0	0	0	0	0	0	0	0	0	0	0	0	0	0	0	0	0	0	0	0	0	0	0	0	0	0	0	0	0	0	0	0	0	0	0	0
Ajuga nipponensis Makino	0	0	0	0	0	0	0	0	0	0	0	0	0	0	0	0	0	0	0	0	0	0	0	0	0	0	0	0	0	0	0	0	0	0	0	0	0	0	0	0	0	0	0	0	0	0	0	0	0
Polystichum tripteron (Kunze) C.Presl	0	0	0	0	0	0	0	0	0	0	1	0	0	0	0	0	0	0	0	0	0	0	0	0	0	0	0	0	0	0	0	0	0	0	0	0	0	0	0	0	0	0	0	0	0	0	0	0	0
Carex ischnostachya Steud. var. ischnostachya	0	0	0	0	0	0	0	0	0	0	0	0	0	0	0	0	0	0	0	0	0	0	0	0	0	0	0	0	0	0	0	0	0	0	0	0	0	0	0	0	0	0	0	0	0	0	0	0	0
Coix lacryma-jobi L. var. lacryma-jobi	0	0	0	0	0	0	0	0	0	0	0	0	0	0	0	0	0	0	0	0	0	0	0	0	0	0	0	0	0	0	0	0	0	0	0	0	0	0	0	0	0	0	0	0	0	0	0	0	0
Brasenia schreberi J.F.Gmel.	0	0	0	0	0	0	0	0	0	0	1	0	0	0	0	0	0	0	0	0	0	0	0	0	0	0	0	0	0	0	0	0	0	0	0	0	0	0	0	0	0	0	0	0	0	0	0	0	0
Corydalis decumbens (Thunb.) Pers.	0	0	0	0	0	0	0	0	0	0	0	0	0	0	0	0	0	0	0	0	0	0	0	0	0	0	0	0	0	0	0	0	0	0	0	0	0	0	0	0	0	0	0	0	0	0	0	0	0
Saxifraga cortusifolia Siebold et Zucc.	0	0	0	0	0	0	0	0	0	0	0	0	0	0	0	0	0	0	0	0	0	0	0	0	0	0	0	0	0	0	0	0	0	0	0	0	0	0	0	0	0	0	0	0	0	0	0	0	0
Platanthera florentii Franch. et Sav.	0	0	0	0	0	0	0	0	0	0	0	0	0	0	0	0	0	0	0	0	0	0	0	0	0	0	0	0	0	0	0	0	0	0	0	0	0	0	0	0	0	0	0	0	0	0	0	0	0
Lonicera japonica Thunb.	0	0	0	0	0	0	0	0	0	0	0	0	0	0	0	0	0	0	0	0	0	0	0	0	0	0	0	0	0	0	0	0	0	0	0	0	0	0	0	0	0	0	0	0	0	0	0	0	0
Rumex acetosa L.	0	0	0	0	0	0	0	0	0	0	0	0	0	0	0	0	0	0	0	0	0	0	0	0	0	0	0	0	0	0	0	0	0	0	0	0	0	0	0	0	0	0	0	0	0	0	0	0	0
Rorippa palustris (L.) Besser	0	0	0	0	0	0	0	0	0	0	0	0	0	0	0	0	0	0	0	0	0	0	0	0	0	0	0	0	0	0	0	0	0	0	0	0	0	0	0	0	0	0	0	0	0	0	0	0	0
Lilium maculatum Thunb.	0	0	0	0	0	0	0	0	0	0	0	0	0	0	0	0	0	0	0	0	0	0	0	0	0	0	0	0	0	0	0	0	0	0	0	0	0	0	0	0	0	0	0	0	0	0	0	0	0
Cryptomeria japonica (L.f.) D.Don	0	0	0	0	0	0	0	0	0	0	0	0	0	0	0	0	0	0	0	0	0	0	0	0	0	0	0	0	0	0	0	0	0	0	0	0	0	0	0	0	0	0	0	0	0	0	0	0	0
Lycopodium annotinum L.	0	0	0	0	0	0	0	0	0	0	0	0	0	0	0	0	0	0	0	0	0	0	0	0	0	0	0	0	0	0	0	0	0	0	0	0	0	0	0	0	0	0	0	0	0	0	0	0	0
Equisetum arvense L.	0	0	0	0	0	0	0	0	0	0	0	0	0	0	0	0	0	0	0	0	0	0	0	0	0	0	1	0	0	0	0	0	0	0	0	0	0	0	0	0	0	0	0	0	0	0	0	0	0
Cheiropleuria integrifolia (D.C.Eaton ex Hook.) M.Kato, Y.Yatabe, Sahashi et N.Murak.	0	0	0	0	0	0	0	0	0	0	0	0	0	0	0	0	0	0	0	0	0	0	0	0	0	0	0	0	0	0	0	0	0	0	0	0	0	0	0	0	0	0	0	0	0	0	0	0	0
Miscanthus sinensis Andersson	0	0	0	0	0	0	0	0	0	0	0	0	0	0	0	0	0	0	0	0	0	0	0	0	0	0	0	0	0	0	0	0	0	0	0	0	0	0	0	0	0	0	0	0	0	0	0	0	0
Perillula reptans Maxim.	0	0	0	0	0	0	0	0	0	0	0	0	0	0	0	0	0	0	0	0	0	0	0	0	0	0	0	0	0	0	0	0	0	0	0	0	0	0	0	0	0	0	0	0	0	0	1	0	0
Vincetoxicum pycnostelma Kitag.	0	0	0	0	0	0	0	0	0	0	0	0	0	0	0	0	0	0	0	0	0	0	0	0	0	0	0	0	0	0	0	0	0	0	0	0	0	0	0	0	0	0	0	0	0	0	0	0	0
Arabis flagellosa Miq.	0	0	0	0	0	0	0	0	0	0	0	0	0	0	0	0	0	0	0	0	0	0	0	0	0	0	0	0	0	0	0	0	0	0	0	0	0	0	0	0	0	0	0	0	0	0	0	0	0
Sasa borealis (Hack.) Makino et Shibata	0	0	0	0	0	0	0	0	0	0	0	0	0	0	0	0	0	0	0	0	0	0	0	0	0	0	0	0	0	0	0	0	0	0	0	0	0	0	0	0	0	0	0	0	0	0	0	0	0
Zehneria japonica (Thunb.) H.Y.Liu	0	0	0	0	0	0	0	0	0	0	0	0	0	0	0	0	0	0	0	0	0	0	0	0	0	0	0	0	0	0	0	0	0	0	0	0	0	0	0	0	0	0	0	0	0	0	0	0	0
Vicia hirsuta (L.) Gray	0	0	0	0	0	0	0	0	0	0	0	0	0	0	0	0	0	0	0	0	0	0	0	0	0	0	0	0	0	0	0	0	0	0	0	0	0	0	0	0	0	0	0	0	0	0	0	0	0
Poa annua L.	0	0	0	0	0	0	0	0	0	0	0	0	0	0	0	0	0	0	0	0	0	0	0	0	0	0	0	0	0	0	0	0	0	0	0	0	0	0	0	0	0	0	0	0	0	0	0	0	0
Paspalum scrobiculatum L. var. orbiculare (G.Forst.) Hack.	0	0	0	0	0	0	0	0	0	0	0	0	0	0	0	0	0	0	0	0	0	0	0	0	0	0	0	0	0	0	0	0	0	0	0	0	0	0	0	0	0	0	0	0	0	0	0	0	0
Bromus japonicus Thunb.	0	0	0	0	0	0	0	0	0	0	0	0	0	0	0	0	0	0	0	0	0	0	0	0	0	0	0	0	0	0	0	0	0	0	0	0	0	0	0	0	0	0	0	0	0	0	0	0	0
Alopecurus aequalis Sobol. var. amurensis (Kom.) Ohwi	0	0	0	0	0	0	0	0	0	0	0	0	0	0	0	0	0	0	0	0	0	0	0	0	0	0	0	0	0	0	0	0	0	0	0	0	0	0	0	0	0	0	0	0	0	0	0	0	0
Vandellia anagallis (Burm.f.) T.Yamaz. var. verbenifolia (Colsm.) T.Yamaz.	0	0	0	0	0	0	0	0	0	0	0	0	0	0	0	0	0	0	0	0	0	0	0	0	0	0	0	0	0	0	0	0	0	0	0	0	0	0	0	0	0	0	0	0	0	0	0	0	0
Paspalum thunbergii Kunth	0	0	0	0	0	0	0	0	0	0	0	0	0	0	0	0	0	0	0	0	0	0	0	0	0	0	0	0	0	0	0	0	0	0	0	0	0	0	0	0	0	0	0	0	0	0	0	0	0
Luzula capitata (Miq.) Miq. ex Kom.	0	0	0	0	0	0	0	0	0	0	0	0	0	0	0	0	0	0	0	0	0	0	0	0	0	0	0	0	0	0	0	0	0	0	0	0	0	0	0	0	0	0	0	0	0	0	0	0	0
Castanopsis sieboldii (Makino) Hatus. ex T.Yamaz. et Mashiba subsp. sieboldii	0	0	0	0	0	0	0	0	0	0	0	0	0	0	0	0	0	0	0	0	0	0	0	0	0	0	0	0	0	0	0	0	0	0	0	0	0	0	0	0	0	0	0	0	0	0	0	0	0
Cassytha filiformis L.	0	0	0	0	0	0	0	0	0	0	0	0	0	0	0	0	0	0	0	0	0	0	0	0	0	0	0	0	0	0	0	0	0	0	0	0	0	0	0	0	0	0	0	0	0	0	0	0	0
Vaccinium smallii A.Gray var. glabrum Koidz.	0	0	0	0	0	0	0	0	0	0	0	0	0	0	0	0	0	0	0	0	0	0	0	0	0	0	0	0	0	0	0	0	0	0	0	0	0	0	0	0	0	0	0	0	0	0	0	0	0
Blyxa echinosperma (C.B.Clarke) Hook.f.	0	0	0	0	0	0	0	0	0	0	0	0	0	0	0	0	0	0	0	0	0	0	0	0	0	0	0	0	0	0	0	0	0	0	0	0	0	0	0	0	0	0	0	0	0	0	0	0	0
Viola mandshurica W.Becker	0	0	0	0	0	0	0	0	0	0	0	0	0	0	0	0	0	0	0	0	0	0	0	0	0	0	0	0	0	0	0	0	0	0	0	0	0	0	0	0	0	0	0	0	0	0	0	0	0
Viola vaginata Maxim.	0	0	0	0	0	0	0	0	0	0	0	0	0	0	0	0	0	0	0	0	0	0	0	0	0	0	0	0	0	0	0	0	0	0	0	0	0	0	0	0	0	0	0	0	0	0	0	0	0
Itea japonica Oliv.	0	0	0	0	0	0	0	0	0	0	0	0	0	0	0	0	0	0	0	0	0	0	0	0	0	0	0	0	0	0	0	0	0	0	0	0	0	0	0	0	0	0	0	0	0	0	0	0	0
Tiarella polyphylla D.Don	0	0	0	0	0	0	0	0	0	0	0	0	0	0	0	0	0	0	0	0	0	0	0	0	0	0	0	0	0	0	0	0	0	0	0	0	0	0	0	0	0	0	0	0	0	0	0	0	0
Malus toringo (Siebold) Siebold ex de Vriese	0	0	0	0	0	0	0	0	0	0	0	0	0	0	0	0	0	0	0	0	0	0	0	0	0	0	0	0	0	0	0	0	0	0	0	0	0	0	0	0	0	0	0	0	0	1	0	0	0
Solidago altissima L.	0	0	0	0	0	0	0	0	0	0	0	0	0	0	0	0	0	0	0	0	0	0	0	0	0	0	0	0	0	0	0	0	0	0	0	0	0	0	0	0	0	0	0	0	0	0	0	0	0
Deparia dimorphophylla (Koidz.) M.Kato	0	0	0	0	0	0	0	0	0	0	0	0	0	0	0	0	0	0	0	0	0	0	0	0	0	0	0	0	0	0	0	0	0	0	0	0	0	0	0	0	0	0	0	0	0	0	0	0	0
Saussurea tanakae Franch. et Sav. ex Maxim.	0	0	0	0	0	0	0	0	0	0	0	0	0	0	0	0	0	0	0	0	0	0	0	0	0	0	0	0	0	0	0	0	0	0	0	0	0	0	0	0	0	0	0	0	0	0	0	0	0
Deparia dimorphophylla (Koidz.) M.Kato x D. pseudoconilii (Seriz.) Seriz.	0	0	0	0	0	0	0	0	0	0	0	0	0	0	0	0	0	0	0	0	0	0	0	0	0	0	0	0	0	0	0	0	0	0	0	0	0	0	0	0	0	0	0	0	0	0	0	0	0
Vandenboschia x quelpaertensis (Nakai) Ebihara	0	0	0	0	0	0	0	0	0	0	0	0	0	0	0	0	0	0	0	0	0	0	0	0	0	0	0	0	0	0	0	0	0	0	0	0	0	0	0	0	0	0	0	0	0	0	0	0	0
Phragmites karka (Retz.) Trin. ex Steud.	0	0	0	0	0	0	0	0	0	0	0	0	0	0	0	0	0	0	0	0	0	0	0	0	0	0	0	0	0	0	0	0	0	0	0	0	0	0	0	0	0	0	0	0	0	0	0	0	0
Sorghum halepense (L.) Pers.	0	0	0	0	0	0	0	0	0	0	0	0	0	0	0	0	0	0	0	0	0	0	0	0	0	0	0	0	0	0	0	0	0	0	0	0	0	0	0	0	0	0	0	0	0	0	0	0	0
Taraxacum officinale Weber ex F.H.Wigg.	0	0	0	0	0	0	0	0	0	0	0	0	0	0	0	0	0	0	0	0	0	0	0	0	0	0	0	0	0	0	0	0	0	0	0	0	0	0	0	0	0	0	0	0	0	0	0	0	0
Acorus gramineus Sol. ex Aiton	0	0	0	0	0	0	0	0	0	0	0	0	0	0	0	0	0	0	0	0	0	0	0	0	0	0	0	0	0	0	0	0	0	0	0	0	0	0	0	0	0	0	0	0	0	0	0	0	0
Vallisneria natans (Lour.) H.Hara var. natans	0	0	0	0	0	0	0	0	0	0	0	0	0	0	0	0	0	0	0	0	0	0	0	0	0	0	0	0	0	0	0	0	0	0	0	0	0	0	0	0	0	0	0	0	0	0	0	0	0
Isodon effusus (Maxim.) H.Hara	0	0	0	0	0	0	0	0	0	0	0	0	0	0	0	0	0	0	0	0	0	0	0	0	0	0	0	0	0	0	0	0	0	0	0	0	0	0	0	0	0	0	0	0	0	0	2	0	0
Alopecurus japonicus Steud.	0	0	0	0	0	0	0	0	0	0	0	0	0	0	0	0	0	0	0	0	0	0	0	0	0	0	0	0	0	0	0	0	0	0	0	0	0	0	0	0	0	0	0	0	0	0	0	0	0
Pedicularis keiskei Franch. et Sav.	0	0	0	0	0	0	0	0	0	0	0	0	0	0	0	0	0	0	0	0	0	0	0	0	0	0	0	0	0	0	0	0	0	0	0	0	0	0	0	0	0	0	0	0	0	0	0	0	0
Silene gracillima Rohrb.	0	0	0	0	0	0	0	0	0	0	0	0	0	0	0	0	0	0	0	0	0	0	0	0	0	0	0	0	0	0	0	0	0	0	0	0	0	0	0	0	0	0	0	0	0	0	0	0	0
Melia azedarach L.	0	0	0	0	0	0	0	0	0	0	0	0	0	0	0	0	0	0	0	0	0	0	0	0	0	0	0	0	0	0	0	0	0	0	0	0	0	0	0	0	0	0	0	0	0	0	0	0	0
Bidens biternata (Lour.) Merr. et Sherff	0	0	0	0	0	0	0	0	0	0	0	0	0	0	0	0	0	0	0	0	0	0	0	0	0	0	0	0	0	0	0	0	1	0	0	0	0	0	0	0	0	0	0	0	0	0	0	0	0
Chamaele decumbens (Thunb.) Makino	0	0	0	0	0	0	0	0	0	0	0	0	0	0	0	0	0	0	0	0	0	0	0	0	0	0	0	0	0	0	0	0	0	0	0	0	0	0	0	0	0	0	0	0	0	0	0	0	0
Clematis terniflora DC.	0	0	0	0	0	0	0	0	0	0	0	0	0	0	0	0	0	0	0	0	0	0	0	0	0	0	0	0	0	0	0	0	0	0	1	0	0	0	0	0	0	0	0	0	0	0	0	0	0
Swertia japonica (Schult.) Makino	0	0	0	0	0	0	0	0	0	0	0	0	0	0	0	0	0	0	0	0	0	0	0	0	0	0	0	0	0	0	0	0	0	0	0	0	0	0	0	0	0	0	0	0	0	0	0	0	0
Leibnitzia anandria (L.) Turcz.	0	0	0	0	0	0	0	0	0	0	0	0	0	0	0	0	0	0	0	0	0	0	0	0	0	0	0	0	0	0	0	0	0	0	0	0	0	0	0	0	0	0	0	0	0	0	0	0	0
Sarcandra glabra (Thunb.) Nakai	0	0	0	0	0	0	0	0	0	0	0	0	0	0	0	0	0	0	0	0	0	0	0	0	0	0	0	0	0	0	0	0	0	0	0	0	0	0	0	0	0	0	0	0	0	0	0	0	0
Hemerocallis middendorffii Trautv. et C.A.Mey. var. esculenta (Koidz.) Ohwi	0	0	0	0	0	0	0	0	0	0	0	0	0	0	0	0	0	0	0	0	0	0	0	0	0	0	0	0	0	0	0	0	0	0	0	0	0	0	0	0	0	0	0	0	0	0	0	0	0
Osmunda japonica Thunb.	0	0	1	0	0	0	0	0	0	0	0	0	0	0	0	0	0	0	0	0	0	0	0	0	0	0	0	0	0	0	0	0	0	0	0	0	0	0	0	0	0	0	0	0	0	0	0	0	0
Aletris spicata (Thunb.) Franch.	0	0	0	0	0	0	0	0	0	0	0	0	0	0	0	0	0	0	0	0	0	0	0	0	0	0	0	0	0	0	0	0	0	0	0	0	0	0	0	0	0	0	0	0	0	0	0	0	0
Sambucus chinensis Lindl.	0	0	0	0	0	0	0	0	0	0	0	0	0	0	0	0	0	0	0	0	0	0	0	0	0	0	0	0	0	0	0	0	0	0	0	0	0	0	0	0	0	0	0	0	0	0	0	0	0
Ipomoea littoralis Blume	0	0	0	0	0	0	0	0	0	0	0	0	0	0	0	0	0	0	0	0	0	0	0	0	0	0	0	0	0	0	0	0	0	0	0	0	0	0	0	0	0	0	0	0	0	0	0	0	0
Cephalomanes javanicum (Blume) Bosch var. asplenioides (C.Chr.) K.Iwats.	0	0	0	0	0	0	0	0	0	0	0	0	0	0	0	0	0	0	0	0	0	0	0	0	0	0	0	0	0	0	0	0	0	0	0	0	0	0	0	0	0	0	0	0	0	0	0	0	0
Leptopetalum coreanum (H.L_v.) Naiki et Ohi-Toma var. coreanum	0	0	0	0	0	0	0	0	0	0	0	0	0	0	0	0	0	0	0	0	0	0	0	0	0	0	0	0	0	0	0	0	0	0	0	0	0	0	0	0	0	0	0	0	0	0	0	0	0
Adenophora remotiflora (Siebold et Zucc.) Miq.	0	0	0	0	0	0	0	0	0	0	0	0	0	0	0	0	0	0	0	0	0	0	0	0	0	0	0	0	0	0	0	0	0	0	0	0	0	0	0	0	0	0	0	0	0	0	0	0	0
Marsdenia tinctoria R.Br. var. tomentosa Masam.	0	0	0	0	0	0	0	0	0	0	0	0	0	0	0	0	0	0	0	0	0	0	0	0	0	0	0	0	0	0	0	0	0	0	0	0	0	0	0	0	0	0	0	0	0	0	0	0	0
Ilex pedunculosa Miq.	0	0	0	0	0	0	0	0	0	0	0	0	0	0	0	0	0	0	0	0	0	0	0	0	0	0	0	0	0	0	0	0	0	0	0	0	0	0	0	0	0	0	0	0	0	0	0	0	0
Myrsine seguinii H.L_v.	0	0	0	0	0	0	0	0	0	0	0	0	0	0	0	0	0	0	0	0	0	0	0	0	0	0	0	0	0	0	0	0	0	0	0	0	0	0	0	0	0	0	0	0	0	0	0	0	0
Ischaemum aristatum L. var. aristatum	0	0	0	0	0	0	0	0	0	0	0	0	0	0	0	0	0	0	0	0	0	0	0	0	0	0	0	0	0	0	0	0	0	0	0	0	0	0	0	0	0	0	0	0	0	0	0	0	0
Eupatorium formosanum Hayata	0	0	0	0	0	0	0	0	0	0	0	0	0	0	0	0	0	0	0	0	0	0	0	0	0	0	0	0	0	0	0	0	0	0	0	0	0	0	0	0	0	0	0	0	0	0	0	0	0
Isodon shikokianus (Makino) H.Hara var. intermedius (Kud_) Murata	0	0	0	0	0	0	0	0	0	0	0	0	0	0	0	0	0	0	0	0	0	0	0	0	0	0	0	0	0	0	0	0	0	0	0	0	0	0	0	0	0	0	0	0	0	0	0	0	0
Plagiogyria adnata (Blume) Bedd.	0	0	0	0	0	0	0	0	0	0	0	0	0	0	0	0	0	0	0	0	0	0	0	0	0	0	0	0	0	0	0	0	0	0	0	0	0	0	0	0	0	0	0	0	0	0	0	0	0
Eclipta thermalis Bunge	0	0	0	0	0	0	0	0	0	0	0	0	0	0	0	0	0	0	0	0	0	0	0	0	0	0	0	0	0	0	0	0	0	0	0	0	0	0	0	0	0	0	0	0	0	0	0	0	0
Euphorbia lasiocaula Boiss.	0	0	0	0	0	0	0	0	0	0	0	0	0	0	0	0	0	0	0	0	0	0	0	0	0	0	0	0	0	0	0	0	0	0	0	0	0	0	0	0	0	0	0	0	0	0	0	0	0
Anthoxanthum horsfieldii (Kunth ex Benn.) Mez ex Reeder var. japonicum (Maxim.) Veldkamp	0	0	0	0	0	0	0	0	0	0	0	0	0	0	0	0	0	0	0	0	0	0	0	0	0	0	0	0	0	0	0	0	0	0	0	0	0	0	0	0	0	0	0	0	0	0	0	0	0
Athyrium pinetorum Tagawa	0	0	0	0	0	0	0	0	0	0	0	0	0	0	0	0	0	0	0	0	0	0	0	0	0	0	0	0	0	0	0	0	0	0	0	0	0	0	0	0	0	0	0	0	0	0	0	0	0
Ixeridium alpicola (Takeda) Pak et Kawano	0	0	0	0	0	0	0	0	0	0	0	0	0	0	0	0	0	0	0	0	0	0	0	0	0	0	0	0	0	0	0	0	0	0	0	0	0	0	0	0	0	0	0	0	0	0	0	0	0
Lycopodium sitchense Rupr. var. nikoense (Franch. et Sav.) Takeda	0	0	0	0	0	0	0	0	0	0	0	0	0	0	0	0	0	0	0	0	0	0	0	0	0	0	0	0	0	0	0	0	0	0	0	0	0	0	0	0	0	0	0	0	0	0	0	0	0
Carex planata Franch. et Sav. var. planata	0	0	0	0	0	0	0	0	0	0	0	0	0	0	0	0	0	0	0	0	0	0	0	0	0	0	0	0	0	0	0	0	0	0	0	0	0	0	0	0	0	0	0	0	0	0	0	0	0
Anaphalis alpicola Makino	0	0	0	0	0	0	0	0	0	0	0	0	0	0	0	0	0	0	0	0	0	0	0	0	0	0	0	0	0	0	0	0	0	0	0	0	0	0	0	0	0	0	0	0	0	0	0	0	0
Gamblea innovans (Siebold et Zucc.) C.B.Shang, Lowry et Frodin	0	0	0	0	0	0	0	0	0	0	0	0	0	0	0	0	0	0	0	0	0	0	0	0	0	0	0	0	0	0	0	0	0	0	0	0	0	0	0	0	0	0	0	0	0	0	0	0	0
Cibotium barometz (L.) J.Sm.	0	0	0	0	0	0	0	0	0	0	0	0	0	0	0	0	0	0	0	0	0	0	0	0	0	0	0	0	0	0	0	0	0	0	0	0	0	0	0	0	0	0	0	0	0	0	0	0	0
Carex siderosticta Hance	0	0	0	0	0	0	0	0	0	0	0	0	0	0	0	0	0	0	0	0	0	0	0	0	0	0	0	0	0	0	0	0	0	0	0	0	0	0	0	0	0	0	0	0	0	0	0	0	0
Ranunculus sceleratus L.	0	0	0	0	0	0	0	0	0	0	0	0	0	0	0	0	0	0	0	0	0	0	0	0	0	0	0	0	0	0	0	0	0	0	0	0	0	0	0	0	0	0	0	0	0	0	0	0	0
Streptopus streptopoides (Ledeb.) Frye et Rigg subsp. japonicus (Maxim.) Utech et Kawano	0	0	0	0	0	0	0	0	0	0	0	0	0	0	0	0	0	0	0	0	0	0	0	0	0	0	0	0	0	0	0	0	0	0	0	0	0	0	0	0	0	0	0	0	0	0	0	0	0
Macleaya cordata (Willd.) R.Br.	0	0	0	0	0	0	0	0	0	0	0	0	0	0	0	0	0	0	0	0	0	0	0	0	0	0	0	0	0	0	0	0	0	0	0	0	0	0	0	0	0	0	0	0	0	0	0	0	0
Penthorum chinense Pursh	0	0	0	0	0	0	0	0	0	0	0	0	0	0	0	0	0	0	0	0	0	0	0	0	0	0	0	0	0	0	0	0	0	0	0	0	0	0	0	0	0	0	0	0	0	0	0	0	0
Carex sociata Boott	0	0	0	0	0	0	0	0	0	0	0	0	0	0	0	0	0	0	0	0	0	0	0	0	0	0	0	0	0	0	0	0	0	0	0	0	0	0	0	0	0	0	0	0	0	0	0	0	0
Cirsium inundatum Makino	0	0	0	0	0	0	0	0	0	0	0	0	0	0	0	0	0	0	0	0	0	0	0	0	0	0	0	0	0	0	0	0	0	0	0	0	0	0	0	0	0	0	0	0	0	0	0	0	0
Veronica arvensis L.	0	0	0	0	0	0	0	0	0	0	0	0	0	0	0	0	0	0	0	0	0	0	0	0	0	0	0	0	0	0	0	0	0	0	0	0	0	0	0	0	0	0	0	0	0	0	0	0	0
Trigonotis guilielmii (A.Gray) A.Gray ex G_rke	0	0	0	0	0	0	0	0	0	0	0	0	0	0	0	0	0	0	0	0	0	0	0	0	0	0	0	0	0	0	0	0	0	0	0	0	0	0	0	0	0	0	0	0	0	0	0	0	0
Elymus racemifer (Steud.) Tzvelev var. japonensis (Honda) Osada	0	0	0	0	0	0	0	0	0	0	0	4	0	0	0	0	0	0	0	0	0	0	0	0	0	0	0	0	0	0	0	0	0	0	0	0	0	0	0	0	0	0	0	0	0	0	0	0	0
Vincetoxicum glabrum (Nakai) Kitag.	0	0	0	0	0	0	0	0	0	0	0	0	0	0	0	0	0	0	0	0	0	0	0	0	0	0	0	0	0	0	0	0	0	0	0	0	0	0	0	0	0	0	0	0	0	0	0	0	0
Selaginella nipponica Franch. et Sav.	0	0	0	0	0	0	0	0	0	0	0	0	0	0	0	0	0	0	0	0	0	0	0	0	0	0	0	0	0	0	0	0	0	0	0	0	0	0	0	0	0	0	0	0	0	0	0	0	0
Smilax nipponica Miq.	0	0	0	0	0	0	0	0	0	0	0	0	0	0	0	0	0	0	0	0	0	0	0	0	0	0	0	0	0	0	0	0	0	0	0	0	0	0	0	0	0	0	0	0	0	0	0	0	0
Onychium japonicum (Thunb.) Kunze	0	0	0	0	0	0	0	0	0	0	0	0	0	0	0	0	0	0	0	0	0	0	0	0	0	0	0	0	0	0	0	0	0	0	0	0	0	0	0	0	0	0	0	0	0	0	0	0	0
Carex maculata Boott	0	0	0	0	0	0	0	0	0	0	0	0	0	0	0	0	0	0	0	0	0	0	0	0	0	0	0	0	0	0	0	0	0	0	0	0	0	0	0	0	0	0	0	0	0	0	0	0	0
Cardamine fallax (O.E.Schulz) Nakai	0	0	0	0	0	0	0	0	0	0	0	0	0	0	0	0	0	0	0	0	0	0	0	0	0	0	0	0	0	0	0	0	0	0	0	0	0	0	0	0	0	0	0	0	0	0	0	0	0
Viola grypoceras A.Gray var. grypoceras	0	0	0	0	0	0	0	0	0	0	0	0	0	0	0	0	0	0	0	0	0	0	0	0	0	0	0	0	0	0	0	0	0	0	0	0	0	0	0	0	0	0	0	0	0	0	0	0	0
Chrysosplenium tosaense (Makino) Makino ex Sut_	0	0	0	0	0	0	0	0	0	0	0	0	0	0	0	0	0	0	0	0	0	0	0	0	0	0	0	0	0	0	0	0	0	0	0	0	0	0	0	0	0	0	0	0	0	0	0	0	0
Thelypteris bukoensis (Tagawa) Ching	0	0	0	0	0	0	0	0	0	0	0	0	0	0	0	0	0	0	0	0	0	0	0	0	0	0	0	0	0	0	0	0	0	0	0	0	0	0	0	0	0	0	0	0	0	0	0	0	0
Salix triandra L. subsp. nipponica (Franch. et Sav.) A.K.Skvortsov	0	0	0	0	0	0	0	0	0	0	0	0	0	0	0	0	0	0	0	0	0	0	0	0	0	0	0	0	0	0	0	0	0	0	0	0	0	0	0	0	0	0	0	0	0	0	0	0	0
Dactyloctenium aegyptium (L.) P.Beauv.	0	0	0	0	0	0	0	0	0	0	0	0	0	0	0	0	0	0	0	0	0	0	0	0	0	0	0	0	0	0	0	0	0	0	0	0	0	0	0	0	0	0	0	0	0	0	0	0	0
Prunella prunelliformis (Maxim.) Makino	0	0	0	0	0	0	0	0	0	0	0	0	0	0	0	0	0	0	0	0	0	0	0	0	0	0	0	0	0	0	0	0	0	0	0	0	0	0	0	0	0	0	0	0	0	0	0	0	0
Carex aphyllopus K_k. var. aphyllopus	0	0	0	0	0	0	0	0	0	0	0	0	0	0	0	0	0	0	0	0	0	0	0	0	0	0	0	0	0	0	0	0	0	0	0	0	0	0	0	0	0	0	0	0	0	0	0	0	0
Agrostis tateyamensis Tateoka	0	0	0	0	0	0	0	0	0	0	0	0	0	0	0	0	0	0	0	0	0	0	0	0	0	0	0	0	0	0	0	0	0	0	0	0	0	0	0	0	0	0	0	0	0	0	0	0	0
Gentiana thunbergii (G.Don) Griseb. var. minor Maxim.	0	0	0	0	0	0	0	0	0	0	0	0	0	0	0	0	0	0	0	0	0	0	0	0	0	0	0	0	0	0	0	0	0	0	0	0	0	0	0	0	0	0	0	0	0	0	0	0	0
Athyrium otophorum (Miq.) Koidz.	0	0	0	0	0	0	0	0	0	0	0	0	0	0	0	0	0	0	0	0	0	0	0	0	0	0	0	0	0	0	0	0	0	0	0	0	0	0	0	0	0	0	0	0	0	0	0	0	0
Weigela hortensis (Siebold et Zucc.) K.Koch	0	0	0	0	0	0	0	0	0	0	0	0	0	0	0	0	0	0	0	0	0	0	0	0	0	0	0	0	0	0	0	0	0	0	0	0	0	0	0	0	0	0	0	0	0	0	0	0	0
Carex forficula Franch. et Sav.	0	0	0	0	0	0	0	0	0	0	0	0	0	0	0	0	0	0	0	0	0	0	0	0	0	0	0	0	0	0	0	0	0	0	0	0	0	0	0	0	0	0	0	0	0	0	0	0	0
Peracarpa carnosa (Wall.) Hook.f. et Thomson	0	0	0	0	0	0	0	0	0	0	0	0	0	0	0	0	0	0	0	0	0	0	0	0	0	0	0	0	0	0	0	0	0	0	0	0	0	0	0	0	0	0	0	0	0	0	0	0	0
Persicaria nepalensis (Meisn.) H.Gross	0	0	0	0	0	0	0	0	0	0	0	0	0	0	0	0	0	0	0	0	0	0	0	0	0	0	0	0	0	0	0	0	0	0	0	0	0	0	0	0	0	0	0	0	0	0	0	0	0
Circaea erubescens Franch. et Sav.	0	0	0	0	0	0	0	0	0	0	0	0	0	0	0	0	0	0	0	0	0	0	0	0	0	0	0	0	0	0	0	0	0	0	0	0	0	0	0	0	0	0	0	0	0	0	0	0	0
Dryopteris tokyoensis (Makino) C.Chr.	0	0	0	0	0	0	0	0	0	0	0	0	0	0	0	0	0	0	0	0	0	0	0	0	0	0	0	0	0	0	0	0	0	0	0	0	0	0	0	0	0	0	0	0	0	0	0	0	0
Crotalaria sessiliflora L.	0	0	0	0	0	0	0	0	0	0	0	0	0	0	0	0	0	0	0	0	0	0	0	0	0	0	0	0	0	0	0	0	0	0	0	0	0	0	0	0	0	0	0	0	0	0	0	0	0
Utricularia japonica Makino	0	0	0	0	0	0	0	0	0	0	0	0	0	0	0	0	0	0	0	0	0	0	0	0	0	0	0	0	0	0	0	0	0	0	0	0	0	0	0	0	0	0	0	0	0	0	0	0	0
Carex podogyna Franch. et Sav.	0	0	0	0	0	0	0	0	0	0	0	0	0	0	0	0	0	0	0	0	0	0	0	0	0	0	0	0	0	0	0	0	0	0	0	0	0	0	0	0	0	0	0	0	0	0	0	0	0
Cardamine occulta Hornem.	0	0	0	0	0	0	0	0	0	0	0	0	0	0	0	0	0	0	0	0	0	0	0	0	0	0	0	0	0	0	0	0	0	0	0	0	0	0	0	0	0	0	0	0	0	0	0	0	0
Machilus thunbergii Siebold et Zucc.	0	0	0	0	0	0	0	0	0	0	0	0	0	0	0	0	0	0	0	0	0	0	0	0	0	0	0	0	0	1	0	0	0	0	0	0	0	0	0	0	0	0	0	0	0	0	0	0	0
Hydrangea involucrata Siebold	0	0	0	0	0	0	0	0	0	0	0	0	0	0	0	0	0	0	0	0	0	0	0	0	0	0	0	0	0	0	0	0	0	0	0	0	0	0	0	0	0	0	0	0	0	0	0	0	0
Cyperus difformis L.	0	0	0	0	0	0	0	0	0	0	0	0	0	0	0	0	0	0	0	0	0	0	0	0	0	0	0	0	0	0	0	0	0	0	0	0	0	0	0	0	0	0	0	0	0	0	0	0	0
Tricyrtis latifolia Maxim.	0	0	0	0	0	0	0	0	0	0	0	0	0	0	0	0	0	0	0	0	0	0	0	0	0	0	0	0	0	0	0	0	0	0	0	0	0	0	0	0	0	0	0	0	0	0	0	0	0
Deparia japonica (Thunb.) M.Kato x D. pseudoconilii (Seriz.) Seriz. var. pseudoconilii	0	0	0	0	0	0	0	0	0	0	0	0	0	0	0	0	0	0	0	0	0	0	0	0	0	0	0	0	0	0	0	0	0	0	0	0	0	0	0	0	0	0	0	0	0	0	0	0	0
Nephrolepis cordifolia (L.) C.Presl	0	0	0	0	0	0	0	0	0	0	0	0	0	0	0	0	0	0	0	0	0	2	0	0	0	0	0	0	0	0	0	0	0	0	0	0	0	0	0	0	0	0	0	0	0	0	0	0	0
Carex filipes Franch. et Sav. var. filipes	0	0	0	0	0	0	0	0	0	0	0	0	0	0	0	0	0	0	0	0	0	0	0	0	0	0	0	0	0	0	0	0	0	0	0	0	0	0	0	0	0	0	0	0	0	0	0	0	0
Parasenecio farfarifolius (Siebold et Zucc.) H.Koyama var. bulbiferus (Maxim.) H.Koyama	0	0	0	0	0	0	0	0	0	0	0	0	0	0	0	0	0	0	0	0	0	0	0	0	0	0	0	0	0	0	0	0	0	0	0	0	0	0	0	0	0	0	0	0	0	0	0	0	0
Poa acroleuca Steud. f. submoniliformis (Makino) T.Koyama	0	0	0	0	0	0	0	0	0	0	0	0	0	0	0	0	0	0	0	0	0	0	0	0	0	0	0	0	0	0	0	0	0	0	0	0	0	0	0	0	0	0	0	0	0	0	0	0	0
Magnolia salicifolia (Siebld et Zucc.) Maxim.	0	0	0	0	0	0	0	0	0	0	0	0	0	0	0	0	0	0	0	0	0	0	0	0	0	0	0	0	0	0	0	0	0	0	0	0	0	0	0	0	0	0	0	0	0	0	0	0	0
Serratula insularis Iljin	0	0	0	0	0	0	0	0	0	0	0	0	0	0	0	0	0	0	0	0	0	0	0	0	0	0	0	0	0	0	0	0	0	0	0	0	0	0	0	0	0	0	0	0	0	0	0	0	0
Aralia elata (Miq.) Seem.	0	0	0	0	0	0	0	0	0	0	0	0	0	0	0	0	0	0	0	0	0	0	0	0	0	0	0	0	0	0	0	0	0	0	0	0	0	0	0	0	0	0	0	0	0	0	0	0	0
Rhynchosia volubilis Lour.	0	0	0	0	0	0	0	0	0	0	0	0	0	0	0	0	0	0	0	0	0	0	0	0	0	0	0	0	0	0	0	0	0	0	0	0	0	0	0	0	0	0	0	0	0	0	0	0	0
Saussurea hisauchii Nakai	0	0	0	0	0	0	0	0	0	0	0	0	0	0	0	0	0	0	0	0	0	0	0	0	0	0	0	0	0	0	0	0	0	0	0	0	0	0	0	0	0	0	0	0	0	0	0	0	0
Symplocos coreana (H.L_v.) Ohwi	0	0	0	0	0	0	0	0	0	0	0	0	0	0	0	0	0	0	0	0	0	0	0	0	0	0	0	0	0	0	0	0	0	0	0	0	0	0	0	0	0	0	0	0	0	0	0	0	0
Raphanus sativus L.	0	0	0	0	0	0	0	0	0	0	0	0	0	0	0	0	0	0	0	0	0	0	0	0	0	0	0	0	0	0	0	0	0	0	0	0	0	0	0	0	0	0	0	0	0	0	0	0	0
Geum japonicum Thunb.	0	0	0	0	0	0	0	0	0	0	0	0	0	0	0	0	0	0	0	0	0	0	0	0	0	0	0	0	0	0	0	0	0	0	0	0	0	0	0	0	0	0	0	0	0	0	0	0	0
Carex daisenensis Nakai	0	0	0	0	0	0	0	0	0	0	0	0	0	0	0	0	0	0	0	0	0	0	0	0	0	0	0	0	0	0	0	0	0	0	0	0	0	0	0	0	0	0	0	0	0	0	0	0	0
Rhododendron lagopus Nakai var. lagopus	0	0	0	0	0	0	0	0	0	0	0	0	0	0	0	0	0	0	0	0	0	0	0	0	0	0	0	0	0	0	0	0	0	0	0	0	0	0	0	0	0	0	0	0	0	0	0	0	0
Saxifraga fortunei Hook.f. var. alpina (Matsum. et Nakai) Nakai	0	0	0	0	0	0	0	0	0	0	0	0	0	0	0	0	0	0	0	0	0	0	0	0	0	0	0	0	0	0	0	0	0	0	0	0	0	0	0	0	0	0	0	0	0	0	0	0	0
Lindera obtusiloba Blume	0	0	0	0	0	0	0	0	0	0	0	0	0	0	0	0	0	0	0	0	0	0	0	0	0	0	0	0	0	0	0	0	0	0	0	0	0	0	0	0	0	0	0	0	0	0	0	0	0
Erechtites hieraciifolius (L.) Raf. ex DC.	0	0	0	0	0	0	0	0	0	0	0	0	0	0	0	0	0	0	0	0	0	0	0	0	0	0	0	0	0	0	0	0	0	0	0	0	0	0	0	0	0	0	0	0	0	0	0	0	0
Pennisetum alopecuroides (L.) Spreng.	0	0	0	0	0	0	0	0	0	0	0	0	0	0	0	0	0	0	0	0	0	0	0	0	0	0	0	0	0	0	0	0	0	0	0	0	0	0	0	0	0	0	0	0	0	0	0	0	0
Imperata cylindrica (L.) Raeusch. var. koenigii (Retz.) Pilg.	0	0	0	0	0	0	0	0	0	0	0	0	0	0	0	0	0	0	0	0	0	0	0	0	0	0	0	0	0	0	0	0	0	0	0	0	0	0	0	0	0	0	0	0	0	0	0	0	0
Isachne globosa (Thunb.) Kuntze	0	0	0	0	0	0	0	0	0	0	0	0	0	0	0	0	0	0	0	0	0	0	0	0	0	0	0	0	0	0	0	0	0	0	0	0	0	0	0	0	0	0	0	0	0	0	0	0	0
Disporum smilacinum A.Gray	0	0	0	0	0	0	0	0	0	0	0	0	0	0	0	0	0	0	0	0	0	0	0	0	0	0	0	0	0	0	0	0	0	0	0	0	0	0	0	0	0	0	0	0	0	0	0	0	0
Ehretia acuminata R.Br. var. obovata (Lindl.) I.M.Johnst.	0	0	0	0	0	0	0	0	0	0	0	0	0	0	0	0	0	0	0	0	0	0	0	0	0	0	0	0	0	0	0	0	0	0	0	0	0	0	0	0	0	0	0	0	0	0	0	0	0
Astilbe microphylla Knoll	0	0	0	0	0	0	0	0	0	0	0	0	0	0	0	0	0	0	0	0	0	0	0	0	0	0	0	0	0	0	0	0	3	0	0	0	0	0	0	0	0	0	0	0	0	0	0	0	0
Gnaphalium japonicum Thunb.	0	0	0	0	0	0	0	0	0	0	0	0	0	0	0	0	0	0	0	0	0	0	0	0	0	0	0	0	0	0	0	0	0	0	0	0	0	0	0	0	0	0	0	0	0	0	0	0	0
Gamochaeta pensylvanica (Willd.) Cabrera	0	0	0	0	0	0	0	0	0	0	0	0	0	0	0	0	0	0	0	0	0	0	0	0	0	0	0	0	0	0	0	0	0	0	0	0	0	0	0	0	0	0	0	0	0	0	0	0	0
Lonicera ramosissima Franch. et Sav. ex Maxim. var. ramosissima f. glabrata (Nakai) H.Hara	0	0	0	0	0	0	0	0	0	0	0	0	0	0	0	0	0	0	0	0	0	0	0	0	0	0	0	0	0	0	0	0	0	0	0	0	0	0	0	0	0	0	0	0	0	0	0	0	0
Oplismenus undulatifolius (Ard.) Roem. et Schult.	0	0	0	0	0	0	0	0	0	0	0	0	0	0	0	0	0	0	0	0	0	0	0	0	0	0	0	0	0	0	0	0	0	0	0	0	0	0	0	0	0	0	0	0	0	0	0	0	0
Gardneria multiflora Makino	0	0	0	0	0	0	0	0	0	0	0	0	0	0	0	0	0	0	0	0	0	0	0	0	0	0	0	0	0	0	0	0	0	0	0	0	0	0	0	0	0	0	0	0	0	0	0	0	0
Acer carpinifolium Siebold et Zucc.	0	0	0	0	0	0	0	0	0	0	0	0	0	0	0	0	0	0	0	0	0	0	0	0	0	0	0	0	0	0	0	0	0	0	0	0	0	0	0	0	0	0	0	0	0	0	0	0	0
Sasa palmata (Lat.-Marl. ex Burb.) E.G.Camus	0	0	0	0	0	0	0	0	0	0	0	0	0	0	0	0	0	0	0	0	0	0	0	0	0	0	0	0	0	0	0	0	0	0	0	0	0	0	0	0	0	0	0	0	0	0	0	0	0
Cyperus amuricus Maxim.	0	0	0	0	0	0	0	0	0	0	0	0	0	0	1	0	0	0	0	0	0	0	0	0	0	0	0	0	0	0	0	0	0	0	0	0	0	0	0	0	0	0	0	0	0	0	0	0	0
Asplenium trichomanes L.	0	0	0	0	0	0	0	0	0	0	0	0	0	0	0	0	0	0	0	0	0	0	0	0	0	0	0	0	0	0	0	0	0	0	0	0	0	0	0	0	0	0	0	0	0	0	0	0	0
Polystichum igaense Tagawa	0	0	0	0	0	0	0	0	0	0	0	0	0	0	0	0	0	0	0	0	0	0	0	0	0	0	0	0	0	0	0	0	0	0	0	0	0	0	0	0	0	0	0	0	0	0	0	0	0
Torreya nucifera Siebold et Zucc. var. radicans Nakai	0	0	0	0	0	0	0	0	0	0	0	0	0	0	0	0	0	0	0	0	0	0	0	0	0	0	0	0	0	0	0	0	0	0	0	0	0	0	0	0	0	0	0	0	0	0	0	0	0
Cyathea metteniana (Hance) C.Chr. et Tardieu	0	0	0	0	0	0	0	0	0	0	0	0	0	0	0	0	0	0	0	0	0	0	0	0	0	0	0	0	0	0	0	0	0	0	0	0	0	0	0	0	0	0	0	0	0	0	0	0	0
Mitella stylosa auct. non H.Boissieu	0	0	0	0	0	0	0	0	0	0	0	0	0	0	0	0	0	0	0	0	0	0	0	0	0	0	0	0	0	0	0	0	0	0	0	0	0	0	0	0	0	0	0	0	0	0	0	0	0
Sasa tyuhgokensis Makino	0	0	0	0	0	0	0	0	0	0	0	0	0	0	0	0	0	0	0	0	0	0	0	0	0	0	0	0	0	0	0	0	0	0	0	0	0	0	0	0	0	0	0	0	0	0	0	0	0
Arnica mallotopus Makino	0	0	0	0	0	0	0	0	0	0	0	0	0	0	0	0	0	0	0	0	0	0	0	0	0	0	0	0	0	0	0	0	0	0	0	0	0	0	0	0	0	0	0	0	0	0	0	0	0
Cerasus apetala (Siebold et Zucc.) Masam. et S.Suzuki var. tetsuyae H.Ohba	0	0	0	0	0	0	0	0	0	0	0	0	0	0	0	0	0	0	0	0	0	0	0	0	0	0	0	0	0	0	0	0	0	0	0	0	0	0	0	0	0	0	0	0	0	0	0	0	0
Ludwigia epilobioides Maxim. subsp. epilobioides	0	0	0	0	0	0	0	0	0	0	0	0	0	0	0	0	0	0	0	0	0	0	0	0	0	0	0	0	0	0	0	0	0	0	0	0	0	0	0	0	0	0	0	0	0	0	0	0	0
Cleistogenes hackelii (Honda) Honda	0	0	0	0	0	0	0	0	0	0	0	0	0	0	0	0	0	0	0	0	0	0	0	0	0	0	0	0	0	0	0	0	0	0	0	0	0	0	0	0	0	0	0	0	0	0	0	0	0
Phyllodoce nipponica Makino	0	0	0	0	0	0	0	0	0	0	0	0	0	0	0	0	0	0	0	0	0	0	0	0	0	0	0	0	0	0	0	0	0	0	0	0	0	0	0	0	0	0	0	0	0	0	0	0	0
Athyrium kuratae Seriz.	0	0	0	0	0	0	0	0	0	0	0	0	0	0	0	0	0	0	0	0	0	0	0	0	0	0	0	0	0	0	0	0	0	0	0	0	0	0	0	0	0	0	0	0	0	0	0	0	0
Dryopteris commixta Tagawa	0	0	0	0	0	0	0	0	0	0	0	0	0	0	0	0	0	0	0	0	0	0	0	0	0	0	0	0	0	0	0	0	0	0	0	0	0	0	0	0	0	0	0	0	0	0	0	0	0
Vincetoxicum macrophyllum Siebold et Zucc.	0	0	0	0	0	0	0	0	0	0	0	0	0	0	0	0	0	0	0	0	0	0	0	0	0	0	0	0	0	0	0	0	0	0	0	0	0	0	0	0	0	0	0	0	0	0	0	0	0
Heloniopsis breviscapa Maxim. var. breviscapa	0	0	0	0	0	0	0	0	0	0	0	0	0	0	0	0	0	0	0	0	0	0	0	0	0	0	0	0	0	0	0	0	0	0	0	0	0	0	0	0	0	0	0	0	0	0	0	0	0
Poa crassinervis Honda	0	0	0	0	0	0	0	0	0	0	0	0	0	0	0	0	0	0	0	0	0	0	0	0	0	0	0	0	0	0	0	0	0	0	0	0	0	0	0	0	0	0	0	0	0	0	0	0	0
Lepisorus tosaensis (Makino) H.It_	0	0	0	0	0	0	0	0	0	0	0	0	0	0	0	0	0	0	0	0	0	0	0	0	0	0	0	0	0	0	0	0	0	0	0	0	0	0	0	0	0	0	0	0	0	0	0	0	0
Lespedeza homoloba Nakai	0	0	0	0	0	0	0	0	0	0	0	0	0	0	0	0	0	0	0	0	0	0	0	0	0	0	0	0	0	0	0	0	0	0	0	0	0	0	0	0	0	0	0	0	0	0	0	0	0
Carex nubigena D.Don subsp. albata (Boott ex Franch. et Sav.) T.Koyama var. franchetiana Ohwi	0	0	0	0	0	0	0	0	0	0	0	0	0	0	0	0	0	0	0	0	0	0	0	0	0	0	0	0	0	0	0	0	0	0	0	0	0	0	0	0	0	0	0	0	0	0	0	0	0
Sigesbeckia orientalis L.	0	0	0	0	0	0	0	0	0	0	0	0	0	0	0	0	0	0	0	0	0	0	0	0	0	0	0	0	0	0	0	0	0	0	0	0	0	0	0	0	0	0	0	0	0	0	0	0	0
Ajuga yesoensis Maxim. ex Franch. et Sav. var. tsukubana Nakai	0	0	0	0	0	0	0	0	0	0	0	0	0	0	0	0	0	0	0	0	0	0	0	0	0	0	0	0	0	0	0	0	0	0	0	0	0	0	0	0	0	0	0	0	0	0	0	0	0
Elaeagnus montana Makino var. ovata (Maxim.) Araki	0	0	0	0	0	0	0	0	0	0	0	0	0	0	0	0	0	0	0	0	0	0	0	0	0	0	0	0	0	0	0	0	0	0	0	0	0	0	0	0	0	0	0	0	0	0	0	0	0
Carex hirtifructus K_k.	0	0	0	0	0	0	0	0	0	0	0	0	0	0	0	0	0	0	0	0	0	0	0	0	0	0	0	0	0	0	0	0	0	0	0	0	0	0	0	0	0	0	0	0	0	0	0	0	0
Buckleya lanceolata (Siebold et Zucc.) Miq.	0	0	0	0	0	0	0	0	0	0	0	0	0	0	0	0	0	0	0	0	0	0	0	0	0	0	0	0	0	0	0	0	0	0	0	0	0	0	0	0	0	0	0	0	0	0	0	0	0
Abelia spathulata Siebold et Zucc. var. spathulata	0	0	0	0	0	0	0	0	0	0	0	0	0	0	0	0	0	0	0	0	0	0	0	0	0	0	0	0	0	0	0	0	0	0	0	0	0	0	0	0	0	0	0	0	0	0	0	0	0
Quercus sessilifolia Blume	0	0	0	0	0	0	0	0	0	0	0	0	0	0	0	0	0	0	0	0	0	0	0	0	0	0	0	0	0	1	0	0	0	0	0	0	0	0	0	0	0	0	0	0	0	0	0	0	0
Paris tetraphylla A.Gray	0	0	0	0	0	0	0	0	0	0	0	0	0	0	0	0	0	0	0	0	0	0	0	0	0	0	0	0	0	0	0	0	0	0	0	0	0	0	0	0	0	0	0	0	0	0	0	0	0
Buxus microphylla Siebold et Zucc. var. japonica (M_ll.Arg. ex Miq.) Rehder et E.H.Wilson	0	0	0	0	0	0	0	0	0	0	0	0	0	0	0	0	0	0	0	0	0	0	0	0	0	0	0	0	0	0	0	0	0	0	0	0	0	0	0	0	0	0	0	0	0	0	0	0	0
Ilex goshiensis Hayata	0	0	0	0	0	0	0	0	0	0	0	0	0	0	0	0	0	0	0	0	0	0	0	0	0	0	0	0	0	0	0	0	0	0	0	0	0	0	0	0	0	0	0	0	0	0	0	0	0
Putranjiva matsumurae Koidz.	0	0	0	0	0	0	0	0	0	0	0	0	0	0	0	0	0	0	0	0	0	0	0	0	0	0	0	0	0	0	0	0	0	0	0	0	0	0	0	0	0	0	0	0	0	0	0	0	0
Melampyrum roseum Maxim. var. roseum	0	0	0	0	0	0	0	0	0	0	0	0	0	0	0	0	0	0	0	0	0	0	0	0	0	0	0	0	0	0	0	0	0	0	0	0	0	0	0	0	0	0	0	0	0	0	0	0	0
Parthenocissus tricuspidata (Siebold et Zucc.) Planch.	0	0	0	0	0	0	0	0	0	0	0	0	0	0	0	0	0	0	0	0	0	0	0	0	0	0	0	0	0	0	0	0	0	0	0	0	0	0	0	0	0	0	0	0	0	0	0	0	0
Toxicodendron orientale Greene subsp. orientale	0	0	0	0	0	0	0	0	0	0	0	0	0	0	0	0	0	0	0	0	0	0	0	1	0	0	0	0	0	0	0	0	0	0	0	0	0	0	0	0	0	0	0	0	0	0	0	0	0
Cyrtosia septentrionalis (Rchb.f.) Garay	0	0	0	0	0	0	0	0	0	0	0	0	0	0	0	0	0	0	0	0	0	0	0	0	0	0	0	0	0	0	0	0	0	0	0	0	0	0	0	0	0	0	0	0	0	0	0	0	0
Corylus sieboldiana Blume var. sieboldiana	0	0	0	0	0	0	0	0	0	0	0	0	0	0	0	0	0	0	0	0	0	0	0	0	0	0	0	0	0	0	0	0	0	0	0	0	0	0	0	0	0	0	0	0	0	0	0	0	0
Castanopsis cuspidata (Thunb.) Schottky	0	0	0	0	0	0	0	0	0	0	0	0	0	0	0	0	0	0	0	0	0	0	0	0	0	0	0	0	0	0	0	0	0	0	0	0	0	0	0	0	0	0	0	0	0	0	0	0	0
Centella asiatica (L.) Urb.	0	0	0	0	0	0	0	0	0	0	0	0	0	0	0	0	0	0	0	0	0	0	0	0	0	0	0	0	0	0	0	0	0	0	0	0	0	0	0	0	0	0	0	0	0	0	0	0	0
Viola verecunda A.Gray var. verecunda	0	0	0	0	0	0	0	0	0	0	0	0	0	0	0	0	0	0	0	0	0	0	0	0	0	0	0	0	0	0	0	0	0	0	0	1	0	0	0	0	0	0	0	0	0	0	0	0	0
Trientalis europaea L.	0	0	0	0	0	0	0	0	0	0	0	0	0	0	0	0	0	0	0	0	0	0	0	0	0	0	0	0	0	0	0	0	0	0	0	0	0	0	0	0	0	0	0	0	0	0	0	0	0
Sagina japonica (Sw.) Ohwi	0	0	0	0	0	0	0	0	0	0	0	0	0	0	0	0	0	0	0	0	0	0	0	0	0	0	0	0	0	0	0	0	0	0	0	0	0	0	0	0	0	0	0	0	0	0	0	0	0
Polystichum ovatopaleaceum (Kodama) Sa.Kurata var. ovatopaleaceum	0	0	0	0	0	0	0	0	0	0	0	0	0	0	0	0	0	0	0	0	0	0	0	0	0	0	0	0	0	0	0	0	0	0	0	0	0	0	0	0	0	0	0	0	0	0	0	0	0
Commelina communis L.	0	0	0	0	0	0	0	0	0	0	0	0	0	0	0	0	0	0	0	0	0	0	0	0	0	0	0	0	0	0	0	0	0	0	0	0	0	0	0	0	0	0	0	0	0	0	0	0	0
Rhododendron benhallii Craven	0	0	0	0	0	0	0	0	0	0	0	0	0	0	0	0	0	0	0	0	0	0	0	0	0	0	0	0	0	0	0	0	0	0	0	0	0	0	0	0	0	0	0	0	0	0	0	0	0
Adenophora triphylla (Thunb.) A.DC. subsp. aperticampanulata Kitam.	0	0	0	0	0	0	0	0	0	0	0	0	0	0	0	0	0	0	0	1	0	0	0	0	0	0	0	0	0	0	0	0	0	0	0	0	0	0	0	0	0	0	0	0	0	0	0	0	0
Euonymus oxyphyllus Miq. var. oxyphyllus	0	0	0	0	0	0	0	0	0	0	0	0	0	0	0	0	0	0	0	0	0	0	0	0	0	0	0	0	0	0	0	0	0	0	0	0	0	0	0	0	0	0	0	0	0	0	0	0	0
Impatiens textorii Miq.	0	0	0	0	0	0	0	0	0	0	0	0	0	0	0	0	0	0	0	0	0	0	0	0	0	0	0	0	0	0	0	0	0	0	0	0	0	0	0	0	0	0	0	0	0	0	0	0	0
Hydrangea petiolaris Siebold et Zucc.	0	0	0	0	0	0	0	0	0	0	0	0	0	0	0	0	0	0	0	0	0	0	0	0	0	0	0	0	0	0	0	0	0	0	0	0	0	0	0	0	0	0	0	0	0	0	0	0	0
Mitchella undulata Siebold et Zucc.	0	0	0	0	0	0	0	0	0	0	0	0	0	0	0	0	0	0	0	0	0	0	0	0	0	0	0	0	0	0	0	0	0	0	0	0	0	0	0	0	0	0	0	0	0	0	0	0	0
Celastrus orbiculatus Thunb. var. orbiculatus	0	0	0	0	0	0	0	0	0	0	0	0	0	0	0	0	0	0	0	0	0	0	0	1	0	0	0	0	0	0	0	0	0	0	0	0	0	0	0	0	0	0	0	0	0	0	0	0	0
Valeriana flaccidissima Maxim.	0	0	0	0	0	0	0	0	0	0	0	0	0	0	0	0	0	0	0	0	0	0	0	0	0	0	0	0	0	0	0	0	0	0	0	0	0	0	0	0	0	0	0	0	0	0	0	0	0
Elaeagnus glabra Thunb.	0	0	0	0	0	0	0	0	0	0	0	0	0	0	0	0	0	0	0	0	0	0	0	0	0	0	0	0	0	0	0	0	0	0	0	0	0	0	0	0	0	0	0	0	0	1	0	0	0
Ardisia pusilla A.DC.	0	0	0	0	0	0	0	0	0	0	0	0	0	0	0	0	0	0	0	0	0	0	0	0	0	0	0	0	0	0	0	0	0	0	0	0	0	0	0	0	0	0	0	0	0	0	0	0	0
Skimmia japonica Thunb. var. intermedia Komatsu f. repens (Nakai) Ohwi	0	0	0	0	0	0	0	0	0	0	0	0	0	0	0	0	0	0	0	0	0	0	0	0	0	0	0	0	0	0	0	0	0	0	0	0	0	0	0	0	0	0	0	0	0	0	0	0	0
Persicaria chinensis (L.) H.Gross	0	0	0	0	0	0	0	0	0	0	0	0	0	0	0	0	0	0	0	0	0	0	0	0	0	0	0	0	0	0	0	0	0	0	0	0	0	0	0	0	0	0	0	0	0	0	0	0	0
Polystichum craspedosorum (Maxim.) Diels	0	0	0	0	0	0	0	0	0	0	0	0	0	0	0	0	0	0	0	0	0	0	0	0	0	0	0	0	0	0	0	0	0	0	0	0	0	0	0	0	0	0	0	0	0	0	0	0	0
Tetragonia tetragonoides (Pall.) Kuntze	0	0	0	0	0	0	0	0	0	0	0	0	0	0	0	0	0	0	0	0	0	0	0	0	0	0	0	0	0	0	0	0	0	0	0	0	0	0	0	0	0	0	0	0	0	0	0	0	0
Teucrium viscidum Blume var. miquelianum (Maxim.) H.Hara	0	0	0	0	0	0	0	0	0	0	0	0	0	0	0	0	0	0	0	0	0	0	0	0	0	0	0	0	0	0	0	0	0	0	0	0	0	0	0	0	0	0	0	0	0	0	0	0	0
Codonopsis lanceolata (Siebold et Zucc.) Trautv.	0	0	0	0	0	0	0	0	0	0	0	0	0	0	0	0	0	0	0	0	0	0	0	0	0	0	0	0	0	0	0	0	0	0	0	0	0	0	0	0	0	0	0	0	0	0	0	0	0
Chrysosplenium flagelliferum F.Schmidt	0	0	0	0	0	0	0	0	0	0	0	0	0	0	0	0	0	0	0	0	0	0	0	0	0	0	0	0	0	0	0	0	0	0	0	0	0	0	0	0	0	0	0	0	0	0	0	0	0
Alternanthera sessilis (L.) R.Br. ex DC.	0	0	0	0	0	0	0	0	0	0	0	0	0	0	0	0	0	0	0	0	0	0	0	0	0	0	0	0	0	0	0	0	0	0	0	0	0	0	0	0	0	0	0	0	0	0	0	0	0
Vicia amoena Fisch. ex Ser.	0	0	0	0	0	0	0	0	0	0	0	0	0	0	0	0	0	0	0	0	0	0	0	0	0	0	0	0	0	0	0	0	0	0	0	0	0	0	0	0	0	0	0	0	0	0	0	0	0
Vandenboschia auriculata (Blume) Copel.	0	0	0	0	0	0	0	0	0	0	0	0	0	0	0	0	0	0	0	0	0	0	0	0	0	0	0	0	0	0	0	0	0	0	0	0	0	0	0	0	0	0	0	0	0	0	0	0	0
Barnardia japonica (Thunb.) Schult. et Schult.f.	0	0	0	0	0	0	0	0	0	0	0	0	0	0	0	0	0	0	0	0	0	0	0	0	0	0	0	0	0	0	0	0	0	0	0	0	0	0	0	0	0	0	0	0	0	0	0	0	0
Euonymus fortunei (Turcz.) Hand.-Mazz.	0	0	0	0	0	0	0	0	0	0	0	0	0	0	0	0	0	0	0	0	0	0	0	0	0	0	0	0	0	0	0	0	0	0	0	0	0	0	0	0	0	0	0	0	0	0	0	1	0
Glycine max (L.) Merr. subsp. soja (Siebold et Zucc.) H.Ohashi	0	0	0	0	0	0	0	0	0	0	0	0	0	0	0	0	0	0	0	0	0	0	0	0	0	0	0	0	0	0	0	0	0	0	0	0	0	0	0	0	0	0	0	0	0	0	0	0	0
Vincetoxicum tanakae (Maxim.) Franch. et Sav.	0	0	0	0	0	0	0	0	0	0	0	0	0	0	0	0	0	0	0	0	0	0	0	0	0	0	0	0	0	0	0	0	0	0	0	0	0	0	0	0	0	0	0	0	0	0	0	0	0
Phragmites japonicus Steud.	0	0	0	0	0	0	0	0	0	0	0	0	0	0	0	0	0	0	0	0	0	0	0	0	0	0	0	0	0	0	0	0	0	0	0	0	0	0	0	0	0	0	0	0	0	0	0	0	0
Tripterospermum japonicum (Siebold et Zucc.) Maxim.	0	0	0	0	0	0	0	0	0	0	0	0	0	0	0	0	0	0	0	0	0	0	0	0	0	0	0	0	0	0	0	0	0	0	0	0	0	0	0	0	0	0	0	0	0	0	0	0	0
Farfugium japonicum (L.) Kitam.	0	0	0	0	0	0	0	0	0	0	0	0	0	0	0	0	0	0	0	0	0	0	0	0	0	0	0	0	0	0	0	0	0	0	0	0	0	0	0	0	0	0	0	0	0	0	0	0	0
Trachelospermum asiaticum (Siebold et Zucc.) Nakai var. asiaticum	0	0	0	0	0	0	0	0	0	0	0	0	0	0	0	0	0	0	0	0	0	0	0	0	0	0	0	0	0	0	0	0	0	0	0	0	0	0	0	0	0	0	0	0	0	0	0	0	0
Carex kiotensis Franch. et Sav.	0	0	0	0	0	0	0	0	0	0	0	0	0	0	0	0	0	0	0	0	0	0	0	0	0	0	0	0	0	0	0	0	0	0	0	0	0	0	0	0	0	0	0	0	0	0	0	0	0
Acer nipponicum H.Hara	0	0	0	0	0	0	0	0	0	0	0	0	0	0	0	0	0	0	0	0	0	0	0	0	0	0	0	0	0	0	0	0	0	0	0	0	0	0	0	0	0	0	0	0	0	0	0	0	0
Thelypteris interrupta (Willd.) K.Iwats.	0	0	0	0	0	0	0	0	0	0	0	0	0	0	0	0	0	0	0	0	0	0	0	0	0	0	0	0	0	0	0	0	0	0	0	0	0	0	0	0	0	0	0	0	0	0	0	0	0
Japonicalia tebakoensis (Makino) C.Ren et Q.E.Yang	0	0	0	0	0	0	0	0	0	0	0	0	0	0	0	0	0	0	0	0	0	0	0	0	0	0	0	0	0	0	0	0	0	0	0	0	0	0	0	0	0	0	0	0	0	0	0	0	0
Celastrus punctatus Thunb.	0	0	0	0	0	0	0	0	0	0	0	0	0	0	0	0	0	0	0	0	0	0	0	0	0	0	0	0	0	0	0	0	0	0	0	0	0	0	0	0	0	0	0	0	0	0	0	0	0
Rosa luciae Rochebr. et Franch. ex Cr_p.	0	0	0	0	0	0	0	0	0	0	0	0	0	0	0	0	0	0	0	0	0	0	0	0	0	0	0	0	0	0	0	0	0	0	0	0	0	0	0	0	0	0	0	0	0	0	0	0	0
Aster lucens Kitam.	0	0	0	0	0	0	0	0	0	0	0	0	0	0	0	0	0	0	0	0	0	0	0	0	0	0	0	0	0	0	0	0	0	0	0	0	0	0	0	0	0	0	0	0	0	0	0	0	0
Cyrtomium laetevirens (Hiyama) Nakaike	0	0	0	0	0	0	0	0	0	0	0	0	0	0	0	0	0	0	0	0	0	0	0	0	0	0	0	0	0	0	0	0	0	0	0	0	0	0	0	0	0	0	0	0	0	0	0	0	0
Fimbristylis dichotoma (L.) Vahl var. tentsuki T.Koyama	0	0	0	0	0	0	0	0	0	0	0	0	0	0	0	0	0	0	0	0	0	0	0	0	0	0	0	0	0	0	0	0	0	0	0	0	0	0	0	0	0	0	0	0	0	0	0	0	0
Comanthosphace japonica (Miq.) S.Moore	0	0	0	0	0	0	0	0	0	0	0	0	0	0	0	0	0	0	0	0	0	0	0	0	0	0	0	0	0	0	0	0	0	0	0	0	0	0	0	0	0	0	0	0	0	0	0	0	0
Scutellaria muramatsui H.Hara	0	0	0	0	0	0	0	0	0	0	0	0	0	0	0	0	0	0	0	0	0	0	0	0	0	0	0	0	0	0	0	0	0	0	0	0	0	0	0	0	0	0	0	0	0	0	0	0	0
Drosera tokaiensis (Komiya et C.Shibata) T.Nakam. et K.Ueda subsp. tokaiensis	0	0	0	0	0	0	0	0	0	0	0	0	0	0	0	0	0	0	0	0	0	0	0	0	0	0	0	0	0	0	0	0	0	0	0	0	0	0	0	0	0	0	0	0	0	0	0	0	0
Taraxacum platycarpum Dahlst. var. longeappendiculatum (Nakai) Morita	0	0	0	0	0	0	0	0	0	0	0	0	0	0	0	0	0	0	0	0	0	0	0	0	0	0	0	0	0	0	0	0	0	0	0	0	0	0	0	0	0	0	0	0	0	0	0	0	0
Elaeagnus multiflora Thunb. var. hortensis (Maxim.) Servett.	0	0	0	0	0	0	0	0	0	0	0	0	0	0	0	0	0	0	0	0	0	0	0	0	0	0	0	0	0	0	0	0	0	0	0	0	0	0	0	0	0	0	0	0	0	0	0	0	0
Huperzia serrata (Thunb.) Trevis.	0	0	0	0	0	0	0	0	0	0	0	0	0	0	0	0	0	0	0	0	0	0	0	0	0	0	2	0	0	0	0	0	0	0	0	0	0	0	0	0	0	0	0	0	0	0	0	0	0
Dryopteris nipponensis Koidz.	0	0	0	0	0	0	0	0	0	0	0	0	0	0	0	0	0	0	0	0	0	0	0	0	0	0	0	0	0	0	0	0	0	0	0	0	0	0	0	0	0	0	0	0	0	0	0	0	0
Rhododendron wadanum Makino	0	0	0	0	0	0	0	0	0	0	0	0	0	0	0	0	0	0	0	0	0	0	0	0	0	0	0	0	0	0	0	0	0	0	0	0	0	0	0	0	0	0	0	0	0	0	0	0	0
Lophatherum sinense Rendle	0	0	0	0	0	0	0	0	0	0	0	0	0	0	0	0	0	0	0	0	0	0	0	0	0	0	0	0	0	0	0	0	0	0	0	0	0	0	0	0	0	0	0	0	0	0	0	0	0
Euphorbia helioscopia L.	0	0	0	0	0	0	0	0	0	0	0	0	0	0	0	0	0	0	0	0	0	0	0	0	0	0	0	0	0	0	0	0	0	0	0	0	0	0	0	0	0	0	0	0	0	0	0	0	0
Clinopodium gracile (Benth.) Kuntze	0	0	0	0	0	0	0	0	0	0	0	0	0	0	0	0	0	0	0	0	0	0	0	0	0	0	0	0	0	0	0	0	0	0	0	0	0	0	2	0	0	0	0	0	0	0	0	0	0
Woodsia glabella R.Br. ex Richards.	0	0	0	0	0	0	0	0	0	0	0	0	0	0	0	0	0	0	0	0	0	0	0	0	0	0	0	0	0	0	0	0	0	0	0	0	0	0	0	0	0	0	0	0	0	0	0	0	0
Pogonia japonica Rchb.f.	0	0	0	0	0	0	0	0	0	0	0	0	0	0	0	0	0	0	0	0	0	0	0	0	0	0	0	0	0	0	0	0	0	0	0	0	0	0	0	0	0	0	0	0	0	0	0	0	0
Rhynchosia acuminatifolia Makino	0	0	0	0	0	0	0	0	0	0	0	0	0	0	0	0	0	0	0	0	0	0	0	0	0	0	0	0	0	0	0	0	0	0	0	0	0	0	0	0	0	0	0	0	0	0	0	0	0
Epimedium sempervirens Nakai ex F.Maek.	0	0	0	0	0	0	0	0	0	0	0	0	0	0	0	0	0	0	0	0	0	0	0	0	0	0	0	0	0	0	0	0	0	0	0	0	0	0	0	0	0	0	0	0	0	0	0	0	0
Vincetoxicum sieboldii Franch. et Sav.	0	0	0	0	0	0	0	0	0	0	0	0	0	0	0	0	0	0	0	0	0	0	0	0	0	0	0	0	0	0	0	0	0	0	0	0	0	0	0	0	0	0	0	0	0	0	0	0	0
Diospyros morrisiana Hance	0	0	0	0	0	0	0	0	0	0	0	0	0	0	0	0	0	0	0	0	0	0	0	0	0	0	0	0	0	0	0	0	0	0	0	0	0	0	0	0	0	0	0	0	0	0	0	0	0
Smilax china L. var. yanagitae Honda	0	0	0	0	0	0	0	0	0	0	0	0	0	0	0	0	0	0	0	0	0	0	0	0	0	0	0	0	0	0	0	0	0	0	0	0	0	0	0	0	0	0	0	0	0	0	0	0	0
Asplenium yoshinagae Makino	0	0	0	0	0	0	0	0	0	0	0	0	0	0	0	0	0	0	0	0	0	0	0	0	0	0	0	0	0	0	0	0	0	0	0	0	0	0	0	0	0	0	0	0	0	0	0	0	0
Asplenium sarelii Hook. subsp. pekinense (Hance) Fraser-Jenk., Pangtey et Khullar	0	0	0	0	0	0	0	0	0	0	0	0	0	0	0	0	0	0	0	0	0	0	0	0	0	0	0	0	0	0	0	0	0	0	0	0	0	0	0	0	0	0	0	0	0	0	0	0	0
Mazus pumilus (Burm.f.) Steenis	0	0	0	0	0	0	0	0	0	0	0	0	0	0	0	0	0	0	0	0	0	0	0	0	0	0	0	0	0	0	0	0	0	0	0	0	0	0	0	0	0	0	0	0	0	0	0	0	0
Centipeda minima (L.) A.Braun et Asch.	0	0	0	0	0	0	0	0	0	0	0	0	0	0	0	0	0	0	0	0	0	0	0	0	0	0	0	0	0	0	0	0	0	0	0	0	0	0	0	0	0	0	0	0	0	0	0	0	0
Equisetum hyemale L.	0	0	0	0	0	0	0	0	0	0	0	0	0	0	0	0	0	0	0	0	0	0	0	0	0	0	0	0	0	0	0	0	0	0	0	0	0	0	0	0	0	0	0	0	0	0	0	0	0
Arundinella hirta (Thunb.) Tanaka	0	0	0	0	0	0	0	0	0	0	0	1	0	0	0	0	0	0	0	0	0	0	0	0	0	0	0	0	0	0	0	0	0	0	0	0	0	0	0	0	0	0	0	0	0	0	0	0	0
Aesculus turbinata Blume	0	0	0	0	0	0	0	0	0	0	0	0	0	0	0	0	0	0	0	0	0	0	0	0	0	0	0	0	0	0	0	0	0	0	0	0	0	0	0	0	0	0	0	0	0	0	0	0	0
Panax japonicus (T.Nees) C.A.Mey.	0	0	0	0	0	0	0	0	0	0	0	0	0	0	0	0	0	0	0	0	0	0	0	0	0	0	0	0	0	0	0	0	0	0	0	0	0	0	0	0	0	0	0	0	0	0	0	0	0
Cirsium ovalifolium (Franch. et Sav.) Matsum.	0	0	0	0	0	0	0	0	0	0	0	0	0	0	0	0	0	0	0	0	0	0	0	0	0	0	0	0	0	0	0	0	0	0	0	0	0	0	0	0	0	0	0	0	0	0	0	0	0
Fraxinus japonica Blume ex K.Koch	0	0	0	0	0	0	0	0	0	0	0	0	0	0	0	0	0	0	0	0	0	0	0	0	0	0	0	0	0	0	0	0	0	0	0	0	0	0	0	0	0	0	0	0	0	0	0	0	0
Pittosporum tobira (Thunb.) W.T.Aiton	0	0	0	0	0	0	0	0	0	0	0	0	0	0	0	0	0	0	0	0	0	0	0	0	0	0	0	0	0	0	0	0	0	0	0	0	0	0	0	0	0	0	0	0	0	0	0	0	0
Festuca parvigluma Steud.	0	0	0	0	0	0	0	0	0	0	0	0	0	0	0	0	0	0	0	0	0	0	0	0	0	0	0	0	0	0	0	0	0	0	0	0	0	0	0	0	0	0	0	0	0	0	0	0	0
Hypericum ascyron L. subsp. ascyron var. ascyron	0	0	0	0	0	0	0	0	0	0	0	0	0	0	0	0	0	0	0	0	0	0	0	0	0	0	0	0	0	0	0	0	0	0	0	0	0	0	0	0	0	0	0	0	0	0	0	0	0
Polystichum ohmurae Sa.Kurata	0	0	0	0	0	0	0	0	0	0	0	0	0	0	0	0	0	0	0	0	0	0	0	0	0	0	0	0	0	0	0	0	0	0	0	0	0	0	0	0	0	0	0	0	0	0	0	0	0
Asplenium incisum Thunb.	0	0	0	0	0	0	0	0	0	0	0	0	0	0	0	0	0	0	0	0	0	0	0	0	0	0	0	0	0	0	0	0	0	0	0	0	0	0	0	0	0	0	0	0	0	0	0	0	0
Lindsaea merrillii Copel. subsp. yaeyamensis (Tagawa) K.U.Kramer	0	0	0	0	0	0	0	0	0	0	0	0	0	0	0	0	0	0	0	0	0	0	0	0	0	0	0	0	0	0	0	0	0	0	0	0	0	0	0	0	0	0	0	0	0	0	0	0	0
Astilbe odontophylla Miq.	0	0	0	0	0	0	0	0	0	0	0	0	0	0	0	0	0	0	0	0	0	0	0	0	0	0	0	0	0	0	0	0	6	0	0	0	0	0	0	0	0	0	0	0	0	0	0	0	0
Clematis tosaensis Makino	0	0	0	0	0	0	0	0	0	0	0	0	0	0	0	0	0	0	0	0	0	0	0	0	0	0	0	0	0	0	0	0	0	0	0	0	0	0	0	0	0	0	0	0	0	0	0	0	0
Polystichum x anceps Sa.Kurata	0	6	0	0	0	0	0	0	0	0	0	0	0	0	0	0	0	0	0	0	0	0	0	0	0	0	0	0	0	0	0	0	0	0	0	0	0	0	0	0	0	0	0	0	0	0	0	0	0
Cicuta virosa L.	0	0	0	0	0	0	0	0	0	0	0	0	0	0	0	0	0	0	0	0	0	0	0	0	0	0	0	0	0	0	0	0	0	0	0	0	0	0	0	0	0	0	0	0	0	0	0	0	0
Houttuynia cordata Thunb.	0	0	0	0	0	0	0	0	0	0	0	0	0	0	0	0	0	0	0	0	0	0	0	0	0	0	0	0	0	0	0	0	0	0	0	0	0	0	0	0	0	0	0	0	0	0	0	0	0
Glyceria ischyroneura Steud.	0	0	0	0	0	0	0	0	0	0	0	0	0	0	0	0	0	0	0	0	0	0	0	0	0	0	0	0	0	0	0	0	0	0	0	0	0	0	0	0	0	0	0	0	0	0	0	0	0
Symplocos nakaharae (Hayata) Masam.	0	0	0	0	0	0	0	0	0	0	0	0	0	0	0	0	0	0	0	0	0	0	0	0	0	0	0	0	0	0	0	0	0	0	0	0	0	0	0	0	0	0	0	0	0	0	0	0	0
Sparganium japonicum Rothert	0	0	0	0	0	0	0	0	0	0	0	0	0	0	0	0	0	0	0	0	0	0	0	0	0	0	0	0	0	0	0	0	0	0	0	0	0	0	0	0	0	0	0	0	0	0	0	0	0
Dryopteris sieboldii (Van Houtte ex Mett.) Kuntze	0	0	0	0	0	0	0	0	0	0	0	0	0	0	0	0	0	0	0	0	0	0	0	0	0	0	0	0	0	0	0	0	0	0	0	0	0	0	0	0	0	0	0	0	0	0	0	0	0
Poa pratensis L. subsp. pratensis	0	0	0	0	0	0	0	0	0	0	0	0	0	0	0	0	0	0	0	0	0	0	0	0	0	0	0	0	0	0	0	0	0	0	0	0	0	0	0	0	0	0	0	0	0	0	0	0	0
Viola rostrata Pursh subsp. japonica W.Becker et H.Boissieu	0	0	0	0	0	0	0	0	0	0	0	0	0	0	0	0	0	0	0	0	0	0	0	0	0	0	0	0	0	0	0	0	0	0	0	0	0	0	0	0	0	0	0	0	0	0	0	0	0
Lygodium japonicum (Thunb.) Sw. var. microstachyum (Desv.) C.Chr. et Tardieu	0	0	0	0	0	0	0	0	0	0	0	0	0	0	0	0	0	0	0	0	0	0	0	0	0	0	0	0	0	0	0	0	0	0	0	0	0	0	0	0	0	0	0	0	0	0	0	0	0
Saussurea riederi Herder var. daisetsuensis (Nakai) Kitam.	0	0	0	0	0	0	0	0	0	0	0	0	0	0	0	0	0	0	0	0	0	0	0	0	0	0	0	0	0	0	0	0	0	0	0	0	0	0	0	0	0	0	0	0	0	0	0	0	0
Damnacanthus giganteus (Makino) Nakai	0	0	0	0	0	0	0	0	0	0	0	0	0	0	0	0	0	0	0	0	0	0	0	0	0	0	0	0	0	0	0	0	0	0	0	0	0	0	0	0	0	0	0	0	0	0	0	0	0
Paspalum longifolium Roxb.	0	0	0	0	0	0	0	0	0	0	0	0	0	0	0	0	0	0	0	0	0	0	0	0	0	0	0	0	0	0	0	0	0	0	0	0	0	0	0	0	0	0	0	0	0	0	0	0	0
Viola ovato-oblonga (Miq.) Makino	0	0	0	0	0	0	0	0	0	0	0	0	0	0	0	0	0	0	0	0	0	0	0	0	0	0	0	0	0	0	0	0	0	0	0	0	0	0	0	0	0	0	0	0	0	0	0	0	0
Dryopteris sparsa (Buch.-Ham. ex D.Don) Kuntze	0	0	0	0	0	0	0	0	0	0	0	0	0	0	0	0	0	0	0	0	0	0	0	0	0	0	0	0	0	0	0	0	0	0	0	0	0	0	0	0	0	0	0	0	0	0	0	0	0
Pertya glabrescens Sch.Bip. ex Nakai	0	0	0	0	0	0	0	0	0	0	0	0	0	0	0	0	0	0	0	0	0	0	0	0	0	0	0	0	0	0	0	0	0	0	0	0	0	0	0	0	0	0	0	0	0	0	0	0	0
Viola bissetii Maxim.	0	0	0	0	0	0	0	0	0	0	0	0	0	0	0	0	0	0	0	0	0	0	0	0	0	0	0	0	0	0	0	0	0	0	0	0	0	0	0	0	0	0	0	0	0	0	0	0	0
Persicaria breviochreata (Makino) Ohki	0	0	0	0	0	0	0	0	0	0	0	0	0	0	0	0	0	0	0	0	0	0	0	0	0	0	0	0	0	0	0	0	0	0	0	0	0	0	0	0	0	0	0	0	0	0	0	0	0
Cyrtomium devexiscapulae (Koidz.) Ching	0	0	0	0	0	0	0	0	0	0	0	0	0	0	0	0	0	0	0	0	0	0	0	0	0	0	0	0	0	0	0	0	0	0	0	0	0	0	0	0	0	0	0	0	0	0	0	0	0
Boehmeria sieboldiana Blume	0	0	0	0	0	0	0	0	0	0	0	0	0	0	0	0	0	0	0	0	0	0	0	0	0	0	0	0	0	0	0	0	0	0	0	0	0	0	0	0	0	0	0	0	0	0	0	0	0
Botrychium strictum Underw.	0	0	0	0	0	0	0	0	0	0	0	0	0	0	0	0	0	0	0	0	0	0	0	0	0	0	0	0	0	0	0	0	0	0	0	0	0	0	0	0	0	0	0	0	0	0	0	0	0
Corydalis raddeana Regel	0	0	0	0	0	0	0	0	0	0	0	0	0	0	0	0	0	0	0	0	0	0	0	0	0	0	0	0	0	0	0	0	0	0	0	0	0	0	0	0	0	0	0	0	0	0	0	0	0
Psychotria manillensis Bartl. ex DC.	0	0	0	0	0	0	0	0	0	0	0	0	0	0	0	0	0	0	0	0	0	0	0	0	0	0	0	0	0	0	0	0	0	0	0	0	0	0	0	0	0	0	0	0	0	0	0	0	0
Carex lenta D.Don var. lenta	0	0	0	0	0	0	0	0	0	0	0	0	0	0	0	0	0	0	0	0	0	0	0	0	0	0	0	0	0	0	0	0	0	0	0	0	0	0	0	0	0	0	0	0	0	0	0	0	0
Vulpia myuros (L.) C.C.Gmel.	0	0	0	0	0	0	0	0	0	0	0	0	0	0	0	0	0	0	0	0	0	0	0	0	0	0	0	0	0	0	0	0	0	0	0	0	0	0	0	0	0	0	0	0	0	0	0	0	0
Elsholtzia ciliata (Thunb.) Hyl.	0	0	0	0	0	0	0	0	0	0	0	0	0	0	0	0	0	0	0	0	0	0	0	0	0	0	0	0	0	0	0	0	0	0	0	0	0	0	0	0	0	0	0	0	0	0	0	0	0
Pyrus pyrifolia (Burm.f.) Nakai var. culta (Makino) Nakai	0	0	0	0	0	0	0	0	0	0	0	0	0	0	0	0	0	0	0	0	0	0	0	0	0	0	0	0	0	0	0	0	0	0	0	0	0	0	0	0	0	0	0	0	0	0	0	0	0
Capsella bursa-pastoris (L.) Medik.	0	0	0	0	0	0	0	0	0	0	0	0	0	0	0	0	0	0	0	0	0	0	0	0	0	0	0	0	0	0	0	0	0	0	0	0	0	0	0	0	0	0	0	0	0	0	0	0	0
Deparia petersenii (Kunze) M.Kato	0	0	0	0	0	0	0	0	0	0	0	0	0	0	0	0	0	0	0	0	0	0	0	0	0	0	0	0	0	0	0	0	0	0	0	0	0	0	0	0	0	0	0	0	0	0	0	0	0
Pteris wallichiana J.Agardh	0	0	0	0	0	0	0	0	0	0	0	0	0	0	0	0	0	0	0	0	0	0	0	0	0	0	0	0	0	0	0	0	0	0	0	0	0	0	0	0	0	0	0	0	0	0	0	0	0
Elaeagnus multiflora Thunb. var. multiflora	0	0	0	0	0	0	0	0	0	0	0	0	0	0	0	0	0	0	0	0	0	0	0	0	0	0	0	0	0	0	0	0	0	0	0	0	0	0	0	0	0	0	0	0	0	1	0	0	0
Stewartia pseudocamellia Maxim.	0	0	0	0	0	0	0	0	0	0	0	0	0	0	0	0	0	0	0	0	0	0	0	1	0	0	0	0	0	0	0	0	0	0	0	0	0	0	0	0	0	0	0	0	0	0	0	0	0
Euphorbia sieboldiana C.Morren et Decne.	0	0	0	0	0	0	0	0	0	0	0	0	0	0	0	0	0	0	0	0	0	0	0	0	0	0	0	0	0	0	0	0	0	0	0	0	0	0	0	0	0	0	0	0	0	0	0	0	0
Botrychium virginianum (L.) Sw.	0	0	0	0	0	0	0	0	0	0	0	0	0	0	0	0	0	0	0	0	0	0	0	0	0	0	0	0	0	0	0	0	0	0	0	0	0	0	0	0	0	0	0	0	0	0	0	0	0
Vaccinium oldhamii Miq.	0	0	0	0	0	0	0	0	0	0	0	0	0	0	0	0	0	0	0	0	0	0	0	0	0	0	0	0	0	0	0	0	0	0	0	0	0	0	0	0	0	0	0	0	0	0	0	0	0
Wisteriopsis japonica (Siebold et Zucc.) J.Compton et Schrire	0	0	0	0	0	0	0	0	0	0	0	0	0	0	0	0	0	0	0	0	0	0	0	0	0	0	0	0	0	0	0	0	0	0	0	0	0	0	0	0	0	0	0	0	0	0	0	0	0
Sorbus commixta Hedl.	0	0	0	0	0	0	0	0	0	0	0	0	0	0	0	0	0	0	0	0	0	0	0	0	0	0	0	0	0	0	0	0	0	0	0	0	0	0	0	0	0	0	0	0	0	0	0	0	0
Tectaria decurrens (C.Presl) Copel.	0	0	0	0	0	0	0	0	0	0	0	0	0	0	0	0	0	0	0	0	0	0	0	0	0	0	0	0	0	0	0	0	0	0	0	0	0	0	0	0	0	0	0	0	0	0	0	0	0
Ilex chinensis Sims	0	0	0	0	0	0	0	0	0	0	0	0	0	0	0	0	0	0	0	0	0	0	0	0	0	0	0	0	0	0	0	0	0	0	0	0	0	0	0	0	0	0	0	0	0	0	0	0	0
Boerhavia glabrata Blume	0	0	0	0	0	0	0	0	0	0	0	0	0	0	0	0	0	0	0	0	0	0	0	0	0	0	0	0	0	0	0	0	0	0	0	0	0	0	0	0	0	0	0	0	0	0	0	0	0
Dipsacus japonicus Miq.	0	0	0	0	0	0	0	0	0	0	0	0	0	0	0	0	0	0	0	0	0	0	0	0	0	0	0	0	0	0	0	0	0	0	0	0	0	0	0	0	0	0	0	0	0	0	0	0	0
Croomia heterosepala (Baker) Okuyama	0	0	0	0	0	0	0	0	0	0	0	0	0	0	0	0	0	0	0	0	0	0	0	0	0	0	0	0	0	0	0	0	0	0	0	0	0	0	0	0	0	0	0	0	0	0	0	0	0
Cystopteris fragilis (L.) Bernh.	0	0	0	0	0	0	0	0	0	0	0	0	0	0	0	0	0	0	0	0	0	0	0	0	0	0	0	0	0	0	0	0	0	0	0	0	0	0	0	0	0	0	0	0	0	0	0	0	0
Quercus aliena Blume	0	0	0	0	0	0	0	0	0	0	0	0	0	0	0	0	0	0	0	0	0	0	0	0	0	0	0	0	0	0	0	0	0	0	0	0	0	0	0	0	0	0	0	0	0	0	0	0	0
Carex curvicollis Franch. et Sav.	0	0	0	0	0	0	0	0	0	0	0	0	0	0	0	0	0	0	0	0	0	0	0	0	0	0	0	0	0	0	0	0	0	0	0	0	0	0	0	0	0	0	0	0	0	0	0	0	0
Eriochloa villosa (Thunb.) Kunth	0	0	0	0	0	0	0	0	0	0	0	0	0	0	0	0	0	0	0	0	0	0	0	0	0	0	0	0	0	0	0	0	0	0	0	0	0	0	0	0	0	0	0	0	0	0	0	0	0
Polygonatum falcatum A.Gray	0	0	0	0	0	0	0	0	0	0	0	0	0	0	0	0	0	0	0	0	0	0	0	0	0	0	0	0	0	0	0	0	0	0	0	0	0	0	0	0	0	0	0	0	0	0	0	0	0
Rubus parvifolius L.	0	0	0	0	0	0	0	0	0	0	0	0	0	0	0	0	0	0	0	0	0	0	0	0	0	0	0	0	0	0	0	0	0	0	0	0	0	0	0	0	0	0	0	0	0	0	0	0	0
Elaeagnus pungens Thunb.	0	0	0	0	0	0	0	0	0	0	0	0	0	0	0	0	0	0	0	0	0	0	0	0	0	0	0	0	0	0	0	0	0	0	0	0	0	0	0	0	0	0	0	0	0	0	0	0	0
Huperzia fordii (Baker) Dixit	0	0	0	0	0	0	0	0	0	0	0	0	0	0	0	0	0	0	0	0	0	0	0	0	0	0	0	0	0	0	0	0	0	0	0	0	0	0	0	0	0	0	0	0	0	0	0	0	0
Sorbus gracilis (Siebold et Zucc.) K.Koch	0	0	0	0	0	0	0	0	0	0	0	0	0	0	0	0	0	0	0	0	0	0	0	0	0	0	0	0	0	0	0	0	0	0	0	0	0	0	0	0	0	0	0	0	0	0	0	0	0
Athyrium x austrojaponense Sa.Kurata	0	0	0	0	0	0	0	0	0	0	0	0	0	0	0	0	0	0	0	0	0	0	0	0	0	0	0	0	0	0	0	0	0	0	0	0	0	0	0	0	0	0	0	0	0	0	0	0	0
Arachniodes fargesii (Christ) Seriz.	0	0	0	0	0	0	0	0	0	0	0	0	0	0	0	0	0	0	0	0	0	0	0	0	0	0	0	0	0	0	0	0	0	0	0	0	0	0	0	0	0	0	0	0	0	0	0	0	0
Disporum sessile D.Don ex Schult. et Schult.f. var. micranthum Hatus. ex M.N.Tamura et M.Hotta	0	0	0	0	0	0	0	0	0	0	0	0	0	0	0	0	0	0	0	0	0	0	0	0	0	0	0	0	0	0	0	0	0	0	0	0	0	0	0	0	0	0	0	0	0	0	0	0	0
Hymenasplenium murakami-hatanakae Nakaike	0	0	0	0	0	0	0	0	0	0	0	0	0	0	0	0	0	0	0	0	0	0	0	0	0	0	0	0	0	0	0	0	0	0	0	0	0	0	0	0	0	0	0	0	0	0	0	0	0
Nandina domestica Thunb.	0	0	0	0	0	0	0	0	0	0	0	0	0	0	0	0	0	0	0	0	0	0	0	0	0	0	0	0	0	0	0	0	0	0	0	0	0	0	0	0	0	0	0	0	0	0	0	0	0
Vicia unijuga A.Braun	0	0	0	0	0	0	0	0	0	0	0	0	0	0	0	0	0	0	0	0	0	0	0	0	0	0	0	0	0	0	0	0	0	0	0	0	0	0	0	0	0	0	0	0	0	0	0	0	0
Stachyurus praecox Siebold et Zucc. var.	0	0	0	0	0	0	0	0	0	0	0	0	0	0	0	0	0	0	0	0	0	0	0	0	0	0	0	0	0	0	0	0	0	0	0	0	0	0	0	0	0	0	0	0	0	0	0	0	0
Aeginetia indica L.	0	0	0	0	0	0	0	0	0	0	0	0	0	0	0	0	0	0	0	0	0	0	0	0	0	0	0	0	0	0	0	0	0	0	0	0	0	0	0	0	0	0	0	0	0	0	0	0	0
Silene baccifera (L.) Roth var. japonica (Miq.) H.Ohashi et H.Nakai	0	0	0	0	0	0	0	0	0	0	0	0	0	0	0	0	0	0	0	0	0	0	0	0	0	0	0	0	0	0	0	0	0	0	0	0	0	0	0	0	0	0	0	0	0	0	0	0	0
Cirsium tonense Nakai var. tonense	0	0	0	0	0	0	0	0	0	0	0	0	0	0	0	0	0	0	0	0	0	0	0	0	0	0	0	0	0	0	0	0	0	0	0	0	0	0	0	0	0	0	0	0	0	0	0	0	0
Saussurea sugimurae Honda	0	0	0	0	0	0	0	0	0	0	0	0	0	0	0	0	0	0	0	0	0	0	0	0	0	0	0	0	0	0	0	0	0	0	0	0	0	0	0	0	0	0	0	0	0	0	0	0	0
Dryopteris fragrans (L.) Schott var. remotiuscula (Kom.) Fomin	0	0	0	0	0	0	0	0	0	0	0	0	0	0	0	0	0	0	0	0	0	0	0	0	0	0	0	0	0	0	0	0	0	0	0	0	0	0	0	0	0	0	0	0	0	0	0	0	0
Viola obtusa Makino	0	0	0	0	0	0	0	0	0	0	0	0	0	0	0	0	0	0	0	0	0	0	0	0	0	0	0	0	0	0	0	0	0	0	0	0	0	0	0	0	0	0	0	0	0	0	0	0	0
Rubus microphyllus L.f.	0	0	0	0	0	0	0	0	0	0	0	0	0	0	0	0	0	0	0	0	0	0	0	0	0	0	0	0	0	0	0	0	0	0	0	0	0	0	0	0	0	0	0	0	0	0	0	0	0
Dioscorea bulbifera L.	0	0	0	0	0	0	0	0	0	0	0	0	0	0	0	0	0	0	0	0	0	0	0	0	0	0	0	0	0	0	0	0	0	0	0	0	0	0	0	0	0	0	0	0	0	0	0	0	0
Picrasma quassioides (D.Don) Benn.	0	0	0	0	0	0	0	0	0	0	0	0	0	0	0	0	0	0	0	0	0	0	0	0	0	0	0	0	0	0	0	0	0	0	0	0	0	0	0	0	0	0	0	0	0	0	0	0	0
Teucrium japonicum Houtt.	0	0	0	0	0	0	0	0	0	0	0	0	0	0	0	0	0	0	0	0	0	0	0	0	0	0	0	0	0	0	0	0	0	0	0	0	0	0	0	0	0	0	0	0	0	0	0	0	0
Ixeridium dentatum (Thunb.) Tzvelev subsp. dentatum	0	0	0	0	0	0	0	0	0	0	0	0	0	0	0	0	0	0	0	0	0	0	0	0	0	0	0	0	0	0	0	0	0	0	0	0	0	0	0	0	0	0	0	0	0	0	0	0	0
Weigela decora (Nakai) Nakai	0	0	0	0	0	0	0	0	0	0	0	0	0	0	0	0	0	0	0	0	0	0	0	0	0	0	0	0	0	0	0	0	0	0	0	0	0	0	0	0	0	0	0	0	0	0	0	0	0
Euonymus alatus (Thunb.) Siebold f. alatus	0	0	0	0	0	0	0	0	0	0	0	0	0	0	0	0	0	0	0	0	0	0	0	0	0	0	0	0	0	0	0	0	0	0	0	0	0	0	0	0	0	0	0	0	0	0	0	0	0
Ajuga yesoensis Maxim. ex Franch. et Sav.	0	0	0	0	0	0	0	0	0	0	0	0	0	0	0	0	0	0	0	0	0	0	0	0	0	0	0	0	0	0	0	0	0	0	0	0	0	0	0	0	0	0	0	0	0	0	0	0	0
Lespedeza thunbergii (DC.) Nakai subsp. thunbergii 'Nipponica'	0	0	0	0	0	0	0	0	0	0	0	0	0	0	0	0	0	0	0	0	0	0	0	0	0	0	0	0	0	0	0	0	0	0	0	0	0	0	0	0	0	0	0	0	0	0	0	0	0
Cardamine dentipetala var. longifructa	0	0	0	0	0	0	0	0	0	0	0	0	0	0	0	0	0	0	0	0	0	0	0	0	0	0	0	0	0	0	0	0	0	0	0	0	0	0	0	0	0	0	0	0	0	0	0	0	0
Pteris kiuschiuensis Hieron.	0	0	0	0	0	0	0	0	0	0	0	0	0	0	0	0	0	0	0	0	0	0	0	0	0	0	0	0	0	0	0	0	0	0	0	0	0	0	0	0	0	0	0	0	0	0	0	0	0
Carex stenostachys Franch. et Sav. var. stenostachys	0	0	0	0	0	0	0	0	0	0	0	0	0	0	0	0	0	0	0	0	0	0	0	0	0	0	0	0	0	0	0	0	0	0	0	0	0	0	0	0	0	0	0	0	0	0	0	0	0
Thelypteris nipponica (Franch. et Sav.) Ching	0	0	0	0	0	0	0	0	0	0	0	0	0	0	0	0	0	0	0	0	0	0	0	0	0	0	0	0	0	0	0	0	0	0	0	0	0	0	0	0	0	0	0	0	0	0	0	0	0
Chrysosplenium macrostemon Maxim. var. shiobarense (Franch.) H.Hara	0	0	0	0	0	0	0	0	0	0	0	0	0	0	0	0	0	0	0	0	0	0	0	0	0	0	0	0	0	0	0	0	0	0	0	0	0	0	0	0	0	0	0	0	0	0	0	0	0
Philadelphus satsumi Siebold ex Lindl. et Paxton f. nikoensis (Rehder) Ohwi ex Yonek.	0	0	0	0	0	0	0	0	0	0	0	0	0	0	0	0	0	0	0	0	0	0	0	0	0	0	0	0	0	0	0	0	0	0	0	0	0	0	0	0	0	0	0	0	0	0	0	0	0
Eriocaulon omuranum T.Koyama	0	0	0	0	0	0	0	0	0	0	0	0	0	0	0	0	0	0	0	0	0	0	0	0	0	0	0	0	0	0	0	0	0	0	0	0	0	0	0	0	0	0	0	0	0	0	0	0	0
Anemone flaccida F.Schmidt	0	0	0	0	0	0	0	0	0	0	0	0	0	0	0	0	0	0	0	0	0	0	0	0	0	0	0	0	0	0	0	0	0	0	0	0	0	0	0	0	0	0	0	0	0	0	0	0	0
Sambucus racemosa L. subsp. sieboldiana (Miq.) H.Hara	0	0	0	0	0	0	0	0	0	0	0	0	0	0	0	0	0	0	0	0	0	0	0	0	0	0	0	0	0	0	0	0	0	0	0	0	0	0	0	0	0	0	0	0	0	0	0	0	0
Eragrostis multicaulis Steud.	0	0	0	0	0	0	0	0	0	0	0	0	0	0	0	0	0	0	0	0	0	0	0	0	0	0	0	0	0	0	0	0	0	0	0	0	0	0	0	0	0	0	0	0	0	0	0	0	0
Dryopteris labordei (Christ) C.Chr. var. indusiata (Makino) Seriz.	0	0	0	0	0	0	0	0	0	0	0	0	0	0	0	0	0	0	0	0	0	0	0	0	0	0	0	0	0	0	0	0	0	0	0	0	0	0	0	0	0	0	0	0	0	0	0	0	0
Panicum bisulcatum Thunb.	0	0	0	0	0	0	0	0	0	0	0	0	0	0	0	0	0	0	0	0	0	0	0	0	0	0	0	0	0	0	0	0	0	0	0	0	0	0	0	0	0	0	0	0	0	0	0	0	0
Carex mitrata Franch. var. mitrata	0	0	0	0	0	0	0	0	0	0	0	0	0	0	0	0	0	2	0	0	0	0	0	0	0	0	0	0	0	0	0	0	0	0	0	0	0	0	0	0	0	0	0	0	0	0	0	0	0
Agrostis clavata Trin. var. nukabo Ohwi	0	0	0	0	0	0	0	0	0	0	0	0	0	0	0	0	0	0	0	0	0	0	0	0	0	0	0	0	0	0	0	0	0	0	0	0	0	0	0	0	0	0	0	0	0	0	0	0	0
Neocheiropteris ningpoensis (Baker) Bosman	0	0	0	0	0	0	0	0	0	0	0	0	0	0	0	0	0	0	0	0	0	0	0	0	0	0	0	0	0	0	0	0	0	0	0	0	0	0	0	0	0	0	0	0	0	0	0	0	0
Luzula plumosa E.Mey. subsp. plumosa	0	0	0	0	0	0	0	0	0	0	0	0	0	0	0	0	0	0	0	0	0	0	0	0	0	0	0	0	0	0	0	0	0	0	0	0	0	0	0	0	0	0	0	0	0	0	0	0	0
Hylodesmum podocarpum (DC.) H.Ohashi & R.R.Mill subsp. oxyphyllum (DC.) H.Ohashi & R.R.Mill var. japonicum (Miq.) H.Ohashi	0	0	0	0	0	0	0	0	0	0	0	0	0	0	0	0	0	0	0	0	0	0	0	0	0	0	0	0	0	0	0	0	0	0	0	0	0	0	0	0	0	0	0	0	0	0	0	0	0
Eragrostis aquatica Honda	0	0	0	0	0	0	0	0	0	0	0	0	0	0	0	0	0	0	0	0	0	0	0	0	0	0	0	0	0	0	0	0	0	0	0	0	0	0	0	0	0	0	0	0	0	0	0	0	0
Moliniopsis japonica (Hack.) Hayata	0	0	0	0	0	0	0	0	0	0	0	0	0	0	0	0	0	0	0	0	0	0	0	0	0	0	0	0	0	0	0	0	0	0	0	0	0	0	0	0	0	0	0	0	0	0	0	0	0
Adenostemma lavenia (L.) Kuntze	0	0	0	0	0	0	0	0	0	0	0	0	0	0	0	0	0	0	0	0	0	0	0	0	0	0	0	0	0	0	0	0	0	0	0	0	0	0	0	0	0	0	0	0	0	0	0	0	0
Lysimachia fortunei Maxim.	0	0	0	0	0	0	0	0	0	0	0	0	0	0	0	0	0	0	0	0	0	0	0	0	0	0	0	0	0	0	0	0	0	0	0	0	0	0	0	0	0	0	0	0	0	0	0	0	0
Sacciolepis indica (L.) Chase	0	0	0	0	0	0	0	0	0	0	0	0	0	0	0	0	0	0	0	0	0	0	0	0	0	0	0	0	0	0	0	0	0	0	0	0	0	0	0	0	0	0	0	0	0	0	0	0	0
Asplenium normale D.Don	0	0	0	0	0	0	0	0	0	0	0	0	0	0	0	0	0	0	0	0	0	0	0	0	0	0	0	0	0	0	0	0	0	0	0	0	0	0	0	0	0	0	0	0	0	0	0	0	0
Rhachidosorus mesosorus (Makino) Ching	0	0	0	0	0	0	0	0	0	0	0	0	0	0	0	0	0	0	0	0	0	0	0	0	0	0	0	0	0	0	0	0	0	0	0	0	0	0	0	0	0	0	0	0	0	0	0	0	0
Rhus javanica L. var. chinensis (Mill.) T.Yamaz.	0	0	0	0	0	0	0	0	0	0	0	0	0	0	0	0	0	0	0	0	0	0	0	0	0	0	0	0	0	0	0	0	0	0	0	0	0	0	0	0	0	0	0	0	0	0	0	0	0
Betula corylifolia Regel et Maxim.	0	0	0	0	0	0	0	0	0	0	0	0	0	0	0	0	0	0	0	0	0	0	0	0	0	0	0	0	0	0	0	0	0	0	0	0	0	0	0	0	0	0	0	0	0	0	0	0	0
Chrysosplenium grayanum Maxim.	0	0	0	0	0	0	0	0	0	0	0	0	0	0	0	0	0	0	0	0	0	0	0	0	0	0	0	0	0	0	0	0	0	0	0	0	0	0	0	0	0	0	0	0	0	0	0	0	0
Lespedeza pilosa (Thunb.) Siebold et Zucc.	0	0	0	0	0	0	0	0	0	0	0	0	0	0	0	0	0	0	0	0	0	0	0	0	0	0	0	0	0	0	0	0	0	0	0	0	0	0	0	0	0	0	0	0	0	0	0	0	0
Salix gracilistyla Miq.	0	0	0	0	0	0	0	0	0	0	0	0	0	0	0	0	0	0	0	0	0	0	0	0	0	0	0	0	0	0	0	0	0	0	0	0	0	0	0	0	0	0	0	0	0	0	0	0	0
Lyonia ovalifolia (Wall.) Drude var. elliptica (Siebold et Zucc.) Hand.-Mazz.	0	0	0	0	0	0	0	0	0	0	0	0	0	0	0	0	0	0	0	0	0	0	0	0	0	0	0	0	0	0	0	0	0	0	0	0	0	0	0	0	0	0	0	0	0	0	0	0	0
Spiranthes sinensis (Pers.) Ames subsp. australis (R.Br.) Kitam.	0	0	0	0	0	0	0	0	0	0	0	0	0	0	0	0	0	0	0	0	0	0	0	0	0	0	0	0	0	0	0	0	0	0	0	0	0	0	0	0	0	0	0	0	0	0	0	0	0
Thuja standishii (Gordon) Carri_re	0	0	0	0	0	0	0	0	0	0	0	0	0	0	0	0	0	0	0	0	0	0	0	0	0	0	0	0	0	0	0	0	0	0	0	0	0	0	0	0	0	0	0	0	0	0	0	0	0
Muhlenbergia japonica Steud.	0	0	0	0	0	0	0	0	0	0	0	0	0	0	0	0	0	0	0	0	0	0	0	0	0	0	0	0	0	0	0	0	0	0	0	0	0	0	0	0	0	0	0	0	0	0	0	0	0
Sporobolus indicus (L.) R.Br. var. purpureosuffusus (Ohwi) T.Koyama f. spiciformis T.Koyama	0	0	0	0	0	0	0	0	0	0	0	0	0	0	0	0	0	0	0	0	0	0	0	0	0	0	0	0	0	0	0	0	0	0	0	0	0	0	0	0	0	0	0	0	0	0	0	0	0
Lolium multiflorum Lam.	0	0	0	0	0	0	0	0	0	0	0	0	0	0	0	0	0	0	0	0	0	0	0	0	0	0	0	0	0	0	0	0	0	0	0	0	0	0	0	0	0	0	0	0	0	0	0	0	0
Ligustrum japonicum Thunb.	0	0	0	0	0	0	0	0	0	0	0	0	0	0	0	0	0	0	0	0	0	0	0	0	0	0	0	0	0	0	0	0	0	0	0	0	0	0	0	0	0	0	0	0	0	0	0	0	0
Cuscuta japonica Choisy	0	0	0	0	0	0	0	0	0	0	0	0	0	0	0	0	0	0	0	0	0	0	0	0	0	0	0	0	0	0	0	0	0	0	0	0	0	0	0	0	0	0	0	0	0	0	0	0	0
Persicaria viscofera (Makino) H.Gross var. viscofera	0	0	0	0	0	0	0	0	0	0	0	0	0	0	0	0	0	0	0	0	0	0	0	0	0	0	0	0	0	0	0	0	0	0	0	0	0	0	0	0	0	0	0	0	0	0	0	0	0
Aletris foliata (Maxim.) Bureau et Franch.	0	0	0	0	0	0	0	0	0	0	0	0	0	0	0	0	0	0	0	0	0	0	0	0	0	0	0	0	0	0	0	0	0	0	0	0	0	0	0	0	0	0	0	0	0	0	0	0	0
Albizia julibrissin Durazz.	0	0	0	0	0	0	0	0	0	0	0	0	0	0	0	0	0	0	0	0	0	0	0	0	0	0	0	0	0	0	0	0	0	0	0	0	0	0	0	0	0	0	0	0	0	0	0	0	0
Ipomoea indica (Burm.) Merr.	0	0	0	0	0	0	0	0	0	0	0	0	0	0	0	0	0	0	0	1	0	0	0	0	0	0	0	0	0	0	0	0	0	0	0	0	0	0	0	0	0	0	0	0	0	0	0	0	0
Cirsium japonicum Fisch. ex DC.	0	0	0	0	0	0	0	0	0	0	0	0	0	0	0	0	0	0	0	0	0	0	0	0	0	0	0	0	0	0	0	0	0	0	0	0	0	0	0	0	0	0	0	0	0	0	0	0	0
Dunbaria villosa (Thunb.) Makino	0	0	0	0	0	0	0	0	0	0	0	0	0	0	0	0	0	0	0	0	0	0	0	0	0	0	0	0	0	0	0	0	0	0	0	0	0	0	0	0	0	0	0	0	0	0	0	0	0
Rosa multiflora Thunb.	0	0	0	0	0	0	0	0	0	0	0	0	0	0	0	0	0	0	0	0	0	0	0	0	0	0	0	0	0	0	0	0	0	0	0	0	0	0	0	0	0	0	0	0	0	0	0	0	0
Calamagrostis arundinacea (L.) Roth subsp. brachytricha (Steud.) Tzvelev	0	0	0	0	0	0	0	0	0	0	0	0	0	0	0	0	0	0	0	0	0	0	0	0	0	0	0	0	0	0	0	0	0	0	0	0	0	0	0	0	0	0	0	0	0	0	0	0	0
Lepisorus thunbergianus (Kaulf.) Ching	0	0	0	0	0	0	0	0	0	0	0	0	0	0	0	0	0	0	0	0	0	0	0	0	0	0	0	0	0	0	0	0	0	0	0	0	0	0	0	0	0	0	0	0	0	0	0	0	0
Metanarthecium luteoviride Maxim.	0	0	0	0	0	0	0	0	0	0	0	0	0	0	0	0	0	0	0	0	0	0	0	0	0	0	0	0	0	0	0	0	0	0	0	0	0	0	0	0	0	0	0	0	0	0	0	0	0
Schoenus apogon Roem. et Schult.	0	0	0	0	0	0	0	0	0	0	0	0	0	0	0	0	0	0	0	0	0	0	0	0	0	0	0	0	0	0	0	0	0	0	0	0	0	0	0	0	0	0	0	0	0	0	0	0	0
Platycarya strobilacea Siebold et Zucc.	0	0	0	0	0	0	0	0	0	0	0	0	0	0	0	0	0	0	0	0	0	0	0	0	0	0	0	0	0	0	0	0	0	0	0	0	0	0	0	0	0	0	0	0	0	0	0	0	0
Sonchus oleraceus L.	0	0	0	0	0	0	0	0	0	0	0	0	0	0	0	0	0	0	0	0	0	0	0	0	0	0	0	0	0	0	0	0	0	0	0	0	0	0	0	0	0	0	0	0	0	0	0	0	0
Carex mitrata Franch. var. aristata Ohwi	0	0	0	0	0	0	0	0	0	0	0	0	0	0	0	0	0	0	0	0	0	0	0	0	0	0	0	0	0	0	0	0	0	0	0	0	0	0	0	0	0	0	0	0	0	0	0	0	0
Diplazium wichurae (Mett.) Diels	0	0	0	0	0	0	0	0	0	0	0	0	0	0	0	0	0	0	0	0	0	0	0	0	0	0	0	0	0	0	0	0	0	0	0	0	0	0	0	0	0	2	0	0	0	0	0	0	0
Aster microcephalus (Miq.) Franch. et Sav. var. ovatus (Franch. et Sav.) Soejima et Mot.Ito	0	0	0	0	0	0	0	0	0	0	0	0	0	0	0	0	0	0	0	0	0	0	0	0	0	0	0	0	0	0	0	0	0	0	0	0	0	0	0	0	0	0	0	0	0	0	0	0	0
Dumasia truncata Siebold et Zucc.	0	0	0	0	0	0	0	0	0	0	0	0	0	0	0	0	0	0	0	0	0	0	0	0	0	0	0	0	0	0	0	0	0	0	0	0	0	0	0	0	0	0	0	0	0	0	0	0	0
Chrysanthemum japonense (Makino) Nakai	0	0	0	0	0	0	0	0	0	0	0	0	0	0	0	0	0	0	0	0	0	0	0	0	0	0	0	0	0	0	0	0	0	0	0	0	0	0	0	0	0	0	0	0	0	0	0	0	0
Viola yedoensis Makino var. yedoensis	0	0	0	0	0	0	0	0	0	0	0	0	0	0	0	0	0	0	0	0	0	0	0	0	0	0	0	0	0	0	0	0	0	0	0	0	0	0	0	0	0	0	0	0	0	0	0	0	0
Utricularia aurea Lour.	0	0	0	0	0	0	0	0	0	0	0	0	0	0	0	0	0	0	0	0	0	0	0	0	0	0	0	0	0	0	0	0	0	0	0	0	0	0	0	0	0	0	0	0	0	0	0	0	0
Angelica decursiva (Miq.) Franch. et Sav.	0	0	0	0	0	0	0	0	0	0	0	0	0	0	0	0	0	0	0	0	0	0	0	0	0	0	0	0	0	0	0	0	0	0	0	0	0	0	0	0	0	0	0	0	0	0	0	0	0
Hydrocotyle maritima Honda	0	0	0	0	0	0	0	0	0	0	0	0	0	0	0	0	0	0	0	0	0	0	0	0	0	0	0	0	0	0	0	0	0	0	0	0	0	0	0	0	0	0	0	0	0	0	0	0	0
Valerianella locusta (L.) Laterr.	0	0	0	0	0	0	0	0	0	0	0	0	0	0	0	0	0	0	0	0	0	0	0	0	0	0	0	0	0	0	0	0	0	0	0	0	0	0	0	0	0	0	0	0	0	0	0	0	0
Fimbristylis complanata (Retz.) Link f. exaltata T.Koyama	0	0	0	0	0	0	0	0	0	0	0	0	0	0	0	0	0	0	0	0	0	0	0	0	0	0	0	0	0	0	0	0	0	0	0	0	0	0	0	0	0	0	0	0	0	0	0	0	0
Cirsium tanakae auct. non (Franch. et Sav.) Matsum.	0	0	0	0	0	0	0	0	0	0	0	0	0	0	0	0	0	0	0	0	0	0	0	0	0	0	0	0	0	0	0	0	0	0	0	0	0	0	0	0	0	0	0	0	0	0	0	0	0
Adenocaulon himalaicum Edgew.	0	0	0	0	0	0	0	0	0	0	0	0	0	0	0	0	0	0	0	0	0	0	0	0	0	0	0	0	0	0	0	0	0	0	0	0	0	0	0	0	0	0	0	0	0	0	0	0	0
Ampelopsis glandulosa (Wall.) Momiy. var. heterophylla (Thunb.) Momiy.	0	0	0	0	0	0	0	0	0	0	0	0	0	0	0	0	0	0	0	0	0	0	0	0	0	0	0	0	0	0	0	0	0	0	0	0	0	0	0	0	0	0	0	0	0	0	0	0	0
Melastoma candidum D.Don	0	0	0	0	0	0	0	0	0	0	0	0	0	0	0	0	0	0	0	0	0	0	0	0	0	0	0	0	0	0	0	0	0	0	0	0	0	0	0	0	0	0	0	0	0	0	0	0	0
Senecio vulgaris L.	0	0	0	0	0	0	0	0	0	0	0	0	0	0	0	0	0	0	0	0	0	0	0	0	0	0	0	0	0	0	0	0	0	0	0	0	0	0	0	0	0	0	0	0	0	0	0	0	0
Arenaria serpyllifolia L. var. serpyllifolia	0	0	0	0	0	0	0	0	0	0	0	0	0	0	0	0	0	0	0	0	0	0	0	0	0	0	0	0	0	0	0	0	0	0	0	0	0	0	0	0	0	0	0	0	0	0	0	0	0
Stellaria alsine Grimm var. undulata (Thunb.) Ohwi	0	0	0	0	0	0	0	0	0	0	0	0	0	0	0	0	0	0	0	0	0	0	0	0	0	0	0	0	0	0	0	0	0	0	0	0	0	0	0	0	0	0	0	0	0	0	0	0	0
Platanthera minor (Miq.) Rchb.f.	0	0	0	0	0	0	0	0	0	0	0	0	0	0	0	0	0	0	0	0	0	0	0	0	0	0	0	0	0	0	0	0	0	0	0	0	0	0	0	0	0	0	0	0	0	0	0	0	0
Hydrangea paniculata Siebold	0	0	0	0	0	0	0	0	0	0	0	0	0	0	0	0	0	0	0	0	0	0	0	0	0	0	0	0	0	0	0	0	0	0	0	0	0	0	0	0	0	0	0	0	0	0	0	0	0
Cirsium norikurense Nakai	0	0	0	0	0	0	0	0	0	0	0	0	0	0	0	0	0	0	0	0	0	0	0	0	0	0	0	0	0	0	0	0	0	0	0	0	0	0	0	0	0	0	0	0	0	0	0	0	0
Cephalotaxus harringtonia (Knight ex Forbes) K.Koch var. nana (Nakai) Rehder	0	0	0	0	0	0	0	0	0	0	0	0	0	0	0	0	0	0	0	0	0	0	0	0	0	0	0	0	0	0	0	0	0	0	0	0	0	0	0	0	0	0	0	0	0	0	0	0	0
Agrostis stolonifera L.	0	0	0	0	0	0	0	0	0	0	0	0	0	0	0	0	0	0	0	0	0	0	0	0	0	0	0	0	0	0	0	0	0	0	0	0	0	0	0	0	0	0	0	0	0	0	0	0	0
Woodwardia unigemmata (Makino) Nakai	0	0	0	0	0	0	0	0	0	0	0	0	0	0	0	0	0	0	0	0	0	0	0	0	0	0	0	0	0	0	0	0	0	0	0	0	0	0	0	0	0	0	0	0	0	0	0	0	0
Lepturus repens (G.Forst.) R.Br.	0	0	0	0	0	0	0	0	0	0	0	0	0	0	0	0	0	0	0	0	0	0	0	0	0	0	0	0	0	0	0	0	0	0	0	0	0	0	0	0	0	0	0	0	0	0	0	0	0
Isachne nipponensis Ohwi	0	0	0	0	0	0	0	0	0	0	0	0	0	0	0	0	0	0	0	0	0	0	0	0	0	0	0	0	0	0	0	0	0	0	0	0	0	0	0	0	0	0	0	0	0	0	0	0	0
Euphorbia prostrata Aiton	0	0	0	0	0	0	0	0	0	0	0	0	0	0	0	0	0	0	0	0	0	0	0	0	0	0	0	0	0	0	0	0	0	0	0	0	0	0	0	0	0	0	0	0	0	0	0	0	0
Sacciolepis spicata (L.) Honda ex Masam. var. spicata	0	0	0	0	0	0	0	0	0	0	0	0	0	0	0	0	0	0	0	0	0	0	0	0	0	0	0	0	0	0	0	0	0	0	0	0	0	0	0	0	0	0	0	0	0	0	0	0	0
Symplocos myrtacea Siebold et Zucc.	0	0	0	0	0	0	0	0	0	0	0	0	0	0	0	0	0	0	0	0	0	0	0	0	0	0	0	0	0	0	0	0	0	0	0	0	0	0	0	0	0	0	0	0	0	0	0	0	0
Samolus parviflorus Raf.	0	0	0	0	0	0	0	0	0	0	0	0	0	0	0	0	0	0	0	0	0	0	0	0	0	0	0	0	0	0	0	0	0	0	0	0	0	0	0	0	0	0	0	0	0	0	0	0	0
Vandenboschia kalamocarpa (Hayata) Ebihara	0	0	0	0	0	0	0	0	0	0	0	0	0	0	0	0	0	0	0	0	0	0	0	0	0	0	4	0	0	0	0	0	0	0	0	0	0	0	0	0	0	0	0	0	0	0	0	0	0
Lespedeza cuneata (Dum.Cours.) G.Don var. serpens (Nakai) Ohwi ex Shimabuku	0	0	0	0	0	0	0	0	0	0	0	0	0	0	0	0	0	0	0	0	0	0	0	0	0	0	0	0	0	0	0	0	0	0	0	0	0	0	0	0	0	0	0	0	0	0	0	0	0
Acer japonicum Thunb.	0	0	0	0	0	0	0	0	0	0	0	0	0	0	0	0	0	0	0	0	0	0	0	0	0	0	0	0	0	0	0	0	0	0	0	0	0	0	0	0	0	0	0	0	0	0	0	0	0
Phryma esquirolii H.L_v.	0	0	0	0	0	0	0	0	0	0	0	0	0	0	0	0	0	0	0	0	0	0	0	0	0	0	0	0	0	0	0	0	0	0	0	0	0	0	0	0	0	0	0	0	0	0	0	0	0
Arachniodes simplicior (Makino) Ohwi	0	0	0	0	0	0	0	0	0	0	0	0	0	0	0	0	0	0	0	0	0	0	0	0	0	0	0	0	0	0	0	0	0	0	0	0	0	0	0	0	0	0	0	0	0	0	0	0	0
Impatiens hypophylla Makino	0	0	0	0	0	0	0	0	0	0	0	0	0	0	0	0	0	0	0	0	0	0	0	0	0	0	0	0	0	0	0	0	0	0	0	0	0	0	0	0	0	0	0	0	0	0	0	0	0
Galinsoga quadriradiata Ruiz et Pav.	0	0	0	0	0	0	0	0	0	0	0	0	0	0	0	0	0	0	0	0	0	0	0	0	0	0	0	0	0	0	0	0	0	0	0	0	0	0	0	0	0	0	0	0	0	0	0	0	0
Styrax obassia Siebold et Zucc.	0	0	0	0	0	0	0	0	0	0	0	0	0	0	0	0	0	0	0	0	0	0	0	0	0	0	0	0	0	0	0	0	0	0	0	0	0	0	0	0	0	0	0	0	0	0	0	0	0
Poa hakusanensis Hack.	0	0	0	0	0	0	0	0	0	0	0	0	0	0	0	0	0	0	0	0	0	0	0	0	0	0	0	0	0	0	0	0	0	0	0	0	0	0	0	0	0	0	0	0	0	0	0	0	0
Patrinia triloba (Miq.) Miq. var. triloba	0	0	0	0	0	0	0	0	0	0	0	0	0	0	0	0	0	0	0	0	0	0	0	0	0	0	0	0	0	0	0	0	0	0	0	0	0	0	0	0	0	0	0	0	0	0	0	0	0
Isodon umbrosus (Maxim.) H.Hara var. hakusanensis (Kud_) K.Asano	0	0	0	0	0	0	0	0	0	0	0	0	0	0	0	0	0	0	0	0	0	0	0	0	0	0	0	0	0	0	0	0	0	0	0	0	0	0	0	0	0	0	0	0	0	0	1	0	0
Primula cuneifolia Ledeb. var. hakusanensis (Franch.) Makino	0	0	0	0	0	0	0	0	0	0	0	0	0	0	0	0	0	0	0	0	0	0	0	0	0	0	0	0	0	0	0	0	0	0	0	0	0	0	0	0	0	0	0	0	0	0	0	0	0
Bupleurum nipponicum Koso-Pol.	0	0	0	0	0	0	0	0	0	0	0	0	0	0	0	0	0	0	0	0	0	0	0	0	0	0	0	0	0	0	0	0	0	0	0	0	0	0	0	0	0	0	0	0	0	0	0	0	0
Rhododendron brachycarpum D.Don ex G.Don	0	0	0	0	0	0	0	0	0	0	0	0	0	0	0	0	0	0	0	0	0	0	0	0	0	0	0	0	0	0	0	0	0	0	0	0	0	0	0	0	0	0	0	0	0	0	0	0	0
Arabidopsis halleri (L.) O'Kane et Al-Shehbaz subsp. gemmifera (Matsum.) O'Kane et Al-Shehbaz var. senanensis (Matsum.) Yonek.	0	0	0	0	0	0	0	0	0	0	0	0	0	0	0	0	0	0	0	0	0	0	0	0	0	0	0	0	0	0	0	0	0	0	0	0	0	0	0	0	0	0	0	0	0	0	0	0	0
Peucedanum multivittatum Maxim.	0	0	0	0	0	0	0	0	0	0	0	0	0	0	0	0	0	0	0	0	0	0	0	0	0	0	0	0	0	0	0	0	0	0	0	0	0	0	0	0	0	0	0	0	0	0	0	0	0
Viburnum japonicum (Thunb.) Spreng.	0	0	0	0	0	0	0	0	0	0	0	0	0	0	0	0	0	0	0	0	0	0	0	0	0	0	0	0	0	0	0	0	0	0	0	0	0	0	0	0	0	0	0	0	0	0	0	0	0
Deparia jiulungensis (Ching) Z.R.Wang var. albosquamata (M.Kato) Z.R.Wang	0	0	0	0	0	0	0	0	0	0	0	0	0	0	0	0	0	0	0	0	0	0	0	0	0	0	0	0	0	0	0	0	0	0	0	0	0	0	0	0	0	0	0	0	0	0	0	0	0
Peristrophe japonica (Thunb.) Bremek. var. subrotunda (Matsuda) Murata et Terao	0	0	0	0	0	0	0	0	0	0	0	0	0	0	0	0	0	0	0	0	0	0	0	0	0	0	0	0	0	0	0	0	0	0	0	0	0	0	0	0	0	0	0	0	0	0	0	0	0
Weigela coraeensis Thunb.	0	0	0	0	0	0	0	0	0	0	0	0	0	0	0	0	0	0	0	0	0	0	0	0	0	0	0	0	0	0	0	0	0	0	0	0	0	0	0	0	0	0	0	0	0	0	0	0	0
Athyrium christensenianum (Koidz.) Seriz.	0	0	0	0	0	0	0	0	0	0	0	0	0	0	0	0	0	0	0	0	0	0	0	0	0	0	0	0	0	0	0	0	0	0	0	0	0	0	0	0	0	0	0	0	0	0	0	0	0
Adiantum monochlamys D.C.Eaton	0	0	0	0	0	0	0	0	0	0	0	0	0	0	0	0	0	0	0	0	0	0	0	0	0	0	0	0	0	0	0	0	0	0	0	0	0	0	0	0	0	0	0	0	0	0	0	0	0
Tofieldia coccinea Richards. var. gracilis (Franch. et Sav.) T.Shimizu	0	0	0	0	0	0	0	0	0	0	0	0	0	0	0	0	0	0	0	0	0	0	0	0	0	0	0	0	0	0	0	0	0	0	0	0	0	0	0	0	0	0	0	0	0	0	0	0	0
Neanotis hirsuta (L.f.) W.H.Lewis var. hirsuta	0	0	0	0	0	0	0	0	0	0	0	0	0	0	0	0	0	0	0	0	0	0	0	0	0	0	0	0	0	0	0	0	0	0	0	0	0	0	0	0	0	0	0	0	0	0	0	0	0
Thelypteris glanduligera (Kunze) Ching	0	0	0	0	0	0	0	0	0	0	0	0	0	0	0	0	0	0	0	0	0	0	0	0	0	0	0	0	0	0	0	0	0	0	0	0	0	0	0	0	0	0	0	0	0	0	0	0	0
Corylus heterophylla Fisch. ex Besser var. thunbergii Blume	0	0	0	0	0	0	0	0	0	0	0	0	0	0	0	0	0	0	0	0	0	0	0	0	0	0	0	0	0	0	0	0	0	0	0	0	0	0	0	0	0	0	0	0	0	0	0	0	0
Scopolia japonica Maxim.	0	0	0	0	0	0	0	0	0	0	0	0	0	0	0	0	0	0	0	0	0	0	0	0	0	0	0	0	0	0	0	0	0	0	0	0	0	0	0	0	0	0	0	0	0	0	0	0	0
Stephania japonica (Thunb.) Miers	0	0	0	0	0	0	0	0	0	0	0	0	0	0	0	0	0	0	0	4	0	0	0	0	0	0	0	0	0	0	0	0	0	0	0	0	0	0	0	0	0	0	0	0	0	0	0	0	0
Toxicodendron succedaneum (L.) Kuntze	0	0	0	0	0	0	0	0	0	0	0	0	0	0	0	0	0	0	0	0	0	0	0	0	0	0	0	0	0	0	0	0	0	0	0	0	0	0	0	0	0	0	0	0	0	0	0	0	0
Bulbostylis barbata (Rottb.) Kunth	0	0	0	0	0	0	0	0	0	0	0	0	0	0	1	0	0	0	0	0	0	0	0	0	0	0	0	0	0	0	0	0	0	0	0	0	0	0	0	0	0	0	0	0	0	0	0	0	0
Turritis glabra L.	0	0	0	0	0	0	0	0	0	0	0	0	0	0	0	0	0	0	0	0	0	0	0	0	0	0	0	0	0	0	0	0	0	0	0	0	0	0	0	0	0	0	0	0	0	0	0	0	0
Tubocapsicum anomalum (Franch. et Sav.) Makino var. anomalum	0	0	0	0	0	0	0	0	0	0	0	0	0	0	0	0	0	0	0	0	0	0	0	0	0	0	0	0	0	0	0	0	0	0	0	0	0	0	0	0	0	0	0	0	0	0	0	0	0
Rubus ribisoideus Matsum.	0	0	0	0	0	0	0	0	0	0	0	0	0	0	0	0	0	0	0	0	0	0	0	0	0	0	0	0	0	0	0	0	0	0	0	0	0	0	0	0	0	0	0	0	0	0	0	0	0
Woodwardia prolifera Hook. et Arn.	0	0	0	0	0	0	0	0	0	0	0	0	0	0	0	0	0	0	0	0	0	0	0	0	0	0	0	0	0	0	0	0	0	0	0	0	0	0	0	0	0	0	0	0	0	0	0	0	0
Stachyurus praecox var. matsuzakii	0	0	0	0	0	0	0	0	0	0	0	0	0	0	0	0	0	0	0	0	0	0	0	0	0	0	0	0	0	0	0	0	0	0	0	0	0	0	0	0	0	0	0	0	0	0	0	0	0
Pteris fauriei Hieron.	0	0	0	0	0	0	0	0	0	0	0	0	0	0	0	0	0	0	0	0	0	0	0	0	0	0	0	0	0	0	0	0	0	0	0	0	0	0	0	0	0	0	0	0	0	0	0	0	0
Pteris oshimensis Hieron.	0	0	0	9	0	0	0	0	0	0	0	0	0	0	0	0	0	0	0	0	0	0	0	0	0	0	0	0	0	0	0	0	0	0	0	0	0	0	0	0	0	0	0	0	0	0	0	0	0
Miscanthus sinensis Andersson var. condensatus (Hack.) Makino	0	0	0	0	0	0	0	0	0	0	0	0	0	0	0	0	0	0	0	0	0	0	0	0	0	0	0	0	0	0	0	0	0	0	0	0	0	0	0	0	0	0	0	0	0	0	0	0	0
Dryopteris caudipinna Nakai	0	0	0	0	0	0	0	0	0	0	0	0	0	0	0	0	0	0	0	0	0	0	0	0	0	0	0	0	0	0	0	0	0	0	0	0	0	0	0	0	0	0	0	0	0	0	0	0	0
Mentha canadensis L.	0	0	0	0	0	0	0	0	0	0	0	0	0	0	0	0	0	0	0	0	0	0	0	0	0	0	0	0	0	0	0	0	0	0	0	0	0	0	0	0	0	0	0	0	0	0	0	0	0
Athyrium x pseudoiseanum Sa.Kurata	0	0	0	0	0	0	0	0	0	0	0	0	0	0	0	0	0	0	0	0	0	0	0	0	0	0	0	0	0	0	0	0	0	0	0	0	0	0	0	0	0	0	0	0	0	0	0	0	0
Drypetes integerrima (Koidz.) Hosok.	0	0	0	0	0	0	0	0	0	0	0	0	0	0	0	0	0	0	0	0	0	0	0	0	0	0	0	0	0	0	0	0	0	0	0	0	0	0	0	0	0	0	0	0	0	0	0	0	0
Helwingia japonica (Thunb.) F.Dietr.	0	0	0	0	0	0	0	0	0	0	0	0	0	0	0	0	0	0	0	0	0	0	0	0	0	0	0	0	0	0	0	0	0	0	0	0	0	0	0	0	0	0	0	0	0	0	0	0	0
Bothriospermum zeylanicum (J.Jacq.) Druce	0	0	0	0	0	0	0	0	0	0	0	0	0	0	0	0	0	0	0	0	0	0	0	0	0	0	0	0	0	0	0	0	0	0	0	0	0	0	0	0	0	0	0	0	0	0	0	0	0
Heracleum sphondylium L. var. nipponicum (Kitag.) H.Ohba	0	0	0	0	0	0	0	0	0	0	0	0	0	0	0	0	0	0	0	0	0	0	0	0	0	0	0	0	0	0	0	0	0	0	0	0	0	0	0	0	0	0	0	0	0	0	0	0	0
Persicaria posumbu (Buch.-Ham. ex D.Don) H.Gross	0	0	0	0	0	0	0	0	0	0	0	0	0	0	0	0	0	0	0	0	0	0	0	0	0	0	0	0	0	0	0	0	0	0	0	0	0	0	0	0	0	0	0	0	0	0	0	0	0
Chrysosplenium album Maxim. var. stamineum (Franch.) H.Hara	0	0	0	0	0	0	0	0	0	0	0	0	0	0	0	0	0	0	0	0	0	0	0	0	0	0	0	0	0	0	0	0	0	0	0	0	0	0	0	0	0	0	0	0	0	0	0	0	0
Centaurium tenuiflorum (Hoffmanns. et Link) Fritsch ex Janchen	0	0	0	0	0	0	0	0	0	0	0	0	0	0	0	0	0	0	0	0	0	0	0	0	0	0	0	0	0	0	0	0	0	0	0	0	0	0	0	0	0	0	0	0	0	0	0	0	0
Eubotryoides grayana (Maxim.) H.Hara var. grayana	0	0	0	0	0	0	0	0	0	0	0	0	0	0	0	0	0	0	0	0	0	0	0	0	0	0	0	0	0	0	0	0	0	0	0	0	0	0	0	0	0	0	0	0	0	0	0	0	0
Achnatherum pekinense (Hance) Ohwi	0	0	0	0	0	0	0	0	0	0	0	0	0	0	0	0	0	0	0	0	0	0	0	0	0	0	0	0	0	0	0	0	0	0	0	0	0	0	0	0	0	0	0	0	0	0	0	0	0
Pseudognaphalium affine (D.Don) Anderb.	0	0	0	0	0	0	0	0	0	0	0	0	0	0	0	0	0	0	0	0	0	0	0	0	0	0	0	0	0	0	0	0	0	0	0	0	0	0	0	0	0	0	0	0	0	0	0	0	0
Synurus excelsus (Makino) Kitam.	0	0	0	0	0	0	0	0	0	0	0	0	0	0	0	0	0	0	0	0	0	0	0	0	0	0	0	0	0	0	0	0	0	0	0	0	0	0	0	0	0	0	0	0	0	0	0	0	0
Carex fibrillosa Franch. et Sav.	0	0	0	0	0	0	0	0	0	0	0	0	0	0	0	0	0	1	0	0	0	0	0	0	0	0	0	0	0	0	0	0	0	0	0	0	0	0	0	0	0	0	0	0	0	0	0	0	0
Vigna marina (Burm.) Merr.	0	0	0	0	0	0	0	0	0	0	0	0	0	0	0	0	0	0	0	0	0	0	0	0	0	0	0	0	0	0	0	0	0	0	0	0	0	0	0	0	0	0	0	0	0	0	0	0	0
Ficus virgata Reinw. ex Blume	0	0	0	0	0	0	0	0	0	0	0	0	0	0	0	0	0	0	0	0	0	0	0	0	0	0	0	0	0	0	0	0	0	0	0	0	0	0	0	0	0	0	0	0	0	0	0	0	0
Setaria viridis (L.) P.Beauv. var. pachystachys (Franch. et Sav.) Makino et Nemoto	0	0	0	0	0	0	0	0	0	0	0	0	0	0	0	0	0	0	0	0	0	0	0	0	0	0	0	0	0	0	0	0	0	0	0	0	0	0	0	0	0	0	0	0	0	0	0	0	0
Lathyrus japonicus Willd.	0	0	0	0	0	0	0	0	0	0	0	0	0	0	0	0	0	0	0	0	0	0	0	0	0	0	0	0	0	0	0	0	0	0	0	0	0	0	0	0	0	0	0	0	0	0	0	0	0
Rubus x ribifolius Siebold et Zucc.	0	0	0	0	0	0	0	0	0	0	0	0	0	0	0	0	0	0	0	0	0	0	0	0	0	0	0	0	0	0	0	0	0	0	0	0	0	0	0	0	0	0	0	0	0	0	0	0	0
Vitex rotundifolia L.f.	0	0	0	0	0	0	0	0	0	0	0	0	0	0	0	0	0	0	0	0	0	0	0	0	0	0	0	0	0	0	0	0	0	0	0	0	0	0	0	0	0	0	0	0	0	0	0	0	0
Smilax sebeana Miq.	0	0	0	0	0	0	0	0	0	0	0	0	0	0	0	0	0	0	0	0	0	0	0	0	0	0	0	0	0	0	0	0	0	0	0	0	0	0	0	0	0	0	0	0	0	0	0	0	0
Cyperus rotundus L.	0	0	0	0	0	0	0	0	0	0	0	0	0	0	0	0	0	0	0	0	0	0	0	0	0	0	0	0	0	0	0	0	0	0	0	0	0	0	0	0	0	0	0	0	0	0	0	0	0
Sagina maxima A.Gray	0	0	0	0	0	0	0	0	0	0	0	0	0	0	0	0	0	0	0	0	0	0	0	0	0	0	0	0	0	0	0	0	0	0	0	0	0	0	0	0	0	0	0	0	0	0	0	0	0
Canavalia lineata (Thunb.) DC.	0	0	0	0	0	0	0	0	0	0	0	0	0	0	0	0	0	0	0	0	0	0	0	0	0	0	0	0	0	0	0	0	0	0	0	0	0	0	0	0	0	0	0	0	0	0	0	0	0
Dianthus japonicus Thunb.	0	0	0	0	0	0	0	0	0	0	0	0	0	0	0	0	0	0	0	0	0	0	0	0	0	0	0	0	0	0	0	0	0	0	0	0	0	0	0	0	0	0	0	0	0	0	0	0	0
Ixeris repens (L.) A.Gray	0	0	0	0	0	0	0	0	0	0	0	0	0	0	0	0	0	0	0	0	0	0	0	0	0	0	0	0	0	0	0	0	0	0	0	0	0	0	0	0	0	0	0	0	0	0	0	0	0
Lonicera affinis Hook. et Arn.	0	0	0	0	0	0	0	0	0	0	0	0	0	0	0	0	0	0	0	1	0	0	0	0	0	0	0	0	0	0	0	0	0	0	0	0	0	0	0	0	0	0	0	0	0	0	0	0	0
Arabis stelleri DC. var. japonica (A.Gray) F.Schmidt	0	0	0	0	0	0	0	0	0	0	0	0	0	0	0	0	0	0	0	0	0	0	0	0	0	0	0	0	0	0	0	0	0	0	0	0	0	0	0	0	0	0	0	0	0	0	0	0	0
Ophioglossum thermale Kom.	0	0	0	0	0	0	0	0	0	0	0	0	0	0	0	0	0	0	0	0	0	0	0	0	0	0	0	0	0	0	0	0	0	0	0	0	0	0	0	0	0	0	0	0	0	0	0	0	0
Eurya emarginata (Thunb.) Makino	0	0	0	0	0	0	0	0	0	0	0	0	0	0	0	0	0	0	0	0	0	0	0	0	0	0	0	0	0	0	0	0	0	0	0	0	0	0	0	0	0	0	0	0	0	0	0	0	0
Calystegia soldanella (L.) R.Br.	0	0	0	0	0	0	0	0	0	0	0	0	0	0	0	0	0	0	0	0	0	0	0	0	0	0	0	0	0	0	0	0	0	0	0	0	0	0	0	0	0	0	0	0	0	0	0	0	0
Litsea japonica (Thunb.) Juss.	0	0	0	0	0	0	0	0	0	0	0	0	0	0	0	0	0	0	0	0	0	0	0	0	0	0	0	0	0	0	0	0	0	0	0	0	0	0	0	0	0	0	0	0	0	0	0	0	0
Odontosoria biflora (Kaulf.) C.Chr.	0	0	0	0	0	0	0	0	0	0	0	0	0	0	0	0	0	0	0	0	0	0	0	0	0	0	0	0	0	0	0	0	0	0	0	0	0	0	0	0	0	0	0	0	0	0	0	0	0
Glehnia littoralis F.Schmidt ex Miq.	0	0	0	0	0	0	0	0	0	0	0	0	0	0	0	0	0	0	0	0	0	0	0	0	0	0	0	0	0	0	0	0	0	0	0	0	0	0	0	0	0	0	0	0	0	0	0	0	0
Lysimachia mauritiana Lam.	0	0	0	0	0	0	0	0	0	0	0	0	0	0	0	0	0	0	0	0	0	0	0	0	0	0	0	0	0	0	0	0	0	0	0	0	0	0	0	0	0	0	0	0	0	0	0	0	0
Eleocharis congesta D.Don var. japonica (Miq.) T.Koyama	0	0	0	0	0	0	0	0	0	0	0	0	0	0	0	0	0	0	0	0	0	0	0	0	0	0	0	0	0	0	0	0	0	0	0	0	0	0	0	0	0	0	0	0	0	0	0	0	0
Carex capillacea Boott var. capillacea	0	0	0	0	0	0	0	0	0	0	0	0	0	0	0	0	0	0	0	0	0	0	0	0	0	0	0	0	0	0	0	0	0	0	0	0	0	0	0	0	0	0	0	0	0	0	0	0	0
Thelypteris japonica (Baker) Ching	0	0	0	0	0	0	0	0	0	3	0	0	0	0	0	0	0	0	0	0	0	0	0	0	0	0	0	0	0	0	0	0	0	0	0	0	0	0	0	0	0	0	0	0	0	0	0	0	0
Kalopanax septemlobus (Thunb.) Koidz.	0	0	0	0	0	0	0	0	0	0	0	0	0	0	0	0	0	0	0	0	0	0	0	0	0	0	0	0	0	0	0	0	0	0	0	0	0	0	0	0	0	0	0	0	0	0	0	0	0
Juncus wallichianus Laharpe	0	0	0	0	0	0	0	0	0	0	0	0	0	0	0	0	0	0	0	0	0	0	0	0	0	0	0	0	0	0	0	0	0	0	0	0	0	0	0	0	0	0	0	0	0	0	0	0	0
Oplopanax japonicus (Nakai) Nakai	0	0	0	0	0	0	0	0	0	0	0	0	0	0	0	0	0	0	0	0	0	0	0	0	0	0	0	0	0	0	0	0	0	0	0	0	0	0	0	0	0	0	0	0	0	0	0	0	0
Anthoxanthum odoratum L. subsp. odoratum	0	0	0	0	0	0	0	0	0	0	0	0	0	0	0	0	0	0	0	0	0	0	0	0	0	0	0	0	0	0	0	0	0	0	0	0	0	0	0	0	0	0	0	0	0	0	0	0	0
Barbarea vulgaris R.Br.	0	0	0	0	0	0	0	0	0	0	0	0	0	0	0	0	0	0	0	0	0	0	0	0	0	0	0	0	0	0	0	0	0	0	0	0	0	0	0	0	0	0	0	0	0	0	0	0	0
Erigeron philadelphicus L.	0	0	0	0	0	0	0	0	0	0	0	0	0	0	0	0	0	0	0	0	0	0	0	0	0	0	0	0	0	0	0	0	0	0	0	0	0	0	0	0	0	0	0	0	0	0	0	0	0
Persicaria maculosa Gray subsp. hirticaulis (Danser) S.Ekman et Knutsson var. pubescens (Makino) Yonek.	0	0	0	0	0	0	0	0	0	0	0	0	0	0	0	0	0	0	0	0	0	0	0	0	0	0	0	0	0	0	0	0	0	0	0	0	0	0	0	0	0	0	0	0	0	0	0	0	0
Bistorta tenuicaulis (Bisset et S.Moore) Nakai var. tenuicaulis	0	0	0	0	0	0	0	0	0	0	0	0	0	0	0	0	0	0	0	0	0	0	0	0	0	0	0	0	0	0	0	0	0	0	0	0	0	0	0	0	0	0	0	0	0	0	0	0	0
Saururus chinensis (Lour.) Baill.	0	0	0	0	0	0	0	0	0	0	0	0	0	0	0	0	0	0	0	0	0	0	0	0	0	0	0	0	0	0	0	0	0	0	0	0	0	0	0	0	0	0	0	0	0	0	0	0	0
Senecio cannabifolius Less.	0	0	0	0	0	0	0	0	0	0	0	0	0	0	0	0	0	0	0	0	0	0	0	0	0	0	0	0	0	0	0	0	0	0	0	0	0	0	0	0	0	0	0	0	0	0	0	0	0
Clematis japonica Thunb.	0	0	0	0	0	0	0	0	0	0	0	0	0	0	0	0	0	0	0	0	0	0	0	0	0	0	0	0	0	0	0	0	0	0	0	0	0	0	0	0	0	0	0	0	0	0	0	0	0
Alnus japonica (Thunb.) Steud.	0	0	0	0	0	0	0	0	0	0	0	0	0	0	0	0	0	0	0	0	0	0	0	0	0	0	0	0	0	0	0	0	0	0	0	0	0	0	0	0	0	0	0	0	0	0	0	0	0
Philadelphus satsumi Siebold ex Lindl. et Paxton	0	0	0	0	0	0	0	0	0	0	0	0	0	0	0	0	0	0	0	0	0	0	0	0	0	0	0	0	0	0	0	0	0	0	0	0	0	0	0	0	0	0	0	0	0	0	0	0	0
Coptis quinquefolia Miq.	0	0	0	0	0	0	0	0	0	0	0	0	0	0	0	0	0	0	0	0	0	0	0	0	0	0	0	0	0	0	0	0	0	0	0	0	0	0	0	0	0	0	0	0	0	0	0	0	0
Rhododendron semibarbatum Maxim.	0	0	0	0	0	0	0	0	0	0	0	0	0	0	0	0	0	0	0	0	0	0	0	0	0	0	0	0	0	0	0	0	0	0	0	0	0	0	0	0	0	0	0	0	0	0	0	0	0
Ranunculus nipponicus Nakai var. submersus H.Hara	0	0	0	0	0	0	0	0	0	0	0	0	0	0	0	0	0	0	0	0	0	0	0	0	0	0	0	0	0	0	0	0	0	0	0	0	0	0	0	0	0	0	0	0	0	0	0	0	0
Salix caprea L.	0	0	0	0	0	0	0	0	0	0	0	0	0	0	0	0	0	0	0	0	0	0	0	0	0	0	0	0	0	0	0	0	0	0	0	0	0	0	0	0	0	0	0	0	0	0	0	0	0
Rubus illecebrosus Focke	0	0	0	0	0	0	0	0	0	0	0	0	0	0	0	0	0	0	0	0	0	0	0	0	0	0	0	0	0	0	0	0	0	0	0	0	0	0	0	0	0	0	0	0	0	0	0	0	0
Actinodaphne acuminata (Blume) Meisn.	0	0	0	0	0	0	0	0	0	0	0	0	1	0	0	0	0	0	0	0	0	0	0	0	0	0	0	0	0	0	0	0	0	0	0	0	0	0	0	0	0	0	0	0	0	0	0	0	0
Osmanthus heterophyllus (G.Don) P.S.Green	0	0	0	0	0	0	0	0	0	0	0	0	0	0	0	0	0	0	0	0	0	0	0	0	0	0	0	0	0	0	0	0	0	0	0	0	0	0	0	0	0	0	0	0	0	0	0	0	0
Polypogon fugax Nees ex Steud.	0	0	0	0	0	0	0	0	0	0	0	0	0	0	0	0	0	0	0	0	0	0	0	0	0	0	0	0	0	0	0	0	0	0	0	0	0	0	0	0	0	0	0	0	0	0	0	0	0
Carex lanceolata Boott	0	0	0	0	0	0	0	0	0	0	0	0	0	0	0	0	0	0	0	0	0	0	0	0	0	0	0	0	0	0	0	0	0	0	0	0	0	0	0	0	0	0	0	0	0	0	0	0	0
Viola yezoensis Maxim.	0	0	0	0	0	0	0	0	0	0	1	0	0	0	0	0	0	0	0	0	0	0	0	0	0	0	0	0	0	0	0	0	0	0	0	0	0	0	0	0	0	0	0	0	0	0	0	0	0
Rhododendron keiskei Miq.	0	0	0	0	0	0	0	0	0	0	0	0	0	0	0	0	0	0	0	0	0	0	0	0	0	0	0	0	0	0	0	0	0	0	0	0	0	0	0	0	0	0	0	0	0	0	0	0	0
Lycopodium clavatum L. var. nipponicum Nakai	0	0	0	0	0	0	0	0	0	0	0	0	0	0	0	0	0	0	0	0	0	0	0	0	0	0	0	0	0	0	0	0	0	0	0	0	0	0	0	0	0	0	0	0	0	0	0	0	0
Cyathea lepifera (J.Sm.) Copel.	0	0	0	0	0	0	0	0	0	0	0	0	0	0	0	0	0	0	0	0	0	0	0	0	0	0	0	0	0	0	0	0	0	0	0	0	0	0	0	0	0	0	0	0	0	0	0	0	0
Diplazium chinense (Baker) C.Chr.	0	0	0	0	0	0	0	0	0	0	0	0	0	0	0	0	0	0	0	0	0	0	0	0	0	0	0	0	0	0	0	0	0	0	0	0	0	0	0	0	0	0	0	0	0	0	0	0	0
Arisaema aequinoctiale Nakai et F.Maek.	0	0	0	0	0	0	0	0	0	0	0	0	0	0	0	0	0	0	0	0	0	0	0	0	0	0	0	0	0	0	0	0	0	0	0	0	0	0	0	0	0	0	0	0	0	0	0	0	0
Isodon japonicus (Burm.f.) H.Hara	0	0	0	0	0	0	0	0	0	0	0	0	0	0	0	0	0	0	0	0	0	0	0	0	0	0	0	0	0	0	0	0	0	0	0	0	0	0	0	0	0	0	0	0	0	0	0	0	0
Sporobolus japonicus (Steud.) Maxim. ex Rendle	0	0	0	0	0	0	0	0	0	0	0	0	0	0	0	0	0	0	0	0	0	0	0	0	0	0	0	0	0	0	0	0	0	0	0	0	0	0	0	0	0	0	0	0	0	0	0	0	0
Carex wahuensis C.A.Mey. var. bongardii (Boott) Franch. et Sav.	0	0	0	0	0	0	0	0	0	0	0	0	0	0	0	0	0	0	0	0	0	0	0	0	0	0	0	0	0	0	0	0	0	0	0	0	0	0	0	0	0	0	0	0	0	0	0	0	0
Bromus diandrus Roth	0	0	0	0	0	0	0	0	0	0	0	0	0	0	0	0	0	0	0	0	0	0	0	0	0	0	0	0	0	0	0	0	0	0	0	0	0	0	0	0	0	0	0	0	0	0	0	0	0
Deyeuxia longiseta (Hack.) Ohwi	0	0	0	0	0	0	0	0	0	0	0	0	0	0	0	0	0	0	0	0	0	0	0	0	0	0	0	0	0	0	0	0	0	0	0	0	0	0	0	0	0	0	0	0	0	0	0	0	0
Carex japonica Thunb.	0	0	0	0	0	0	0	0	0	0	0	0	0	0	0	0	0	0	0	0	0	0	0	0	0	0	0	0	0	0	0	0	0	0	0	0	0	0	0	0	0	0	0	0	0	0	0	0	0
Eurya japonica Thunb. var. japonica	0	0	0	0	0	0	0	0	0	0	0	0	0	0	0	0	0	0	0	0	0	0	0	0	0	0	0	0	0	0	0	0	0	0	0	0	0	0	0	0	0	0	0	0	0	0	0	0	0
Athyrium x hisatsuanum Sa.Kurata	0	0	0	0	0	0	0	0	0	0	0	0	0	0	0	0	0	0	0	0	0	0	0	0	0	0	0	0	0	0	0	0	0	0	0	0	0	0	0	0	0	0	0	0	0	0	0	0	0
Trapa japonica Flerow	0	0	0	0	0	0	0	0	0	0	0	0	0	0	0	0	0	0	0	0	0	0	0	0	0	0	0	0	0	0	0	0	0	0	0	0	0	0	0	0	0	0	0	0	0	0	0	0	0
Nymphaea tetragona Georgi	0	0	0	0	0	0	0	0	0	0	0	0	0	0	0	0	0	0	0	0	0	0	0	0	0	0	0	0	0	0	0	0	0	0	0	0	0	0	0	0	0	0	0	0	0	0	0	0	0
Fimbristylis littoralis Gaudich.	0	0	0	0	0	0	0	0	0	0	0	0	0	0	0	0	0	0	0	0	0	0	0	0	0	0	0	0	0	0	0	0	0	0	0	0	0	0	0	0	0	0	0	0	0	0	0	0	0
Pyrrosia lingua (Thunb.) Farw.	0	0	0	0	0	0	0	0	0	0	0	0	0	0	0	0	0	0	0	0	0	0	0	0	0	0	0	0	0	0	0	0	0	0	0	0	0	0	0	0	0	0	0	0	0	0	0	0	0
Leotochilus x simplicifrons (Christ) Nakaike	0	0	0	0	0	0	0	0	0	0	0	0	0	0	0	0	0	0	0	0	0	0	0	0	0	0	0	0	0	0	0	0	0	0	0	0	0	0	0	0	0	0	0	0	0	0	0	0	0
Thelypteris simplex (Hook.) K.Iwats.	0	0	0	0	0	0	0	0	0	0	0	0	0	0	0	0	0	0	0	0	0	0	0	0	0	0	0	0	0	0	0	0	0	0	0	0	0	0	0	0	0	0	0	0	0	0	0	0	0
Flueggea suffruticosa (Pall.) Baill.	0	0	0	0	0	0	0	0	0	0	0	0	0	0	0	0	0	0	0	0	0	0	0	0	0	0	0	0	0	0	0	0	0	0	0	0	0	0	0	0	0	0	0	0	0	0	0	0	0
Artemisia monophylla Kitam.	0	0	0	0	0	0	0	0	0	0	0	0	0	0	0	0	0	0	0	0	0	0	0	0	0	0	0	0	0	0	0	0	0	0	0	0	0	0	0	0	0	0	0	0	0	0	0	0	0
Cladium jamaicense Crantz subsp. chinense (Nees) T.Koyama	0	0	0	0	0	0	0	0	0	0	0	0	0	0	0	0	0	0	0	0	0	0	0	0	0	0	0	0	0	0	0	0	0	0	0	0	0	0	0	0	0	0	0	0	0	0	0	0	0
Chloranthus quadrifolius (A.Gray) H.Ohba et S.Akiyama	0	0	0	0	0	0	0	0	0	0	0	0	0	0	0	0	0	0	0	0	0	0	0	0	0	0	0	0	0	0	0	0	0	0	0	0	0	0	0	0	0	0	0	0	0	0	0	0	0
Acer tenuifolium (Koidz.) Koidz.	0	0	0	0	0	0	0	0	0	0	0	0	0	0	0	0	0	0	0	0	0	0	0	0	0	0	0	0	0	0	0	0	0	0	0	0	0	0	0	0	0	0	0	0	0	0	0	0	0
Cyperus flaccidus R.Br.	0	0	0	0	0	0	0	0	0	0	0	0	0	0	0	0	0	0	0	0	0	0	0	0	0	0	0	0	0	0	0	0	0	0	0	0	0	0	0	0	0	0	0	0	0	0	0	0	0
Calamagrostis nana Takeda subsp. nana	0	0	0	0	0	0	0	0	0	0	0	0	0	0	0	0	0	0	0	0	0	0	0	0	0	0	0	0	0	0	0	0	0	0	0	0	0	0	0	0	0	0	0	0	0	0	0	0	0
Wahlenbergia marginata (Thunb.) A.DC.	0	0	0	0	0	0	0	0	0	0	0	0	0	0	0	0	0	0	0	0	0	0	0	0	0	0	0	0	0	0	0	0	0	0	0	0	0	0	0	0	0	0	0	0	0	0	0	0	0
Coelachne japonica Hack.	0	0	0	0	0	0	0	0	0	0	0	0	0	0	0	0	0	0	0	0	0	0	0	0	0	0	0	0	0	0	0	0	0	0	0	0	0	0	0	0	0	0	0	0	0	0	0	0	0
Carex grallatoria Maxim. var. grallatoria	0	0	0	0	0	0	0	0	0	0	0	0	0	0	0	0	0	0	0	0	0	0	0	0	0	0	0	0	0	0	0	0	0	0	0	0	0	0	0	0	0	0	0	0	0	0	0	0	0
Viola tokubuchiana Makino var. takedana (Makino) F.Maek.	0	0	0	0	0	0	0	0	0	0	0	0	0	0	0	0	0	0	0	0	0	0	0	0	0	0	0	0	0	0	0	0	0	0	0	0	0	0	0	0	0	0	0	0	0	0	0	0	0
Scrophularia duplicatoserrata (Miq.) Makino	0	0	0	0	0	0	0	0	0	0	0	0	0	0	0	0	0	0	0	0	0	0	0	0	0	0	0	0	0	0	0	0	0	0	0	0	0	0	0	0	0	0	0	0	0	0	0	0	0
Chamaecyparis obtusa (Siebold et Zucc.) Endl.	0	0	0	0	0	0	0	0	0	0	0	0	0	0	0	0	0	0	0	0	0	0	0	0	0	0	0	0	0	0	0	0	0	0	0	0	0	0	0	0	0	0	0	0	0	0	0	0	0
Asplenium prolongatum Hook.	0	0	0	0	0	0	0	0	0	0	0	0	0	0	0	0	0	0	0	0	0	0	0	0	0	0	0	0	0	0	0	0	0	0	0	0	0	0	0	0	0	0	0	0	0	0	0	0	0
Korthalsella japonica (Thunb.) Engl.	0	0	0	0	0	0	0	0	0	0	0	0	0	0	0	0	0	0	0	0	0	0	0	0	0	0	0	0	0	0	0	0	0	0	0	0	0	0	0	0	0	0	0	0	0	0	0	0	0
Cyperus pygmaeus Rottb.	0	0	0	0	0	0	0	0	0	0	0	0	0	0	0	0	0	0	0	0	0	0	0	0	0	0	0	0	0	0	0	0	0	0	0	0	0	0	0	0	0	0	0	0	0	0	0	0	0
Aucuba japonica Thunb. var. borealis Miyabe et Kud_	0	0	0	0	0	0	0	0	0	0	0	0	0	0	0	1	0	0	0	0	0	0	0	0	0	0	0	0	0	0	0	0	0	0	0	0	0	0	0	0	0	0	0	0	0	0	0	0	0
Carex discoidea Boott var. discoidea	0	0	0	0	0	0	0	0	0	0	0	0	0	0	0	0	0	3	0	0	0	0	0	0	0	0	0	0	0	0	0	0	0	0	0	0	0	0	0	0	0	0	0	0	0	0	0	0	0
Viola verecunda A.Gray var. subaequiloba (Franch. et Sav.) F. Maek.	0	0	0	0	0	0	0	0	0	0	0	0	0	0	0	0	0	0	0	0	0	0	0	0	0	0	0	0	0	0	0	0	0	0	0	0	0	0	0	0	0	0	0	0	0	0	0	0	0
Cirsium buergeri Miq.	0	0	0	0	0	0	0	0	0	0	0	0	0	0	0	0	0	0	0	0	0	0	0	0	0	0	0	0	0	0	0	0	0	0	0	0	0	0	0	0	0	0	0	0	0	0	0	0	0
Capillipedium parviflorum (R.Br.) Stapf	0	0	0	0	0	0	0	0	0	0	0	0	0	0	0	0	0	0	0	0	0	0	0	0	0	0	0	0	0	0	0	0	0	0	0	0	0	0	0	0	0	0	0	0	0	0	0	0	0
Lindernia anagallidea (Michx.) Pennell	0	0	0	0	0	0	0	0	0	0	0	0	0	0	0	0	0	0	0	0	0	0	0	0	0	0	0	0	0	0	0	0	0	0	0	0	0	0	0	0	0	0	0	0	0	0	0	0	0
Damnacanthus indicus C.F.Gaertn. var. microphyllus (Makino) Makino ex Nakai	0	0	0	0	0	0	0	0	0	0	0	0	0	0	0	0	0	0	0	0	0	0	0	0	0	0	0	0	0	0	0	0	0	0	0	0	0	0	0	0	0	0	0	0	0	0	0	0	0
Dryopteris sacrosancta Koidz.	0	0	0	0	0	0	0	0	0	0	0	0	0	0	0	0	0	0	0	0	0	0	0	0	0	0	0	0	0	0	0	0	0	0	0	0	0	0	0	0	0	0	0	0	0	0	0	0	0
Ficus thunbergii Maxim.	0	0	0	0	0	0	0	0	0	0	0	0	0	0	0	0	0	0	0	0	0	0	0	0	0	0	0	0	0	0	0	0	0	0	0	0	0	0	0	0	0	0	0	0	0	0	0	0	0
Schizocodon ilicifolius Maxim.	0	0	0	0	0	0	0	0	0	0	0	0	0	0	0	0	0	0	0	0	0	0	0	0	0	0	0	0	0	0	0	0	0	0	0	0	0	0	0	0	0	0	0	0	0	0	0	0	0
Tofieldia okuboi Makino	0	0	0	0	0	0	0	0	0	0	0	0	0	0	0	0	0	0	0	0	0	0	0	0	0	0	0	0	0	0	0	0	0	0	0	0	0	0	0	0	0	0	0	0	0	0	0	0	0
Semiaquilegia adoxoides (DC.) Makino	0	0	0	0	0	0	0	0	0	0	0	0	0	0	0	0	0	0	0	0	0	0	0	0	0	0	0	0	0	0	0	0	0	0	0	0	0	0	0	0	0	0	0	0	0	0	0	0	0
Deutzia gracilis Siebold et Zucc.	0	0	0	0	0	0	0	0	0	0	0	0	0	0	0	0	0	0	0	0	0	0	0	0	0	0	0	0	0	0	0	0	0	0	0	0	0	0	0	0	0	0	0	0	0	0	0	0	0
Elatostema japonicum Wedd.	0	0	0	0	0	0	0	0	0	0	0	0	0	0	0	0	0	0	0	0	0	0	0	0	0	0	0	1	0	0	0	0	0	0	0	0	0	0	0	0	0	0	0	0	0	0	0	0	0
Hypericum japonicum Thunb.	0	0	0	0	0	0	0	0	0	0	0	0	0	0	0	0	0	0	0	0	0	0	0	0	0	0	0	0	0	0	0	0	0	0	0	0	0	0	0	0	0	0	0	0	0	0	0	0	0
Polystichum tsus-simense (Hook.) J.Sm. var. tsus-simense	0	0	0	0	0	0	0	0	0	0	0	0	0	0	0	0	0	0	0	0	0	0	0	0	0	0	0	0	0	0	0	0	0	0	0	0	0	0	0	0	0	0	0	0	0	0	0	0	0
Carex conica Boott var. conica	0	0	0	0	0	0	0	0	0	0	0	0	0	0	0	0	0	0	0	0	0	0	0	0	0	0	0	0	0	0	0	0	0	0	0	0	0	0	0	0	0	0	0	0	0	0	0	0	0
Typha domingensis Pers.	0	0	0	0	0	0	0	0	0	0	0	0	0	0	0	0	0	0	0	0	0	0	0	0	0	0	0	0	0	0	0	0	0	0	0	0	0	0	0	0	0	0	0	0	0	0	0	0	0
Ajuga pygmaea A.Gray	0	0	0	0	0	0	0	0	0	0	0	0	0	0	0	0	0	0	0	0	0	0	0	0	0	0	0	0	0	0	0	0	0	0	0	0	0	0	0	0	0	0	0	0	0	0	0	0	0
Agrimonia nipponica Koidz.	0	0	0	0	0	0	0	0	0	0	0	0	0	0	0	0	0	0	0	0	0	0	0	0	0	0	0	0	0	0	0	0	1	0	0	0	0	0	0	0	0	0	0	0	0	0	0	0	0
Cyperus brevifolius (Rottb.) Hassk. var. leiolepis (Franch. et Sav.) T.Koyama	0	0	0	0	0	2	0	0	0	0	0	0	0	0	0	0	0	0	0	0	0	0	0	0	0	0	0	0	0	0	0	0	0	0	0	0	0	0	0	0	0	0	0	0	0	0	0	0	0
Selaginella heterostachys Baker	0	0	0	0	0	0	0	0	0	0	0	0	0	0	0	0	0	0	0	0	0	0	0	0	0	0	0	0	0	0	0	0	0	0	0	0	0	0	0	0	0	0	0	0	0	0	0	0	0
Lindera lancea (Momiy.) H.Koyama	0	0	0	0	0	0	0	0	0	0	0	0	0	0	0	0	0	0	0	0	0	0	0	0	0	0	0	0	0	0	0	0	0	0	0	0	0	0	0	0	0	0	0	0	0	0	0	0	0
Broussonetia monoica Hance	0	0	0	0	0	0	0	0	0	0	0	0	0	0	0	0	0	0	0	0	0	0	0	0	0	0	0	0	0	0	0	0	0	0	0	0	0	0	0	0	0	0	0	0	0	0	0	0	0
Hymenophyllum coreanum Nakai	0	0	0	0	0	0	0	0	0	0	0	0	0	0	0	0	0	0	0	0	0	0	0	0	0	0	0	0	0	0	0	0	0	0	0	0	0	0	0	0	0	0	0	0	0	0	0	0	0
Agrostis valvata Steud.	0	0	0	0	0	0	0	0	0	0	0	0	0	0	0	0	0	0	0	0	0	0	0	0	0	0	0	0	0	0	0	0	0	0	0	0	0	0	0	0	0	0	0	0	0	0	0	0	0
Briza minor L.	0	0	0	0	0	0	0	0	0	0	0	0	0	0	0	0	0	0	0	0	0	0	0	0	0	0	0	0	0	0	0	0	0	0	0	0	0	0	0	0	0	0	0	0	0	0	0	0	0
Carex phacota Spreng.	0	0	0	0	0	0	0	0	0	0	0	0	0	0	0	0	0	0	0	0	0	0	0	0	0	0	0	0	0	0	0	0	0	0	0	0	0	0	0	0	0	0	0	0	0	0	0	0	0
Loxogramme grammitoides (Baker) C.Chr.	0	0	0	0	0	0	0	0	0	0	0	0	0	0	0	0	0	0	0	0	0	0	0	0	0	0	0	0	0	0	0	0	0	0	0	0	0	0	0	0	0	0	0	0	0	0	0	0	0
Lastrea thelypteris (L.) Bory	0	0	0	0	0	0	0	0	0	0	0	0	0	0	0	0	0	0	0	0	0	0	0	0	0	0	0	0	0	0	0	0	0	0	0	0	0	0	0	0	0	0	0	0	0	0	0	0	0
Adenophora nikoensis Franch. et Sav. var. nikoensis f. nikoensis	0	0	0	0	0	0	0	0	0	0	0	0	0	0	0	0	0	0	0	0	0	0	0	0	0	0	0	0	0	0	0	0	0	0	0	0	0	0	0	0	0	0	0	0	0	0	0	0	0
Stewartia monadelpha Siebold et Zucc.	0	0	0	0	0	0	0	0	0	0	0	0	0	0	0	0	0	0	0	0	0	0	0	0	0	0	0	0	0	0	0	0	0	0	0	0	0	0	0	0	0	0	0	0	0	0	0	0	0
Carex mollicula Boott	0	0	0	0	0	0	0	0	0	0	0	0	0	0	0	0	0	0	0	0	0	0	0	0	0	0	0	0	0	0	0	0	0	0	0	0	0	0	0	0	0	0	0	0	0	0	0	0	0
Lycopus maackianus (Maxim. ex Herder) Makino	0	0	0	0	0	0	0	0	0	0	0	0	0	0	0	0	0	0	0	0	0	0	0	0	0	0	0	0	0	0	0	0	0	0	0	0	0	0	0	0	0	0	0	0	0	0	0	0	0
Mosla dianthera (Buch.-Ham. ex Roxb.) Maxim.	0	0	0	0	0	0	0	0	0	0	0	0	0	0	0	0	0	0	0	0	0	0	0	0	0	0	0	0	0	0	0	0	0	0	0	0	0	0	0	0	0	0	0	0	0	0	0	0	0
Erigeron annuus (L.) Pers.	0	0	0	0	0	0	0	0	0	0	0	0	0	0	0	0	0	0	0	0	0	0	0	0	0	0	0	0	0	0	0	0	0	0	0	0	0	0	0	0	0	0	0	0	0	0	0	0	0
Rumex acetosella L. subsp. pyrenaicus (Pourr. ex Lapeyr.) Akeroyd	0	0	0	0	0	0	0	0	0	0	0	0	0	0	0	0	0	0	0	0	0	0	0	0	0	0	0	0	0	0	0	0	0	0	0	0	0	0	0	0	0	0	0	0	0	0	0	0	0
Huperzia miyoshiana (Makino) Ching	0	0	0	0	0	0	0	0	0	0	0	0	0	0	0	0	0	0	0	0	0	0	0	0	0	0	0	0	0	0	0	0	0	0	0	0	0	0	0	0	0	0	0	0	0	0	0	0	0
Carex oxyandra (Franch. et Sav.) Kud_	0	0	0	0	0	0	0	0	0	0	0	0	0	0	0	0	0	0	0	0	0	0	0	0	0	0	0	0	0	0	0	0	0	0	0	0	0	0	0	0	0	0	0	0	0	0	0	0	0
Hydrocotyle yabei Makino var. yabei	0	0	0	0	0	0	0	0	0	0	0	0	0	0	0	0	0	0	0	0	0	0	0	0	0	0	0	0	0	0	0	0	0	0	0	0	0	0	0	0	0	0	0	0	0	0	0	0	0
Deyeuxia hakonensis (Franch. et Sav.) Keng	0	0	0	0	0	0	0	0	0	0	0	0	0	0	0	0	0	0	0	0	0	0	0	0	0	0	0	0	0	0	0	0	0	0	0	0	0	0	0	0	0	0	0	0	0	0	0	0	0
Lepisorus onoei (Franch. et Sav.) Ching	0	0	0	0	0	0	0	0	0	0	0	0	0	0	0	0	0	0	0	0	0	0	0	0	0	0	0	0	0	0	0	0	0	0	0	0	0	0	0	0	0	0	0	0	0	0	0	0	0
Vandenboschia nipponica (Nakai) Ebihara	0	0	0	0	0	0	0	0	0	0	0	0	0	0	0	0	0	0	0	0	0	0	0	0	0	0	0	0	0	0	0	0	0	0	0	0	0	0	0	0	0	0	0	0	0	0	0	0	0
Polygala japonica Houtt.	0	0	0	0	0	0	0	0	0	0	0	0	0	0	0	0	0	0	0	0	0	0	0	0	0	0	0	0	0	0	0	0	0	0	0	0	0	0	0	0	0	0	0	0	0	0	0	0	0
Thelypteris cystopteroides (D.C.Eaton) Ching	0	0	0	0	0	0	0	0	0	0	0	0	0	0	0	0	0	0	0	0	0	0	0	0	0	0	0	0	0	0	0	0	0	0	0	0	0	0	0	0	0	0	0	0	0	0	0	0	0
Dianthus kiusianus Makino	0	0	0	0	0	0	0	0	0	0	0	0	0	0	0	0	0	0	0	0	0	0	0	0	0	0	0	0	0	0	0	0	0	0	0	0	0	0	0	0	0	0	0	0	0	0	0	0	0
Rubus minusculus H.L_v. et Vaniot	0	0	0	0	0	0	0	0	0	0	0	0	0	0	0	0	0	0	0	0	0	0	0	0	0	0	0	0	0	0	0	0	0	0	0	0	0	0	0	0	0	0	0	0	0	0	0	0	0
Fimbristylis autumnalis (L.) Roem. et Schult.	0	0	0	0	0	0	0	0	0	0	0	0	0	0	0	0	0	0	0	0	0	0	0	0	0	0	0	0	0	0	0	0	0	0	0	0	0	0	0	0	0	0	0	0	0	0	0	0	0
Potentilla centigrana Maxim.	0	0	0	0	0	0	0	0	0	0	0	0	0	0	0	0	0	0	0	0	0	0	0	0	0	0	0	0	0	0	0	0	0	0	0	0	0	0	0	0	0	0	0	0	0	0	0	0	0
Schoenoplectiella lineolata (Franch. et Sav.) J.Jung et H.K.Choi	0	0	0	0	0	0	0	0	0	0	0	0	0	0	0	0	0	0	0	0	0	0	0	0	0	0	0	0	0	0	0	0	0	0	0	0	0	0	0	0	0	0	0	0	0	0	0	0	0
Euonymus boninensis Koidz.	0	0	0	0	0	0	0	0	0	0	0	0	0	0	0	0	0	0	0	0	0	0	0	0	0	0	0	0	0	0	0	0	0	0	0	0	0	0	0	0	0	0	0	0	0	0	0	0	0
Phyllanthus ussuriensis Rupr. et Maxim.	0	0	0	0	0	0	0	0	0	0	0	0	0	0	0	0	0	0	0	0	0	0	0	0	0	0	0	0	0	0	0	0	0	0	0	0	0	0	0	0	0	0	0	0	0	0	0	0	0
Sparganium subglobosum Morong	0	0	0	0	0	0	0	0	0	0	0	0	0	0	0	0	1	0	0	0	0	0	0	0	0	0	0	0	0	0	0	0	0	0	0	0	0	0	0	0	0	0	0	0	0	0	0	0	0
Ammannia multiflora Roxb.	0	0	0	0	0	0	0	0	0	0	0	0	0	0	0	0	0	0	0	0	0	0	0	0	0	0	0	0	0	0	0	0	0	0	0	0	0	0	0	0	0	0	0	0	0	0	0	0	0
Erigeron canadensis L.	0	0	0	0	0	0	0	0	0	0	0	0	0	0	0	0	0	0	0	0	0	0	0	0	0	0	0	0	0	0	0	0	0	0	0	0	0	0	0	0	0	0	0	0	0	0	0	0	0
Carex tristachya Thunb. var. pocilliformis (Boott) K_k.	0	0	0	0	0	0	0	0	0	0	0	0	0	0	0	0	0	0	0	0	0	0	0	0	0	0	0	0	0	0	0	0	0	0	0	0	0	0	0	0	0	0	0	0	0	0	0	0	0
Galium gracilens (A.Gray) Makino	0	0	0	0	0	0	0	0	0	0	0	0	0	0	0	0	0	0	0	0	0	0	0	0	0	0	0	0	0	0	0	0	0	0	0	0	0	0	0	0	0	0	0	0	0	0	0	0	0
Artemisia lancea Vaniot	0	0	0	0	0	0	0	0	0	0	0	0	0	0	0	0	0	0	0	0	0	0	0	0	0	0	0	0	0	0	0	0	0	0	0	0	0	0	0	0	0	0	0	0	0	0	0	0	0
Sedum subtile Miq.	0	0	0	0	0	0	0	0	0	0	0	0	0	0	0	0	0	0	0	0	0	0	0	0	0	0	0	0	0	0	0	0	0	0	0	0	0	0	0	0	0	0	0	0	0	0	0	0	0
Thelypteris torresiana (Gaudich.) Alston var. calvata (Baker) K.Iwats.	0	0	0	0	0	0	0	0	0	0	0	0	0	0	0	0	0	0	0	0	0	0	0	0	0	0	0	0	0	0	0	0	0	0	0	0	0	0	0	0	0	0	0	0	0	0	0	0	0
Selaginella shakotanensis (Franch. ex Takeda) Miyabe et Kud_	0	0	0	0	0	0	0	0	0	0	0	0	0	0	0	0	0	0	0	0	0	0	0	0	0	0	0	0	0	0	0	0	0	0	0	0	0	0	0	0	0	0	0	0	0	0	0	0	0
Diplazium takii Sa.Kurata	0	0	0	0	0	0	0	0	0	0	0	0	0	0	0	0	0	0	0	0	0	0	0	0	0	0	0	0	0	0	0	0	0	0	0	0	0	0	0	0	0	0	0	0	0	0	0	0	0
Corylopsis pauciflora Siebold et Zucc.	0	0	0	0	0	0	0	0	0	0	0	0	0	0	0	0	0	0	0	0	0	0	0	0	0	0	0	0	0	0	0	0	0	0	0	0	0	0	0	0	0	0	0	0	0	0	0	0	0
Solanum lyratum Thunb.	0	0	0	0	0	0	0	0	0	0	0	0	0	0	0	0	0	0	0	0	0	0	0	0	0	0	0	0	0	0	0	0	0	0	0	0	0	0	0	0	0	0	0	0	0	0	0	0	0
Eupatorium makinoi T.Kawahara et Yahara	0	0	0	0	0	0	0	0	0	0	0	0	0	0	0	0	0	0	0	0	0	0	0	0	0	0	0	0	0	0	0	0	0	0	0	0	0	0	0	0	0	0	0	0	0	0	0	0	0
Blechnopsis orientalis (L.) C.Presl	0	0	0	0	0	0	0	0	0	0	0	0	0	0	0	0	0	0	0	0	0	0	0	0	0	0	0	0	0	0	0	0	0	0	0	0	0	0	0	0	0	0	0	0	0	0	0	0	0
Calystegia pubescens Lindl. f. major (Makino) Yonek.	0	0	0	0	0	0	0	0	0	0	0	0	0	0	0	0	0	0	0	0	0	0	0	0	0	0	0	0	0	0	0	0	0	0	0	0	0	0	0	0	0	0	0	0	0	0	0	0	0
Potamogeton distinctus A.Benn.	0	0	0	0	0	0	0	0	0	0	0	0	0	0	0	0	0	0	0	0	0	0	0	0	0	0	0	0	0	0	0	0	0	0	0	0	0	0	0	0	0	0	0	0	0	0	0	0	0
Pleioblastus nagashima (Mitford) Nakai	0	0	0	0	0	0	0	0	0	0	0	0	0	0	0	0	0	0	0	0	0	0	0	0	0	0	0	0	0	0	0	0	0	0	0	0	0	0	0	0	0	0	0	0	0	0	0	0	0
Athyrium wardii (Hook.) Makino	0	0	0	0	0	0	0	0	0	0	0	0	0	0	0	0	0	0	0	0	0	0	0	0	0	0	0	0	0	0	0	0	0	0	0	0	0	0	0	0	0	0	0	0	0	0	0	0	0
Cercidiphyllum magnificum (Nakai) Nakai	0	0	0	0	0	0	0	0	0	0	0	0	0	0	0	0	0	0	0	0	0	0	0	0	0	0	0	0	0	0	0	0	0	0	0	0	0	0	0	0	0	0	0	0	0	0	0	0	0
Cardamine appendiculata Franch. et Sav.	0	0	0	0	0	0	0	0	0	0	0	0	0	0	0	0	0	0	0	0	0	0	0	0	0	0	0	0	0	0	0	0	0	0	0	0	0	0	0	0	0	0	0	0	0	0	0	0	0
Arisaema ovale Nakai var. sadoense (Nakai) J.Murata	0	0	0	0	0	0	0	0	0	0	0	0	0	0	0	0	0	0	0	0	0	0	0	0	0	0	0	0	0	0	0	0	0	0	0	0	0	0	0	0	0	0	0	0	0	0	0	0	0
Eriocaulon alpestre Hook.f. et Thomson ex K_rn.	0	0	0	0	0	0	0	0	0	0	0	0	0	0	0	0	0	0	0	0	0	0	0	0	0	0	0	0	0	0	0	0	0	0	0	0	0	0	0	0	0	0	0	0	0	0	0	0	0
Diplazium dilatatum Blume	0	0	0	0	0	0	0	0	0	0	0	0	0	0	0	0	0	0	0	0	0	0	0	0	0	0	0	0	0	0	0	0	0	0	0	0	0	0	0	0	0	0	0	0	0	0	0	0	0
Deschampsia cespitosa (L.) P.Beauv. var. festucifolia Honda	0	0	0	0	0	0	0	0	0	0	0	0	0	0	0	0	0	1	0	0	0	0	0	0	0	0	0	0	0	0	0	0	0	0	0	0	0	0	0	0	0	0	0	0	0	0	0	0	0
Glyceria leptolepis Ohwi	0	0	0	0	0	0	0	0	0	0	0	0	0	0	0	0	0	0	0	0	0	0	0	0	0	0	0	0	0	0	0	0	0	0	0	0	0	0	0	0	0	0	0	0	0	0	0	0	0
Patis coreana (Honda) Ohwi	0	0	0	0	0	0	0	0	0	0	0	0	0	0	0	0	0	0	0	0	0	0	0	0	0	0	0	0	0	0	0	0	0	0	0	0	0	0	0	0	0	0	0	0	0	0	0	0	0
Ophioglossum vulgatum L.	0	0	0	0	0	0	0	0	0	0	0	0	0	0	0	0	0	0	0	0	0	0	0	0	0	0	0	0	0	0	0	0	0	0	0	0	0	0	0	0	0	0	0	0	0	0	0	0	0
Cyrtomium macrophyllum (Makino) Tagawa var. macrophyllum	0	0	0	0	0	0	0	0	0	0	0	0	0	0	0	0	0	0	0	0	0	0	0	0	0	0	0	0	0	0	0	0	0	0	0	0	0	0	0	0	0	0	0	0	0	0	1	0	0
Maianthemum yesoense (Franch. et Sav.) LaFrankie	0	0	0	0	0	0	0	0	0	0	0	0	0	0	0	0	0	0	0	0	0	0	0	0	0	0	0	0	0	0	0	0	0	0	0	0	0	0	0	0	0	0	0	0	0	0	0	0	0
Carex insaniae Koidz. var. insaniae	0	0	0	0	0	0	0	0	0	0	0	0	0	0	0	0	0	0	0	0	0	0	0	0	0	0	0	0	0	0	0	0	0	0	0	0	0	0	0	0	0	0	0	0	0	0	0	0	0
Cyperus leptocarpus (F.Muell.) Bauters	0	0	0	0	0	0	0	0	0	0	0	0	0	0	0	0	0	0	0	0	0	0	0	0	0	0	0	0	0	0	0	0	0	0	0	0	0	0	0	0	0	0	0	0	0	0	0	0	0
Diplazium x bittyuense Tagawa	0	0	0	0	0	0	0	0	0	0	0	0	0	0	0	0	0	0	0	0	0	0	0	0	0	0	0	0	0	0	0	0	0	0	0	0	0	0	0	0	0	0	0	0	0	0	0	0	0
Rubus corchorifolius L.f.	0	0	0	0	0	0	0	0	0	0	0	0	0	0	0	0	0	0	0	0	0	0	0	0	0	0	0	0	0	0	0	0	0	0	0	0	0	0	0	0	0	0	0	0	0	0	0	0	0
Pyrrosia linearifolia (Hook.) Ching	0	0	0	0	0	0	0	0	0	0	0	0	0	0	0	0	0	0	0	0	0	0	0	0	0	0	0	0	0	0	0	0	0	0	0	0	0	0	0	0	0	0	0	0	0	0	0	0	0
Carex miyabei Franch.	0	0	0	0	0	0	0	0	0	0	0	0	0	0	0	0	0	0	0	0	0	0	0	0	0	0	0	0	0	0	0	0	0	0	0	0	0	0	0	0	0	0	0	0	0	0	0	0	0
Piper kadsura (Choisy) Ohwi	0	0	0	0	0	0	0	0	0	0	0	0	0	0	0	0	0	0	0	0	0	0	0	0	0	0	0	0	0	0	0	0	0	0	0	0	0	0	0	0	0	0	0	0	0	0	0	0	0
Ilex geniculata Maxim.	0	0	0	0	0	0	0	0	0	0	0	0	0	0	0	0	0	0	0	0	0	0	0	1	0	0	0	0	0	0	0	0	0	0	0	0	0	0	0	0	0	0	0	0	0	0	0	0	0
Petasites japonicus (Siebold et Zucc.) Maxim.	0	0	0	0	0	0	0	0	0	0	0	0	0	0	0	0	0	0	0	0	0	0	0	0	0	0	0	0	0	0	0	0	0	0	0	0	0	0	0	0	0	0	0	0	0	0	0	0	0
Nabalus acerifolius Maxim.	0	0	0	0	0	0	0	0	0	0	0	0	0	0	0	0	0	0	0	0	0	0	0	0	0	0	0	0	0	0	0	0	0	0	0	0	0	0	0	0	0	0	0	0	0	0	0	0	0
Woodsia manchuriensis Hook.	0	0	0	0	0	0	0	0	0	0	0	0	0	0	0	0	0	0	0	0	0	0	0	0	0	0	0	0	0	0	0	0	0	0	0	0	0	0	0	0	0	0	0	0	0	0	0	0	0
Euptelea polyandra Siebold et Zucc.	0	0	0	0	0	0	0	0	0	0	0	0	0	0	0	0	0	0	0	0	0	0	0	0	0	0	0	0	0	0	0	0	0	0	0	0	0	0	0	0	0	0	0	0	0	0	0	0	0
Carex teinogyna Boott	0	0	0	0	0	0	0	0	0	0	0	0	0	0	0	0	0	0	0	0	0	0	0	0	0	0	0	0	0	0	0	0	0	0	0	0	0	0	0	0	0	0	0	0	0	0	0	0	0
Melandrium firmum (Siebold et Zucc.) Rohrb.	0	0	0	0	0	0	0	0	0	0	0	0	0	0	0	0	0	0	0	0	0	0	0	0	0	0	0	0	0	0	0	0	0	0	0	0	0	0	0	0	0	0	0	0	0	0	0	0	0
Silene miqueliana (Rohrb.) H.Ohashi et H.Nakai	0	0	0	0	0	0	0	0	0	0	0	0	0	0	0	0	0	0	0	0	0	0	0	0	0	0	0	0	0	0	0	0	0	0	0	0	0	0	0	0	0	0	0	0	0	0	0	0	0
Wisteria floribunda (Willd.) DC.	0	0	0	0	0	0	0	0	0	0	0	0	0	0	0	0	0	0	0	0	0	0	0	0	0	0	0	0	0	0	0	0	0	0	0	0	0	0	0	0	0	0	0	0	0	0	0	0	0
Cirsium purpuratum (Maxim.) Matsum.	0	0	0	0	0	0	0	0	0	0	0	0	0	0	0	0	0	0	0	0	0	0	0	0	0	0	0	0	0	0	0	0	0	0	0	0	0	0	0	0	0	0	0	0	0	0	0	0	0
Buddleja japonica Hemsl.	0	0	0	0	0	0	0	0	0	0	0	0	0	0	0	0	0	0	0	0	0	0	0	0	0	0	0	0	0	0	0	0	0	0	0	0	0	0	0	0	0	0	0	0	0	0	0	0	0
Hylodesmum oldhamii (Oliv.) H.Ohashi & R.R.Mill	0	0	0	0	0	0	0	0	0	0	0	0	0	0	0	0	0	0	0	0	0	0	0	0	0	0	0	0	0	0	0	0	0	0	0	0	0	0	0	0	0	0	0	0	0	0	0	0	0
Monachosorum maximowiczii (Baker) Hayata	0	0	0	0	0	0	0	0	0	0	0	0	0	0	0	0	0	0	0	0	0	0	0	0	0	0	0	0	0	0	0	0	0	0	0	0	0	0	0	0	0	0	0	0	0	0	0	0	0
Arabis serrata Franch. et Sav. var. serrata	0	0	0	0	0	0	0	0	0	0	0	0	0	0	0	0	0	0	0	0	0	0	0	0	0	0	0	0	0	0	0	0	0	0	0	0	0	0	0	0	0	0	0	0	0	0	0	0	0
Plagiogyria x sessilifolia Nakaike	0	0	0	0	0	0	0	0	0	0	0	0	0	0	0	0	0	0	0	0	0	0	0	0	0	0	0	0	0	0	0	0	0	0	0	0	0	0	0	0	0	0	0	0	0	0	0	0	0
Asarum caulescens Maxim.	0	0	0	0	0	0	0	0	0	0	0	0	0	0	0	0	0	0	0	0	0	0	0	0	0	0	0	0	0	0	0	0	0	0	0	0	0	0	0	0	0	0	0	0	0	0	0	0	0
Oldenlandia brachypoda DC.	0	0	0	0	0	0	0	0	0	0	0	0	0	0	0	0	0	0	0	0	0	0	0	0	0	0	0	0	0	0	0	0	0	0	0	0	0	0	0	0	0	0	0	0	0	0	0	0	0
Chloranthus serratus (Thunb.) Roem. et Schult.	0	0	0	0	0	0	0	0	0	0	0	0	0	0	0	0	0	0	0	0	0	0	0	0	0	0	0	0	0	0	0	0	0	0	0	0	0	0	0	0	0	0	0	0	0	0	0	0	0
Pachysandra terminalis Siebold et Zucc.	0	0	0	0	0	0	0	0	0	0	0	0	0	0	0	0	0	0	0	0	0	0	0	0	0	0	0	0	0	0	0	0	0	0	0	0	0	0	0	0	0	0	0	0	0	0	0	0	0
Gentiana zollingeri Fawc.	0	0	0	0	0	0	0	0	0	0	0	0	0	0	0	0	0	0	0	0	0	0	0	0	0	0	0	0	0	0	0	0	0	0	0	0	0	0	0	0	0	0	0	0	0	0	0	0	0
Schoenoplectus tabernaemontani (C.C.Gmel.) Palla	0	0	0	0	0	0	0	0	0	0	0	0	0	0	0	0	0	0	0	0	0	0	0	0	0	0	0	0	0	0	0	0	0	0	0	0	0	0	0	0	0	0	0	0	0	0	0	0	0
Potamogeton fryeri A.Benn.	0	0	0	0	0	0	0	0	0	0	0	0	0	0	0	0	0	0	0	0	0	0	0	0	0	0	0	0	0	0	0	0	0	0	0	0	0	0	0	0	0	0	0	0	0	0	0	0	0
Polystichum x inadae Sa.Kurata	0	0	0	0	0	0	0	0	0	0	0	0	0	0	0	0	0	0	0	0	0	0	0	0	0	0	0	0	0	0	0	0	0	0	0	0	0	0	0	0	0	0	0	0	0	0	0	0	0
Microlepia pseudostrigosa Makino	0	0	0	0	0	0	0	0	0	0	0	0	0	0	0	0	0	0	0	0	0	0	0	0	0	0	0	0	0	0	0	0	0	0	0	0	0	0	0	0	0	0	0	0	0	0	0	0	0
Deparia pseudoconilii (Seriz.) Seriz.	0	0	0	0	0	0	0	0	0	0	0	0	0	0	0	0	0	0	0	0	0	0	0	0	0	0	0	0	0	0	0	0	0	0	0	0	0	0	0	0	0	0	0	0	0	0	0	0	0
Microlepia marginata (Panzer) C.Chr.	0	1	0	0	0	0	0	0	0	0	0	0	0	0	0	0	0	0	0	0	0	0	0	0	0	0	0	0	0	0	0	0	0	0	0	0	0	0	0	0	0	0	0	0	0	0	0	0	0
Viola sieboldii Maxim.	0	0	0	0	0	0	0	0	0	0	0	0	0	0	0	0	0	0	0	0	0	0	0	0	0	0	0	0	0	0	0	0	0	0	0	0	0	0	0	0	0	0	0	0	0	0	0	0	0
Rubus buergeri Miq.	0	0	0	0	0	0	0	2	0	0	0	0	0	0	0	0	0	0	0	0	0	0	0	0	0	0	0	0	0	0	0	0	0	0	0	0	0	0	0	0	0	0	0	0	0	0	0	0	0
Zanthoxylum armatum DC. var. subtrifoliatum (Franch.) Kitam.	0	0	0	0	0	0	0	0	0	0	0	0	0	0	0	0	0	0	0	0	0	0	0	0	0	0	0	0	0	0	0	0	0	0	0	0	0	0	0	0	0	0	0	0	0	0	0	0	0
Botrychium ternatum (Thunb.) Sw.	0	0	0	0	0	0	0	0	0	0	0	0	0	0	0	0	0	0	0	0	0	0	0	0	0	0	0	0	0	0	0	0	0	0	0	0	0	0	0	0	0	0	0	0	0	0	0	0	0
Ambrosia artemisiifolia L.	0	0	0	0	0	0	0	0	0	0	0	0	0	0	0	0	0	0	0	0	0	0	0	0	0	0	0	0	0	0	0	0	0	0	0	0	0	0	0	0	0	0	0	0	0	0	0	0	0
Fagus crenata Blume	0	0	0	0	0	0	0	0	0	0	0	0	0	0	0	0	0	0	0	0	0	0	0	0	0	0	0	0	0	0	0	0	0	0	0	0	0	0	0	0	1	0	0	0	0	0	0	0	0
Paederia foetida L.	0	0	0	0	0	0	0	0	0	0	0	0	0	0	0	0	0	0	0	0	0	0	0	0	0	0	0	0	0	0	0	0	0	0	0	0	0	0	0	0	0	0	0	0	0	0	0	0	0
Cyathea spinulosa Wall. ex Hook.	0	0	0	0	0	0	0	0	0	0	0	0	0	0	0	0	0	0	0	0	0	0	0	0	0	0	0	0	0	0	0	0	0	0	0	0	0	0	0	0	0	0	0	0	0	0	0	0	0
Bolbitis subcordata (Copel.) Ching	0	0	0	0	0	0	0	0	0	0	0	0	0	0	0	0	0	0	0	0	0	0	0	0	0	0	0	0	0	0	0	0	0	0	0	0	0	0	0	0	0	0	0	0	0	0	0	0	0
Potentilla hebiichigo Yonek. et H.Ohashi	0	0	0	0	0	0	0	0	0	0	0	0	0	0	0	0	0	0	0	0	0	0	0	0	0	0	0	0	0	0	0	0	0	0	0	0	0	0	0	0	0	0	0	0	0	0	0	0	0
Athyrium yokoscense (Franch. et Sav.) Christ	0	0	0	0	0	0	0	0	0	0	0	0	0	0	0	0	0	0	0	0	0	0	0	0	0	0	0	0	0	0	0	0	0	0	0	0	0	0	0	0	0	0	0	0	0	0	0	0	1
Plantago lanceolata L.	0	0	0	0	0	0	0	0	0	0	0	0	0	0	0	0	0	0	0	0	0	0	0	0	0	0	0	0	0	0	0	0	0	0	0	0	0	0	0	0	0	0	0	0	0	0	0	0	0
Alisma canaliculatum A.Braun et C.D.Bouch_	0	0	0	0	0	0	0	0	0	0	0	0	0	0	0	0	0	0	0	0	0	0	0	0	0	0	0	0	0	0	0	0	0	0	0	0	0	0	0	0	0	0	0	0	0	0	0	0	0
Deparia lancea (Thunb.) Fraser-Jenk.	0	0	0	0	0	0	0	0	0	0	0	0	0	0	0	0	0	0	0	0	0	0	0	0	0	0	0	0	0	0	0	0	0	0	0	0	0	0	0	0	0	0	0	0	0	0	0	0	0
Tilia kiusiana Makino et Shiras.	0	0	0	0	0	0	0	0	0	0	0	0	0	0	0	0	0	0	0	0	0	0	0	0	0	0	0	0	0	0	0	0	0	0	0	0	0	0	0	0	0	0	0	0	0	0	0	0	0
Erigeron strigosus Muhl. ex Willd.	0	0	0	0	0	0	0	0	0	0	0	0	0	0	0	0	0	0	0	0	0	0	0	0	0	0	0	0	0	0	0	0	0	0	0	0	0	0	0	0	0	0	0	0	0	0	0	0	0
Dryopteris erythrosora (D.C.Eaton) Kuntze	0	1	0	0	0	0	0	0	0	0	0	0	0	0	0	0	0	0	0	0	0	0	0	0	0	0	0	0	0	0	0	0	0	0	0	0	0	0	0	0	0	0	0	0	0	0	0	0	0
Enkianthus cernuus (Siebold et Zucc.) Makino f. rubens (Maxim.) Ohwi	0	0	0	0	0	0	0	0	0	0	0	0	0	0	0	0	0	0	0	0	0	0	0	0	0	0	0	0	0	0	0	0	0	0	0	0	0	0	0	0	0	0	0	0	0	0	0	0	0
Rubus vernus Focke	0	0	0	0	0	0	0	0	0	0	0	0	0	0	0	0	0	0	0	0	0	0	0	0	0	0	0	0	0	0	0	0	0	0	0	0	0	0	0	0	0	0	0	0	0	0	0	0	0
Pyrola incarnata (DC.) Fisch. ex Freyn	0	0	0	0	0	0	0	0	0	0	0	0	0	0	0	0	0	0	0	0	0	0	0	0	0	0	0	0	0	0	0	0	0	0	0	0	0	0	0	0	0	0	0	0	0	0	0	0	0
Abelia spathulata Siebold et Zucc. var. sanguinea Makino	0	0	0	0	0	0	0	0	0	0	0	0	0	0	0	0	0	0	0	0	0	0	0	0	0	0	0	0	0	0	0	0	0	0	0	0	0	0	0	0	0	0	0	0	0	0	0	0	0
Disporum sessile D.Don ex Schult. et Schult.f. var. sessile	0	0	0	0	0	0	0	0	0	0	0	0	0	0	0	0	0	0	0	0	0	0	0	0	0	0	0	0	0	0	0	0	0	0	0	0	0	0	0	0	0	0	0	0	0	0	0	0	0
Hymenasplenium hondoense (N.Murak. et S.-I.Hatan.) Nakaike	0	0	0	0	0	0	0	0	0	0	0	0	0	0	0	0	0	0	0	0	0	0	0	0	0	0	0	0	0	0	0	0	0	0	0	0	0	0	0	0	0	0	0	0	0	0	0	0	0
Adiantum capillus-veneris L.	0	0	0	0	0	0	0	0	0	0	0	0	0	0	0	0	0	0	0	0	0	0	0	0	0	0	0	0	0	0	0	0	0	0	0	0	0	0	0	0	0	0	0	0	0	0	0	0	0
Rubus sieboldii Blume	0	0	0	0	0	0	0	0	0	0	0	0	0	0	0	0	0	0	0	0	0	0	0	0	0	0	0	0	0	0	0	0	0	0	0	0	0	0	0	0	0	0	0	0	0	0	0	0	0
Dryopteris shikokiana (Makino) C.Chr.	0	0	0	0	0	0	0	0	0	0	0	0	0	0	0	0	0	0	0	0	0	0	0	0	0	0	0	0	0	0	0	0	0	0	0	0	0	0	0	0	0	0	0	0	0	0	0	0	0
Magnolia obovata Thunb.	0	0	0	0	0	0	0	0	0	0	0	0	0	0	0	0	0	0	0	0	0	0	0	0	0	0	0	0	0	0	0	0	0	0	0	0	0	0	0	0	0	0	0	0	0	0	0	0	0
Brylkinia caudata (Munro ex A.Gray) F.Schmidt	0	0	0	0	0	0	0	0	0	0	0	0	0	0	0	0	0	0	0	0	0	0	0	0	0	0	0	0	0	0	0	0	0	0	0	0	0	0	0	0	0	0	0	0	0	0	0	0	0
Anisocampium x saitoanum (Sugim.) M.Kato	0	0	0	0	0	0	0	0	0	0	0	0	0	0	0	0	0	0	0	0	0	0	0	0	0	0	0	0	0	0	0	0	0	0	0	0	0	0	0	0	0	0	0	0	0	0	0	0	0
Chrysosplenium fauriei Franch.	0	0	0	0	0	0	0	0	0	0	0	0	0	0	0	0	0	0	0	0	0	0	0	0	0	0	0	0	0	0	0	0	0	0	0	0	0	0	0	0	0	0	0	0	0	0	0	0	0
Atriplex prostrata Boucher ex DC.	0	0	0	0	0	0	0	0	0	0	0	0	0	0	0	0	0	0	0	0	0	0	0	0	0	0	0	0	0	0	0	0	0	0	0	0	0	0	0	0	0	0	0	0	0	0	0	0	0
Microsorum insigne (Blume) Copel.	0	0	0	0	0	0	0	0	0	0	0	0	0	0	0	0	0	0	0	0	0	0	0	0	0	0	0	0	0	0	0	0	0	0	0	0	0	0	0	0	0	0	0	0	0	0	0	0	0
Pteris ensiformis Burm.f.	0	0	0	0	0	0	0	0	0	0	0	0	0	0	0	0	0	0	0	0	0	0	0	0	0	0	0	0	0	0	0	0	0	0	0	0	0	0	0	0	0	0	0	0	0	0	0	0	0
Myriophyllum spicatum L.	0	0	0	0	0	0	0	0	0	0	0	0	0	0	0	0	0	0	0	0	0	0	0	0	0	0	0	0	0	0	0	0	0	0	0	0	0	0	0	0	0	0	0	0	0	0	0	0	0
Utricularia caerulea L.	0	0	0	0	0	0	0	0	0	0	0	0	0	0	0	0	0	0	0	0	0	0	0	0	0	0	0	0	0	0	0	0	0	0	0	0	0	0	0	0	0	0	0	0	0	0	0	0	0
Eriocaulon sieboldianum Siebold et Zucc. ex Steud.	0	0	0	0	0	0	0	0	0	0	0	0	0	0	0	0	0	0	0	0	0	0	0	0	0	0	0	0	0	0	0	0	0	0	0	0	0	0	0	0	0	0	0	0	0	0	0	0	0
Thelypteris acuminata (Houtt.) C.V.Morton	0	0	0	0	0	0	0	0	0	0	0	0	0	0	0	0	0	0	0	0	0	0	0	0	0	0	0	0	0	0	0	0	0	0	0	0	0	0	0	0	0	0	0	0	0	0	0	0	0
Carex maximowiczii Miq. var. levisaccus Ohwi	0	0	0	0	0	0	0	0	0	0	0	0	0	0	0	0	0	0	0	0	0	0	0	0	0	0	0	0	0	0	0	0	0	0	0	0	0	0	0	0	0	0	0	0	0	0	0	0	0
Amaranthus hybridus L.	0	0	0	0	0	0	0	0	0	0	0	0	0	0	0	0	0	0	0	0	0	0	0	0	0	0	0	0	0	0	0	0	0	0	0	0	0	0	0	0	0	0	0	0	0	0	0	0	0
Polystichum braunii (Spenn.) F_e	0	0	0	0	0	0	0	0	0	0	0	0	0	0	0	0	0	0	0	0	0	0	0	0	0	0	0	0	0	0	0	0	0	0	0	0	0	0	0	0	0	0	0	0	0	0	0	0	0
Athyrium iseanum Rosenst. var. iseanum	0	0	0	0	0	0	0	0	0	0	0	0	0	0	0	0	0	0	0	0	0	0	0	0	0	0	0	0	0	0	0	0	0	0	0	0	0	0	0	0	0	0	0	0	0	0	0	0	0
Arachniodes exilis (Hance) Ching	0	0	0	0	0	0	0	0	0	0	0	0	0	0	0	0	0	0	0	0	0	0	0	0	0	0	0	0	0	0	0	0	0	0	0	0	0	0	0	0	0	0	0	0	0	0	0	0	0
Quercus x nipponica Koidz.	0	0	0	0	0	0	0	0	0	0	0	0	0	0	0	0	0	0	0	0	0	0	0	0	0	0	0	0	0	0	0	0	0	0	0	0	0	0	0	0	0	0	0	0	0	0	0	0	0
Carpesium divaricatum Siebold et Zucc. var. abrotanoides (Matsum. et Koidz.) H.Koyama	0	0	0	0	0	0	0	0	0	0	0	0	0	0	0	0	0	0	0	0	0	0	0	0	0	0	0	0	0	0	0	0	0	0	0	0	0	0	0	0	0	0	0	0	0	0	0	0	0
Hymenophyllum polyanthos (Sw.) Sw.	0	0	0	0	0	0	0	0	0	0	0	0	0	0	0	0	0	0	0	0	0	0	0	0	0	0	2	0	0	0	0	0	0	0	0	0	0	0	0	0	0	0	0	0	0	0	0	0	0
Euphrasia insignis Wettst. subsp. insignis var. japonica (Wettst.) Ohwi	0	0	0	0	0	0	0	0	0	0	0	0	0	0	0	0	0	0	0	0	0	0	0	0	0	0	0	0	0	0	0	0	0	0	0	0	0	0	0	0	0	0	0	0	0	0	0	0	0
Deparia conilii (Franch. et Sav.) M.Kato	0	0	0	0	0	0	0	0	0	0	0	0	0	0	0	0	0	0	0	0	0	0	0	0	0	0	0	0	0	0	0	0	0	0	0	0	0	0	0	0	0	0	0	0	0	0	0	0	0
Arisaema angustatum Franch. et Sav.	0	0	0	0	0	0	0	0	0	0	0	0	0	0	0	0	0	0	0	0	0	0	0	0	0	0	0	0	0	0	0	0	0	0	0	0	0	0	0	0	0	0	0	0	0	0	0	0	0
Arachniodes borealis Seriz.	0	0	0	0	0	0	0	0	0	0	0	0	0	0	0	0	0	0	0	0	0	0	0	0	0	0	0	0	0	0	0	0	0	0	0	0	0	0	0	0	0	0	0	0	0	0	0	0	0
Persicaria praetermissa (Hook.f.) H.Hara	0	0	0	0	0	0	0	0	0	0	0	0	0	0	0	0	0	0	0	0	0	0	0	0	0	0	0	0	0	0	0	0	0	0	0	0	0	0	0	0	0	0	0	0	0	0	0	0	0
Platanthera tipuloides (L.f.) Lindl.	0	0	0	0	0	0	0	0	0	0	0	0	0	0	0	0	0	0	0	0	0	0	0	0	0	0	0	0	0	0	0	0	0	0	0	0	0	0	0	0	0	0	0	0	0	0	0	0	0
Anaphalis margaritacea (L.) Benth. et Hook.f. var. angustifolia (Franch. et Sav.) Hayata	0	0	0	0	0	0	0	0	0	0	0	0	0	0	0	0	0	0	0	0	0	0	0	0	0	0	0	0	0	0	0	0	0	0	0	0	0	0	0	0	0	0	0	0	0	0	0	0	0
Galium trifidum L. subsp. columbianum (Rydb.) Hult_n	0	0	0	0	0	0	0	0	0	0	0	0	0	0	0	0	0	0	0	0	0	0	0	0	0	0	0	0	0	0	0	0	0	0	0	0	0	0	0	0	0	0	0	0	0	0	0	0	0
Atriplex patens (Litv.) Iljin	0	0	0	0	0	0	0	0	0	0	0	0	0	0	0	0	0	0	0	0	0	0	0	0	0	0	0	0	0	0	0	0	0	0	0	0	0	0	0	0	0	0	0	0	0	0	0	0	0
Ammannia coccinea Rottb.	0	0	0	0	0	0	0	0	0	0	0	0	0	0	0	0	0	0	0	0	0	0	0	0	0	0	0	0	0	0	0	0	0	0	0	0	0	0	0	0	0	0	0	0	0	0	0	0	0
Deparia conilii (Franch. et Sav.) M.Kato x D. pseudoconilii (Seriz.) Seriz.	0	0	0	0	0	0	0	0	0	0	0	0	0	0	0	0	0	0	0	0	0	0	0	0	0	0	0	0	0	0	0	0	0	0	0	0	0	0	0	0	0	0	0	0	0	0	0	0	0
Potamogeton octandrus Poir. var. octandrus	0	0	0	0	0	0	0	0	0	0	0	0	0	0	0	0	0	0	0	0	0	0	0	0	0	0	0	0	0	0	0	0	0	0	0	0	0	0	0	0	0	0	0	0	0	0	0	0	0
Polystichum tachiroanum (Luerss.) Tagawa	0	0	0	0	0	0	0	0	0	0	0	0	0	0	0	0	0	0	0	0	0	0	0	0	0	0	0	0	0	0	0	0	0	0	0	0	0	0	0	0	0	0	0	0	0	0	0	0	0
Crepidiastrum lanceolatum (Houtt.) Nakai	0	0	0	0	0	0	0	0	0	0	0	0	0	0	0	0	0	0	0	0	0	0	0	0	0	0	0	0	0	0	0	0	0	0	0	0	0	0	0	0	0	0	0	0	0	0	0	0	0
Lolium perenne L.	0	0	0	0	0	0	0	0	0	0	0	0	0	0	0	0	0	0	0	0	0	0	0	0	0	0	0	0	0	0	0	0	0	0	0	0	0	0	0	0	0	0	0	0	0	0	0	0	0
Schoenoplectiella hotarui (Ohwi) J.Jung et H.K.Choi	0	0	0	0	0	0	0	0	0	0	0	0	0	0	0	0	0	0	0	0	0	0	0	0	0	0	0	0	0	0	0	0	0	0	0	0	0	0	0	0	0	0	0	0	0	0	0	0	0
Lithospermum zollingeri A.DC.	0	0	0	0	0	0	0	0	0	0	0	0	0	0	0	0	0	0	0	0	0	0	0	0	0	0	0	0	0	0	0	0	0	0	0	0	0	0	0	0	0	0	0	0	0	0	0	0	0
Campanula punctata Lam. var. punctata	0	0	0	0	0	0	0	0	0	0	0	0	0	0	0	0	0	0	0	0	0	0	0	0	0	0	0	0	0	0	0	0	0	0	0	0	0	0	0	0	0	0	0	0	0	0	0	0	0
Calamagrostis pseudophragmites (Haller f.) Koeler	0	0	0	0	0	0	0	0	0	0	0	0	0	0	0	0	0	0	0	0	0	0	0	0	0	0	0	0	0	0	0	0	0	0	0	0	0	0	0	0	0	0	0	0	0	0	0	0	0
Najas graminea Delile	0	0	0	0	0	0	0	0	0	0	0	0	0	0	0	0	0	0	0	0	0	0	0	0	0	0	0	0	0	0	0	0	0	0	0	0	0	0	0	0	0	0	0	0	0	0	0	0	0
Elliottia paniculata (Siebold et Zucc.) Hook.f.	0	0	0	0	0	0	0	0	0	0	0	0	0	0	0	0	0	0	0	0	0	0	0	0	0	0	0	0	0	0	0	0	0	0	0	0	0	0	0	0	0	0	0	0	0	0	0	0	0
Lamium amplexicaule L.	0	0	0	0	0	0	0	0	0	0	0	0	0	0	0	0	0	0	0	0	0	0	0	0	0	0	0	0	0	0	0	0	0	0	0	0	0	0	0	0	0	0	0	0	0	0	0	0	0
Apios fortunei Maxim.	0	0	0	0	0	0	0	0	0	0	0	0	0	0	0	0	0	0	0	0	0	0	0	0	0	0	0	0	0	0	0	0	0	0	0	0	0	0	0	0	0	0	0	0	0	0	0	0	0
Amaranthus viridis L.	0	0	0	0	0	0	0	0	0	0	0	0	0	0	0	0	0	0	0	0	0	0	0	0	0	0	0	0	0	0	0	0	0	0	0	0	0	1	0	0	0	0	0	0	0	0	0	0	0
Berchemia longiracemosa Okuyama	0	0	0	0	0	0	0	0	0	0	0	0	0	0	0	0	0	0	0	0	0	0	0	0	0	0	1	0	0	0	0	0	0	0	0	0	0	0	0	0	0	0	0	0	0	0	0	0	0
Ctenitis eatonii (Baker) Ching	0	0	0	0	0	0	0	0	0	0	0	0	0	0	0	0	0	0	0	0	0	0	0	0	0	0	0	0	0	0	0	0	0	0	0	0	0	0	0	0	0	0	0	0	0	0	0	0	0
Odontosoria chinensis (L.) J.Sm.	0	0	0	0	0	0	0	0	0	0	0	0	0	1	0	0	0	0	0	0	0	0	0	0	0	0	0	0	0	0	0	0	0	0	0	0	0	0	0	0	0	0	0	0	0	0	0	0	0
Scheuchzeria palustris L.	0	0	0	0	0	0	0	0	0	0	0	0	0	0	0	0	0	0	0	0	0	0	0	0	0	0	0	0	0	0	0	0	0	0	0	0	0	0	0	0	0	0	0	0	0	0	0	0	0
Osmolindsaea odorata (Roxb.) Lehtonen et Cristenh.	0	0	0	0	0	0	0	0	0	0	0	0	0	0	0	0	0	0	0	0	0	0	0	0	0	0	0	0	0	0	0	0	0	0	0	0	0	0	0	0	0	0	0	0	0	0	0	0	0
Carex pisiformis Boott	0	0	0	0	0	0	0	0	0	0	0	0	0	0	0	0	0	0	0	0	0	0	0	0	0	0	0	0	0	0	0	0	0	0	0	0	0	0	0	0	0	0	0	0	0	0	0	0	0
Clematis apiifolia DC. var. apiifolia	0	0	0	0	0	0	0	0	0	0	0	0	0	0	0	0	0	0	0	0	0	0	0	0	0	0	0	0	0	0	0	0	0	0	0	0	0	0	0	0	0	0	0	1	0	0	0	0	0
Chrysosplenium kiotoense Ohwi	0	0	0	0	0	0	0	0	0	0	0	0	0	0	0	0	0	0	0	0	0	0	0	0	0	0	0	0	0	0	0	0	0	0	0	0	0	0	0	0	0	0	0	0	0	0	0	0	0
Persicaria pubescens (Blume) H.Hara	0	0	0	0	0	0	0	0	0	0	0	0	0	0	0	0	0	0	0	0	0	0	0	0	0	0	0	0	0	0	0	0	0	0	0	0	0	0	0	0	0	0	0	0	0	0	0	0	0
Maianthemum dilatatum (Alph.Wood) A.Nelson et J.F.Macbr.	0	0	0	0	0	0	0	0	0	0	0	0	0	0	0	0	0	0	0	0	0	0	0	0	0	0	0	0	0	0	0	0	0	0	0	0	0	0	0	0	0	0	0	0	0	0	0	0	0
Viola violacea Makino var. makinoi (H.Boissieu) Hiyama ex F.Maek.	0	0	0	0	0	0	0	0	0	0	0	0	0	0	0	0	0	0	0	0	0	0	0	0	0	0	0	0	0	0	0	0	0	0	0	2	0	0	0	0	0	0	0	0	0	0	0	0	0
Zizania latifolia (Griseb.) Turcz. ex Stapf	0	0	0	0	0	0	0	0	0	0	0	0	0	0	0	0	0	0	0	0	0	0	0	0	0	0	0	0	0	0	0	0	0	0	0	0	0	0	0	0	0	0	0	0	0	0	0	0	0
Euonymus japonicus Thunb.	0	0	0	0	0	0	0	0	0	0	0	0	0	0	0	0	0	0	0	0	0	0	0	0	0	0	0	0	0	0	0	0	0	0	0	0	0	0	0	0	0	0	0	0	0	0	0	0	0
Carex gibba Wahlenb.	0	0	0	0	0	0	0	0	0	0	0	0	0	0	0	0	0	0	0	0	0	0	0	0	0	0	0	0	0	0	0	0	0	0	0	0	0	0	0	0	0	0	0	0	0	0	0	0	0
Actinidia polygama (Siebold et Zucc.) Planch. ex Maxim.	0	0	0	0	0	0	0	0	0	0	0	0	0	0	0	0	0	0	0	0	0	0	0	0	0	0	0	0	0	0	0	0	0	0	0	0	0	0	0	0	0	0	0	0	0	0	0	0	0
Phyllostachys reticulata (Rupr.) K.Koch	0	0	0	0	0	0	0	0	0	0	0	0	0	0	0	0	0	0	0	0	0	0	0	0	0	0	0	0	0	0	0	0	0	0	0	0	0	0	0	0	0	0	0	0	0	0	0	0	0
Scirpus mitsukurianus Makino	0	0	0	0	0	0	0	0	0	0	0	0	0	0	0	0	0	0	0	0	0	0	0	0	0	0	0	0	0	0	0	0	0	0	0	0	0	0	0	0	0	0	0	0	0	0	0	0	0
Boenninghausenia albiflora (Hook.) Rchb. ex Meisn. var. japonica (Nakai ex Makino et Nemoto) Suzuki	0	0	0	0	0	0	0	0	0	0	0	0	0	0	0	0	0	0	0	0	0	0	0	0	0	0	0	0	0	0	0	0	0	0	0	0	0	0	0	0	0	0	0	0	0	0	0	0	0
Taxillus kaempferi (DC.) Danser var. kaempferi	0	0	0	0	0	0	0	0	0	0	0	0	0	0	0	0	0	0	0	0	0	0	0	0	0	0	0	0	0	0	0	0	0	0	0	0	0	0	0	0	0	0	0	0	0	0	0	0	0
Pteris nipponica W.C.Shieh	0	0	0	0	0	0	0	0	0	0	0	0	0	0	0	0	0	0	0	0	0	0	0	0	0	0	0	0	0	0	0	0	0	0	0	0	0	0	0	0	0	0	0	0	0	0	0	0	0
Eleocharis acicularis (L.) Roem. et Schult. var. longiseta Svenson	0	0	0	0	0	0	0	0	0	0	0	0	0	0	0	0	0	0	0	0	0	0	0	0	0	0	0	0	0	0	0	0	0	0	0	0	0	0	0	0	0	0	0	0	0	0	0	0	0
Nuttallanthus canadensis (L.) D.A.Sutton	0	0	0	0	0	0	0	0	0	0	0	0	0	0	0	0	0	0	0	0	0	0	0	0	0	0	0	0	0	0	0	0	0	0	0	0	0	0	0	0	0	0	0	0	0	0	0	0	0
Carex biwensis Franch.	0	0	0	0	0	0	0	0	0	0	0	0	0	0	0	0	0	0	0	0	0	0	0	0	0	0	0	0	0	0	0	0	0	0	0	0	0	0	0	0	0	0	0	0	0	0	0	0	0
Ceratophyllum demersum L.	0	0	0	0	0	0	0	0	0	0	0	0	0	0	0	0	0	0	0	0	0	0	0	0	0	0	0	0	0	0	0	0	0	0	0	0	0	0	0	0	0	0	0	0	0	0	0	0	0
Lithocarpus edulis (Makino) Nakai	0	0	0	0	0	0	0	0	0	0	0	0	0	0	0	0	0	0	0	0	0	0	0	0	0	0	0	0	0	0	0	0	0	0	0	0	0	0	0	0	0	0	0	0	0	0	0	0	0
Melampyrum roseum Maxim. var. japonicum Franch. et Sav.	0	0	0	0	0	0	0	0	0	0	0	0	0	0	0	0	0	0	0	0	0	0	0	0	0	0	0	0	0	0	0	0	0	0	0	0	0	0	0	0	0	0	0	0	0	0	0	0	0
Persicaria senticosa (Meisn.) H.Gross	0	0	0	0	0	0	0	0	0	0	0	0	0	0	0	0	0	0	0	0	0	0	0	0	0	0	0	0	0	0	0	0	0	0	0	0	0	0	0	0	0	0	0	0	0	0	0	0	0
Arisaema japonicum Blume	0	0	0	0	0	0	0	0	0	0	0	0	0	0	0	0	0	0	0	0	1	0	0	0	0	0	0	0	0	0	0	0	0	0	0	0	0	0	0	0	0	0	0	0	0	0	0	0	0
Cyrtomium devexiscapulae (Koidz.) Ching x C. fortunei J.Sm. var. clivicola (Makino) Tagawa	0	0	0	0	0	0	0	0	0	0	0	0	0	0	0	0	0	0	0	0	0	0	0	0	0	0	0	0	0	0	0	0	0	0	0	0	0	0	0	0	0	0	0	0	0	0	0	0	0
Ipomoea lacunosa L.	0	0	0	0	0	0	0	0	0	0	0	0	0	0	0	0	0	0	0	0	0	0	0	0	0	0	0	0	0	0	0	0	0	0	0	0	0	0	0	0	0	0	0	0	0	0	0	0	0
Lepidium virginicum L.	0	0	0	0	0	0	0	0	0	0	0	0	0	0	0	0	0	0	0	0	0	0	0	0	0	0	0	0	0	0	0	0	0	0	0	0	0	0	0	0	0	0	0	0	0	0	0	0	0
Lemmaphyllum microphyllum C.Presl	0	0	0	0	0	0	0	0	0	0	0	0	0	0	0	0	0	0	0	0	0	0	0	0	0	0	1	0	0	0	0	0	0	0	0	0	0	0	0	0	0	0	0	0	0	0	0	0	0
Euonymus sieboldianus Blume var. sieboldianus	0	0	0	0	0	0	0	0	0	0	0	0	0	0	0	0	0	0	0	0	0	0	0	0	0	0	0	0	0	0	0	0	0	0	0	0	0	0	0	0	0	0	0	0	0	0	0	0	0
Fraxinus sieboldiana Blume	0	0	0	0	0	0	0	0	0	0	0	0	0	0	0	0	0	0	3	0	0	0	0	0	0	0	0	0	0	0	0	0	0	0	0	0	0	0	0	0	0	0	0	0	0	0	0	0	0
Deutzia scabra Thunb. var. scabra	0	0	0	0	0	0	0	0	0	0	0	0	0	0	0	0	0	0	0	0	0	0	0	0	0	0	0	0	0	0	0	0	0	0	0	0	0	0	0	0	0	0	0	0	0	0	0	0	0
Patrinia gibbosa Maxim.	0	0	0	0	0	0	0	0	0	0	0	0	0	0	0	0	0	0	0	0	0	0	0	0	0	0	0	0	0	0	0	0	0	0	0	0	0	0	0	0	0	0	0	0	0	0	0	0	0
Cardamine tanakae Franch. et Sav. ex Maxim.	0	0	0	0	0	0	0	0	0	0	0	0	0	0	0	0	0	0	0	0	0	0	0	0	0	0	0	0	0	0	0	0	0	0	0	0	0	0	0	0	0	0	0	0	0	0	0	0	0
Rhododendron eriocarpum (Hayata) Nakai	0	0	0	0	0	0	0	0	0	0	0	0	0	0	0	0	0	0	0	0	0	0	0	0	0	0	0	0	0	0	0	0	0	0	0	0	0	0	0	0	0	0	0	0	0	0	0	0	0
Viola keiskei Miq.	0	0	0	0	0	0	0	0	0	0	0	0	0	0	0	0	0	0	0	0	0	0	0	0	0	0	0	0	0	0	0	0	0	0	0	0	0	0	0	0	0	0	0	0	0	0	0	0	0
Commelina benghalensis L.	0	0	0	0	0	0	0	0	0	0	0	0	0	0	0	0	0	0	0	0	0	0	0	0	0	0	0	0	0	0	0	0	0	0	0	0	0	0	0	0	0	0	0	0	0	0	0	0	0
Hylodesmum podocarpum (DC.) H.Ohashi & R.R.Mill subsp. podocarpum	0	0	0	0	0	0	0	0	0	0	0	0	0	0	0	0	0	0	0	0	0	0	0	0	0	0	0	0	0	0	0	0	0	0	0	0	0	0	0	0	0	0	0	0	0	0	0	0	0
Pyrola nephrophylla (Andres) Andres	0	0	0	0	0	0	0	0	0	0	0	0	0	0	0	0	0	0	0	0	0	0	0	0	0	0	0	0	0	0	0	0	0	0	0	0	0	0	0	0	0	0	0	0	0	0	0	0	0
Solanum maximowiczii Koidz.	0	0	0	0	0	0	0	0	0	0	0	0	0	0	0	0	0	0	0	0	0	0	0	0	0	0	0	0	0	0	0	0	0	0	0	0	0	0	0	0	0	0	0	0	0	0	0	0	0
Lespedeza cyrtobotrya Miq.	0	0	0	0	0	0	0	0	0	0	0	0	0	0	0	0	0	0	0	0	0	0	0	0	0	0	0	0	0	0	0	0	0	0	0	0	0	0	0	0	0	0	0	0	0	0	0	0	0
Dryopteris fuscipes C.Chr.	0	0	0	0	0	0	0	0	0	0	0	0	0	0	0	0	0	0	0	0	0	0	0	0	0	0	0	0	0	0	0	0	0	0	0	0	0	0	0	0	0	0	0	0	0	0	0	0	0
Sedum makinoi Maxim.	0	0	0	0	0	0	0	0	0	0	0	0	0	0	0	0	0	0	0	0	0	0	0	0	0	0	0	0	0	0	0	0	0	0	0	0	0	0	0	0	0	0	0	0	0	0	0	0	0
Salix chaenomeloides Kimura	0	0	0	0	0	0	0	0	0	0	0	0	0	0	0	0	0	0	0	0	0	0	0	0	0	0	0	0	0	0	0	0	0	0	0	0	0	0	0	0	0	0	0	0	0	0	0	0	0
Ipomoea coccinea L.	0	0	0	0	0	0	0	0	0	0	0	0	0	0	0	0	0	0	0	0	0	0	0	0	0	0	0	0	0	0	0	0	0	0	0	0	0	0	0	0	0	0	0	0	0	0	0	0	0
Hamamelis japonica Siebold et Zucc.	0	0	0	0	0	0	0	0	0	0	0	0	0	0	0	0	0	0	0	0	0	0	0	0	0	0	0	0	0	0	0	0	0	0	0	0	0	0	0	0	0	0	0	0	0	0	0	0	0
Silene gallica L. var. quinquevulnera (L.) W.D.J.Koch	0	0	0	0	0	0	0	0	0	0	0	0	0	0	0	0	0	0	0	0	0	0	0	0	0	0	0	0	0	0	0	0	0	0	0	0	0	0	0	0	0	0	0	0	0	0	0	0	0
Lycopodium dendroideum Michx.	0	0	0	0	0	0	0	0	0	0	0	0	0	0	0	0	0	0	0	0	0	0	0	0	0	0	0	0	0	0	0	0	0	0	0	0	0	0	0	0	0	0	0	0	0	0	0	0	0
Ardisia crenata Sims	0	0	0	0	0	0	0	0	0	0	0	0	0	0	0	0	0	0	0	0	0	0	0	0	0	0	0	0	0	0	0	0	0	0	0	0	0	0	0	0	0	0	0	0	0	0	0	0	0
Comanthosphace stellipila (Miq.) S.Moore	0	0	0	0	0	0	0	0	0	0	0	0	0	0	0	0	0	0	0	0	0	0	0	0	0	0	0	0	0	0	0	0	0	0	0	0	0	0	0	0	0	0	0	0	0	0	0	0	0
Rhynchospora alba (L.) Vahl	0	0	0	0	0	0	0	0	0	0	0	0	0	0	0	0	0	0	0	0	0	0	0	0	0	0	0	0	0	0	0	0	0	0	0	0	0	0	0	0	0	0	0	0	0	0	0	0	0
Sparganium stoloniferum (Graebn.) Buch.-Ham. ex Juz.	0	0	0	0	0	0	0	0	0	0	0	0	0	0	0	0	0	0	0	0	0	0	0	0	0	0	0	0	0	0	0	0	0	0	0	0	0	0	0	0	0	0	0	0	0	0	0	0	0
Dryopteris chinensis (Baker) Koidz.	0	0	0	0	0	0	0	0	0	0	0	0	0	0	0	0	0	0	0	0	0	0	0	0	0	0	0	0	0	0	0	0	0	0	0	0	0	0	0	0	0	0	0	0	0	0	0	0	0
Pilea hamaoi Makino	0	0	0	0	0	0	0	0	0	0	0	0	0	0	0	0	0	0	0	0	0	0	0	0	0	0	0	4	0	0	0	0	0	0	0	0	0	0	0	0	0	0	0	0	0	0	0	0	0
Ottelia alismoides (L.) Pers.	0	0	0	0	0	0	0	0	0	0	0	0	0	0	0	0	0	0	0	0	0	0	0	0	0	0	0	0	0	0	0	0	0	0	0	0	0	0	0	0	0	0	0	0	0	0	0	0	0
Hypericum crassifolium (Blume) Nakai	0	0	0	0	0	0	0	0	0	0	0	0	0	0	0	0	0	0	0	0	0	0	0	0	0	0	0	0	0	0	0	0	0	0	0	0	0	0	0	0	0	0	0	0	0	0	0	0	0
Cyperus serotinus Rottb.	0	0	0	0	0	0	0	0	0	0	0	0	0	0	0	0	0	0	0	0	0	0	0	0	0	0	0	0	0	0	0	0	0	0	0	0	0	0	0	0	0	0	0	0	0	0	0	0	0
Cornus controversa Hemsl. var. controversa	0	0	0	0	0	0	0	0	0	0	0	0	0	0	0	0	0	0	0	0	0	0	0	0	0	0	0	0	0	0	0	0	0	0	0	0	0	0	0	0	0	0	0	0	0	0	0	0	0
Lycopodiella cernua (L.) Pic.Serm.	0	0	0	0	0	0	0	0	0	0	0	0	0	0	0	0	0	0	0	0	0	0	0	0	0	0	0	0	0	0	0	0	0	0	0	0	0	0	0	0	0	0	0	0	0	0	0	0	0
Trigonotis brevipes (Maxim.) Maxim.	0	0	0	0	0	0	0	0	0	0	0	0	0	0	0	0	0	0	0	0	0	0	0	0	0	0	0	0	0	0	0	0	0	0	0	0	0	0	0	0	0	0	0	0	0	0	0	0	0
Circaea mollis Siebold et Zucc.	0	0	0	0	0	0	0	0	0	0	0	0	0	0	0	0	0	0	0	0	0	0	0	0	0	0	0	0	0	0	0	0	0	0	0	0	0	0	0	0	0	0	0	0	0	0	0	0	0
Habenaria sagittifera Rchb.f.	0	0	0	0	0	0	0	0	0	0	0	0	0	0	0	0	0	0	0	0	0	0	0	0	0	0	0	0	0	0	0	0	0	0	0	0	0	0	0	0	0	0	0	0	0	0	0	0	0
Equisetum fluviatile L.	0	0	0	0	0	0	0	0	0	0	0	0	0	0	0	0	0	0	0	0	0	0	0	0	0	0	0	0	0	0	0	0	0	0	0	0	0	0	0	0	0	0	0	0	0	0	0	0	0
Quercus crispula Blume var. crispula	0	0	0	0	0	0	0	0	0	0	0	0	0	0	0	0	0	0	0	0	0	0	0	0	0	0	0	0	0	0	0	0	0	0	0	0	0	0	0	0	0	0	0	0	0	0	0	0	0
Isoetes japonica A.Braun	0	0	0	0	0	0	0	0	0	0	0	0	0	0	0	0	0	0	0	0	0	0	0	0	0	0	0	0	0	0	0	0	0	0	0	0	0	0	0	0	0	0	0	0	0	0	0	0	0
Callitriche palustris L.	0	0	0	0	0	0	0	0	0	0	0	0	0	0	0	0	0	0	0	0	0	0	0	0	0	0	0	0	0	0	0	0	0	0	0	0	0	0	0	0	0	0	0	0	0	0	0	0	0
Persicaria filiformis (Thunb.) Nakai	0	0	0	0	0	0	0	0	0	0	0	0	0	0	0	0	0	0	0	0	0	0	0	0	0	0	0	0	0	0	0	0	0	0	0	0	0	0	0	0	0	0	0	0	0	0	0	0	0
Rotala mexicana Cham. et Schltdl.	0	0	0	0	0	0	0	0	0	0	0	0	0	0	0	0	0	0	0	0	0	0	0	0	0	0	0	0	0	0	0	0	0	0	0	0	0	0	0	0	0	0	0	0	0	0	0	0	0
Betula grossa Siebold et Zucc.	0	0	0	0	0	0	0	0	0	0	0	0	0	0	0	0	0	0	0	0	0	0	0	0	0	0	0	0	0	0	0	0	0	0	0	0	0	0	0	0	0	0	0	0	0	0	0	0	0
Nepeta subsessilis Maxim.	0	0	0	0	0	0	0	0	0	0	0	0	0	0	0	0	0	0	0	0	0	0	0	0	0	0	0	0	0	0	0	0	0	0	0	0	0	0	0	0	0	0	0	0	0	0	0	0	0
Ohwia caudata (Thunb.) H.Ohashi	0	0	0	0	0	0	0	0	0	0	0	0	0	0	0	0	0	0	0	0	0	0	0	0	0	0	0	0	0	0	0	0	0	0	0	0	0	0	0	0	0	0	0	0	0	0	0	0	0
Lythrum anceps (Koehne) Makino	0	0	0	0	0	0	0	0	0	0	0	0	0	0	0	0	0	0	0	0	0	0	0	0	0	0	0	0	0	0	0	0	0	0	0	0	0	0	0	0	0	0	0	0	0	0	0	0	0
Poa acroleuca Steud.	0	0	0	0	0	0	0	0	0	0	0	0	0	0	0	0	0	0	0	0	0	0	0	0	0	0	0	0	0	0	0	0	0	0	0	0	0	0	0	0	0	0	0	0	0	0	0	0	0
Lobelia chinensis Lour.	0	0	0	0	0	0	0	0	0	0	0	0	0	0	0	0	0	0	0	0	0	0	0	0	0	0	0	0	0	0	0	0	0	0	0	0	0	0	0	0	0	0	0	0	0	0	0	0	0
Thelypteris pozoi (Lag.) C.V.Morton subsp. mollissima (Fisch. ex Kunze) C.V.Morton	0	0	0	0	0	0	0	0	0	0	0	0	0	0	0	0	0	0	0	0	0	0	0	0	0	0	0	0	0	0	0	0	0	0	0	0	0	0	0	0	0	0	0	0	0	0	0	0	0
Persicaria thunbergii (Siebold et Zucc.) H.Gross var. thunbergii	0	0	0	0	0	0	0	0	0	0	0	0	0	0	0	0	0	0	0	0	0	0	0	0	0	0	0	0	0	0	0	0	0	0	0	0	0	0	0	0	0	0	0	0	0	0	0	0	0
Elatine triandra Schkuhr	0	0	0	0	0	0	0	0	0	0	0	0	0	0	0	0	0	0	0	0	0	0	0	0	0	0	0	0	0	0	0	0	0	0	0	0	0	0	0	0	0	0	0	0	0	0	0	0	0
Erythranthe inflata (Miq.) G.L.Nesom	0	0	0	0	0	0	0	0	0	0	0	0	0	0	0	0	0	0	0	0	0	0	0	0	0	0	0	0	0	0	0	0	0	0	0	0	0	0	0	0	0	0	0	0	0	0	0	0	0
Cardamine hirsuta L.	0	0	0	0	0	0	0	0	0	0	0	0	0	0	0	0	0	0	0	0	0	0	0	0	0	0	0	0	0	0	0	0	0	0	0	0	0	0	0	0	0	0	0	0	0	0	0	0	0
Carex stenostachys Franch. et Sav. var. cuneata (Ohwi) Ohwi et T.Koyama	0	0	0	0	0	0	0	0	0	0	0	0	0	0	0	0	0	0	0	0	0	0	0	0	0	0	0	0	0	0	0	0	0	0	0	0	0	0	0	0	0	0	0	0	0	0	0	0	0
Angelica sachalinensis Maxim. var. glabra (Koidz.) T.Yamaz.	0	0	0	0	0	0	0	0	0	0	0	0	0	0	0	0	0	0	0	0	0	0	0	0	0	0	0	0	0	0	0	0	0	0	0	0	0	0	0	0	0	0	0	0	0	0	0	0	0
Polygonum aviculare L. subsp. aviculare	0	0	0	0	0	0	0	0	0	0	0	0	0	0	0	0	0	0	0	0	0	0	0	0	0	0	0	0	0	0	0	0	0	0	0	0	0	0	0	0	0	0	0	0	0	0	0	0	0
Menyanthes trifoliata L.	0	0	0	0	0	0	0	0	0	0	0	0	0	0	0	0	0	0	0	0	0	0	0	0	0	0	0	0	0	0	0	0	0	0	0	0	0	0	0	0	0	0	0	0	0	0	0	0	0
Selliguea hastata (Thunb.) Fraser-Jenk.	0	0	0	0	0	0	0	0	0	0	0	0	0	0	0	0	0	0	0	0	0	0	0	0	0	0	0	0	0	0	0	0	0	0	0	0	0	0	0	0	0	0	0	0	0	0	0	0	0
Acer cissifolium (Siebold et Zucc.) K.Koch	0	0	0	0	0	0	0	0	0	0	0	0	0	0	0	0	0	0	0	0	0	0	0	0	0	0	0	0	0	0	0	0	0	0	0	0	0	0	0	0	0	0	0	0	0	0	0	0	0
Cryptotaenia canadensis (L.) DC. subsp. japonica (Hassk.) Hand.-Mazz.	0	0	0	0	0	0	0	0	0	0	0	0	0	0	0	0	0	0	0	0	0	0	0	0	0	0	0	0	0	0	0	0	0	0	0	0	0	0	0	0	0	0	0	0	0	0	0	0	0
Akebia trifoliata (Thunb.) Koidz.	0	0	0	0	0	0	0	0	0	0	0	0	0	0	0	0	0	0	0	1	0	0	0	0	0	0	0	0	0	0	0	0	0	0	0	0	0	0	0	0	0	0	0	0	0	0	0	0	0
Staphylea bumalda DC.	0	0	0	0	0	0	0	0	0	0	0	0	0	0	0	0	0	0	0	0	0	0	0	0	0	0	0	0	0	0	0	0	0	0	0	0	0	0	0	0	0	0	0	0	0	0	0	0	0
Potentilla freyniana Bornm.	0	0	0	0	0	0	0	0	0	0	0	0	0	0	0	0	0	0	0	0	0	0	0	0	0	0	0	0	0	0	0	0	0	0	0	0	0	0	0	0	0	0	0	0	0	0	0	0	0
Rhododendron dilatatum Miq. var. dilatatum	0	0	0	0	0	0	0	0	0	0	0	0	0	0	0	0	0	0	0	0	0	0	0	0	0	0	0	0	0	0	0	0	0	0	0	0	0	0	0	0	0	0	0	0	0	0	0	0	0
Geranium wilfordii Maxim. var. wilfordii	0	0	0	0	0	0	0	0	0	0	0	0	0	0	0	0	0	0	0	0	0	0	0	0	0	0	0	0	0	0	0	0	0	0	0	0	0	0	0	0	0	0	0	0	0	0	0	0	0
Hylotelephium verticillatum (L.) H.Ohba	0	0	0	0	0	0	0	0	0	0	0	0	0	0	0	0	0	0	0	0	0	0	0	0	0	0	0	0	0	0	0	0	0	0	0	0	0	0	0	0	0	0	0	0	0	0	0	0	0
Arachniodes nipponica (Rosenst.) Ohwi	0	0	0	0	0	0	0	0	0	0	0	0	0	0	0	0	0	0	0	0	0	0	0	0	0	0	0	0	0	0	0	0	0	0	0	0	0	0	0	0	0	0	0	0	0	0	0	0	0
Stellaria neglecta Weihe	0	0	0	0	0	0	0	0	0	0	0	0	0	0	0	0	0	0	0	0	0	0	0	0	0	0	0	0	0	0	0	0	0	0	0	0	0	0	0	0	0	0	0	0	0	0	0	0	0
Thelypteris viridifrons Tagawa	0	0	0	0	0	0	0	0	0	0	0	0	0	0	0	0	0	0	0	0	0	0	0	0	0	0	0	0	0	0	0	0	0	0	0	0	0	0	0	0	0	0	0	0	0	0	0	0	0
Acer tschonoskii Maxim.	0	0	0	0	0	0	0	0	0	0	0	0	0	0	0	0	0	0	0	0	0	0	0	0	0	0	0	0	0	0	0	0	0	0	0	0	0	0	0	0	0	0	0	0	0	0	0	0	0
Carex nubigena D.Don subsp. albata (Boott ex Franch. et Sav.) T.Koyama	0	0	0	0	0	0	0	0	0	0	0	0	0	0	0	0	0	0	0	0	0	0	0	0	0	0	0	0	0	0	0	0	0	0	0	0	0	0	0	0	0	0	0	0	0	0	0	0	0
Utricularia bifida L.	0	0	0	0	0	0	0	0	0	0	0	0	0	0	0	0	0	0	0	0	0	0	0	0	0	0	0	0	0	0	0	0	0	0	0	0	0	0	0	0	0	0	0	0	0	0	0	0	0
Symplocos glauca (Thunb.) Koidz.	0	0	0	0	0	0	0	0	0	0	0	0	0	0	0	0	0	0	0	0	0	0	0	0	0	0	0	0	0	0	0	0	0	0	0	0	0	0	0	0	0	0	0	0	0	0	0	0	0
Cerastium fontanum Baumg. subsp. vulgare (Hartm.) Greuter et Burdet var. angustifolium (Franch.) H.Hara	0	0	0	0	0	0	0	0	0	0	0	0	0	0	0	0	0	0	0	0	0	0	0	0	0	0	0	0	0	0	0	0	0	0	0	0	0	0	0	0	0	0	0	0	0	0	0	0	0
Asarum asperum F.Maek.	0	0	0	0	0	0	0	0	0	0	0	0	0	0	0	0	0	0	0	0	0	0	0	0	0	0	0	0	0	0	0	0	0	0	0	0	0	0	0	0	0	0	0	0	0	0	0	0	0
Athyrium imbricatum Christ	0	0	0	0	0	0	0	0	0	0	0	0	0	0	0	0	0	0	0	0	0	0	0	0	0	0	0	0	0	0	0	0	0	0	0	0	0	0	0	0	0	0	0	0	0	0	0	0	0
Rosa paniculigera (Koidz.) Makino ex Momiy.	0	0	0	0	0	0	0	0	0	0	0	0	0	0	0	0	0	0	0	0	0	0	0	0	0	0	0	0	0	0	0	0	0	0	0	0	0	0	0	0	0	0	0	0	0	0	0	0	0
Lotus corniculatus L. subsp. japonicus (Regel) H.Ohashi	0	0	0	0	0	0	0	0	0	0	0	0	0	0	0	0	0	0	0	0	0	0	0	0	0	0	0	0	0	0	0	0	0	0	0	0	0	0	0	0	0	0	0	0	0	0	0	0	0
Sasa nipponica (Makino) Makino et Shibata	0	0	0	0	0	0	0	0	0	0	0	0	0	0	0	0	0	0	0	0	0	0	0	0	0	0	0	0	0	0	0	0	0	0	0	0	0	0	0	0	0	0	0	0	0	0	0	0	0
Rhododendron x tectum Koidz.	0	0	0	0	0	0	0	0	0	0	0	0	0	0	0	0	0	0	0	0	0	0	0	0	0	0	0	0	0	0	0	0	0	0	0	0	0	0	0	0	0	0	0	0	0	0	0	0	0
Cyrtomium yamamotoi Tagawa	0	0	0	0	0	0	0	0	0	0	0	0	0	0	0	0	0	0	0	0	0	0	0	0	0	0	0	0	0	0	0	0	0	0	0	0	0	0	0	0	0	0	0	0	0	0	0	0	0
Polystichum balansae Christ	0	0	0	0	0	0	0	0	0	0	0	0	0	0	0	0	0	0	0	0	0	0	0	0	0	0	0	0	0	0	0	0	0	0	0	0	0	0	0	0	0	0	0	0	0	0	0	0	0
Fraxinus apertisquamifera H.Hara	0	0	0	0	0	0	0	0	0	0	0	0	0	0	0	0	0	0	0	0	0	0	0	0	0	0	0	0	0	0	0	0	0	0	0	0	0	0	0	0	0	0	0	0	0	0	0	0	0
Solidago virgaurea L. subsp. leiocarpa (Benth.) Hult_n	0	0	0	0	0	0	0	0	0	0	0	0	0	0	0	0	0	0	0	0	0	0	0	0	0	0	0	0	0	0	0	0	0	0	0	0	0	0	0	0	0	0	0	0	0	0	0	0	0
Spodiopogon depauperatus Hack.	0	0	0	0	0	0	0	0	0	0	0	0	0	0	0	0	0	0	0	0	0	0	0	0	0	0	0	0	0	0	0	0	0	0	0	0	0	0	0	0	0	0	0	0	0	0	0	0	0
Dryopteris sabae (Franch. et Sav.) C.Chr.	0	0	0	0	0	0	0	0	0	0	0	0	0	0	0	0	0	0	0	0	0	0	0	0	0	0	0	0	0	0	0	0	0	0	0	0	0	0	0	0	0	0	0	0	0	0	0	0	0
Rhynchospora yasudana Makino	0	0	0	0	0	0	0	0	0	0	0	0	0	0	0	0	0	0	0	0	0	0	0	0	0	0	0	0	0	0	0	0	0	0	0	0	0	0	0	0	0	0	0	0	0	0	0	0	0
Ligustrum tschonoskii Decne.	0	0	0	0	0	0	0	0	0	0	0	0	0	0	0	0	0	0	0	0	0	0	0	0	0	0	0	0	0	0	0	0	0	0	0	0	0	0	0	0	0	0	0	0	0	1	0	0	0
Laportea cuspidata (Wedd.) Friis	0	0	0	0	0	0	0	0	0	0	0	0	0	0	0	0	0	0	0	0	0	0	0	0	0	0	0	0	0	0	0	0	0	0	0	0	0	0	0	0	0	0	0	0	0	0	0	0	0
Goodyera schlechtendaliana Rchb.f.	0	0	0	0	0	0	0	0	0	0	0	0	0	0	0	0	0	0	0	0	0	0	0	0	0	0	0	0	0	0	0	0	0	0	0	0	0	0	0	0	0	0	0	0	0	0	0	0	0
Ilex nipponica Makino	0	0	0	0	0	0	0	0	0	0	0	0	0	0	0	0	0	0	0	0	0	0	0	0	0	0	0	0	0	0	0	0	0	0	0	0	0	0	0	0	0	0	0	0	0	0	0	0	0
Cheilanthes kuhnii Milde var. brandtii (Franch. et Sav.) Tagawa	0	0	0	0	0	0	0	0	0	0	0	0	0	0	0	0	0	0	0	0	0	0	0	0	0	0	0	0	0	0	0	0	0	0	0	0	0	0	0	0	0	0	0	0	0	0	0	0	0
Artemisia pedunculosa Miq.	0	0	0	0	0	0	0	0	0	0	0	0	0	0	0	0	0	0	0	0	0	0	0	0	0	0	0	0	0	0	0	0	0	0	0	0	0	0	0	0	0	0	0	0	0	0	0	0	0
Oxalis nipponica S.Aoki et J.Murata subsp. nipponica	0	0	0	0	0	0	0	0	0	0	0	0	0	0	0	0	0	0	0	0	0	0	0	0	0	0	0	0	0	0	0	0	0	0	0	0	0	0	0	0	0	0	0	0	0	0	0	0	0
Thalictrum tuberiferum Maxim.	0	0	0	0	0	0	0	0	0	0	0	0	0	0	0	0	0	0	0	0	0	0	0	0	0	0	0	0	0	0	0	0	0	0	0	0	0	0	0	0	0	0	0	1	0	0	0	0	0
Alnus fauriei H.L_v. et Vaniot	0	0	0	0	0	0	0	0	0	0	0	0	0	0	0	0	0	0	0	0	0	0	0	0	0	0	0	0	0	0	0	0	0	0	0	0	0	0	0	0	0	0	0	0	0	0	0	0	0
Carex multifolia Ohwi var. multifolia	0	0	0	0	0	0	0	0	0	0	0	0	0	0	0	0	0	0	0	0	0	0	0	0	0	0	0	0	0	0	0	0	0	0	0	0	0	0	0	0	0	0	0	0	0	0	0	0	0
Viburnum wrightii Miq. var. wrightii	0	0	0	0	0	0	0	0	0	0	0	0	0	0	0	0	0	0	0	0	0	0	0	0	0	0	0	0	0	0	0	0	0	0	0	0	0	0	0	0	0	0	0	0	0	0	0	0	0
Corydalis pallida (Thunb.) Pers. var. tenuis Yatabe	0	0	0	0	0	0	0	0	0	0	0	0	0	0	0	0	0	0	0	0	0	0	0	0	0	0	0	0	0	0	0	0	0	0	0	0	0	0	0	0	0	0	0	0	0	0	0	0	0
Diplazium sibiricum (Turcz. ex Kunze) Sa.Kurata var. glabrum (Tagawa) Sa.Kurata x D. squamigerum (Mett.) Matsum.	0	0	0	0	0	0	0	0	0	0	0	0	0	0	0	0	0	0	0	0	0	0	0	0	0	0	0	0	0	0	0	0	0	0	0	0	0	0	0	0	0	0	0	0	0	0	0	0	0
Rhododendron kiusianum Makino	0	0	0	0	0	0	0	0	0	0	0	0	0	0	0	0	0	0	0	0	0	0	0	0	0	0	0	0	0	0	0	0	0	0	0	0	0	0	0	0	0	0	0	0	0	0	0	0	0
Dryopteris polylepis (Franch. et Sav.) C.Chr.	0	0	0	0	0	0	0	0	0	0	0	0	0	0	0	0	0	0	0	0	0	0	0	0	0	0	0	0	0	0	0	0	0	0	0	0	0	0	0	0	0	0	0	0	0	0	0	0	0
Veronica schmidtiana Regel subsp. senanensis (Maxim.) Kitam. et Murata	0	0	0	0	0	0	0	0	0	0	0	0	0	0	0	0	0	0	0	0	0	0	0	0	0	0	0	0	0	0	0	0	0	0	0	0	0	0	0	0	0	0	0	0	0	0	0	0	0
Hieracium japonicum Franch. et Sav.	0	0	0	0	0	0	0	0	0	0	0	0	0	0	0	0	0	0	0	0	0	0	0	0	0	0	0	0	0	0	0	0	0	0	0	0	0	0	0	0	0	0	0	0	0	0	0	0	0
Cerasus maximowiczii (Rupr.) Kom.	0	0	0	0	0	0	0	0	0	0	0	0	0	0	0	0	0	0	0	0	0	0	0	0	0	0	0	0	0	0	0	0	0	0	0	0	0	0	0	0	0	0	0	0	0	0	0	0	0
Skimmia japonica Thunb. var. japonica	0	0	0	0	0	0	0	0	0	0	0	0	0	0	0	0	0	0	0	0	0	0	0	0	0	0	0	0	0	0	0	0	0	0	0	0	0	0	0	0	0	0	0	0	0	0	0	0	0
Deparia pycnosora (Christ) M.Kato	0	0	0	0	0	0	0	0	0	0	0	0	0	0	0	0	0	0	0	0	0	0	0	0	0	0	0	0	0	0	0	0	0	0	0	0	0	0	0	0	0	0	0	0	0	0	0	0	0
Struthiopteris castanea (Makino) Nakai	0	0	0	0	0	0	0	0	0	0	0	0	0	0	0	0	0	0	0	0	0	0	0	0	0	0	0	0	0	0	0	0	0	0	0	0	0	0	0	0	0	0	0	0	0	0	0	0	0
Diplazium sibiricum (Turcz. ex Kunze) Sa.Kurata var. glabrum (Tagawa) Sa.Kurata	0	0	0	0	0	0	0	0	0	0	0	0	0	0	0	0	0	0	0	0	0	0	0	0	0	0	0	0	0	0	0	0	0	0	0	0	0	0	0	0	0	0	0	0	0	0	0	0	0
Carex olivacea Boott subsp. confertiflora (Boott) T.Koyama	0	0	0	0	0	0	0	0	0	0	0	0	0	0	0	0	0	0	0	0	0	0	0	0	0	0	0	0	0	0	0	0	0	0	0	0	0	0	0	0	0	0	0	0	0	0	0	0	0
Carex dissitiflora Franch.	0	0	0	0	1	0	0	0	0	0	0	0	0	0	0	0	0	0	0	0	0	0	0	0	0	0	0	0	0	0	0	0	0	0	0	0	0	0	0	0	0	0	0	0	0	0	0	0	0
Conioselinum chinense (L.) Britton, Sterns et Poggenb. var. filicinum (H.Wolff)	0	0	0	0	0	0	0	0	0	0	0	0	0	0	0	0	0	0	0	0	0	0	0	0	0	0	0	0	0	0	0	0	0	0	0	0	0	0	0	0	0	0	0	0	0	0	0	0	0
Persicaria debilis (Meisn.) H.Gross ex W.T.Lee	0	0	0	0	0	0	0	0	0	0	0	0	0	0	0	0	0	0	0	0	0	0	0	0	0	0	0	0	0	0	0	0	0	0	0	0	0	0	0	0	0	0	0	0	0	0	0	0	0
Circaea alpina L. subsp. alpina	0	0	0	0	0	0	0	0	0	0	0	0	0	0	0	0	0	0	0	0	0	0	0	0	0	0	0	0	0	0	0	0	0	0	0	0	0	0	0	0	0	0	0	0	0	0	0	0	0
Salvia lutescens (Koidz.) Koidz. var. crenata (Makino) Murata	0	0	0	0	0	0	0	0	0	0	0	0	0	0	0	0	0	0	0	0	0	0	0	0	0	0	0	0	0	0	0	0	0	0	0	0	0	0	0	0	0	0	0	0	0	0	0	0	0
Clinopodium micranthum (Regel) H.Hara_x000D_ var. sachalinense (F.Schmidt) T.Yamaz. et Murata	0	0	0	0	0	0	0	0	0	0	0	0	0	0	0	0	0	0	0	0	0	0	0	0	0	0	0	0	0	0	0	0	0	0	0	0	0	0	0	0	0	0	0	0	0	0	0	0	0
Quercus crispula Blume var. horikawae H.Ohba	0	0	0	0	0	0	0	0	0	0	0	0	0	0	0	0	0	0	0	0	0	0	0	0	0	0	0	0	0	0	0	0	0	0	0	0	0	0	0	0	0	0	0	0	0	0	0	0	0
Polygonatum lasianthum Maxim.	0	0	0	0	0	0	0	0	0	0	0	0	0	0	0	0	0	0	0	0	0	0	0	0	0	0	0	0	0	0	0	0	0	0	0	0	0	0	0	0	0	0	0	0	0	0	0	0	0
Rubus subcrataegifolius (H.L_v. et Vaniot) H.L_v.	0	0	0	0	0	0	0	0	0	0	0	0	0	0	0	0	0	0	0	0	0	0	0	0	0	0	0	0	0	0	0	0	0	0	0	0	0	0	0	0	0	0	0	0	0	0	0	0	0
Schizopepon bryoniifolius Maxim.	0	0	0	0	0	0	0	0	0	0	0	0	0	0	0	0	0	0	0	0	0	0	0	0	0	0	0	0	0	0	0	0	0	0	0	0	0	0	0	0	0	0	0	0	0	0	0	0	0
Agrostis borealis Hartm. var. flaccida (Hack.) T.Koyama	0	0	0	0	0	0	0	0	0	0	0	0	0	0	0	0	0	0	0	0	0	0	0	0	0	0	0	0	0	0	0	0	0	0	0	0	0	0	0	0	0	0	0	0	0	0	0	0	0
Luzula jimboi Miyabe et Kud_ subsp. atrotepala Z.Kaplan	0	0	0	0	0	0	0	0	0	0	0	0	0	0	0	0	0	0	0	0	0	0	0	0	0	0	0	0	0	0	0	0	0	0	0	0	0	0	0	0	0	0	0	0	0	0	0	0	0
Muhlenbergia curviaristata (Ohwi) Ohwi var. nipponica Ohwi	0	0	0	0	0	0	0	0	0	0	0	0	0	0	0	0	0	0	0	0	0	0	0	0	0	0	0	0	0	0	0	0	0	0	0	0	0	0	0	0	0	0	0	0	0	0	0	0	0
Lepisorus ussuriensis (Regel et Maack) Ching var. distans (Makino) Tagawa	0	0	0	0	0	0	0	0	0	0	0	0	0	0	0	0	0	0	0	0	0	0	0	0	0	0	0	0	0	0	0	0	0	0	0	0	0	0	0	0	0	0	0	0	0	0	0	0	0
Diplazium mettenianum (Miq.) C.Chr.	0	0	0	0	0	0	0	0	0	0	0	0	0	0	0	0	0	0	0	0	0	0	0	0	0	0	0	0	0	0	0	0	0	0	0	0	0	0	0	0	0	0	0	0	0	0	0	0	0
Stellaria sessiliflora Y.Yabe	0	0	0	0	0	0	0	0	0	0	0	0	0	0	0	0	0	0	0	0	0	0	0	0	0	0	0	0	0	0	0	0	0	0	0	0	0	0	0	0	0	0	0	0	0	0	0	0	0
Meliosma tenuis Maxim.	0	0	0	0	0	0	0	0	0	0	0	0	0	0	0	0	0	0	0	0	0	0	0	0	0	0	0	0	0	0	0	0	0	0	0	0	0	0	0	0	0	0	0	0	0	0	0	0	0
Rubus hakonensis Franch. et Sav.	0	0	0	0	0	0	0	1	0	0	0	0	0	0	0	0	0	0	0	0	0	0	0	0	0	0	0	0	0	0	0	0	0	0	0	0	0	0	0	0	0	0	0	0	0	0	0	0	0
Athyrium rupestre Kodama	0	0	0	0	0	0	0	0	0	0	0	0	0	0	0	0	0	0	0	0	0	0	0	0	0	0	0	0	0	0	0	0	0	0	0	0	0	0	0	0	0	0	0	0	0	0	0	0	0
Dryopteris monticola (Makino) C.Chr.	0	0	0	0	0	0	0	0	0	0	0	0	0	0	0	0	0	0	0	0	0	0	0	0	0	0	0	0	0	0	0	0	0	0	0	0	0	0	0	0	0	0	0	0	0	0	0	0	0
Elliottia bracteata (Maxim.) Hook.f.	0	0	0	0	0	0	0	0	0	0	0	0	0	0	0	0	0	0	0	0	0	0	0	0	0	0	0	0	0	0	0	0	0	0	0	0	0	0	0	0	0	0	0	0	0	0	0	0	0
Melampyrum laxum Miq. var. nikkoense Beauverd	0	0	0	0	0	0	0	0	0	0	0	0	0	0	0	0	0	0	0	0	0	0	0	0	0	0	0	0	0	0	0	0	0	0	0	0	0	0	0	0	0	0	0	0	0	0	0	0	0
Sedum japonicum Siebold ex Miq. subsp. japonicum var. senanense (Makino) Makino	0	0	0	0	0	0	0	0	0	0	0	0	0	0	0	0	0	0	0	0	0	0	0	0	0	0	0	0	0	0	0	0	0	0	0	0	0	0	0	0	0	0	0	0	0	0	0	0	0
Athyrium melanolepis (Franch. et Sav.) Christ	0	0	0	0	0	0	0	0	0	0	0	0	0	0	0	0	0	0	0	0	0	0	0	0	0	0	0	0	0	0	0	0	0	0	0	0	0	0	0	0	0	0	0	0	0	0	0	0	0
Carpesium triste Maxim.	0	0	0	0	0	0	0	0	0	0	0	0	0	0	0	0	0	0	0	0	0	0	0	0	0	0	0	0	0	0	0	0	0	0	0	0	0	0	0	0	0	0	0	0	0	0	0	0	0
Aster savatieri Makino	0	0	0	0	0	0	0	0	0	0	0	0	0	0	0	0	0	0	0	0	0	0	0	0	0	0	0	0	0	0	0	0	0	0	0	0	0	0	0	0	0	0	0	0	0	0	0	0	0
Gentiana nipponica Maxim.	0	0	0	0	0	0	0	0	0	0	0	0	0	0	0	0	0	0	0	0	0	0	0	0	0	0	0	0	0	0	0	0	0	0	0	0	0	0	0	0	0	0	0	0	0	0	0	0	0
Thelypteris phegopteris (L.) Sloss. ex Rydb.	0	0	0	0	0	0	0	0	0	0	0	0	0	0	0	0	0	0	0	0	0	0	0	0	0	0	0	0	0	0	0	0	0	0	0	0	0	0	0	0	0	0	0	0	0	0	0	0	0
Laportea bulbifera (Siebold et Zucc.) Wedd.	0	0	0	0	0	0	0	0	0	0	0	0	0	0	0	0	0	0	0	0	0	0	0	0	0	0	0	0	0	0	0	0	0	0	0	0	0	0	0	0	0	0	0	0	0	0	0	0	0
Bulbophyllum inconspicuum Maxim.	0	0	0	0	0	0	0	0	0	0	0	0	0	0	0	0	0	0	0	0	0	0	0	0	0	0	0	0	0	0	0	0	0	0	0	0	0	0	0	0	0	0	0	0	0	0	0	0	0
Deparia kiusiana (Koidz.) M.Kato	0	0	0	0	0	0	0	0	0	0	0	0	0	0	0	0	0	0	0	0	0	0	0	0	0	0	0	0	0	0	0	0	0	0	0	0	0	0	0	0	0	0	0	0	0	0	0	0	0
Aphananthe aspera (Thunb.) Planch.	0	0	0	0	0	0	0	0	0	0	0	0	0	0	0	0	0	0	0	0	0	0	0	0	0	0	0	0	0	0	0	0	0	0	0	0	0	0	0	0	0	0	0	0	0	0	0	0	0
Deparia x musashiensis (H.Ohba) Seriz.	0	0	0	0	0	0	0	0	0	0	0	0	0	0	0	0	0	0	0	0	0	0	0	0	0	0	0	0	0	0	0	0	0	0	0	0	0	0	0	0	0	0	0	0	0	0	0	0	0
Veronica peregrina L.	0	0	0	0	0	0	0	0	0	0	0	0	0	0	0	0	0	0	0	0	0	0	0	0	0	0	0	0	0	0	0	0	0	0	0	0	0	0	0	0	0	0	0	0	0	0	0	0	0
Glyceria acutiflora Torr. subsp. japonica (Steud.) T.Koyama et Kawano	0	0	0	0	0	0	0	0	0	0	0	0	0	0	0	0	0	0	0	0	0	0	0	0	0	0	0	0	0	0	0	0	0	0	0	0	0	0	0	0	0	0	0	0	0	0	0	0	0
Deyeuxia matsumurae (Maxim.) Ohwi	0	0	0	0	0	0	0	0	0	0	0	0	0	0	0	0	0	0	0	0	0	0	0	0	0	0	0	0	0	0	0	0	0	0	0	0	0	0	0	0	0	0	0	0	0	0	0	0	0
Wikstroemia pseudoretusa Koidz.	0	0	0	0	0	0	0	0	0	0	0	0	0	0	0	0	0	0	0	0	0	0	0	0	0	0	0	0	0	0	0	0	0	0	0	0	0	0	0	0	0	0	0	0	0	0	0	0	0
Ligustrum micranthum Zucc.	0	0	0	0	0	0	0	0	0	0	0	0	0	0	0	0	0	0	0	0	0	0	0	0	0	0	0	0	0	0	0	0	0	0	0	0	0	0	0	0	0	0	0	0	0	0	0	0	0
Planchonella boninensis (Nakai) Masam. et Yanagih.	0	0	0	0	0	0	0	0	0	0	0	0	0	0	0	0	0	0	0	0	0	0	0	0	0	0	0	0	0	0	0	0	0	0	0	0	0	0	0	0	0	0	0	0	0	0	0	0	0
Gynochthodes boninensis (Ohwi) E.Oguri et T.Sugaw.	0	0	0	0	0	0	0	0	0	0	0	0	0	0	0	0	0	0	0	0	0	0	0	0	0	0	0	0	0	0	0	0	0	0	0	0	0	0	0	0	0	0	0	0	0	0	0	0	0
Stauntonia hexaphylla (Thunb.) Decne.	0	0	0	0	0	0	0	0	0	0	0	0	0	0	0	0	0	0	0	0	0	0	0	0	0	0	0	0	0	0	0	0	0	0	0	0	0	0	0	0	0	0	0	0	0	0	0	0	0
Corydalis incisa (Thunb.) Pers.	0	0	0	0	0	0	0	0	0	0	0	0	0	0	0	0	0	0	0	0	0	0	0	0	0	0	0	0	0	0	0	0	0	0	0	0	0	0	0	0	0	0	0	0	0	0	0	0	0
Callicarpa japonica Thunb.	0	0	0	0	0	0	0	0	0	0	0	0	0	0	0	0	0	0	0	0	0	0	0	0	0	0	0	0	0	0	0	0	0	0	0	0	0	0	0	0	0	0	0	0	0	0	0	0	0
Trifolium pratense L.	0	0	0	0	0	0	0	0	0	0	0	0	0	0	0	0	0	0	0	0	0	0	0	0	0	0	0	0	0	0	0	0	0	0	0	0	0	0	0	0	0	0	0	0	0	0	0	0	0
Paraprenanthes sororia (Miq.) C.Shih	0	0	0	0	0	0	0	0	0	0	0	0	0	0	0	0	0	0	0	0	0	0	0	0	0	0	0	0	0	0	0	0	0	0	0	0	0	0	0	0	0	0	0	0	0	0	0	0	0
Cyanthillium cinereum (L.) H.Rob.	0	0	0	0	0	0	0	0	0	0	0	0	0	0	0	0	0	0	0	0	0	0	0	0	0	0	0	0	0	0	0	0	0	0	0	0	0	0	0	0	0	0	0	0	0	0	0	0	0
Rhododendron albrechtii Maxim.	0	0	0	0	0	0	0	0	0	0	0	0	0	0	0	0	0	0	0	0	0	0	0	0	0	0	0	0	0	0	0	0	0	0	0	0	0	0	0	0	0	0	0	0	0	0	0	0	0
Arisaema yamatense (Nakai) Nakai subsp. yamatense	0	0	0	0	0	0	0	0	0	0	0	0	0	0	0	0	0	0	0	0	1	0	0	0	0	0	0	0	0	0	0	0	0	0	0	0	0	0	0	0	0	0	0	0	0	0	0	0	0
Carex leucochlora Bunge var. candolleana (H.L_v. et Vaniot) Katsuy.	0	0	0	0	0	0	0	0	0	0	0	0	0	0	0	0	0	2	0	0	0	0	0	0	0	0	0	0	0	0	0	0	0	0	0	0	0	0	0	0	0	0	0	0	0	0	0	0	0
Fimbristylis velata R.Br.	0	0	0	0	0	0	0	0	0	0	0	0	0	0	0	0	0	0	0	0	0	0	0	0	0	0	0	0	0	0	0	0	0	0	0	0	0	0	0	0	0	0	0	0	0	0	0	0	0
Themeda japonica (Andersson) Tanaka	0	0	0	0	0	0	0	0	0	0	0	0	0	0	0	0	0	0	0	0	0	0	0	0	0	0	0	0	0	0	0	0	0	0	0	0	0	0	0	0	0	0	0	0	0	0	0	0	0
Berberis thunbergii DC.	0	0	0	0	0	0	0	0	0	0	0	0	0	0	0	0	0	0	0	0	0	0	0	0	0	0	0	0	0	0	0	0	0	0	0	0	0	0	0	0	0	0	0	0	0	0	0	0	0
Acer maximowiczianum Miq.	0	0	0	0	0	0	0	0	0	0	0	0	0	0	0	0	0	0	0	0	0	0	0	0	0	0	0	0	0	0	0	0	0	0	0	0	0	0	0	0	0	0	0	0	0	0	0	0	0
Pleioblastus simonii (Carri_re) Nakai	0	0	0	0	0	0	0	0	0	0	0	0	0	0	0	0	0	0	0	0	0	0	0	0	0	0	0	0	0	0	0	0	0	0	0	0	0	0	0	0	0	0	0	0	0	0	0	0	0
Lespedeza cuneata (Dum.Cours.) G.Don var. cuneata	0	0	0	0	0	0	0	0	0	0	0	0	0	0	0	0	0	0	0	0	0	0	0	0	0	0	0	0	0	0	0	0	0	0	0	0	0	0	0	0	0	0	0	0	0	0	0	0	0
Leonurus japonicus Houtt.	0	0	0	0	0	0	0	0	0	0	0	0	0	0	0	0	0	0	0	0	0	0	0	0	0	0	0	0	0	0	0	0	0	0	0	0	0	0	0	0	0	0	0	0	0	0	0	0	0
Digitaria ciliaris (Retz.) Koeler	0	0	0	0	0	0	0	0	0	0	0	0	0	0	0	0	0	0	0	0	0	0	0	0	0	0	0	0	0	0	0	0	0	0	0	0	0	0	0	0	0	0	0	0	0	0	0	0	0
Oenothera biennis L.	0	0	0	0	0	0	0	0	0	0	0	0	0	0	0	0	0	0	0	0	0	0	0	0	0	0	0	0	0	0	0	0	0	0	0	0	0	0	0	0	0	0	0	0	0	0	0	0	0
[truncated: 192 more rows]
[truncated: 2,142 more columns]

## Sheet: Sheet2
アイアシ	Phacelurus latifolius (Steud.) Ohwi						アイアシ	Phacelurus latifolius (Steud.) Ohwi
アイアスカイノデ	Polystichum longifrons Sa.Kurata						アイアスカイノデ	Polystichum longifrons Sa.Kurata
アイキジノオ	Plagiogyria x wakabae Sa.Kurata ex Nakaike						アイキジノオ	Plagiogyria x wakabae Sa.Kurata ex Nakaike
アイコハチジョウシダ	Pteris laurisilvicola Sa.Kurata						アイコハチジョウシダ	Pteris laurisilvicola Sa.Kurata
アイズスゲ	Carex hondoensis Ohwi						アイズスゲ	Carex hondoensis Ohwi
アイダクグ	Cyperus brevifolius (Rottb.) Hassk. var. brevifolius						アイダクグ	Cyperus brevifolius (Rottb.) Hassk. var. brevifolius
アイナエ	Mitrasacme pygmaea R.Br.						アイナエ	Mitrasacme pygmaea R.Br.
アイノコフユイチゴ	Rubus x pseudohakonensis Sugim.						アイノコフユイチゴ	Rubus x pseudohakonensis Sugim.
アイノコホシダ	Thelypteris acuminata (Houtt.) C.V.Morton x T. parasitica (L.) Tardieu						アイノコホシダ	Thelypteris acuminata (Houtt.) C.V.Morton x T. parasitica (L.) Tardieu
アイハリガネワラビ	Thelypteris japonica (Baker) Ching x T. musashiensis (Hiyama) Nakato, Sahashi et M.Kato						アイハリガネワラビ	Thelypteris japonica (Baker) Ching x T. musashiensis (Hiyama) Nakato, Sahashi et M.Kato
アオイスミレ	Viola hondoensis W.Becker et H.Boissieu						アオイスミレ	Viola hondoensis W.Becker et H.Boissieu
アオカモジグサ	Elymus racemifer (Steud.) Tzvelev var. racemifer						アオカモジグサ	Elymus racemifer (Steud.) Tzvelev var. racemifer
アオガシ	Machilus japonica Siebold et Zucc. ex Blume						アオガシ	Machilus japonica Siebold et Zucc. ex Blume
アオガネシダ	Asplenium wilfordii Mett.						アオガネシダ	Asplenium wilfordii Mett.
アオガヤツリ	Cyperus nipponicus Franch. et Sav. var. nipponicus						アオガヤツリ	Cyperus nipponicus Franch. et Sav. var. nipponicus
アオキ	Aucuba japonica Thunb. var. japonica						アオキ	Aucuba japonica Thunb. var. japonica
アオコウガイゼキショウ	Juncus papillosus Franch. et Sav.						アオコウガイゼキショウ	Juncus papillosus Franch. et Sav.
アオスゲ	Carex leucochlora Bunge var. leucochlora						アオスゲ	Carex leucochlora Bunge var. leucochlora
アオダモ	Fraxinus lanuginosa Koidz. f. serrata (Nakai) Murata						アオダモ	Fraxinus lanuginosa Koidz. f. serrata (Nakai) Murata
アオツヅラフジ	Cocculus trilobus (Thunb.) DC.						アオツヅラフジ	Cocculus trilobus (Thunb.) DC.
アオテンナンショウ	Arisaema tosaense Makino						アオテンナンショウ	Arisaema tosaense Makino
アオネカズラ	Goniophlebium niponicum (Mett.) Bedd.						アオネカズラ	Goniophlebium niponicum (Mett.) Bedd.
アオノクマタケラン	Alpinia intermedia Gagnep.						アオノクマタケラン	Alpinia intermedia Gagnep.
アオハダ	Ilex macropoda Miq.						アオハダ	Ilex macropoda Miq.
アオハリガネワラビ	Thelypteris japonica (Baker) Ching f. viridescens (Makino) H.It_						アオハリガネワラビ	Thelypteris japonica (Baker) Ching f. viridescens (Makino) H.It_
アオバスゲ	Carex insaniae Koidz. var. papillaticulmis (Ohwi) Ohwi						アオバスゲ	Carex insaniae Koidz. var. papillaticulmis (Ohwi) Ohwi
アオホラゴケ	Crepidomanes latealatum (Bosch) Copel.						アオホラゴケ	Crepidomanes latealatum (Bosch) Copel.
アオミズ	Pilea pumila (L.) A.Gray						アオミズ	Pilea pumila (L.) A.Gray
アオモジ	Litsea cubeba (Lour.) Pers.						アオモジ	Litsea cubeba (Lour.) Pers.
アカガシ	Quercus acuta Thunb.						アカガシ	Quercus acuta Thunb.
アカギ	Bischofia javanica Blume						アカギ	Bischofia javanica Blume
アカシデ	Carpinus laxiflora (Siebold et Zucc.) Blume						アカシデ	Carpinus laxiflora (Siebold et Zucc.) Blume
アカショウマ	Astilbe thunbergii (Siebold et Zucc.) Miq. var. thunbergii						アカショウマ	Astilbe thunbergii (Siebold et Zucc.) Miq. var. thunbergii
アカソ	Boehmeria silvestrii (Pamp.) W.T.Wang						アカソ	Boehmeria silvestrii (Pamp.) W.T.Wang
アカネ	Rubia akane Nakai						アカネ	Rubia akane Nakai
アカネスミレ	Viola phalacrocarpa Maxim.						アカネスミレ	Viola phalacrocarpa Maxim.
アカハナワラビ	Botrychium nipponicum Makino						アカハナワラビ	Botrychium nipponicum Makino
アカバナ	Epilobium pyrricholophum Franch. et Sav.						アカバナ	Epilobium pyrricholophum Franch. et Sav.
アカボシタツナミソウ	Scutellaria rubropunctata Hayata						アカボシタツナミソウ	Scutellaria rubropunctata Hayata
アカミノイヌツゲ	Ilex sugerokii Maxim. var. brevipedunculata (Maxim.) S.Y.Hu						アカミノイヌツゲ	Ilex sugerokii Maxim. var. brevipedunculata (Maxim.) S.Y.Hu
アカメガシワ	Mallotus japonicus (L.f.) M_ll.Arg.						アカメガシワ	Mallotus japonicus (L.f.) M_ll.Arg.
アカメクジャク	Diplazium x okudairaeoides Sa.Kurata						アカメクジャク	Diplazium x okudairaeoides Sa.Kurata
アカモノ	Gaultheria adenothrix (Miq.) Maxim.						アカモノ	Gaultheria adenothrix (Miq.) Maxim.
アキカラマツ	Thalictrum minus L. var. hypoleucum (Siebold et Zucc.) Miq.						アキカラマツ	Thalictrum minus L. var. hypoleucum (Siebold et Zucc.) Miq.
アキギリ	Salvia glabrescens (Franch. et Sav.) Makino						アキギリ	Salvia glabrescens (Franch. et Sav.) Makino
アキグミ	Elaeagnus umbellata Thunb. var. umbellata						アキグミ	Elaeagnus umbellata Thunb. var. umbellata
アキチョウジ	Isodon longitubus (Miq.) Kud_						アキチョウジ	Isodon longitubus (Miq.) Kud_
アキニレ	Ulmus parvifolia Jacq.						アキニレ	Ulmus parvifolia Jacq.
アキノエノコログサ	Setaria faberi R.A.W.Herrm.						アキノエノコログサ	Setaria faberi R.A.W.Herrm.
アキノキリンソウ	Solidago virgaurea L. subsp. asiatica (Nakai ex H.Hara) Kitam. ex H.Hara						アキノキリンソウ	Solidago virgaurea L. subsp. asiatica (Nakai ex H.Hara) Kitam. ex H.Hara
アキノタムラソウ	Salvia japonica Thunb.						アキノタムラソウ	Salvia japonica Thunb.
アキノノゲシ	Lactuca indica L. var. laciniata (Houtt.) H.Hara						アキノノゲシ	Lactuca indica L. var. laciniata (Houtt.) H.Hara
アキハギク	Aster sugimotoi Kitam.						アキハギク	Aster sugimotoi Kitam.
アキメヒシバ	Digitaria violascens Link						アキメヒシバ	Digitaria violascens Link
アギナシ	Sagittaria aginashi Makino						アギナシ	Sagittaria aginashi Makino
アクシバ	Vaccinium japonicum Miq.						アクシバ	Vaccinium japonicum Miq.
アケビ	Akebia quinata (Houtt.) Decne.						アケビ	Akebia quinata (Houtt.) Decne.
アケボノシュスラン	Goodyera henryi Rolfe						アケボノシュスラン	Goodyera henryi Rolfe
アケボノスミレ	Viola rossii Hemsl.						アケボノスミレ	Viola rossii Hemsl.
アケボノソウ	Swertia bimaculata (Siebold et Zucc.) Hook.f. et Thomson ex C.B.Clarke						アケボノソウ	Swertia bimaculata (Siebold et Zucc.) Hook.f. et Thomson ex C.B.Clarke
アコウ	Ficus superba (Miq.) Miq. var. japonica Miq.						アコウ	Ficus superba (Miq.) Miq. var. japonica Miq.
アサクラザンショウ	Zanthoxylum piperitum (L.) DC. f. inerme (Makino) Makino						アサクラザンショウ	Zanthoxylum piperitum (L.) DC. f. inerme (Makino) Makino
アサダ	Ostrya japonica Sarg.						アサダ	Ostrya japonica Sarg.
アサノハカエデ	Acer argutum Maxim.						アサノハカエデ	Acer argutum Maxim.
アサマヒゴタイ	Saussurea savatieri (Franch.) Franch. ex Kadota						アサマヒゴタイ	Saussurea savatieri (Franch.) Franch. ex Kadota
アサマリンドウ	Gentiana sikokiana Maxim.						アサマリンドウ	Gentiana sikokiana Maxim.
アシボソ	Microstegium vimineum (Trin.) A.Camus f. vimineum						アシボソ	Microstegium vimineum (Trin.) A.Camus f. vimineum
アスカイノデ	Polystichum fibrillosopaleaceum (Kodama) Tagawa						アスカイノデ	Polystichum fibrillosopaleaceum (Kodama) Tagawa
アスナロ	Thujopsis dolabrata (L.f.) Siebold et Zucc. var. dolabrata						アスナロ	Thujopsis dolabrata (L.f.) Siebold et Zucc. var. dolabrata
アスヒカズラ	Lycopodium complanatum L.						アスヒカズラ	Lycopodium complanatum L.
アズキナシ	Aria alnifolia (Siebold et Zucc.) Decne.						アズキナシ	Aria alnifolia (Siebold et Zucc.) Decne.
アズマガヤ	Leymus duthiei (Stapf) Y.H.Zhou et H.Q.Zhang ex C.Yen, J.L.Yang et B.R.Baum subsp. longearistatus (Hack.) Y.H.Zhou et H.Q.Zhang var. longearistatus (Hack.) Y.H.Zhou et H.Q.Zhang ex C.Yen, J.L.Yang et B.R.Baum						アズマガヤ	Leymus duthiei (Stapf) Y.H.Zhou et H.Q.Zhang ex C.Yen, J.L.Yang et B.R.Baum subsp. longearistatus (Hack.) Y.H.Zhou et H.Q.Zhang var. longearistatus (Hack.) Y.H.Zhou et H.Q.Zhang ex C.Yen, J.L.Yang et B.R.Baum
アズマギク	Erigeron thunbergii A.Gray subsp. thunbergii						アズマギク	Erigeron thunbergii A.Gray subsp. thunbergii
アズマザサ	Sasaella ramosa (Makino) Makino						アズマザサ	Sasaella ramosa (Makino) Makino
アズマスゲ	Carex lasiolepis Franch.						アズマスゲ	Carex lasiolepis Franch.
アズマナルコ	Carex shimidzensis Franch.						アズマナルコ	Carex shimidzensis Franch.
アズマネザサ	Pleioblastus chino (Franch. et Sav.) Makino						アズマネザサ	Pleioblastus chino (Franch. et Sav.) Makino
アセビ	Pieris japonica (Thunb.) D.Don ex G.Don subsp. japonica						アセビ	Pieris japonica (Thunb.) D.Don ex G.Don subsp. japonica
アゼガヤ	Dinebra chinensis (L.) P.M.Peterson et N.Snow						アゼガヤ	Dinebra chinensis (L.) P.M.Peterson et N.Snow
アゼガヤツリ	Cyperus flavidus Retz.						アゼガヤツリ	Cyperus flavidus Retz.
アゼスゲ	Carex thunbergii Steud. var. thunbergii						アゼスゲ	Carex thunbergii Steud. var. thunbergii
アゼトウガラシ	Vandellia micrantha (D.Don) Eb.Fisch., Sch_ferh. et Kai M_ll.						アゼトウガラシ	Vandellia micrantha (D.Don) Eb.Fisch., Sch_ferh. et Kai M_ll.
アゼトウナ	Crepidiastrum keiskeanum (Maxim.) Nakai						アゼトウナ	Crepidiastrum keiskeanum (Maxim.) Nakai
アゼナ	Lindernia procumbens (Krock.) Philcox						アゼナ	Lindernia procumbens (Krock.) Philcox
アゼナルコ	Carex dimorpholepis Steud.						アゼナルコ	Carex dimorpholepis Steud.
アツバキノボリシダ	Diplazium donianum (Mett.) Tardieu var. aphanoneuron (Ohwi) Tagawa						アツバキノボリシダ	Diplazium donianum (Mett.) Tardieu var. aphanoneuron (Ohwi) Tagawa
アツバスミレ	Viola mandshurica W.Becker var. triangularis (Franch. et Sav.) M.Mizush.						アツバスミレ	Viola mandshurica W.Becker var. triangularis (Franch. et Sav.) M.Mizush.
アテツマンサク	Hamamelis japonica Siebold et Zucc. var. bitchuensis (Makino) Ohwi						アテツマンサク	Hamamelis japonica Siebold et Zucc. var. bitchuensis (Makino) Ohwi
アデク	Syzygium buxifolium Hook. et Arn.						アデク	Syzygium buxifolium Hook. et Arn.
アブラガヤ	Scirpus wichurae Boeck. f. concolor (Maxim.) Ohwi						アブラガヤ	Scirpus wichurae Boeck. f. concolor (Maxim.) Ohwi
アブラススキ	Spodiopogon cotulifer (Thunb.) Hack.						アブラススキ	Spodiopogon cotulifer (Thunb.) Hack.
アブラチャン	Lindera praecox (Siebold et Zucc.) Blume						アブラチャン	Lindera praecox (Siebold et Zucc.) Blume
アブラツツジ	Enkianthus subsessilis (Miq.) Makino						アブラツツジ	Enkianthus subsessilis (Miq.) Makino
アベマキ	Quercus variabilis Blume						アベマキ	Quercus variabilis Blume
アマクサシダ	Pteris dispar Kunze						アマクサシダ	Pteris dispar Kunze
アマシバ	Symplocos formosana Brand						アマシバ	Symplocos formosana Brand
アマチャヅル	Gynostemma pentaphyllum (Thunb.) Makino						アマチャヅル	Gynostemma pentaphyllum (Thunb.) Makino
アマヅル	Vitis saccharifera Makino						アマヅル	Vitis saccharifera Makino
アマドコロ	Polygonatum odoratum (Mill.) Druce var. pluriflorum (Miq.) Ohwi						アマドコロ	Polygonatum odoratum (Mill.) Druce var. pluriflorum (Miq.) Ohwi
アマモ	Zostera marina L.						アマモ	Zostera marina L.
アミシダ	Thelypteris griffithii (Hook.f. et Thomson) C.F.Reed var. wilfordii (Hook.) C.M.Kuo						アミシダ	Thelypteris griffithii (Hook.f. et Thomson) C.F.Reed var. wilfordii (Hook.) C.M.Kuo
アメリカアゼナ	Lindernia dubia (L.) Pennell subsp. major (Pursh) Pennell						アメリカアゼナ	Lindernia dubia (L.) Pennell subsp. major (Pursh) Pennell
アメリカイヌホオズキ	Solanum emulans Raf.						アメリカイヌホオズキ	Solanum emulans Raf.
アメリカセンダングサ	Bidens frondosa L.						アメリカセンダングサ	Bidens frondosa L.
アメリカネナシカズラ	Cuscuta campestris Yuncker						アメリカネナシカズラ	Cuscuta campestris Yuncker
アメリカフウロ	Geranium carolinianum L.						アメリカフウロ	Geranium carolinianum L.
アラカシ	Quercus glauca Thunb.						アラカシ	Quercus glauca Thunb.
アラゲヒメワラビ	Thelypteris torresiana (Gaudich.) Alston var. torresiana						アラゲヒメワラビ	Thelypteris torresiana (Gaudich.) Alston var. torresiana
アラゲヒョウタンボク	Lonicera strophiophora Franch.						アラゲヒョウタンボク	Lonicera strophiophora Franch.
アラシグサ	Boykinia lycoctonifolia (Maxim.) Engl.						アラシグサ	Boykinia lycoctonifolia (Maxim.) Engl.
アリアケスミレ	Viola betonicifolia Sm. var. albescens (Nakai) F.Maek. et T.Hashim.						アリアケスミレ	Viola betonicifolia Sm. var. albescens (Nakai) F.Maek. et T.Hashim.
アリタソウ	Dysphania ambrosioides (L.) Mosyakin et Clemants						アリタソウ	Dysphania ambrosioides (L.) Mosyakin et Clemants
アリドオシ	Damnacanthus indicus C.F.Gaertn. var. indicus						アリドオシ	Damnacanthus indicus C.F.Gaertn. var. indicus
アリノトウグサ	Gonocarpus micranthus Thunb.						アリノトウグサ	Gonocarpus micranthus Thunb.
アリマイトスゲ	Carex sachalinensis F.Schmidt var. arimaensis (Ohwi) Ohwi						アリマイトスゲ	Carex sachalinensis F.Schmidt var. arimaensis (Ohwi) Ohwi
アリモリソウ	Codonacanthus pauciflorus (Nees) Nees						アリモリソウ	Codonacanthus pauciflorus (Nees) Nees
アレチウリ	Sicyos angulatus L.						アレチウリ	Sicyos angulatus L.
アレチギシギシ	Rumex conglomeratus Murray						アレチギシギシ	Rumex conglomeratus Murray
アレチヌスビトハギ	Desmodium paniculatum (L.) DC.						アレチヌスビトハギ	Desmodium paniculatum (L.) DC.
アワブキ	Meliosma myriantha Siebold et Zucc.						アワブキ	Meliosma myriantha Siebold et Zucc.
イイギリ	Idesia polycarpa Maxim.						イイギリ	Idesia polycarpa Maxim.
イカリソウ	Epimedium grandiflorum C.Morren						イカリソウ	Epimedium grandiflorum C.Morren
イガガヤツリ	Cyperus polystachyos Rottb.						イガガヤツリ	Cyperus polystachyos Rottb.
イガクサ	Rhynchospora rubra (Lour.) Makino						イガクサ	Rhynchospora rubra (Lour.) Makino
イガタツナミ	Scutellaria laeteviolacea Koidz.						イガタツナミ	Scutellaria laeteviolacea Koidz.
イガホオズキ	Physaliastrum echinatum (Yatabe) Makino						イガホオズキ	Physaliastrum echinatum (Yatabe) Makino
イグサ	Juncus decipiens (Buchenau) Nakai						イグサ	Juncus decipiens (Buchenau) Nakai
イケマ	Cynanchum caudatum (Miq.) Maxim.						イケマ	Cynanchum caudatum (Miq.) Maxim.
イシカグマ	Microlepia strigosa (Thunb.) C.Presl						イシカグマ	Microlepia strigosa (Thunb.) C.Presl
イシミカワ	Persicaria perfoliata (L.) H.Gross						イシミカワ	Persicaria perfoliata (L.) H.Gross
イシモチソウ	Drosera lunata Buch.-Ham. ex DC.						イシモチソウ	Drosera lunata Buch.-Ham. ex DC.
イジュ	Schima wallichii (DC.) Korth. subsp. noronhae (Reinw. ex Blume) Bloemb.						イジュ	Schima wallichii (DC.) Korth. subsp. noronhae (Reinw. ex Blume) Bloemb.
イスノキ	Distylium racemosum Siebold et Zucc.						イスノキ	Distylium racemosum Siebold et Zucc.
イズイヌワラビ	Athyrium x amagipedis Sa.Kurata						イズイヌワラビ	Athyrium x amagipedis Sa.Kurata
イズセンリョウ	Maesa japonica (Thunb.) Moritzi et Zoll.						イズセンリョウ	Maesa japonica (Thunb.) Moritzi et Zoll.
イズハハコ	Eschenbachia japonica (Thunb.) Koster						イズハハコ	Eschenbachia japonica (Thunb.) Koster
イズヤブソテツ	Cyrtomium atropunctatum Sa.Kurata						イズヤブソテツ	Cyrtomium atropunctatum Sa.Kurata
イソギク	Chrysanthemum pacificum Nakai						イソギク	Chrysanthemum pacificum Nakai
イソテンツキ	Fimbristylis pacifica Ohwi						イソテンツキ	Fimbristylis pacifica Ohwi
イソノキ	Frangula crenata (Siebold et Zucc.) Miq.						イソノキ	Frangula crenata (Siebold et Zucc.) Miq.
イソマツ	Limonium wrightii (Hance) Kuntze var. arbusculum (Maxim.) H.Hara						イソマツ	Limonium wrightii (Hance) Kuntze var. arbusculum (Maxim.) H.Hara
イソヤマアオキ	Cocculus laurifolius DC.						イソヤマアオキ	Cocculus laurifolius DC.
イソヤマテンツキ	Fimbristylis sieboldii Miq. ex Franch. et Sav.						イソヤマテンツキ	Fimbristylis sieboldii Miq. ex Franch. et Sav.
イタチガヤ	Pogonatherum crinitum (Thunb.) Kunth						イタチガヤ	Pogonatherum crinitum (Thunb.) Kunth
イタチハギ	Amorpha fruticosa L.						イタチハギ	Amorpha fruticosa L.
イタドリ	Fallopia japonica (Houtt.) Ronse Decr. var. japonica						イタドリ	Fallopia japonica (Houtt.) Ronse Decr. var. japonica
イタヤカエデ	Acer pictum Thunb. subsp. dissectum (Wesm.) H.Ohashi						イタヤカエデ	Acer pictum Thunb. subsp. dissectum (Wesm.) H.Ohashi
イチゴツナギ	Poa sphondylodes Trin.						イチゴツナギ	Poa sphondylodes Trin.
イチヤクソウ	Pyrola japonica Klenze ex Alef.						イチヤクソウ	Pyrola japonica Klenze ex Alef.
イチリンソウ	Anemone nikoensis Maxim.						イチリンソウ	Anemone nikoensis Maxim.
イッポンワラビ	Athyrium crenulatoserrulatum Makino						イッポンワラビ	Athyrium crenulatoserrulatum Makino
イトアオスゲ	Carex leucochlora Bunge var. gracillima (Akiyama) Katsuy.						イトアオスゲ	Carex leucochlora Bunge var. gracillima (Akiyama) Katsuy.
イトイヌノハナヒゲ	Rhynchospora faberi C.B.Clarke						イトイヌノハナヒゲ	Rhynchospora faberi C.B.Clarke
イトイヌノヒゲ	Eriocaulon decemflorum Maxim.						イトイヌノヒゲ	Eriocaulon decemflorum Maxim.
イトスゲ	Carex fernaldiana H.L_v. et Vaniot						イトスゲ	Carex fernaldiana H.L_v. et Vaniot
イトハナビテンツキ	Bulbostylis densa (Wall.) Hand.-Mazz. var. densa						イトハナビテンツキ	Bulbostylis densa (Wall.) Hand.-Mazz. var. densa
イトモ	Potamogeton berchtoldii Fieber						イトモ	Potamogeton berchtoldii Fieber
イナモリソウ	Pseudopyxis depressa Miq.						イナモリソウ	Pseudopyxis depressa Miq.
イヌアワ	Setaria chondrachne (Steud.) Honda						イヌアワ	Setaria chondrachne (Steud.) Honda
イヌウメモドキ	Ilex serrata Thunb. f. argutidens (Miq.) Sa.Kurata						イヌウメモドキ	Ilex serrata Thunb. f. argutidens (Miq.) Sa.Kurata
イヌエンジュ	Maackia amurensis Rupr. et Maxim.						イヌエンジュ	Maackia amurensis Rupr. et Maxim.
イヌガシ	Neolitsea aciculata (Blume) Koidz.						イヌガシ	Neolitsea aciculata (Blume) Koidz.
イヌガラシ	Rorippa indica (L.) Hiern						イヌガラシ	Rorippa indica (L.) Hiern
イヌガンソク	Pentarhizidium orientale (Hook.) Hayata						イヌガンソク	Pentarhizidium orientale (Hook.) Hayata
イヌクグ	Cyperus cyperoides (L.) Kuntze						イヌクグ	Cyperus cyperoides (L.) Kuntze
イヌコウジュ	Mosla scabra (Thunb.) C.Y.Wu et H.W.Li						イヌコウジュ	Mosla scabra (Thunb.) C.Y.Wu et H.W.Li
イヌコリヤナギ	Salix integra Thunb.						イヌコリヤナギ	Salix integra Thunb.
イヌゴマ	Stachys aspera Michx. var. hispidula (Regel) Vorosch.						イヌゴマ	Stachys aspera Michx. var. hispidula (Regel) Vorosch.
イヌザクラ	Padus buergeriana (Miq.) T.T.Y_ et T.C.Ku						イヌザクラ	Padus buergeriana (Miq.) T.T.Y_ et T.C.Ku
イヌザンショウ	Zanthoxylum schinifolium Siebold et Zucc. var. schinifolium						イヌザンショウ	Zanthoxylum schinifolium Siebold et Zucc. var. schinifolium
イヌシダ	Dennstaedtia hirsuta (Sw.) Mett.						イヌシダ	Dennstaedtia hirsuta (Sw.) Mett.
イヌシデ	Carpinus tschonoskii Maxim.						イヌシデ	Carpinus tschonoskii Maxim.
イヌショウマ	Cimicifuga biternata (Siebold et Zucc.) Miq.						イヌショウマ	Cimicifuga biternata (Siebold et Zucc.) Miq.
イヌスギナ	Equisetum palustre L.						イヌスギナ	Equisetum palustre L.
イヌセンブリ	Swertia tosaensis Makino						イヌセンブリ	Swertia tosaensis Makino
イヌタデ	Persicaria longiseta (Bruijn) Kitag.						イヌタデ	Persicaria longiseta (Bruijn) Kitag.
イヌタヌキモ	Utricularia australis R.Br.						イヌタヌキモ	Utricularia australis R.Br.
イヌチャセンシダ	Asplenium tripteropus Nakai						イヌチャセンシダ	Asplenium tripteropus Nakai
イヌツゲ	Ilex crenata Thunb. var. crenata						イヌツゲ	Ilex crenata Thunb. var. crenata
イヌトウバナ	Clinopodium micranthum (Regel) H.Hara var. micranthum						イヌトウバナ	Clinopodium micranthum (Regel) H.Hara var. micranthum
イヌドウナ	Parasenecio aidzuensis (Koidz.) Kadota						イヌドウナ	Parasenecio aidzuensis (Koidz.) Kadota
イヌドクサ	Equisetum ramosissimum Desf.						イヌドクサ	Equisetum ramosissimum Desf.
イヌナズナ	Draba nemorosa L.						イヌナズナ	Draba nemorosa L.
イヌノハナヒゲ	Rhynchospora chinensis auct. non Nees et Meyen						イヌノハナヒゲ	Rhynchospora chinensis auct. non Nees et Meyen
イヌノヒゲ	Eriocaulon miquelianum K_rn.						イヌノヒゲ	Eriocaulon miquelianum K_rn.
イヌノフグリ	Veronica polita Fr. var. lilacina (T.Yamaz.) T.Yamaz.						イヌノフグリ	Veronica polita Fr. var. lilacina (T.Yamaz.) T.Yamaz.
イヌビエ	Echinochloa crus-galli (L.) P.Beauv. var. crus-galli						イヌビエ	Echinochloa crus-galli (L.) P.Beauv. var. crus-galli
イヌビユ	Amaranthus blitum L.						イヌビユ	Amaranthus blitum L.
イヌビワ	Ficus erecta Thunb. var. erecta						イヌビワ	Ficus erecta Thunb. var. erecta
イヌブナ	Fagus japonica Maxim.						イヌブナ	Fagus japonica Maxim.
イヌホオズキ	Solanum nigrum L.						イヌホオズキ	Solanum nigrum L.
イヌホタルイ	Schoenoplectiella juncoides (Roxb.) Lye						イヌホタルイ	Schoenoplectiella juncoides (Roxb.) Lye
イヌムギ	Bromus catharticus Vahl						イヌムギ	Bromus catharticus Vahl
イヌヨモギ	Artemisia keiskeana Miq.						イヌヨモギ	Artemisia keiskeana Miq.
イヌワラビ	Anisocampium niponicum (Mett.) Y.C.Liu, W.L.Chiou et M.Kato						イヌワラビ	Anisocampium niponicum (Mett.) Y.C.Liu, W.L.Chiou et M.Kato
イノコヅチ	Achyranthes bidentata Blume var. japonica Miq.						イノコヅチ	Achyranthes bidentata Blume var. japonica Miq.
イノデ	Polystichum polyblepharon (Roem. ex Kunze) C.Presl						イノデ	Polystichum polyblepharon (Roem. ex Kunze) C.Presl
イノデモドキ	Polystichum tagawanum Sa.Kurata						イノデモドキ	Polystichum tagawanum Sa.Kurata
イノモトソウ	Pteris multifida Poir.						イノモトソウ	Pteris multifida Poir.
イブキザサ	Sasa tsuboiana Makino						イブキザサ	Sasa tsuboiana Makino
イブキシダ	Thelypteris esquirolii (Christ) Ching						イブキシダ	Thelypteris esquirolii (Christ) Ching
イブキシモツケ	Spiraea dasyantha Bunge						イブキシモツケ	Spiraea dasyantha Bunge
イブキゼリモドキ	Tilingia holopetala (Maxim.) Kitag.						イブキゼリモドキ	Tilingia holopetala (Maxim.) Kitag.
イブキヌカボ	Milium effusum L.						イブキヌカボ	Milium effusum L.
イブキボウフウ	Libanotis ugoensis (Koidz.) Kitag. var. japonica (H.Boissieu) T.Yamaz.						イブキボウフウ	Libanotis ugoensis (Koidz.) Kitag. var. japonica (H.Boissieu) T.Yamaz.
イボクサ	Murdannia keisak (Hassk.) Hand.-Mazz.						イボクサ	Murdannia keisak (Hassk.) Hand.-Mazz.
イボタノキ	Ligustrum obtusifolium Siebold et Zucc.						イボタノキ	Ligustrum obtusifolium Siebold et Zucc.
イヨカズラ	Vincetoxicum japonicum (C.Morren et Decne.) Decne.						イヨカズラ	Vincetoxicum japonicum (C.Morren et Decne.) Decne.
イラクサ	Urtica thunbergiana Siebold et Zucc.						イラクサ	Urtica thunbergiana Siebold et Zucc.
イリオモテシャミセンヅル	Lygodium microphyllum (Cav.) R.Br.						イリオモテシャミセンヅル	Lygodium microphyllum (Cav.) R.Br.
イロハモミジ	Acer palmatum Thunb.						イロハモミジ	Acer palmatum Thunb.
イワアカバナ	Epilobium amurense Hausskn. subsp. cephalostigma (Hausskn.) C.J.Chen, Hoch et P.H.Raven						イワアカバナ	Epilobium amurense Hausskn. subsp. cephalostigma (Hausskn.) C.J.Chen, Hoch et P.H.Raven
イワイチョウ	Nephrophyllidium crista-galli (Menzies ex Hook.) Gilg subsp. japonicum (Franch.) Yonek. et H.Ohashi						イワイチョウ	Nephrophyllidium crista-galli (Menzies ex Hook.) Gilg subsp. japonicum (Franch.) Yonek. et H.Ohashi
イワインチン	Chrysanthemum rupestre Matsum. et Koidz.						イワインチン	Chrysanthemum rupestre Matsum. et Koidz.
イワウチワ	Shortia uniflora (Maxim.) Maxim.						イワウチワ	Shortia uniflora (Maxim.) Maxim.
イワオトギリ	Hypericum senanense Maxim. subsp. mutiloides (R.Keller) N.Robson						イワオトギリ	Hypericum senanense Maxim. subsp. mutiloides (R.Keller) N.Robson
イワオモダカ	Pyrrosia hastata (Houtt.) Ching						イワオモダカ	Pyrrosia hastata (Houtt.) Ching
イワカガミ	Schizocodon soldanelloides Siebold et Zucc. var. soldanelloides						イワカガミ	Schizocodon soldanelloides Siebold et Zucc. var. soldanelloides
イワガネゼンマイ	Coniogramme intermedia Hieron.						イワガネゼンマイ	Coniogramme intermedia Hieron.
イワガネソウ	Coniogramme japonica (Thunb.) Diels						イワガネソウ	Coniogramme japonica (Thunb.) Diels
イワガラミ	Hydrangea hydrangeoides (Siebold et Zucc.) B.Schulz						イワガラミ	Hydrangea hydrangeoides (Siebold et Zucc.) B.Schulz
イワショウブ	Triantha japonica (Miq.) Baker						イワショウブ	Triantha japonica (Miq.) Baker
イワシロイノデ	Polystichum ovatopaleaceum (Kodama) Sa.Kurata var. coraiense (Christ ex H.L_v.) Sa.Kurata						イワシロイノデ	Polystichum ovatopaleaceum (Kodama) Sa.Kurata var. coraiense (Christ ex H.L_v.) Sa.Kurata
イワスゲ	Carex stenantha Franch. et Sav. var. stenantha						イワスゲ	Carex stenantha Franch. et Sav. var. stenantha
イワタイゲキ	Euphorbia jolkinii Boiss.						イワタイゲキ	Euphorbia jolkinii Boiss.
イワタバコ	Conandron ramondioides Siebold et Zucc.						イワタバコ	Conandron ramondioides Siebold et Zucc.
イワツメクサ	Stellaria nipponica Ohwi var. nipponica						イワツメクサ	Stellaria nipponica Ohwi var. nipponica
イワデンダ	Woodsia polystichoides D.C.Eaton						イワデンダ	Woodsia polystichoides D.C.Eaton
イワトラノオ	Asplenium tenuicaule Hayata						イワトラノオ	Asplenium tenuicaule Hayata
イワナシ	Epigaea asiatica Maxim.						イワナシ	Epigaea asiatica Maxim.
イワナンテン	Leucothoe keiskei Miq.						イワナンテン	Leucothoe keiskei Miq.
イワニガナ	Ixeris stolonifera A.Gray						イワニガナ	Ixeris stolonifera A.Gray
イワハリガネワラビ	Thelypteris musashiensis (Hiyama) Nakato, Sahashi et M.Kato						イワハリガネワラビ	Thelypteris musashiensis (Hiyama) Nakato, Sahashi et M.Kato
イワヒトデ	Leptochilus ellipticus (Thunb.) Noot.						イワヒトデ	Leptochilus ellipticus (Thunb.) Noot.
イワヒバ	Selaginella tamariscina (P.Beauv.) Spring						イワヒバ	Selaginella tamariscina (P.Beauv.) Spring
イワヒメワラビ	Hypolepis punctata (Thunb.) Mett. ex Kuhn						イワヒメワラビ	Hypolepis punctata (Thunb.) Mett. ex Kuhn
イワヘゴ	Dryopteris cycadina (Franch. et Sav.) C.Chr.						イワヘゴ	Dryopteris cycadina (Franch. et Sav.) C.Chr.
イワボタン	Chrysosplenium macrostemon Maxim. var. macrostemon						イワボタン	Chrysosplenium macrostemon Maxim. var. macrostemon
イワヤシダ	Diplaziopsis cavaleriana (Christ) C.Chr.						イワヤシダ	Diplaziopsis cavaleriana (Christ) C.Chr.
イワユキノシタ	Tanakaea radicans Franch. et Sav.						イワユキノシタ	Tanakaea radicans Franch. et Sav.
インヨウチク	Hibanobambusa tranquillans (Koidz.) Maruy. et H.Okamura						インヨウチク	Hibanobambusa tranquillans (Koidz.) Maruy. et H.Okamura
ウキシバ	Pseudoraphis sordida (Thwaites) S.M.Phillips et S.L.Chen						ウキシバ	Pseudoraphis sordida (Thwaites) S.M.Phillips et S.L.Chen
ウキヤガラ	Bolboschoenus fluviatilis (Torr.) Soj_k subsp. yagara (Ohwi) T.Koyama						ウキヤガラ	Bolboschoenus fluviatilis (Torr.) Soj_k subsp. yagara (Ohwi) T.Koyama
ウグイスカグラ	Lonicera gracilipes Miq. var. glabra Miq.						ウグイスカグラ	Lonicera gracilipes Miq. var. glabra Miq.
ウサギシダ	Gymnocarpium dryopteris (L.) Newman						ウサギシダ	Gymnocarpium dryopteris (L.) Newman
ウシクグ	Cyperus orthostachyus Franch. et Sav.						ウシクグ	Cyperus orthostachyus Franch. et Sav.
ウシクサ	Schizachyrium brevifolium (Sw.) Nees ex B_se						ウシクサ	Schizachyrium brevifolium (Sw.) Nees ex B_se
ウシタキソウ	Circaea cordata Royle						ウシタキソウ	Circaea cordata Royle
ウシノケグサ	Festuca ovina L.						ウシノケグサ	Festuca ovina L.
ウシノシッペイ	Hemarthria sibirica (Gand.) Ohwi						ウシノシッペイ	Hemarthria sibirica (Gand.) Ohwi
ウシハコベ	Stellaria aquatica (L.) Scop.						ウシハコベ	Stellaria aquatica (L.) Scop.
ウスゲクロモジ	Lindera sericea (Siebold et Zucc.) Blume var. glabrata Blume						ウスゲクロモジ	Lindera sericea (Siebold et Zucc.) Blume var. glabrata Blume
ウスゲサンカクヅル	Vitis flexuosa Thunb. var. tsukubana Makino						ウスゲサンカクヅル	Vitis flexuosa Thunb. var. tsukubana Makino
ウスゲタマブキ	Parasenecio farfarifolius (Siebold et Zucc.) H.Koyama var. farfarifolius						ウスゲタマブキ	Parasenecio farfarifolius (Siebold et Zucc.) H.Koyama var. farfarifolius
ウスゲミヤマシケシダ	Deparia mucilagina (M.Kato) Nakaike						ウスゲミヤマシケシダ	Deparia mucilagina (M.Kato) Nakaike
ウスノキ	Vaccinium hirtum Thunb. var. pubescens (Koidz.) T.Yamaz.						ウスノキ	Vaccinium hirtum Thunb. var. pubescens (Koidz.) T.Yamaz.
ウスバサイシン	Asarum sieboldii Miq.						ウスバサイシン	Asarum sieboldii Miq.
ウスバミヤマノコギリシダ	Diplazium deciduum N.Ohta et M.Takamiya						ウスバミヤマノコギリシダ	Diplazium deciduum N.Ohta et M.Takamiya
ウスヒメワラビ	Acystopteris japonica (Luerss.) Nakai						ウスヒメワラビ	Acystopteris japonica (Luerss.) Nakai
ウスベニニガナ	Emilia sonchifolia (L.) DC. var. javanica (Burm.f.) Mattf.						ウスベニニガナ	Emilia sonchifolia (L.) DC. var. javanica (Burm.f.) Mattf.
ウスユキムグラ	Galium shikokianum Nakai						ウスユキムグラ	Galium shikokianum Nakai
ウチワゴケ	Crepidomanes minutum (Blume) K.Iwats.						ウチワゴケ	Crepidomanes minutum (Blume) K.Iwats.
ウツギ	Deutzia crenata Siebold et Zucc.						ウツギ	Deutzia crenata Siebold et Zucc.
ウツボグサ	Prunella vulgaris L. subsp. asiatica (Nakai) H.Hara						ウツボグサ	Prunella vulgaris L. subsp. asiatica (Nakai) H.Hara
ウド	Aralia cordata Thunb.						ウド	Aralia cordata Thunb.
ウナギツカミ	Persicaria sagittata (L.) H.Gross var. sibirica (Meisn.) Miyabe						ウナギツカミ	Persicaria sagittata (L.) H.Gross var. sibirica (Meisn.) Miyabe
ウバメガシ	Quercus phillyreoides A.Gray						ウバメガシ	Quercus phillyreoides A.Gray
ウマゴヤシ	Medicago polymorpha L.						ウマゴヤシ	Medicago polymorpha L.
ウマノアシガタ	Ranunculus japonicus Thunb.						ウマノアシガタ	Ranunculus japonicus Thunb.
ウマノミツバ	Sanicula chinensis Bunge						ウマノミツバ	Sanicula chinensis Bunge
ウメガサソウ	Chimaphila japonica Miq.						ウメガサソウ	Chimaphila japonica Miq.
ウメバチソウ	Parnassia palustris L. var. palustris						ウメバチソウ	Parnassia palustris L. var. palustris
ウメモドキ	Ilex serrata Thunb.						ウメモドキ	Ilex serrata Thunb.
ウラシマソウ	Arisaema urashima H.Hara						ウラシマソウ	Arisaema urashima H.Hara
ウラジロ	Diplopterygium glaucum (Houtt.) Nakai						ウラジロ	Diplopterygium glaucum (Houtt.) Nakai
ウラジロウツギ	Deutzia maximowicziana Makino						ウラジロウツギ	Deutzia maximowicziana Makino
ウラジロガシ	Quercus salicina Blume						ウラジロガシ	Quercus salicina Blume
ウラジロナナカマド	Sorbus matsumurana (Makino) Koehne						ウラジロナナカマド	Sorbus matsumurana (Makino) Koehne
ウラジロノキ	Aria japonica Decne.						ウラジロノキ	Aria japonica Decne.
ウラジロマタタビ	Actinidia arguta (Siebold et Zucc.) Planch. ex Miq. var. hypoleuca (Nakai) Kitam.						ウラジロマタタビ	Actinidia arguta (Siebold et Zucc.) Planch. ex Miq. var. hypoleuca (Nakai) Kitam.
ウラジロマルバマンサク	Hamamelis japonica Siebold et Zucc. var. discolor (Nakai) Sugim.						ウラジロマルバマンサク	Hamamelis japonica Siebold et Zucc. var. discolor (Nakai) Sugim.
ウラジロヨウラク	Rhododendron multiflorum (Maxim.) Craven						ウラジロヨウラク	Rhododendron multiflorum (Maxim.) Craven
ウラハグサ	Hakonechloa macra (Munro ex S.Moore) Makino ex Honda						ウラハグサ	Hakonechloa macra (Munro ex S.Moore) Makino ex Honda
ウラボシノコギリシダ	Anisocampium sheareri (Baker) Ching						ウラボシノコギリシダ	Anisocampium sheareri (Baker) Ching
ウリカエデ	Acer crataegifolium Siebold et Zucc.						ウリカエデ	Acer crataegifolium Siebold et Zucc.
ウリクサ	Vandellia crustacea (L.) Benth.						ウリクサ	Vandellia crustacea (L.) Benth.
ウリノキ	Alangium platanifolium (Siebold et Zucc.) Harms var. trilobatum (Miq.) Ohwi						ウリノキ	Alangium platanifolium (Siebold et Zucc.) Harms var. trilobatum (Miq.) Ohwi
ウリハダカエデ	Acer rufinerve Siebold et Zucc.						ウリハダカエデ	Acer rufinerve Siebold et Zucc.
ウワバミソウ	Elatostema involucratum Franch. et Sav.						ウワバミソウ	Elatostema involucratum Franch. et Sav.
ウワミズザクラ	Padus grayana (Maxim.) C.K.Schneid.						ウワミズザクラ	Padus grayana (Maxim.) C.K.Schneid.
ウンゼンツツジ	Rhododendron serpyllifolium (A.Gray) Miq. var. serpyllifolium						ウンゼンツツジ	Rhododendron serpyllifolium (A.Gray) Miq. var. serpyllifolium
ウンヌケ	Eulalia speciosa (Debeaux) Kuntze						ウンヌケ	Eulalia speciosa (Debeaux) Kuntze
ウンヌケモドキ	Eulalia quadrinervis (Hack.) Kuntze						ウンヌケモドキ	Eulalia quadrinervis (Hack.) Kuntze
エイザンスミレ	Viola eizanensis (Makino) Makino						エイザンスミレ	Viola eizanensis (Makino) Makino
エゴノキ	Styrax japonicus Siebold et Zucc.						エゴノキ	Styrax japonicus Siebold et Zucc.
エゾアジサイ	Hydrangea serrata (Thunb.) Ser. var. yesoensis (Koidz.) H.Ohba						エゾアジサイ	Hydrangea serrata (Thunb.) Ser. var. yesoensis (Koidz.) H.Ohba
エゾエノキ	Celtis jessoensis Koidz.						エゾエノキ	Celtis jessoensis Koidz.
エゾシオガマ	Pedicularis yezoensis Maxim.						エゾシオガマ	Pedicularis yezoensis Maxim.
エゾシロネ	Lycopus uniflorus Michx.						エゾシロネ	Lycopus uniflorus Michx.
エゾタチカタバミ	Oxalis stricta L.						エゾタチカタバミ	Oxalis stricta L.
エゾタンポポ	Taraxacum venustum H.Koidz.						エゾタンポポ	Taraxacum venustum H.Koidz.
エゾツリバナ	Euonymus oxyphyllus Miq. var. magnus Honda						エゾツリバナ	Euonymus oxyphyllus Miq. var. magnus Honda
エゾノギシギシ	Rumex obtusifolius L.						エゾノギシギシ	Rumex obtusifolius L.
エゾノタチツボスミレ	Viola acuminata Ledeb.						エゾノタチツボスミレ	Viola acuminata Ledeb.
エゾノヒメクラマゴケ	Selaginella helvetica (L.) Spring						エゾノヒメクラマゴケ	Selaginella helvetica (L.) Spring
エゾフウロ	Geranium yesoense Franch. et Sav. var. yesoense						エゾフウロ	Geranium yesoense Franch. et Sav. var. yesoense
エゾフユノハナワラビ	Botrychium multifidum (S.G.Gmel.) Rupr. var. robustum (Rupr. ex Milde) C.Chr.						エゾフユノハナワラビ	Botrychium multifidum (S.G.Gmel.) Rupr. var. robustum (Rupr. ex Milde) C.Chr.
エゾメシダ	Athyrium sinense Rupr.						エゾメシダ	Athyrium sinense Rupr.
エゾユズリハ	Daphniphyllum macropodum Miq. subsp. humile (Maxim. ex Franch. et Sav.) Hurus.						エゾユズリハ	Daphniphyllum macropodum Miq. subsp. humile (Maxim. ex Franch. et Sav.) Hurus.
エゾリンドウ	Gentiana triflora Pall. var. japonica (Kusn.) H.Hara						エゾリンドウ	Gentiana triflora Pall. var. japonica (Kusn.) H.Hara
エゾワサビ	Cardamine yezoensis Maxim.						エゾワサビ	Cardamine yezoensis Maxim.
エダウチチヂミザサ	Oplismenus compositus (L.) P.Beauv. var. compositus						エダウチチヂミザサ	Oplismenus compositus (L.) P.Beauv. var. compositus
エダウチホングウシダ	Lindsaea chienii Ching						エダウチホングウシダ	Lindsaea chienii Ching
エドヒガン	Cerasus itosakura (Siebold) Masam. et S.Suzuki var. itosakura f. ascendens (Makino) H.Ohba et H.Ikeda						エドヒガン	Cerasus itosakura (Siebold) Masam. et S.Suzuki var. itosakura f. ascendens (Makino) H.Ohba et H.Ikeda
エナシヒゴクサ	Carex aphanolepis Franch. et Sav.						エナシヒゴクサ	Carex aphanolepis Franch. et Sav.
エノキ	Celtis sinensis Pers.						エノキ	Celtis sinensis Pers.
エノキグサ	Acalypha australis L.						エノキグサ	Acalypha australis L.
エノコログサ	Setaria viridis (L.) P.Beauv.						エノコログサ	Setaria viridis (L.) P.Beauv.
エビガライチゴ	Rubus phoenicolasius Maxim.						エビガライチゴ	Rubus phoenicolasius Maxim.
エビヅル	Vitis ficifolia Bunge						エビヅル	Vitis ficifolia Bunge
エビネ	Calanthe discolor Lindl.						エビネ	Calanthe discolor Lindl.
エビモ	Potamogeton crispus L.						エビモ	Potamogeton crispus L.
エビラシダ	Gymnocarpium oyamense (Baker) Ching						エビラシダ	Gymnocarpium oyamense (Baker) Ching
エンシュウハグマ	Ainsliaea dissecta Franch. et Sav.						エンシュウハグマ	Ainsliaea dissecta Franch. et Sav.
エンレイソウ	Trillium apetalon Makino						エンレイソウ	Trillium apetalon Makino
オウレン	Coptis japonica (Thunb.) Makino						オウレン	Coptis japonica (Thunb.) Makino
オウレンシダ	Dennstaedtia wilfordii (T.Moore) Christ						オウレンシダ	Dennstaedtia wilfordii (T.Moore) Christ
オオアブラススキ	Spodiopogon sibiricus Trin.						オオアブラススキ	Spodiopogon sibiricus Trin.
オオアリドオシ	Damnacanthus indicus C.F.Gaertn. var. major (Siebold et Zucc.) Makino						オオアリドオシ	Damnacanthus indicus C.F.Gaertn. var. major (Siebold et Zucc.) Makino
オオアワガエリ	Phleum pratense L.						オオアワガエリ	Phleum pratense L.
オオイタチシダ	Dryopteris immixta Ching						オオイタチシダ	Dryopteris immixta Ching
オオイタビ	Ficus pumila L.						オオイタビ	Ficus pumila L.
オオイタヤメイゲツ	Acer shirasawanum Koidz.						オオイタヤメイゲツ	Acer shirasawanum Koidz.
オオイチゴツナギ	Poa nipponica Koidz.						オオイチゴツナギ	Poa nipponica Koidz.
オオイトスゲ	Carex sachalinensis F.Schmidt var. alterniflora (Franch.) Ohwi						オオイトスゲ	Carex sachalinensis F.Schmidt var. alterniflora (Franch.) Ohwi
オオイヌタデ	Persicaria lapathifolia (L.) Delarbre var. lapathifolia						オオイヌタデ	Persicaria lapathifolia (L.) Delarbre var. lapathifolia
オオイヌノハナヒゲ	Rhynchospora fauriei Franch.						オオイヌノハナヒゲ	Rhynchospora fauriei Franch.
オオイヌノフグリ	Veronica persica Poir.						オオイヌノフグリ	Veronica persica Poir.
オオイヌホオズキ	Solanum nigrescens M.Martens et Galeotti						オオイヌホオズキ	Solanum nigrescens M.Martens et Galeotti
オオイノデモドキ	Polystichum x suginoi Sa.Kurata						オオイノデモドキ	Polystichum x suginoi Sa.Kurata
オオイワカガミ	Schizocodon soldanelloides Siebold et Zucc. var. magnus (Makino) H.Hara						オオイワカガミ	Schizocodon soldanelloides Siebold et Zucc. var. magnus (Makino) H.Hara
オオウシノケグサ	Festuca rubra L. var. rubra						オオウシノケグサ	Festuca rubra L. var. rubra
オオウラジロノキ	Malus tschonoskii (Maxim.) C.K.Schneid.						オオウラジロノキ	Malus tschonoskii (Maxim.) C.K.Schneid.
オオエノコロ	Setaria x pycnocoma (Steud.) Henrard						オオエノコロ	Setaria x pycnocoma (Steud.) Henrard
オオオナモミ	Xanthium orientale L. subsp. orientale						オオオナモミ	Xanthium orientale L. subsp. orientale
オオカグマ	Woodwardia japonica (L.f.) J.Sm.						オオカグマ	Woodwardia japonica (L.f.) J.Sm.
オオカニコウモリ	Parasenecio nikomontanus (Matsum.) H.Koyama						オオカニコウモリ	Parasenecio nikomontanus (Matsum.) H.Koyama
オオカメノキ	Viburnum furcatum Blume ex Maxim.						オオカメノキ	Viburnum furcatum Blume ex Maxim.
オオカモメヅル	Vincetoxicum aristolochioides (Miq.) Franch. et Sav.						オオカモメヅル	Vincetoxicum aristolochioides (Miq.) Franch. et Sav.
オオカラクサイヌワラビ	Athyrium x tokashikii Sa.Kurata						オオカラクサイヌワラビ	Athyrium x tokashikii Sa.Kurata
オオカラスウリ	Trichosanthes laceribractea Hayata						オオカラスウリ	Trichosanthes laceribractea Hayata
オオカワヂシャ	Veronica anagallis-aquatica L.						オオカワヂシャ	Veronica anagallis-aquatica L.
オオキジノオ	Plagiogyria euphlebia (Kunze) Mett.						オオキジノオ	Plagiogyria euphlebia (Kunze) Mett.
オオキツネヤナギ	Salix futura Seemen						オオキツネヤナギ	Salix futura Seemen
オオキバナムカシヨモギ	Blumea conspicua Hayata						オオキバナムカシヨモギ	Blumea conspicua Hayata
オオキヨズミシダ	Polystichum tsus-simense (Hook.) J.Sm. var. mayebarae (Tagawa) Sa.Kurata						オオキヨズミシダ	Polystichum tsus-simense (Hook.) J.Sm. var. mayebarae (Tagawa) Sa.Kurata
オオクグ	Carex rugulosa K_k.						オオクグ	Carex rugulosa K_k.
オオクサキビ	Panicum dichotomiflorum Michx.						オオクサキビ	Panicum dichotomiflorum Michx.
オオクジャクシダ	Dryopteris dickinsii (Franch. et Sav.) C.Chr.						オオクジャクシダ	Dryopteris dickinsii (Franch. et Sav.) C.Chr.
オオクボシダ	Micropolypodium okuboi (Yatabe) Hayata						オオクボシダ	Micropolypodium okuboi (Yatabe) Hayata
オオケタネツケバナ	Cardamine dentipetala Matsum.						オオケタネツケバナ	Cardamine dentipetala Matsum.
オオコウモリシダ	Thelypteris liukiuensis (Christ ex Matsum.) K.Iwats.						オオコウモリシダ	Thelypteris liukiuensis (Christ ex Matsum.) K.Iwats.
オオコケシノブ	Hymenophyllum badium Hook. et Grev.						オオコケシノブ	Hymenophyllum badium Hook. et Grev.
オオコマユミ	Euonymus alatus (Thunb.) Siebold var. rotundatus (Makino) H.Hara						オオコマユミ	Euonymus alatus (Thunb.) Siebold var. rotundatus (Makino) H.Hara
オオコメツツジ	Rhododendron trinerve Franch. ex H.Boissieu						オオコメツツジ	Rhododendron trinerve Franch. ex H.Boissieu
オオササガヤ	Microstegium ciliatum (Trin.) A.Camus						オオササガヤ	Microstegium ciliatum (Trin.) A.Camus
オオサトメシダ	Athyrium x multifidum Rosenst.						オオサトメシダ	Athyrium x multifidum Rosenst.
オオサンショウソウ	Pellionia radicans (Siebold et Zucc.) Wedd. var. radicans						オオサンショウソウ	Pellionia radicans (Siebold et Zucc.) Wedd. var. radicans
オオシイバモチ	Ilex warburgii Loes.						オオシイバモチ	Ilex warburgii Loes.
オオシマコバンノキ	Breynia officinalis Hemsl.						オオシマコバンノキ	Breynia officinalis Hemsl.
オオシマノジギク	Chrysanthemum crassum (Kitam.) Kitam.						オオシマノジギク	Chrysanthemum crassum (Kitam.) Kitam.
オオシラタマカズラ	Psychotria boninensis Nakai						オオシラタマカズラ	Psychotria boninensis Nakai
オオシラビソ	Abies mariesii Mast.						オオシラビソ	Abies mariesii Mast.
オオシンジュガヤ	Scleria terrestris (L.) Fassett						オオシンジュガヤ	Scleria terrestris (L.) Fassett
オオジシバリ	Ixeris japonica (Burm.f.) Nakai						オオジシバリ	Ixeris japonica (Burm.f.) Nakai
オオスズメノカタビラ	Poa trivialis L.						オオスズメノカタビラ	Poa trivialis L.
オオセンナリ	Nicandra physalodes (L.) Gaertn.						オオセンナリ	Nicandra physalodes (L.) Gaertn.
オオタチツボスミレ	Viola kusanoana Makino						オオタチツボスミレ	Viola kusanoana Makino
オオタチヤナギ	Salix pierotii Miq.						オオタチヤナギ	Salix pierotii Miq.
オオチドメ	Hydrocotyle ramiflora Maxim.						オオチドメ	Hydrocotyle ramiflora Maxim.
オオチャルメルソウ	Mitella japonica Maxim.						オオチャルメルソウ	Mitella japonica Maxim.
オオツクバネウツギ	Abelia tetrasepala (Koidz.) H.Hara et S.Kuros.						オオツクバネウツギ	Abelia tetrasepala (Koidz.) H.Hara et S.Kuros.
オオツルウメモドキ	Celastrus stephanotidifolius (Makino) Makino						オオツルウメモドキ	Celastrus stephanotidifolius (Makino) Makino
オオナキリスゲ	Carex autumnalis Ohwi						オオナキリスゲ	Carex autumnalis Ohwi
オオナルコユリ	Polygonatum macranthum (Maxim.) Koidz.						オオナルコユリ	Polygonatum macranthum (Maxim.) Koidz.
オオニシキソウ	Euphorbia nutans Lag.						オオニシキソウ	Euphorbia nutans Lag.
オオヌマハリイ	Eleocharis mamillata H.Lindb. var. cyclocarpa Kitag.						オオヌマハリイ	Eleocharis mamillata H.Lindb. var. cyclocarpa Kitag.
オオネズミガヤ	Muhlenbergia huegelii Trin.						オオネズミガヤ	Muhlenbergia huegelii Trin.
オオネバリタデ	Persicaria viscofera (Makino) H.Gross var. robusta (Makino) Hiyama						オオネバリタデ	Persicaria viscofera (Makino) H.Gross var. robusta (Makino) Hiyama
オオハナワラビ	Botrychium japonicum (Prantl) Underw.						オオハナワラビ	Botrychium japonicum (Prantl) Underw.
オオハマボウ	Hibiscus tiliaceus L.						オオハマボウ	Hibiscus tiliaceus L.
オオハマボッス	Lysimachia mauritiana Lam. var. rubida (Koidz.) T.Yamaz.						オオハマボッス	Lysimachia mauritiana Lam. var. rubida (Koidz.) T.Yamaz.
オオハンゲ	Pinellia tripartita (Blume) Schott						オオハンゲ	Pinellia tripartita (Blume) Schott
オオバアサガラ	Pterostyrax hispidus Siebold et Zucc.						オオバアサガラ	Pterostyrax hispidus Siebold et Zucc.
オオバイボタ	Ligustrum ovalifolium Hassk.						オオバイボタ	Ligustrum ovalifolium Hassk.
オオバウマノスズクサ	Aristolochia kaempferi Willd.						オオバウマノスズクサ	Aristolochia kaempferi Willd.
オオバキスミレ	Viola brevistipulata (Franch. et Sav.) W.Becker subsp. brevistipulata var. brevistipulata						オオバキスミレ	Viola brevistipulata (Franch. et Sav.) W.Becker subsp. brevistipulata var. brevistipulata
オオバクロモジ	Lindera umbellata Thunb. var. membranacea (Maxim.) Momiy. ex H.Hara et M.Mizush.						オオバクロモジ	Lindera umbellata Thunb. var. membranacea (Maxim.) Momiy. ex H.Hara et M.Mizush.
オオバグミ	Elaeagnus macrophylla Thunb.						オオバグミ	Elaeagnus macrophylla Thunb.
オオバコ	Plantago asiatica L.						オオバコ	Plantago asiatica L.
オオバザサ	Sasa megalophylla Makino et Uchida						オオバザサ	Sasa megalophylla Makino et Uchida
オオバシマムラサキ	Callicarpa subpubescens Hook. et Arn.						オオバシマムラサキ	Callicarpa subpubescens Hook. et Arn.
オオバショウマ	Cimicifuga japonica (Thunb.) Spreng.						オオバショウマ	Cimicifuga japonica (Thunb.) Spreng.
オオバショリマ	Thelypteris quelpaertensis (Christ) Ching						オオバショリマ	Thelypteris quelpaertensis (Christ) Ching
オオバシロテツ	Melicope grisea (Planch.) T.G.Hartley var. grisea						オオバシロテツ	Melicope grisea (Planch.) T.G.Hartley var. grisea
オオバジャノヒゲ	Ophiopogon planiscapus Nakai						オオバジャノヒゲ	Ophiopogon planiscapus Nakai
オオバタネツケバナ	Cardamine scutata Thunb.						オオバタネツケバナ	Cardamine scutata Thunb.
オオバチドメ	Hydrocotyle javanica Thunb.						オオバチドメ	Hydrocotyle javanica Thunb.
オオバノアマクサシダ	Pteris terminalis Wall. ex J.Agardh var. fauriei (Christ) Ebihara et Nakato						オオバノアマクサシダ	Pteris terminalis Wall. ex J.Agardh var. fauriei (Christ) Ebihara et Nakato
オオバノイノモトソウ	Pteris cretica L.						オオバノイノモトソウ	Pteris cretica L.
オオバノハチジョウシダ	Pteris terminalis Wall. ex J.Agardh var. terminalis						オオバノハチジョウシダ	Pteris terminalis Wall. ex J.Agardh var. terminalis
オオバノヤエムグラ	Galium pseudoasprellum Makino						オオバノヤエムグラ	Galium pseudoasprellum Makino
オオバボダイジュ	Tilia maximowicziana Shiras.						オオバボダイジュ	Tilia maximowicziana Shiras.
オオバボンテンカ	Urena lobata L. subsp. lobata						オオバボンテンカ	Urena lobata L. subsp. lobata
オオバミヤマノコギリシダ	Diplazium hayatamae N.Ohta et M.Takamiya						オオバミヤマノコギリシダ	Diplazium hayatamae N.Ohta et M.Takamiya
オオバヤシャゼンマイ	Osmunda x intermedia (Honda) Sugim.						オオバヤシャゼンマイ	Osmunda x intermedia (Honda) Sugim.
オオバヤシャブシ	Alnus sieboldiana Matsum.						オオバヤシャブシ	Alnus sieboldiana Matsum.
オオバライチゴ	Rubus croceacanthus H.L_v.						オオバライチゴ	Rubus croceacanthus H.L_v.
オオヒキヨモギ	Siphonostegia laeta S.Moore						オオヒキヨモギ	Siphonostegia laeta S.Moore
オオヒゲガリヤス	Calamagrostis x grandiseta Takeda						オオヒゲガリヤス	Calamagrostis x grandiseta Takeda
オオヒゲナガカリヤスモドキ	Miscanthus intermedius (Honda) Honda						オオヒゲナガカリヤスモドキ	Miscanthus intermedius (Honda) Honda
オオヒナノウスツボ	Scrophularia kakudensis Franch.						オオヒナノウスツボ	Scrophularia kakudensis Franch.
オオヒメワラビ	Deparia okuboana (Makino) M.Kato						オオヒメワラビ	Deparia okuboana (Makino) M.Kato
オオヒメワラビモドキ	Deparia unifurcata (Baker) M.Kato						オオヒメワラビモドキ	Deparia unifurcata (Baker) M.Kato
オオヒョウタンボク	Lonicera tschonoskii Maxim.						オオヒョウタンボク	Lonicera tschonoskii Maxim.
オオフジシダ	Monachosorum x flagellare (Maxim. ex Makino) Hayata						オオフジシダ	Monachosorum x flagellare (Maxim. ex Makino) Hayata
オオヘツカシダ	Bolbitis heteroclita (C.Presl) Ching						オオヘツカシダ	Bolbitis heteroclita (C.Presl) Ching
オオベニシダ	Dryopteris hondoensis Koidz.						オオベニシダ	Dryopteris hondoensis Koidz.
オオホソバシケシダ	Deparia conilii (Franch. et Sav.) M.Kato x D. japonica (Thunb.) M.Kato						オオホソバシケシダ	Deparia conilii (Franch. et Sav.) M.Kato x D. japonica (Thunb.) M.Kato
オオミヤマガマズミ	Viburnum wrightii Miq. var. stipellatum Nakai						オオミヤマガマズミ	Viburnum wrightii Miq. var. stipellatum Nakai
オオムラサキシキブ	Callicarpa japonica Thunb. var. luxurians Rehder						オオムラサキシキブ	Callicarpa japonica Thunb. var. luxurians Rehder
オオメシダ	Deparia pterorachis (Christ) M.Kato						オオメシダ	Deparia pterorachis (Christ) M.Kato
オオモミジ	Acer amoenum Carri_re var. amoenum						オオモミジ	Acer amoenum Carri_re var. amoenum
オオモミジガサ	Miricacalia makinoana (Yatabe) Kitam.						オオモミジガサ	Miricacalia makinoana (Yatabe) Kitam.
オオヤマサギソウ	Platanthera sachalinensis F.Schmidt						オオヤマサギソウ	Platanthera sachalinensis F.Schmidt
オオヤマザクラ	Cerasus sargentii (Rehder) H.Ohba var. sargentii						オオヤマザクラ	Cerasus sargentii (Rehder) H.Ohba var. sargentii
オオヤマハコベ	Stellaria monosperma Buch.-Ham. ex D.Don var. japonica Maxim.						オオヤマハコベ	Stellaria monosperma Buch.-Ham. ex D.Don var. japonica Maxim.
オオルリソウ	Cynoglossum furcatum Wall. var. villosulum (Nakai) Riedl						オオルリソウ	Cynoglossum furcatum Wall. var. villosulum (Nakai) Riedl
オカウコギ	Eleutherococcus spinosus (L.f.) S.Y.Hu var. japonicus (Franch. et Sav.) H.Ohba						オカウコギ	Eleutherococcus spinosus (L.f.) S.Y.Hu var. japonicus (Franch. et Sav.) H.Ohba
オカオグルマ	Tephroseris integrifolia (L.) Holub subsp. kirilowii (Turcz. ex DC.) B.Nord.						オカオグルマ	Tephroseris integrifolia (L.) Holub subsp. kirilowii (Turcz. ex DC.) B.Nord.
オカタツナミソウ	Scutellaria brachyspica Nakai et H.Hara						オカタツナミソウ	Scutellaria brachyspica Nakai et H.Hara
オカトラノオ	Lysimachia clethroides Duby						オカトラノオ	Lysimachia clethroides Duby
オカヒジキ	Salsola komarovii Iljin						オカヒジキ	Salsola komarovii Iljin
オガサワラアオグス	Machilus boninensis Koidz.						オガサワラアオグス	Machilus boninensis Koidz.
オガサワラクチナシ	Gardenia boninensis (Nakai) Tuyama ex Toyoda						オガサワラクチナシ	Gardenia boninensis (Nakai) Tuyama ex Toyoda
オガサワラハチジョウシダ	Pteris boninensis H.Ohba						オガサワラハチジョウシダ	Pteris boninensis H.Ohba
オガサワラボチョウジ	Psychotria homalosperma A.Gray						オガサワラボチョウジ	Psychotria homalosperma A.Gray
オガサワラヤブニッケイ	Cinnamomum pseudopedunculatum Hayata						オガサワラヤブニッケイ	Cinnamomum pseudopedunculatum Hayata
オガタマノキ	Magnolia compressa Maxim.						オガタマノキ	Magnolia compressa Maxim.
オガラバナ	Acer ukurunduense Trautv. et C.A.Mey.						オガラバナ	Acer ukurunduense Trautv. et C.A.Mey.
オガルカヤ	Cymbopogon tortilis (J.Presl) A.Camus var. goeringii (Steud.) Hand.-Mazz.						オガルカヤ	Cymbopogon tortilis (J.Presl) A.Camus var. goeringii (Steud.) Hand.-Mazz.
オキナダケ	Pleioblastus argenteostriatus (Regel) Nakai 'Okina'						オキナダケ	Pleioblastus argenteostriatus (Regel) Nakai 'Okina'
オキナワイボタ	Ligustrum liukiuense Koidz.						オキナワイボタ	Ligustrum liukiuense Koidz.
オキナワウラボシ	Microsorum scolopendria (Burm.f.) Copel.						オキナワウラボシ	Microsorum scolopendria (Burm.f.) Copel.
オキナワキジノオ	Bolbitis appendiculata (Willd.) K.Iwats.						オキナワキジノオ	Bolbitis appendiculata (Willd.) K.Iwats.
オキナワジュズスゲ	Carex ischnostachya Steud. var. fastigiata T.Koyama						オキナワジュズスゲ	Carex ischnostachya Steud. var. fastigiata T.Koyama
オキナワスズムシソウ	Strobilanthes tashiroi Hayata						オキナワスズムシソウ	Strobilanthes tashiroi Hayata
オキナワテイカカズラ	Trachelospermum asiaticum (Siebold et Zucc.) Nakai var. liukiuense (Hatus.) Hatus.						オキナワテイカカズラ	Trachelospermum asiaticum (Siebold et Zucc.) Nakai var. liukiuense (Hatus.) Hatus.
オキナワハグマ	Ainsliaea macroclinidioides Hayata var. okinawensis (Hayata) Kitam.						オキナワハグマ	Ainsliaea macroclinidioides Hayata var. okinawensis (Hayata) Kitam.
オギ	Miscanthus sacchariflorus (Maxim.) Benth. et Hook.f. ex Franch.						オギ	Miscanthus sacchariflorus (Maxim.) Benth. et Hook.f. ex Franch.
オギノツメ	Hygrophila lancea (Thunb.) Miq.						オギノツメ	Hygrophila lancea (Thunb.) Miq.
オククルマムグラ	Galium trifloriforme Kom.						オククルマムグラ	Galium trifloriforme Kom.
オクチョウジザクラ	Cerasus apetala (Siebold et Zucc.) Masam. et S.Suzuki var. pilosa (Koidz.) H.Ohba						オクチョウジザクラ	Cerasus apetala (Siebold et Zucc.) Masam. et S.Suzuki var. pilosa (Koidz.) H.Ohba
オクノカンスゲ	Carex foliosissima F.Schmidt var. foliosissima						オクノカンスゲ	Carex foliosissima F.Schmidt var. foliosissima
オクマワラビ	Dryopteris uniformis (Makino) Makino						オクマワラビ	Dryopteris uniformis (Makino) Makino
オクモミジハグマ	Ainsliaea acerifolia Sch.Bip. var. subapoda Nakai						オクモミジハグマ	Ainsliaea acerifolia Sch.Bip. var. subapoda Nakai
オクヤマガラシ	Cardamine kiusiana H.Hara						オクヤマガラシ	Cardamine kiusiana H.Hara
オクヤマワラビ	Athyrium alpestre (Hoppe) Clairv. subsp. americanum (Butters) Lellinger						オクヤマワラビ	Athyrium alpestre (Hoppe) Clairv. subsp. americanum (Butters) Lellinger
オグルマ	Inula britannica L. subsp. japonica (Thunb.) Kitam.						オグルマ	Inula britannica L. subsp. japonica (Thunb.) Kitam.
オケラ	Atractylodes japonica Koidz. ex Kitam.						オケラ	Atractylodes japonica Koidz. ex Kitam.
オサシダ	Struthiopteris amabilis (Makino) Ching						オサシダ	Struthiopteris amabilis (Makino) Ching
オシダ	Dryopteris crassirhizoma Nakai						オシダ	Dryopteris crassirhizoma Nakai
オシャグジデンダ	Polypodium fauriei Christ						オシャグジデンダ	Polypodium fauriei Christ
オゼミズギク	Inula ciliaris (Miq.) Maxim. var. glandulosa Kitam.						オゼミズギク	Inula ciliaris (Miq.) Maxim. var. glandulosa Kitam.
オタルスゲ	Carex otaruensis Franch.						オタルスゲ	Carex otaruensis Franch.
オッタチカタバミ	Oxalis dillenii Jacq.						オッタチカタバミ	Oxalis dillenii Jacq.
オトギリソウ	Hypericum erectum Thunb.						オトギリソウ	Hypericum erectum Thunb.
オトコエシ	Patrinia villosa (Thunb.) Juss.						オトコエシ	Patrinia villosa (Thunb.) Juss.
オトコシダ	Arachniodes yoshinagae (Makino) Ching						オトコシダ	Arachniodes yoshinagae (Makino) Ching
オトコヨウゾメ	Viburnum phlebotrichum Siebold et Zucc.						オトコヨウゾメ	Viburnum phlebotrichum Siebold et Zucc.
オトコヨモギ	Artemisia japonica Thunb.						オトコヨモギ	Artemisia japonica Thunb.
オドリコソウ	Lamium album L. var. barbatum (Siebold et Zucc.) Franch. et Sav.						オドリコソウ	Lamium album L. var. barbatum (Siebold et Zucc.) Franch. et Sav.
オニアザミ	Cirsium nipponense (Nakai) Koidz.						オニアザミ	Cirsium nipponense (Nakai) Koidz.
オニウシノケグサ	Lolium arundinaceum (Schreb.) Darbysh.						オニウシノケグサ	Lolium arundinaceum (Schreb.) Darbysh.
オニカナワラビ	Arachniodes chinensis (Rosenst.) Ching						オニカナワラビ	Arachniodes chinensis (Rosenst.) Ching
オニガヤツリ	Cyperus pilosus Vahl						オニガヤツリ	Cyperus pilosus Vahl
オニクラマゴケ	Selaginella doederleinii Hieron.						オニクラマゴケ	Selaginella doederleinii Hieron.
オニグルミ	Juglans mandshurica Maxim. var. sachalinensis (Komatsu) Kitam.						オニグルミ	Juglans mandshurica Maxim. var. sachalinensis (Komatsu) Kitam.
オニシバ	Zoysia macrostachya Franch. et Sav.						オニシバ	Zoysia macrostachya Franch. et Sav.
オニシモツケ	Filipendula camtschatica (Pall.) Maxim.						オニシモツケ	Filipendula camtschatica (Pall.) Maxim.
オニスゲ	Carex dickinsii Franch. et Sav.						オニスゲ	Carex dickinsii Franch. et Sav.
オニゼンマイ	Osmunda claytoniana L.						オニゼンマイ	Osmunda claytoniana L.
オニタビラコ	Youngia japonica (L.) DC.						オニタビラコ	Youngia japonica (L.) DC.
オニドコロ	Dioscorea tokoro Makino						オニドコロ	Dioscorea tokoro Makino
オニノガリヤス	Deyeuxia gigas (Takeda) Ohwi						オニノガリヤス	Deyeuxia gigas (Takeda) Ohwi
オニノゲシ	Sonchus asper (L.) Hill						オニノゲシ	Sonchus asper (L.) Hill
オニノヤガラ	Gastrodia elata Blume						オニノヤガラ	Gastrodia elata Blume
オニヒカゲワラビ	Diplazium nipponicum Tagawa						オニヒカゲワラビ	Diplazium nipponicum Tagawa
オニヤブソテツ	Cyrtomium falcatum (L.f.) C.Presl subsp. falcatum						オニヤブソテツ	Cyrtomium falcatum (L.f.) C.Presl subsp. falcatum
オニルリソウ	Cynoglossum asperrimum Nakai var. tosaense (Nakai) H.Hara						オニルリソウ	Cynoglossum asperrimum Nakai var. tosaense (Nakai) H.Hara
オノエヤナギ	Salix udensis Trautv. et C.A.Mey.						オノエヤナギ	Salix udensis Trautv. et C.A.Mey.
オヒシバ	Eleusine indica (L.) Gaertn.						オヒシバ	Eleusine indica (L.) Gaertn.
オヒルムシロ	Potamogeton natans L.						オヒルムシロ	Potamogeton natans L.
オヘビイチゴ	Potentilla kleiniana Wight et Arn. subsp. anemonifolia (Lehm.) Murata						オヘビイチゴ	Potentilla kleiniana Wight et Arn. subsp. anemonifolia (Lehm.) Murata
オミナエシ	Patrinia scabiosifolia Link						オミナエシ	Patrinia scabiosifolia Link
オモダカ	Sagittaria trifolia L.						オモダカ	Sagittaria trifolia L.
オヤマノエンドウ	Oxytropis japonica Maxim. var. japonica						オヤマノエンドウ	Oxytropis japonica Maxim. var. japonica
オヤマボクチ	Synurus pungens (Franch. et Sav.) Kitam.						オヤマボクチ	Synurus pungens (Franch. et Sav.) Kitam.
オヤマリンドウ	Gentiana makinoi Kusn.						オヤマリンドウ	Gentiana makinoi Kusn.
オヤリハグマ	Pertya trilobata (Makino) Makino						オヤリハグマ	Pertya trilobata (Makino) Makino
オランダガラシ	Nasturtium officinale R.Br.						オランダガラシ	Nasturtium officinale R.Br.
オランダミミナグサ	Cerastium glomeratum Thuill.						オランダミミナグサ	Cerastium glomeratum Thuill.
オリヅルシダ	Polystichum lepidocaulon (Hook.) J.Sm.						オリヅルシダ	Polystichum lepidocaulon (Hook.) J.Sm.
オンガタイノデ	Polystichum x ongataense Sa.Kurata						オンガタイノデ	Polystichum x ongataense Sa.Kurata
オンツツジ	Rhododendron weyrichii Maxim.						オンツツジ	Rhododendron weyrichii Maxim.
カイタカラコウ	Ligularia kaialpina Kitam.						カイタカラコウ	Ligularia kaialpina Kitam.
カキドオシ	Glechoma hederacea L. subsp. grandis (A.Gray) H.Hara						カキドオシ	Glechoma hederacea L. subsp. grandis (A.Gray) H.Hara
カキバカンコノキ	Glochidion zeylanicum (Gaertn.) A.Juss. var. zeylanicum						カキバカンコノキ	Glochidion zeylanicum (Gaertn.) A.Juss. var. zeylanicum
カキラン	Epipactis thunbergii A.Gray						カキラン	Epipactis thunbergii A.Gray
カクレミノ	Dendropanax trifidus (Thunb.) Makino ex H.Hara						カクレミノ	Dendropanax trifidus (Thunb.) Makino ex H.Hara
カゴノキ	Litsea coreana H.L_v.						カゴノキ	Litsea coreana H.L_v.
カサスゲ	Carex dispalata Boott						カサスゲ	Carex dispalata Boott
カシワ	Quercus dentata Thunb.						カシワ	Quercus dentata Thunb.
カシワバハグマ	Pertya robusta (Maxim.) Makino						カシワバハグマ	Pertya robusta (Maxim.) Makino
カジカエデ	Acer diabolicum Blume ex K.Koch						カジカエデ	Acer diabolicum Blume ex K.Koch
カジノキ	Broussonetia papyrifera (L.) L'H_r. ex Vent.						カジノキ	Broussonetia papyrifera (L.) L'H_r. ex Vent.
カスマグサ	Vicia tetrasperma (L.) Schreb.						カスマグサ	Vicia tetrasperma (L.) Schreb.
カスミザクラ	Cerasus leveilleana (Koehne) H.Ohba						カスミザクラ	Cerasus leveilleana (Koehne) H.Ohba
カズノコグサ	Beckmannia syzigachne (Steud.) Fernald						カズノコグサ	Beckmannia syzigachne (Steud.) Fernald
カセンソウ	Inula salicina L. var. asiatica Kitam.						カセンソウ	Inula salicina L. var. asiatica Kitam.
カゼクサ	Eragrostis ferruginea (Thunb.) P.Beauv.						カゼクサ	Eragrostis ferruginea (Thunb.) P.Beauv.
カタイノデ	Polystichum makinoi (Tagawa) Tagawa						カタイノデ	Polystichum makinoi (Tagawa) Tagawa
カタクリ	Erythronium japonicum Decne.						カタクリ	Erythronium japonicum Decne.
カタバミ	Oxalis corniculata L.						カタバミ	Oxalis corniculata L.
カタヒバ	Selaginella involvens (Sw.) Spring						カタヒバ	Selaginella involvens (Sw.) Spring
カッコウアザミ	Ageratum conyzoides L.						カッコウアザミ	Ageratum conyzoides L.
カツモウイノデ	Ctenitis subglandulosa (Hance) Ching						カツモウイノデ	Ctenitis subglandulosa (Hance) Ching
カツラ	Cercidiphyllum japonicum Siebold et Zucc. ex Hoffm. et Schult.						カツラ	Cercidiphyllum japonicum Siebold et Zucc. ex Hoffm. et Schult.
カテンソウ	Nanocnide japonica Blume						カテンソウ	Nanocnide japonica Blume
カナクギノキ	Lindera erythrocarpa Makino						カナクギノキ	Lindera erythrocarpa Makino
カナビキソウ	Thesium chinense Turcz.						カナビキソウ	Thesium chinense Turcz.
カナムグラ	Humulus scandens (Lour.) Merr.						カナムグラ	Humulus scandens (Lour.) Merr.
カナメモチ	Photinia glabra (Thunb.) Maxim.						カナメモチ	Photinia glabra (Thunb.) Maxim.
カナワラビ	Arachniodes rhomboidea (Wall. ex C.Presl) Ching						カナワラビ	Arachniodes rhomboidea (Wall. ex C.Presl) Ching
カニクサ	Lygodium japonicum (Thunb.) Sw.						カニクサ	Lygodium japonicum (Thunb.) Sw.
カニコウモリ	Parasenecio adenostyloides (Franch. et Sav. ex Maxim.) H.Koyama						カニコウモリ	Parasenecio adenostyloides (Franch. et Sav. ex Maxim.) H.Koyama
カニツリグサ	Trisetum bifidum (Thunb.) Ohwi						カニツリグサ	Trisetum bifidum (Thunb.) Ohwi
カニツリノガリヤス	Deyeuxia fauriei (Hack.) Ohwi						カニツリノガリヤス	Deyeuxia fauriei (Hack.) Ohwi
カノコソウ	Valeriana fauriei Briq.						カノコソウ	Valeriana fauriei Briq.
カノツメソウ	Spuriopimpinella calycina (Maxim.) Kitag.						カノツメソウ	Spuriopimpinella calycina (Maxim.) Kitag.
カマツカ	Pourthiaea villosa (Thunb.) Decne. var. villosa						カマツカ	Pourthiaea villosa (Thunb.) Decne. var. villosa
カミガモシダ	Asplenium oligophlebium Baker						カミガモシダ	Asplenium oligophlebium Baker
カメバヒキオコシ	Isodon umbrosus (Maxim.) H.Hara var. leucanthus (Murai) K.Asano f. kameba (Okuyama ex Ohwi) K.Asano						カメバヒキオコシ	Isodon umbrosus (Maxim.) H.Hara var. leucanthus (Murai) K.Asano f. kameba (Okuyama ex Ohwi) K.Asano
カモガヤ	Dactylis glomerata L.						カモガヤ	Dactylis glomerata L.
カモジグサ	Elymus tsukushiensis Honda var. transiens (Hack.) Osada						カモジグサ	Elymus tsukushiensis Honda var. transiens (Hack.) Osada
カモノハシ	Ischaemum aristatum L. var. crassipes (Steud.) Yonek.						カモノハシ	Ischaemum aristatum L. var. crassipes (Steud.) Yonek.
カヤツリグサ	Cyperus microiria Steud.						カヤツリグサ	Cyperus microiria Steud.
カラクサイヌワラビ	Athyrium clivicola Tagawa						カラクサイヌワラビ	Athyrium clivicola Tagawa
カラクサイノデ	Polystichum microchlamys (Christ) Matsum.						カラクサイノデ	Polystichum microchlamys (Christ) Matsum.
カラクサシダ	Pleurosoriopsis makinoi (Maxim. ex Makino) Fomin						カラクサシダ	Pleurosoriopsis makinoi (Maxim. ex Makino) Fomin
カラコギカエデ	Acer tataricum L. subsp. aidzuense (Franch.) P.C.de Jong						カラコギカエデ	Acer tataricum L. subsp. aidzuense (Franch.) P.C.de Jong
カラシナ	Brassica juncea (L.) Czern.						カラシナ	Brassica juncea (L.) Czern.
カラスウリ	Trichosanthes cucumeroides (Ser.) Maxim. ex Franch. et Sav.						カラスウリ	Trichosanthes cucumeroides (Ser.) Maxim. ex Franch. et Sav.
カラスキバサンキライ	Smilax insularis T.C.Hsu et S.W.Chung						カラスキバサンキライ	Smilax insularis T.C.Hsu et S.W.Chung
カラスザンショウ	Zanthoxylum ailanthoides Siebold et Zucc. var. ailanthoides						カラスザンショウ	Zanthoxylum ailanthoides Siebold et Zucc. var. ailanthoides
カラスノゴマ	Corchoropsis crenata Siebold et Zucc.						カラスノゴマ	Corchoropsis crenata Siebold et Zucc.
カラスムギ	Avena fatua L.						カラスムギ	Avena fatua L.
カラタチバナ	Ardisia crispa (Thunb.) A.DC.						カラタチバナ	Ardisia crispa (Thunb.) A.DC.
カラタニイヌワラビ	Athyrium x purpureipes Sa.Kurata						カラタニイヌワラビ	Athyrium x purpureipes Sa.Kurata
カラフトミヤマシダ	Athyrium spinulosum (Maxim.) Milde						カラフトミヤマシダ	Athyrium spinulosum (Maxim.) Milde
カラムシ	Boehmeria nivea (L.) Gaudich. var. concolor Makino f. nipononivea (Koidz.) Kitam. ex H.Ohba						カラムシ	Boehmeria nivea (L.) Gaudich. var. concolor Makino f. nipononivea (Koidz.) Kitam. ex H.Ohba
カリマタガヤ	Dimeria ornithopoda Trin. var. tenera (Trin.) Hack.						カリマタガヤ	Dimeria ornithopoda Trin. var. tenera (Trin.) Hack.
カリヤス	Miscanthus tinctorius (Steud.) Hack.						カリヤス	Miscanthus tinctorius (Steud.) Hack.
カリヤスモドキ	Miscanthus oligostachyus Stapf						カリヤスモドキ	Miscanthus oligostachyus Stapf
カワズスゲ	Carex omiana Franch. et Sav. var. monticola Ohwi						カワズスゲ	Carex omiana Franch. et Sav. var. monticola Ohwi
カワチハギ	Lespedeza cyrtobotrya Miq. f. kawachiana (Nakai) Hatus.						カワチハギ	Lespedeza cyrtobotrya Miq. f. kawachiana (Nakai) Hatus.
カワヂシャ	Veronica undulata Wall.						カワヂシャ	Veronica undulata Wall.
カワツルモ	Ruppia maritima L.						カワツルモ	Ruppia maritima L.
カワミドリ	Agastache rugosa (Fisch. et C.A.Mey.) Kuntze						カワミドリ	Agastache rugosa (Fisch. et C.A.Mey.) Kuntze
カワヤナギ	Salix miyabeana Seemen subsp. gymnolepis (H.L_v. et Vaniot) H.Ohashi et Yonek.						カワヤナギ	Salix miyabeana Seemen subsp. gymnolepis (H.L_v. et Vaniot) H.Ohashi et Yonek.
カワラケツメイ	Chamaecrista nomame (Makino) H.Ohashi						カワラケツメイ	Chamaecrista nomame (Makino) H.Ohashi
カワラスガナ	Cyperus sanguinolentus Vahl						カワラスガナ	Cyperus sanguinolentus Vahl
カワラスゲ	Carex incisa Boott						カワラスゲ	Carex incisa Boott
カワラナデシコ	Dianthus superbus L. var. longicalycinus (Maxim.) F.N.Williams						カワラナデシコ	Dianthus superbus L. var. longicalycinus (Maxim.) F.N.Williams
カワラハハコ	Anaphalis margaritacea (L.) Benth. et Hook.f. var. yedoensis (Franch. et Sav.) Ohwi						カワラハハコ	Anaphalis margaritacea (L.) Benth. et Hook.f. var. yedoensis (Franch. et Sav.) Ohwi
カワラハンノキ	Alnus serrulatoides Callier						カワラハンノキ	Alnus serrulatoides Callier
カワラマツバ	Galium verum L.						カワラマツバ	Galium verum L.
カワラヨモギ	Artemisia capillaris Thunb.						カワラヨモギ	Artemisia capillaris Thunb.
カンアオイ	Asarum nipponicum F.Maek. var. nipponicum						カンアオイ	Asarum nipponicum F.Maek. var. nipponicum
カンガレイ	Schoenoplectiella triangulata (Roxb.) J.Jung et H.K.Choi var. triangulata						カンガレイ	Schoenoplectiella triangulata (Roxb.) J.Jung et H.K.Choi var. triangulata
カンコノキ	Glochidion obovatum Siebold et Zucc.						カンコノキ	Glochidion obovatum Siebold et Zucc.
カンサイタンポポ	Taraxacum japonicum Koidz.						カンサイタンポポ	Taraxacum japonicum Koidz.
カンシノブホラゴケ	Crepidomanes thysanostomum (Makino) Ebihara et K.Iwats.						カンシノブホラゴケ	Crepidomanes thysanostomum (Makino) Ebihara et K.Iwats.
カンスゲ	Carex morrowii Boott						カンスゲ	Carex morrowii Boott
カントウタンポポ	Taraxacum platycarpum Dahlst. var. platycarpum						カントウタンポポ	Taraxacum platycarpum Dahlst. var. platycarpum
カントウヨメナ	Aster yomena (Kitam.) Honda var. dentatus (Kitam.) H.Hara						カントウヨメナ	Aster yomena (Kitam.) Honda var. dentatus (Kitam.) H.Hara
カンボク	Viburnum opulus L. var. sargentii (Koehne) Takeda						カンボク	Viburnum opulus L. var. sargentii (Koehne) Takeda
ガガイモ	Metaplexis japonica (Thunb.) Makino						ガガイモ	Metaplexis japonica (Thunb.) Makino
ガガブタ	Nymphoides indica (L.) Kuntze						ガガブタ	Nymphoides indica (L.) Kuntze
ガクアジサイ	Hydrangea macrophylla (Thunb.) Ser. f. normalis (E.H.Wilson) H.Hara						ガクアジサイ	Hydrangea macrophylla (Thunb.) Ser. f. normalis (E.H.Wilson) H.Hara
ガクウツギ	Hydrangea scandens (L.f.) Ser.						ガクウツギ	Hydrangea scandens (L.f.) Ser.
ガジュマル	Ficus microcarpa L.f.						ガジュマル	Ficus microcarpa L.f.
ガマズミ	Viburnum dilatatum Thunb.						ガマズミ	Viburnum dilatatum Thunb.
ガンクビソウ	Carpesium divaricatum Siebold et Zucc. var. divaricatum						ガンクビソウ	Carpesium divaricatum Siebold et Zucc. var. divaricatum
ガンピ	Diplomorpha sikokiana (Franch. et Sav.) Honda						ガンピ	Diplomorpha sikokiana (Franch. et Sav.) Honda
キカシグサ	Rotala indica (Willd.) Koehne						キカシグサ	Rotala indica (Willd.) Koehne
キカラスウリ	Trichosanthes kirilowii Maxim. var. japonica (Miq.) Kitam.						キカラスウリ	Trichosanthes kirilowii Maxim. var. japonica (Miq.) Kitam.
キキョウ	Platycodon grandiflorus (Jacq.) A.DC.						キキョウ	Platycodon grandiflorus (Jacq.) A.DC.
キキョウラン	Dianella ensifolia (L.) DC.						キキョウラン	Dianella ensifolia (L.) DC.
キクザキイチゲ	Anemone pseudoaltaica H.Hara						キクザキイチゲ	Anemone pseudoaltaica H.Hara
キクタニギク	Chrysanthemum seticuspe (Maxim.) Hand.-Mazz. f. boreale (Makino) H.Ohashi et Yonek.						キクタニギク	Chrysanthemum seticuspe (Maxim.) Hand.-Mazz. f. boreale (Makino) H.Ohashi et Yonek.
キクバドコロ	Dioscorea septemloba Thunb. var. septemloba						キクバドコロ	Dioscorea septemloba Thunb. var. septemloba
キクバヤマボクチ	Synurus palmatopinnatifidus (Makino) Kitam. var. palmatopinnatifidus						キクバヤマボクチ	Synurus palmatopinnatifidus (Makino) Kitam. var. palmatopinnatifidus
キクムグラ	Galium kikumugura Ohwi						キクムグラ	Galium kikumugura Ohwi
キクモ	Limnophila sessiliflora (Vahl) Blume						キクモ	Limnophila sessiliflora (Vahl) Blume
キケマン	Corydalis heterocarpa Siebold et Zucc. var. japonica (Franch. et Sav.) Ohwi						キケマン	Corydalis heterocarpa Siebold et Zucc. var. japonica (Franch. et Sav.) Ohwi
キシダマムシグサ	Arisaema kishidae Makino ex Nakai						キシダマムシグサ	Arisaema kishidae Makino ex Nakai
キジノオシダ	Plagiogyria japonica Nakai						キジノオシダ	Plagiogyria japonica Nakai
キジムシロ	Potentilla fragarioides L. var. major Maxim.						キジムシロ	Potentilla fragarioides L. var. major Maxim.
キジョラン	Marsdenia tomentosa C.Morren et Decne.						キジョラン	Marsdenia tomentosa C.Morren et Decne.
キタササガヤ	Leptatherum japonicum Franch. et Sav. var. boreale (Ohwi) Ibaragi et Yonek.						キタササガヤ	Leptatherum japonicum Franch. et Sav. var. boreale (Ohwi) Ibaragi et Yonek.
キダチキンバイ	Ludwigia octovalvis (Jacq.) P.H.Raven						キダチキンバイ	Ludwigia octovalvis (Jacq.) P.H.Raven
キダチノネズミガヤ	Muhlenbergia ramosa (Hack.) Makino						キダチノネズミガヤ	Muhlenbergia ramosa (Hack.) Makino
キダチハマグルマ	Wollastonia biflora (L.) DC.						キダチハマグルマ	Wollastonia biflora (L.) DC.
キッコウハグマ	Ainsliaea apiculata Sch.Bip.						キッコウハグマ	Ainsliaea apiculata Sch.Bip.
キツネガヤ	Bromus remotiflorus (Steud.) Ohwi						キツネガヤ	Bromus remotiflorus (Steud.) Ohwi
キツネノカミソリ	Lycoris sanguinea Maxim. var. sanguinea						キツネノカミソリ	Lycoris sanguinea Maxim. var. sanguinea
キツネノボタン	Ranunculus silerifolius H.L_v. var. glaber (H.Boissieu) Tamura						キツネノボタン	Ranunculus silerifolius H.L_v. var. glaber (H.Boissieu) Tamura
キツネノマゴ	Justicia procumbens L. var. leucantha Honda f. japonica (Thunb.) H.Hara						キツネノマゴ	Justicia procumbens L. var. leucantha Honda f. japonica (Thunb.) H.Hara
キツネヤナギ	Salix vulpina Andersson subsp. vulpina						キツネヤナギ	Salix vulpina Andersson subsp. vulpina
キツリフネ	Impatiens noli-tangere L.						キツリフネ	Impatiens noli-tangere L.
キヅタ	Hedera rhombea (Miq.) Bean						キヅタ	Hedera rhombea (Miq.) Bean
キヌタソウ	Galium kinuta Nakai et H.Hara						キヌタソウ	Galium kinuta Nakai et H.Hara
キノクニベニシダ	Dryopteris kinokuniensis Sa.Kurata						キノクニベニシダ	Dryopteris kinokuniensis Sa.Kurata
キノボリシダ	Diplazium donianum (Mett.) Tardieu var. donianum						キノボリシダ	Diplazium donianum (Mett.) Tardieu var. donianum
キハギ	Lespedeza buergeri Miq.						キハギ	Lespedeza buergeri Miq.
キハダ	Phellodendron amurense Rupr. var. amurense						キハダ	Phellodendron amurense Rupr. var. amurense
キバナアキギリ	Salvia nipponica Miq.						キバナアキギリ	Salvia nipponica Miq.
キバナウツギ	Weigela maximowiczii (S.Moore) Rehder						キバナウツギ	Weigela maximowiczii (S.Moore) Rehder
キバナノマツバニンジン	Linum medium (Planch.) Britton						キバナノマツバニンジン	Linum medium (Planch.) Britton
キブシ	Stachyurus praecox Siebold et Zucc.						キブシ	Stachyurus praecox Siebold et Zucc.
キミズ	Pellionia scabra Benth.						キミズ	Pellionia scabra Benth.
キュウリグサ	Trigonotis peduncularis (Trevir.) F.B.Forbes et Hemsl.						キュウリグサ	Trigonotis peduncularis (Trevir.) F.B.Forbes et Hemsl.
キヨスミコケシノブ	Hymenophyllum oligosorum Makino						キヨスミコケシノブ	Hymenophyllum oligosorum Makino
キヨスミヒメワラビ	Dryopteris maximowicziana (Miq.) C.Chr.						キヨスミヒメワラビ	Dryopteris maximowicziana (Miq.) C.Chr.
キヨタキシダ	Diplazium squamigerum (Mett.) C.Hope						キヨタキシダ	Diplazium squamigerum (Mett.) C.Hope
キランソウ	Ajuga decumbens Thunb.						キランソウ	Ajuga decumbens Thunb.
キリンソウ	Phedimus aizoon (L.) 't Hart var. floribundus (Nakai) H.Ohba						キリンソウ	Phedimus aizoon (L.) 't Hart var. floribundus (Nakai) H.Ohba
キンエノコロ	Setaria glauca (L.) P.Beauv. var. pallidefusca (Schumach.) T.Koyama						キンエノコロ	Setaria glauca (L.) P.Beauv. var. pallidefusca (Schumach.) T.Koyama
キンキエンゴサク	Corydalis papilligera Ohwi						キンキエンゴサク	Corydalis papilligera Ohwi
キンキカサスゲ	Carex persistens Ohwi						キンキカサスゲ	Carex persistens Ohwi
キンキマメザクラ	Cerasus incisa (Thunb.) Loisel. var. kinkiensis (Koidz.) H.Ohba						キンキマメザクラ	Cerasus incisa (Thunb.) Loisel. var. kinkiensis (Koidz.) H.Ohba
キンギンボク	Lonicera morrowii A.Gray						キンギンボク	Lonicera morrowii A.Gray
キンコウカ	Narthecium asiaticum Maxim.						キンコウカ	Narthecium asiaticum Maxim.
キンゴジカ	Sida rhombifolia L. subsp. rhombifolia						キンゴジカ	Sida rhombifolia L. subsp. rhombifolia
キンスゲ	Carex pyrenaica Wahlenb. var. altior K_k.						キンスゲ	Carex pyrenaica Wahlenb. var. altior K_k.
キンバイソウ	Trollius hondoensis Nakai						キンバイソウ	Trollius hondoensis Nakai
キンミズヒキ	Agrimonia pilosa Ledeb. var. japonica (Miq.) Nakai						キンミズヒキ	Agrimonia pilosa Ledeb. var. japonica (Miq.) Nakai
キンラン	Cephalanthera falcata (Thunb.) Blume						キンラン	Cephalanthera falcata (Thunb.) Blume
キンレイカ	Patrinia triloba (Miq.) Miq. var. palmata (Maxim.) H.Hara						キンレイカ	Patrinia triloba (Miq.) Miq. var. palmata (Maxim.) H.Hara
ギシギシ	Rumex japonicus Houtt.						ギシギシ	Rumex japonicus Houtt.
ギョウギシバ	Cynodon dactylon (L.) Pers. var. dactylon						ギョウギシバ	Cynodon dactylon (L.) Pers. var. dactylon
ギョクシンカ	Tarenna kotoensis (Hayata) Kaneh. et Sasaki var. gyokushinkwa (Ohwi) Masam.						ギョクシンカ	Tarenna kotoensis (Hayata) Kaneh. et Sasaki var. gyokushinkwa (Ohwi) Masam.
ギンバイソウ	Hydrangea bifida (Maxim.) Y.De Smet et Granados						ギンバイソウ	Hydrangea bifida (Maxim.) Y.De Smet et Granados
ギンラン	Cephalanthera erecta (Thunb.) Blume						ギンラン	Cephalanthera erecta (Thunb.) Blume
ギンリョウソウ	Monotropastrum humile (D.Don) H.Hara						ギンリョウソウ	Monotropastrum humile (D.Don) H.Hara
ギンリョウソウモドキ	Monotropa uniflora L.						ギンリョウソウモドキ	Monotropa uniflora L.
ギーマ	Vaccinium wrightii A.Gray						ギーマ	Vaccinium wrightii A.Gray
クガイソウ	Veronicastrum japonicum (Nakai) T.Yamaz. var. japonicum						クガイソウ	Veronicastrum japonicum (Nakai) T.Yamaz. var. japonicum
クグガヤツリ	Cyperus compressus L.						クグガヤツリ	Cyperus compressus L.
クコ	Lycium chinense Mill.						クコ	Lycium chinense Mill.
クサアジサイ	Hydrangea alternifolia Siebold						クサアジサイ	Hydrangea alternifolia Siebold
クサイ	Juncus tenuis Willd.						クサイ	Juncus tenuis Willd.
クサイチゴ	Rubus hirsutus Thunb.						クサイチゴ	Rubus hirsutus Thunb.
クサギ	Clerodendrum trichotomum Thunb. var. trichotomum						クサギ	Clerodendrum trichotomum Thunb. var. trichotomum
クサスギカズラ	Asparagus cochinchinensis (Lour.) Merr.						クサスギカズラ	Asparagus cochinchinensis (Lour.) Merr.
クサスゲ	Carex rugata Ohwi						クサスゲ	Carex rugata Ohwi
クサソテツ	Matteuccia struthiopteris (L.) Tod.						クサソテツ	Matteuccia struthiopteris (L.) Tod.
クサトベラ	Scaevola taccada (Gaertn.) Roxb.						クサトベラ	Scaevola taccada (Gaertn.) Roxb.
クサネム	Aeschynomene indica L.						クサネム	Aeschynomene indica L.
クサノオウ	Chelidonium majus L. subsp. asiaticum H.Hara						クサノオウ	Chelidonium majus L. subsp. asiaticum H.Hara
クサフジ	Vicia cracca L.						クサフジ	Vicia cracca L.
クサボケ	Chaenomeles japonica (Thunb.) Lindl. ex Spach						クサボケ	Chaenomeles japonica (Thunb.) Lindl. ex Spach
クサボタン	Clematis stans Siebold et Zucc.						クサボタン	Clematis stans Siebold et Zucc.
クサヤツデ	Ainsliaea uniflora Sch.Bip.						クサヤツデ	Ainsliaea uniflora Sch.Bip.
クサヨシ	Phalaris arundinacea L.						クサヨシ	Phalaris arundinacea L.
クサレダマ	Lysimachia vulgaris L. subsp. davurica (Ledeb.) Tatew.						クサレダマ	Lysimachia vulgaris L. subsp. davurica (Ledeb.) Tatew.
クジャクシダ	Adiantum pedatum L.						クジャクシダ	Adiantum pedatum L.
クジャクフモトシダ	Microlepia x bipinnata (Makino) Y.Shimura						クジャクフモトシダ	Microlepia x bipinnata (Makino) Y.Shimura
クスドイゲ	Xylosma congesta (Lour.) Merr.						クスドイゲ	Xylosma congesta (Lour.) Merr.
クズ	Pueraria lobata (Willd.) Ohwi subsp. lobata						クズ	Pueraria lobata (Willd.) Ohwi subsp. lobata
クチナシ	Gardenia jasminoides Ellis						クチナシ	Gardenia jasminoides Ellis
クチナシグサ	Monochasma sheareri (S.Moore) Maxim.						クチナシグサ	Monochasma sheareri (S.Moore) Maxim.
クヌギ	Quercus acutissima Carruth.						クヌギ	Quercus acutissima Carruth.
クマイザサ	Sasa senanensis (Franch. et Sav.) Rehder						クマイザサ	Sasa senanensis (Franch. et Sav.) Rehder
クマイチゴ	Rubus crataegifolius Bunge						クマイチゴ	Rubus crataegifolius Bunge
クマザサ	Sasa veitchii (Carri_re) Rehder var. veitchii						クマザサ	Sasa veitchii (Carri_re) Rehder var. veitchii
クマシデ	Carpinus japonica Blume						クマシデ	Carpinus japonica Blume
クマツヅラ	Verbena officinalis L.						クマツヅラ	Verbena officinalis L.
クマノギク	Sphagneticola calendulacea (L.) Pruski						クマノギク	Sphagneticola calendulacea (L.) Pruski
クマノミズキ	Cornus macrophylla Wall.						クマノミズキ	Cornus macrophylla Wall.
クマヤナギ	Berchemia racemosa Siebold et Zucc.						クマヤナギ	Berchemia racemosa Siebold et Zucc.
クマワラビ	Dryopteris lacera (Thunb.) Kuntze						クマワラビ	Dryopteris lacera (Thunb.) Kuntze
クモキリソウ	Liparis kumokiri F.Maek.						クモキリソウ	Liparis kumokiri F.Maek.
クモノスシダ	Asplenium ruprechtii Sa.Kurata						クモノスシダ	Asplenium ruprechtii Sa.Kurata
クラマゴケ	Selaginella remotifolia Spring						クラマゴケ	Selaginella remotifolia Spring
クララ	Sophora flavescens Aiton						クララ	Sophora flavescens Aiton
クリ	Castanea crenata Siebold et Zucc.						クリ	Castanea crenata Siebold et Zucc.
クリハラン	Neolepisorus ensatus (Thunb.) Ching						クリハラン	Neolepisorus ensatus (Thunb.) Ching
クルマシダ	Asplenium wrightii D.C.Eaton ex Hook.						クルマシダ	Asplenium wrightii D.C.Eaton ex Hook.
クルマバソウ	Galium odoratum (L.) Scop.						クルマバソウ	Galium odoratum (L.) Scop.
クルマバナ	Clinopodium coreanum (H.L_v.) H.Hara subsp. coreanum						クルマバナ	Clinopodium coreanum (H.L_v.) H.Hara subsp. coreanum
クルマバハグマ	Pertya rigidula (Miq.) Makino						クルマバハグマ	Pertya rigidula (Miq.) Makino
クルマムグラ	Galium japonicum Makino						クルマムグラ	Galium japonicum Makino
クロウメモドキ	Rhamnus japonica Maxim. var. decipiens Maxim.						クロウメモドキ	Rhamnus japonica Maxim. var. decipiens Maxim.
クロカワズスゲ	Carex arenicola F.Schmidt						クロカワズスゲ	Carex arenicola F.Schmidt
クロガネモチ	Ilex rotunda Thunb.						クロガネモチ	Ilex rotunda Thunb.
クロキ	Symplocos kuroki Nagam.						クロキ	Symplocos kuroki Nagam.
クロクモソウ	Micranthes fusca (Maxim.) S.Akiyama et H.Ohba var. kikubuki (Ohwi) S.Akiyama et H.Ohba						クロクモソウ	Micranthes fusca (Maxim.) S.Akiyama et H.Ohba var. kikubuki (Ohwi) S.Akiyama et H.Ohba
クログワイ	Eleocharis kuroguwai Ohwi						クログワイ	Eleocharis kuroguwai Ohwi
クロコヌカグサ	Agrostis nigra With.						クロコヌカグサ	Agrostis nigra With.
クロソヨゴ	Ilex sugerokii Maxim. var. sugerokii						クロソヨゴ	Ilex sugerokii Maxim. var. sugerokii
クロタキカズラ	Hosiea japonica Makino						クロタキカズラ	Hosiea japonica Makino
クロヅル	Tripterygium regelii Sprague et Takeda						クロヅル	Tripterygium regelii Sprague et Takeda
クロテンツキ	Fimbristylis diphylloides Makino						クロテンツキ	Fimbristylis diphylloides Makino
クロトウヒレン	Saussurea sessiliflora (Koidz.) Kitam.						クロトウヒレン	Saussurea sessiliflora (Koidz.) Kitam.
クロバイ	Symplocos prunifolia Siebold et Zucc.						クロバイ	Symplocos prunifolia Siebold et Zucc.
クロバナヒキオコシ	Isodon trichocarpus (Maxim.) Kud_						クロバナヒキオコシ	Isodon trichocarpus (Maxim.) Kud_
クロヘゴ	Cyathea podophylla (Hook.) Copel.						クロヘゴ	Cyathea podophylla (Hook.) Copel.
クロミノオキナワスズメウリ	Zehneria guamensis (Merr.) Fosberg						クロミノオキナワスズメウリ	Zehneria guamensis (Merr.) Fosberg
クロモ	Hydrilla verticillata (L.f.) Royle						クロモ	Hydrilla verticillata (L.f.) Royle
クロモジ	Lindera umbellata Thunb. var. umbellata						クロモジ	Lindera umbellata Thunb. var. umbellata
クワガタソウ	Veronica miqueliana Nakai						クワガタソウ	Veronica miqueliana Nakai
クワクサ	Fatoua villosa (Thunb.) Nakai						クワクサ	Fatoua villosa (Thunb.) Nakai
クワノハエノキ	Celtis boninensis Koidz.						クワノハエノキ	Celtis boninensis Koidz.
グンバイヒルガオ	Ipomoea pes-caprae (L.) R.Br.						グンバイヒルガオ	Ipomoea pes-caprae (L.) R.Br.
ケアオダモ	Fraxinus lanuginosa Koidz. f. lanuginosa						ケアオダモ	Fraxinus lanuginosa Koidz. f. lanuginosa
ケアクシバ	Vaccinium japonicum Miq. var. ciliare Matsum. ex Komatsu						ケアクシバ	Vaccinium japonicum Miq. var. ciliare Matsum. ex Komatsu
ケイタドリ	Fallopia japonica (Houtt.) Ronse Decr. var. uzenensis (Honda) Yonek. et H.Ohashi						ケイタドリ	Fallopia japonica (Houtt.) Ronse Decr. var. uzenensis (Honda) Yonek. et H.Ohashi
ケカモノハシ	Ischaemum anthephoroides (Steud.) Miq.						ケカモノハシ	Ischaemum anthephoroides (Steud.) Miq.
ケキツネノボタン	Ranunculus cantoniensis DC.						ケキツネノボタン	Ranunculus cantoniensis DC.
ケキブシ	Stachyurus praecox Siebold et Zucc. f. leucotrichus (Hayashi) H.Hara						ケキブシ	Stachyurus praecox Siebold et Zucc. f. leucotrichus (Hayashi) H.Hara
ケクロモジ	Lindera sericea (Siebold et Zucc.) Blume var. sericea						ケクロモジ	Lindera sericea (Siebold et Zucc.) Blume var. sericea
ケケンポナシ	Hovenia trichocarpa Chun et Tsiang var. robusta (Nakai et Y.Kimura) Y.L.Chen et P.K.Chou						ケケンポナシ	Hovenia trichocarpa Chun et Tsiang var. robusta (Nakai et Y.Kimura) Y.L.Chen et P.K.Chou
ケスゲ	Carex duvaliana Franch. et Sav.						ケスゲ	Carex duvaliana Franch. et Sav.
ケタガネソウ	Carex ciliatomarginata Nakai						ケタガネソウ	Carex ciliatomarginata Nakai
ケタデ	Persicaria barbata (L.) H.Hara var. barbata						ケタデ	Persicaria barbata (L.) H.Hara var. barbata
ケナシヤブデマリ	Viburnum plicatum Thunb. var. plicatum f. glabrum (Koidz. ex Nakai) Rehder						ケナシヤブデマリ	Viburnum plicatum Thunb. var. plicatum f. glabrum (Koidz. ex Nakai) Rehder
ケナシヤマムグラ	Galium pogonanthum Franch. et Sav. f. nudiflorum (Makino) Ohwi						ケナシヤマムグラ	Galium pogonanthum Franch. et Sav. f. nudiflorum (Makino) Ohwi
ケニオイグサ	Scleromitrion angustifolium (Cham. et Schltdl.) Benth.						ケニオイグサ	Scleromitrion angustifolium (Cham. et Schltdl.) Benth.
ケハギ	Lespedeza thunbergii (DC.) Nakai subsp. patens (Nakai) H.Ohashi						ケハギ	Lespedeza thunbergii (DC.) Nakai subsp. patens (Nakai) H.Ohashi
ケホシダ	Thelypteris parasitica (L.) Tardieu						ケホシダ	Thelypteris parasitica (L.) Tardieu
ケヤキ	Zelkova serrata (Thunb.) Makino						ケヤキ	Zelkova serrata (Thunb.) Makino
ケヤブハギ	Hylodesmum podocarpum (DC.) H.Ohashi & R.R.Mill subsp. fallax (Schindl.) H.Ohashi & R.R.Mill						ケヤブハギ	Hylodesmum podocarpum (DC.) H.Ohashi & R.R.Mill subsp. fallax (Schindl.) H.Ohashi & R.R.Mill
ケラマツツジ	Rhododendron scabrum G.Don						ケラマツツジ	Rhododendron scabrum G.Don
ケンポナシ	Hovenia dulcis Thunb.						ケンポナシ	Hovenia dulcis Thunb.
ゲジゲジシダ	Thelypteris decursivepinnata (H.C.Hall) Ching						ゲジゲジシダ	Thelypteris decursivepinnata (H.C.Hall) Ching
ゲンゲ	Astragalus sinicus L.						ゲンゲ	Astragalus sinicus L.
ゲンノショウコ	Geranium thunbergii Siebold ex Lindl. et Paxton						ゲンノショウコ	Geranium thunbergii Siebold ex Lindl. et Paxton
コアカソ	Boehmeria spicata (Thunb.) Thunb.						コアカソ	Boehmeria spicata (Thunb.) Thunb.
コアジサイ	Hydrangea hirta (Thunb.) Siebold et Zucc.						コアジサイ	Hydrangea hirta (Thunb.) Siebold et Zucc.
コアゼガヤツリ	Cyperus haspan L. var. tuberiferus T.Koyama						コアゼガヤツリ	Cyperus haspan L. var. tuberiferus T.Koyama
コイケマ	Cynanchum wilfordii (Maxim.) Hook.f.						コイケマ	Cynanchum wilfordii (Maxim.) Hook.f.
コイヌノハナヒゲ	Rhynchospora fujiiana Makino						コイヌノハナヒゲ	Rhynchospora fujiiana Makino
コウガイゼキショウ	Juncus prismatocarpus R.Br. subsp. leschenaultii (J.Gay ex Laharpe) Kirschner						コウガイゼキショウ	Juncus prismatocarpus R.Br. subsp. leschenaultii (J.Gay ex Laharpe) Kirschner
コウキヤガラ	Bolboschoenus koshevnikovii (Litv. ex Zinger) A.E.Kozhevn.						コウキヤガラ	Bolboschoenus koshevnikovii (Litv. ex Zinger) A.E.Kozhevn.
コウザキシダ	Asplenium ritoense Hayata						コウザキシダ	Asplenium ritoense Hayata
コウゾ	Broussonetia x kazinoki Siebold						コウゾ	Broussonetia x kazinoki Siebold
コウゾリナ	Picris hieracioides L. subsp. japonica (Thunb.) Krylov						コウゾリナ	Picris hieracioides L. subsp. japonica (Thunb.) Krylov
コウホネ	Nuphar japonica DC.						コウホネ	Nuphar japonica DC.
コウボウ	Anthoxanthum nitens (Weber) Y.Schouten et Veldkamp var. sachalinense (Printz) Yonek.						コウボウ	Anthoxanthum nitens (Weber) Y.Schouten et Veldkamp var. sachalinense (Printz) Yonek.
コウボウシバ	Carex pumila Thunb.						コウボウシバ	Carex pumila Thunb.
コウボウムギ	Carex kobomugi Ohwi						コウボウムギ	Carex kobomugi Ohwi
コウモリシダ	Thelypteris triphylla (Sw.) K.Iwats.						コウモリシダ	Thelypteris triphylla (Sw.) K.Iwats.
コウモリソウ	Parasenecio maximowiczianus (Nakai et F.Maek. ex H.Hara) H.Koyama						コウモリソウ	Parasenecio maximowiczianus (Nakai et F.Maek. ex H.Hara) H.Koyama
コウヤコケシノブ	Hymenophyllum barbatum (Bosch) Baker						コウヤコケシノブ	Hymenophyllum barbatum (Bosch) Baker
コウヤザサ	Brachyelytrum japonicum (Hack.) Hack. ex Honda						コウヤザサ	Brachyelytrum japonicum (Hack.) Hack. ex Honda
コウヤボウキ	Pertya scandens (Thunb.) Sch.Bip.						コウヤボウキ	Pertya scandens (Thunb.) Sch.Bip.
コウヤミズキ	Corylopsis gotoana Makino						コウヤミズキ	Corylopsis gotoana Makino
コウヤワラビ	Onoclea sensibilis L. var. interrupta Maxim.						コウヤワラビ	Onoclea sensibilis L. var. interrupta Maxim.
コウライシバ	Zoysia pacifica (Goudswaard) M.Hotta et Kuroki						コウライシバ	Zoysia pacifica (Goudswaard) M.Hotta et Kuroki
コウライテンナンショウ	Arisaema peninsulae Nakai						コウライテンナンショウ	Arisaema peninsulae Nakai
コオニタビラコ	Lapsanastrum apogonoides (Maxim.) Pak et K.Bremer						コオニタビラコ	Lapsanastrum apogonoides (Maxim.) Pak et K.Bremer
コオニユリ	Lilium leichtlinii Hook.f. f. pseudotigrinum (Carri_re) H.Hara et Kitam.						コオニユリ	Lilium leichtlinii Hook.f. f. pseudotigrinum (Carri_re) H.Hara et Kitam.
コカンスゲ	Carex reinii Franch. et Sav.						コカンスゲ	Carex reinii Franch. et Sav.
コガクウツギ	Hydrangea luteovenosa Koidz.						コガクウツギ	Hydrangea luteovenosa Koidz.
コガンピ	Diplomorpha ganpi (Siebold et Zucc.) Nakai						コガンピ	Diplomorpha ganpi (Siebold et Zucc.) Nakai
コクサギ	Orixa japonica Thunb.						コクサギ	Orixa japonica Thunb.
コクテンギ	Euonymus carnosus Hemsl.						コクテンギ	Euonymus carnosus Hemsl.
コクモウクジャク	Diplazium virescens Kunze						コクモウクジャク	Diplazium virescens Kunze
コクラン	Empusa nervosa (Thunb.) T.C.Hsu						コクラン	Empusa nervosa (Thunb.) T.C.Hsu
コケイラン	Oreorchis patens (Lindl.) Lindl.						コケイラン	Oreorchis patens (Lindl.) Lindl.
コケオトギリ	Hypericum laxum (Blume) Koidz.						コケオトギリ	Hypericum laxum (Blume) Koidz.
コケシノブ	Hymenophyllum wrightii Bosch						コケシノブ	Hymenophyllum wrightii Bosch
コケモモ	Vaccinium vitis-idaea L.						コケモモ	Vaccinium vitis-idaea L.
コゴメウツギ	Neillia incisa (Thunb.) S.H.Oh						コゴメウツギ	Neillia incisa (Thunb.) S.H.Oh
コゴメガヤツリ	Cyperus iria L.						コゴメガヤツリ	Cyperus iria L.
コゴメスゲ	Carex brunnea Thunb.						コゴメスゲ	Carex brunnea Thunb.
コゴメヤナギ	Salix dolichostyla Seemen subsp. serissifolia (Kimura) H.Ohashi et H.Nakai						コゴメヤナギ	Salix dolichostyla Seemen subsp. serissifolia (Kimura) H.Ohashi et H.Nakai
コシアブラ	Chengiopanax sciadophylloides (Franch. et Sav.) C.B.Shang et J.Y.Huang						コシアブラ	Chengiopanax sciadophylloides (Franch. et Sav.) C.B.Shang et J.Y.Huang
コシオガマ	Phtheirospermum japonicum (Thunb.) Kanitz						コシオガマ	Phtheirospermum japonicum (Thunb.) Kanitz
コシジシモツケソウ	Filipendula auriculata (Ohwi) Kitam.						コシジシモツケソウ	Filipendula auriculata (Ohwi) Kitam.
コシダ	Dicranopteris pedata (Houtt.) Nakaike						コシダ	Dicranopteris pedata (Houtt.) Nakaike
コシノホンモンジスゲ	Carex stenostachys Franch. et Sav. var. cuneata (Ohwi) Ohwi et T.Koyama						コシノホンモンジスゲ	Carex stenostachys Franch. et Sav. var. cuneata (Ohwi) Ohwi et T.Koyama
コショウノキ	Daphne kiusiana Miq.						コショウノキ	Daphne kiusiana Miq.
コシロネ	Lycopus ramosissimus (Makino) Makino var. ramosissimus						コシロネ	Lycopus ramosissimus (Makino) Makino var. ramosissimus
コシロノセンダングサ	Bidens pilosa L. var. minor (Blume) Sherff						コシロノセンダングサ	Bidens pilosa L. var. minor (Blume) Sherff
コシンジュガヤ	Scleria parvula Steud.						コシンジュガヤ	Scleria parvula Steud.
コジュズスゲ	Carex parciflora Boott var. macroglossa (Franch. et Sav.) Ohwi						コジュズスゲ	Carex parciflora Boott var. macroglossa (Franch. et Sav.) Ohwi
コスギラン	Huperzia selago (L.) Bernh. ex Schrank et C.F.P.Mart.						コスギラン	Huperzia selago (L.) Bernh. ex Schrank et C.F.P.Mart.
コスズメガヤ	Eragrostis minor Host						コスズメガヤ	Eragrostis minor Host
コスミレ	Viola japonica Langsd. ex DC.						コスミレ	Viola japonica Langsd. ex DC.
コセンダングサ	Bidens pilosa L. var. pilosa						コセンダングサ	Bidens pilosa L. var. pilosa
コタチツボスミレ	Viola grypoceras A.Gray var. exilis (Miq.) Nakai						コタチツボスミレ	Viola grypoceras A.Gray var. exilis (Miq.) Nakai
コタニワタリ	Asplenium scolopendrium L. subsp. japonicum (Kom.) Rasbach, Reichst. et Viane						コタニワタリ	Asplenium scolopendrium L. subsp. japonicum (Kom.) Rasbach, Reichst. et Viane
コタヌキラン	Carex doenitzii Boeck.						コタヌキラン	Carex doenitzii Boeck.
コチャルメルソウ	Mitella pauciflora Rosend.						コチャルメルソウ	Mitella pauciflora Rosend.
コツクバネウツギ	Abelia serrata Siebold et Zucc.						コツクバネウツギ	Abelia serrata Siebold et Zucc.
コツブキンエノコロ	synonym						コツブキンエノコロ	synonym
コナギ	Monochoria vaginalis (Burm.f.) C.Presl ex Kunth						コナギ	Monochoria vaginalis (Burm.f.) C.Presl ex Kunth
コナスビ	Lysimachia japonica Thunb.						コナスビ	Lysimachia japonica Thunb.
コナラ	Quercus serrata Murray						コナラ	Quercus serrata Murray
コニシキソウ	Euphorbia maculata L.						コニシキソウ	Euphorbia maculata L.
コヌカグサ	Agrostis gigantea Roth						コヌカグサ	Agrostis gigantea Roth
コハイホラゴケ	Vandenboschia x stenosiphon (Christ) Copel.						コハイホラゴケ	Vandenboschia x stenosiphon (Christ) Copel.
コハウチワカエデ	Acer sieboldianum Miq.						コハウチワカエデ	Acer sieboldianum Miq.
コハクウンボク	Styrax shiraianus Makino						コハクウンボク	Styrax shiraianus Makino
コハコベ	Stellaria media (L.) Vill.						コハコベ	Stellaria media (L.) Vill.
コハシゴシダ	Thelypteris angustifrons (Miq.) Ching						コハシゴシダ	Thelypteris angustifrons (Miq.) Ching
コバイケイソウ	Veratrum stamineum Maxim.						コバイケイソウ	Veratrum stamineum Maxim.
コバギボウシ	Hosta sieboldii (Paxton) J.W.Ingram var. sieboldii f. spathulata (Miq.) W.G.Schmid						コバギボウシ	Hosta sieboldii (Paxton) J.W.Ingram var. sieboldii f. spathulata (Miq.) W.G.Schmid
コバザケシダ	Thelypteris taiwanensis (C.Chr.) K.Iwats.						コバザケシダ	Thelypteris taiwanensis (C.Chr.) K.Iwats.
コバナノガリヤス	Calamagrostis adpressiramea Ohwi						コバナノガリヤス	Calamagrostis adpressiramea Ohwi
コバノイシカグマ	Dennstaedtia zeylanica (Sw.) Zink ex Fraser-Jenk. et Kandel						コバノイシカグマ	Dennstaedtia zeylanica (Sw.) Zink ex Fraser-Jenk. et Kandel
コバノイチヤクソウ	Pyrola alpina Andres						コバノイチヤクソウ	Pyrola alpina Andres
コバノカナワラビ	Arachniodes sporadosora (Kunze) Nakaike						コバノカナワラビ	Arachniodes sporadosora (Kunze) Nakaike
コバノガマズミ	Viburnum erosum Thunb.						コバノガマズミ	Viburnum erosum Thunb.
コバノコゴメグサ	Euphrasia matsumurae Nakai						コバノコゴメグサ	Euphrasia matsumurae Nakai
コバノタツナミ	Scutellaria indica L. var. parvifolia (Makino) Makino						コバノタツナミ	Scutellaria indica L. var. parvifolia (Makino) Makino
コバノハナイカダ	Helwingia japonica (Thunb.) F.Dietr. var. parvifolia Makino						コバノハナイカダ	Helwingia japonica (Thunb.) F.Dietr. var. parvifolia Makino
コバノヒノキシダ	Asplenium anogrammoides Christ ex H.L_v.						コバノヒノキシダ	Asplenium anogrammoides Christ ex H.L_v.
コバノフユイチゴ	Rubus pectinellus Maxim.						コバノフユイチゴ	Rubus pectinellus Maxim.
コバノボタンヅル	Clematis pierotii Miq.						コバノボタンヅル	Clematis pierotii Miq.
コバノミツバツツジ	Rhododendron reticulatum D.Don ex G.Don						コバノミツバツツジ	Rhododendron reticulatum D.Don ex G.Don
コバンソウ	Briza maxima L.						コバンソウ	Briza maxima L.
コバンノキ	Phyllanthus flexuosus (Siebold et Zucc.) M_ll.Arg.						コバンノキ	Phyllanthus flexuosus (Siebold et Zucc.) M_ll.Arg.
コバンバニセジュズネノキ	Damnacanthus indicus C.F.Gaertn. var. lancifolius Makino f. oblongus (Koidz.) Sugim.						コバンバニセジュズネノキ	Damnacanthus indicus C.F.Gaertn. var. lancifolius Makino f. oblongus (Koidz.) Sugim.
コバンモチ	Elaeocarpus japonicus Siebold et Zucc.						コバンモチ	Elaeocarpus japonicus Siebold et Zucc.
コヒロハハナヤスリ	Ophioglossum petiolatum Hook.						コヒロハハナヤスリ	Ophioglossum petiolatum Hook.
コブガシ	Machilus kobu Maxim.						コブガシ	Machilus kobu Maxim.
コブシ	Magnolia kobus DC.						コブシ	Magnolia kobus DC.
コブナグサ	Arthraxon hispidus (Thunb.) Makino						コブナグサ	Arthraxon hispidus (Thunb.) Makino
コマガタケスグリ	Ribes japonicum Maxim.						コマガタケスグリ	Ribes japonicum Maxim.
コマツカサススキ	Scirpus fuirenoides Maxim.						コマツカサススキ	Scirpus fuirenoides Maxim.
コマツナギ	Indigofera pseudotinctoria Matsum.						コマツナギ	Indigofera pseudotinctoria Matsum.
コマツヨイグサ	Oenothera laciniata Hill						コマツヨイグサ	Oenothera laciniata Hill
コマユミ	Euonymus alatus (Thunb.) Siebold var. alatus f. striatus (Thunb.) Makino						コマユミ	Euonymus alatus (Thunb.) Siebold var. alatus f. striatus (Thunb.) Makino
コミカンソウ	Phyllanthus lepidocarpus Siebold et Zucc.						コミカンソウ	Phyllanthus lepidocarpus Siebold et Zucc.
コミネカエデ	Acer micranthum Siebold et Zucc.						コミネカエデ	Acer micranthum Siebold et Zucc.
コミヤマミズ	Pilea notata C.H.Wright						コミヤマミズ	Pilea notata C.H.Wright
コメガヤ	Melica nutans L.						コメガヤ	Melica nutans L.
コメススキ	Avenella flexuosa (L.) Drejer						コメススキ	Avenella flexuosa (L.) Drejer
コメツガ	Tsuga diversifolia (Maxim.) Mast.						コメツガ	Tsuga diversifolia (Maxim.) Mast.
コメツブウマゴヤシ	Medicago lupulina L.						コメツブウマゴヤシ	Medicago lupulina L.
コメツブツメクサ	Trifolium dubium Sibth.						コメツブツメクサ	Trifolium dubium Sibth.
コメナモミ	Sigesbeckia glabrescens (Makino) Makino						コメナモミ	Sigesbeckia glabrescens (Makino) Makino
コメヒシバ	Digitaria radicosa (J.Presl) Miq.						コメヒシバ	Digitaria radicosa (J.Presl) Miq.
コモウセンゴケ	Drosera spatulata Labill.						コモウセンゴケ	Drosera spatulata Labill.
コモチシダ	Woodwardia orientalis Sw.						コモチシダ	Woodwardia orientalis Sw.
コモチマンネングサ	Sedum bulbiferum Makino						コモチマンネングサ	Sedum bulbiferum Makino
コモチミヤマイラクサ	Laportea cuspidata (Wedd.) Friis f. bulbifera (Kitam.) Fukuoka et Kurosaki						コモチミヤマイラクサ	Laportea cuspidata (Wedd.) Friis f. bulbifera (Kitam.) Fukuoka et Kurosaki
コヤスノキ	Pittosporum illicioides Makino						コヤスノキ	Pittosporum illicioides Makino
コヤブデマリ	Viburnum plicatum Thunb. var. parvifolium Miq.						コヤブデマリ	Viburnum plicatum Thunb. var. parvifolium Miq.
コヨウラクツツジ	Rhododendron pentandrum (Maxim.) Craven						コヨウラクツツジ	Rhododendron pentandrum (Maxim.) Craven
コンゴウタケ	Pleioblastus kongosanensis Makino						コンゴウタケ	Pleioblastus kongosanensis Makino
コンロンカ	Mussaenda parviflora Miq.						コンロンカ	Mussaenda parviflora Miq.
コンロンソウ	Cardamine leucantha (Tausch) O.E.Schulz						コンロンソウ	Cardamine leucantha (Tausch) O.E.Schulz
ゴウソ	Carex maximowiczii Miq. var. maximowiczii						ゴウソ	Carex maximowiczii Miq. var. maximowiczii
ゴキヅル	Actinostemma tenerum Griff.						ゴキヅル	Actinostemma tenerum Griff.
ゴザダケシダ	Tapeinidium pinnatum (Cav.) C.Chr.						ゴザダケシダ	Tapeinidium pinnatum (Cav.) C.Chr.
ゴゼンタチバナ	Cornus canadensis L.						ゴゼンタチバナ	Cornus canadensis L.
ゴマ	Sesamum indicum L.						ゴマ	Sesamum indicum L.
ゴマキ	Viburnum sieboldii Miq.						ゴマキ	Viburnum sieboldii Miq.
ゴマナ	Aster glehnii F.Schmidt var. hondoensis Kitam.						ゴマナ	Aster glehnii F.Schmidt var. hondoensis Kitam.
ゴンズイ	Staphylea japonica (Thunb.) Mabb.						ゴンズイ	Staphylea japonica (Thunb.) Mabb.
サイコクキツネヤナギ	Salix vulpina Andersson subsp. alopochroa (Kimura) H.Ohashi et Yonek.						サイコクキツネヤナギ	Salix vulpina Andersson subsp. alopochroa (Kimura) H.Ohashi et Yonek.
サイコクヌカボ	Persicaria foliosa (H.Lindb.) Kitag. var. nikaii (Makino) H.Hara						サイコクヌカボ	Persicaria foliosa (H.Lindb.) Kitag. var. nikaii (Makino) H.Hara
サイゴクイノデ	Polystichum pseudomakinoi Tagawa						サイゴクイノデ	Polystichum pseudomakinoi Tagawa
サイゴクベニシダ	Dryopteris championii (Benth.) C.Chr. ex Ching						サイゴクベニシダ	Dryopteris championii (Benth.) C.Chr. ex Ching
サイゴクホングウシダ	Osmolindsaea japonica (Baker) Lehtonen et Christenh.						サイゴクホングウシダ	Osmolindsaea japonica (Baker) Lehtonen et Christenh.
サイゴクミツバツツジ	Rhododendron nudipes Nakai						サイゴクミツバツツジ	Rhododendron nudipes Nakai
サイハイラン	Cremastra appendiculata (D.Don) Makino var. variabilis (Blume) I.D.Lund						サイハイラン	Cremastra appendiculata (D.Don) Makino var. variabilis (Blume) I.D.Lund
サカキ	Cleyera japonica Thunb.						サカキ	Cleyera japonica Thunb.
サカキカズラ	Anodendron affine (Hook. et Arn.) Druce						サカキカズラ	Anodendron affine (Hook. et Arn.) Druce
サカゲイノデ	Polystichum retrosopaleaceum (Kodama) Tagawa						サカゲイノデ	Polystichum retrosopaleaceum (Kodama) Tagawa
サキシマフヨウ	Hibiscus makinoi Jotani et H.Ohba						サキシマフヨウ	Hibiscus makinoi Jotani et H.Ohba
サキモリイヌワラビ	Athyrium oblitescens Sa.Kurata						サキモリイヌワラビ	Athyrium oblitescens Sa.Kurata
サギゴケ	Mazus miquelii Makino						サギゴケ	Mazus miquelii Makino
サギソウ	Habenaria radiata (Thunb.) Spreng.						サギソウ	Habenaria radiata (Thunb.) Spreng.
サクラタデ	Persicaria odorata (Lour.) Soj_k subsp. conspicua (Nakai) Yonek.						サクラタデ	Persicaria odorata (Lour.) Soj_k subsp. conspicua (Nakai) Yonek.
サクラツツジ	Rhododendron tashiroi Maxim.						サクラツツジ	Rhododendron tashiroi Maxim.
サクラバハンノキ	Alnus trabeculosa Hand.-Mazz.						サクラバハンノキ	Alnus trabeculosa Hand.-Mazz.
ササガヤ	Leptatherum japonicum Franch. et Sav. var. japonicum						ササガヤ	Leptatherum japonicum Franch. et Sav. var. japonicum
ササクサ	Lophatherum gracile Brongn.						ササクサ	Lophatherum gracile Brongn.
ササノハスゲ	Carex pachygyna Franch. et Sav.						ササノハスゲ	Carex pachygyna Franch. et Sav.
ササバギンラン	Cephalanthera longibracteata Blume						ササバギンラン	Cephalanthera longibracteata Blume
ササバモ	Potamogeton wrightii Morong						ササバモ	Potamogeton wrightii Morong
ササユリ	Lilium japonicum Houtt.						ササユリ	Lilium japonicum Houtt.
サザンカ	Camellia sasanqua Thunb.						サザンカ	Camellia sasanqua Thunb.
サジガンクビソウ	Carpesium glossophyllum Maxim.						サジガンクビソウ	Carpesium glossophyllum Maxim.
サジラン	Loxogramme duclouxii Christ						サジラン	Loxogramme duclouxii Christ
サダソウ	Peperomia japonica Makino						サダソウ	Peperomia japonica Makino
サツキ	Rhododendron indicum (L.) Sweet						サツキ	Rhododendron indicum (L.) Sweet
サツキヒナノウスツボ	Scrophularia musashiensis Bonati						サツキヒナノウスツボ	Scrophularia musashiensis Bonati
サツマイナモリ	Ophiorrhiza japonica Blume						サツマイナモリ	Ophiorrhiza japonica Blume
サツマクジャク	Diplazium x satsumense Sa.Kurata						サツマクジャク	Diplazium x satsumense Sa.Kurata
サツマサンキライ	Smilax bracteata C.Presl var. bracteata						サツマサンキライ	Smilax bracteata C.Presl var. bracteata
サツマシケシダ	Deparia x birii Fraser-Jenk.						サツマシケシダ	Deparia x birii Fraser-Jenk.
サツマスゲ	Carex ligulata Nees						サツマスゲ	Carex ligulata Nees
サデクサ	Persicaria maackiana (Regel) Nakai						サデクサ	Persicaria maackiana (Regel) Nakai
サトメシダ	Athyrium deltoidofrons Makino						サトメシダ	Athyrium deltoidofrons Makino
サナエタデ	Persicaria lapathifolia (L.) Delarbre var. incana (Roth) H.Hara						サナエタデ	Persicaria lapathifolia (L.) Delarbre var. incana (Roth) H.Hara
サネカズラ	Kadsura japonica (L.) Dunal						サネカズラ	Kadsura japonica (L.) Dunal
サビバナナカマド	Sorbus commixta Hedl. var. rufoferruginea C.K.Schneid.						サビバナナカマド	Sorbus commixta Hedl. var. rufoferruginea C.K.Schneid.
サヤヌカグサ	Leersia sayanuka Ohwi						サヤヌカグサ	Leersia sayanuka Ohwi
サラサドウダン	Enkianthus campanulatus (Miq.) G.Nicholson						サラサドウダン	Enkianthus campanulatus (Miq.) G.Nicholson
サラシナショウマ	Cimicifuga simplex (DC.) Wormsk. ex Turcz.						サラシナショウマ	Cimicifuga simplex (DC.) Wormsk. ex Turcz.
サルトリイバラ	Smilax china L.						サルトリイバラ	Smilax china L.
サルナシ	Actinidia arguta (Siebold et Zucc.) Planch. ex Miq. var. arguta						サルナシ	Actinidia arguta (Siebold et Zucc.) Planch. ex Miq. var. arguta
サワアザミ	Cirsium yezoense (Maxim.) Makino						サワアザミ	Cirsium yezoense (Maxim.) Makino
サワオグルマ	Tephroseris pierotii (Miq.) Holub						サワオグルマ	Tephroseris pierotii (Miq.) Holub
サワオトギリ	Hypericum pseudopetiolatum R.Keller						サワオトギリ	Hypericum pseudopetiolatum R.Keller
サワギキョウ	Lobelia sessilifolia Lamb.						サワギキョウ	Lobelia sessilifolia Lamb.
サワギク	Nemosenecio nikoensis (Miq.) B.Nord.						サワギク	Nemosenecio nikoensis (Miq.) B.Nord.
サワグルミ	Pterocarya rhoifolia Siebold et Zucc.						サワグルミ	Pterocarya rhoifolia Siebold et Zucc.
サワシバ	Carpinus cordata Blume var. cordata						サワシバ	Carpinus cordata Blume var. cordata
サワシロギク	Aster rugulosus Maxim.						サワシロギク	Aster rugulosus Maxim.
サワダツ	Euonymus melananthus Franch. et Sav.						サワダツ	Euonymus melananthus Franch. et Sav.
サワトウガラシ	Deinostema violaceum (Maxim.) T.Yamaz.						サワトウガラシ	Deinostema violaceum (Maxim.) T.Yamaz.
サワハコベ	Stellaria diversiflora Maxim.						サワハコベ	Stellaria diversiflora Maxim.
サワヒヨドリ	Eupatorium lindleyanum DC.						サワヒヨドリ	Eupatorium lindleyanum DC.
サワフタギ	Symplocos sawafutagi Nagam.						サワフタギ	Symplocos sawafutagi Nagam.
サンインクワガタ	Veronica muratae T.Yamaz.						サンインクワガタ	Veronica muratae T.Yamaz.
サンインシロカネソウ	Dichocarpum nipponicum (Franch.) W.T.Wang et P.K.Hsiao var. sarmentosum (Ohwi) Tamura et K.Kosuge						サンインシロカネソウ	Dichocarpum nipponicum (Franch.) W.T.Wang et P.K.Hsiao var. sarmentosum (Ohwi) Tamura et K.Kosuge
サンインヒキオコシ	Isodon shikokianus (Makino) H.Hara var. occidentalis Murata						サンインヒキオコシ	Isodon shikokianus (Makino) H.Hara var. occidentalis Murata
サンカクイ	Schoenoplectus triqueter (L.) Palla						サンカクイ	Schoenoplectus triqueter (L.) Palla
サンカクヅル	Vitis flexuosa Thunb.						サンカクヅル	Vitis flexuosa Thunb.
サンカクホングウシダ	Lindsaea javanensis Blume						サンカクホングウシダ	Lindsaea javanensis Blume
サンカヨウ	Diphylleia grayi F.Schmidt						サンカヨウ	Diphylleia grayi F.Schmidt
サンショウ	Zanthoxylum piperitum (L.) DC.						サンショウ	Zanthoxylum piperitum (L.) DC.
サンショウソウ	Pellionia radicans (Siebold et Zucc.) Wedd. var. minima (Makino) Hatus.						サンショウソウ	Pellionia radicans (Siebold et Zucc.) Wedd. var. minima (Makino) Hatus.
サンヨウアオイ	Asarum hexalobum F.Maek. var. hexalobum						サンヨウアオイ	Asarum hexalobum F.Maek. var. hexalobum
ザイフリボク	Amelanchier asiatica (Siebold et Zucc.) Endl. ex Walp.						ザイフリボク	Amelanchier asiatica (Siebold et Zucc.) Endl. ex Walp.
ザクロソウ	Trigastrotheca stricta (L.) Thulin						ザクロソウ	Trigastrotheca stricta (L.) Thulin
シイモチ	Ilex buergeri Miq.						シイモチ	Ilex buergeri Miq.
シオカゼテンツキ	Fimbristylis spathacea Roth						シオカゼテンツキ	Fimbristylis spathacea Roth
シオガマギク	Pedicularis resupinata L.						シオガマギク	Pedicularis resupinata L.
シオクグ	Carex scabrifolia Steud.						シオクグ	Carex scabrifolia Steud.
シオジ	Fraxinus platypoda Oliv.						シオジ	Fraxinus platypoda Oliv.
シオデ	Smilax riparia A.DC.						シオデ	Smilax riparia A.DC.
シカクイ	Eleocharis wichurae Boeck.						シカクイ	Eleocharis wichurae Boeck.
シキミ	Illicium anisatum L.						シキミ	Illicium anisatum L.
シグレヤナギ	Salix x eriocataphylla Kimura						シグレヤナギ	Salix x eriocataphylla Kimura
シケシダ	Deparia japonica (Thunb.) M.Kato						シケシダ	Deparia japonica (Thunb.) M.Kato
シケチシダ	Athyrium decurrentialatum (Hook.) Copel.						シケチシダ	Athyrium decurrentialatum (Hook.) Copel.
シコクスミレ	Viola shikokiana Makino						シコクスミレ	Viola shikokiana Makino
シコクノガリヤス	Calamagrostis tashiroi Ohwi subsp. sikokiana (Ohwi) Tateoka						シコクノガリヤス	Calamagrostis tashiroi Ohwi subsp. sikokiana (Ohwi) Tateoka
シコクママコナ	Melampyrum laxum Miq. var. laxum						シコクママコナ	Melampyrum laxum Miq. var. laxum
シシアクチ	Ardisia quinquegona Blume						シシアクチ	Ardisia quinquegona Blume
シシウド	Angelica pubescens Maxim.						シシウド	Angelica pubescens Maxim.
シシガシラ	Struthiopteris niponica (Kunze) Nakai						シシガシラ	Struthiopteris niponica (Kunze) Nakai
シシラン	Haplopteris flexuosa (F_e) E.H.Crane						シシラン	Haplopteris flexuosa (F_e) E.H.Crane
シソバタツナミ	Scutellaria laeteviolacea Koidz.						シソバタツナミ	Scutellaria laeteviolacea Koidz.
シチトウハナワラビ	Botrychium atrovirens (Sahashi) M.Kato						シチトウハナワラビ	Botrychium atrovirens (Sahashi) M.Kato
シナガワハギ	Melilotus officinalis (L.) Pall. subsp. suaveolens (Ledeb.) H.Ohashi						シナガワハギ	Melilotus officinalis (L.) Pall. subsp. suaveolens (Ledeb.) H.Ohashi
シナダレスズメガヤ	Eragrostis curvula (Schrad.) Nees						シナダレスズメガヤ	Eragrostis curvula (Schrad.) Nees
シナノオトギリ	Hypericum senanense Maxim. subsp. senanense						シナノオトギリ	Hypericum senanense Maxim. subsp. senanense
シナノキ	Tilia japonica (Miq.) Simonk.						シナノキ	Tilia japonica (Miq.) Simonk.
シナノタイゲキ	Euphorbia sinanensis (Hurus.) T.Kuros. et H.Ohashi						シナノタイゲキ	Euphorbia sinanensis (Hurus.) T.Kuros. et H.Ohashi
シナノナデシコ	Dianthus shinanensis (Yatabe) Makino						シナノナデシコ	Dianthus shinanensis (Yatabe) Makino
シノブ	Davallia mariesii T.Moore ex Baker						シノブ	Davallia mariesii T.Moore ex Baker
シノブカグマ	Arachniodes mutica (Franch. et Sav.) Ohwi						シノブカグマ	Arachniodes mutica (Franch. et Sav.) Ohwi
シハイスミレ	Viola violacea Makino var. violacea						シハイスミレ	Viola violacea Makino var. violacea
シバ	Zoysia japonica Steud.						シバ	Zoysia japonica Steud.
シバスゲ	Carex nervata Franch. et Sav.						シバスゲ	Carex nervata Franch. et Sav.
シバニッケイ	Cinnamomum doederleinii Engl.						シバニッケイ	Cinnamomum doederleinii Engl.
シバハギ	Grona heterocarpa (L.) H.Ohashi et K.Ohashi						シバハギ	Grona heterocarpa (L.) H.Ohashi et K.Ohashi
シバヤナギ	Salix japonica Thunb.						シバヤナギ	Salix japonica Thunb.
シマイスノキ	Distylium lepidotum Nakai						シマイスノキ	Distylium lepidotum Nakai
シマイズセンリョウ	Maesa perlaria (Lour.) Merr. var. formosana (Mez) Yuen P.Yang						シマイズセンリョウ	Maesa perlaria (Lour.) Merr. var. formosana (Mez) Yuen P.Yang
シマイボクサ	Murdannia loriformis (Hassk.) R.S.Rao et Kammathy						シマイボクサ	Murdannia loriformis (Hassk.) R.S.Rao et Kammathy
シマエンジュ	Maackia tashiroi (Yatabe) Makino						シマエンジュ	Maackia tashiroi (Yatabe) Makino
シマキケマン	Corydalis balansae Prain						シマキケマン	Corydalis balansae Prain
シマギョクシンカ	Tarenna subsessilis (A.Gray) T.It_						シマギョクシンカ	Tarenna subsessilis (A.Gray) T.It_
シマクグ	Cyperus cyperinus (Vahl) J.V.Suringar						シマクグ	Cyperus cyperinus (Vahl) J.V.Suringar
シマシャジン	Adenophora tashiroi (Makino et Nakai) Makino et Nakai						シマシャジン	Adenophora tashiroi (Makino et Nakai) Makino et Nakai
シマスズメノヒエ	Paspalum dilatatum Poir.						シマスズメノヒエ	Paspalum dilatatum Poir.
シマソナレムグラ	Leptopetalum biflorum (L.) Neupane et N.Wikstr.						シマソナレムグラ	Leptopetalum biflorum (L.) Neupane et N.Wikstr.
シマタイミンタチバナ	Myrsine maximowiczii (Koidz.) E.Walker						シマタイミンタチバナ	Myrsine maximowiczii (Koidz.) E.Walker
シマツユクサ	Commelina diffusa Burm.f.						シマツユクサ	Commelina diffusa Burm.f.
シマニシキソウ	Euphorbia hirta L.						シマニシキソウ	Euphorbia hirta L.
シマノガリヤス	Calamagrostis autumnalis Koidz. subsp. insularis (Honda) Tateoka						シマノガリヤス	Calamagrostis autumnalis Koidz. subsp. insularis (Honda) Tateoka
シマフジバカマ	Eupatorium luchuense Nakai						シマフジバカマ	Eupatorium luchuense Nakai
シマミサオノキ	Aidia canthioides (Champ. ex Benth.) Masam.						シマミサオノキ	Aidia canthioides (Champ. ex Benth.) Masam.
シマモクセイ	Osmanthus insularis Koidz.						シマモクセイ	Osmanthus insularis Koidz.
シマモチ	Ilex mertensii Maxim.						シマモチ	Ilex mertensii Maxim.
シモツケ	Spiraea japonica L.f.						シモツケ	Spiraea japonica L.f.
シモツケソウ	Filipendula multijuga Maxim.						シモツケソウ	Filipendula multijuga Maxim.
シモツケヌリトラノオ	Asplenium boreale (Ohwi ex Sa.Kurata) Nakaike						シモツケヌリトラノオ	Asplenium boreale (Ohwi ex Sa.Kurata) Nakaike
シモバシラ	Keiskea japonica Miq.						シモバシラ	Keiskea japonica Miq.
シャクジョウソウ	Hypopitys monotropa Crantz						シャクジョウソウ	Hypopitys monotropa Crantz
シャシャンボ	Vaccinium bracteatum Thunb.						シャシャンボ	Vaccinium bracteatum Thunb.
シャリンバイ	Rhaphiolepis indica (L.) Lindl. var. umbellata (Thunb.) H.Ohashi						シャリンバイ	Rhaphiolepis indica (L.) Lindl. var. umbellata (Thunb.) H.Ohashi
シュウブンソウ	Aster verticillatus (Reinw.) Brouillet, Semple et Y.L.Chen						シュウブンソウ	Aster verticillatus (Reinw.) Brouillet, Semple et Y.L.Chen
シュスラン	Goodyera velutina Maxim.						シュスラン	Goodyera velutina Maxim.
シュンラン	Cymbidium goeringii (Rchb.f.) Rchb.f.						シュンラン	Cymbidium goeringii (Rchb.f.) Rchb.f.
ショウジョウスゲ	Carex blepharicarpa Franch.						ショウジョウスゲ	Carex blepharicarpa Franch.
ショウジョウバカマ	Heloniopsis orientalis (Thunb.) Tanaka						ショウジョウバカマ	Heloniopsis orientalis (Thunb.) Tanaka
ショウベンノキ	Turpinia ternata Nakai						ショウベンノキ	Turpinia ternata Nakai
シライトソウ	Chionographis japonica Maxim.						シライトソウ	Chionographis japonica Maxim.
シラカシ	Quercus myrsinifolia Blume						シラカシ	Quercus myrsinifolia Blume
シラキ	Neoshirakia japonica (Siebold et Zucc.) Esser						シラキ	Neoshirakia japonica (Siebold et Zucc.) Esser
シラゲガヤ	Holcus lanatus L.						シラゲガヤ	Holcus lanatus L.
シラコスゲ	Carex rhizopoda Maxim.						シラコスゲ	Carex rhizopoda Maxim.
シラスゲ	Carex alopecuroides D.Don var. chlorostachya C.B.Clarke						シラスゲ	Carex alopecuroides D.Don var. chlorostachya C.B.Clarke
シラタマカズラ	Psychotria serpens L.						シラタマカズラ	Psychotria serpens L.
シラタマノキ	Gaultheria pyroloides Hook.f. et Thomson ex Miq.						シラタマノキ	Gaultheria pyroloides Hook.f. et Thomson ex Miq.
シラネアオイ	Glaucidium palmatum Siebold et Zucc.						シラネアオイ	Glaucidium palmatum Siebold et Zucc.
シラネアザミ	Saussurea nikoensis Franch. et Sav.						シラネアザミ	Saussurea nikoensis Franch. et Sav.
シラネセンキュウ	Angelica polymorpha Maxim.						シラネセンキュウ	Angelica polymorpha Maxim.
シラネワラビ	Dryopteris expansa (C.Presl) Fraser-Jenk. et Jermy						シラネワラビ	Dryopteris expansa (C.Presl) Fraser-Jenk. et Jermy
シラビソ	Abies veitchii Lindl.						シラビソ	Abies veitchii Lindl.
シラヤマギク	Aster scaber Thunb.						シラヤマギク	Aster scaber Thunb.
シロウマイノデ	Polystichum x shin-tashiroi Sa.Kurata						シロウマイノデ	Polystichum x shin-tashiroi Sa.Kurata
シロウマオウギ	Astragalus shiroumensis Makino						シロウマオウギ	Astragalus shiroumensis Makino
シロザ	Chenopodium album L.						シロザ	Chenopodium album L.
シロダモ	Neolitsea sericea (Blume) Koidz.						シロダモ	Neolitsea sericea (Blume) Koidz.
シロツメクサ	Trifolium repens L.						シロツメクサ	Trifolium repens L.
シロバナカモメヅル	Vincetoxicum sublanceolatum (Miq.) Maxim. var. macranthum Maxim.						シロバナカモメヅル	Vincetoxicum sublanceolatum (Miq.) Maxim. var. macranthum Maxim.
シロバナサクラタデ	Persicaria japonica (Meisn.) Nakai ex Ohki var. japonica						シロバナサクラタデ	Persicaria japonica (Meisn.) Nakai ex Ohki var. japonica
シロバナタンポポ	Taraxacum albidum Dahlst.						シロバナタンポポ	Taraxacum albidum Dahlst.
シロバナトウウチソウ	Sanguisorba albiflora (Makino) Makino						シロバナトウウチソウ	Sanguisorba albiflora (Makino) Makino
シロバナニガナ	Ixeridium dentatum (Thunb.) Tzvelev subsp. nipponicum (Nakai) Pak et Kawano var. albiflorum (Makino) Tzvelev						シロバナニガナ	Ixeridium dentatum (Thunb.) Tzvelev subsp. nipponicum (Nakai) Pak et Kawano var. albiflorum (Makino) Tzvelev
シロバナネコノメソウ	Chrysosplenium album Maxim. var. album						シロバナネコノメソウ	Chrysosplenium album Maxim. var. album
シロモジ	Lindera triloba (Siebold et Zucc.) Blume						シロモジ	Lindera triloba (Siebold et Zucc.) Blume
シロヤシオ	Rhododendron quinquefolium Bisset et S.Moore						シロヤシオ	Rhododendron quinquefolium Bisset et S.Moore
シロヤナギ	Salix dolichostyla Seemen subsp. dolichostyla						シロヤナギ	Salix dolichostyla Seemen subsp. dolichostyla
シロヤマシダ	Diplazium hachijoense Nakai						シロヤマシダ	Diplazium hachijoense Nakai
シロヤマゼンマイ	Osmunda banksiifolia (C.Presl) Kuhn						シロヤマゼンマイ	Osmunda banksiifolia (C.Presl) Kuhn
シロヨメナ	Aster leiophyllus Franch. et Sav. var. leiophyllus						シロヨメナ	Aster leiophyllus Franch. et Sav. var. leiophyllus
シンエダウチホングウシダ	Lindsaea orbiculata (Lam.) Mett. ex Kuhn var. commixta (Tagawa) K.U.Kramer						シンエダウチホングウシダ	Lindsaea orbiculata (Lam.) Mett. ex Kuhn var. commixta (Tagawa) K.U.Kramer
シンテンウラボシ	Leptochilus x shintenensis (Hayata) Nakaike						シンテンウラボシ	Leptochilus x shintenensis (Hayata) Nakaike
シンミズヒキ	Persicaria neofiliformis (Nakai) Ohki						シンミズヒキ	Persicaria neofiliformis (Nakai) Ohki
ジガバチソウ	Liparis krameri Franch. et Sav. var. krameri						ジガバチソウ	Liparis krameri Franch. et Sav. var. krameri
ジャケツイバラ	Biancaea decapetala (Roth) O.Deg.						ジャケツイバラ	Biancaea decapetala (Roth) O.Deg.
ジャコウソウ	Chelonopsis moschata Miq.						ジャコウソウ	Chelonopsis moschata Miq.
ジャニンジン	Cardamine impatiens L. var. impatiens						ジャニンジン	Cardamine impatiens L. var. impatiens
ジャノヒゲ	Ophiopogon japonicus (Thunb.) Ker Gawl.						ジャノヒゲ	Ophiopogon japonicus (Thunb.) Ker Gawl.
ジャヤナギ	Salix eriocarpa Franch. et Sav.						ジャヤナギ	Salix eriocarpa Franch. et Sav.
ジュウニヒトエ	Ajuga nipponensis Makino						ジュウニヒトエ	Ajuga nipponensis Makino
ジュウモンジシダ	Polystichum tripteron (Kunze) C.Presl						ジュウモンジシダ	Polystichum tripteron (Kunze) C.Presl
ジュズスゲ	Carex ischnostachya Steud. var. ischnostachya						ジュズスゲ	Carex ischnostachya Steud. var. ischnostachya
ジュズダマ	Coix lacryma-jobi L. var. lacryma-jobi						ジュズダマ	Coix lacryma-jobi L. var. lacryma-jobi
ジュンサイ	Brasenia schreberi J.F.Gmel.						ジュンサイ	Brasenia schreberi J.F.Gmel.
ジロボウエンゴサク	Corydalis decumbens (Thunb.) Pers.						ジロボウエンゴサク	Corydalis decumbens (Thunb.) Pers.
ジンジソウ	Saxifraga cortusifolia Siebold et Zucc.						ジンジソウ	Saxifraga cortusifolia Siebold et Zucc.
ジンバイソウ	Platanthera florentii Franch. et Sav.						ジンバイソウ	Platanthera florentii Franch. et Sav.
スイカズラ	Lonicera japonica Thunb.						スイカズラ	Lonicera japonica Thunb.
スイバ	Rumex acetosa L.						スイバ	Rumex acetosa L.
スカシタゴボウ	Rorippa palustris (L.) Besser						スカシタゴボウ	Rorippa palustris (L.) Besser
スカシユリ	Lilium maculatum Thunb.						スカシユリ	Lilium maculatum Thunb.
スギ	Cryptomeria japonica (L.f.) D.Don						スギ	Cryptomeria japonica (L.f.) D.Don
スギカズラ	Lycopodium annotinum L.						スギカズラ	Lycopodium annotinum L.
スギナ	Equisetum arvense L.						スギナ	Equisetum arvense L.
スジヒトツバ	Cheiropleuria integrifolia (D.C.Eaton ex Hook.) M.Kato, Y.Yatabe, Sahashi et N.Murak.						スジヒトツバ	Cheiropleuria integrifolia (D.C.Eaton ex Hook.) M.Kato, Y.Yatabe, Sahashi et N.Murak.
ススキ	Miscanthus sinensis Andersson						ススキ	Miscanthus sinensis Andersson
スズコウジュ	Perillula reptans Maxim.						スズコウジュ	Perillula reptans Maxim.
スズサイコ	Vincetoxicum pycnostelma Kitag.						スズサイコ	Vincetoxicum pycnostelma Kitag.
スズシロソウ	Arabis flagellosa Miq.						スズシロソウ	Arabis flagellosa Miq.
スズタケ	Sasa borealis (Hack.) Makino et Shibata						スズタケ	Sasa borealis (Hack.) Makino et Shibata
スズメウリ	Zehneria japonica (Thunb.) H.Y.Liu						スズメウリ	Zehneria japonica (Thunb.) H.Y.Liu
スズメノエンドウ	Vicia hirsuta (L.) Gray						スズメノエンドウ	Vicia hirsuta (L.) Gray
スズメノカタビラ	Poa annua L.						スズメノカタビラ	Poa annua L.
スズメノコビエ	Paspalum scrobiculatum L. var. orbiculare (G.Forst.) Hack.						スズメノコビエ	Paspalum scrobiculatum L. var. orbiculare (G.Forst.) Hack.
スズメノチャヒキ	Bromus japonicus Thunb.						スズメノチャヒキ	Bromus japonicus Thunb.
スズメノテッポウ	Alopecurus aequalis Sobol. var. amurensis (Kom.) Ohwi						スズメノテッポウ	Alopecurus aequalis Sobol. var. amurensis (Kom.) Ohwi
スズメノトウガラシ	Vandellia anagallis (Burm.f.) T.Yamaz. var. verbenifolia (Colsm.) T.Yamaz.						スズメノトウガラシ	Vandellia anagallis (Burm.f.) T.Yamaz. var. verbenifolia (Colsm.) T.Yamaz.
スズメノヒエ	Paspalum thunbergii Kunth						スズメノヒエ	Paspalum thunbergii Kunth
スズメノヤリ	Luzula capitata (Miq.) Miq. ex Kom.						スズメノヤリ	Luzula capitata (Miq.) Miq. ex Kom.
スダジイ	Castanopsis sieboldii (Makino) Hatus. ex T.Yamaz. et Mashiba subsp. sieboldii						スダジイ	Castanopsis sieboldii (Makino) Hatus. ex T.Yamaz. et Mashiba subsp. sieboldii
スナヅル	Cassytha filiformis L.						スナヅル	Cassytha filiformis L.
スノキ	Vaccinium smallii A.Gray var. glabrum Koidz.						スノキ	Vaccinium smallii A.Gray var. glabrum Koidz.
スブタ	Blyxa echinosperma (C.B.Clarke) Hook.f.						スブタ	Blyxa echinosperma (C.B.Clarke) Hook.f.
スミレ	Viola mandshurica W.Becker						スミレ	Viola mandshurica W.Becker
スミレサイシン	Viola vaginata Maxim.						スミレサイシン	Viola vaginata Maxim.
ズイナ	Itea japonica Oliv.						ズイナ	Itea japonica Oliv.
ズダヤクシュ	Tiarella polyphylla D.Don						ズダヤクシュ	Tiarella polyphylla D.Don
ズミ	Malus toringo (Siebold) Siebold ex de Vriese						ズミ	Malus toringo (Siebold) Siebold ex de Vriese
セイタカアワダチソウ	Solidago altissima L.						セイタカアワダチソウ	Solidago altissima L.
セイタカシケシダ	Deparia dimorphophylla (Koidz.) M.Kato						セイタカシケシダ	Deparia dimorphophylla (Koidz.) M.Kato
セイタカトウヒレン	Saussurea tanakae Franch. et Sav. ex Maxim.						セイタカトウヒレン	Saussurea tanakae Franch. et Sav. ex Maxim.
セイタカフモトシケシダ	Deparia dimorphophylla (Koidz.) M.Kato x D. pseudoconilii (Seriz.) Seriz.						セイタカフモトシケシダ	Deparia dimorphophylla (Koidz.) M.Kato x D. pseudoconilii (Seriz.) Seriz.
セイタカホラゴケ	Vandenboschia x quelpaertensis (Nakai) Ebihara						セイタカホラゴケ	Vandenboschia x quelpaertensis (Nakai) Ebihara
セイタカヨシ	Phragmites karka (Retz.) Trin. ex Steud.						セイタカヨシ	Phragmites karka (Retz.) Trin. ex Steud.
セイバンモロコシ	Sorghum halepense (L.) Pers.						セイバンモロコシ	Sorghum halepense (L.) Pers.
セイヨウタンポポ	Taraxacum officinale Weber ex F.H.Wigg.						セイヨウタンポポ	Taraxacum officinale Weber ex F.H.Wigg.
セキショウ	Acorus gramineus Sol. ex Aiton						セキショウ	Acorus gramineus Sol. ex Aiton
セキショウモ	Vallisneria natans (Lour.) H.Hara var. natans						セキショウモ	Vallisneria natans (Lour.) H.Hara var. natans
セキヤノアキチョウジ	Isodon effusus (Maxim.) H.Hara						セキヤノアキチョウジ	Isodon effusus (Maxim.) H.Hara
セトガヤ	Alopecurus japonicus Steud.						セトガヤ	Alopecurus japonicus Steud.
セリバシオガマ	Pedicularis keiskei Franch. et Sav.						セリバシオガマ	Pedicularis keiskei Franch. et Sav.
センジュガンピ	Silene gracillima Rohrb.						センジュガンピ	Silene gracillima Rohrb.
センダン	Melia azedarach L.						センダン	Melia azedarach L.
センダングサ	Bidens biternata (Lour.) Merr. et Sherff						センダングサ	Bidens biternata (Lour.) Merr. et Sherff
セントウソウ	Chamaele decumbens (Thunb.) Makino						セントウソウ	Chamaele decumbens (Thunb.) Makino
センニンソウ	Clematis terniflora DC.						センニンソウ	Clematis terniflora DC.
センブリ	Swertia japonica (Schult.) Makino						センブリ	Swertia japonica (Schult.) Makino
センボンヤリ	Leibnitzia anandria (L.) Turcz.						センボンヤリ	Leibnitzia anandria (L.) Turcz.
センリョウ	Sarcandra glabra (Thunb.) Nakai						センリョウ	Sarcandra glabra (Thunb.) Nakai
ゼンテイカ	Hemerocallis middendorffii Trautv. et C.A.Mey. var. esculenta (Koidz.) Ohwi						ゼンテイカ	Hemerocallis middendorffii Trautv. et C.A.Mey. var. esculenta (Koidz.) Ohwi
ゼンマイ	Osmunda japonica Thunb.						ゼンマイ	Osmunda japonica Thunb.
ソクシンラン	Aletris spicata (Thunb.) Franch.						ソクシンラン	Aletris spicata (Thunb.) Franch.
ソクズ	Sambucus chinensis Lindl.						ソクズ	Sambucus chinensis Lindl.
ソコベニヒルガオ	Ipomoea littoralis Blume						ソコベニヒルガオ	Ipomoea littoralis Blume
ソテツホラゴケ	Cephalomanes javanicum (Blume) Bosch var. asplenioides (C.Chr.) K.Iwats.						ソテツホラゴケ	Cephalomanes javanicum (Blume) Bosch var. asplenioides (C.Chr.) K.Iwats.
ソナレムグラ	Leptopetalum coreanum (H.L_v.) Naiki et Ohi-Toma var. coreanum						ソナレムグラ	Leptopetalum coreanum (H.L_v.) Naiki et Ohi-Toma var. coreanum
ソバナ	Adenophora remotiflora (Siebold et Zucc.) Miq.						ソバナ	Adenophora remotiflora (Siebold et Zucc.) Miq.
ソメモノカズラ	Marsdenia tinctoria R.Br. var. tomentosa Masam.						ソメモノカズラ	Marsdenia tinctoria R.Br. var. tomentosa Masam.
ソヨゴ	Ilex pedunculosa Miq.						ソヨゴ	Ilex pedunculosa Miq.
タイミンタチバナ	Myrsine seguinii H.L_v.						タイミンタチバナ	Myrsine seguinii H.L_v.
タイワンカモノハシ	Ischaemum aristatum L. var. aristatum						タイワンカモノハシ	Ischaemum aristatum L. var. aristatum
タイワンヒヨドリ	Eupatorium formosanum Hayata						タイワンヒヨドリ	Eupatorium formosanum Hayata
タカクマヒキオコシ	Isodon shikokianus (Makino) H.Hara var. intermedius (Kud_) Murata						タカクマヒキオコシ	Isodon shikokianus (Makino) H.Hara var. intermedius (Kud_) Murata
タカサゴキジノオ	Plagiogyria adnata (Blume) Bedd.						タカサゴキジノオ	Plagiogyria adnata (Blume) Bedd.
タカサブロウ	Eclipta thermalis Bunge						タカサブロウ	Eclipta thermalis Bunge
タカトウダイ	Euphorbia lasiocaula Boiss.						タカトウダイ	Euphorbia lasiocaula Boiss.
タカネコウボウ	Anthoxanthum horsfieldii (Kunth ex Benn.) Mez ex Reeder var. japonicum (Maxim.) Veldkamp						タカネコウボウ	Anthoxanthum horsfieldii (Kunth ex Benn.) Mez ex Reeder var. japonicum (Maxim.) Veldkamp
タカネサトメシダ	Athyrium pinetorum Tagawa						タカネサトメシダ	Athyrium pinetorum Tagawa
タカネニガナ	Ixeridium alpicola (Takeda) Pak et Kawano						タカネニガナ	Ixeridium alpicola (Takeda) Pak et Kawano
タカネヒカゲノカズラ	Lycopodium sitchense Rupr. var. nikoense (Franch. et Sav.) Takeda						タカネヒカゲノカズラ	Lycopodium sitchense Rupr. var. nikoense (Franch. et Sav.) Takeda
タカネマスクサ	Carex planata Franch. et Sav. var. planata						タカネマスクサ	Carex planata Franch. et Sav. var. planata
タカネヤハズハハコ	Anaphalis alpicola Makino						タカネヤハズハハコ	Anaphalis alpicola Makino
タカノツメ	Gamblea innovans (Siebold et Zucc.) C.B.Shang, Lowry et Frodin						タカノツメ	Gamblea innovans (Siebold et Zucc.) C.B.Shang, Lowry et Frodin
タカワラビ	Cibotium barometz (L.) J.Sm.						タカワラビ	Cibotium barometz (L.) J.Sm.
タガネソウ	Carex siderosticta Hance						タガネソウ	Carex siderosticta Hance
タガラシ	Ranunculus sceleratus L.						タガラシ	Ranunculus sceleratus L.
タケシマラン	Streptopus streptopoides (Ledeb.) Frye et Rigg subsp. japonicus (Maxim.) Utech et Kawano						タケシマラン	Streptopus streptopoides (Ledeb.) Frye et Rigg subsp. japonicus (Maxim.) Utech et Kawano
タケニグサ	Macleaya cordata (Willd.) R.Br.						タケニグサ	Macleaya cordata (Willd.) R.Br.
タコノアシ	Penthorum chinense Pursh						タコノアシ	Penthorum chinense Pursh
タシロスゲ	Carex sociata Boott						タシロスゲ	Carex sociata Boott
タチアザミ	Cirsium inundatum Makino						タチアザミ	Cirsium inundatum Makino
タチイヌノフグリ	Veronica arvensis L.						タチイヌノフグリ	Veronica arvensis L.
タチカメバソウ	Trigonotis guilielmii (A.Gray) A.Gray ex G_rke						タチカメバソウ	Trigonotis guilielmii (A.Gray) A.Gray ex G_rke
タチカモジ	Elymus racemifer (Steud.) Tzvelev var. japonensis (Honda) Osada						タチカモジ	Elymus racemifer (Steud.) Tzvelev var. japonensis (Honda) Osada
タチカモメヅル	Vincetoxicum glabrum (Nakai) Kitag.						タチカモメヅル	Vincetoxicum glabrum (Nakai) Kitag.
タチクラマゴケ	Selaginella nipponica Franch. et Sav.						タチクラマゴケ	Selaginella nipponica Franch. et Sav.
タチシオデ	Smilax nipponica Miq.						タチシオデ	Smilax nipponica Miq.
タチシノブ	Onychium japonicum (Thunb.) Kunze						タチシノブ	Onychium japonicum (Thunb.) Kunze
タチスゲ	Carex maculata Boott						タチスゲ	Carex maculata Boott
タチタネツケバナ	Cardamine fallax (O.E.Schulz) Nakai						タチタネツケバナ	Cardamine fallax (O.E.Schulz) Nakai
タチツボスミレ	Viola grypoceras A.Gray var. grypoceras						タチツボスミレ	Viola grypoceras A.Gray var. grypoceras
タチネコノメソウ	Chrysosplenium tosaense (Makino) Makino ex Sut_						タチネコノメソウ	Chrysosplenium tosaense (Makino) Makino ex Sut_
タチヒメワラビ	Thelypteris bukoensis (Tagawa) Ching						タチヒメワラビ	Thelypteris bukoensis (Tagawa) Ching
タチヤナギ	Salix triandra L. subsp. nipponica (Franch. et Sav.) A.K.Skvortsov						タチヤナギ	Salix triandra L. subsp. nipponica (Franch. et Sav.) A.K.Skvortsov
タツノツメガヤ	Dactyloctenium aegyptium (L.) P.Beauv.						タツノツメガヤ	Dactyloctenium aegyptium (L.) P.Beauv.
タテヤマウツボグサ	Prunella prunelliformis (Maxim.) Makino						タテヤマウツボグサ	Prunella prunelliformis (Maxim.) Makino
タテヤマスゲ	Carex aphyllopus K_k. var. aphyllopus						タテヤマスゲ	Carex aphyllopus K_k. var. aphyllopus
タテヤマヌカボ	Agrostis tateyamensis Tateoka						タテヤマヌカボ	Agrostis tateyamensis Tateoka
タテヤマリンドウ	Gentiana thunbergii (G.Don) Griseb. var. minor Maxim.						タテヤマリンドウ	Gentiana thunbergii (G.Don) Griseb. var. minor Maxim.
タニイヌワラビ	Athyrium otophorum (Miq.) Koidz.						タニイヌワラビ	Athyrium otophorum (Miq.) Koidz.
タニウツギ	Weigela hortensis (Siebold et Zucc.) K.Koch						タニウツギ	Weigela hortensis (Siebold et Zucc.) K.Koch
タニガワスゲ	Carex forficula Franch. et Sav.						タニガワスゲ	Carex forficula Franch. et Sav.
タニギキョウ	Peracarpa carnosa (Wall.) Hook.f. et Thomson						タニギキョウ	Peracarpa carnosa (Wall.) Hook.f. et Thomson
タニソバ	Persicaria nepalensis (Meisn.) H.Gross						タニソバ	Persicaria nepalensis (Meisn.) H.Gross
タニタデ	Circaea erubescens Franch. et Sav.						タニタデ	Circaea erubescens Franch. et Sav.
タニヘゴ	Dryopteris tokyoensis (Makino) C.Chr.						タニヘゴ	Dryopteris tokyoensis (Makino) C.Chr.
タヌキマメ	Crotalaria sessiliflora L.						タヌキマメ	Crotalaria sessiliflora L.
タヌキモ	Utricularia japonica Makino						タヌキモ	Utricularia japonica Makino
タヌキラン	Carex podogyna Franch. et Sav.						タヌキラン	Carex podogyna Franch. et Sav.
タネツケバナ	Cardamine occulta Hornem.						タネツケバナ	Cardamine occulta Hornem.
タブノキ	Machilus thunbergii Siebold et Zucc.						タブノキ	Machilus thunbergii Siebold et Zucc.
タマアジサイ	Hydrangea involucrata Siebold						タマアジサイ	Hydrangea involucrata Siebold
タマガヤツリ	Cyperus difformis L.						タマガヤツリ	Cyperus difformis L.
タマガワホトトギス	Tricyrtis latifolia Maxim.						タマガワホトトギス	Tricyrtis latifolia Maxim.
タマシケシダ	Deparia japonica (Thunb.) M.Kato x D. pseudoconilii (Seriz.) Seriz. var. pseudoconilii						タマシケシダ	Deparia japonica (Thunb.) M.Kato x D. pseudoconilii (Seriz.) Seriz. var. pseudoconilii
タマシダ	Nephrolepis cordifolia (L.) C.Presl						タマシダ	Nephrolepis cordifolia (L.) C.Presl
タマツリスゲ	Carex filipes Franch. et Sav. var. filipes						タマツリスゲ	Carex filipes Franch. et Sav. var. filipes
タマブキ	Parasenecio farfarifolius (Siebold et Zucc.) H.Koyama var. bulbiferus (Maxim.) H.Koyama						タマブキ	Parasenecio farfarifolius (Siebold et Zucc.) H.Koyama var. bulbiferus (Maxim.) H.Koyama
タマミゾイチゴツナギ	Poa acroleuca Steud. f. submoniliformis (Makino) T.Koyama						タマミゾイチゴツナギ	Poa acroleuca Steud. f. submoniliformis (Makino) T.Koyama
タムシバ	Magnolia salicifolia (Siebld et Zucc.) Maxim.						タムシバ	Magnolia salicifolia (Siebld et Zucc.) Maxim.
タムラソウ	Serratula insularis Iljin						タムラソウ	Serratula insularis Iljin
タラノキ	Aralia elata (Miq.) Seem.						タラノキ	Aralia elata (Miq.) Seem.
タンキリマメ	Rhynchosia volubilis Lour.						タンキリマメ	Rhynchosia volubilis Lour.
タンザワヒゴタイ	Saussurea hisauchii Nakai						タンザワヒゴタイ	Saussurea hisauchii Nakai
タンナサワフタギ	Symplocos coreana (H.L_v.) Ohwi						タンナサワフタギ	Symplocos coreana (H.L_v.) Ohwi
ダイコン	Raphanus sativus L.						ダイコン	Raphanus sativus L.
ダイコンソウ	Geum japonicum Thunb.						ダイコンソウ	Geum japonicum Thunb.
ダイセンスゲ	Carex daisenensis Nakai						ダイセンスゲ	Carex daisenensis Nakai
ダイセンミツバツツジ	Rhododendron lagopus Nakai var. lagopus						ダイセンミツバツツジ	Rhododendron lagopus Nakai var. lagopus
ダイモンジソウ	Saxifraga fortunei Hook.f. var. alpina (Matsum. et Nakai) Nakai						ダイモンジソウ	Saxifraga fortunei Hook.f. var. alpina (Matsum. et Nakai) Nakai
ダンコウバイ	Lindera obtusiloba Blume						ダンコウバイ	Lindera obtusiloba Blume
ダンドボロギク	Erechtites hieraciifolius (L.) Raf. ex DC.						ダンドボロギク	Erechtites hieraciifolius (L.) Raf. ex DC.
チカラシバ	Pennisetum alopecuroides (L.) Spreng.						チカラシバ	Pennisetum alopecuroides (L.) Spreng.
チガヤ	Imperata cylindrica (L.) Raeusch. var. koenigii (Retz.) Pilg.						チガヤ	Imperata cylindrica (L.) Raeusch. var. koenigii (Retz.) Pilg.
チゴザサ	Isachne globosa (Thunb.) Kuntze						チゴザサ	Isachne globosa (Thunb.) Kuntze
チゴユリ	Disporum smilacinum A.Gray						チゴユリ	Disporum smilacinum A.Gray
チシャノキ	Ehretia acuminata R.Br. var. obovata (Lindl.) I.M.Johnst.						チシャノキ	Ehretia acuminata R.Br. var. obovata (Lindl.) I.M.Johnst.
チダケサシ	Astilbe microphylla Knoll						チダケサシ	Astilbe microphylla Knoll
チチコグサ	Gnaphalium japonicum Thunb.						チチコグサ	Gnaphalium japonicum Thunb.
チチコグサモドキ	Gamochaeta pensylvanica (Willd.) Cabrera						チチコグサモドキ	Gamochaeta pensylvanica (Willd.) Cabrera
チチブヒョウタンボク	Lonicera ramosissima Franch. et Sav. ex Maxim. var. ramosissima f. glabrata (Nakai) H.Hara						チチブヒョウタンボク	Lonicera ramosissima Franch. et Sav. ex Maxim. var. ramosissima f. glabrata (Nakai) H.Hara
チヂミザサ	Oplismenus undulatifolius (Ard.) Roem. et Schult.						チヂミザサ	Oplismenus undulatifolius (Ard.) Roem. et Schult.
チトセカズラ	Gardneria multiflora Makino						チトセカズラ	Gardneria multiflora Makino
チドリノキ	Acer carpinifolium Siebold et Zucc.						チドリノキ	Acer carpinifolium Siebold et Zucc.
チマキザサ	Sasa palmata (Lat.-Marl. ex Burb.) E.G.Camus						チマキザサ	Sasa palmata (Lat.-Marl. ex Burb.) E.G.Camus
チャガヤツリ	Cyperus amuricus Maxim.						チャガヤツリ	Cyperus amuricus Maxim.
チャセンシダ	Asplenium trichomanes L.						チャセンシダ	Asplenium trichomanes L.
チャボイノデ	Polystichum igaense Tagawa						チャボイノデ	Polystichum igaense Tagawa
チャボガヤ	Torreya nucifera Siebold et Zucc. var. radicans Nakai						チャボガヤ	Torreya nucifera Siebold et Zucc. var. radicans Nakai
チャボヘゴ	Cyathea metteniana (Hance) C.Chr. et Tardieu						チャボヘゴ	Cyathea metteniana (Hance) C.Chr. et Tardieu
チャルメルソウ	Mitella stylosa auct. non H.Boissieu						チャルメルソウ	Mitella stylosa auct. non H.Boissieu
チュウゴクザサ	Sasa tyuhgokensis Makino						チュウゴクザサ	Sasa tyuhgokensis Makino
チョウジギク	Arnica mallotopus Makino						チョウジギク	Arnica mallotopus Makino
チョウジザクラ	Cerasus apetala (Siebold et Zucc.) Masam. et S.Suzuki var. tetsuyae H.Ohba						チョウジザクラ	Cerasus apetala (Siebold et Zucc.) Masam. et S.Suzuki var. tetsuyae H.Ohba
チョウジタデ	Ludwigia epilobioides Maxim. subsp. epilobioides						チョウジタデ	Ludwigia epilobioides Maxim. subsp. epilobioides
チョウセンガリヤス	Cleistogenes hackelii (Honda) Honda						チョウセンガリヤス	Cleistogenes hackelii (Honda) Honda
ツガザクラ	Phyllodoce nipponica Makino						ツガザクラ	Phyllodoce nipponica Makino
ツクシイヌワラビ	Athyrium kuratae Seriz.						ツクシイヌワラビ	Athyrium kuratae Seriz.
ツクシイワヘゴ	Dryopteris commixta Tagawa						ツクシイワヘゴ	Dryopteris commixta Tagawa
ツクシガシワ	Vincetoxicum macrophyllum Siebold et Zucc.						ツクシガシワ	Vincetoxicum macrophyllum Siebold et Zucc.
ツクシショウジョウバカマ	Heloniopsis breviscapa Maxim. var. breviscapa						ツクシショウジョウバカマ	Heloniopsis breviscapa Maxim. var. breviscapa
ツクシスズメノカタビラ	Poa crassinervis Honda						ツクシスズメノカタビラ	Poa crassinervis Honda
ツクシノキシノブ	Lepisorus tosaensis (Makino) H.It_						ツクシノキシノブ	Lepisorus tosaensis (Makino) H.It_
ツクシハギ	Lespedeza homoloba Nakai						ツクシハギ	Lespedeza homoloba Nakai
ツクシミノボロスゲ	Carex nubigena D.Don subsp. albata (Boott ex Franch. et Sav.) T.Koyama var. franchetiana Ohwi						ツクシミノボロスゲ	Carex nubigena D.Don subsp. albata (Boott ex Franch. et Sav.) T.Koyama var. franchetiana Ohwi
ツクシメナモミ	Sigesbeckia orientalis L.						ツクシメナモミ	Sigesbeckia orientalis L.
ツクバキンモンソウ	Ajuga yesoensis Maxim. ex Franch. et Sav. var. tsukubana Nakai						ツクバキンモンソウ	Ajuga yesoensis Maxim. ex Franch. et Sav. var. tsukubana Nakai
ツクバグミ	Elaeagnus montana Makino var. ovata (Maxim.) Araki						ツクバグミ	Elaeagnus montana Makino var. ovata (Maxim.) Araki
ツクバスゲ	Carex hirtifructus K_k.						ツクバスゲ	Carex hirtifructus K_k.
ツクバネ	Buckleya lanceolata (Siebold et Zucc.) Miq.						ツクバネ	Buckleya lanceolata (Siebold et Zucc.) Miq.
ツクバネウツギ	Abelia spathulata Siebold et Zucc. var. spathulata						ツクバネウツギ	Abelia spathulata Siebold et Zucc. var. spathulata
ツクバネガシ	Quercus sessilifolia Blume						ツクバネガシ	Quercus sessilifolia Blume
ツクバネソウ	Paris tetraphylla A.Gray						ツクバネソウ	Paris tetraphylla A.Gray
ツゲ	Buxus microphylla Siebold et Zucc. var. japonica (M_ll.Arg. ex Miq.) Rehder et E.H.Wilson						ツゲ	Buxus microphylla Siebold et Zucc. var. japonica (M_ll.Arg. ex Miq.) Rehder et E.H.Wilson
ツゲモチ	Ilex goshiensis Hayata						ツゲモチ	Ilex goshiensis Hayata
ツゲモドキ	Putranjiva matsumurae Koidz.						ツゲモドキ	Putranjiva matsumurae Koidz.
ツシマママコナ	Melampyrum roseum Maxim. var. roseum						ツシマママコナ	Melampyrum roseum Maxim. var. roseum
ツタ	Parthenocissus tricuspidata (Siebold et Zucc.) Planch.						ツタ	Parthenocissus tricuspidata (Siebold et Zucc.) Planch.
ツタウルシ	Toxicodendron orientale Greene subsp. orientale						ツタウルシ	Toxicodendron orientale Greene subsp. orientale
ツチアケビ	Cyrtosia septentrionalis (Rchb.f.) Garay						ツチアケビ	Cyrtosia septentrionalis (Rchb.f.) Garay
ツノハシバミ	Corylus sieboldiana Blume var. sieboldiana						ツノハシバミ	Corylus sieboldiana Blume var. sieboldiana
ツブラジイ	Castanopsis cuspidata (Thunb.) Schottky						ツブラジイ	Castanopsis cuspidata (Thunb.) Schottky
ツボクサ	Centella asiatica (L.) Urb.						ツボクサ	Centella asiatica (L.) Urb.
ツボスミレ	Viola verecunda A.Gray var. verecunda						ツボスミレ	Viola verecunda A.Gray var. verecunda
ツマトリソウ	Trientalis europaea L.						ツマトリソウ	Trientalis europaea L.
ツメクサ	Sagina japonica (Sw.) Ohwi						ツメクサ	Sagina japonica (Sw.) Ohwi
ツヤナシイノデ	Polystichum ovatopaleaceum (Kodama) Sa.Kurata var. ovatopaleaceum						ツヤナシイノデ	Polystichum ovatopaleaceum (Kodama) Sa.Kurata var. ovatopaleaceum
ツユクサ	Commelina communis L.						ツユクサ	Commelina communis L.
ツリガネツツジ	Rhododendron benhallii Craven						ツリガネツツジ	Rhododendron benhallii Craven
ツリガネニンジン	Adenophora triphylla (Thunb.) A.DC. subsp. aperticampanulata Kitam.						ツリガネニンジン	Adenophora triphylla (Thunb.) A.DC. subsp. aperticampanulata Kitam.
ツリバナ	Euonymus oxyphyllus Miq. var. oxyphyllus						ツリバナ	Euonymus oxyphyllus Miq. var. oxyphyllus
ツリフネソウ	Impatiens textorii Miq.						ツリフネソウ	Impatiens textorii Miq.
ツルアジサイ	Hydrangea petiolaris Siebold et Zucc.						ツルアジサイ	Hydrangea petiolaris Siebold et Zucc.
ツルアリドオシ	Mitchella undulata Siebold et Zucc.						ツルアリドオシ	Mitchella undulata Siebold et Zucc.
ツルウメモドキ	Celastrus orbiculatus Thunb. var. orbiculatus						ツルウメモドキ	Celastrus orbiculatus Thunb. var. orbiculatus
ツルカノコソウ	Valeriana flaccidissima Maxim.						ツルカノコソウ	Valeriana flaccidissima Maxim.
ツルグミ	Elaeagnus glabra Thunb.						ツルグミ	Elaeagnus glabra Thunb.
ツルコウジ	Ardisia pusilla A.DC.						ツルコウジ	Ardisia pusilla A.DC.
[truncated: 923 more rows]
