# Supplementary material for: Development of a system for the automated identification of herbarium specimens with high accuracy
Source: Sci Rep. 2022 May 16;12:8066. doi: 10.1038/s41598-022-11450-y (PMC9110755; doi:10.1038/s41598-022-11450-y)
Supplement: Supplementary file 2 — Supplementary Information 2. [file 41598_2022_11450_MOESM2_ESM.zip › Supplimentary data_2/Results.xlsx]

## Sheet: Sheet1
	recall	precision	fscore	testnum	class
0	0.925926	0.892857	0.909091	28	Phacelurus latifolius (Steud.) Ohwi
1	0.873684	0.943182	0.907104	176	Polystichum longifrons Sa.Kurata
2	0.833333	0.925926	0.877193	27	Plagiogyria x wakabae Sa.Kurata ex Nakaike
3	0.709677	0.956522	0.814815	23	Pteris laurisilvicola Sa.Kurata
4	0.916667	0.6875	0.785714	16	Carex hondoensis Ohwi
5	0.714286	0.384615	0.5	13	Cyperus brevifolius (Rottb.) Hassk. var. brevifolius
6	0.9	1	0.947368	18	Mitrasacme pygmaea R.Br.
7	0.93617	0.93617	0.93617	47	Rubus x pseudohakonensis Sugim.
8	0.970588	0.942857	0.956522	35	Thelypteris acuminata (Houtt.) C.V.Morton x T. parasitica (L.) Tardieu
9	0.882353	0.909091	0.895522	33	Thelypteris japonica (Baker) Ching x T. musashiensis (Hiyama) Nakato, Sahashi et M.Kato
10	0.836364	0.851852	0.844037	54	Viola hondoensis W.Becker et H.Boissieu
11	0.85	0.809524	0.829268	42	Elymus racemifer (Steud.) Tzvelev var. racemifer
12	0.892857	0.806452	0.847458	31	Machilus japonica Siebold et Zucc. ex Blume
13	0.95614	0.939655	0.947826	116	Asplenium wilfordii Mett.
14	0.833333	0.892857	0.862069	28	Cyperus nipponicus Franch. et Sav. var. nipponicus
15	0.988889	0.967391	0.978022	92	Aucuba japonica Thunb. var. japonica
16	0.823529	0.823529	0.823529	17	Juncus papillosus Franch. et Sav.
17	0.886179	0.865079	0.875502	126	Carex leucochlora Bunge var. leucochlora
18	0.840909	0.822222	0.831461	45	Fraxinus lanuginosa Koidz. f. serrata (Nakai) Murata
19	0.575	0.958333	0.71875	24	Cocculus trilobus (Thunb.) DC.
20	0.875	0.933333	0.903226	15	Arisaema tosaense Makino
21	0.904762	0.95	0.926829	20	Goniophlebium niponicum (Mett.) Bedd.
22	1	0.909091	0.952381	11	Alpinia intermedia Gagnep.
23	0.791667	0.826087	0.808511	23	Ilex macropoda Miq.
24	1	0.888889	0.941176	45	Thelypteris japonica (Baker) Ching f. viridescens (Makino) H.It_
25	1	1	1	11	Carex insaniae Koidz. var. papillaticulmis (Ohwi) Ohwi
26	0.938567	0.985663	0.961538	279	Crepidomanes latealatum (Bosch) Copel.
27	0.914286	1	0.955224	64	Pilea pumila (L.) A.Gray
28	1	1	1	34	Litsea cubeba (Lour.) Pers.
29	0.929825	0.883333	0.905983	60	Quercus acuta Thunb.
30	1	0.636364	0.777778	11	Bischofia javanica Blume
31	0.878788	0.892308	0.885496	65	Carpinus laxiflora (Siebold et Zucc.) Blume
32	0.865854	0.922078	0.893082	77	Astilbe thunbergii (Siebold et Zucc.) Miq. var. thunbergii
33	0.888889	0.923077	0.90566	52	Boehmeria silvestrii (Pamp.) W.T.Wang
34	0.978261	0.9375	0.957447	48	Rubia akane Nakai
35	0.72	0.818182	0.765957	22	Viola phalacrocarpa Maxim.
36	1	0.869565	0.930233	23	Botrychium nipponicum Makino
37	0.910256	0.922078	0.916129	77	Epilobium pyrricholophum Franch. et Sav.
38	0.695652	0.8	0.744186	20	Scutellaria rubropunctata Hayata
39	1	0.846154	0.916667	13	Ilex sugerokii Maxim. var. brevipedunculata (Maxim.) S.Y.Hu
40	0.928571	0.896552	0.912281	58	Mallotus japonicus (L.f.) M_ll.Arg.
41	0.866667	0.866667	0.866667	15	Diplazium x okudairaeoides Sa.Kurata
42	1	0.941176	0.969697	34	Gaultheria adenothrix (Miq.) Maxim.
43	0.945946	0.945946	0.945946	74	Thalictrum minus L. var. hypoleucum (Siebold et Zucc.) Miq.
44	1	0.642857	0.782609	14	Salvia glabrescens (Franch. et Sav.) Makino
45	0.833333	0.806452	0.819672	31	Elaeagnus umbellata Thunb. var. umbellata
46	0.84127	0.963636	0.898305	55	Isodon longitubus (Miq.) Kud_
47	0.857143	0.947368	0.9	19	Ulmus parvifolia Jacq.
48	0.912088	0.932584	0.922222	89	Setaria faberi R.A.W.Herrm.
49	0.917355	0.948718	0.932773	117	Solidago virgaurea L. subsp. asiatica (Nakai ex H.Hara) Kitam. ex H.Hara
50	0.791667	0.904762	0.844444	21	Salvia japonica Thunb.
51	0.870968	0.9	0.885246	30	Lactuca indica L. var. laciniata (Houtt.) H.Hara
52	0.933333	0.777778	0.848485	18	Aster sugimotoi Kitam.
53	0.871795	0.73913	0.8	46	Digitaria violascens Link
54	0.777778	0.5	0.608696	14	Sagittaria aginashi Makino
55	0.914286	0.864865	0.888889	37	Vaccinium japonicum Miq.
56	0.785714	0.846154	0.814815	13	Akebia quinata (Houtt.) Decne.
57	0.96	1	0.979592	24	Goodyera henryi Rolfe
58	0.75	1	0.857143	18	Viola rossii Hemsl.
59	0.966102	0.934426	0.95	61	Swertia bimaculata (Siebold et Zucc.) Hook.f. et Thomson ex C.B.Clarke
60	0.923077	0.923077	0.923077	13	Ficus superba (Miq.) Miq. var. japonica Miq.
61	0.894737	0.68	0.772727	25	Zanthoxylum piperitum (L.) DC. f. inerme (Makino) Makino
62	0.684211	0.684211	0.684211	19	Ostrya japonica Sarg.
63	1	0.636364	0.777778	11	Acer argutum Maxim.
64	0.7	0.75	0.724138	28	Saussurea savatieri (Franch.) Franch. ex Kadota
65	1	0.972973	0.986301	37	Gentiana sikokiana Maxim.
66	0.985507	0.918919	0.951049	74	Microstegium vimineum (Trin.) A.Camus f. vimineum
67	0.863248	0.918182	0.889868	110	Polystichum fibrillosopaleaceum (Kodama) Tagawa
68	0.764706	0.866667	0.8125	15	Thujopsis dolabrata (L.f.) Siebold et Zucc. var. dolabrata
69	1	0.980392	0.990099	51	Lycopodium complanatum L.
70	0.974359	0.863636	0.915663	44	Aria alnifolia (Siebold et Zucc.) Decne.
71	0.962963	0.962963	0.962963	27	Leymus duthiei (Stapf) Y.H.Zhou et H.Q.Zhang ex C.Yen, J.L.Yang et B.R.Baum subsp. longearistatus (Hack.) Y.H.Zhou et H.Q.Zhang var. longearistatus (Hack.) Y.H.Zhou et H.Q.Zhang ex C.Yen, J.L.Yang et B.R.Baum
72	1	1	1	14	Erigeron thunbergii A.Gray subsp. thunbergii
73	0.709677	0.6875	0.698413	32	Sasaella ramosa (Makino) Makino
74	0.888889	0.941176	0.914286	17	Carex lasiolepis Franch.
75	0.944444	0.894737	0.918919	57	Carex shimidzensis Franch.
76	0.689655	0.666667	0.677966	30	Pleioblastus chino (Franch. et Sav.) Makino
77	0.989362	0.978947	0.984127	95	Pieris japonica (Thunb.) D.Don ex G.Don subsp. japonica
78	0.921053	0.921053	0.921053	38	Dinebra chinensis (L.) P.M.Peterson et N.Snow
79	0.938462	0.910448	0.924242	67	Cyperus flavidus Retz.
80	0.873239	0.885714	0.879433	70	Carex thunbergii Steud. var. thunbergii
81	0.846154	0.891892	0.868421	37	Vandellia micrantha (D.Don) Eb.Fisch., Sch_ferh. et Kai M_ll.
82	0.882353	0.9375	0.909091	16	Crepidiastrum keiskeanum (Maxim.) Nakai
83	0.77551	0.808511	0.791667	47	Lindernia procumbens (Krock.) Philcox
84	0.878788	0.828571	0.852941	35	Carex dimorpholepis Steud.
85	0.736842	0.777778	0.756757	18	Diplazium donianum (Mett.) Tardieu var. aphanoneuron (Ohwi) Tagawa
86	1	0.75	0.857143	12	Viola mandshurica W.Becker var. triangularis (Franch. et Sav.) M.Mizush.
87	0.916667	0.916667	0.916667	12	Hamamelis japonica Siebold et Zucc. var. bitchuensis (Makino) Ohwi
88	1	0.933333	0.965517	15	Syzygium buxifolium Hook. et Arn.
89	0.969388	0.969388	0.969388	98	Scirpus wichurae Boeck. f. concolor (Maxim.) Ohwi
90	0.893939	0.893939	0.893939	66	Spodiopogon cotulifer (Thunb.) Hack.
91	0.947368	0.947368	0.947368	114	Lindera praecox (Siebold et Zucc.) Blume
92	0.764706	1	0.866667	13	Enkianthus subsessilis (Miq.) Makino
93	0.851852	0.884615	0.867925	26	Quercus variabilis Blume
94	0.987552	0.995816	0.991667	239	Pteris dispar Kunze
95	1	1	1	11	Symplocos formosana Brand
96	0.982759	0.966102	0.974359	59	Gynostemma pentaphyllum (Thunb.) Makino
97	0.941176	0.941176	0.941176	17	Vitis saccharifera Makino
98	0.935484	0.90625	0.920635	32	Polygonatum odoratum (Mill.) Druce var. pluriflorum (Miq.) Ohwi
99	0.975124	0.994924	0.984925	197	Zostera marina L.
100	0.933333	1	0.965517	14	Thelypteris griffithii (Hook.f. et Thomson) C.F.Reed var. wilfordii (Hook.) C.M.Kuo
101	0.873418	0.92	0.896104	75	Lindernia dubia (L.) Pennell subsp. major (Pursh) Pennell
102	0.878788	0.90625	0.892308	32	Solanum emulans Raf.
103	0.761905	0.842105	0.8	19	Bidens frondosa L.
104	0.931818	0.97619	0.953488	42	Cuscuta campestris Yuncker
105	1	1	1	22	Geranium carolinianum L.
106	0.948276	0.873016	0.909091	63	Quercus glauca Thunb.
107	0.925926	0.961538	0.943396	26	Thelypteris torresiana (Gaudich.) Alston var. torresiana
108	0.823529	0.875	0.848485	16	Lonicera strophiophora Franch.
109	1	1	1	20	Boykinia lycoctonifolia (Maxim.) Engl.
110	0.88	0.814815	0.846154	27	Viola betonicifolia Sm. var. albescens (Nakai) F.Maek. et T.Hashim.
111	0.90625	1	0.95082	29	Dysphania ambrosioides (L.) Mosyakin et Clemants
112	0.926829	0.926829	0.926829	41	Damnacanthus indicus C.F.Gaertn. var. indicus
113	0.875	0.972222	0.921053	36	Gonocarpus micranthus Thunb.
114	0.888889	0.941176	0.914286	17	Carex sachalinensis F.Schmidt var. arimaensis (Ohwi) Ohwi
115	0.956522	1	0.977778	22	Codonacanthus pauciflorus (Nees) Nees
116	0.944444	1	0.971429	17	Sicyos angulatus L.
117	0.928571	1	0.962963	13	Rumex conglomeratus Murray
118	0.965517	1	0.982456	28	Desmodium paniculatum (L.) DC.
119	0.970588	0.846154	0.90411	39	Meliosma myriantha Siebold et Zucc.
120	0.6875	0.846154	0.758621	13	Idesia polycarpa Maxim.
121	0.780488	0.914286	0.842105	35	Epimedium grandiflorum C.Morren
122	0.862745	0.916667	0.888889	48	Cyperus polystachyos Rottb.
123	1	0.95	0.974359	20	Rhynchospora rubra (Lour.) Makino
124	0.65625	0.777778	0.711864	27	Scutellaria laeteviolacea Koidz.
125	0.909091	0.869565	0.888889	23	Physaliastrum echinatum (Yatabe) Makino
126	0.956522	0.785714	0.862745	28	Juncus decipiens (Buchenau) Nakai
127	1	0.928571	0.962963	14	Cynanchum caudatum (Miq.) Maxim.
128	0.960474	0.972	0.966203	250	Microlepia strigosa (Thunb.) C.Presl
129	0.969697	0.969697	0.969697	33	Persicaria perfoliata (L.) H.Gross
130	0.96	1	0.979592	24	Drosera lunata Buch.-Ham. ex DC.
131	0.923077	0.857143	0.888889	14	Schima wallichii (DC.) Korth. subsp. noronhae (Reinw. ex Blume) Bloemb.
132	0.925926	0.833333	0.877193	30	Distylium racemosum Siebold et Zucc.
133	0.6	0.461538	0.521739	13	Athyrium x amagipedis Sa.Kurata
134	0.943662	0.917808	0.930556	73	Maesa japonica (Thunb.) Moritzi et Zoll.
135	1	1	1	11	Eschenbachia japonica (Thunb.) Koster
136	0.952381	0.909091	0.930233	22	Cyrtomium atropunctatum Sa.Kurata
137	0.916667	0.846154	0.88	13	Chrysanthemum pacificum Nakai
138	0.8	0.888889	0.842105	18	Fimbristylis pacifica Ohwi
139	0.92	0.958333	0.938776	72	Frangula crenata (Siebold et Zucc.) Miq.
140	1	1	1	12	Limonium wrightii (Hance) Kuntze var. arbusculum (Maxim.) H.Hara
141	0.909091	0.909091	0.909091	11	Cocculus laurifolius DC.
142	0.906977	0.886364	0.896552	44	Fimbristylis sieboldii Miq. ex Franch. et Sav.
143	0.823529	0.933333	0.875	15	Pogonatherum crinitum (Thunb.) Kunth
144	0.90625	0.966667	0.935484	30	Amorpha fruticosa L.
145	0.861538	0.875	0.868217	64	Fallopia japonica (Houtt.) Ronse Decr. var. japonica
146	0.976562	0.954198	0.965251	131	Acer pictum Thunb. subsp. dissectum (Wesm.) H.Ohashi
147	0.932203	0.774648	0.846154	71	Poa sphondylodes Trin.
148	0.981132	0.945455	0.962963	55	Pyrola japonica Klenze ex Alef.
149	0.976744	1	0.988235	42	Anemone nikoensis Maxim.
150	0.925926	0.988701	0.956284	177	Athyrium crenulatoserrulatum Makino
151	0.8	0.827586	0.813559	58	Carex leucochlora Bunge var. gracillima (Akiyama) Katsuy.
152	0.952381	0.909091	0.930233	22	Rhynchospora faberi C.B.Clarke
153	0.911111	0.97619	0.942529	42	Eriocaulon decemflorum Maxim.
154	0.961538	0.833333	0.892857	30	Carex fernaldiana H.L_v. et Vaniot
155	0.944444	1	0.971429	17	Bulbostylis densa (Wall.) Hand.-Mazz. var. densa
156	0.645161	0.740741	0.689655	27	Potamogeton berchtoldii Fieber
157	0.913043	0.913043	0.913043	23	Pseudopyxis depressa Miq.
158	0.958333	0.958333	0.958333	24	Setaria chondrachne (Steud.) Honda
159	0.631579	0.631579	0.631579	19	Ilex serrata Thunb. f. argutidens (Miq.) Sa.Kurata
160	0.971429	0.918919	0.944444	37	Maackia amurensis Rupr. et Maxim.
161	0.795455	0.777778	0.786517	45	Neolitsea aciculata (Blume) Koidz.
162	0.869565	0.9375	0.902256	64	Rorippa indica (L.) Hiern
163	0.996142	0.97729	0.986626	1321	Pentarhizidium orientale (Hook.) Hayata
164	0.925926	0.833333	0.877193	30	Cyperus cyperoides (L.) Kuntze
165	0.833333	0.576923	0.681818	26	Mosla scabra (Thunb.) C.Y.Wu et H.W.Li
166	0.875	0.777778	0.823529	27	Salix integra Thunb.
167	0.857143	1	0.923077	12	Stachys aspera Michx. var. hispidula (Regel) Vorosch.
168	0.72973	0.870968	0.794118	31	Padus buergeriana (Miq.) T.T.Y_ et T.C.Ku
169	0.963636	0.913793	0.938053	58	Zanthoxylum schinifolium Siebold et Zucc. var. schinifolium
170	0.992471	0.993151	0.992811	1460	Dennstaedtia hirsuta (Sw.) Mett.
171	0.857143	0.84375	0.850394	64	Carpinus tschonoskii Maxim.
172	0.947368	0.9	0.923077	20	Cimicifuga biternata (Siebold et Zucc.) Miq.
173	0.928571	0.962963	0.945455	54	Equisetum palustre L.
174	0.931034	1	0.964286	27	Swertia tosaensis Makino
175	0.918519	0.918519	0.918519	135	Persicaria longiseta (Bruijn) Kitag.
176	0.84	0.857143	0.848485	49	Utricularia australis R.Br.
177	0.903226	0.727273	0.805755	77	Asplenium tripteropus Nakai
178	0.875	0.875	0.875	32	Ilex crenata Thunb. var. crenata
179	0.622222	0.823529	0.708861	34	Clinopodium micranthum (Regel) H.Hara var. micranthum
180	0.826087	0.826087	0.826087	23	Parasenecio aidzuensis (Koidz.) Kadota
181	0.97	0.979798	0.974874	99	Equisetum ramosissimum Desf.
182	1	0.842105	0.914286	19	Draba nemorosa L.
183	0.954545	0.954545	0.954545	66	Rhynchospora chinensis auct. non Nees et Meyen
184	0.95	0.904762	0.926829	42	Eriocaulon miquelianum K_rn.
185	1	0.875	0.933333	16	Veronica polita Fr. var. lilacina (T.Yamaz.) T.Yamaz.
186	0.919643	0.927928	0.923767	111	Echinochloa crus-galli (L.) P.Beauv. var. crus-galli
187	0.909091	0.952381	0.930233	21	Amaranthus blitum L.
188	0.725	0.90625	0.805556	32	Ficus erecta Thunb. var. erecta
189	0.84	0.875	0.857143	48	Fagus japonica Maxim.
190	0.928571	0.696429	0.795918	56	Solanum nigrum L.
191	0.822222	0.925	0.870588	40	Schoenoplectiella juncoides (Roxb.) Lye
192	0.857143	0.967742	0.909091	31	Bromus catharticus Vahl
193	0.952381	0.952381	0.952381	21	Artemisia keiskeana Miq.
194	0.998573	0.97493	0.98661	1436	Anisocampium niponicum (Mett.) Y.C.Liu, W.L.Chiou et M.Kato
195	0.940476	0.975309	0.957576	81	Achyranthes bidentata Blume var. japonica Miq.
196	0.993902	0.963072	0.978245	2708	Polystichum polyblepharon (Roem. ex Kunze) C.Presl
197	0.97667	0.965409	0.971007	954	Polystichum tagawanum Sa.Kurata
198	0.998259	0.986242	0.992215	1163	Pteris multifida Poir.
199	0.627451	0.8	0.703297	40	Sasa tsuboiana Makino
200	0.988372	0.994152	0.991254	171	Thelypteris esquirolii (Christ) Ching
201	0.981481	0.963636	0.972477	55	Spiraea dasyantha Bunge
202	0.875	0.823529	0.848485	17	Tilingia holopetala (Maxim.) Kitag.
203	0.888889	0.857143	0.872727	28	Milium effusum L.
204	0.857143	0.545455	0.666667	11	Libanotis ugoensis (Koidz.) Kitag. var. japonica (H.Boissieu) T.Yamaz.
205	0.9	1	0.947368	18	Murdannia keisak (Hassk.) Hand.-Mazz.
206	0.848101	0.881579	0.864516	76	Ligustrum obtusifolium Siebold et Zucc.
207	0.888889	0.923077	0.90566	26	Vincetoxicum japonicum (C.Morren et Decne.) Decne.
208	0.928571	0.928571	0.928571	14	Urtica thunbergiana Siebold et Zucc.
209	1	1	1	10	Lygodium microphyllum (Cav.) R.Br.
210	1	1	1	17	Acer palmatum Thunb.
211	0.916667	0.709677	0.8	31	Epilobium amurense Hausskn. subsp. cephalostigma (Hausskn.) C.J.Chen, Hoch et P.H.Raven
212	1	1	1	26	Nephrophyllidium crista-galli (Menzies ex Hook.) Gilg subsp. japonicum (Franch.) Yonek. et H.Ohashi
213	0.96	1	0.979592	24	Chrysanthemum rupestre Matsum. et Koidz.
214	0.973684	1	0.986667	37	Shortia uniflora (Maxim.) Maxim.
215	0.909091	0.833333	0.869565	24	Hypericum senanense Maxim. subsp. mutiloides (R.Keller) N.Robson
216	1	0.962963	0.981132	27	Pyrrosia hastata (Houtt.) Ching
217	0.862745	0.907216	0.884422	97	Schizocodon soldanelloides Siebold et Zucc. var. soldanelloides
218	0.983855	0.938402	0.960591	1039	Coniogramme intermedia Hieron.
219	0.918425	0.967407	0.94228	675	Coniogramme japonica (Thunb.) Diels
220	0.955556	0.977273	0.966292	44	Hydrangea hydrangeoides (Siebold et Zucc.) B.Schulz
221	0.958333	0.884615	0.92	26	Triantha japonica (Miq.) Baker
222	0.965517	0.923077	0.94382	91	Polystichum ovatopaleaceum (Kodama) Sa.Kurata var. coraiense (Christ ex H.L_v.) Sa.Kurata
223	0.76	0.76	0.76	25	Carex stenantha Franch. et Sav. var. stenantha
224	0.818182	1	0.9	18	Euphorbia jolkinii Boiss.
225	0.981818	0.964286	0.972973	56	Conandron ramondioides Siebold et Zucc.
226	0.954545	1	0.976744	21	Stellaria nipponica Ohwi var. nipponica
227	0.980952	0.965625	0.973228	320	Woodsia polystichoides D.C.Eaton
228	0.952381	0.989011	0.97035	182	Asplenium tenuicaule Hayata
229	0.973684	1	0.986667	37	Epigaea asiatica Maxim.
230	0.909091	0.909091	0.909091	11	Leucothoe keiskei Miq.
231	0.9	0.857143	0.878049	21	Ixeris stolonifera A.Gray
232	0.897059	1	0.945736	61	Thelypteris musashiensis (Hiyama) Nakato, Sahashi et M.Kato
233	1	1	1	15	Leptochilus ellipticus (Thunb.) Noot.
234	0.972973	0.990826	0.981818	109	Selaginella tamariscina (P.Beauv.) Spring
235	0.973648	0.984572	0.979079	713	Hypolepis punctata (Thunb.) Mett. ex Kuhn
236	0.920635	0.920635	0.920635	63	Dryopteris cycadina (Franch. et Sav.) C.Chr.
237	0.868421	0.868421	0.868421	38	Chrysosplenium macrostemon Maxim. var. macrostemon
238	0.913043	1	0.954545	21	Diplaziopsis cavaleriana (Christ) C.Chr.
239	1	1	1	17	Tanakaea radicans Franch. et Sav.
240	1	1	1	12	Hibanobambusa tranquillans (Koidz.) Maruy. et H.Okamura
241	0.952381	1	0.97561	20	Pseudoraphis sordida (Thwaites) S.M.Phillips et S.L.Chen
242	0.92	0.958333	0.938776	24	Bolboschoenus fluviatilis (Torr.) Soj_k subsp. yagara (Ohwi) T.Koyama
243	0.904762	0.88785	0.896226	107	Lonicera gracilipes Miq. var. glabra Miq.
244	0.95122	1	0.975	39	Gymnocarpium dryopteris (L.) Newman
245	0.907407	0.960784	0.933333	51	Cyperus orthostachyus Franch. et Sav.
246	1	1	1	15	Schizachyrium brevifolium (Sw.) Nees ex B_se
247	0.923077	0.857143	0.888889	14	Circaea cordata Royle
248	0.962963	1	0.981132	26	Festuca ovina L.
249	0.75	1	0.857143	33	Hemarthria sibirica (Gand.) Ohwi
250	0.925926	0.925926	0.925926	54	Stellaria aquatica (L.) Scop.
251	0.819672	0.769231	0.793651	65	Lindera sericea (Siebold et Zucc.) Blume var. glabrata Blume
252	0.8	0.727273	0.761905	11	Vitis flexuosa Thunb. var. tsukubana Makino
253	0.818182	0.9	0.857143	30	Parasenecio farfarifolius (Siebold et Zucc.) H.Koyama var. farfarifolius
254	0.434783	0.37037	0.4	54	Deparia mucilagina (M.Kato) Nakaike
255	0.904762	0.92233	0.913462	103	Vaccinium hirtum Thunb. var. pubescens (Koidz.) T.Yamaz.
256	0.823529	0.933333	0.875	15	Asarum sieboldii Miq.
257	0.916667	1	0.956522	11	Diplazium deciduum N.Ohta et M.Takamiya
258	0.979167	0.979167	0.979167	96	Acystopteris japonica (Luerss.) Nakai
259	0.95	0.863636	0.904762	22	Emilia sonchifolia (L.) DC. var. javanica (Burm.f.) Mattf.
260	0.222222	0.307692	0.258065	13	Galium shikokianum Nakai
261	0.989583	0.974359	0.981912	195	Crepidomanes minutum (Blume) K.Iwats.
262	0.919708	0.919708	0.919708	137	Deutzia crenata Siebold et Zucc.
263	1	1	1	16	Prunella vulgaris L. subsp. asiatica (Nakai) H.Hara
264	0.95	0.844444	0.894118	45	Aralia cordata Thunb.
265	0.963415	0.975309	0.969325	81	Persicaria sagittata (L.) H.Gross var. sibirica (Meisn.) Miyabe
266	0.965517	1	0.982456	28	Quercus phillyreoides A.Gray
267	1	0.647059	0.785714	17	Medicago polymorpha L.
268	0.909091	0.945946	0.927152	74	Ranunculus japonicus Thunb.
269	1	1	1	16	Sanicula chinensis Bunge
270	0.973684	0.973684	0.973684	38	Chimaphila japonica Miq.
271	1	0.909091	0.952381	33	Parnassia palustris L. var. palustris
272	0.904762	0.876923	0.890625	65	Ilex serrata Thunb.
273	0.897959	0.897959	0.897959	49	Arisaema urashima H.Hara
274	0.983251	0.994024	0.988608	1004	Diplopterygium glaucum (Houtt.) Nakai
275	0.90566	0.941176	0.923077	51	Deutzia maximowicziana Makino
276	1	0.897959	0.946237	49	Quercus salicina Blume
277	0.947368	0.782609	0.857143	23	Sorbus matsumurana (Makino) Koehne
278	0.924528	1	0.960784	49	Aria japonica Decne.
279	0.75	0.9	0.818182	30	Actinidia arguta (Siebold et Zucc.) Planch. ex Miq. var. hypoleuca (Nakai) Kitam.
280	0.92	0.92	0.92	75	Hamamelis japonica Siebold et Zucc. var. discolor (Nakai) Sugim.
281	0.794118	0.627907	0.701299	43	Rhododendron multiflorum (Maxim.) Craven
282	1	0.8	0.888889	15	Hakonechloa macra (Munro ex S.Moore) Makino ex Honda
283	0.886364	1	0.939759	117	Anisocampium sheareri (Baker) Ching
284	1	0.95122	0.975	82	Acer crataegifolium Siebold et Zucc.
285	0.9375	0.714286	0.810811	21	Vandellia crustacea (L.) Benth.
286	0.969231	1	0.984375	63	Alangium platanifolium (Siebold et Zucc.) Harms var. trilobatum (Miq.) Ohwi
287	0.989362	1	0.994652	93	Acer rufinerve Siebold et Zucc.
288	0.859375	0.932203	0.894309	59	Elatostema involucratum Franch. et Sav.
289	0.918605	0.951807	0.934911	83	Padus grayana (Maxim.) C.K.Schneid.
290	0.857143	0.923077	0.888889	13	Rhododendron serpyllifolium (A.Gray) Miq. var. serpyllifolium
291	0.9375	0.882353	0.909091	17	Eulalia speciosa (Debeaux) Kuntze
292	0.933333	0.875	0.903226	16	Eulalia quadrinervis (Hack.) Kuntze
293	1	0.979592	0.989691	49	Viola eizanensis (Makino) Makino
294	0.736842	0.913043	0.815534	46	Styrax japonicus Siebold et Zucc.
295	0.774648	0.901639	0.833333	61	Hydrangea serrata (Thunb.) Ser. var. yesoensis (Koidz.) H.Ohba
296	0.9	0.782609	0.837209	23	Celtis jessoensis Koidz.
297	0.96	0.96	0.96	25	Pedicularis yezoensis Maxim.
298	0.928571	0.8125	0.866667	16	Lycopus uniflorus Michx.
299	1	0.833333	0.909091	12	Oxalis stricta L.
300	0.541667	0.866667	0.666667	15	Taraxacum venustum H.Koidz.
301	0.923077	0.727273	0.813559	33	Euonymus oxyphyllus Miq. var. magnus Honda
302	0.864865	0.941176	0.901408	34	Rumex obtusifolius L.
303	0.9	0.782609	0.837209	23	Viola acuminata Ledeb.
304	1	0.958333	0.978723	24	Selaginella helvetica (L.) Spring
305	0.928571	1	0.962963	26	Geranium yesoense Franch. et Sav. var. yesoense
306	0.95098	0.97	0.960396	100	Botrychium multifidum (S.G.Gmel.) Rupr. var. robustum (Rupr. ex Milde) C.Chr.
307	0.938272	0.932515	0.935385	163	Athyrium sinense Rupr.
308	0.945946	0.921053	0.933333	38	Daphniphyllum macropodum Miq. subsp. humile (Maxim. ex Franch. et Sav.) Hurus.
309	0.72	1	0.837209	18	Gentiana triflora Pall. var. japonica (Kusn.) H.Hara
310	0.8125	0.866667	0.83871	15	Cardamine yezoensis Maxim.
311	0.823529	0.933333	0.875	15	Oplismenus compositus (L.) P.Beauv. var. compositus
312	0.921053	0.933333	0.927152	75	Lindsaea chienii Ching
313	0.8	0.727273	0.761905	22	Cerasus itosakura (Siebold) Masam. et S.Suzuki var. itosakura f. ascendens (Makino) H.Ohba et H.Ikeda
314	0.826087	0.95	0.883721	20	Carex aphanolepis Franch. et Sav.
315	0.891304	0.836735	0.863158	49	Celtis sinensis Pers.
316	0.969697	0.842105	0.901408	38	Acalypha australis L.
317	0.829268	0.653846	0.731183	52	Setaria viridis (L.) P.Beauv.
318	0.96875	1	0.984127	31	Rubus phoenicolasius Maxim.
319	0.918919	1	0.957746	34	Vitis ficifolia Bunge
320	0.972973	0.947368	0.96	38	Calanthe discolor Lindl.
321	0.928571	1	0.962963	13	Potamogeton crispus L.
322	1	0.9	0.947368	20	Gymnocarpium oyamense (Baker) Ching
323	1	0.933333	0.965517	15	Ainsliaea dissecta Franch. et Sav.
324	1	0.958333	0.978723	24	Trillium apetalon Makino
325	0.935484	1	0.966667	29	Coptis japonica (Thunb.) Makino
326	0.987629	0.987629	0.987629	485	Dennstaedtia wilfordii (T.Moore) Christ
327	0.964286	0.947368	0.955752	57	Spodiopogon sibiricus Trin.
328	1	0.857143	0.923077	14	Damnacanthus indicus C.F.Gaertn. var. major (Siebold et Zucc.) Makino
329	0.862069	0.833333	0.847458	30	Phleum pratense L.
330	0.905534	0.91514	0.910312	1037	Dryopteris immixta Ching
331	0.818182	0.947368	0.878049	19	Ficus pumila L.
332	0.842105	0.761905	0.8	21	Acer shirasawanum Koidz.
333	0.55102	0.75	0.635294	36	Poa nipponica Koidz.
334	0.944444	0.809524	0.871795	21	Carex sachalinensis F.Schmidt var. alterniflora (Franch.) Ohwi
335	0.875	0.777778	0.823529	90	Persicaria lapathifolia (L.) Delarbre var. lapathifolia
336	0.933333	0.875	0.903226	16	Rhynchospora fauriei Franch.
337	1	0.810811	0.895522	37	Veronica persica Poir.
338	0.555556	0.769231	0.645161	13	Solanum nigrescens M.Martens et Galeotti
339	0.733333	0.785714	0.758621	14	Polystichum x suginoi Sa.Kurata
340	0.929577	0.956522	0.942857	69	Schizocodon soldanelloides Siebold et Zucc. var. magnus (Makino) H.Hara
341	0.875	0.8	0.835821	35	Festuca rubra L. var. rubra
342	0.9	0.9	0.9	20	Malus tschonoskii (Maxim.) C.K.Schneid.
343	0.631579	1	0.774194	12	Setaria x pycnocoma (Steud.) Henrard
344	0.939394	1	0.96875	31	Xanthium orientale L. subsp. orientale
345	0.932203	0.973451	0.952381	113	Woodwardia japonica (L.f.) J.Sm.
346	0.945205	0.958333	0.951724	72	Parasenecio nikomontanus (Matsum.) H.Koyama
347	0.933333	0.903226	0.918033	31	Viburnum furcatum Blume ex Maxim.
348	0.818182	0.782609	0.8	46	Vincetoxicum aristolochioides (Miq.) Franch. et Sav.
349	0.62963	0.653846	0.641509	26	Athyrium x tokashikii Sa.Kurata
350	0.764706	1	0.866667	13	Trichosanthes laceribractea Hayata
351	1	0.916667	0.956522	24	Veronica anagallis-aquatica L.
352	0.988722	0.988722	0.988722	266	Plagiogyria euphlebia (Kunze) Mett.
353	0.733333	0.666667	0.698413	33	Salix futura Seemen
354	1	1	1	12	Blumea conspicua Hayata
355	0.909091	0.869565	0.888889	23	Polystichum tsus-simense (Hook.) J.Sm. var. mayebarae (Tagawa) Sa.Kurata
356	0.916667	0.916667	0.916667	12	Carex rugulosa K_k.
357	0.942857	0.942857	0.942857	35	Panicum dichotomiflorum Michx.
358	0.933333	0.969231	0.950943	130	Dryopteris dickinsii (Franch. et Sav.) C.Chr.
359	0.904762	0.863636	0.883721	22	Micropolypodium okuboi (Yatabe) Hayata
360	0.973684	0.973684	0.973684	76	Cardamine dentipetala Matsum.
361	1	0.866667	0.928571	15	Thelypteris liukiuensis (Christ ex Matsum.) K.Iwats.
362	1	0.986301	0.993103	73	Hymenophyllum badium Hook. et Grev.
363	0.866667	0.928571	0.896552	14	Euonymus alatus (Thunb.) Siebold var. rotundatus (Makino) H.Hara
364	0.928571	0.8125	0.866667	16	Rhododendron trinerve Franch. ex H.Boissieu
365	0.888889	0.615385	0.727273	13	Microstegium ciliatum (Trin.) A.Camus
366	0.83871	0.852459	0.845528	61	Athyrium x multifidum Rosenst.
367	0.9	0.692308	0.782609	13	Pellionia radicans (Siebold et Zucc.) Wedd. var. radicans
368	0.785714	0.846154	0.814815	13	Ilex warburgii Loes.
369	0.923077	0.923077	0.923077	13	Breynia officinalis Hemsl.
370	0.933333	0.823529	0.875	17	Chrysanthemum crassum (Kitam.) Kitam.
371	0.866667	1	0.928571	13	Psychotria boninensis Nakai
372	0.8125	0.764706	0.787879	17	Abies mariesii Mast.
373	1	1	1	18	Scleria terrestris (L.) Fassett
374	1	0.944444	0.971429	36	Ixeris japonica (Burm.f.) Nakai
375	0.882353	0.865385	0.873786	52	Poa trivialis L.
376	0.928571	1	0.962963	13	Nicandra physalodes (L.) Gaertn.
377	0.829268	0.85	0.839506	120	Viola kusanoana Makino
378	0.75	0.736842	0.743363	57	Salix pierotii Miq.
379	0.833333	0.952381	0.888889	21	Hydrocotyle ramiflora Maxim.
380	0.866667	0.928571	0.896552	14	Mitella japonica Maxim.
381	0.782609	0.62069	0.692308	29	Abelia tetrasepala (Koidz.) H.Hara et S.Kuros.
382	1	0.75	0.857143	16	Celastrus stephanotidifolius (Makino) Makino
383	1	1	1	13	Carex autumnalis Ohwi
384	0.883117	0.918919	0.900662	74	Polygonatum macranthum (Maxim.) Koidz.
385	0.977778	0.977778	0.977778	45	Euphorbia nutans Lag.
386	1	0.818182	0.9	11	Eleocharis mamillata H.Lindb. var. cyclocarpa Kitag.
387	0.923077	0.923077	0.923077	39	Muhlenbergia huegelii Trin.
388	0.9	0.75	0.818182	12	Persicaria viscofera (Makino) H.Gross var. robusta (Makino) Hiyama
389	0.968912	0.973958	0.971429	192	Botrychium japonicum (Prantl) Underw.
390	0.823529	0.7	0.756757	20	Hibiscus tiliaceus L.
391	1	1	1	10	Lysimachia mauritiana Lam. var. rubida (Koidz.) T.Yamaz.
392	0.846154	0.970588	0.90411	34	Pinellia tripartita (Blume) Schott
393	0.866667	0.928571	0.896552	14	Pterostyrax hispidus Siebold et Zucc.
394	0.8	0.5	0.615385	16	Ligustrum ovalifolium Hassk.
395	1	1	1	16	Aristolochia kaempferi Willd.
396	0.967742	1	0.983607	30	Viola brevistipulata (Franch. et Sav.) W.Becker subsp. brevistipulata var. brevistipulata
397	0.505882	0.710744	0.591065	121	Lindera umbellata Thunb. var. membranacea (Maxim.) Momiy. ex H.Hara et M.Mizush.
398	0.8	0.869565	0.833333	23	Elaeagnus macrophylla Thunb.
399	0.946667	0.986111	0.965986	72	Plantago asiatica L.
400	0.666667	0.210526	0.32	19	Sasa megalophylla Makino et Uchida
401	0.71875	0.92	0.807018	25	Callicarpa subpubescens Hook. et Arn.
402	0.857143	0.857143	0.857143	14	Cimicifuga japonica (Thunb.) Spreng.
403	0.902655	0.971429	0.93578	105	Thelypteris quelpaertensis (Christ) Ching
404	0.566667	0.944444	0.708333	18	Melicope grisea (Planch.) T.G.Hartley var. grisea
405	0.866667	1	0.928571	39	Ophiopogon planiscapus Nakai
406	0.93985	0.874126	0.905797	143	Cardamine scutata Thunb.
407	0.833333	0.769231	0.8	13	Hydrocotyle javanica Thunb.
408	0.923077	0.888889	0.90566	108	Pteris terminalis Wall. ex J.Agardh var. fauriei (Christ) Ebihara et Nakato
409	0.976293	0.984783	0.980519	920	Pteris cretica L.
410	0.907407	0.948387	0.927445	155	Pteris terminalis Wall. ex J.Agardh var. terminalis
411	0.891892	0.942857	0.916667	35	Galium pseudoasprellum Makino
412	0.923077	0.923077	0.923077	26	Tilia maximowicziana Shiras.
413	0.9375	0.9375	0.9375	16	Urena lobata L. subsp. lobata
414	0.92	0.766667	0.836364	30	Diplazium hayatamae N.Ohta et M.Takamiya
415	0.684211	0.866667	0.764706	15	Osmunda x intermedia (Honda) Sugim.
416	0.884058	0.924242	0.903704	66	Alnus sieboldiana Matsum.
417	0.884615	0.958333	0.92	24	Rubus croceacanthus H.L_v.
418	0.973684	0.948718	0.961039	39	Siphonostegia laeta S.Moore
419	0.769231	0.816327	0.792079	49	Calamagrostis x grandiseta Takeda
420	0.818182	0.75	0.782609	12	Miscanthus intermedius (Honda) Honda
421	0.869565	0.952381	0.909091	21	Scrophularia kakudensis Franch.
422	0.935323	0.944724	0.94	199	Deparia okuboana (Makino) M.Kato
423	0.847222	0.897059	0.871429	68	Deparia unifurcata (Baker) M.Kato
424	1	1	1	18	Lonicera tschonoskii Maxim.
425	0.987342	1	0.993631	78	Monachosorum x flagellare (Maxim. ex Makino) Hayata
426	0.866667	1	0.928571	13	Bolbitis heteroclita (C.Presl) Ching
427	0.861619	0.91922	0.889488	359	Dryopteris hondoensis Koidz.
428	0.9	0.9	0.9	60	Deparia conilii (Franch. et Sav.) M.Kato x D. japonica (Thunb.) M.Kato
429	0.722222	0.8125	0.764706	16	Viburnum wrightii Miq. var. stipellatum Nakai
430	0.818182	0.964286	0.885246	28	Callicarpa japonica Thunb. var. luxurians Rehder
431	0.97619	0.964706	0.970414	85	Deparia pterorachis (Christ) M.Kato
432	0.868687	0.851485	0.86	101	Acer amoenum Carri_re var. amoenum
433	1	0.923077	0.96	13	Miricacalia makinoana (Yatabe) Kitam.
434	0.818182	1	0.9	18	Platanthera sachalinensis F.Schmidt
435	0.526316	0.588235	0.555556	17	Cerasus sargentii (Rehder) H.Ohba var. sargentii
436	0.9375	0.967742	0.952381	31	Stellaria monosperma Buch.-Ham. ex D.Don var. japonica Maxim.
437	1	1	1	15	Cynoglossum furcatum Wall. var. villosulum (Nakai) Riedl
438	0.882353	0.9375	0.909091	16	Eleutherococcus spinosus (L.f.) S.Y.Hu var. japonicus (Franch. et Sav.) H.Ohba
439	1	0.947368	0.972973	19	Tephroseris integrifolia (L.) Holub subsp. kirilowii (Turcz. ex DC.) B.Nord.
440	0.916667	0.846154	0.88	13	Scutellaria brachyspica Nakai et H.Hara
441	1	0.935484	0.966667	31	Lysimachia clethroides Duby
442	1	1	1	18	Salsola komarovii Iljin
443	1	0.428571	0.6	14	Machilus boninensis Koidz.
444	0.75	0.5	0.6	12	Gardenia boninensis (Nakai) Tuyama ex Toyoda
445	0.769231	0.833333	0.8	12	Pteris boninensis H.Ohba
446	0.769231	0.909091	0.833333	11	Psychotria homalosperma A.Gray
447	0.894737	1	0.944444	17	Cinnamomum pseudopedunculatum Hayata
448	1	0.857143	0.923077	14	Magnolia compressa Maxim.
449	0.818182	0.947368	0.878049	19	Acer ukurunduense Trautv. et C.A.Mey.
450	0.939394	0.984127	0.96124	63	Cymbopogon tortilis (J.Presl) A.Camus var. goeringii (Steud.) Hand.-Mazz.
451	0.615385	0.857143	0.716418	28	Pleioblastus argenteostriatus (Regel) Nakai 'Okina'
452	0.888889	0.727273	0.8	11	Ligustrum liukiuense Koidz.
453	1	1	1	25	Microsorum scolopendria (Burm.f.) Copel.
454	0.947368	1	0.972973	18	Bolbitis appendiculata (Willd.) K.Iwats.
455	0.916667	0.6875	0.785714	16	Carex ischnostachya Steud. var. fastigiata T.Koyama
456	0.8	0.923077	0.857143	13	Strobilanthes tashiroi Hayata
457	0.894737	0.944444	0.918919	18	Trachelospermum asiaticum (Siebold et Zucc.) Nakai var. liukiuense (Hatus.) Hatus.
458	0.954545	0.913043	0.933333	23	Ainsliaea macroclinidioides Hayata var. okinawensis (Hayata) Kitam.
459	0.821429	0.793103	0.807018	29	Miscanthus sacchariflorus (Maxim.) Benth. et Hook.f. ex Franch.
460	0.842105	0.941176	0.888889	17	Hygrophila lancea (Thunb.) Miq.
461	0.942857	0.916667	0.929577	36	Galium trifloriforme Kom.
462	0.785714	0.785714	0.785714	14	Cerasus apetala (Siebold et Zucc.) Masam. et S.Suzuki var. pilosa (Koidz.) H.Ohba
463	0.955224	0.955224	0.955224	67	Carex foliosissima F.Schmidt var. foliosissima
464	0.851852	0.807018	0.828829	57	Dryopteris uniformis (Makino) Makino
465	1	0.863636	0.926829	22	Ainsliaea acerifolia Sch.Bip. var. subapoda Nakai
466	0.75	0.75	0.75	12	Cardamine kiusiana H.Hara
467	1	1	1	13	Athyrium alpestre (Hoppe) Clairv. subsp. americanum (Butters) Lellinger
468	0.846154	0.733333	0.785714	15	Inula britannica L. subsp. japonica (Thunb.) Kitam.
469	0.956522	0.916667	0.93617	24	Atractylodes japonica Koidz. ex Kitam.
470	0.976744	0.961832	0.969231	131	Struthiopteris amabilis (Makino) Ching
471	0.99064	0.986025	0.988327	644	Dryopteris crassirhizoma Nakai
472	0.772727	0.944444	0.85	18	Polypodium fauriei Christ
473	0.916667	1	0.956522	11	Inula ciliaris (Miq.) Maxim. var. glandulosa Kitam.
474	0.864407	0.85	0.857143	60	Carex otaruensis Franch.
475	0.933333	0.933333	0.933333	15	Oxalis dillenii Jacq.
476	0.94186	0.987805	0.964286	82	Hypericum erectum Thunb.
477	0.984375	0.954545	0.969231	66	Patrinia villosa (Thunb.) Juss.
478	1	1	1	16	Arachniodes yoshinagae (Makino) Ching
479	0.971429	0.944444	0.957746	36	Viburnum phlebotrichum Siebold et Zucc.
480	0.972222	0.875	0.921053	40	Artemisia japonica Thunb.
481	1	1	1	12	Lamium album L. var. barbatum (Siebold et Zucc.) Franch. et Sav.
482	0.846154	0.647059	0.733333	17	Cirsium nipponense (Nakai) Koidz.
483	0.893617	0.933333	0.913043	45	Lolium arundinaceum (Schreb.) Darbysh.
484	0.974874	0.932692	0.953317	208	Arachniodes chinensis (Rosenst.) Ching
485	1	0.842105	0.914286	19	Cyperus pilosus Vahl
486	1	1	1	37	Selaginella doederleinii Hieron.
487	0.875	0.933333	0.903226	30	Juglans mandshurica Maxim. var. sachalinensis (Komatsu) Kitam.
488	0.818182	0.75	0.782609	12	Zoysia macrostachya Franch. et Sav.
489	0.928571	0.8125	0.866667	16	Filipendula camtschatica (Pall.) Maxim.
490	0.866667	0.962963	0.912281	27	Carex dickinsii Franch. et Sav.
491	1	1	1	16	Osmunda claytoniana L.
492	0.941176	0.955224	0.948148	67	Youngia japonica (L.) DC.
493	0.904762	0.703704	0.791667	27	Dioscorea tokoro Makino
494	0.809524	0.586207	0.68	29	Deyeuxia gigas (Takeda) Ohwi
495	0.785714	0.916667	0.846154	24	Sonchus asper (L.) Hill
496	0.95	1	0.974359	19	Gastrodia elata Blume
497	0.860465	0.870588	0.865497	85	Diplazium nipponicum Tagawa
498	0.994949	0.965686	0.9801	1020	Cyrtomium falcatum (L.f.) C.Presl subsp. falcatum
499	0.972222	0.921053	0.945946	38	Cynoglossum asperrimum Nakai var. tosaense (Nakai) H.Hara
500	0.903226	0.682927	0.777778	41	Salix udensis Trautv. et C.A.Mey.
501	0.941176	1	0.969697	32	Eleusine indica (L.) Gaertn.
502	0.761905	0.8	0.780488	20	Potamogeton natans L.
503	0.925	1	0.961039	37	Potentilla kleiniana Wight et Arn. subsp. anemonifolia (Lehm.) Murata
504	0.878378	0.970149	0.921986	67	Patrinia scabiosifolia Link
505	0.910714	0.894737	0.902655	57	Sagittaria trifolia L.
506	0.923077	0.923077	0.923077	13	Oxytropis japonica Maxim. var. japonica
507	0.857143	0.909091	0.882353	33	Synurus pungens (Franch. et Sav.) Kitam.
508	0.923077	0.75	0.827586	16	Gentiana makinoi Kusn.
509	1	1	1	15	Pertya trilobata (Makino) Makino
510	0.842105	0.941176	0.888889	17	Nasturtium officinale R.Br.
511	0.939394	0.939394	0.939394	33	Cerastium glomeratum Thuill.
512	0.8125	0.928571	0.866667	14	Polystichum lepidocaulon (Hook.) J.Sm.
513	0.75	0.818182	0.782609	11	Polystichum x ongataense Sa.Kurata
514	0.772727	0.944444	0.85	18	Rhododendron weyrichii Maxim.
515	1	0.909091	0.952381	11	Ligularia kaialpina Kitam.
516	1	0.733333	0.846154	15	Glechoma hederacea L. subsp. grandis (A.Gray) H.Hara
517	0.705882	0.923077	0.8	13	Glochidion zeylanicum (Gaertn.) A.Juss. var. zeylanicum
518	0.985714	0.985714	0.985714	70	Epipactis thunbergii A.Gray
519	0.880952	0.948718	0.91358	39	Dendropanax trifidus (Thunb.) Makino ex H.Hara
520	0.857143	0.705882	0.774194	34	Litsea coreana H.L_v.
521	0.790698	0.809524	0.8	42	Carex dispalata Boott
522	0.9	0.782609	0.837209	23	Quercus dentata Thunb.
523	0.961538	1	0.980392	25	Pertya robusta (Maxim.) Makino
524	0.909091	0.833333	0.869565	12	Acer diabolicum Blume ex K.Koch
525	0.785714	0.846154	0.814815	13	Broussonetia papyrifera (L.) L'H_r. ex Vent.
526	0.939394	0.837838	0.885714	37	Vicia tetrasperma (L.) Schreb.
527	0.806452	0.882353	0.842697	85	Cerasus leveilleana (Koehne) H.Ohba
528	0.966667	0.935484	0.95082	31	Beckmannia syzigachne (Steud.) Fernald
529	0.958333	0.92	0.938776	25	Inula salicina L. var. asiatica Kitam.
530	0.981818	0.964286	0.972973	56	Eragrostis ferruginea (Thunb.) P.Beauv.
531	0.901961	0.958333	0.929293	48	Polystichum makinoi (Tagawa) Tagawa
532	1	0.923077	0.96	13	Erythronium japonicum Decne.
533	0.936508	0.893939	0.914729	66	Oxalis corniculata L.
534	1	1	1	174	Selaginella involvens (Sw.) Spring
535	0.818182	0.642857	0.72	14	Ageratum conyzoides L.
536	0.85567	0.954023	0.902174	87	Ctenitis subglandulosa (Hance) Ching
537	0.9375	1	0.967742	15	Cercidiphyllum japonicum Siebold et Zucc. ex Hoffm. et Schult.
538	0.891892	0.970588	0.929577	34	Nanocnide japonica Blume
539	0.953488	0.97619	0.964706	42	Lindera erythrocarpa Makino
540	0.933333	0.965517	0.949153	58	Thesium chinense Turcz.
541	1	0.846154	0.916667	13	Humulus scandens (Lour.) Merr.
542	0.961538	1	0.980392	25	Photinia glabra (Thunb.) Maxim.
543	1	0.944444	0.971429	18	Arachniodes rhomboidea (Wall. ex C.Presl) Ching
544	0.995598	0.986909	0.991234	1375	Lygodium japonicum (Thunb.) Sw.
545	1	0.923077	0.96	39	Parasenecio adenostyloides (Franch. et Sav. ex Maxim.) H.Koyama
546	0.957447	0.947368	0.952381	95	Trisetum bifidum (Thunb.) Ohwi
547	0.840909	0.74	0.787234	50	Deyeuxia fauriei (Hack.) Ohwi
548	0.857143	0.923077	0.888889	13	Valeriana fauriei Briq.
549	0.96875	0.939394	0.953846	33	Spuriopimpinella calycina (Maxim.) Kitag.
550	0.991736	0.952381	0.97166	126	Pourthiaea villosa (Thunb.) Decne. var. villosa
551	1	0.944444	0.971429	18	Asplenium oligophlebium Baker
552	1	0.95	0.974359	20	Isodon umbrosus (Maxim.) H.Hara var. leucanthus (Murai) K.Asano f. kameba (Okuyama ex Ohwi) K.Asano
553	0.8125	0.764706	0.787879	17	Dactylis glomerata L.
554	0.903846	0.949495	0.926108	99	Elymus tsukushiensis Honda var. transiens (Hack.) Osada
555	0.931818	0.931818	0.931818	44	Ischaemum aristatum L. var. crassipes (Steud.) Yonek.
556	0.863636	0.826087	0.844444	46	Cyperus microiria Steud.
557	0.964844	0.940355	0.952442	788	Athyrium clivicola Tagawa
558	0.842105	0.888889	0.864865	18	Polystichum microchlamys (Christ) Matsum.
559	0.949367	0.974026	0.961538	77	Pleurosoriopsis makinoi (Maxim. ex Makino) Fomin
560	0.941176	0.888889	0.914286	18	Acer tataricum L. subsp. aidzuense (Franch.) P.C.de Jong
561	0.833333	0.833333	0.833333	12	Brassica juncea (L.) Czern.
562	0.947368	0.9	0.923077	20	Trichosanthes cucumeroides (Ser.) Maxim. ex Franch. et Sav.
563	0.809524	0.894737	0.85	19	Smilax insularis T.C.Hsu et S.W.Chung
564	0.882353	1	0.9375	15	Zanthoxylum ailanthoides Siebold et Zucc. var. ailanthoides
565	0.93617	0.956522	0.946237	46	Corchoropsis crenata Siebold et Zucc.
566	0.914286	0.941176	0.927536	34	Avena fatua L.
567	0.857143	1	0.923077	12	Ardisia crispa (Thunb.) A.DC.
568	0.681818	0.882353	0.769231	17	Athyrium x purpureipes Sa.Kurata
569	1	1	1	21	Athyrium spinulosum (Maxim.) Milde
570	0.973684	0.880952	0.925	42	Boehmeria nivea (L.) Gaudich. var. concolor Makino f. nipononivea (Koidz.) Kitam. ex H.Ohba
571	0.916667	0.6875	0.785714	16	Dimeria ornithopoda Trin. var. tenera (Trin.) Hack.
572	0.829268	0.918919	0.871795	37	Miscanthus tinctorius (Steud.) Hack.
573	0.913043	0.875	0.893617	24	Miscanthus oligostachyus Stapf
574	0.8125	0.962963	0.881356	27	Carex omiana Franch. et Sav. var. monticola Ohwi
575	0.888889	0.8	0.842105	10	Lespedeza cyrtobotrya Miq. f. kawachiana (Nakai) Hatus.
576	0.966667	0.966667	0.966667	30	Veronica undulata Wall.
577	0.8	0.75	0.774194	16	Ruppia maritima L.
578	1	0.846154	0.916667	13	Agastache rugosa (Fisch. et C.A.Mey.) Kuntze
579	0.682927	0.717949	0.7	39	Salix miyabeana Seemen subsp. gymnolepis (H.L_v. et Vaniot) H.Ohashi et Yonek.
580	0.925926	0.862069	0.892857	29	Chamaecrista nomame (Makino) H.Ohashi
581	0.88	0.88	0.88	50	Cyperus sanguinolentus Vahl
582	0.938462	0.953125	0.945736	64	Carex incisa Boott
583	0.96875	0.96875	0.96875	64	Dianthus superbus L. var. longicalycinus (Maxim.) F.N.Williams
584	0.794118	0.9	0.84375	30	Anaphalis margaritacea (L.) Benth. et Hook.f. var. yedoensis (Franch. et Sav.) Ohwi
585	1	0.952381	0.97561	21	Alnus serrulatoides Callier
586	1	0.9375	0.967742	16	Galium verum L.
587	0.9375	0.978261	0.957447	46	Artemisia capillaris Thunb.
588	0.888889	0.666667	0.761905	12	Asarum nipponicum F.Maek. var. nipponicum
589	0.929825	0.898305	0.913793	59	Schoenoplectiella triangulata (Roxb.) J.Jung et H.K.Choi var. triangulata
590	0.943396	0.961538	0.952381	52	Glochidion obovatum Siebold et Zucc.
591	0.94	0.979167	0.959184	48	Taraxacum japonicum Koidz.
592	1	0.933333	0.965517	15	Crepidomanes thysanostomum (Makino) Ebihara et K.Iwats.
593	0.938462	0.953125	0.945736	64	Carex morrowii Boott
594	0.666667	0.666667	0.666667	18	Taraxacum platycarpum Dahlst. var. platycarpum
595	0.5	0.5	0.5	14	Aster yomena (Kitam.) Honda var. dentatus (Kitam.) H.Hara
596	1	0.916667	0.956522	12	Viburnum opulus L. var. sargentii (Koehne) Takeda
597	0.8125	0.928571	0.866667	28	Metaplexis japonica (Thunb.) Makino
598	1	0.888889	0.941176	18	Nymphoides indica (L.) Kuntze
599	1	0.333333	0.5	12	Hydrangea macrophylla (Thunb.) Ser. f. normalis (E.H.Wilson) H.Hara
600	0.903226	0.848485	0.875	33	Hydrangea scandens (L.f.) Ser.
601	0.9	0.818182	0.857143	11	Ficus microcarpa L.f.
602	0.770492	0.886792	0.824561	53	Viburnum dilatatum Thunb.
603	0.75	0.827586	0.786885	29	Carpesium divaricatum Siebold et Zucc. var. divaricatum
604	1	0.947368	0.972973	19	Diplomorpha sikokiana (Franch. et Sav.) Honda
605	0.976744	0.913043	0.94382	46	Rotala indica (Willd.) Koehne
606	0.926829	0.844444	0.883721	45	Trichosanthes kirilowii Maxim. var. japonica (Miq.) Kitam.
607	0.848485	1	0.918033	28	Platycodon grandiflorus (Jacq.) A.DC.
608	1	0.846154	0.916667	13	Dianella ensifolia (L.) DC.
609	0.930233	0.930233	0.930233	43	Anemone pseudoaltaica H.Hara
610	0.785714	0.916667	0.846154	12	Chrysanthemum seticuspe (Maxim.) Hand.-Mazz. f. boreale (Makino) H.Ohashi et Yonek.
611	1	0.916667	0.956522	12	Dioscorea septemloba Thunb. var. septemloba
612	0.970588	0.970588	0.970588	34	Synurus palmatopinnatifidus (Makino) Kitam. var. palmatopinnatifidus
613	0.930233	1	0.963855	80	Galium kikumugura Ohwi
614	1	0.958333	0.978723	48	Limnophila sessiliflora (Vahl) Blume
615	0.966667	0.878788	0.920635	33	Corydalis heterocarpa Siebold et Zucc. var. japonica (Franch. et Sav.) Ohwi
616	0.933333	0.933333	0.933333	15	Arisaema kishidae Makino ex Nakai
617	0.978723	0.965649	0.972142	524	Plagiogyria japonica Nakai
618	0.95	0.926829	0.938272	41	Potentilla fragarioides L. var. major Maxim.
619	0.769231	0.833333	0.8	12	Marsdenia tomentosa C.Morren et Decne.
620	0.68	0.944444	0.790698	18	Leptatherum japonicum Franch. et Sav. var. boreale (Ohwi) Ibaragi et Yonek.
621	1	0.941176	0.969697	17	Ludwigia octovalvis (Jacq.) P.H.Raven
622	1	0.962963	0.981132	27	Muhlenbergia ramosa (Hack.) Makino
623	0.947368	0.9	0.923077	20	Wollastonia biflora (L.) DC.
624	0.809524	0.944444	0.871795	18	Ainsliaea apiculata Sch.Bip.
625	0.896104	1	0.945205	69	Bromus remotiflorus (Steud.) Ohwi
626	0.875	0.954545	0.913043	22	Lycoris sanguinea Maxim. var. sanguinea
627	0.864583	0.912088	0.887701	91	Ranunculus silerifolius H.L_v. var. glaber (H.Boissieu) Tamura
628	0.910256	0.959459	0.934211	74	Justicia procumbens L. var. leucantha Honda f. japonica (Thunb.) H.Hara
629	0.775862	0.849057	0.810811	53	Salix vulpina Andersson subsp. vulpina
630	0.926829	0.95	0.938272	40	Impatiens noli-tangere L.
631	0.921569	0.87037	0.895238	54	Hedera rhombea (Miq.) Bean
632	1	1	1	43	Galium kinuta Nakai et H.Hara
633	0.909091	0.769231	0.833333	13	Dryopteris kinokuniensis Sa.Kurata
634	0.869565	0.769231	0.816327	26	Diplazium donianum (Mett.) Tardieu var. donianum
635	0.92	0.932432	0.926174	74	Lespedeza buergeri Miq.
636	0.916667	0.785714	0.846154	14	Phellodendron amurense Rupr. var. amurense
637	0.857143	0.981818	0.915254	55	Salvia nipponica Miq.
638	1	1	1	12	Weigela maximowiczii (S.Moore) Rehder
639	1	1	1	15	Linum medium (Planch.) Britton
640	0.92228	0.941799	0.931937	189	Stachyurus praecox Siebold et Zucc.
641	0.730769	0.863636	0.791667	22	Pellionia scabra Benth.
642	0.849057	0.9	0.873786	50	Trigonotis peduncularis (Trevir.) F.B.Forbes et Hemsl.
643	0.903226	0.965517	0.933333	29	Hymenophyllum oligosorum Makino
644	0.870968	0.931034	0.9	29	Dryopteris maximowicziana (Miq.) C.Chr.
645	0.989437	0.985965	0.987698	855	Diplazium squamigerum (Mett.) C.Hope
646	0.804348	0.880952	0.840909	42	Ajuga decumbens Thunb.
647	0.863636	1	0.926829	19	Phedimus aizoon (L.) 't Hart var. floribundus (Nakai) H.Ohba
648	0.811475	0.86087	0.835443	115	Setaria glauca (L.) P.Beauv. var. pallidefusca (Schumach.) T.Koyama
649	0.928571	1	0.962963	13	Corydalis papilligera Ohwi
650	0.875	0.921053	0.897436	38	Carex persistens Ohwi
651	0.880952	0.925	0.902439	40	Cerasus incisa (Thunb.) Loisel. var. kinkiensis (Koidz.) H.Ohba
652	0.692308	0.692308	0.692308	13	Lonicera morrowii A.Gray
653	0.961538	0.892857	0.925926	28	Narthecium asiaticum Maxim.
654	0.92	0.92	0.92	25	Sida rhombifolia L. subsp. rhombifolia
655	0.875	0.954545	0.913043	22	Carex pyrenaica Wahlenb. var. altior K_k.
656	0.928571	0.928571	0.928571	14	Trollius hondoensis Nakai
657	0.922078	0.910256	0.916129	78	Agrimonia pilosa Ledeb. var. japonica (Miq.) Nakai
658	0.8	0.774194	0.786885	31	Cephalanthera falcata (Thunb.) Blume
659	1	1	1	22	Patrinia triloba (Miq.) Miq. var. palmata (Maxim.) H.Hara
660	0.84375	0.818182	0.830769	33	Rumex japonicus Houtt.
661	0.852941	0.935484	0.892308	31	Cynodon dactylon (L.) Pers. var. dactylon
662	1	0.777778	0.875	27	Tarenna kotoensis (Hayata) Kaneh. et Sasaki var. gyokushinkwa (Ohwi) Masam.
663	0.957447	0.978261	0.967742	46	Hydrangea bifida (Maxim.) Y.De Smet et Granados
664	1	0.740741	0.851064	27	Cephalanthera erecta (Thunb.) Blume
665	0.833333	0.78125	0.806452	32	Monotropastrum humile (D.Don) H.Hara
666	0.754717	0.888889	0.816327	45	Monotropa uniflora L.
667	0.9375	0.882353	0.909091	17	Vaccinium wrightii A.Gray
668	0.959184	0.979167	0.969072	48	Veronicastrum japonicum (Nakai) T.Yamaz. var. japonicum
669	0.777778	0.5	0.608696	14	Cyperus compressus L.
670	0.944444	0.894737	0.918919	19	Lycium chinense Mill.
671	0.979381	0.989583	0.984456	96	Hydrangea alternifolia Siebold
672	0.827586	0.923077	0.872727	26	Juncus tenuis Willd.
673	0.894737	0.918919	0.906667	37	Rubus hirsutus Thunb.
674	0.75	0.818182	0.782609	22	Clerodendrum trichotomum Thunb. var. trichotomum
675	0.846154	0.916667	0.88	12	Asparagus cochinchinensis (Lour.) Merr.
676	0.915254	0.964286	0.93913	56	Carex rugata Ohwi
677	0.981562	0.993414	0.987452	911	Matteuccia struthiopteris (L.) Tod.
678	0.916667	0.846154	0.88	13	Scaevola taccada (Gaertn.) Roxb.
679	0.948718	0.973684	0.961039	38	Aeschynomene indica L.
680	0.926829	0.974359	0.95	39	Chelidonium majus L. subsp. asiaticum H.Hara
681	0.923077	0.857143	0.888889	14	Vicia cracca L.
682	1	0.947368	0.972973	19	Chaenomeles japonica (Thunb.) Lindl. ex Spach
683	0.952381	1	0.97561	40	Clematis stans Siebold et Zucc.
684	1	0.875	0.933333	16	Ainsliaea uniflora Sch.Bip.
685	0.862745	0.93617	0.897959	47	Phalaris arundinacea L.
686	0.909091	0.909091	0.909091	22	Lysimachia vulgaris L. subsp. davurica (Ledeb.) Tatew.
687	0.996499	0.99883	0.997664	855	Adiantum pedatum L.
688	0.789474	0.865385	0.825688	52	Microlepia x bipinnata (Makino) Y.Shimura
689	0.909091	0.833333	0.869565	12	Xylosma congesta (Lour.) Merr.
690	1	0.955556	0.977273	45	Pueraria lobata (Willd.) Ohwi subsp. lobata
691	0.928571	0.928571	0.928571	28	Gardenia jasminoides Ellis
692	0.9	1	0.947368	18	Monochasma sheareri (S.Moore) Maxim.
693	0.785714	0.88	0.830189	25	Quercus acutissima Carruth.
694	0.590909	0.684211	0.634146	19	Sasa senanensis (Franch. et Sav.) Rehder
695	0.978261	0.9375	0.957447	48	Rubus crataegifolius Bunge
696	0.481481	0.764706	0.590909	17	Sasa veitchii (Carri_re) Rehder var. veitchii
697	0.938462	0.968254	0.953125	126	Carpinus japonica Blume
698	0.944444	0.944444	0.944444	18	Verbena officinalis L.
699	0.75	0.8	0.774194	15	Sphagneticola calendulacea (L.) Pruski
700	0.916667	0.88	0.897959	50	Cornus macrophylla Wall.
701	0.863636	0.926829	0.894118	82	Berchemia racemosa Siebold et Zucc.
702	0.854167	0.931818	0.891304	44	Dryopteris lacera (Thunb.) Kuntze
703	0.910714	1	0.953271	51	Liparis kumokiri F.Maek.
704	0.981651	0.972727	0.977169	110	Asplenium ruprechtii Sa.Kurata
705	0.969543	0.984536	0.976982	194	Selaginella remotifolia Spring
706	0.966667	1	0.983051	29	Sophora flavescens Aiton
707	0.862069	0.943396	0.900901	53	Castanea crenata Siebold et Zucc.
708	0.980392	1	0.990099	50	Neolepisorus ensatus (Thunb.) Ching
709	0.991935	0.991935	0.991935	124	Asplenium wrightii D.C.Eaton ex Hook.
710	0.307692	0.210526	0.25	19	Galium odoratum (L.) Scop.
711	0.828571	0.852941	0.84058	34	Clinopodium coreanum (H.L_v.) H.Hara subsp. coreanum
712	1	0.869565	0.930233	23	Pertya rigidula (Miq.) Makino
713	0.95122	0.975	0.962963	40	Galium japonicum Makino
714	0.943396	0.925926	0.934579	54	Rhamnus japonica Maxim. var. decipiens Maxim.
715	0.954545	1	0.976744	21	Carex arenicola F.Schmidt
716	0.871795	0.894737	0.883117	38	Ilex rotunda Thunb.
717	0.961538	0.892857	0.925926	28	Symplocos kuroki Nagam.
718	1	0.888889	0.941176	18	Micranthes fusca (Maxim.) S.Akiyama et H.Ohba var. kikubuki (Ohwi) S.Akiyama et H.Ohba
719	0.820513	1	0.901408	32	Eleocharis kuroguwai Ohwi
720	0.777778	0.583333	0.666667	12	Agrostis nigra With.
721	0.913043	0.976744	0.94382	43	Ilex sugerokii Maxim. var. sugerokii
722	1	1	1	25	Hosiea japonica Makino
723	0.931034	0.931034	0.931034	29	Tripterygium regelii Sprague et Takeda
724	0.833333	0.857143	0.84507	35	Fimbristylis diphylloides Makino
725	0.461538	0.5	0.48	12	Saussurea sessiliflora (Koidz.) Kitam.
726	0.8	0.941176	0.864865	17	Symplocos prunifolia Siebold et Zucc.
727	0.944444	0.871795	0.906667	39	Isodon trichocarpus (Maxim.) Kud_
728	1	0.85	0.918919	20	Cyathea podophylla (Hook.) Copel.
729	1	1	1	13	Zehneria guamensis (Merr.) Fosberg
730	0.875	0.903226	0.888889	31	Hydrilla verticillata (L.f.) Royle
731	0.959006	0.883295	0.919595	874	Lindera umbellata Thunb. var. umbellata
732	0.935484	0.966667	0.95082	30	Veronica miqueliana Nakai
733	0.926829	0.926829	0.926829	41	Fatoua villosa (Thunb.) Nakai
734	0.789474	0.789474	0.789474	19	Celtis boninensis Koidz.
735	0.727273	0.727273	0.727273	11	Ipomoea pes-caprae (L.) R.Br.
736	0.277778	0.5	0.357143	10	Fraxinus lanuginosa Koidz. f. lanuginosa
737	0.923077	1	0.96	24	Vaccinium japonicum Miq. var. ciliare Matsum. ex Komatsu
738	0.866667	0.684211	0.764706	19	Fallopia japonica (Houtt.) Ronse Decr. var. uzenensis (Honda) Yonek. et H.Ohashi
739	0.857143	0.857143	0.857143	35	Ischaemum anthephoroides (Steud.) Miq.
740	0.875	0.65625	0.75	32	Ranunculus cantoniensis DC.
741	0.823529	1	0.903226	14	Stachyurus praecox Siebold et Zucc. f. leucotrichus (Hayashi) H.Hara
742	0.769231	0.833333	0.8	12	Lindera sericea (Siebold et Zucc.) Blume var. sericea
743	1	0.941176	0.969697	34	Hovenia trichocarpa Chun et Tsiang var. robusta (Nakai et Y.Kimura) Y.L.Chen et P.K.Chou
744	0.8	0.941176	0.864865	17	Carex duvaliana Franch. et Sav.
745	0.944444	1	0.971429	17	Carex ciliatomarginata Nakai
746	0.9	0.75	0.818182	12	Persicaria barbata (L.) H.Hara var. barbata
747	1	1	1	12	Viburnum plicatum Thunb. var. plicatum f. glabrum (Koidz. ex Nakai) Rehder
748	0.857143	0.857143	0.857143	14	Galium pogonanthum Franch. et Sav. f. nudiflorum (Makino) Ohwi
749	0.923077	1	0.96	12	Scleromitrion angustifolium (Cham. et Schltdl.) Benth.
750	0.9	0.642857	0.75	14	Lespedeza thunbergii (DC.) Nakai subsp. patens (Nakai) H.Ohashi
751	0.816327	0.851064	0.833333	47	Thelypteris parasitica (L.) Tardieu
752	0.923077	0.827586	0.872727	29	Zelkova serrata (Thunb.) Makino
753	0.931034	0.931034	0.931034	29	Hylodesmum podocarpum (DC.) H.Ohashi & R.R.Mill subsp. fallax (Schindl.) H.Ohashi & R.R.Mill
754	0.666667	0.571429	0.615385	14	Rhododendron scabrum G.Don
755	0.526316	0.833333	0.645161	12	Hovenia dulcis Thunb.
756	0.999139	0.982218	0.990606	1181	Thelypteris decursivepinnata (H.C.Hall) Ching
757	1	1	1	15	Astragalus sinicus L.
758	0.972973	1	0.986301	72	Geranium thunbergii Siebold ex Lindl. et Paxton
759	0.901639	0.901639	0.901639	61	Boehmeria spicata (Thunb.) Thunb.
760	0.983871	0.968254	0.976	63	Hydrangea hirta (Thunb.) Siebold et Zucc.
761	0.927536	1	0.962406	64	Cyperus haspan L. var. tuberiferus T.Koyama
762	0.916667	0.785714	0.846154	14	Cynanchum wilfordii (Maxim.) Hook.f.
763	0.866667	0.866667	0.866667	30	Rhynchospora fujiiana Makino
764	0.769231	0.857143	0.810811	35	Juncus prismatocarpus R.Br. subsp. leschenaultii (J.Gay ex Laharpe) Kirschner
765	0.866667	0.8125	0.83871	16	Bolboschoenus koshevnikovii (Litv. ex Zinger) A.E.Kozhevn.
766	0.843284	0.974138	0.904	116	Asplenium ritoense Hayata
767	0.888889	0.533333	0.666667	15	Broussonetia x kazinoki Siebold
768	0.805556	0.935484	0.865672	62	Picris hieracioides L. subsp. japonica (Thunb.) Krylov
769	0.857143	0.923077	0.888889	13	Nuphar japonica DC.
770	1	1	1	23	Anthoxanthum nitens (Weber) Y.Schouten et Veldkamp var. sachalinense (Printz) Yonek.
771	0.755102	0.902439	0.822222	41	Carex pumila Thunb.
772	0.945946	1	0.972222	35	Carex kobomugi Ohwi
773	0.869565	0.930233	0.898876	43	Thelypteris triphylla (Sw.) K.Iwats.
774	0.878788	0.935484	0.90625	31	Parasenecio maximowiczianus (Nakai et F.Maek. ex H.Hara) H.Koyama
775	0.978896	0.974152	0.976518	619	Hymenophyllum barbatum (Bosch) Baker
776	1	1	1	39	Brachyelytrum japonicum (Hack.) Hack. ex Honda
777	1	0.985294	0.992593	68	Pertya scandens (Thunb.) Sch.Bip.
778	0.9	1	0.947368	18	Corylopsis gotoana Makino
779	1	0.99768	0.998839	431	Onoclea sensibilis L. var. interrupta Maxim.
780	0.809524	0.894737	0.85	19	Zoysia pacifica (Goudswaard) M.Hotta et Kuroki
781	0.973333	0.960526	0.966887	76	Arisaema peninsulae Nakai
782	0.818182	0.642857	0.72	14	Lapsanastrum apogonoides (Maxim.) Pak et K.Bremer
783	0.727273	0.941176	0.820513	17	Lilium leichtlinii Hook.f. f. pseudotigrinum (Carri_re) H.Hara et Kitam.
784	0.913043	0.954545	0.933333	66	Carex reinii Franch. et Sav.
785	0.916667	0.970588	0.942857	68	Hydrangea luteovenosa Koidz.
786	0.958333	0.958333	0.958333	24	Diplomorpha ganpi (Siebold et Zucc.) Nakai
787	0.978723	0.978723	0.978723	47	Orixa japonica Thunb.
788	0.909091	0.555556	0.689655	18	Euonymus carnosus Hemsl.
789	0.92	0.901961	0.910891	102	Diplazium virescens Kunze
790	0.935484	0.966667	0.95082	30	Empusa nervosa (Thunb.) T.C.Hsu
791	0.944444	0.971429	0.957746	35	Oreorchis patens (Lindl.) Lindl.
792	0.822222	0.880952	0.850575	42	Hypericum laxum (Blume) Koidz.
793	0.883333	0.84127	0.861789	63	Hymenophyllum wrightii Bosch
794	0.925926	0.961538	0.943396	26	Vaccinium vitis-idaea L.
795	1	0.971429	0.985507	35	Neillia incisa (Thunb.) S.H.Oh
796	0.882353	0.923077	0.902256	65	Cyperus iria L.
797	0.883721	0.826087	0.853933	46	Carex brunnea Thunb.
798	0.767442	0.804878	0.785714	41	Salix dolichostyla Seemen subsp. serissifolia (Kimura) H.Ohashi et H.Nakai
799	0.958333	0.92	0.938776	50	Chengiopanax sciadophylloides (Franch. et Sav.) C.B.Shang et J.Y.Huang
800	0.866667	0.896552	0.881356	29	Phtheirospermum japonicum (Thunb.) Kanitz
801	1	0.833333	0.909091	12	Filipendula auriculata (Ohwi) Kitam.
802	0.996658	0.990041	0.993339	1205	Dicranopteris pedata (Houtt.) Nakaike
803	0.857143	0.947368	0.9	19	Carex stenostachys Franch. et Sav. var. cuneata (Ohwi) Ohwi et T.Koyama
804	0.860465	0.925	0.891566	40	Daphne kiusiana Miq.
805	0.681818	0.833333	0.75	18	Lycopus ramosissimus (Makino) Makino var. ramosissimus
806	0.6875	0.733333	0.709677	15	Bidens pilosa L. var. minor (Blume) Sherff
807	0.964286	0.931034	0.947368	29	Scleria parvula Steud.
808	0.936508	0.951613	0.944	62	Carex parciflora Boott var. macroglossa (Franch. et Sav.) Ohwi
809	0.684211	0.684211	0.684211	19	Huperzia selago (L.) Bernh. ex Schrank et C.F.P.Mart.
810	0.964286	0.964286	0.964286	28	Eragrostis minor Host
811	0.815789	0.794872	0.805195	39	Viola japonica Langsd. ex DC.
812	0.769231	0.555556	0.645161	18	Bidens pilosa L. var. pilosa
813	0.896552	0.8125	0.852459	32	Viola grypoceras A.Gray var. exilis (Miq.) Nakai
814	0.988806	0.996241	0.992509	266	Asplenium scolopendrium L. subsp. japonicum (Kom.) Rasbach, Reichst. et Viane
815	0.971429	0.871795	0.918919	39	Carex doenitzii Boeck.
816	0.967742	0.967742	0.967742	93	Mitella pauciflora Rosend.
817	0.741935	0.807018	0.773109	57	Abelia serrata Siebold et Zucc.
818	0.716667	0.704918	0.710744	61	Setaria pumila subsp. pallidefusca
819	0.95	0.95	0.95	20	Monochoria vaginalis (Burm.f.) C.Presl ex Kunth
820	0.901961	0.851852	0.87619	54	Lysimachia japonica Thunb.
821	0.884298	0.91453	0.89916	117	Quercus serrata Murray
822	0.84	0.976744	0.903226	43	Euphorbia maculata L.
823	0.826087	0.802817	0.814286	71	Agrostis gigantea Roth
824	0.745455	0.759259	0.752294	54	Vandenboschia x stenosiphon (Christ) Copel.
825	0.949153	0.848485	0.896	66	Acer sieboldianum Miq.
826	1	0.818182	0.9	11	Styrax shiraianus Makino
827	0.888889	0.75	0.813559	32	Stellaria media (L.) Vill.
828	0.956522	0.956522	0.956522	184	Thelypteris angustifrons (Miq.) Ching
829	0.842105	1	0.914286	16	Veratrum stamineum Maxim.
830	0.954545	1	0.976744	21	Hosta sieboldii (Paxton) J.W.Ingram var. sieboldii f. spathulata (Miq.) W.G.Schmid
831	0.769231	0.833333	0.8	12	Thelypteris taiwanensis (C.Chr.) K.Iwats.
832	0.857143	0.923077	0.888889	13	Calamagrostis adpressiramea Ohwi
833	0.978022	0.994413	0.98615	179	Dennstaedtia zeylanica (Sw.) Zink ex Fraser-Jenk. et Kandel
834	0.853659	0.921053	0.886076	38	Pyrola alpina Andres
835	0.957746	0.971429	0.964539	210	Arachniodes sporadosora (Kunze) Nakaike
836	0.966667	0.90625	0.935484	32	Viburnum erosum Thunb.
837	0.75	0.84	0.792453	25	Euphrasia matsumurae Nakai
838	0.88	0.733333	0.8	30	Scutellaria indica L. var. parvifolia (Makino) Makino
839	0.807692	0.913043	0.857143	23	Helwingia japonica (Thunb.) F.Dietr. var. parvifolia Makino
840	0.957447	0.964286	0.960854	280	Asplenium anogrammoides Christ ex H.L_v.
841	1	0.9	0.947368	20	Rubus pectinellus Maxim.
842	1	0.916667	0.956522	12	Clematis pierotii Miq.
843	0.814815	0.709677	0.758621	62	Rhododendron reticulatum D.Don ex G.Don
844	1	0.958333	0.978723	24	Briza maxima L.
845	1	0.938462	0.968254	65	Phyllanthus flexuosus (Siebold et Zucc.) M_ll.Arg.
846	0.857143	1	0.923077	18	Damnacanthus indicus C.F.Gaertn. var. lancifolius Makino f. oblongus (Koidz.) Sugim.
847	0.8	0.727273	0.761905	22	Elaeocarpus japonicus Siebold et Zucc.
848	0.878788	0.783784	0.828571	37	Ophioglossum petiolatum Hook.
849	0.825	0.942857	0.88	35	Machilus kobu Maxim.
850	0.869565	0.740741	0.8	27	Magnolia kobus DC.
851	0.987654	0.97561	0.981595	82	Arthraxon hispidus (Thunb.) Makino
852	0.947368	1	0.972973	18	Ribes japonicum Maxim.
853	0.894737	0.910714	0.902655	56	Scirpus fuirenoides Maxim.
854	1	0.974359	0.987013	39	Indigofera pseudotinctoria Matsum.
855	0.8	0.888889	0.842105	27	Oenothera laciniata Hill
856	0.962264	0.962264	0.962264	106	Euonymus alatus (Thunb.) Siebold var. alatus f. striatus (Thunb.) Makino
857	1	0.928571	0.962963	14	Phyllanthus lepidocarpus Siebold et Zucc.
858	0.924242	0.938462	0.931298	65	Acer micranthum Siebold et Zucc.
859	0.971429	0.944444	0.957746	36	Pilea notata C.H.Wright
860	0.983333	0.983333	0.983333	60	Melica nutans L.
861	0.952381	0.952381	0.952381	21	Avenella flexuosa (L.) Drejer
862	0.857143	1	0.923077	12	Tsuga diversifolia (Maxim.) Mast.
863	0.928571	0.866667	0.896552	15	Medicago lupulina L.
864	0.810811	0.9375	0.869565	32	Trifolium dubium Sibth.
865	0.866667	0.866667	0.866667	15	Sigesbeckia glabrescens (Makino) Makino
866	0.733333	0.6875	0.709677	16	Digitaria radicosa (J.Presl) Miq.
867	1	0.75	0.857143	12	Drosera spatulata Labill.
868	0.942105	0.983516	0.962366	182	Woodwardia orientalis Sw.
869	0.829787	0.906977	0.866667	43	Sedum bulbiferum Makino
870	0.944444	0.894737	0.918919	19	Laportea cuspidata (Wedd.) Friis f. bulbifera (Kitam.) Fukuoka et Kurosaki
871	0.952381	0.952381	0.952381	21	Pittosporum illicioides Makino
872	0.933333	0.875	0.903226	16	Viburnum plicatum Thunb. var. parvifolium Miq.
873	0.692308	0.782609	0.734694	23	Rhododendron pentandrum (Maxim.) Craven
874	0.565217	0.5	0.530612	26	Pleioblastus kongosanensis Makino
875	0.791667	0.904762	0.844444	21	Mussaenda parviflora Miq.
876	0.958333	0.958333	0.958333	48	Cardamine leucantha (Tausch) O.E.Schulz
877	0.921875	0.893939	0.907692	66	Carex maximowiczii Miq. var. maximowiczii
878	1	0.916667	0.956522	12	Actinostemma tenerum Griff.
879	1	1	1	18	Tapeinidium pinnatum (Cav.) C.Chr.
880	0.962963	0.962963	0.962963	27	Cornus canadensis L.
881	0.818182	0.9	0.857143	10	Sesamum indicum L.
882	0.944444	0.894737	0.918919	19	Viburnum sieboldii Miq.
883	0.846154	0.88	0.862745	50	Aster glehnii F.Schmidt var. hondoensis Kitam.
884	0.961538	0.961538	0.961538	52	Staphylea japonica (Thunb.) Mabb.
885	0.857143	0.96	0.90566	25	Salix vulpina Andersson subsp. alopochroa (Kimura) H.Ohashi et Yonek.
886	0.933333	1	0.965517	14	Persicaria foliosa (H.Lindb.) Kitag. var. nikaii (Makino) H.Hara
887	0.952941	0.913534	0.932821	266	Polystichum pseudomakinoi Tagawa
888	0.833333	0.869565	0.851064	23	Dryopteris championii (Benth.) C.Chr. ex Ching
889	0.973684	0.902439	0.936709	41	Osmolindsaea japonica (Baker) Lehtonen et Christenh.
890	0.533333	0.421053	0.470588	19	Rhododendron nudipes Nakai
891	0.96	0.96	0.96	25	Cremastra appendiculata (D.Don) Makino var. variabilis (Blume) I.D.Lund
892	0.952381	0.851064	0.898876	47	Cleyera japonica Thunb.
893	0.909091	0.833333	0.869565	24	Anodendron affine (Hook. et Arn.) Druce
894	0.960821	0.971698	0.966229	530	Polystichum retrosopaleaceum (Kodama) Tagawa
895	1	0.909091	0.952381	11	Hibiscus makinoi Jotani et H.Ohba
896	0.563291	0.864078	0.681992	103	Athyrium oblitescens Sa.Kurata
897	0.955556	0.811321	0.877551	53	Mazus miquelii Makino
898	0.952381	1	0.97561	20	Habenaria radiata (Thunb.) Spreng.
899	0.75641	0.893939	0.819444	66	Persicaria odorata (Lour.) Soj_k subsp. conspicua (Nakai) Yonek.
900	0.933333	0.823529	0.875	17	Rhododendron tashiroi Maxim.
901	0.810811	0.909091	0.857143	33	Alnus trabeculosa Hand.-Mazz.
902	0.946667	0.898734	0.922078	79	Leptatherum japonicum Franch. et Sav. var. japonicum
903	0.803922	0.891304	0.845361	46	Lophatherum gracile Brongn.
904	1	0.982143	0.990991	56	Carex pachygyna Franch. et Sav.
905	0.809524	1	0.894737	17	Cephalanthera longibracteata Blume
906	0.944444	1	0.971429	17	Potamogeton wrightii Morong
907	0.894737	0.894737	0.894737	19	Lilium japonicum Houtt.
908	0.823529	0.875	0.848485	32	Camellia sasanqua Thunb.
909	0.954545	1	0.976744	21	Carpesium glossophyllum Maxim.
910	0.772727	0.894737	0.829268	19	Loxogramme duclouxii Christ
911	1	1	1	25	Peperomia japonica Makino
912	0.761905	0.888889	0.820513	18	Rhododendron indicum (L.) Sweet
913	1	0.916667	0.956522	12	Scrophularia musashiensis Bonati
914	0.920635	0.935484	0.928	62	Ophiorrhiza japonica Blume
915	0.75	0.923077	0.827586	13	Diplazium x satsumense Sa.Kurata
916	0.875	0.777778	0.823529	18	Smilax bracteata C.Presl var. bracteata
917	1	1	1	16	Deparia x birii Fraser-Jenk.
918	1	0.944444	0.971429	18	Carex ligulata Nees
919	0.933333	1	0.965517	14	Persicaria maackiana (Regel) Nakai
920	0.962963	0.866667	0.912281	30	Athyrium deltoidofrons Makino
921	0.652174	0.625	0.638298	48	Persicaria lapathifolia (L.) Delarbre var. incana (Roth) H.Hara
922	0.930233	0.909091	0.91954	44	Kadsura japonica (L.) Dunal
923	0.785714	0.846154	0.814815	13	Sorbus commixta Hedl. var. rufoferruginea C.K.Schneid.
924	1	0.955556	0.977273	45	Leersia sayanuka Ohwi
925	0.973684	0.902439	0.936709	41	Enkianthus campanulatus (Miq.) G.Nicholson
926	0.973684	0.902439	0.936709	41	Cimicifuga simplex (DC.) Wormsk. ex Turcz.
927	0.928571	0.928571	0.928571	28	Smilax china L.
928	0.852941	0.763158	0.805556	38	Actinidia arguta (Siebold et Zucc.) Planch. ex Miq. var. arguta
929	0.769231	0.714286	0.740741	14	Cirsium yezoense (Maxim.) Makino
930	0.92	0.884615	0.901961	26	Tephroseris pierotii (Miq.) Holub
931	0.930233	0.97561	0.952381	82	Hypericum pseudopetiolatum R.Keller
932	0.8125	1	0.896552	13	Lobelia sessilifolia Lamb.
933	0.961538	1	0.980392	75	Nemosenecio nikoensis (Miq.) B.Nord.
934	0.758621	0.88	0.814815	25	Pterocarya rhoifolia Siebold et Zucc.
935	0.97561	0.930233	0.952381	43	Carpinus cordata Blume var. cordata
936	0.75	0.954545	0.84	22	Aster rugulosus Maxim.
937	0.95	0.95	0.95	40	Euonymus melananthus Franch. et Sav.
938	0.945946	0.921053	0.933333	38	Deinostema violaceum (Maxim.) T.Yamaz.
939	0.925373	0.885714	0.905109	70	Stellaria diversiflora Maxim.
940	0.820513	0.864865	0.842105	37	Eupatorium lindleyanum DC.
941	0.794118	0.72973	0.760563	37	Symplocos sawafutagi Nagam.
942	0.944444	1	0.971429	17	Veronica muratae T.Yamaz.
943	1	0.894737	0.944444	19	Dichocarpum nipponicum (Franch.) W.T.Wang et P.K.Hsiao var. sarmentosum (Ohwi) Tamura et K.Kosuge
944	0.631579	0.8	0.705882	15	Isodon shikokianus (Makino) H.Hara var. occidentalis Murata
945	0.875	0.942308	0.907407	52	Schoenoplectus triqueter (L.) Palla
946	0.777778	0.84	0.807692	25	Vitis flexuosa Thunb.
947	1	0.727273	0.842105	11	Lindsaea javanensis Blume
948	1	1	1	28	Diphylleia grayi F.Schmidt
949	0.764706	0.95122	0.847826	41	Zanthoxylum piperitum (L.) DC.
950	0.926829	0.974359	0.95	39	Pellionia radicans (Siebold et Zucc.) Wedd. var. minima (Makino) Hatus.
951	0.785714	0.733333	0.758621	15	Asarum hexalobum F.Maek. var. hexalobum
952	1	0.962963	0.981132	27	Amelanchier asiatica (Siebold et Zucc.) Endl. ex Walp.
953	0.875	0.823529	0.848485	17	Trigastrotheca stricta (L.) Thulin
954	0.7	0.636364	0.666667	11	Ilex buergeri Miq.
955	0.944444	1	0.971429	17	Fimbristylis spathacea Roth
956	0.941176	0.941176	0.941176	51	Pedicularis resupinata L.
957	0.741935	0.793103	0.766667	29	Carex scabrifolia Steud.
958	0.733333	0.785714	0.758621	14	Fraxinus platypoda Oliv.
959	0.818182	0.5625	0.666667	16	Smilax riparia A.DC.
960	0.97561	0.963855	0.969697	83	Eleocharis wichurae Boeck.
961	0.965517	0.965517	0.965517	58	Illicium anisatum L.
962	0.941176	1	0.969697	16	Salix x eriocataphylla Kimura
963	0.986077	0.957075	0.971359	1258	Deparia japonica (Thunb.) M.Kato
964	0.989835	0.97619	0.982965	798	Athyrium decurrentialatum (Hook.) Copel.
965	0.956522	0.846154	0.897959	26	Viola shikokiana Makino
966	1	1	1	20	Calamagrostis tashiroi Ohwi subsp. sikokiana (Ohwi) Tateoka
967	0.940299	0.875	0.906475	72	Melampyrum laxum Miq. var. laxum
968	0.764706	0.928571	0.83871	14	Ardisia quinquegona Blume
969	0.928571	0.866667	0.896552	30	Angelica pubescens Maxim.
970	0.999043	0.992867	0.995946	2103	Struthiopteris niponica (Kunze) Nakai
971	0.968421	1	0.983957	184	Haplopteris flexuosa (F_e) E.H.Crane
972	0.545455	0.571429	0.55814	21	Scutellaria laeteviolacea Koidz.
973	0.875	0.583333	0.7	12	Botrychium atrovirens (Sahashi) M.Kato
974	1	1	1	11	Melilotus officinalis (L.) Pall. subsp. suaveolens (Ledeb.) H.Ohashi
975	0.90625	0.935484	0.920635	31	Eragrostis curvula (Schrad.) Nees
976	0.777778	0.913043	0.84	23	Hypericum senanense Maxim. subsp. senanense
977	0.96875	0.885714	0.925373	35	Tilia japonica (Miq.) Simonk.
978	1	0.722222	0.83871	18	Euphorbia sinanensis (Hurus.) T.Kuros. et H.Ohashi
979	1	1	1	15	Dianthus shinanensis (Yatabe) Makino
980	0.988372	0.982659	0.985507	173	Davallia mariesii T.Moore ex Baker
981	0.992537	0.985185	0.988848	135	Arachniodes mutica (Franch. et Sav.) Ohwi
982	0.977273	0.914894	0.945055	47	Viola violacea Makino var. violacea
983	0.939394	0.96875	0.953846	32	Zoysia japonica Steud.
984	0.973684	0.787234	0.870588	47	Carex nervata Franch. et Sav.
985	0.933333	0.875	0.903226	16	Cinnamomum doederleinii Engl.
986	1	0.933333	0.965517	15	Grona heterocarpa (L.) H.Ohashi et K.Ohashi
987	0.861111	1	0.925373	31	Salix japonica Thunb.
988	0.764706	0.764706	0.764706	17	Distylium lepidotum Nakai
989	0.964286	0.964286	0.964286	28	Maesa perlaria (Lour.) Merr. var. formosana (Mez) Yuen P.Yang
990	1	0.833333	0.909091	12	Murdannia loriformis (Hassk.) R.S.Rao et Kammathy
991	0.923077	1	0.96	12	Maackia tashiroi (Yatabe) Makino
992	1	0.923077	0.96	13	Corydalis balansae Prain
993	0.928571	0.928571	0.928571	14	Tarenna subsessilis (A.Gray) T.It_
994	0.545455	0.545455	0.545455	11	Cyperus cyperinus (Vahl) J.V.Suringar
995	0.8	0.666667	0.727273	12	Adenophora tashiroi (Makino et Nakai) Makino et Nakai
996	0.9375	0.882353	0.909091	34	Paspalum dilatatum Poir.
997	0.625	0.769231	0.689655	13	Leptopetalum biflorum (L.) Neupane et N.Wikstr.
998	1	0.916667	0.956522	12	Myrsine maximowiczii (Koidz.) E.Walker
999	1	0.916667	0.956522	12	Commelina diffusa Burm.f.
1000	0.764706	0.764706	0.764706	17	Euphorbia hirta L.
1001	0.8125	1	0.896552	13	Calamagrostis autumnalis Koidz. subsp. insularis (Honda) Tateoka
1002	0.73913	0.653846	0.693878	26	Eupatorium luchuense Nakai
1003	0.857143	0.923077	0.888889	13	Aidia canthioides (Champ. ex Benth.) Masam.
1004	1	0.785714	0.88	14	Osmanthus insularis Koidz.
1005	0.833333	0.75	0.789474	20	Ilex mertensii Maxim.
1006	0.96875	0.861111	0.911765	36	Spiraea japonica L.f.
1007	0.930233	1	0.963855	40	Filipendula multijuga Maxim.
1008	0.939394	0.911765	0.925373	34	Asplenium boreale (Ohwi ex Sa.Kurata) Nakaike
1009	0.923077	0.923077	0.923077	13	Keiskea japonica Miq.
1010	0.9	0.870968	0.885246	31	Hypopitys monotropa Crantz
1011	0.892308	0.966667	0.928	60	Vaccinium bracteatum Thunb.
1012	0.920635	0.865672	0.892308	67	Rhaphiolepis indica (L.) Lindl. var. umbellata (Thunb.) H.Ohashi
1013	1	1	1	26	Aster verticillatus (Reinw.) Brouillet, Semple et Y.L.Chen
1014	0.769231	0.769231	0.769231	13	Goodyera velutina Maxim.
1015	1	1	1	32	Cymbidium goeringii (Rchb.f.) Rchb.f.
1016	0.871795	0.85	0.860759	80	Carex blepharicarpa Franch.
1017	0.9375	0.833333	0.882353	18	Heloniopsis orientalis (Thunb.) Tanaka
1018	0.857143	1	0.923077	18	Turpinia ternata Nakai
1019	1	0.909091	0.952381	11	Chionographis japonica Maxim.
1020	0.880952	0.925	0.902439	40	Quercus myrsinifolia Blume
1021	0.916667	0.942857	0.929577	70	Neoshirakia japonica (Siebold et Zucc.) Esser
1022	0.928571	1	0.962963	26	Holcus lanatus L.
1023	0.891304	0.854167	0.87234	48	Carex rhizopoda Maxim.
1024	0.617647	0.777778	0.688525	27	Carex alopecuroides D.Don var. chlorostachya C.B.Clarke
1025	0.962963	0.962963	0.962963	27	Psychotria serpens L.
1026	1	0.769231	0.869565	13	Gaultheria pyroloides Hook.f. et Thomson ex Miq.
1027	0.909091	0.833333	0.869565	12	Glaucidium palmatum Siebold et Zucc.
1028	0.4	0.307692	0.347826	13	Saussurea nikoensis Franch. et Sav.
1029	0.888889	0.842105	0.864865	19	Angelica polymorpha Maxim.
1030	0.968504	1	0.984	123	Dryopteris expansa (C.Presl) Fraser-Jenk. et Jermy
1031	0.785714	0.846154	0.814815	13	Abies veitchii Lindl.
1032	0.923077	0.923077	0.923077	26	Aster scaber Thunb.
1033	0.8	1	0.888889	12	Polystichum x shin-tashiroi Sa.Kurata
1034	0.875	0.933333	0.903226	15	Astragalus shiroumensis Makino
1035	0.885714	0.939394	0.911765	33	Chenopodium album L.
1036	0.904762	0.979381	0.940594	97	Neolitsea sericea (Blume) Koidz.
1037	0.967742	1	0.983607	30	Trifolium repens L.
1038	0.888889	0.888889	0.888889	18	Vincetoxicum sublanceolatum (Miq.) Maxim. var. macranthum Maxim.
1039	0.836066	0.772727	0.80315	66	Persicaria japonica (Meisn.) Nakai ex Ohki var. japonica
1040	0.538462	0.5	0.518519	14	Taraxacum albidum Dahlst.
1041	1	0.947368	0.972973	19	Sanguisorba albiflora (Makino) Makino
1042	0.828571	0.852941	0.84058	34	Ixeridium dentatum (Thunb.) Tzvelev subsp. nipponicum (Nakai) Pak et Kawano var. albiflorum (Makino) Tzvelev
1043	0.727273	0.666667	0.695652	12	Chrysosplenium album Maxim. var. album
1044	1	0.973684	0.986667	38	Lindera triloba (Siebold et Zucc.) Blume
1045	0.952381	0.909091	0.930233	22	Rhododendron quinquefolium Bisset et S.Moore
1046	0.875	0.677419	0.763636	31	Salix dolichostyla Seemen subsp. dolichostyla
1047	0.895604	0.91573	0.905556	178	Diplazium hachijoense Nakai
1048	0.947368	0.986301	0.966443	73	Osmunda banksiifolia (C.Presl) Kuhn
1049	0.729167	0.795455	0.76087	44	Aster leiophyllus Franch. et Sav. var. leiophyllus
1050	0.892857	0.943396	0.917431	53	Lindsaea orbiculata (Lam.) Mett. ex Kuhn var. commixta (Tagawa) K.U.Kramer
1051	0.909091	0.666667	0.769231	15	Leptochilus x shintenensis (Hayata) Nakaike
1052	0.945946	0.875	0.909091	40	Persicaria neofiliformis (Nakai) Ohki
1053	1	0.666667	0.8	12	Liparis krameri Franch. et Sav. var. krameri
1054	0.947368	0.947368	0.947368	19	Biancaea decapetala (Roth) O.Deg.
1055	0.883721	0.95	0.915663	40	Chelonopsis moschata Miq.
1056	0.944444	0.871795	0.906667	39	Cardamine impatiens L. var. impatiens
1057	0.846154	0.733333	0.785714	15	Ophiopogon japonicus (Thunb.) Ker Gawl.
1058	0.754386	0.826923	0.788991	52	Salix eriocarpa Franch. et Sav.
1059	1	0.923077	0.96	13	Ajuga nipponensis Makino
1060	1	0.991269	0.995616	1489	Polystichum tripteron (Kunze) C.Presl
1061	0.914634	0.9375	0.925926	80	Carex ischnostachya Steud. var. ischnostachya
1062	0.956522	0.956522	0.956522	23	Coix lacryma-jobi L. var. lacryma-jobi
1063	0.846154	0.733333	0.785714	15	Brasenia schreberi J.F.Gmel.
1064	0.894737	0.944444	0.918919	18	Corydalis decumbens (Thunb.) Pers.
1065	0.942857	1	0.970588	33	Saxifraga cortusifolia Siebold et Zucc.
1066	1	1	1	17	Platanthera florentii Franch. et Sav.
1067	0.894737	0.708333	0.790698	24	Lonicera japonica Thunb.
1068	0.902439	1	0.948718	37	Rumex acetosa L.
1069	0.907407	0.942308	0.924528	52	Rorippa palustris (L.) Besser
1070	1	0.909091	0.952381	11	Lilium maculatum Thunb.
1071	0.916667	1	0.956522	22	Cryptomeria japonica (L.f.) D.Don
1072	0.977273	0.977273	0.977273	44	Lycopodium annotinum L.
1073	0.997991	0.995491	0.996739	1996	Equisetum arvense L.
1074	0.98	0.942308	0.960784	52	Cheiropleuria integrifolia (D.C.Eaton ex Hook.) M.Kato, Y.Yatabe, Sahashi et N.Murak.
1075	0.817391	0.959184	0.882629	98	Miscanthus sinensis Andersson
1076	0.916667	0.6875	0.785714	16	Perillula reptans Maxim.
1077	0.975	0.95122	0.962963	41	Vincetoxicum pycnostelma Kitag.
1078	0.965517	1	0.982456	28	Arabis flagellosa Miq.
1079	0.857143	0.967742	0.909091	31	Sasa borealis (Hack.) Makino et Shibata
1080	0.906977	1	0.95122	39	Zehneria japonica (Thunb.) H.Y.Liu
1081	0.888889	0.952381	0.91954	42	Vicia hirsuta (L.) Gray
1082	0.890244	0.848837	0.869048	86	Poa annua L.
1083	0.956044	0.956044	0.956044	91	Paspalum scrobiculatum L. var. orbiculare (G.Forst.) Hack.
1084	0.921569	0.921569	0.921569	51	Bromus japonicus Thunb.
1085	0.931818	0.953488	0.942529	43	Alopecurus aequalis Sobol. var. amurensis (Kom.) Ohwi
1086	0.827586	0.75	0.786885	32	Vandellia anagallis (Burm.f.) T.Yamaz. var. verbenifolia (Colsm.) T.Yamaz.
1087	0.878788	0.852941	0.865672	34	Paspalum thunbergii Kunth
1088	0.9	0.782609	0.837209	23	Luzula capitata (Miq.) Miq. ex Kom.
1089	0.898305	0.883333	0.890756	60	Castanopsis sieboldii (Makino) Hatus. ex T.Yamaz. et Mashiba subsp. sieboldii
1090	0.939394	1	0.96875	31	Cassytha filiformis L.
1091	0.904348	0.928571	0.9163	112	Vaccinium smallii A.Gray var. glabrum Koidz.
1092	1	0.769231	0.869565	13	Blyxa echinosperma (C.B.Clarke) Hook.f.
1093	0.744444	0.985294	0.848101	68	Viola mandshurica W.Becker
1094	0.951807	0.975309	0.963415	81	Viola vaginata Maxim.
1095	1	1	1	17	Itea japonica Oliv.
1096	0.947368	1	0.972973	18	Tiarella polyphylla D.Don
1097	0.928571	0.83871	0.881356	31	Malus toringo (Siebold) Siebold ex de Vriese
1098	0.909091	0.769231	0.833333	13	Solidago altissima L.
1099	0.86631	0.931034	0.897507	174	Deparia dimorphophylla (Koidz.) M.Kato
1100	0.818182	0.642857	0.72	14	Saussurea tanakae Franch. et Sav. ex Maxim.
1101	0.909091	0.909091	0.909091	11	Deparia dimorphophylla (Koidz.) M.Kato x D. pseudoconilii (Seriz.) Seriz.
1102	0.8	0.909091	0.851064	44	Vandenboschia x quelpaertensis (Nakai) Ebihara
1103	0.631579	0.571429	0.6	21	Phragmites karka (Retz.) Trin. ex Steud.
1104	0.875	0.823529	0.848485	17	Sorghum halepense (L.) Pers.
1105	0.9	0.72973	0.80597	37	Taraxacum officinale Weber ex F.H.Wigg.
1106	0.965517	0.965517	0.965517	29	Acorus gramineus Sol. ex Aiton
1107	0.764706	0.928571	0.83871	14	Vallisneria natans (Lour.) H.Hara var. natans
1108	0.947368	0.782609	0.857143	23	Isodon effusus (Maxim.) H.Hara
1109	0.95	1	0.974359	19	Alopecurus japonicus Steud.
1110	1	1	1	21	Pedicularis keiskei Franch. et Sav.
1111	1	0.869565	0.930233	23	Silene gracillima Rohrb.
1112	0.903226	0.933333	0.918033	30	Melia azedarach L.
1113	0.6875	0.733333	0.709677	15	Bidens biternata (Lour.) Merr. et Sherff
1114	0.962963	0.981132	0.971963	53	Chamaele decumbens (Thunb.) Makino
1115	0.969072	0.930693	0.949495	101	Clematis terniflora DC.
1116	1	0.930556	0.964029	72	Swertia japonica (Schult.) Makino
1117	0.944444	0.85	0.894737	20	Leibnitzia anandria (L.) Turcz.
1118	0.964286	0.964286	0.964286	28	Sarcandra glabra (Thunb.) Nakai
1119	0.821429	1	0.901961	23	Hemerocallis middendorffii Trautv. et C.A.Mey. var. esculenta (Koidz.) Ohwi
1120	0.997149	0.983133	0.990091	2490	Osmunda japonica Thunb.
1121	0.928571	1	0.962963	13	Aletris spicata (Thunb.) Franch.
1122	0.785714	0.785714	0.785714	14	Sambucus chinensis Lindl.
1123	0.888889	0.666667	0.761905	12	Ipomoea littoralis Blume
1124	0.95	1	0.974359	19	Cephalomanes javanicum (Blume) Bosch var. asplenioides (C.Chr.) K.Iwats.
1125	0.933333	0.736842	0.823529	19	Leptopetalum coreanum (H.L_v.) Naiki et Ohi-Toma var. coreanum
1126	0.952381	0.952381	0.952381	42	Adenophora remotiflora (Siebold et Zucc.) Miq.
1127	0.777778	0.636364	0.7	11	Marsdenia tinctoria R.Br. var. tomentosa Masam.
1128	0.942029	1	0.970149	65	Ilex pedunculosa Miq.
1129	0.943396	0.961538	0.952381	52	Myrsine seguinii H.L_v.
1130	0.727273	0.533333	0.615385	15	Ischaemum aristatum L. var. aristatum
1131	1	0.666667	0.8	12	Eupatorium formosanum Hayata
1132	0.769231	0.625	0.689655	16	Isodon shikokianus (Makino) H.Hara var. intermedius (Kud_) Murata
1133	0.923611	0.985185	0.953405	135	Plagiogyria adnata (Blume) Bedd.
1134	0.909091	0.666667	0.769231	15	Eclipta thermalis Bunge
1135	0.970588	0.942857	0.956522	35	Euphorbia lasiocaula Boiss.
1136	0.957447	0.957447	0.957447	47	Anthoxanthum horsfieldii (Kunth ex Benn.) Mez ex Reeder var. japonicum (Maxim.) Veldkamp
1137	1	0.941176	0.969697	51	Athyrium pinetorum Tagawa
1138	0.933333	0.933333	0.933333	30	Ixeridium alpicola (Takeda) Pak et Kawano
1139	0.933333	0.954545	0.94382	44	Lycopodium sitchense Rupr. var. nikoense (Franch. et Sav.) Takeda
1140	0.815789	0.885714	0.849315	35	Carex planata Franch. et Sav. var. planata
1141	1	0.95	0.974359	20	Anaphalis alpicola Makino
1142	0.981818	0.947368	0.964286	57	Gamblea innovans (Siebold et Zucc.) C.B.Shang, Lowry et Frodin
1143	0.857143	0.857143	0.857143	14	Cibotium barometz (L.) J.Sm.
1144	1	0.961538	0.980392	52	Carex siderosticta Hance
1145	0.885714	0.939394	0.911765	33	Ranunculus sceleratus L.
1146	1	1	1	53	Streptopus streptopoides (Ledeb.) Frye et Rigg subsp. japonicus (Maxim.) Utech et Kawano
1147	0.972222	1	0.985915	35	Macleaya cordata (Willd.) R.Br.
1148	1	0.958333	0.978723	24	Penthorum chinense Pursh
1149	0.736842	0.7	0.717949	20	Carex sociata Boott
1150	0.545455	0.352941	0.428571	17	Cirsium inundatum Makino
1151	1	0.882353	0.9375	34	Veronica arvensis L.
1152	0.96	0.96	0.96	25	Trigonotis guilielmii (A.Gray) A.Gray ex G_rke
1153	0.909091	0.625	0.740741	16	Elymus racemifer (Steud.) Tzvelev var. japonensis (Honda) Osada
1154	0.947368	0.947368	0.947368	19	Vincetoxicum glabrum (Nakai) Kitag.
1155	0.861111	0.738095	0.794872	42	Selaginella nipponica Franch. et Sav.
1156	0.666667	0.833333	0.740741	12	Smilax nipponica Miq.
1157	0.986425	0.993921	0.990159	658	Onychium japonicum (Thunb.) Kunze
1158	0.96	0.96	0.96	50	Carex maculata Boott
1159	0.966667	0.90625	0.935484	32	Cardamine fallax (O.E.Schulz) Nakai
1160	0.80226	0.865854	0.832845	164	Viola grypoceras A.Gray var. grypoceras
1161	0.875	0.875	0.875	16	Chrysosplenium tosaense (Makino) Makino ex Sut_
1162	0.933333	1	0.965517	14	Thelypteris bukoensis (Tagawa) Ching
1163	0.642857	0.833333	0.725806	54	Salix triandra L. subsp. nipponica (Franch. et Sav.) A.K.Skvortsov
1164	0.7	1	0.823529	14	Dactyloctenium aegyptium (L.) P.Beauv.
1165	1	1	1	22	Prunella prunelliformis (Maxim.) Makino
1166	0.8125	0.764706	0.787879	17	Carex aphyllopus K_k. var. aphyllopus
1167	1	0.9	0.947368	40	Agrostis tateyamensis Tateoka
1168	1	1	1	20	Gentiana thunbergii (G.Don) Griseb. var. minor Maxim.
1169	0.962373	0.886667	0.92297	750	Athyrium otophorum (Miq.) Koidz.
1170	0.915493	0.896552	0.905923	145	Weigela hortensis (Siebold et Zucc.) K.Koch
1171	0.973684	0.948718	0.961039	39	Carex forficula Franch. et Sav.
1172	0.880952	0.902439	0.891566	41	Peracarpa carnosa (Wall.) Hook.f. et Thomson
1173	0.943662	0.971014	0.957143	69	Persicaria nepalensis (Meisn.) H.Gross
1174	0.896552	0.962963	0.928571	54	Circaea erubescens Franch. et Sav.
1175	0.979592	0.96	0.969697	50	Dryopteris tokyoensis (Makino) C.Chr.
1176	1	0.96	0.979592	25	Crotalaria sessiliflora L.
1177	0.777778	0.736842	0.756757	19	Utricularia japonica Makino
1178	0.916667	0.956522	0.93617	23	Carex podogyna Franch. et Sav.
1179	0.840237	0.965986	0.898734	147	Cardamine occulta Hornem.
1180	0.826923	0.914894	0.868687	47	Machilus thunbergii Siebold et Zucc.
1181	0.914286	0.888889	0.901408	36	Hydrangea involucrata Siebold
1182	0.969231	0.984375	0.976744	64	Cyperus difformis L.
1183	1	0.95	0.974359	20	Tricyrtis latifolia Maxim.
1184	1	1	1	21	Deparia japonica (Thunb.) M.Kato x D. pseudoconilii (Seriz.) Seriz. var. pseudoconilii
1185	0.857143	0.857143	0.857143	14	Nephrolepis cordifolia (L.) C.Presl
1186	0.941176	0.8	0.864865	20	Carex filipes Franch. et Sav. var. filipes
1187	0.666667	0.666667	0.666667	18	Parasenecio farfarifolius (Siebold et Zucc.) H.Koyama var. bulbiferus (Maxim.) H.Koyama
1188	0.928571	0.928571	0.928571	14	Poa acroleuca Steud. f. submoniliformis (Makino) T.Koyama
1189	0.902439	0.961039	0.930818	77	Magnolia salicifolia (Siebld et Zucc.) Maxim.
1190	0.947368	0.9	0.923077	20	Serratula insularis Iljin
1191	0.909091	0.625	0.740741	16	Aralia elata (Miq.) Seem.
1192	0.896552	1	0.945455	26	Rhynchosia volubilis Lour.
1193	0.428571	0.6	0.5	15	Saussurea hisauchii Nakai
1194	0.904762	0.826087	0.863636	23	Symplocos coreana (H.L_v.) Ohwi
1195	0.970588	0.970588	0.970588	34	Raphanus sativus L.
1196	1	0.981481	0.990654	54	Geum japonicum Thunb.
1197	0.886364	0.975	0.928571	40	Carex daisenensis Nakai
1198	0.735294	0.735294	0.735294	34	Rhododendron lagopus Nakai var. lagopus
1199	0.952381	0.952381	0.952381	42	Saxifraga fortunei Hook.f. var. alpina (Matsum. et Nakai) Nakai
1200	0.902439	0.925	0.91358	40	Lindera obtusiloba Blume
1201	1	0.692308	0.818182	13	Erechtites hieraciifolius (L.) Raf. ex DC.
1202	1	0.96	0.979592	50	Pennisetum alopecuroides (L.) Spreng.
1203	0.916667	0.977778	0.946237	45	Imperata cylindrica (L.) Raeusch. var. koenigii (Retz.) Pilg.
1204	0.966667	0.90625	0.935484	64	Isachne globosa (Thunb.) Kuntze
1205	1	0.956522	0.977778	46	Disporum smilacinum A.Gray
1206	0.941176	0.8	0.864865	20	Ehretia acuminata R.Br. var. obovata (Lindl.) I.M.Johnst.
1207	0.863636	0.904762	0.883721	42	Astilbe microphylla Knoll
1208	0.958333	0.958333	0.958333	24	Gnaphalium japonicum Thunb.
1209	0.823529	0.777778	0.8	18	Gamochaeta pensylvanica (Willd.) Cabrera
1210	0.96	0.96	0.96	25	Lonicera ramosissima Franch. et Sav. ex Maxim. var. ramosissima f. glabrata (Nakai) H.Hara
1211	0.99187	0.983871	0.987854	124	Oplismenus undulatifolius (Ard.) Roem. et Schult.
1212	1	1	1	10	Gardneria multiflora Makino
1213	0.986486	0.986486	0.986486	74	Acer carpinifolium Siebold et Zucc.
1214	0.7	0.583333	0.636364	36	Sasa palmata (Lat.-Marl. ex Burb.) E.G.Camus
1215	0.714286	0.416667	0.526316	12	Cyperus amuricus Maxim.
1216	0.871795	0.965909	0.916442	176	Asplenium trichomanes L.
1217	0.925926	0.961538	0.943396	26	Polystichum igaense Tagawa
1218	1	0.9375	0.967742	16	Torreya nucifera Siebold et Zucc. var. radicans Nakai
1219	1	0.8	0.888889	10	Cyathea metteniana (Hance) C.Chr. et Tardieu
1220	0.961538	0.961538	0.961538	52	Mitella stylosa auct. non H.Boissieu
1221	0.833333	0.8	0.816327	50	Sasa tyuhgokensis Makino
1222	0.970588	0.942857	0.956522	35	Arnica mallotopus Makino
1223	0.772727	0.809524	0.790698	21	Cerasus apetala (Siebold et Zucc.) Masam. et S.Suzuki var. tetsuyae H.Ohba
1224	0.938776	0.92	0.929293	50	Ludwigia epilobioides Maxim. subsp. epilobioides
1225	1	0.92	0.958333	25	Cleistogenes hackelii (Honda) Honda
1226	0.947368	0.947368	0.947368	19	Phyllodoce nipponica Makino
1227	0.657143	0.71875	0.686567	32	Athyrium kuratae Seriz.
1228	0.906977	0.975	0.939759	80	Dryopteris commixta Tagawa
1229	0.857143	0.923077	0.888889	13	Vincetoxicum macrophyllum Siebold et Zucc.
1230	0.764706	0.928571	0.83871	14	Heloniopsis breviscapa Maxim. var. breviscapa
1231	0.868852	0.84127	0.854839	63	Poa crassinervis Honda
1232	0.833333	1	0.909091	20	Lepisorus tosaensis (Makino) H.It_
1233	0.926702	0.967213	0.946524	183	Lespedeza homoloba Nakai
1234	0.789474	0.882353	0.833333	17	Carex nubigena D.Don subsp. albata (Boott ex Franch. et Sav.) T.Koyama var. franchetiana Ohwi
1235	0.8	0.888889	0.842105	18	Sigesbeckia orientalis L.
1236	0.823529	0.933333	0.875	15	Ajuga yesoensis Maxim. ex Franch. et Sav. var. tsukubana Nakai
1237	0.8	1	0.888889	12	Elaeagnus montana Makino var. ovata (Maxim.) Araki
1238	0.789474	0.833333	0.810811	18	Carex hirtifructus K_k.
1239	0.954545	1	0.976744	42	Buckleya lanceolata (Siebold et Zucc.) Miq.
1240	0.742857	0.757282	0.75	103	Abelia spathulata Siebold et Zucc. var. spathulata
1241	0.903226	0.903226	0.903226	31	Quercus sessilifolia Blume
1242	0.945946	1	0.972222	70	Paris tetraphylla A.Gray
1243	1	1	1	21	Buxus microphylla Siebold et Zucc. var. japonica (M_ll.Arg. ex Miq.) Rehder et E.H.Wilson
1244	1	0.705882	0.827586	17	Ilex goshiensis Hayata
1245	1	1	1	12	Putranjiva matsumurae Koidz.
1246	0.88	0.956522	0.916667	23	Melampyrum roseum Maxim. var. roseum
1247	1	0.846154	0.916667	13	Parthenocissus tricuspidata (Siebold et Zucc.) Planch.
1248	0.837838	0.939394	0.885714	33	Toxicodendron orientale Greene subsp. orientale
1249	1	0.954545	0.976744	22	Cyrtosia septentrionalis (Rchb.f.) Garay
1250	0.880597	0.967213	0.921875	61	Corylus sieboldiana Blume var. sieboldiana
1251	0.90625	0.878788	0.892308	33	Castanopsis cuspidata (Thunb.) Schottky
1252	1	1	1	15	Centella asiatica (L.) Urb.
1253	0.988506	0.868687	0.924731	99	Viola verecunda A.Gray var. verecunda
1254	1	0.933333	0.965517	15	Trientalis europaea L.
1255	0.913043	0.6	0.724138	35	Sagina japonica (Sw.) Ohwi
1256	0.806061	0.970803	0.880795	137	Polystichum ovatopaleaceum (Kodama) Sa.Kurata var. ovatopaleaceum
1257	0.933333	0.965517	0.949153	29	Commelina communis L.
1258	0.869048	0.924051	0.895706	79	Rhododendron benhallii Craven
1259	0.928571	0.919192	0.923858	99	Adenophora triphylla (Thunb.) A.DC. subsp. aperticampanulata Kitam.
1260	0.898305	0.963636	0.929825	110	Euonymus oxyphyllus Miq. var. oxyphyllus
1261	0.932432	0.932432	0.932432	74	Impatiens textorii Miq.
1262	0.954545	0.933333	0.94382	45	Hydrangea petiolaris Siebold et Zucc.
1263	0.97561	1	0.987654	40	Mitchella undulata Siebold et Zucc.
1264	0.809524	0.944444	0.871795	36	Celastrus orbiculatus Thunb. var. orbiculatus
1265	0.983871	0.953125	0.968254	64	Valeriana flaccidissima Maxim.
1266	0.809524	0.73913	0.772727	23	Elaeagnus glabra Thunb.
1267	0.954545	1	0.976744	21	Ardisia pusilla A.DC.
1268	0.878049	1	0.935065	36	Skimmia japonica Thunb. var. intermedia Komatsu f. repens (Nakai) Ohwi
1269	0.931034	0.9	0.915254	30	Persicaria chinensis (L.) H.Gross
1270	0.971193	0.991597	0.981289	238	Polystichum craspedosorum (Maxim.) Diels
1271	0.931034	1	0.964286	27	Tetragonia tetragonoides (Pall.) Kuntze
1272	0.869565	0.909091	0.888889	22	Teucrium viscidum Blume var. miquelianum (Maxim.) H.Hara
1273	0.958333	0.92	0.938776	25	Codonopsis lanceolata (Siebold et Zucc.) Trautv.
1274	0.83871	0.866667	0.852459	30	Chrysosplenium flagelliferum F.Schmidt
1275	0.785714	0.916667	0.846154	12	Alternanthera sessilis (L.) R.Br. ex DC.
1276	0.933333	0.933333	0.933333	15	Vicia amoena Fisch. ex Ser.
1277	0.983607	1	0.991736	60	Vandenboschia auriculata (Blume) Copel.
1278	0.875	0.933333	0.903226	15	Barnardia japonica (Thunb.) Schult. et Schult.f.
1279	0.814815	0.785714	0.8	28	Euonymus fortunei (Turcz.) Hand.-Mazz.
1280	0.928571	0.928571	0.928571	28	Glycine max (L.) Merr. subsp. soja (Siebold et Zucc.) H.Ohashi
1281	0.846154	0.647059	0.733333	17	Vincetoxicum tanakae (Maxim.) Franch. et Sav.
1282	0.913043	0.807692	0.857143	26	Phragmites japonicus Steud.
1283	0.933333	1	0.965517	56	Tripterospermum japonicum (Siebold et Zucc.) Maxim.
1284	0.923077	0.923077	0.923077	13	Farfugium japonicum (L.) Kitam.
1285	0.904762	0.934426	0.919355	61	Trachelospermum asiaticum (Siebold et Zucc.) Nakai var. asiaticum
1286	0.767857	0.716667	0.741379	60	Carex kiotensis Franch. et Sav.
1287	0.916667	1	0.956522	11	Acer nipponicum H.Hara
1288	0.892857	1	0.943396	25	Thelypteris interrupta (Willd.) K.Iwats.
1289	0.933333	0.965517	0.949153	29	Japonicalia tebakoensis (Makino) C.Ren et Q.E.Yang
1290	0.909091	0.833333	0.869565	12	Celastrus punctatus Thunb.
1291	0.927273	0.836066	0.87931	61	Rosa luciae Rochebr. et Franch. ex Cr_p.
1292	1	0.727273	0.842105	11	Aster lucens Kitam.
1293	0.909091	0.833333	0.869565	12	Cyrtomium laetevirens (Hiyama) Nakaike
1294	0.909091	0.909091	0.909091	77	Fimbristylis dichotoma (L.) Vahl var. tentsuki T.Koyama
1295	0.972222	0.945946	0.958904	37	Comanthosphace japonica (Miq.) S.Moore
1296	0.9	0.9	0.9	10	Scutellaria muramatsui H.Hara
1297	1	1	1	11	Drosera tokaiensis (Komiya et C.Shibata) T.Nakam. et K.Ueda subsp. tokaiensis
1298	0.75	0.5	0.6	12	Taraxacum platycarpum Dahlst. var. longeappendiculatum (Nakai) Morita
1299	0.833333	0.769231	0.8	13	Elaeagnus multiflora Thunb. var. hortensis (Maxim.) Servett.
1300	0.998224	0.990018	0.994104	1703	Huperzia serrata (Thunb.) Trevis.
1301	0.889583	0.873211	0.881321	489	Dryopteris nipponensis Koidz.
1302	0.859649	0.859649	0.859649	57	Rhododendron wadanum Makino
1303	0.88	0.6875	0.77193	32	Lophatherum sinense Rendle
1304	0.914286	1	0.955224	32	Euphorbia helioscopia L.
1305	0.8125	0.65	0.722222	20	Clinopodium gracile (Benth.) Kuntze
1306	0.925926	0.961538	0.943396	26	Woodsia glabella R.Br. ex Richards.
1307	0.857143	0.923077	0.888889	26	Pogonia japonica Rchb.f.
1308	1	0.969697	0.984615	33	Rhynchosia acuminatifolia Makino
1309	0.960784	0.890909	0.924528	55	Epimedium sempervirens Nakai ex F.Maek.
1310	0.636364	0.933333	0.756757	15	Vincetoxicum sieboldii Franch. et Sav.
1311	1	0.785714	0.88	14	Diospyros morrisiana Hance
1312	0.888889	0.727273	0.8	11	Smilax china L. var. yanagitae Honda
1313	0.928571	0.962963	0.945455	27	Asplenium yoshinagae Makino
1314	1	0.896552	0.945455	29	Asplenium sarelii Hook. subsp. pekinense (Hance) Fraser-Jenk., Pangtey et Khullar
1315	0.814815	0.846154	0.830189	26	Mazus pumilus (Burm.f.) Steenis
1316	0.785714	0.733333	0.758621	15	Centipeda minima (L.) A.Braun et Asch.
1317	0.957746	0.985507	0.971429	69	Equisetum hyemale L.
1318	0.959596	0.87963	0.917874	108	Arundinella hirta (Thunb.) Tanaka
1319	1	0.846154	0.916667	26	Aesculus turbinata Blume
1320	0.931624	0.981982	0.95614	111	Panax japonicus (T.Nees) C.A.Mey.
1321	0.696429	0.847826	0.764706	46	Cirsium ovalifolium (Franch. et Sav.) Matsum.
1322	0.769231	0.714286	0.740741	14	Fraxinus japonica Blume ex K.Koch
1323	0.968254	0.924242	0.945736	66	Pittosporum tobira (Thunb.) W.T.Aiton
1324	0.833333	0.898876	0.864865	89	Festuca parvigluma Steud.
1325	0.958333	0.884615	0.92	26	Hypericum ascyron L. subsp. ascyron var. ascyron
1326	0.95	0.95	0.95	20	Polystichum ohmurae Sa.Kurata
1327	0.993021	0.983704	0.98834	2025	Asplenium incisum Thunb.
1328	0.941176	0.941176	0.941176	17	Lindsaea merrillii Copel. subsp. yaeyamensis (Tagawa) K.U.Kramer
1329	0.8	0.5	0.615385	24	Astilbe odontophylla Miq.
1330	0.913043	0.75	0.823529	28	Clematis tosaensis Makino
1331	0.428571	0.521739	0.470588	23	Polystichum x anceps Sa.Kurata
1332	0.857143	1	0.923077	12	Cicuta virosa L.
1333	0.846154	0.846154	0.846154	13	Houttuynia cordata Thunb.
1334	0.865385	0.882353	0.873786	51	Glyceria ischyroneura Steud.
1335	0.916667	0.785714	0.846154	14	Symplocos nakaharae (Hayata) Masam.
1336	0.92	0.851852	0.884615	27	Sparganium japonicum Rothert
1337	0.970588	1	0.985075	33	Dryopteris sieboldii (Van Houtte ex Mett.) Kuntze
1338	0.813559	0.857143	0.834783	56	Poa pratensis L. subsp. pratensis
1339	0.82	0.803922	0.811881	51	Viola rostrata Pursh subsp. japonica W.Becker et H.Boissieu
1340	0.652174	0.882353	0.75	17	Lygodium japonicum (Thunb.) Sw. var. microstachyum (Desv.) C.Chr. et Tardieu
1341	1	0.8	0.888889	20	Saussurea riederi Herder var. daisetsuensis (Nakai) Kitam.
1342	1	1	1	11	Damnacanthus giganteus (Makino) Nakai
1343	1	0.875	0.933333	24	Paspalum longifolium Roxb.
1344	0.897436	0.945946	0.921053	74	Viola ovato-oblonga (Miq.) Makino
1345	0.954955	1	0.976959	106	Dryopteris sparsa (Buch.-Ham. ex D.Don) Kuntze
1346	0.96875	0.939394	0.953846	33	Pertya glabrescens Sch.Bip. ex Nakai
1347	1	1	1	32	Viola bissetii Maxim.
1348	0.666667	0.75	0.705882	24	Persicaria breviochreata (Makino) Ohki
1349	0.884615	0.958333	0.92	144	Cyrtomium devexiscapulae (Koidz.) Ching
1350	0.972973	0.923077	0.947368	39	Boehmeria sieboldiana Blume
1351	0.974359	0.962025	0.968153	79	Botrychium strictum Underw.
1352	1	1	1	20	Corydalis raddeana Regel
1353	1	1	1	13	Psychotria manillensis Bartl. ex DC.
1354	0.900901	0.952381	0.925926	105	Carex lenta D.Don var. lenta
1355	0.956522	0.93617	0.946237	47	Vulpia myuros (L.) C.C.Gmel.
1356	0.941176	0.941176	0.941176	17	Elsholtzia ciliata (Thunb.) Hyl.
1357	1	0.923077	0.96	13	Pyrus pyrifolia (Burm.f.) Nakai var. culta (Makino) Nakai
1358	0.9375	1	0.967742	30	Capsella bursa-pastoris (L.) Medik.
1359	0.863309	0.952381	0.90566	126	Deparia petersenii (Kunze) M.Kato
1360	0.942308	0.98	0.960784	100	Pteris wallichiana J.Agardh
1361	0.866667	0.684211	0.764706	19	Elaeagnus multiflora Thunb. var. multiflora
1362	0.894737	0.73913	0.809524	23	Stewartia pseudocamellia Maxim.
1363	0.89899	0.988889	0.941799	90	Euphorbia sieboldiana C.Morren et Decne.
1364	0.978723	0.985714	0.982206	140	Botrychium virginianum (L.) Sw.
1365	0.952381	0.97561	0.963855	82	Vaccinium oldhamii Miq.
1366	1	0.964286	0.981818	28	Wisteriopsis japonica (Siebold et Zucc.) J.Compton et Schrire
1367	0.970149	0.942029	0.955882	69	Sorbus commixta Hedl.
1368	0.928571	0.928571	0.928571	14	Tectaria decurrens (C.Presl) Copel.
1369	0.913043	0.954545	0.933333	22	Ilex chinensis Sims
1370	0.846154	1	0.916667	11	Boerhavia glabrata Blume
1371	0.954545	1	0.976744	21	Dipsacus japonicus Miq.
1372	0.666667	1	0.8	14	Croomia heterosepala (Baker) Okuyama
1373	0.96	1	0.979592	24	Cystopteris fragilis (L.) Bernh.
1374	0.948718	0.860465	0.902439	43	Quercus aliena Blume
1375	0.935065	0.878049	0.90566	82	Carex curvicollis Franch. et Sav.
1376	1	0.794118	0.885246	34	Eriochloa villosa (Thunb.) Kunth
1377	0.692308	0.692308	0.692308	13	Polygonatum falcatum A.Gray
1378	0.944444	1	0.971429	51	Rubus parvifolius L.
1379	0.866667	0.866667	0.866667	15	Elaeagnus pungens Thunb.
1380	0.961538	1	0.980392	25	Huperzia fordii (Baker) Dixit
1381	0.957447	1	0.978261	45	Sorbus gracilis (Siebold et Zucc.) K.Koch
1382	0.724138	0.777778	0.75	27	Athyrium x austrojaponense Sa.Kurata
1383	0.973913	0.973913	0.973913	115	Arachniodes fargesii (Christ) Seriz.
1384	0.954545	0.913043	0.933333	23	Disporum sessile D.Don ex Schult. et Schult.f. var. micranthum Hatus. ex M.N.Tamura et M.Hotta
1385	0.939394	1	0.96875	31	Hymenasplenium murakami-hatanakae Nakaike
1386	1	1	1	11	Nandina domestica Thunb.
1387	1	0.97619	0.987952	42	Vicia unijuga A.Braun
1388	0.928571	0.8125	0.866667	16	Stachyurus praecox Siebold et Zucc. var.
1389	0.978261	0.978261	0.978261	46	Aeginetia indica L.
1390	1	0.954545	0.976744	22	Silene baccifera (L.) Roth var. japonica (Miq.) H.Ohashi et H.Nakai
1391	0.768116	0.815385	0.791045	65	Cirsium tonense Nakai var. tonense
1392	0.909091	0.666667	0.769231	15	Saussurea sugimurae Honda
1393	0.888889	0.888889	0.888889	18	Dryopteris fragrans (L.) Schott var. remotiuscula (Kom.) Fomin
1394	0.882353	0.75	0.810811	40	Viola obtusa Makino
1395	0.916667	0.88	0.897959	50	Rubus microphyllus L.f.
1396	0.888889	0.666667	0.761905	12	Dioscorea bulbifera L.
1397	0.962264	0.927273	0.944444	55	Picrasma quassioides (D.Don) Benn.
1398	0.944444	0.809524	0.871795	21	Teucrium japonicum Houtt.
1399	0.833333	0.833333	0.833333	60	Ixeridium dentatum (Thunb.) Tzvelev subsp. dentatum
1400	0.693333	0.764706	0.727273	68	Weigela decora (Nakai) Nakai
1401	0.823529	0.875	0.848485	16	Euonymus alatus (Thunb.) Siebold f. alatus
1402	0.848485	0.848485	0.848485	33	Ajuga yesoensis Maxim. ex Franch. et Sav.
1403	0.94	0.979167	0.959184	48	Lespedeza thunbergii (DC.) Nakai subsp. thunbergii 'Nipponica'
1404	0.953488	0.97619	0.964706	42	Cardamine dentipetala Matsum.
1405	0.914286	0.969697	0.941176	33	Pteris kiuschiuensis Hieron.
1406	0.906977	0.906977	0.906977	129	Carex stenostachys Franch. et Sav. var. stenostachys
1407	0.965517	1	0.982456	28	Thelypteris nipponica (Franch. et Sav.) Ching
1408	0.836735	0.911111	0.87234	45	Chrysosplenium macrostemon Maxim. var. shiobarense (Franch.) H.Hara
1409	0.766667	1	0.867925	23	Philadelphus satsumi Siebold ex Lindl. et Paxton f. nikoensis (Rehder) Ohwi ex Yonek.
1410	0.8125	0.896552	0.852459	29	Eriocaulon omuranum T.Koyama
1411	0.880952	0.973684	0.925	38	Anemone flaccida F.Schmidt
1412	0.92	0.766667	0.836364	30	Sambucus racemosa L. subsp. sieboldiana (Miq.) H.Hara
1413	0.918919	0.944444	0.931507	36	Eragrostis multicaulis Steud.
1414	0.409091	0.642857	0.5	14	Dryopteris labordei (Christ) C.Chr. var. indusiata (Makino) Seriz.
1415	0.971698	0.971698	0.971698	106	Panicum bisulcatum Thunb.
1416	0.8	0.740741	0.769231	27	Carex mitrata Franch. var. mitrata
1417	0.851852	0.8625	0.857143	80	Agrostis clavata Trin. var. nukabo Ohwi
1418	0.982456	0.965517	0.973913	116	Neocheiropteris ningpoensis (Baker) Bosman
1419	0.851852	0.958333	0.901961	24	Luzula plumosa E.Mey. subsp. plumosa
1420	0.92126	0.983193	0.95122	119	Hylodesmum podocarpum (DC.) H.Ohashi & R.R.Mill subsp. oxyphyllum (DC.) H.Ohashi & R.R.Mill var. japonicum (Miq.) H.Ohashi
1421	1	1	1	13	Eragrostis aquatica Honda
1422	0.875	0.8	0.835821	35	Moliniopsis japonica (Hack.) Hayata
1423	0.894737	0.894737	0.894737	19	Adenostemma lavenia (L.) Kuntze
1424	0.807692	0.954545	0.875	22	Lysimachia fortunei Maxim.
1425	0.8	0.7	0.746667	40	Sacciolepis indica (L.) Chase
1426	0.966887	0.979866	0.973333	149	Asplenium normale D.Don
1427	0.967391	0.956989	0.962162	93	Rhachidosorus mesosorus (Makino) Ching
1428	0.868421	0.942857	0.90411	35	Rhus javanica L. var. chinensis (Mill.) T.Yamaz.
1429	1	1	1	11	Betula corylifolia Regel et Maxim.
1430	0.943182	0.976471	0.959538	85	Chrysosplenium grayanum Maxim.
1431	0.97561	0.97561	0.97561	41	Lespedeza pilosa (Thunb.) Siebold et Zucc.
1432	0.813953	0.853659	0.833333	41	Salix gracilistyla Miq.
1433	0.939024	0.9625	0.950617	80	Lyonia ovalifolia (Wall.) Drude var. elliptica (Siebold et Zucc.) Hand.-Mazz.
1434	0.967213	1	0.983333	59	Spiranthes sinensis (Pers.) Ames subsp. australis (R.Br.) Kitam.
1435	0.9	0.857143	0.878049	21	Thuja standishii (Gordon) Carri_re
1436	0.949153	0.949153	0.949153	59	Muhlenbergia japonica Steud.
1437	0.947368	0.857143	0.9	21	Sporobolus indicus (L.) R.Br. var. purpureosuffusus (Ohwi) T.Koyama f. spiciformis T.Koyama
1438	0.783784	0.74359	0.763158	39	Lolium multiflorum Lam.
1439	0.892308	0.966667	0.928	60	Ligustrum japonicum Thunb.
1440	0.916667	0.891892	0.90411	37	Cuscuta japonica Choisy
1441	0.944444	0.894737	0.918919	19	Persicaria viscofera (Makino) H.Gross var. viscofera
1442	0.888889	0.97561	0.930233	41	Aletris foliata (Maxim.) Bureau et Franch.
1443	0.942857	0.970588	0.956522	34	Albizia julibrissin Durazz.
1444	0.888889	0.888889	0.888889	18	Ipomoea indica (Burm.) Merr.
1445	0.857143	0.888889	0.872727	27	Cirsium japonicum Fisch. ex DC.
1446	0.95	0.95	0.95	20	Dunbaria villosa (Thunb.) Makino
1447	0.865854	0.959459	0.910256	74	Rosa multiflora Thunb.
1448	0.925234	0.908257	0.916667	109	Calamagrostis arundinacea (L.) Roth subsp. brachytricha (Steud.) Tzvelev
1449	0.996843	0.972286	0.984412	1299	Lepisorus thunbergianus (Kaulf.) Ching
1450	0.941176	0.941176	0.941176	17	Metanarthecium luteoviride Maxim.
1451	1	0.9375	0.967742	16	Schoenus apogon Roem. et Schult.
1452	1	0.862069	0.925926	29	Platycarya strobilacea Siebold et Zucc.
1453	0.925926	0.714286	0.806452	35	Sonchus oleraceus L.
1454	0.90625	0.805556	0.852941	36	Carex mitrata Franch. var. aristata Ohwi
1455	0.97832	0.989041	0.983651	365	Diplazium wichurae (Mett.) Diels
1456	0.930769	0.864286	0.896296	140	Aster microcephalus (Miq.) Franch. et Sav. var. ovatus (Franch. et Sav.) Soejima et Mot.Ito
1457	1	0.941176	0.969697	34	Dumasia truncata Siebold et Zucc.
1458	0.8	0.842105	0.820513	19	Chrysanthemum japonense (Makino) Nakai
1459	0.789474	0.75	0.769231	20	Viola yedoensis Makino var. yedoensis
1460	0.826087	0.791667	0.808511	24	Utricularia aurea Lour.
1461	0.769231	0.769231	0.769231	13	Angelica decursiva (Miq.) Franch. et Sav.
1462	1	0.73913	0.85	23	Hydrocotyle maritima Honda
1463	1	1	1	21	Valerianella locusta (L.) Laterr.
1464	0.807692	0.84	0.823529	25	Fimbristylis complanata (Retz.) Link f. exaltata T.Koyama
1465	0.642857	0.6	0.62069	15	Cirsium tanakae auct. non (Franch. et Sav.) Matsum.
1466	0.928571	1	0.962963	13	Adenocaulon himalaicum Edgew.
1467	0.952381	0.952381	0.952381	63	Ampelopsis glandulosa (Wall.) Momiy. var. heterophylla (Thunb.) Momiy.
1468	1	0.833333	0.909091	12	Melastoma candidum D.Don
1469	1	0.823529	0.903226	17	Senecio vulgaris L.
1470	1	0.967742	0.983607	31	Arenaria serpyllifolia L. var. serpyllifolia
1471	0.981481	0.981481	0.981481	54	Stellaria alsine Grimm var. undulata (Thunb.) Ohwi
1472	1	0.878788	0.935484	33	Platanthera minor (Miq.) Rchb.f.
1473	0.970588	0.868421	0.916667	76	Hydrangea paniculata Siebold
1474	1	0.916667	0.956522	12	Cirsium norikurense Nakai
1475	0.775	0.96875	0.861111	32	Cephalotaxus harringtonia (Knight ex Forbes) K.Koch var. nana (Nakai) Rehder
1476	0.727273	0.842105	0.780488	19	Agrostis stolonifera L.
1477	1	0.6	0.75	10	Woodwardia unigemmata (Makino) Nakai
1478	0.923077	1	0.96	12	Lepturus repens (G.Forst.) R.Br.
1479	0.965517	0.965517	0.965517	29	Isachne nipponensis Ohwi
1480	0.692308	0.75	0.72	12	Euphorbia prostrata Aiton
1481	0.8	0.897959	0.846154	49	Sacciolepis spicata (L.) Honda ex Masam. var. spicata
1482	0.954545	1	0.976744	21	Symplocos myrtacea Siebold et Zucc.
1483	1	1	1	11	Samolus parviflorus Raf.
1484	0.671233	0.790323	0.725926	62	Vandenboschia kalamocarpa (Hayata) Ebihara
1485	0.769231	0.833333	0.8	12	Lespedeza cuneata (Dum.Cours.) G.Don var. serpens (Nakai) Ohwi ex Shimabuku
1486	0.929412	0.929412	0.929412	85	Acer japonicum Thunb.
1487	0.9625	0.974684	0.968553	79	Phryma esquirolii H.L_v.
1488	0.947761	0.97318	0.960302	261	Arachniodes simplicior (Makino) Ohwi
1489	0.789474	0.9375	0.857143	16	Impatiens hypophylla Makino
1490	1	0.764706	0.866667	17	Galinsoga quadriradiata Ruiz et Pav.
1491	0.857143	1	0.923077	24	Styrax obassia Siebold et Zucc.
1492	1	0.96	0.979592	25	Poa hakusanensis Hack.
1493	1	1	1	22	Patrinia triloba (Miq.) Miq. var. triloba
1494	0.857143	0.923077	0.888889	13	Isodon umbrosus (Maxim.) H.Hara var. hakusanensis (Kud_) K.Asano
1495	0.833333	0.909091	0.869565	11	Primula cuneifolia Ledeb. var. hakusanensis (Franch.) Makino
1496	0.857143	1	0.923077	12	Bupleurum nipponicum Koso-Pol.
1497	0.903226	0.965517	0.933333	29	Rhododendron brachycarpum D.Don ex G.Don
1498	0.903226	0.777778	0.835821	36	Arabidopsis halleri (L.) O'Kane et Al-Shehbaz subsp. gemmifera (Matsum.) O'Kane et Al-Shehbaz var. senanensis (Matsum.) Yonek.
1499	1	0.88	0.93617	25	Peucedanum multivittatum Maxim.
1500	0.885714	0.96875	0.925373	32	Viburnum japonicum (Thunb.) Spreng.
1501	0.851272	0.843023	0.847128	516	Deparia jiulungensis (Ching) Z.R.Wang var. albosquamata (M.Kato) Z.R.Wang
1502	1	0.973684	0.986667	38	Peristrophe japonica (Thunb.) Bremek. var. subrotunda (Matsuda) Murata et Terao
1503	0.772727	0.772727	0.772727	22	Weigela coraeensis Thunb.
1504	0.784615	0.784615	0.784615	65	Athyrium christensenianum (Koidz.) Seriz.
1505	0.972789	0.986207	0.979452	145	Adiantum monochlamys D.C.Eaton
1506	0.923077	1	0.96	72	Tofieldia coccinea Richards. var. gracilis (Franch. et Sav.) T.Shimizu
1507	0.88	0.916667	0.897959	24	Neanotis hirsuta (L.f.) W.H.Lewis var. hirsuta
1508	0.910256	0.965986	0.937294	147	Thelypteris glanduligera (Kunze) Ching
1509	0.833333	1	0.909091	10	Corylus heterophylla Fisch. ex Besser var. thunbergii Blume
1510	0.842105	1	0.914286	16	Scopolia japonica Maxim.
1511	1	0.791667	0.883721	24	Stephania japonica (Thunb.) Miers
1512	0.962963	0.962963	0.962963	27	Toxicodendron succedaneum (L.) Kuntze
1513	0.939394	0.939394	0.939394	33	Bulbostylis barbata (Rottb.) Kunth
1514	1	1	1	13	Turritis glabra L.
1515	0.926471	0.954545	0.940299	66	Tubocapsicum anomalum (Franch. et Sav.) Makino var. anomalum
1516	1	1	1	12	Rubus ribisoideus Matsum.
1517	0.916667	0.611111	0.733333	18	Woodwardia prolifera Hook. et Arn.
1518	0.862069	0.735294	0.793651	34	Stachyurus praecox var. matsuzakii
1519	0.927835	0.978261	0.952381	92	Pteris fauriei Hieron.
1520	0.931034	0.794118	0.857143	68	Pteris oshimensis Hieron.
1521	0.666667	0.6	0.631579	20	Miscanthus sinensis Andersson var. condensatus (Hack.) Makino
1522	0.507937	0.969697	0.666667	66	Dryopteris caudipinna Nakai
1523	0.866667	0.8125	0.83871	16	Mentha canadensis L.
1524	0.782609	0.782609	0.782609	23	Athyrium x pseudoiseanum Sa.Kurata
1525	0.857143	0.857143	0.857143	14	Drypetes integerrima (Koidz.) Hosok.
1526	0.966667	0.956044	0.961326	91	Helwingia japonica (Thunb.) F.Dietr.
1527	0.915254	0.915254	0.915254	59	Bothriospermum zeylanicum (J.Jacq.) Druce
1528	1	0.809524	0.894737	21	Heracleum sphondylium L. var. nipponicum (Kitag.) H.Ohba
1529	0.96063	0.910448	0.934866	134	Persicaria posumbu (Buch.-Ham. ex D.Don) H.Gross
1530	0.941176	0.64	0.761905	25	Chrysosplenium album Maxim. var. stamineum (Franch.) H.Hara
1531	1	0.933333	0.965517	15	Centaurium tenuiflorum (Hoffmanns. et Link) Fritsch ex Janchen
1532	0.961538	1	0.980392	50	Eubotryoides grayana (Maxim.) H.Hara var. grayana
1533	0.695652	0.888889	0.780488	18	Achnatherum pekinense (Hance) Ohwi
1534	0.954545	0.954545	0.954545	44	Pseudognaphalium affine (D.Don) Anderb.
1535	0.888889	0.666667	0.761905	12	Synurus excelsus (Makino) Kitam.
1536	0.666667	0.75	0.705882	16	Carex fibrillosa Franch. et Sav.
1537	0.875	0.933333	0.903226	15	Vigna marina (Burm.) Merr.
1538	0.875	0.933333	0.903226	15	Ficus virgata Reinw. ex Blume
1539	0.928571	0.847826	0.886364	46	Setaria viridis (L.) P.Beauv. var. pachystachys (Franch. et Sav.) Makino et Nemoto
1540	0.958333	0.92	0.938776	50	Lathyrus japonicus Willd.
1541	0.833333	1	0.909091	10	Rubus x ribifolius Siebold et Zucc.
1542	0.966667	0.983051	0.97479	59	Vitex rotundifolia L.f.
1543	0.904762	0.904762	0.904762	21	Smilax sebeana Miq.
1544	0.921053	0.945946	0.933333	37	Cyperus rotundus L.
1545	0.745098	0.95	0.835165	40	Sagina maxima A.Gray
1546	0.896552	0.8125	0.852459	32	Canavalia lineata (Thunb.) DC.
1547	0.885714	0.96875	0.925373	32	Dianthus japonicus Thunb.
1548	0.814815	0.916667	0.862745	24	Ixeris repens (L.) A.Gray
1549	0.909091	0.769231	0.833333	26	Lonicera affinis Hook. et Arn.
1550	0.8125	0.866667	0.83871	30	Arabis stelleri DC. var. japonica (A.Gray) F.Schmidt
1551	0.967742	0.882353	0.923077	34	Ophioglossum thermale Kom.
1552	0.897959	0.956522	0.926316	46	Eurya emarginata (Thunb.) Makino
1553	0.925	1	0.961039	37	Calystegia soldanella (L.) R.Br.
1554	1	0.962963	0.981132	27	Litsea japonica (Thunb.) Juss.
1555	0.830189	0.977778	0.897959	45	Odontosoria biflora (Kaulf.) C.Chr.
1556	0.866667	0.928571	0.896552	14	Glehnia littoralis F.Schmidt ex Miq.
1557	0.897436	0.945946	0.921053	37	Lysimachia mauritiana Lam.
1558	0.94898	0.96875	0.958763	96	Eleocharis congesta D.Don var. japonica (Miq.) T.Koyama
1559	0.777778	0.875	0.823529	16	Carex capillacea Boott var. capillacea
1560	0.97921	0.969136	0.974147	486	Thelypteris japonica (Baker) Ching
1561	1	0.846154	0.916667	13	Kalopanax septemlobus (Thunb.) Koidz.
1562	0.818182	0.6	0.692308	15	Juncus wallichianus Laharpe
1563	1	0.923077	0.96	13	Oplopanax japonicus (Nakai) Nakai
1564	0.981132	0.928571	0.954128	56	Anthoxanthum odoratum L. subsp. odoratum
1565	0.818182	1	0.9	18	Barbarea vulgaris R.Br.
1566	0.952381	1	0.97561	20	Erigeron philadelphicus L.
1567	0.714286	0.846154	0.774648	65	Persicaria maculosa Gray subsp. hirticaulis (Danser) S.Ekman et Knutsson var. pubescens (Makino) Yonek.
1568	1	0.862069	0.925926	29	Bistorta tenuicaulis (Bisset et S.Moore) Nakai var. tenuicaulis
1569	0.818182	0.947368	0.878049	19	Saururus chinensis (Lour.) Baill.
1570	0.764706	0.928571	0.83871	14	Senecio cannabifolius Less.
1571	0.859649	0.98	0.915888	50	Clematis japonica Thunb.
1572	0.864407	0.822581	0.842975	62	Alnus japonica (Thunb.) Steud.
1573	0.983607	0.857143	0.916031	70	Philadelphus satsumi Siebold ex Lindl. et Paxton
1574	0.909091	0.833333	0.869565	12	Coptis quinquefolia Miq.
1575	0.885714	0.837838	0.861111	37	Rhododendron semibarbatum Maxim.
1576	0.933333	0.933333	0.933333	30	Ranunculus nipponicus Nakai var. submersus H.Hara
1577	0.840909	0.973684	0.902439	38	Salix caprea L.
1578	0.918919	1	0.957746	34	Rubus illecebrosus Focke
1579	0.857143	0.8	0.827586	15	Actinodaphne acuminata (Blume) Meisn.
1580	1	1	1	13	Osmanthus heterophyllus (G.Don) P.S.Green
1581	0.980769	0.944444	0.962264	54	Polypogon fugax Nees ex Steud.
1582	0.872093	0.9375	0.903614	80	Carex lanceolata Boott
1583	0.857143	0.923077	0.888889	13	Viola yezoensis Maxim.
1584	0.952381	0.952381	0.952381	21	Rhododendron keiskei Miq.
1585	0.99652	0.99652	0.99652	862	Lycopodium clavatum L. var. nipponicum Nakai
1586	1	0.923077	0.96	13	Cyathea lepifera (J.Sm.) Copel.
1587	0.967742	0.952381	0.96	63	Diplazium chinense (Baker) C.Chr.
1588	0.909091	0.833333	0.869565	12	Arisaema aequinoctiale Nakai et F.Maek.
1589	0.727273	0.5	0.592593	16	Isodon japonicus (Burm.f.) H.Hara
1590	1	0.958333	0.978723	24	Sporobolus japonicus (Steud.) Maxim. ex Rendle
1591	0.86	1	0.924731	43	Carex wahuensis C.A.Mey. var. bongardii (Boott) Franch. et Sav.
1592	1	1	1	16	Bromus diandrus Roth
1593	0.864407	0.842975	0.853556	121	Deyeuxia longiseta (Hack.) Ohwi
1594	0.894737	0.918919	0.906667	74	Carex japonica Thunb.
1595	0.954198	0.968992	0.961538	129	Eurya japonica Thunb. var. japonica
1596	0.666667	0.714286	0.689655	14	Athyrium x hisatsuanum Sa.Kurata
1597	0.979167	1	0.989474	47	Trapa japonica Flerow
1598	0.809524	1	0.894737	17	Nymphaea tetragona Georgi
1599	1	0.972222	0.985915	72	Fimbristylis littoralis Gaudich.
1600	0.990854	0.984848	0.987842	330	Pyrrosia lingua (Thunb.) Farw.
1601	0.833333	0.833333	0.833333	12	Leotochilus x simplicifrons (Christ) Nakaike
1602	0.714286	0.666667	0.689655	15	Thelypteris simplex (Hook.) K.Iwats.
1603	1	0.947368	0.972973	19	Flueggea suffruticosa (Pall.) Baill.
1604	1	0.958333	0.978723	24	Artemisia monophylla Kitam.
1605	0.857143	0.967742	0.909091	31	Cladium jamaicense Crantz subsp. chinense (Nees) T.Koyama
1606	0.863636	0.95	0.904762	20	Chloranthus quadrifolius (A.Gray) H.Ohba et S.Akiyama
1607	0.75	0.888889	0.813559	27	Acer tenuifolium (Koidz.) Koidz.
1608	0.5	0.527778	0.513514	36	Cyperus flaccidus R.Br.
1609	0.952381	0.952381	0.952381	42	Calamagrostis nana Takeda subsp. nana
1610	0.952381	0.909091	0.930233	22	Wahlenbergia marginata (Thunb.) A.DC.
1611	0.9375	1	0.967742	15	Coelachne japonica Hack.
1612	0.815789	0.911765	0.861111	34	Carex grallatoria Maxim. var. grallatoria
1613	0.962963	0.896552	0.928571	29	Viola tokubuchiana Makino var. takedana (Makino) F.Maek.
1614	0.983333	0.951613	0.967213	62	Scrophularia duplicatoserrata (Miq.) Makino
1615	0.85	0.894737	0.871795	19	Chamaecyparis obtusa (Siebold et Zucc.) Endl.
1616	1	0.925	0.961039	40	Asplenium prolongatum Hook.
1617	0.8	0.923077	0.857143	39	Korthalsella japonica (Thunb.) Engl.
1618	0.2	0.181818	0.190476	22	Cyperus pygmaeus Rottb.
1619	0.969697	0.969697	0.969697	33	Aucuba japonica Thunb. var. borealis Miyabe et Kud_
1620	0.571429	0.615385	0.592593	26	Carex discoidea Boott var. discoidea
1621	1	1	1	15	Viola verecunda A.Gray var. subaequiloba (Franch. et Sav.) F. Maek.
1622	0.894737	0.944444	0.918919	18	Cirsium buergeri Miq.
1623	0.95122	0.906977	0.928571	43	Capillipedium parviflorum (R.Br.) Stapf
1624	1	0.8	0.888889	15	Lindernia anagallidea (Michx.) Pennell
1625	1	0.818182	0.9	11	Damnacanthus indicus C.F.Gaertn. var. microphyllus (Makino) Makino ex Nakai
1626	0.766497	0.937888	0.843575	161	Dryopteris sacrosancta Koidz.
1627	0.882353	0.833333	0.857143	18	Ficus thunbergii Maxim.
1628	0.730769	0.863636	0.791667	22	Schizocodon ilicifolius Maxim.
1629	1	0.909091	0.952381	33	Tofieldia okuboi Makino
1630	1	0.913043	0.954545	23	Semiaquilegia adoxoides (DC.) Makino
1631	0.958904	0.933333	0.945946	75	Deutzia gracilis Siebold et Zucc.
1632	0.833333	0.652174	0.731707	23	Elatostema japonicum Wedd.
1633	0.774194	0.827586	0.8	29	Hypericum japonicum Thunb.
1634	0.969072	0.959184	0.964103	98	Polystichum tsus-simense (Hook.) J.Sm. var. tsus-simense
1635	0.884956	0.943396	0.913242	106	Carex conica Boott var. conica
1636	0.965517	0.965517	0.965517	29	Typha domingensis Pers.
1637	0.857143	0.666667	0.75	18	Ajuga pygmaea A.Gray
1638	0.895833	0.811321	0.851485	53	Agrimonia nipponica Koidz.
1639	0.842105	0.941176	0.888889	68	Cyperus brevifolius (Rottb.) Hassk. var. leiolepis (Franch. et Sav.) T.Koyama
1640	0.938356	0.958042	0.948097	143	Selaginella heterostachys Baker
1641	0.735849	0.928571	0.821053	42	Lindera lancea (Momiy.) H.Koyama
1642	0.9375	0.967742	0.952381	93	Broussonetia monoica Hance
1643	0.588235	0.434783	0.5	23	Hymenophyllum coreanum Nakai
1644	0.947368	0.9	0.923077	20	Agrostis valvata Steud.
1645	1	0.974359	0.987013	39	Briza minor L.
1646	0.789474	0.833333	0.810811	36	Carex phacota Spreng.
1647	0.901639	0.964912	0.932203	57	Loxogramme grammitoides (Baker) C.Chr.
1648	0.981524	0.997653	0.989523	426	Lastrea thelypteris (L.) Bory
1649	0.959184	0.979167	0.969072	48	Adenophora nikoensis Franch. et Sav. var. nikoensis f. nikoensis
1650	0.818182	0.75	0.782609	12	Stewartia monadelpha Siebold et Zucc.
1651	0.984848	0.984848	0.984848	66	Carex mollicula Boott
1652	0.944444	0.894737	0.918919	19	Lycopus maackianus (Maxim. ex Herder) Makino
1653	0.696429	0.8125	0.75	48	Mosla dianthera (Buch.-Ham. ex Roxb.) Maxim.
1654	0.931818	0.836735	0.88172	49	Erigeron annuus (L.) Pers.
1655	0.97619	0.953488	0.964706	43	Rumex acetosella L. subsp. pyrenaicus (Pourr. ex Lapeyr.) Akeroyd
1656	0.875	0.875	0.875	48	Huperzia miyoshiana (Makino) Ching
1657	0.942308	0.942308	0.942308	52	Carex oxyandra (Franch. et Sav.) Kud_
1658	0.722222	0.866667	0.787879	15	Hydrocotyle yabei Makino var. yabei
1659	0.936709	0.925	0.930818	80	Deyeuxia hakonensis (Franch. et Sav.) Keng
1660	0.605263	0.958333	0.741935	24	Lepisorus onoei (Franch. et Sav.) Ching
1661	0.62069	0.529412	0.571429	34	Vandenboschia nipponica (Nakai) Ebihara
1662	0.916667	0.982143	0.948276	56	Polygala japonica Houtt.
1663	0.894737	1	0.944444	17	Thelypteris cystopteroides (D.C.Eaton) Ching
1664	1	1	1	12	Dianthus kiusianus Makino
1665	1	0.846154	0.916667	13	Rubus minusculus H.L_v. et Vaniot
1666	0.93617	0.916667	0.926316	48	Fimbristylis autumnalis (L.) Roem. et Schult.
1667	0.962963	1	0.981132	26	Potentilla centigrana Maxim.
1668	0.9375	0.882353	0.909091	17	Schoenoplectiella lineolata (Franch. et Sav.) J.Jung et H.K.Choi
1669	0.909091	0.909091	0.909091	11	Euonymus boninensis Koidz.
1670	1	0.96	0.979592	25	Phyllanthus ussuriensis Rupr. et Maxim.
1671	0.833333	0.9375	0.882353	16	Sparganium subglobosum Morong
1672	0.956522	0.88	0.916667	25	Ammannia multiflora Roxb.
1673	0.789474	0.882353	0.833333	17	Erigeron canadensis L.
1674	0.966667	0.935484	0.95082	31	Carex tristachya Thunb. var. pocilliformis (Boott) K_k.
1675	0.962963	0.896552	0.928571	29	Galium gracilens (A.Gray) Makino
1676	0.821429	0.958333	0.884615	24	Artemisia lancea Vaniot
1677	0.789474	0.882353	0.833333	17	Sedum subtile Miq.
1678	0.989813	0.981481	0.98563	594	Thelypteris torresiana (Gaudich.) Alston var. calvata (Baker) K.Iwats.
1679	0.916667	0.956522	0.93617	23	Selaginella shakotanensis (Franch. ex Takeda) Miyabe et Kud_
1680	0.724138	0.913043	0.807692	23	Diplazium takii Sa.Kurata
1681	1	0.846154	0.916667	13	Corylopsis pauciflora Siebold et Zucc.
1682	1	0.966667	0.983051	30	Solanum lyratum Thunb.
1683	0.941176	0.888889	0.914286	18	Eupatorium makinoi T.Kawahara et Yahara
1684	0.96	1	0.979592	24	Blechnopsis orientalis (L.) C.Presl
1685	1	0.894737	0.944444	19	Calystegia pubescens Lindl. f. major (Makino) Yonek.
1686	0.888889	0.842105	0.864865	38	Potamogeton distinctus A.Benn.
1687	0.5625	0.62069	0.590164	29	Pleioblastus nagashima (Mitford) Nakai
1688	0.985629	0.947066	0.965962	869	Athyrium wardii (Hook.) Makino
1689	0.947368	1	0.972973	18	Cercidiphyllum magnificum (Nakai) Nakai
1690	0.9375	0.9375	0.9375	48	Cardamine appendiculata Franch. et Sav.
1691	0.931034	0.9	0.915254	30	Arisaema ovale Nakai var. sadoense (Nakai) J.Murata
1692	0.85	0.85	0.85	20	Eriocaulon alpestre Hook.f. et Thomson ex K_rn.
1693	0.944444	0.944444	0.944444	36	Diplazium dilatatum Blume
1694	0.761905	0.842105	0.8	19	Deschampsia cespitosa (L.) P.Beauv. var. festucifolia Honda
1695	0.894737	0.944444	0.918919	18	Glyceria leptolepis Ohwi
1696	0.823529	1	0.903226	14	Patis coreana (Honda) Ohwi
1697	0.794872	0.861111	0.826667	36	Ophioglossum vulgatum L.
1698	0.989362	0.94898	0.96875	98	Cyrtomium macrophyllum (Makino) Tagawa var. macrophyllum
1699	0.894737	0.809524	0.85	21	Maianthemum yesoense (Franch. et Sav.) LaFrankie
1700	1	0.846154	0.916667	13	Carex insaniae Koidz. var. insaniae
1701	1	0.95	0.974359	20	Cyperus leptocarpus (F.Muell.) Bauters
1702	1	0.9	0.947368	10	Diplazium x bittyuense Tagawa
1703	1	1	1	23	Rubus corchorifolius L.f.
1704	0.888889	0.615385	0.727273	13	Pyrrosia linearifolia (Hook.) Ching
1705	0.843137	0.914894	0.877551	47	Carex miyabei Franch.
1706	0.9	0.75	0.818182	12	Piper kadsura (Choisy) Ohwi
1707	0.842105	0.761905	0.8	21	Ilex geniculata Maxim.
1708	0.935484	0.935484	0.935484	31	Petasites japonicus (Siebold et Zucc.) Maxim.
1709	0.821429	0.958333	0.884615	24	Nabalus acerifolius Maxim.
1710	0.955128	0.967532	0.96129	154	Woodsia manchuriensis Hook.
1711	0.902913	0.958763	0.93	97	Euptelea polyandra Siebold et Zucc.
1712	0.97561	0.952381	0.963855	42	Carex teinogyna Boott
1713	0.958333	0.958333	0.958333	24	Melandrium firmum (Siebold et Zucc.) Rohrb.
1714	0.982759	0.982759	0.982759	58	Silene miqueliana (Rohrb.) H.Ohashi et H.Nakai
1715	0.818182	0.954545	0.881119	66	Wisteria floribunda (Willd.) DC.
1716	1	0.785714	0.88	14	Cirsium purpuratum (Maxim.) Matsum.
1717	0.943396	1	0.970874	50	Buddleja japonica Hemsl.
1718	0.974359	0.974359	0.974359	39	Hylodesmum oldhamii (Oliv.) H.Ohashi & R.R.Mill
1719	0.961538	1	0.980392	25	Monachosorum maximowiczii (Baker) Hayata
1720	1	0.583333	0.736842	12	Arabis serrata Franch. et Sav. var. serrata
1721	0.935484	0.852941	0.892308	34	Plagiogyria x sessilifolia Nakaike
1722	0.909091	1	0.952381	10	Asarum caulescens Maxim.
1723	0.857143	0.857143	0.857143	21	Oldenlandia brachypoda DC.
1724	1	0.965517	0.982456	29	Chloranthus serratus (Thunb.) Roem. et Schult.
1725	1	1	1	25	Pachysandra terminalis Siebold et Zucc.
1726	0.896552	1	0.945455	26	Gentiana zollingeri Fawc.
1727	0.923077	0.857143	0.888889	28	Schoenoplectus tabernaemontani (C.C.Gmel.) Palla
1728	0.875	0.823529	0.848485	34	Potamogeton fryeri A.Benn.
1729	0.545455	0.947368	0.692308	19	Polystichum x inadae Sa.Kurata
1730	0.818182	0.9	0.857143	20	Microlepia pseudostrigosa Makino
1731	0.875	0.945946	0.909091	37	Deparia pseudoconilii (Seriz.) Seriz.
1732	0.997033	0.975327	0.98606	1378	Microlepia marginata (Panzer) C.Chr.
1733	0.904762	0.95	0.926829	20	Viola sieboldii Maxim.
1734	0.936508	0.936508	0.936508	63	Rubus buergeri Miq.
1735	1	1	1	31	Zanthoxylum armatum DC. var. subtrifoliatum (Franch.) Kitam.
1736	0.948498	0.969298	0.958785	228	Botrychium ternatum (Thunb.) Sw.
1737	0.916667	1	0.956522	11	Ambrosia artemisiifolia L.
1738	0.934579	0.884956	0.909091	113	Fagus crenata Blume
1739	1	0.918919	0.957746	74	Paederia foetida L.
1740	0.914286	0.941176	0.927536	34	Cyathea spinulosa Wall. ex Hook.
1741	0.96875	0.939394	0.953846	33	Bolbitis subcordata (Copel.) Ching
1742	0.979592	0.941176	0.96	51	Potentilla hebiichigo Yonek. et H.Ohashi
1743	0.990253	0.977863	0.984019	1039	Athyrium yokoscense (Franch. et Sav.) Christ
1744	1	1	1	23	Plantago lanceolata L.
1745	0.865672	1	0.928	58	Alisma canaliculatum A.Braun et C.D.Bouch_
1746	0.989071	0.997245	0.993141	363	Deparia lancea (Thunb.) Fraser-Jenk.
1747	0.888889	0.941176	0.914286	17	Tilia kiusiana Makino et Shiras.
1748	0.695652	0.941176	0.8	17	Erigeron strigosus Muhl. ex Willd.
1749	0.995667	0.94	0.967033	2200	Dryopteris erythrosora (D.C.Eaton) Kuntze
1750	0.974359	0.95	0.962025	40	Enkianthus cernuus (Siebold et Zucc.) Makino f. rubens (Maxim.) Ohwi
1751	1	0.846154	0.916667	13	Rubus vernus Focke
1752	0.916667	0.956522	0.93617	23	Pyrola incarnata (DC.) Fisch. ex Freyn
1753	0.714286	0.588235	0.645161	17	Abelia spathulata Siebold et Zucc. var. sanguinea Makino
1754	0.971429	1	0.985507	34	Disporum sessile D.Don ex Schult. et Schult.f. var. sessile
1755	1	0.941176	0.969697	51	Hymenasplenium hondoense (N.Murak. et S.-I.Hatan.) Nakaike
1756	0.684211	0.928571	0.787879	14	Adiantum capillus-veneris L.
1757	0.962963	0.962963	0.962963	27	Rubus sieboldii Blume
1758	0.9375	0.882353	0.909091	17	Dryopteris shikokiana (Makino) C.Chr.
1759	0.944444	0.894737	0.918919	19	Magnolia obovata Thunb.
1760	0.966667	0.935484	0.95082	31	Brylkinia caudata (Munro ex A.Gray) F.Schmidt
1761	1	0.769231	0.869565	26	Anisocampium x saitoanum (Sugim.) M.Kato
1762	0.966667	0.90625	0.935484	32	Chrysosplenium fauriei Franch.
1763	1	0.764706	0.866667	17	Atriplex prostrata Boucher ex DC.
1764	0.961538	0.892857	0.925926	28	Microsorum insigne (Blume) Copel.
1765	0.875	0.913043	0.893617	23	Pteris ensiformis Burm.f.
1766	0.916667	0.846154	0.88	13	Myriophyllum spicatum L.
1767	0.882353	0.882353	0.882353	17	Utricularia caerulea L.
1768	1	0.896552	0.945455	29	Eriocaulon sieboldianum Siebold et Zucc. ex Steud.
1769	0.991202	0.97971	0.985423	690	Thelypteris acuminata (Houtt.) C.V.Morton
1770	0.875	0.777778	0.823529	18	Carex maximowiczii Miq. var. levisaccus Ohwi
1771	1	0.969697	0.984615	33	Amaranthus hybridus L.
1772	0.921569	0.979167	0.949495	48	Polystichum braunii (Spenn.) F_e
1773	0.792683	0.928571	0.855263	70	Athyrium iseanum Rosenst. var. iseanum
1774	0.968254	0.963158	0.965699	190	Arachniodes exilis (Hance) Ching
1775	0.6875	0.916667	0.785714	12	Quercus x nipponica Koidz.
1776	0.913043	0.75	0.823529	28	Carpesium divaricatum Siebold et Zucc. var. abrotanoides (Matsum. et Koidz.) H.Koyama
1777	0.9	0.952941	0.925714	170	Hymenophyllum polyanthos (Sw.) Sw.
1778	0.791667	0.791667	0.791667	24	Euphrasia insignis Wettst. subsp. insignis var. japonica (Wettst.) Ohwi
1779	0.966102	0.977573	0.971803	758	Deparia conilii (Franch. et Sav.) M.Kato
1780	0.827586	0.774194	0.8	31	Arisaema angustatum Franch. et Sav.
1781	0.987539	0.99373	0.990625	319	Arachniodes borealis Seriz.
1782	1	0.953488	0.97619	43	Persicaria praetermissa (Hook.f.) H.Hara
1783	0.929825	0.946429	0.938053	56	Platanthera tipuloides (L.f.) Lindl.
1784	0.7	0.736842	0.717949	19	Anaphalis margaritacea (L.) Benth. et Hook.f. var. angustifolia (Franch. et Sav.) Hayata
1785	0.925926	1	0.961538	25	Galium trifidum L. subsp. columbianum (Rydb.) Hult_n
1786	1	0.8	0.888889	15	Atriplex patens (Litv.) Iljin
1787	1	0.923077	0.96	13	Ammannia coccinea Rottb.
1788	1	0.933333	0.965517	30	Deparia conilii (Franch. et Sav.) M.Kato x D. pseudoconilii (Seriz.) Seriz.
1789	0.923077	0.837209	0.878049	43	Potamogeton octandrus Poir. var. octandrus
1790	1	0.956522	0.977778	23	Polystichum tachiroanum (Luerss.) Tagawa
1791	0.875	0.921053	0.897436	38	Crepidiastrum lanceolatum (Houtt.) Nakai
1792	0.681818	0.555556	0.612245	27	Lolium perenne L.
1793	0.945205	0.8625	0.901961	80	Schoenoplectiella hotarui (Ohwi) J.Jung et H.K.Choi
1794	0.921053	1	0.958904	35	Lithospermum zollingeri A.DC.
1795	0.97619	0.953488	0.964706	43	Campanula punctata Lam. var. punctata
1796	1	1	1	18	Calamagrostis pseudophragmites (Haller f.) Koeler
1797	0.818182	0.75	0.782609	12	Najas graminea Delile
1798	0.972727	0.955357	0.963964	112	Elliottia paniculata (Siebold et Zucc.) Hook.f.
1799	1	0.909091	0.952381	11	Lamium amplexicaule L.
1800	1	1	1	18	Apios fortunei Maxim.
1801	0.928571	0.928571	0.928571	28	Amaranthus viridis L.
1802	0.897436	0.853659	0.875	41	Berchemia longiracemosa Okuyama
1803	0.916667	0.578947	0.709677	19	Ctenitis eatonii (Baker) Ching
1804	0.99493	0.970334	0.982478	809	Odontosoria chinensis (L.) J.Sm.
1805	0.962963	1	0.981132	26	Scheuchzeria palustris L.
1806	0.892857	0.925926	0.909091	27	Osmolindsaea odorata (Roxb.) Lehtonen et Cristenh.
1807	0.636364	0.538462	0.583333	13	Carex pisiformis Boott
1808	0.925	0.880952	0.902439	42	Clematis apiifolia DC. var. apiifolia
1809	0.929825	0.898305	0.913793	59	Chrysosplenium kiotoense Ohwi
1810	0.951613	0.907692	0.929134	65	Persicaria pubescens (Blume) H.Hara
1811	0.909091	0.952381	0.930233	21	Maianthemum dilatatum (Alph.Wood) A.Nelson et J.F.Macbr.
1812	0.766667	0.92	0.836364	25	Viola violacea Makino var. makinoi (H.Boissieu) Hiyama ex F.Maek.
1813	0.95	0.904762	0.926829	21	Zizania latifolia (Griseb.) Turcz. ex Stapf
1814	0.906977	0.906977	0.906977	43	Euonymus japonicus Thunb.
1815	0.866667	0.942029	0.902778	69	Carex gibba Wahlenb.
1816	0.916667	0.985075	0.94964	67	Actinidia polygama (Siebold et Zucc.) Planch. ex Maxim.
1817	0.882353	0.882353	0.882353	17	Phyllostachys reticulata (Rupr.) K.Koch
1818	0.7	0.538462	0.608696	13	Scirpus mitsukurianus Makino
1819	1	1	1	58	Boenninghausenia albiflora (Hook.) Rchb. ex Meisn. var. japonica (Nakai ex Makino et Nemoto) Suzuki
1820	0.8	0.857143	0.827586	14	Taxillus kaempferi (DC.) Danser var. kaempferi
1821	0.785714	0.733333	0.758621	30	Pteris nipponica W.C.Shieh
1822	0.948718	0.902439	0.925	41	Eleocharis acicularis (L.) Roem. et Schult. var. longiseta Svenson
1823	1	1	1	20	Nuttallanthus canadensis (L.) D.A.Sutton
1824	0.921053	0.897436	0.909091	39	Carex biwensis Franch.
1825	1	0.666667	0.8	12	Ceratophyllum demersum L.
1826	1	0.892857	0.943396	28	Lithocarpus edulis (Makino) Nakai
1827	0.857143	0.837209	0.847059	43	Melampyrum roseum Maxim. var. japonicum Franch. et Sav.
1828	0.974359	0.974359	0.974359	39	Persicaria senticosa (Meisn.) H.Gross
1829	0.857143	0.891892	0.874172	74	Arisaema japonicum Blume
1830	0.846154	0.916667	0.88	12	Cyrtomium devexiscapulae (Koidz.) Ching x C. fortunei J.Sm. var. clivicola (Makino) Tagawa
1831	0.941176	0.941176	0.941176	17	Ipomoea lacunosa L.
1832	0.96875	0.911765	0.939394	34	Lepidium virginicum L.
1833	0.998569	0.985876	0.992182	708	Lemmaphyllum microphyllum C.Presl
1834	0.947368	0.96	0.953642	75	Euonymus sieboldianus Blume var. sieboldianus
1835	0.916667	0.961165	0.938389	103	Fraxinus sieboldiana Blume
1836	0.939394	0.953846	0.946565	65	Deutzia scabra Thunb. var. scabra
1837	1	0.944444	0.971429	18	Patrinia gibbosa Maxim.
1838	0.944954	0.936364	0.940639	110	Cardamine tanakae Franch. et Sav. ex Maxim.
1839	0.764706	0.8125	0.787879	16	Rhododendron eriocarpum (Hayata) Nakai
1840	0.942857	0.916667	0.929577	36	Viola keiskei Miq.
1841	1	1	1	10	Commelina benghalensis L.
1842	0.9	0.692308	0.782609	13	Hylodesmum podocarpum (DC.) H.Ohashi & R.R.Mill subsp. podocarpum
1843	0.857143	0.9	0.878049	40	Pyrola nephrophylla (Andres) Andres
1844	0.894737	0.944444	0.918919	36	Solanum maximowiczii Koidz.
1845	0.943182	0.943182	0.943182	88	Lespedeza cyrtobotrya Miq.
1846	0.80597	0.975904	0.882834	166	Dryopteris fuscipes C.Chr.
1847	0.842105	0.969697	0.901408	33	Sedum makinoi Maxim.
1848	0.884615	0.69697	0.779661	33	Salix chaenomeloides Kimura
1849	0.928571	0.928571	0.928571	14	Ipomoea coccinea L.
1850	0.873239	0.885714	0.879433	70	Hamamelis japonica Siebold et Zucc.
1851	0.944444	0.894737	0.918919	19	Silene gallica L. var. quinquevulnera (L.) W.D.J.Koch
1852	1	0.992481	0.996226	133	Lycopodium dendroideum Michx.
1853	0.886792	0.959184	0.921569	49	Ardisia crenata Sims
1854	0.952381	0.909091	0.930233	22	Comanthosphace stellipila (Miq.) S.Moore
1855	0.947368	0.947368	0.947368	19	Rhynchospora alba (L.) Vahl
1856	0.8125	0.8125	0.8125	16	Sparganium stoloniferum (Graebn.) Buch.-Ham. ex Juz.
1857	1	0.972973	0.986301	185	Dryopteris chinensis (Baker) Koidz.
1858	0.909091	0.714286	0.8	28	Pilea hamaoi Makino
1859	1	1	1	37	Ottelia alismoides (L.) Pers.
1860	0.972222	0.875	0.921053	40	Hypericum crassifolium (Blume) Nakai
1861	0.833333	0.921053	0.875	38	Cyperus serotinus Rottb.
1862	0.928571	0.912281	0.920354	57	Cornus controversa Hemsl. var. controversa
1863	0.987179	1	0.993548	154	Lycopodiella cernua (L.) Pic.Serm.
1864	0.94958	0.982609	0.965812	115	Trigonotis brevipes (Maxim.) Maxim.
1865	0.986486	0.986486	0.986486	74	Circaea mollis Siebold et Zucc.
1866	0.894737	0.944444	0.918919	18	Habenaria sagittifera Rchb.f.
1867	1	0.862069	0.925926	29	Equisetum fluviatile L.
1868	0.90411	0.929577	0.916667	71	Quercus crispula Blume var. crispula
1869	0.909091	0.833333	0.869565	12	Isoetes japonica A.Braun
1870	0.869565	0.869565	0.869565	23	Callitriche palustris L.
1871	0.888889	0.941176	0.914286	68	Persicaria filiformis (Thunb.) Nakai
1872	0.884615	0.958333	0.92	24	Rotala mexicana Cham. et Schltdl.
1873	0.954545	0.933333	0.94382	45	Betula grossa Siebold et Zucc.
1874	1	0.909091	0.952381	22	Nepeta subsessilis Maxim.
1875	0.894737	0.944444	0.918919	18	Ohwia caudata (Thunb.) H.Ohashi
1876	0.92	0.901961	0.910891	51	Lythrum anceps (Koehne) Makino
1877	0.87	0.896907	0.883249	97	Poa acroleuca Steud.
1878	0.740741	0.952381	0.833333	21	Lobelia chinensis Lour.
1879	0.993548	0.988908	0.991223	1713	Thelypteris pozoi (Lag.) C.V.Morton subsp. mollissima (Fisch. ex Kunze) C.V.Morton
1880	0.915094	0.989796	0.95098	98	Persicaria thunbergii (Siebold et Zucc.) H.Gross var. thunbergii
1881	0.923077	0.96	0.941176	25	Elatine triandra Schkuhr
1882	0.924242	1	0.96063	61	Erythranthe inflata (Miq.) G.L.Nesom
1883	0.973684	0.973684	0.973684	38	Cardamine hirsuta L.
1884	0.6	0.5	0.545455	18	Carex stenostachys Franch. et Sav. var. cuneata (Ohwi) Ohwi et T.Koyama
1885	0.923077	0.923077	0.923077	13	Angelica sachalinensis Maxim. var. glabra (Koidz.) T.Yamaz.
1886	1	0.935484	0.966667	31	Polygonum aviculare L. subsp. aviculare
1887	0.923077	0.857143	0.888889	14	Menyanthes trifoliata L.
1888	0.992793	0.992793	0.992793	555	Selliguea hastata (Thunb.) Fraser-Jenk.
1889	0.92	0.851852	0.884615	27	Acer cissifolium (Siebold et Zucc.) K.Koch
1890	1	1	1	15	Cryptotaenia canadensis (L.) DC. subsp. japonica (Hassk.) Hand.-Mazz.
1891	0.888889	0.666667	0.761905	12	Akebia trifoliata (Thunb.) Koidz.
1892	1	0.962264	0.980769	53	Staphylea bumalda DC.
1893	0.977778	0.897959	0.93617	49	Potentilla freyniana Bornm.
1894	0.695652	0.842105	0.761905	19	Rhododendron dilatatum Miq. var. dilatatum
1895	1	0.875	0.933333	24	Geranium wilfordii Maxim. var. wilfordii
1896	1	0.785714	0.88	14	Hylotelephium verticillatum (L.) H.Ohba
1897	0.866667	1	0.928571	13	Arachniodes nipponica (Rosenst.) Ohwi
1898	0.708333	0.772727	0.73913	22	Stellaria neglecta Weihe
1899	0.927798	0.984674	0.95539	261	Thelypteris viridifrons Tagawa
1900	0.857143	0.857143	0.857143	35	Acer tschonoskii Maxim.
1901	1	0.782609	0.878049	23	Carex nubigena D.Don subsp. albata (Boott ex Franch. et Sav.) T.Koyama
1902	0.866667	0.8125	0.83871	16	Utricularia bifida L.
1903	1	0.933333	0.965517	15	Symplocos glauca (Thunb.) Koidz.
1904	0.909091	0.923077	0.916031	65	Cerastium fontanum Baumg. subsp. vulgare (Hartm.) Greuter et Burdet var. angustifolium (Franch.) H.Hara
1905	0.72	0.857143	0.782609	21	Asarum asperum F.Maek.
1906	0.615385	0.888889	0.727273	18	Athyrium imbricatum Christ
1907	0.90411	0.929577	0.916667	71	Rosa paniculigera (Koidz.) Makino ex Momiy.
1908	0.913043	0.976744	0.94382	43	Lotus corniculatus L. subsp. japonicus (Regel) H.Ohashi
1909	0.647059	0.6875	0.666667	32	Sasa nipponica (Makino) Makino et Shibata
1910	0.846154	0.916667	0.88	12	Rhododendron x tectum Koidz.
1911	1	0.5	0.666667	18	Cyrtomium yamamotoi Tagawa
1912	0.967742	1	0.983607	30	Polystichum balansae Christ
1913	0.833333	0.833333	0.833333	12	Fraxinus apertisquamifera H.Hara
1914	0.833333	0.909091	0.869565	11	Solidago virgaurea L. subsp. leiocarpa (Benth.) Hult_n
1915	1	1	1	28	Spodiopogon depauperatus Hack.
1916	0.995363	0.989247	0.992296	651	Dryopteris sabae (Franch. et Sav.) C.Chr.
1917	0.888889	0.941176	0.914286	17	Rhynchospora yasudana Makino
1918	0.809524	0.871795	0.839506	39	Ligustrum tschonoskii Decne.
1919	0.827586	0.96	0.888889	25	Laportea cuspidata (Wedd.) Friis
1920	0.975	0.95122	0.962963	41	Goodyera schlechtendaliana Rchb.f.
1921	0.882353	0.833333	0.857143	18	Ilex nipponica Makino
1922	1	0.944444	0.971429	18	Cheilanthes kuhnii Milde var. brandtii (Franch. et Sav.) Tagawa
1923	0.954545	0.954545	0.954545	22	Artemisia pedunculosa Miq.
1924	0.963636	0.946429	0.954955	56	Oxalis nipponica S.Aoki et J.Murata subsp. nipponica
1925	0.863636	0.95	0.904762	20	Thalictrum tuberiferum Maxim.
1926	1	0.846154	0.916667	13	Alnus fauriei H.L_v. et Vaniot
1927	0.901554	0.977528	0.938005	178	Carex multifolia Ohwi var. multifolia
1928	0.878788	0.966667	0.920635	90	Viburnum wrightii Miq. var. wrightii
1929	0.931034	0.981818	0.955752	110	Corydalis pallida (Thunb.) Pers. var. tenuis Yatabe
1930	0.840909	0.902439	0.870588	41	Diplazium sibiricum (Turcz. ex Kunze) Sa.Kurata var. glabrum (Tagawa) Sa.Kurata x D. squamigerum (Mett.) Matsum.
1931	1	0.857143	0.923077	14	Rhododendron kiusianum Makino
1932	0.979798	0.989796	0.984772	98	Dryopteris polylepis (Franch. et Sav.) C.Chr.
1933	0.88	0.846154	0.862745	26	Veronica schmidtiana Regel subsp. senanensis (Maxim.) Kitam. et Murata
1934	0.970588	0.916667	0.942857	36	Hieracium japonicum Franch. et Sav.
1935	1	0.846154	0.916667	13	Cerasus maximowiczii (Rupr.) Kom.
1936	0.943396	0.943396	0.943396	53	Skimmia japonica Thunb. var. japonica
1937	0.810384	0.842723	0.826237	426	Deparia pycnosora (Christ) M.Kato
1938	0.837838	0.96875	0.898551	32	Struthiopteris castanea (Makino) Nakai
1939	0.974026	1	0.986842	75	Diplazium sibiricum (Turcz. ex Kunze) Sa.Kurata var. glabrum (Tagawa) Sa.Kurata
1940	0.931034	0.952941	0.94186	85	Carex olivacea Boott subsp. confertiflora (Boott) T.Koyama
1941	0.833333	0.666667	0.740741	15	Carex dissitiflora Franch.
1942	0.923077	0.96	0.941176	25	Conioselinum chinense (L.) Britton, Sterns et Poggenb. var. filicinum (H.Wolff)
1943	1	0.967742	0.983607	62	Persicaria debilis (Meisn.) H.Gross ex W.T.Lee
1944	1	0.941176	0.969697	17	Circaea alpina L. subsp. alpina
1945	0.882353	0.833333	0.857143	18	Salvia lutescens (Koidz.) Koidz. var. crenata (Makino) Murata
1946	0.9	0.75	0.818182	12	Clinopodium micranthum (Regel) H.Hara_x000D_ var. sachalinense (F.Schmidt) T.Yamaz. et Murata
1947	1	0.923077	0.96	13	Quercus crispula Blume var. horikawae H.Ohba
1948	0.925	0.948718	0.936709	39	Polygonatum lasianthum Maxim.
1949	0.923077	0.923077	0.923077	13	Rubus subcrataegifolius (H.L_v. et Vaniot) H.L_v.
1950	1	0.882353	0.9375	17	Schizopepon bryoniifolius Maxim.
1951	0.857143	1	0.923077	12	Agrostis borealis Hartm. var. flaccida (Hack.) T.Koyama
1952	0.967742	0.967742	0.967742	31	Luzula jimboi Miyabe et Kud_ subsp. atrotepala Z.Kaplan
1953	0.957447	0.978261	0.967742	46	Muhlenbergia curviaristata (Ohwi) Ohwi var. nipponica Ohwi
1954	0.586207	0.85	0.693878	20	Lepisorus ussuriensis (Regel et Maack) Ching var. distans (Makino) Tagawa
1955	0.95	0.969388	0.959596	98	Diplazium mettenianum (Miq.) C.Chr.
1956	0.959184	0.839286	0.895238	56	Stellaria sessiliflora Y.Yabe
1957	0.912281	0.981132	0.945455	53	Meliosma tenuis Maxim.
1958	0.9	0.9	0.9	30	Rubus hakonensis Franch. et Sav.
1959	0.966667	0.966667	0.966667	30	Athyrium rupestre Kodama
1960	1	0.994624	0.997305	186	Dryopteris monticola (Makino) C.Chr.
1961	0.972973	0.878049	0.923077	41	Elliottia bracteata (Maxim.) Hook.f.
1962	0.735294	0.862069	0.793651	29	Melampyrum laxum Miq. var. nikkoense Beauverd
1963	0.947368	0.947368	0.947368	19	Sedum japonicum Siebold ex Miq. subsp. japonicum var. senanense (Makino) Makino
1964	0.929825	0.890756	0.909871	119	Athyrium melanolepis (Franch. et Sav.) Christ
1965	0.844444	0.974359	0.904762	39	Carpesium triste Maxim.
1966	0.875	0.875	0.875	16	Aster savatieri Makino
1967	0.962963	1	0.981132	26	Gentiana nipponica Maxim.
1968	0.974684	0.99569	0.985075	232	Thelypteris phegopteris (L.) Sloss. ex Rydb.
1969	1	0.9	0.947368	50	Laportea bulbifera (Siebold et Zucc.) Wedd.
1970	1	0.944444	0.971429	18	Bulbophyllum inconspicuum Maxim.
1971	0.965517	0.848485	0.903226	33	Deparia kiusiana (Koidz.) M.Kato
1972	0.869565	1	0.930233	20	Aphananthe aspera (Thunb.) Planch.
1973	0.869565	0.97561	0.91954	41	Deparia x musashiensis (H.Ohba) Seriz.
1974	1	0.897436	0.945946	39	Veronica peregrina L.
1975	1	0.904762	0.95	21	Glyceria acutiflora Torr. subsp. japonica (Steud.) T.Koyama et Kawano
1976	0.686275	0.833333	0.752688	42	Deyeuxia matsumurae (Maxim.) Ohwi
1977	0.857143	0.923077	0.888889	13	Wikstroemia pseudoretusa Koidz.
1978	0.545455	0.857143	0.666667	21	Ligustrum micranthum Zucc.
1979	0.9	0.818182	0.857143	11	Planchonella boninensis (Nakai) Masam. et Yanagih.
1980	0.833333	0.833333	0.833333	12	Gynochthodes boninensis (Ohwi) E.Oguri et T.Sugaw.
1981	0.764706	0.8125	0.787879	16	Stauntonia hexaphylla (Thunb.) Decne.
1982	0.961538	0.961538	0.961538	78	Corydalis incisa (Thunb.) Pers.
1983	0.95098	0.97	0.960396	100	Callicarpa japonica Thunb.
1984	1	1	1	30	Trifolium pratense L.
1985	0.909091	0.833333	0.869565	12	Paraprenanthes sororia (Miq.) C.Shih
1986	0.722222	0.8125	0.764706	16	Cyanthillium cinereum (L.) H.Rob.
1987	0.909091	0.882353	0.895522	34	Rhododendron albrechtii Maxim.
1988	0.964286	0.981818	0.972973	55	Arisaema yamatense (Nakai) Nakai subsp. yamatense
1989	0.744681	0.686275	0.714286	51	Carex leucochlora Bunge var. candolleana (H.L_v. et Vaniot) Katsuy.
1990	0.952381	0.909091	0.930233	22	Fimbristylis velata R.Br.
1991	0.945455	1	0.971963	52	Themeda japonica (Andersson) Tanaka
1992	0.97619	0.931818	0.953488	44	Berberis thunbergii DC.
1993	0.866667	0.928571	0.896552	14	Acer maximowiczianum Miq.
1994	0.666667	0.5	0.571429	16	Pleioblastus simonii (Carri_re) Nakai
1995	0.911111	0.953488	0.931818	43	Lespedeza cuneata (Dum.Cours.) G.Don var. cuneata
1996	0.916667	0.846154	0.88	13	Leonurus japonicus Houtt.
1997	0.818182	0.931034	0.870968	58	Digitaria ciliaris (Retz.) Koeler
1998	0.888889	0.969697	0.927536	33	Oenothera biennis L.
[truncated: 195 more rows]
