# Supplementary material for: Development of a system for the automated identification of herbarium specimens with high accuracy
Source: Sci Rep. 2022 May 16;12:8066. doi: 10.1038/s41598-022-11450-y (PMC9110755; doi:10.1038/s41598-022-11450-y)
Supplement: Supplementary file 2 — Supplementary Information 2. [file 41598_2022_11450_MOESM2_ESM.zip › Supplimentary data_2/Top5.xlsx]

## Sheet: Sheet1
file	Sientific Name	Top1	prob	Top2	prob	Top3	prob	Top4	prob	Top5	prob
FKSE60353.jpg	Phacelurus latifolius (Steud.) Ohwi	Phacelurus latifolius (Steud.) Ohwi	0.994684	Phalaris arundinacea L.	0.00520433	Sasaella ramosa (Makino) Makino	5.86614e-05	Sasa senanensis (Franch. et Sav.) Rehder	3.50191e-05	Phragmites australis (Cav.) Trin. ex Steud.	1.59538e-05
KAG070706.jpg	Phacelurus latifolius (Steud.) Ohwi	Phacelurus latifolius (Steud.) Ohwi	0.989097	Miscanthus sinensis Andersson var. condensatus (Hack.) Makino	0.00905297	Pseudosasa japonica (Siebold et Zucc. ex Steud.) Makino ex Nakai	0.00179218	Pleioblastus linearis (Hack.) Nakai	3.31956e-05	Phragmites australis (Cav.) Trin. ex Steud.	2.27962e-05
C2039822.jpg	Phacelurus latifolius (Steud.) Ohwi	Phacelurus latifolius (Steud.) Ohwi	1	Phalaris arundinacea L.	2.17289e-07	Miscanthus sinensis Andersson	2.20053e-08	Carex dimorpholepis Steud.	7.71267e-10	Setaria x pycnocoma (Steud.) Henrard	6.65956e-10
C2039811.jpg	Phacelurus latifolius (Steud.) Ohwi	Phacelurus latifolius (Steud.) Ohwi	1	Hemarthria sibirica (Gand.) Ohwi	1.62183e-11	Coix lacryma-jobi L. var. lacryma-jobi	2.15349e-12	Sorghum halepense (L.) Pers.	1.2073e-12	Miscanthus sacchariflorus (Maxim.) Benth. et Hook.f. ex Franch.	4.3562e-13
766010.jpg	Phacelurus latifolius (Steud.) Ohwi	Phragmites karka (Retz.) Trin. ex Steud.	0.760552	Miscanthus sacchariflorus (Maxim.) Benth. et Hook.f. ex Franch.	0.091226	Elymus tsukushiensis Honda var. transiens (Hack.) Osada	0.0576245	Typha domingensis Pers.	0.0470116	Pleioblastus chino (Franch. et Sav.) Makino	0.0153383
KAG070705.jpg	Phacelurus latifolius (Steud.) Ohwi	Phacelurus latifolius (Steud.) Ohwi	0.977748	Miscanthus sinensis Andersson var. condensatus (Hack.) Makino	0.022182	Sorghum halepense (L.) Pers.	6.31072e-05	Miscanthus sinensis Andersson	5.33075e-06	Phalaris arundinacea L.	4.1313e-07
C2039790.jpg	Phacelurus latifolius (Steud.) Ohwi	Phacelurus latifolius (Steud.) Ohwi	1	Phalaris arundinacea L.	1.95292e-07	Miscanthus sinensis Andersson	3.19686e-09	Sorghum halepense (L.) Pers.	1.12632e-09	Ischaemum anthephoroides (Steud.) Miq.	1.01063e-10
KAG070714.jpg	Phacelurus latifolius (Steud.) Ohwi	Miscanthus sinensis Andersson var. condensatus (Hack.) Makino	0.980317	Phacelurus latifolius (Steud.) Ohwi	0.0194077	Pleioblastus linearis (Hack.) Nakai	0.000140604	Phragmites karka (Retz.) Trin. ex Steud.	8.00054e-05	Miscanthus sinensis Andersson	5.28988e-05
C2039788.jpg	Phacelurus latifolius (Steud.) Ohwi	Phacelurus latifolius (Steud.) Ohwi	0.999685	Zizania latifolia (Griseb.) Turcz. ex Stapf	0.000170608	Typha domingensis Pers.	0.000132301	Phragmites karka (Retz.) Trin. ex Steud.	5.51175e-06	Phragmites australis (Cav.) Trin. ex Steud.	3.75531e-06
C2039776.jpg	Phacelurus latifolius (Steud.) Ohwi	Phacelurus latifolius (Steud.) Ohwi	0.999999	Miscanthus sinensis Andersson	8.79894e-07	Miscanthus sinensis Andersson var. condensatus (Hack.) Makino	1.57905e-08	Miscanthus sacchariflorus (Maxim.) Benth. et Hook.f. ex Franch.	4.87655e-09	Glyceria leptolepis Ohwi	1.67884e-11
FKSE60209.jpg	Phacelurus latifolius (Steud.) Ohwi	Phacelurus latifolius (Steud.) Ohwi	0.999884	Zizania latifolia (Griseb.) Turcz. ex Stapf	0.000114455	Phragmites australis (Cav.) Trin. ex Steud.	1.21733e-06	Sorghum halepense (L.) Pers.	2.45354e-09	Phragmites japonicus Steud.	1.32216e-09
KAG070717.jpg	Phacelurus latifolius (Steud.) Ohwi	Phacelurus latifolius (Steud.) Ohwi	0.999951	Pseudosasa japonica (Siebold et Zucc. ex Steud.) Makino ex Nakai	4.90759e-05	Miscanthus sinensis Andersson var. condensatus (Hack.) Makino	1.18752e-07	Pleioblastus linearis (Hack.) Nakai	7.64373e-08	Miscanthus sinensis Andersson	7.38522e-09
KAG084215.jpg	Phacelurus latifolius (Steud.) Ohwi	Phacelurus latifolius (Steud.) Ohwi	0.999964	Miscanthus sinensis Andersson var. condensatus (Hack.) Makino	3.59146e-05	Pleioblastus linearis (Hack.) Nakai	2.86207e-08	Miscanthus sinensis Andersson	1.62634e-08	Imperata cylindrica (L.) Raeusch. var. koenigii (Retz.) Pilg.	5.31663e-09
C2039796.jpg	Phacelurus latifolius (Steud.) Ohwi	Phacelurus latifolius (Steud.) Ohwi	0.999984	Arundinella hirta (Thunb.) Tanaka	1.57444e-05	Eleusine indica (L.) Gaertn.	3.16115e-08	Glyceria leptolepis Ohwi	1.19429e-08	Elymus racemifer (Steud.) Tzvelev var. japonensis (Honda) Osada	8.72218e-09
KAG083837.jpg	Phacelurus latifolius (Steud.) Ohwi	Phacelurus latifolius (Steud.) Ohwi	0.999996	Miscanthus sinensis Andersson var. condensatus (Hack.) Makino	3.40844e-06	Pleioblastus argenteostriatus (Regel) Nakai 'Okina'	5.0707e-08	Pleioblastus simonii (Carri_re) Nakai	1.82424e-08	Miscanthus sinensis Andersson	1.55358e-08
FKSE94935.jpg	Phacelurus latifolius (Steud.) Ohwi	Phacelurus latifolius (Steud.) Ohwi	0.70649	Miscanthus sacchariflorus (Maxim.) Benth. et Hook.f. ex Franch.	0.292886	Phragmites japonicus Steud.	0.000232091	Miscanthus intermedius (Honda) Honda	0.000179543	Miscanthus sinensis Andersson	9.15748e-05
C2039784.jpg	Phacelurus latifolius (Steud.) Ohwi	Phacelurus latifolius (Steud.) Ohwi	1	Miscanthus sinensis Andersson	2.45127e-08	Miscanthus sinensis Andersson var. condensatus (Hack.) Makino	3.42654e-10	Elymus tsukushiensis Honda var. transiens (Hack.) Osada	5.29836e-11	Coix lacryma-jobi L. var. lacryma-jobi	8.96054e-12
C2039777.jpg	Phacelurus latifolius (Steud.) Ohwi	Phacelurus latifolius (Steud.) Ohwi	1	Arundinella hirta (Thunb.) Tanaka	1.6144e-09	Phragmites australis (Cav.) Trin. ex Steud.	8.4897e-10	Pleioblastus linearis (Hack.) Nakai	4.43253e-10	Phragmites karka (Retz.) Trin. ex Steud.	3.84777e-10
C2039833.jpg	Phacelurus latifolius (Steud.) Ohwi	Phacelurus latifolius (Steud.) Ohwi	0.999882	Hemarthria sibirica (Gand.) Ohwi	0.000115546	Phragmites australis (Cav.) Trin. ex Steud.	1.85723e-06	Phalaris arundinacea L.	1.23476e-07	Miscanthus tinctorius (Steud.) Hack.	8.44077e-08
C2039801.jpg	Phacelurus latifolius (Steud.) Ohwi	Phacelurus latifolius (Steud.) Ohwi	1	Miscanthus sinensis Andersson	1.23067e-07	Miscanthus tinctorius (Steud.) Hack.	9.28114e-08	Miscanthus sacchariflorus (Maxim.) Benth. et Hook.f. ex Franch.	7.67219e-08	Phragmites australis (Cav.) Trin. ex Steud.	1.27453e-08
C2039828.jpg	Phacelurus latifolius (Steud.) Ohwi	Phacelurus latifolius (Steud.) Ohwi	0.996627	Miscanthus oligostachyus Stapf	0.00298741	Spodiopogon sibiricus Trin.	0.00019364	Ischaemum anthephoroides (Steud.) Miq.	0.000146035	Setaria x pycnocoma (Steud.) Henrard	2.48766e-05
TRPM-P-846-0060-001.jpg	Phacelurus latifolius (Steud.) Ohwi	Phacelurus latifolius (Steud.) Ohwi	1	Miscanthus sinensis Andersson	4.72593e-08	Ischaemum anthephoroides (Steud.) Miq.	4.16612e-08	Miscanthus oligostachyus Stapf	1.70707e-08	Miscanthus sinensis Andersson var. condensatus (Hack.) Makino	1.63619e-08
FKSE80054.jpg	Phacelurus latifolius (Steud.) Ohwi	Phacelurus latifolius (Steud.) Ohwi	1	Miscanthus sacchariflorus (Maxim.) Benth. et Hook.f. ex Franch.	3.95805e-08	Sorghum halepense (L.) Pers.	2.66382e-08	Miscanthus sinensis Andersson	5.07251e-09	Miscanthus intermedius (Honda) Honda	7.91472e-10
FKSE21644.jpg	Phacelurus latifolius (Steud.) Ohwi	Phacelurus latifolius (Steud.) Ohwi	0.999987	Zizania latifolia (Griseb.) Turcz. ex Stapf	1.21763e-05	Miscanthus sacchariflorus (Maxim.) Benth. et Hook.f. ex Franch.	3.61771e-07	Pseudosasa japonica (Siebold et Zucc. ex Steud.) Makino ex Nakai	2.08286e-07	Phragmites australis (Cav.) Trin. ex Steud.	2.03828e-07
00009272.jpg	Phacelurus latifolius (Steud.) Ohwi	Phacelurus latifolius (Steud.) Ohwi	0.998907	Hemarthria sibirica (Gand.) Ohwi	0.00101639	Arundinella hirta (Thunb.) Tanaka	4.47733e-05	Pleioblastus simonii (Carri_re) Nakai	2.78567e-05	Miscanthus sinensis Andersson	1.3704e-06
C2039783.jpg	Phacelurus latifolius (Steud.) Ohwi	Miscanthus sinensis Andersson	0.679053	Phacelurus latifolius (Steud.) Ohwi	0.309984	Miscanthus sacchariflorus (Maxim.) Benth. et Hook.f. ex Franch.	0.00882979	Miscanthus sinensis Andersson var. condensatus (Hack.) Makino	0.00213138	Typha domingensis Pers.	9.06881e-07
00027450.jpg	Phacelurus latifolius (Steud.) Ohwi	Phacelurus latifolius (Steud.) Ohwi	1	Sorghum halepense (L.) Pers.	9.34632e-08	Miscanthus sinensis Andersson var. condensatus (Hack.) Makino	5.58268e-08	Pleioblastus simonii (Carri_re) Nakai	1.94179e-08	Arabis stelleri DC. var. japonica (A.Gray) F.Schmidt	1.79872e-08
C2039818.jpg	Phacelurus latifolius (Steud.) Ohwi	Phacelurus latifolius (Steud.) Ohwi	1	Imperata cylindrica (L.) Raeusch. var. koenigii (Retz.) Pilg.	1.63736e-09	Setaria x pycnocoma (Steud.) Henrard	3.67642e-11	Ischaemum anthephoroides (Steud.) Miq.	1.52718e-11	Miscanthus sinensis Andersson	5.22592e-12
819455.jpg	Polystichum longifrons Sa.Kurata	Polystichum longifrons Sa.Kurata	1	Polystichum polyblepharon (Roem. ex Kunze) C.Presl	2.43803e-10	Polystichum x anceps Sa.Kurata	2.09215e-11	Polystichum fibrillosopaleaceum (Kodama) Tagawa	1.81373e-11	Microlepia strigosa (Thunb.) C.Presl	1.6638e-12
438644.jpg	Polystichum longifrons Sa.Kurata	Polystichum longifrons Sa.Kurata	1	Polystichum pseudomakinoi Tagawa	3.77881e-12	Dryopteris crassirhizoma Nakai	3.3814e-12	Polystichum polyblepharon (Roem. ex Kunze) C.Presl	2.6156e-12	Polystichum braunii (Spenn.) F_e	8.77609e-13
576494.jpg	Polystichum longifrons Sa.Kurata	Polystichum longifrons Sa.Kurata	1	Polystichum polyblepharon (Roem. ex Kunze) C.Presl	7.78571e-10	Osmunda japonica Thunb.	9.08329e-11	Onoclea sensibilis L. var. interrupta Maxim.	1.8239e-11	Microlepia strigosa (Thunb.) C.Presl	5.33369e-12
147020.jpg	Polystichum longifrons Sa.Kurata	Polystichum longifrons Sa.Kurata	0.999999	Polystichum polyblepharon (Roem. ex Kunze) C.Presl	9.4058e-07	Polystichum x suginoi Sa.Kurata	1.23232e-08	Euonymus melananthus Franch. et Sav.	8.79099e-09	Polystichum pseudomakinoi Tagawa	7.70197e-09
00038186.jpg	Polystichum longifrons Sa.Kurata	Polystichum longifrons Sa.Kurata	0.999992	Polystichum x anceps Sa.Kurata	7.91294e-06	Polystichum pseudomakinoi Tagawa	1.62161e-09	Polystichum x inadae Sa.Kurata	1.16086e-11	Microlepia pseudostrigosa Makino	5.0599e-13
474279.jpg	Polystichum longifrons Sa.Kurata	Polystichum longifrons Sa.Kurata	1	Polystichum polyblepharon (Roem. ex Kunze) C.Presl	5.9925e-08	Polystichum retrosopaleaceum (Kodama) Tagawa	4.53474e-11	Polystichum x anceps Sa.Kurata	5.30229e-13	Polystichum igaense Tagawa	2.82522e-13
436794.jpg	Polystichum longifrons Sa.Kurata	Polystichum longifrons Sa.Kurata	1	Polystichum polyblepharon (Roem. ex Kunze) C.Presl	9.05085e-11	Polystichum makinoi (Tagawa) Tagawa	5.20117e-12	Polystichum pseudomakinoi Tagawa	1.67061e-12	Polystichum braunii (Spenn.) F_e	5.43705e-13
474285.jpg	Polystichum longifrons Sa.Kurata	Polystichum longifrons Sa.Kurata	1	Polystichum fibrillosopaleaceum (Kodama) Tagawa	5.50877e-15	Polystichum polyblepharon (Roem. ex Kunze) C.Presl	4.77676e-15	Polystichum x anceps Sa.Kurata	4.57809e-15	Polystichum pseudomakinoi Tagawa	7.2499e-16
509745.jpg	Polystichum longifrons Sa.Kurata	Polystichum longifrons Sa.Kurata	1	Polystichum braunii (Spenn.) F_e	2.58641e-09	Onoclea sensibilis L. var. interrupta Maxim.	4.88822e-12	Polystichum ovatopaleaceum (Kodama) Sa.Kurata var. coraiense (Christ ex H.L_v.) Sa.Kurata	8.82986e-13	Osmunda japonica Thunb.	6.03269e-13
00022131.jpg	Polystichum longifrons Sa.Kurata	Polystichum longifrons Sa.Kurata	0.976541	Polystichum x anceps Sa.Kurata	0.017988	Polystichum pseudomakinoi Tagawa	0.00547064	Polystichum tagawanum Sa.Kurata	1.08675e-07	Salix gracilistyla Miq.	1.89513e-10
577946.jpg	Polystichum longifrons Sa.Kurata	Polystichum longifrons Sa.Kurata	1	Polystichum ovatopaleaceum (Kodama) Sa.Kurata var. coraiense (Christ ex H.L_v.) Sa.Kurata	5.74407e-12	Polystichum polyblepharon (Roem. ex Kunze) C.Presl	2.34354e-12	Polystichum braunii (Spenn.) F_e	2.28196e-12	Polystichum igaense Tagawa	8.40962e-13
00031399.jpg	Polystichum longifrons Sa.Kurata	Polystichum longifrons Sa.Kurata	0.998829	Polystichum x anceps Sa.Kurata	0.00117125	Polystichum polyblepharon (Roem. ex Kunze) C.Presl	6.35257e-11	Polystichum x inadae Sa.Kurata	2.85183e-11	Arachniodes standishii (T.Moore) Ohwi	3.41884e-12
147764.jpg	Polystichum longifrons Sa.Kurata	Polystichum longifrons Sa.Kurata	0.999961	Polystichum polyblepharon (Roem. ex Kunze) C.Presl	3.88799e-05	Berchemia racemosa Siebold et Zucc.	5.5222e-11	Polystichum tagawanum Sa.Kurata	8.66934e-12	Polystichum igaense Tagawa	5.6295e-12
422723.jpg	Polystichum longifrons Sa.Kurata	Polystichum longifrons Sa.Kurata	0.999993	Polystichum polyblepharon (Roem. ex Kunze) C.Presl	7.1732e-06	Polystichum ovatopaleaceum (Kodama) Sa.Kurata var. coraiense (Christ ex H.L_v.) Sa.Kurata	7.64971e-10	Polystichum fibrillosopaleaceum (Kodama) Tagawa	7.2542e-11	Polystichum x anceps Sa.Kurata	5.47529e-11
00009027.jpg	Polystichum longifrons Sa.Kurata	Polystichum longifrons Sa.Kurata	1	Polystichum x anceps Sa.Kurata	8.30406e-08	Arachniodes standishii (T.Moore) Ohwi	1.88207e-09	Salix integra Thunb.	1.63113e-10	Salix gracilistyla Miq.	7.26409e-11
333349.jpg	Polystichum longifrons Sa.Kurata	Polystichum longifrons Sa.Kurata	0.999999	Polystichum x anceps Sa.Kurata	1.99067e-07	Polystichum fibrillosopaleaceum (Kodama) Tagawa	1.3796e-07	Polystichum makinoi (Tagawa) Tagawa	8.93995e-08	Polystichum pseudomakinoi Tagawa	6.32948e-08
577939.jpg	Polystichum longifrons Sa.Kurata	Polystichum longifrons Sa.Kurata	1	Polystichum polyblepharon (Roem. ex Kunze) C.Presl	9.5547e-09	Polystichum igaense Tagawa	7.62665e-11	Struthiopteris niponica (Kunze) Nakai	1.82176e-11	Polystichum x anceps Sa.Kurata	1.80936e-11
428777.jpg	Polystichum longifrons Sa.Kurata	Polystichum longifrons Sa.Kurata	1	Polystichum polyblepharon (Roem. ex Kunze) C.Presl	1.8313e-09	Arachniodes mutica (Franch. et Sav.) Ohwi	4.75716e-10	Polystichum fibrillosopaleaceum (Kodama) Tagawa	7.94712e-11	Polystichum igaense Tagawa	3.20718e-11
819718.jpg	Polystichum longifrons Sa.Kurata	Polystichum longifrons Sa.Kurata	0.981469	Polystichum polyblepharon (Roem. ex Kunze) C.Presl	0.0185303	Polystichum pseudomakinoi Tagawa	6.41341e-08	Polystichum x anceps Sa.Kurata	6.22062e-08	Polystichum fibrillosopaleaceum (Kodama) Tagawa	1.75928e-08
437647.jpg	Polystichum longifrons Sa.Kurata	Polystichum longifrons Sa.Kurata	0.906865	Polystichum polyblepharon (Roem. ex Kunze) C.Presl	0.0931284	Polystichum ovatopaleaceum (Kodama) Sa.Kurata var. coraiense (Christ ex H.L_v.) Sa.Kurata	5.55627e-06	Arachniodes mutica (Franch. et Sav.) Ohwi	5.1053e-07	Polystichum fibrillosopaleaceum (Kodama) Tagawa	3.71828e-07
587238.jpg	Polystichum longifrons Sa.Kurata	Polystichum longifrons Sa.Kurata	1	Polystichum polyblepharon (Roem. ex Kunze) C.Presl	2.2003e-09	Polystichum x anceps Sa.Kurata	7.01446e-10	Polystichum ovatopaleaceum (Kodama) Sa.Kurata var. coraiense (Christ ex H.L_v.) Sa.Kurata	6.28976e-11	Polystichum retrosopaleaceum (Kodama) Tagawa	9.42322e-12
819426.jpg	Polystichum longifrons Sa.Kurata	Polystichum longifrons Sa.Kurata	1	Polystichum polyblepharon (Roem. ex Kunze) C.Presl	3.33878e-07	Polystichum fibrillosopaleaceum (Kodama) Tagawa	9.59647e-10	Abies veitchii Lindl.	1.27688e-12	Dennstaedtia hirsuta (Sw.) Mett.	4.14914e-13
422735.jpg	Polystichum longifrons Sa.Kurata	Polystichum longifrons Sa.Kurata	0.999991	Polystichum polyblepharon (Roem. ex Kunze) C.Presl	9.12946e-06	Polystichum fibrillosopaleaceum (Kodama) Tagawa	1.92685e-07	Polystichum x anceps Sa.Kurata	1.14948e-08	Selaginella tamariscina (P.Beauv.) Spring	1.08825e-09
767201.jpg	Polystichum longifrons Sa.Kurata	Polystichum longifrons Sa.Kurata	1	Polystichum x anceps Sa.Kurata	1.01115e-09	Microlepia strigosa (Thunb.) C.Presl	1.22996e-11	Polystichum polyblepharon (Roem. ex Kunze) C.Presl	5.36559e-12	Dennstaedtia zeylanica (Sw.) Zink ex Fraser-Jenk. et Kandel	3.80148e-12
513748.jpg	Polystichum longifrons Sa.Kurata	Polystichum longifrons Sa.Kurata	1	Onoclea sensibilis L. var. interrupta Maxim.	3.18774e-15	Polystichum polyblepharon (Roem. ex Kunze) C.Presl	3.0497e-16	Microlepia marginata (Panzer) C.Chr.	7.97449e-17	Osmunda japonica Thunb.	3.64442e-17
00037019.jpg	Polystichum longifrons Sa.Kurata	Polystichum x anceps Sa.Kurata	0.896455	Polystichum x inadae Sa.Kurata	0.103463	Polystichum polyblepharon (Roem. ex Kunze) C.Presl	4.95721e-05	Polystichum longifrons Sa.Kurata	3.23892e-05	Polystichum tagawanum Sa.Kurata	1.3201e-09
533753.jpg	Polystichum longifrons Sa.Kurata	Polystichum longifrons Sa.Kurata	1	Polystichum braunii (Spenn.) F_e	2.64258e-10	Polystichum ovatopaleaceum (Kodama) Sa.Kurata var. coraiense (Christ ex H.L_v.) Sa.Kurata	2.92613e-11	Microlepia strigosa (Thunb.) C.Presl	2.02642e-12	Polystichum polyblepharon (Roem. ex Kunze) C.Presl	7.81866e-13
422832.jpg	Polystichum longifrons Sa.Kurata	Polystichum longifrons Sa.Kurata	1	Polystichum polyblepharon (Roem. ex Kunze) C.Presl	1.7213e-08	Polystichum igaense Tagawa	6.78376e-11	Polystichum fibrillosopaleaceum (Kodama) Tagawa	1.02068e-12	Polystichum ovatopaleaceum (Kodama) Sa.Kurata var. coraiense (Christ ex H.L_v.) Sa.Kurata	9.59195e-13
534173.jpg	Polystichum longifrons Sa.Kurata	Polystichum longifrons Sa.Kurata	1	Polystichum polyblepharon (Roem. ex Kunze) C.Presl	1.05088e-10	Osmunda japonica Thunb.	3.89271e-12	Onoclea sensibilis L. var. interrupta Maxim.	3.4902e-12	Microlepia marginata (Panzer) C.Chr.	2.16664e-12
784430.jpg	Polystichum longifrons Sa.Kurata	Polystichum longifrons Sa.Kurata	1	Polystichum polyblepharon (Roem. ex Kunze) C.Presl	1.20598e-09	Polystichum x anceps Sa.Kurata	7.8687e-11	Polystichum ovatopaleaceum (Kodama) Sa.Kurata var. coraiense (Christ ex H.L_v.) Sa.Kurata	3.02583e-13	Polystichum retrosopaleaceum (Kodama) Tagawa	7.0998e-14
422729.jpg	Polystichum longifrons Sa.Kurata	Polystichum longifrons Sa.Kurata	1	Polystichum polyblepharon (Roem. ex Kunze) C.Presl	3.53785e-12	Polystichum ovatopaleaceum (Kodama) Sa.Kurata var. coraiense (Christ ex H.L_v.) Sa.Kurata	1.54537e-12	Osmunda japonica Thunb.	4.05094e-13	Polystichum braunii (Spenn.) F_e	1.75229e-13
819471.jpg	Polystichum longifrons Sa.Kurata	Polystichum longifrons Sa.Kurata	0.999879	Polystichum polyblepharon (Roem. ex Kunze) C.Presl	0.000121243	Diplopterygium glaucum (Houtt.) Nakai	8.17759e-10	Polystichum tagawanum Sa.Kurata	3.75721e-10	Polystichum igaense Tagawa	1.91111e-10
784493.jpg	Polystichum longifrons Sa.Kurata	Polystichum longifrons Sa.Kurata	0.999999	Polystichum makinoi (Tagawa) Tagawa	1.17047e-06	Polystichum polyblepharon (Roem. ex Kunze) C.Presl	9.11962e-08	Polystichum braunii (Spenn.) F_e	9.41877e-09	Polystichum pseudomakinoi Tagawa	4.13493e-09
441381.jpg	Polystichum longifrons Sa.Kurata	Polystichum longifrons Sa.Kurata	0.999998	Polystichum polyblepharon (Roem. ex Kunze) C.Presl	1.91731e-06	Polystichum ovatopaleaceum (Kodama) Sa.Kurata var. coraiense (Christ ex H.L_v.) Sa.Kurata	4.2168e-08	Polystichum retrosopaleaceum (Kodama) Tagawa	6.07784e-09	Polystichum igaense Tagawa	1.64845e-09
337178.jpg	Polystichum longifrons Sa.Kurata	Polystichum longifrons Sa.Kurata	1	Polystichum x anceps Sa.Kurata	5.54953e-09	Polystichum polyblepharon (Roem. ex Kunze) C.Presl	9.02293e-10	Polystichum retrosopaleaceum (Kodama) Tagawa	1.38908e-10	Polystichum ovatopaleaceum (Kodama) Sa.Kurata var. coraiense (Christ ex H.L_v.) Sa.Kurata	2.70893e-11
927932.jpg	Polystichum longifrons Sa.Kurata	Polystichum polyblepharon (Roem. ex Kunze) C.Presl	0.886318	Polystichum longifrons Sa.Kurata	0.109565	Polystichum x anceps Sa.Kurata	0.00411116	Polystichum fibrillosopaleaceum (Kodama) Tagawa	5.10508e-06	Polystichum tagawanum Sa.Kurata	6.26501e-09
595990.jpg	Polystichum longifrons Sa.Kurata	Polystichum longifrons Sa.Kurata	1	Polystichum polyblepharon (Roem. ex Kunze) C.Presl	3.25721e-12	Polystichum pseudomakinoi Tagawa	5.27706e-13	Dennstaedtia zeylanica (Sw.) Zink ex Fraser-Jenk. et Kandel	2.9806e-14	Polystichum makinoi (Tagawa) Tagawa	1.22279e-14
00021631.jpg	Polystichum longifrons Sa.Kurata	Polystichum longifrons Sa.Kurata	0.999974	Polystichum x anceps Sa.Kurata	2.59917e-05	Polystichum makinoi (Tagawa) Tagawa	4.51782e-11	Polystichum tagawanum Sa.Kurata	3.36062e-11	Polystichum x inadae Sa.Kurata	1.42162e-11
927934.jpg	Polystichum longifrons Sa.Kurata	Polystichum longifrons Sa.Kurata	1	Polystichum pseudomakinoi Tagawa	3.30835e-08	Polystichum polyblepharon (Roem. ex Kunze) C.Presl	1.29366e-08	Polystichum fibrillosopaleaceum (Kodama) Tagawa	4.79273e-09	Polystichum x anceps Sa.Kurata	1.74855e-09
00031953.jpg	Polystichum longifrons Sa.Kurata	Polystichum longifrons Sa.Kurata	0.999944	Polystichum x anceps Sa.Kurata	5.59508e-05	Osmundastrum cinnamomeum (L.) C.Presl var. fokiense (Copel.) Tagawa	1.17846e-09	Pentarhizidium orientale (Hook.) Hayata	5.75405e-10	Dryopteris dickinsii (Franch. et Sav.) C.Chr.	5.66289e-10
00037603.jpg	Polystichum longifrons Sa.Kurata	Polystichum longifrons Sa.Kurata	0.917018	Polystichum x anceps Sa.Kurata	0.0829816	Salix gracilistyla Miq.	8.92722e-09	Polystichum fibrillosopaleaceum (Kodama) Tagawa	3.89147e-10	Dryopteris crassirhizoma Nakai	3.58026e-10
675921.jpg	Polystichum longifrons Sa.Kurata	Polystichum longifrons Sa.Kurata	1	Polystichum polyblepharon (Roem. ex Kunze) C.Presl	2.83649e-07	Polystichum x anceps Sa.Kurata	1.14385e-09	Polystichum pseudomakinoi Tagawa	3.85411e-10	Polystichum fibrillosopaleaceum (Kodama) Tagawa	2.40545e-12
00004802.jpg	Polystichum longifrons Sa.Kurata	Polystichum longifrons Sa.Kurata	0.999988	Polystichum x anceps Sa.Kurata	1.234e-05	Polystichum tagawanum Sa.Kurata	1.04398e-09	Polystichum pseudomakinoi Tagawa	4.15541e-10	Athyrium oblitescens Sa.Kurata	1.66005e-10
422746.jpg	Polystichum longifrons Sa.Kurata	Polystichum longifrons Sa.Kurata	1	Polystichum polyblepharon (Roem. ex Kunze) C.Presl	3.80347e-11	Osmunda japonica Thunb.	2.51068e-12	Onoclea sensibilis L. var. interrupta Maxim.	2.72356e-13	Polystichum ovatopaleaceum (Kodama) Sa.Kurata var. coraiense (Christ ex H.L_v.) Sa.Kurata	2.47491e-13
819717.jpg	Polystichum longifrons Sa.Kurata	Polystichum longifrons Sa.Kurata	1	Polystichum polyblepharon (Roem. ex Kunze) C.Presl	8.09204e-08	Polystichum x anceps Sa.Kurata	9.26739e-15	Microlepia strigosa (Thunb.) C.Presl	8.1877e-17	Dennstaedtia zeylanica (Sw.) Zink ex Fraser-Jenk. et Kandel	6.31072e-17
441377.jpg	Polystichum longifrons Sa.Kurata	Polystichum longifrons Sa.Kurata	0.999992	Polystichum polyblepharon (Roem. ex Kunze) C.Presl	8.21439e-06	Microlepia strigosa (Thunb.) C.Presl	5.36488e-08	Polystichum fibrillosopaleaceum (Kodama) Tagawa	2.1559e-08	Polystichum retrosopaleaceum (Kodama) Tagawa	5.61571e-09
390571.jpg	Polystichum longifrons Sa.Kurata	Polystichum longifrons Sa.Kurata	1	Polystichum fibrillosopaleaceum (Kodama) Tagawa	3.47018e-11	Polystichum polyblepharon (Roem. ex Kunze) C.Presl	2.09513e-12	Onoclea sensibilis L. var. interrupta Maxim.	4.4859e-13	Osmunda japonica Thunb.	1.40017e-13
819436.jpg	Polystichum longifrons Sa.Kurata	Polystichum longifrons Sa.Kurata	1	Polystichum fibrillosopaleaceum (Kodama) Tagawa	1.05734e-07	Polystichum polyblepharon (Roem. ex Kunze) C.Presl	2.51245e-08	Polystichum x anceps Sa.Kurata	8.8666e-10	Polystichum retrosopaleaceum (Kodama) Tagawa	1.31752e-14
784421.jpg	Polystichum longifrons Sa.Kurata	Polystichum longifrons Sa.Kurata	1	Polystichum polyblepharon (Roem. ex Kunze) C.Presl	1.4363e-11	Polystichum pseudomakinoi Tagawa	6.40618e-13	Microlepia marginata (Panzer) C.Chr.	3.19856e-13	Polystichum makinoi (Tagawa) Tagawa	9.6391e-14
432724.jpg	Polystichum longifrons Sa.Kurata	Polystichum longifrons Sa.Kurata	1	Polystichum polyblepharon (Roem. ex Kunze) C.Presl	2.58892e-11	Microlepia marginata (Panzer) C.Chr.	1.1e-13	Polystichum fibrillosopaleaceum (Kodama) Tagawa	7.2989e-17	Polystichum pseudomakinoi Tagawa	5.04101e-17
438645.jpg	Polystichum longifrons Sa.Kurata	Polystichum longifrons Sa.Kurata	1	Polystichum igaense Tagawa	3.61534e-11	Polystichum polyblepharon (Roem. ex Kunze) C.Presl	8.99314e-12	Onoclea sensibilis L. var. interrupta Maxim.	3.28753e-12	Microlepia marginata (Panzer) C.Chr.	3.11822e-12
00016261.jpg	Polystichum longifrons Sa.Kurata	Polystichum longifrons Sa.Kurata	0.999912	Polystichum x anceps Sa.Kurata	8.77264e-05	Cyrtomium fortunei J.Sm. var. clivicola (Makino) Tagawa	4.85344e-09	Polystichum tagawanum Sa.Kurata	2.41447e-10	Arachniodes mutica (Franch. et Sav.) Ohwi	9.68811e-11
577948.jpg	Polystichum longifrons Sa.Kurata	Polystichum longifrons Sa.Kurata	1	Polystichum polyblepharon (Roem. ex Kunze) C.Presl	1.00618e-13	Polystichum x anceps Sa.Kurata	1.00303e-13	Onoclea sensibilis L. var. interrupta Maxim.	5.66215e-14	Polystichum braunii (Spenn.) F_e	2.60214e-15
819441.jpg	Polystichum longifrons Sa.Kurata	Polystichum longifrons Sa.Kurata	1	Diplopterygium glaucum (Houtt.) Nakai	6.00754e-10	Polystichum polyblepharon (Roem. ex Kunze) C.Presl	3.01498e-10	Dennstaedtia hirsuta (Sw.) Mett.	3.04379e-12	Microlepia strigosa (Thunb.) C.Presl	2.8175e-12
819579.jpg	Polystichum longifrons Sa.Kurata	Polystichum longifrons Sa.Kurata	0.999992	Polystichum polyblepharon (Roem. ex Kunze) C.Presl	8.40426e-06	Polystichum fibrillosopaleaceum (Kodama) Tagawa	5.20628e-10	Arachniodes mutica (Franch. et Sav.) Ohwi	5.3269e-11	Polystichum pseudomakinoi Tagawa	4.12124e-11
00031334.jpg	Polystichum longifrons Sa.Kurata	Polystichum longifrons Sa.Kurata	0.999986	Polystichum x anceps Sa.Kurata	1.36911e-05	Polystichum pseudomakinoi Tagawa	1.975e-08	Arachniodes standishii (T.Moore) Ohwi	3.59055e-10	Cyrtomium fortunei J.Sm. var. clivicola (Makino) Tagawa	1.75412e-10
432019.jpg	Polystichum longifrons Sa.Kurata	Polystichum longifrons Sa.Kurata	1	Polystichum x anceps Sa.Kurata	9.68899e-12	Polystichum retrosopaleaceum (Kodama) Tagawa	7.0848e-12	Polystichum ovatopaleaceum (Kodama) Sa.Kurata var. coraiense (Christ ex H.L_v.) Sa.Kurata	2.73695e-12	Polystichum polyblepharon (Roem. ex Kunze) C.Presl	1.69816e-12
533852.jpg	Polystichum longifrons Sa.Kurata	Polystichum longifrons Sa.Kurata	1	Polystichum polyblepharon (Roem. ex Kunze) C.Presl	8.81658e-11	Polystichum x anceps Sa.Kurata	1.22421e-12	Osmunda japonica Thunb.	9.80445e-13	Polystichum ovatopaleaceum (Kodama) Sa.Kurata var. coraiense (Christ ex H.L_v.) Sa.Kurata	6.99805e-13
00017334.jpg	Polystichum longifrons Sa.Kurata	Polystichum x anceps Sa.Kurata	0.995553	Polystichum longifrons Sa.Kurata	0.0043269	Polystichum x inadae Sa.Kurata	7.92412e-05	Polystichum tagawanum Sa.Kurata	3.86935e-05	Polystichum ovatopaleaceum (Kodama) Sa.Kurata var. ovatopaleaceum	7.67045e-07
00007356.jpg	Polystichum longifrons Sa.Kurata	Polystichum longifrons Sa.Kurata	0.999998	Polystichum pseudomakinoi Tagawa	1.58657e-06	Polystichum tagawanum Sa.Kurata	4.73885e-08	Athyrium oblitescens Sa.Kurata	1.51016e-09	Polystichum x anceps Sa.Kurata	8.0919e-10
533847.jpg	Polystichum longifrons Sa.Kurata	Polystichum longifrons Sa.Kurata	1	Polystichum braunii (Spenn.) F_e	5.91477e-11	Polystichum pseudomakinoi Tagawa	1.10975e-12	Dryopteris tokyoensis (Makino) C.Chr.	5.84113e-13	Chrysosplenium macrostemon Maxim. var. shiobarense (Franch.) H.Hara	4.91427e-13
435357.jpg	Polystichum longifrons Sa.Kurata	Polystichum longifrons Sa.Kurata	1	Polystichum polyblepharon (Roem. ex Kunze) C.Presl	8.24982e-08	Polystichum ovatopaleaceum (Kodama) Sa.Kurata var. coraiense (Christ ex H.L_v.) Sa.Kurata	7.86318e-11	Polystichum braunii (Spenn.) F_e	3.25575e-11	Polystichum x anceps Sa.Kurata	1.78023e-11
577955.jpg	Polystichum longifrons Sa.Kurata	Polystichum longifrons Sa.Kurata	1	Polystichum x anceps Sa.Kurata	5.60985e-10	Polystichum polyblepharon (Roem. ex Kunze) C.Presl	5.95947e-12	Artemisia japonica Thunb.	2.20773e-12	Arachniodes mutica (Franch. et Sav.) Ohwi	8.17608e-13
FKSE99855.jpg	Polystichum longifrons Sa.Kurata	Polystichum polyblepharon (Roem. ex Kunze) C.Presl	0.999885	Polystichum fibrillosopaleaceum (Kodama) Tagawa	5.45928e-05	Polystichum tsus-simense (Hook.) J.Sm. var. mayebarae (Tagawa) Sa.Kurata	3.72143e-05	Polystichum longifrons Sa.Kurata	1.88369e-05	Carex oxyandra (Franch. et Sav.) Kud_	2.29612e-06
422837.jpg	Polystichum longifrons Sa.Kurata	Polystichum longifrons Sa.Kurata	1	Polystichum pseudomakinoi Tagawa	3.30398e-09	Polystichum polyblepharon (Roem. ex Kunze) C.Presl	2.32433e-10	Dennstaedtia zeylanica (Sw.) Zink ex Fraser-Jenk. et Kandel	7.55936e-11	Polystichum fibrillosopaleaceum (Kodama) Tagawa	5.56045e-11
564157.jpg	Polystichum longifrons Sa.Kurata	Polystichum longifrons Sa.Kurata	1	Polystichum x anceps Sa.Kurata	1.96341e-10	Polystichum ovatopaleaceum (Kodama) Sa.Kurata var. coraiense (Christ ex H.L_v.) Sa.Kurata	1.92579e-10	Polystichum makinoi (Tagawa) Tagawa	5.85738e-11	Polystichum polyblepharon (Roem. ex Kunze) C.Presl	3.2871e-12
819582.jpg	Polystichum longifrons Sa.Kurata	Polystichum longifrons Sa.Kurata	1	Polystichum polyblepharon (Roem. ex Kunze) C.Presl	1.27541e-14	Microlepia marginata (Panzer) C.Chr.	1.33074e-15	Dennstaedtia hirsuta (Sw.) Mett.	7.63962e-16	Polystichum fibrillosopaleaceum (Kodama) Tagawa	2.26928e-16
426728.jpg	Polystichum longifrons Sa.Kurata	Polystichum longifrons Sa.Kurata	0.999972	Polystichum polyblepharon (Roem. ex Kunze) C.Presl	2.43567e-05	Microlepia strigosa (Thunb.) C.Presl	2.04685e-06	Lespedeza cuneata (Dum.Cours.) G.Don var. cuneata	1.27961e-06	Polystichum retrosopaleaceum (Kodama) Tagawa	3.45436e-07
422748.jpg	Polystichum longifrons Sa.Kurata	Polystichum longifrons Sa.Kurata	0.999999	Polystichum polyblepharon (Roem. ex Kunze) C.Presl	6.22548e-07	Polystichum x anceps Sa.Kurata	1.40011e-07	Polystichum ovatopaleaceum (Kodama) Sa.Kurata var. coraiense (Christ ex H.L_v.) Sa.Kurata	2.68249e-09	Polystichum braunii (Spenn.) F_e	2.27529e-09
00031936.jpg	Polystichum longifrons Sa.Kurata	Polystichum longifrons Sa.Kurata	0.873258	Polystichum x anceps Sa.Kurata	0.126742	Polystichum x inadae Sa.Kurata	3.59415e-10	Polystichum polyblepharon (Roem. ex Kunze) C.Presl	2.19773e-10	Polystichum pseudomakinoi Tagawa	8.50596e-11
422821.jpg	Polystichum longifrons Sa.Kurata	Polystichum longifrons Sa.Kurata	1	Polystichum polyblepharon (Roem. ex Kunze) C.Presl	3.30384e-10	Polystichum fibrillosopaleaceum (Kodama) Tagawa	1.91593e-12	Polystichum x anceps Sa.Kurata	2.35136e-13	Polystichum retrosopaleaceum (Kodama) Tagawa	1.08195e-14
00004800.jpg	Polystichum longifrons Sa.Kurata	Polystichum x anceps Sa.Kurata	0.506923	Polystichum x inadae Sa.Kurata	0.48926	Polystichum longifrons Sa.Kurata	0.00381325	Polystichum retrosopaleaceum (Kodama) Tagawa	3.95845e-06	Arachniodes standishii (T.Moore) Ohwi	2.39699e-08
00038694.jpg	Polystichum longifrons Sa.Kurata	Polystichum longifrons Sa.Kurata	0.999976	Polystichum x anceps Sa.Kurata	2.41993e-05	Polystichum polyblepharon (Roem. ex Kunze) C.Presl	1.54059e-09	Arachniodes standishii (T.Moore) Ohwi	3.55381e-10	Polystichum x inadae Sa.Kurata	9.23882e-11
533842.jpg	Polystichum longifrons Sa.Kurata	Polystichum longifrons Sa.Kurata	1	Osmunda japonica Thunb.	2.84049e-12	Polystichum polyblepharon (Roem. ex Kunze) C.Presl	7.73325e-13	Polystichum fibrillosopaleaceum (Kodama) Tagawa	1.99275e-13	Polystichum x anceps Sa.Kurata	3.85646e-14
1112510.JPG	Polystichum longifrons Sa.Kurata	Polystichum longifrons Sa.Kurata	1	Polystichum x anceps Sa.Kurata	1.53041e-09	Polystichum fibrillosopaleaceum (Kodama) Tagawa	1.0241e-09	Polystichum pseudomakinoi Tagawa	6.62771e-10	Polystichum polyblepharon (Roem. ex Kunze) C.Presl	4.88788e-10
533841.jpg	Polystichum longifrons Sa.Kurata	Polystichum longifrons Sa.Kurata	1	Polystichum ovatopaleaceum (Kodama) Sa.Kurata var. coraiense (Christ ex H.L_v.) Sa.Kurata	5.60605e-09	Polystichum pseudomakinoi Tagawa	1.17657e-09	Polystichum tagawanum Sa.Kurata	1.31918e-11	Osmunda japonica Thunb.	4.34905e-12
474293.jpg	Polystichum longifrons Sa.Kurata	Polystichum longifrons Sa.Kurata	0.999844	Polystichum tagawanum Sa.Kurata	8.10572e-05	Polystichum braunii (Spenn.) F_e	4.83321e-05	Polystichum polyblepharon (Roem. ex Kunze) C.Presl	1.7195e-05	Polystichum makinoi (Tagawa) Tagawa	4.68134e-06
819462.jpg	Polystichum longifrons Sa.Kurata	Polystichum longifrons Sa.Kurata	1	Polystichum polyblepharon (Roem. ex Kunze) C.Presl	1.30223e-14	Microlepia marginata (Panzer) C.Chr.	1.61061e-18	Polystichum x anceps Sa.Kurata	1.57601e-18	Polystichum fibrillosopaleaceum (Kodama) Tagawa	1.08994e-18
428776.jpg	Polystichum longifrons Sa.Kurata	Polystichum longifrons Sa.Kurata	0.999999	Polystichum polyblepharon (Roem. ex Kunze) C.Presl	1.31134e-06	Polystichum fibrillosopaleaceum (Kodama) Tagawa	6.63951e-09	Microlepia marginata (Panzer) C.Chr.	5.1305e-11	Polystichum tripteron (Kunze) C.Presl	3.138e-11
573195.jpg	Polystichum longifrons Sa.Kurata	Polystichum longifrons Sa.Kurata	1	Microlepia marginata (Panzer) C.Chr.	9.43295e-13	Polystichum polyblepharon (Roem. ex Kunze) C.Presl	1.72765e-13	Osmunda japonica Thunb.	3.05974e-14	Onoclea sensibilis L. var. interrupta Maxim.	6.87329e-16
726024.jpg	Polystichum longifrons Sa.Kurata	Polystichum longifrons Sa.Kurata	0.999996	Polystichum x anceps Sa.Kurata	4.29973e-06	Polystichum polyblepharon (Roem. ex Kunze) C.Presl	9.15634e-08	Polystichum ovatopaleaceum (Kodama) Sa.Kurata var. coraiense (Christ ex H.L_v.) Sa.Kurata	6.42199e-11	Polystichum makinoi (Tagawa) Tagawa	8.2391e-13
784426.jpg	Polystichum longifrons Sa.Kurata	Polystichum longifrons Sa.Kurata	1	Polystichum x anceps Sa.Kurata	1.48861e-10	Polystichum polyblepharon (Roem. ex Kunze) C.Presl	3.5163e-11	Microlepia strigosa (Thunb.) C.Presl	1.31583e-12	Dennstaedtia zeylanica (Sw.) Zink ex Fraser-Jenk. et Kandel	2.35884e-14
432732.jpg	Polystichum longifrons Sa.Kurata	Polystichum longifrons Sa.Kurata	1	Polystichum fibrillosopaleaceum (Kodama) Tagawa	3.66586e-12	Polystichum polyblepharon (Roem. ex Kunze) C.Presl	7.34939e-15	Polystichum pseudomakinoi Tagawa	1.94337e-15	Microlepia strigosa (Thunb.) C.Presl	4.87004e-16
595988.jpg	Polystichum longifrons Sa.Kurata	Polystichum longifrons Sa.Kurata	1	Polystichum polyblepharon (Roem. ex Kunze) C.Presl	2.83124e-09	Arachniodes mutica (Franch. et Sav.) Ohwi	1.0968e-10	Thelypteris pozoi (Lag.) C.V.Morton subsp. mollissima (Fisch. ex Kunze) C.V.Morton	1.06497e-10	Polystichum ovatopaleaceum (Kodama) Sa.Kurata var. coraiense (Christ ex H.L_v.) Sa.Kurata	1.1597e-11
432014.jpg	Polystichum longifrons Sa.Kurata	Polystichum longifrons Sa.Kurata	1	Polystichum polyblepharon (Roem. ex Kunze) C.Presl	1.8527e-08	Polystichum x anceps Sa.Kurata	8.54929e-13	Microlepia marginata (Panzer) C.Chr.	8.57816e-14	Polystichum pseudomakinoi Tagawa	5.1558e-14
00016439.jpg	Polystichum longifrons Sa.Kurata	Polystichum longifrons Sa.Kurata	0.999925	Polystichum x anceps Sa.Kurata	7.53528e-05	Polystichum pseudomakinoi Tagawa	5.655e-08	Polystichum tagawanum Sa.Kurata	3.92422e-09	Cyrtomium fortunei J.Sm. var. clivicola (Makino) Tagawa	7.86801e-12
577960.jpg	Polystichum longifrons Sa.Kurata	Polystichum longifrons Sa.Kurata	1	Microlepia strigosa (Thunb.) C.Presl	3.90452e-13	Polystichum polyblepharon (Roem. ex Kunze) C.Presl	2.79016e-13	Polystichum pseudomakinoi Tagawa	4.14912e-15	Polystichum ovatopaleaceum (Kodama) Sa.Kurata var. coraiense (Christ ex H.L_v.) Sa.Kurata	2.09531e-15
422641.jpg	Polystichum longifrons Sa.Kurata	Polystichum longifrons Sa.Kurata	0.999999	Polystichum polyblepharon (Roem. ex Kunze) C.Presl	1.14201e-06	Microlepia strigosa (Thunb.) C.Presl	8.1779e-08	Polystichum fibrillosopaleaceum (Kodama) Tagawa	4.19522e-08	Dennstaedtia zeylanica (Sw.) Zink ex Fraser-Jenk. et Kandel	4.62451e-11
438648.jpg	Polystichum longifrons Sa.Kurata	Polystichum longifrons Sa.Kurata	1	Polystichum polyblepharon (Roem. ex Kunze) C.Presl	3.89755e-11	Polystichum retrosopaleaceum (Kodama) Tagawa	7.92798e-14	Polystichum braunii (Spenn.) F_e	4.13959e-14	Polystichum ovatopaleaceum (Kodama) Sa.Kurata var. coraiense (Christ ex H.L_v.) Sa.Kurata	3.461e-14
533851.jpg	Polystichum longifrons Sa.Kurata	Polystichum longifrons Sa.Kurata	1	Osmunda japonica Thunb.	7.0136e-11	Polystichum ovatopaleaceum (Kodama) Sa.Kurata var. coraiense (Christ ex H.L_v.) Sa.Kurata	2.52379e-12	Polystichum braunii (Spenn.) F_e	1.06636e-12	Onoclea sensibilis L. var. interrupta Maxim.	7.54389e-13
422637.jpg	Polystichum longifrons Sa.Kurata	Polystichum longifrons Sa.Kurata	1	Polystichum polyblepharon (Roem. ex Kunze) C.Presl	2.1578e-10	Polystichum retrosopaleaceum (Kodama) Tagawa	7.93396e-14	Arachniodes standishii (T.Moore) Ohwi	7.58535e-14	Onoclea sensibilis L. var. interrupta Maxim.	5.01625e-14
438980.jpg	Polystichum longifrons Sa.Kurata	Polystichum longifrons Sa.Kurata	1	Polystichum polyblepharon (Roem. ex Kunze) C.Presl	1.94561e-08	Polystichum fibrillosopaleaceum (Kodama) Tagawa	2.10639e-09	Polystichum ovatopaleaceum (Kodama) Sa.Kurata var. coraiense (Christ ex H.L_v.) Sa.Kurata	7.79689e-10	Microlepia strigosa (Thunb.) C.Presl	3.87385e-11
756418.jpg	Polystichum longifrons Sa.Kurata	Polystichum longifrons Sa.Kurata	1	Polystichum x anceps Sa.Kurata	1.21918e-12	Polystichum polyblepharon (Roem. ex Kunze) C.Presl	6.30146e-13	Microlepia strigosa (Thunb.) C.Presl	3.78639e-15	Polystichum pseudomakinoi Tagawa	2.88505e-15
FKSE32599.jpg	Polystichum longifrons Sa.Kurata	Polystichum x inadae Sa.Kurata	0.550061	Polystichum x anceps Sa.Kurata	0.389546	Polystichum ovatopaleaceum (Kodama) Sa.Kurata var. ovatopaleaceum	0.042692	Polystichum longifrons Sa.Kurata	0.0154233	Polystichum microchlamys (Christ) Matsum.	0.00136424
256645.jpg	Polystichum longifrons Sa.Kurata	Polystichum longifrons Sa.Kurata	1	Polystichum polyblepharon (Roem. ex Kunze) C.Presl	1.70305e-10	Onoclea sensibilis L. var. interrupta Maxim.	2.66403e-11	Polystichum braunii (Spenn.) F_e	7.48163e-12	Dennstaedtia zeylanica (Sw.) Zink ex Fraser-Jenk. et Kandel	4.44773e-12
819434.jpg	Polystichum longifrons Sa.Kurata	Polystichum longifrons Sa.Kurata	0.999587	Polystichum polyblepharon (Roem. ex Kunze) C.Presl	0.000413411	Polystichum x anceps Sa.Kurata	5.31261e-09	Polystichum ovatopaleaceum (Kodama) Sa.Kurata var. ovatopaleaceum	5.77542e-11	Microlepia strigosa (Thunb.) C.Presl	4.20957e-11
572943.jpg	Polystichum longifrons Sa.Kurata	Polystichum longifrons Sa.Kurata	1	Polystichum polyblepharon (Roem. ex Kunze) C.Presl	2.62194e-09	Polystichum x anceps Sa.Kurata	3.19014e-11	Carpinus japonica Blume	6.25092e-13	Arachniodes mutica (Franch. et Sav.) Ohwi	2.35101e-13
00043525.jpg	Polystichum longifrons Sa.Kurata	Polystichum x anceps Sa.Kurata	0.999999	Polystichum longifrons Sa.Kurata	6.77637e-07	Polystichum x inadae Sa.Kurata	1.18199e-07	Dryopteris crassirhizoma Nakai	4.7247e-12	Polystichum polyblepharon (Roem. ex Kunze) C.Presl	6.53797e-13
422755.jpg	Polystichum longifrons Sa.Kurata	Polystichum longifrons Sa.Kurata	1	Microlepia marginata (Panzer) C.Chr.	1.59322e-12	Osmunda japonica Thunb.	7.88486e-13	Onoclea sensibilis L. var. interrupta Maxim.	2.08986e-13	Polystichum fibrillosopaleaceum (Kodama) Tagawa	1.19022e-13
422635.jpg	Polystichum longifrons Sa.Kurata	Polystichum longifrons Sa.Kurata	1	Polystichum polyblepharon (Roem. ex Kunze) C.Presl	2.39939e-09	Polystichum pseudomakinoi Tagawa	9.84705e-12	Polystichum makinoi (Tagawa) Tagawa	2.48985e-12	Polystichum x anceps Sa.Kurata	2.29437e-12
577942.jpg	Polystichum longifrons Sa.Kurata	Polystichum longifrons Sa.Kurata	1	Microlepia marginata (Panzer) C.Chr.	4.35666e-10	Polystichum polyblepharon (Roem. ex Kunze) C.Presl	4.13903e-10	Polystichum igaense Tagawa	1.34902e-10	Struthiopteris niponica (Kunze) Nakai	2.75757e-11
513754.jpg	Polystichum longifrons Sa.Kurata	Polystichum longifrons Sa.Kurata	1	Salix udensis Trautv. et C.A.Mey.	2.81049e-09	Dennstaedtia hirsuta (Sw.) Mett.	2.41539e-09	Castanea crenata Siebold et Zucc.	1.52166e-09	Arachniodes mutica (Franch. et Sav.) Ohwi	1.0996e-09
00003475.jpg	Polystichum longifrons Sa.Kurata	Polystichum longifrons Sa.Kurata	1	Polystichum x anceps Sa.Kurata	5.0959e-07	Polystichum pseudomakinoi Tagawa	1.03621e-10	Polystichum polyblepharon (Roem. ex Kunze) C.Presl	5.7924e-11	Polystichum tagawanum Sa.Kurata	3.34482e-11
521348.jpg	Polystichum longifrons Sa.Kurata	Polystichum longifrons Sa.Kurata	1	Polystichum x anceps Sa.Kurata	2.61885e-10	Polystichum polyblepharon (Roem. ex Kunze) C.Presl	8.4083e-11	Microlepia marginata (Panzer) C.Chr.	3.83462e-12	Osmunda japonica Thunb.	2.33104e-13
441272.jpg	Polystichum longifrons Sa.Kurata	Polystichum longifrons Sa.Kurata	0.999998	Polystichum fibrillosopaleaceum (Kodama) Tagawa	1.56298e-06	Polystichum polyblepharon (Roem. ex Kunze) C.Presl	4.2202e-07	Microlepia strigosa (Thunb.) C.Presl	1.603e-07	Deparia mucilagina (M.Kato) Nakaike	2.42902e-10
927939.jpg	Polystichum longifrons Sa.Kurata	Polystichum longifrons Sa.Kurata	1	Polystichum fibrillosopaleaceum (Kodama) Tagawa	2.53388e-07	Polystichum pseudomakinoi Tagawa	2.47675e-08	Polystichum polyblepharon (Roem. ex Kunze) C.Presl	9.426e-10	Polystichum x anceps Sa.Kurata	4.24004e-12
784417.jpg	Polystichum longifrons Sa.Kurata	Polystichum longifrons Sa.Kurata	1	Microlepia strigosa (Thunb.) C.Presl	1.42115e-09	Osmunda japonica Thunb.	4.37721e-14	Polystichum retrosopaleaceum (Kodama) Tagawa	3.23035e-14	Polystichum polyblepharon (Roem. ex Kunze) C.Presl	1.50522e-14
00037604.jpg	Polystichum longifrons Sa.Kurata	Polystichum x anceps Sa.Kurata	0.524805	Polystichum longifrons Sa.Kurata	0.475195	Polystichum polyblepharon (Roem. ex Kunze) C.Presl	3.47785e-08	Quercus variabilis Blume	2.05399e-09	Polystichum x inadae Sa.Kurata	4.7253e-10
577959.jpg	Polystichum longifrons Sa.Kurata	Polystichum longifrons Sa.Kurata	1	Polystichum pseudomakinoi Tagawa	6.02037e-12	Polystichum tagawanum Sa.Kurata	1.44669e-12	Polystichum x anceps Sa.Kurata	7.86712e-13	Polystichum polyblepharon (Roem. ex Kunze) C.Presl	4.81952e-13
927942.jpg	Polystichum longifrons Sa.Kurata	Polystichum longifrons Sa.Kurata	0.999994	Microlepia marginata (Panzer) C.Chr.	5.87492e-06	Polystichum makinoi (Tagawa) Tagawa	2.43306e-07	Polystichum braunii (Spenn.) F_e	6.02397e-08	Polystichum polyblepharon (Roem. ex Kunze) C.Presl	1.20177e-08
819469.jpg	Polystichum longifrons Sa.Kurata	Polystichum longifrons Sa.Kurata	1	Polystichum polyblepharon (Roem. ex Kunze) C.Presl	3.59627e-11	Polystichum x anceps Sa.Kurata	2.31189e-14	Microlepia marginata (Panzer) C.Chr.	3.96701e-16	Polystichum fibrillosopaleaceum (Kodama) Tagawa	2.58548e-18
521355.jpg	Polystichum longifrons Sa.Kurata	Polystichum longifrons Sa.Kurata	1	Polystichum polyblepharon (Roem. ex Kunze) C.Presl	1.56599e-07	Polystichum ovatopaleaceum (Kodama) Sa.Kurata var. coraiense (Christ ex H.L_v.) Sa.Kurata	3.17794e-09	Polystichum igaense Tagawa	1.68882e-09	Polystichum x anceps Sa.Kurata	1.54511e-09
00042557.jpg	Polystichum longifrons Sa.Kurata	Polystichum longifrons Sa.Kurata	0.985409	Polystichum x anceps Sa.Kurata	0.0145906	Microlepia pseudostrigosa Makino	7.87951e-08	Arachniodes standishii (T.Moore) Ohwi	2.88037e-08	Salix miyabeana Seemen subsp. gymnolepis (H.L_v. et Vaniot) H.Ohashi et Yonek.	1.70777e-08
384833.jpg	Polystichum longifrons Sa.Kurata	Polystichum longifrons Sa.Kurata	1	Polystichum ovatopaleaceum (Kodama) Sa.Kurata var. coraiense (Christ ex H.L_v.) Sa.Kurata	2.28725e-07	Polystichum polyblepharon (Roem. ex Kunze) C.Presl	1.47869e-08	Polystichum x anceps Sa.Kurata	4.69943e-09	Polystichum braunii (Spenn.) F_e	9.09473e-10
00003474.jpg	Polystichum longifrons Sa.Kurata	Polystichum longifrons Sa.Kurata	0.999449	Polystichum x anceps Sa.Kurata	0.000551028	Polystichum x inadae Sa.Kurata	2.57934e-08	Polystichum tagawanum Sa.Kurata	4.03999e-10	Polystichum polyblepharon (Roem. ex Kunze) C.Presl	1.04365e-10
819430.jpg	Polystichum longifrons Sa.Kurata	Polystichum longifrons Sa.Kurata	1	Polystichum polyblepharon (Roem. ex Kunze) C.Presl	1.36589e-07	Polystichum x anceps Sa.Kurata	3.0429e-08	Polystichum fibrillosopaleaceum (Kodama) Tagawa	3.38724e-11	Carpinus japonica Blume	3.07443e-15
422822.jpg	Polystichum longifrons Sa.Kurata	Polystichum longifrons Sa.Kurata	1	Polystichum polyblepharon (Roem. ex Kunze) C.Presl	1.98147e-08	Polystichum pseudomakinoi Tagawa	1.7061e-11	Polystichum x anceps Sa.Kurata	9.67401e-12	Polystichum makinoi (Tagawa) Tagawa	8.76236e-12
819714.jpg	Polystichum longifrons Sa.Kurata	Polystichum longifrons Sa.Kurata	1	Polystichum polyblepharon (Roem. ex Kunze) C.Presl	4.8581e-15	Dryopteris commixta Tagawa	2.81274e-16	Polystichum fibrillosopaleaceum (Kodama) Tagawa	5.09551e-17	Polystichum x anceps Sa.Kurata	1.26135e-17
332318.jpg	Polystichum longifrons Sa.Kurata	Polystichum longifrons Sa.Kurata	0.999999	Polystichum polyblepharon (Roem. ex Kunze) C.Presl	7.52837e-07	Polystichum ovatopaleaceum (Kodama) Sa.Kurata var. coraiense (Christ ex H.L_v.) Sa.Kurata	2.00193e-10	Osmundastrum cinnamomeum (L.) C.Presl var. fokiense (Copel.) Tagawa	1.63398e-10	Polystichum retrosopaleaceum (Kodama) Tagawa	8.20644e-11
577950.jpg	Polystichum longifrons Sa.Kurata	Polystichum longifrons Sa.Kurata	0.999977	Polystichum polyblepharon (Roem. ex Kunze) C.Presl	2.31407e-05	Polystichum ovatopaleaceum (Kodama) Sa.Kurata var. coraiense (Christ ex H.L_v.) Sa.Kurata	3.80491e-08	Polystichum igaense Tagawa	1.30592e-09	Polystichum x anceps Sa.Kurata	7.45348e-10
784429.jpg	Polystichum longifrons Sa.Kurata	Polystichum longifrons Sa.Kurata	1	Polystichum fibrillosopaleaceum (Kodama) Tagawa	2.87075e-10	Polystichum pseudomakinoi Tagawa	1.11427e-11	Polystichum x anceps Sa.Kurata	1.10664e-11	Polystichum makinoi (Tagawa) Tagawa	5.03092e-12
819447.jpg	Polystichum longifrons Sa.Kurata	Polystichum longifrons Sa.Kurata	0.999994	Polystichum polyblepharon (Roem. ex Kunze) C.Presl	5.96612e-06	Polystichum tagawanum Sa.Kurata	2.75282e-09	Polystichum fibrillosopaleaceum (Kodama) Tagawa	3.83398e-11	Polystichum x anceps Sa.Kurata	3.90992e-12
422732.jpg	Polystichum longifrons Sa.Kurata	Polystichum longifrons Sa.Kurata	1	Polystichum polyblepharon (Roem. ex Kunze) C.Presl	1.53793e-09	Polystichum ovatopaleaceum (Kodama) Sa.Kurata var. coraiense (Christ ex H.L_v.) Sa.Kurata	2.42779e-11	Polystichum makinoi (Tagawa) Tagawa	2.32941e-11	Polystichum tagawanum Sa.Kurata	6.05816e-12
474299.jpg	Polystichum longifrons Sa.Kurata	Polystichum longifrons Sa.Kurata	1	Polystichum polyblepharon (Roem. ex Kunze) C.Presl	5.19942e-10	Dennstaedtia zeylanica (Sw.) Zink ex Fraser-Jenk. et Kandel	4.3987e-12	Microlepia marginata (Panzer) C.Chr.	1.85106e-13	Arachniodes mutica (Franch. et Sav.) Ohwi	1.99334e-14
390677.jpg	Polystichum longifrons Sa.Kurata	Polystichum longifrons Sa.Kurata	1	Polystichum polyblepharon (Roem. ex Kunze) C.Presl	3.48159e-08	Polystichum x anceps Sa.Kurata	1.86556e-11	Arachniodes mutica (Franch. et Sav.) Ohwi	1.07651e-11	Polystichum retrosopaleaceum (Kodama) Tagawa	2.03277e-12
509724.jpg	Polystichum longifrons Sa.Kurata	Polystichum longifrons Sa.Kurata	1	Polystichum x anceps Sa.Kurata	7.37154e-13	Polystichum polyblepharon (Roem. ex Kunze) C.Presl	2.38506e-13	Polystichum pseudomakinoi Tagawa	3.19289e-14	Polystichum fibrillosopaleaceum (Kodama) Tagawa	1.09896e-14
253288.jpg	Polystichum longifrons Sa.Kurata	Polystichum longifrons Sa.Kurata	1	Polystichum polyblepharon (Roem. ex Kunze) C.Presl	5.9103e-11	Polystichum x anceps Sa.Kurata	2.96049e-12	Diplazium hayatamae N.Ohta et M.Takamiya	3.44744e-14	Polystichum pseudomakinoi Tagawa	3.06465e-14
534171.jpg	Polystichum longifrons Sa.Kurata	Polystichum longifrons Sa.Kurata	1	Polystichum polyblepharon (Roem. ex Kunze) C.Presl	2.43863e-11	Polystichum x anceps Sa.Kurata	2.7619e-12	Osmunda japonica Thunb.	6.85286e-13	Polystichum ovatopaleaceum (Kodama) Sa.Kurata var. coraiense (Christ ex H.L_v.) Sa.Kurata	5.3703e-13
819478.jpg	Polystichum longifrons Sa.Kurata	Polystichum longifrons Sa.Kurata	1	Polystichum polyblepharon (Roem. ex Kunze) C.Presl	4.36993e-08	Matteuccia struthiopteris (L.) Tod.	2.50751e-13	Polystichum fibrillosopaleaceum (Kodama) Tagawa	3.83187e-14	Polystichum x anceps Sa.Kurata	2.27459e-14
324132.jpg	Polystichum longifrons Sa.Kurata	Polystichum longifrons Sa.Kurata	1	Polystichum fibrillosopaleaceum (Kodama) Tagawa	4.31126e-09	Polystichum polyblepharon (Roem. ex Kunze) C.Presl	2.7603e-09	Carex podogyna Franch. et Sav.	1.02976e-11	Polystichum retrosopaleaceum (Kodama) Tagawa	1.42948e-13
577954.jpg	Polystichum longifrons Sa.Kurata	Polystichum longifrons Sa.Kurata	0.999993	Polystichum retrosopaleaceum (Kodama) Tagawa	3.49531e-06	Microlepia strigosa (Thunb.) C.Presl	2.11574e-06	Polystichum ovatopaleaceum (Kodama) Sa.Kurata var. coraiense (Christ ex H.L_v.) Sa.Kurata	9.18979e-07	Polystichum polyblepharon (Roem. ex Kunze) C.Presl	5.65477e-07
564161.jpg	Polystichum longifrons Sa.Kurata	Polystichum longifrons Sa.Kurata	1	Microlepia marginata (Panzer) C.Chr.	2.50243e-12	Osmunda japonica Thunb.	9.26771e-14	Polystichum retrosopaleaceum (Kodama) Tagawa	4.50516e-14	Polystichum fibrillosopaleaceum (Kodama) Tagawa	3.16568e-15
474283.jpg	Polystichum longifrons Sa.Kurata	Polystichum longifrons Sa.Kurata	1	Polystichum polyblepharon (Roem. ex Kunze) C.Presl	3.1384e-12	Polystichum x anceps Sa.Kurata	4.49902e-13	Dennstaedtia zeylanica (Sw.) Zink ex Fraser-Jenk. et Kandel	1.46006e-13	Microlepia strigosa (Thunb.) C.Presl	8.49321e-14
927941.jpg	Polystichum longifrons Sa.Kurata	Polystichum longifrons Sa.Kurata	1	Polystichum tagawanum Sa.Kurata	8.56444e-08	Polystichum pseudomakinoi Tagawa	4.03737e-08	Polystichum makinoi (Tagawa) Tagawa	3.39291e-08	Polystichum x anceps Sa.Kurata	6.19862e-09
287185.jpg	Polystichum longifrons Sa.Kurata	Polystichum longifrons Sa.Kurata	0.999991	Polystichum fibrillosopaleaceum (Kodama) Tagawa	4.50578e-06	Polystichum pseudomakinoi Tagawa	4.43877e-06	Polystichum x anceps Sa.Kurata	1.76967e-07	Salix dolichostyla Seemen subsp. serissifolia (Kimura) H.Ohashi et H.Nakai	4.19509e-08
00002430.jpg	Polystichum longifrons Sa.Kurata	Polystichum longifrons Sa.Kurata	0.999991	Polystichum x anceps Sa.Kurata	8.11536e-06	Polystichum pseudomakinoi Tagawa	6.06978e-07	Polystichum polyblepharon (Roem. ex Kunze) C.Presl	6.90254e-08	Arachniodes mutica (Franch. et Sav.) Ohwi	3.56322e-08
819721.jpg	Polystichum longifrons Sa.Kurata	Polystichum longifrons Sa.Kurata	1	Polystichum polyblepharon (Roem. ex Kunze) C.Presl	1.99384e-08	Polystichum tagawanum Sa.Kurata	3.08033e-12	Polystichum x anceps Sa.Kurata	1.17788e-12	Fimbristylis subbispicata Nees et Meyen	1.04421e-13
FKSE37492.jpg	Polystichum longifrons Sa.Kurata	Polystichum longifrons Sa.Kurata	0.999999	Polystichum x anceps Sa.Kurata	3.86716e-07	Polystichum pseudomakinoi Tagawa	2.30664e-07	Polystichum fibrillosopaleaceum (Kodama) Tagawa	8.21053e-09	Polystichum x ongataense Sa.Kurata	8.37758e-10
432722.jpg	Polystichum longifrons Sa.Kurata	Polystichum longifrons Sa.Kurata	0.999998	Polystichum polyblepharon (Roem. ex Kunze) C.Presl	1.55403e-06	Polystichum tagawanum Sa.Kurata	4.15738e-10	Polystichum makinoi (Tagawa) Tagawa	2.98002e-10	Deutzia crenata Siebold et Zucc.	1.75904e-10
432731.jpg	Polystichum longifrons Sa.Kurata	Polystichum longifrons Sa.Kurata	1	Polystichum polyblepharon (Roem. ex Kunze) C.Presl	9.80887e-14	Berchemia racemosa Siebold et Zucc.	8.84896e-14	Microlepia strigosa (Thunb.) C.Presl	1.15309e-14	Polystichum retrosopaleaceum (Kodama) Tagawa	1.03153e-14
422840.jpg	Polystichum longifrons Sa.Kurata	Polystichum longifrons Sa.Kurata	1	Dennstaedtia zeylanica (Sw.) Zink ex Fraser-Jenk. et Kandel	9.52583e-12	Polystichum pseudomakinoi Tagawa	3.81283e-13	Polystichum polyblepharon (Roem. ex Kunze) C.Presl	2.20402e-13	Euonymus melananthus Franch. et Sav.	1.62245e-14
423529.jpg	Polystichum longifrons Sa.Kurata	Polystichum longifrons Sa.Kurata	1	Polystichum x anceps Sa.Kurata	3.11296e-09	Polystichum polyblepharon (Roem. ex Kunze) C.Presl	2.46347e-09	Microlepia strigosa (Thunb.) C.Presl	1.46148e-10	Polystichum pseudomakinoi Tagawa	1.62064e-11
564164.jpg	Polystichum longifrons Sa.Kurata	Polystichum longifrons Sa.Kurata	1	Polystichum polyblepharon (Roem. ex Kunze) C.Presl	4.77786e-08	Polystichum x anceps Sa.Kurata	3.56855e-09	Polystichum ovatopaleaceum (Kodama) Sa.Kurata var. coraiense (Christ ex H.L_v.) Sa.Kurata	1.43814e-09	Polystichum braunii (Spenn.) F_e	7.8207e-11
423728.jpg	Polystichum longifrons Sa.Kurata	Polystichum longifrons Sa.Kurata	0.999935	Polystichum braunii (Spenn.) F_e	6.42059e-05	Polystichum makinoi (Tagawa) Tagawa	1.83995e-07	Dennstaedtia hirsuta (Sw.) Mett.	3.54252e-10	Polystichum polyblepharon (Roem. ex Kunze) C.Presl	7.66033e-11
819709.jpg	Polystichum longifrons Sa.Kurata	Polystichum longifrons Sa.Kurata	0.999855	Polystichum polyblepharon (Roem. ex Kunze) C.Presl	0.00013565	Polystichum fibrillosopaleaceum (Kodama) Tagawa	9.11407e-06	Abies veitchii Lindl.	2.15088e-08	Pentarhizidium orientale (Hook.) Hayata	2.86274e-09
435356.jpg	Polystichum longifrons Sa.Kurata	Polystichum longifrons Sa.Kurata	1	Polystichum polyblepharon (Roem. ex Kunze) C.Presl	1.06245e-11	Polystichum fibrillosopaleaceum (Kodama) Tagawa	2.19058e-16	Microlepia marginata (Panzer) C.Chr.	1.72719e-16	Dennstaedtia zeylanica (Sw.) Zink ex Fraser-Jenk. et Kandel	1.19157e-16
436091.jpg	Polystichum longifrons Sa.Kurata	Polystichum longifrons Sa.Kurata	0.999986	Dennstaedtia hirsuta (Sw.) Mett.	1.38513e-05	Struthiopteris niponica (Kunze) Nakai	1.09957e-07	Polystichum igaense Tagawa	3.65614e-08	Dennstaedtia zeylanica (Sw.) Zink ex Fraser-Jenk. et Kandel	2.63257e-08
534175.jpg	Polystichum longifrons Sa.Kurata	Polystichum longifrons Sa.Kurata	1	Polystichum ovatopaleaceum (Kodama) Sa.Kurata var. coraiense (Christ ex H.L_v.) Sa.Kurata	1.44752e-11	Osmunda japonica Thunb.	1.3723e-13	Polystichum x anceps Sa.Kurata	8.93538e-14	Onoclea sensibilis L. var. interrupta Maxim.	8.33088e-14
00036681.jpg	Polystichum longifrons Sa.Kurata	Polystichum longifrons Sa.Kurata	0.917465	Polystichum x anceps Sa.Kurata	0.0825346	Salix gracilistyla Miq.	8.72197e-12	Polystichum polyblepharon (Roem. ex Kunze) C.Presl	7.85797e-12	Polystichum x inadae Sa.Kurata	2.57064e-12
784490.jpg	Polystichum longifrons Sa.Kurata	Polystichum longifrons Sa.Kurata	1	Polystichum ovatopaleaceum (Kodama) Sa.Kurata var. coraiense (Christ ex H.L_v.) Sa.Kurata	4.56284e-10	Polystichum x anceps Sa.Kurata	1.80565e-10	Polystichum retrosopaleaceum (Kodama) Tagawa	6.37134e-11	Polystichum fibrillosopaleaceum (Kodama) Tagawa	4.86869e-12
1040317.JPG	Polystichum longifrons Sa.Kurata	Polystichum retrosopaleaceum (Kodama) Tagawa	0.94826	Polystichum fibrillosopaleaceum (Kodama) Tagawa	0.0313985	Polystichum tagawanum Sa.Kurata	0.0177632	Polystichum ovatopaleaceum (Kodama) Sa.Kurata var. ovatopaleaceum	0.00242416	Osmunda claytoniana L.	8.61452e-05
00031336.jpg	Polystichum longifrons Sa.Kurata	Polystichum longifrons Sa.Kurata	0.999982	Polystichum x anceps Sa.Kurata	1.7622e-05	Arachniodes standishii (T.Moore) Ohwi	1.02655e-07	Polystichum x inadae Sa.Kurata	5.11714e-08	Artemisia capillaris Thunb.	1.69305e-08
927929.jpg	Polystichum longifrons Sa.Kurata	Polystichum longifrons Sa.Kurata	0.674527	Polystichum polyblepharon (Roem. ex Kunze) C.Presl	0.321667	Polystichum x anceps Sa.Kurata	0.00222818	Polystichum x suginoi Sa.Kurata	0.00115869	Polystichum ovatopaleaceum (Kodama) Sa.Kurata var. coraiense (Christ ex H.L_v.) Sa.Kurata	0.000387124
00008562.jpg	Polystichum longifrons Sa.Kurata	Polystichum longifrons Sa.Kurata	0.986351	Polystichum x anceps Sa.Kurata	0.0136371	Polystichum tagawanum Sa.Kurata	1.13738e-05	Polystichum ovatopaleaceum (Kodama) Sa.Kurata var. ovatopaleaceum	2.62779e-07	Salix integra Thunb.	2.29949e-07
560411.jpg	Polystichum longifrons Sa.Kurata	Polystichum longifrons Sa.Kurata	1	Polystichum polyblepharon (Roem. ex Kunze) C.Presl	2.34829e-12	Polystichum fibrillosopaleaceum (Kodama) Tagawa	6.18853e-13	Polystichum ovatopaleaceum (Kodama) Sa.Kurata var. coraiense (Christ ex H.L_v.) Sa.Kurata	1.0702e-13	Polystichum pseudomakinoi Tagawa	7.0455e-14
436793.jpg	Polystichum longifrons Sa.Kurata	Polystichum longifrons Sa.Kurata	1	Polystichum braunii (Spenn.) F_e	2.68131e-10	Polystichum polyblepharon (Roem. ex Kunze) C.Presl	1.33469e-10	Polystichum ovatopaleaceum (Kodama) Sa.Kurata var. coraiense (Christ ex H.L_v.) Sa.Kurata	1.09288e-10	Microlepia strigosa (Thunb.) C.Presl	1.01899e-10
00017161.jpg	Polystichum longifrons Sa.Kurata	Polystichum x anceps Sa.Kurata	0.99583	Polystichum longifrons Sa.Kurata	0.00405703	Polystichum x inadae Sa.Kurata	0.000112982	Polystichum tagawanum Sa.Kurata	1.07418e-08	Polystichum polyblepharon (Roem. ex Kunze) C.Presl	9.57764e-09
927937.jpg	Polystichum longifrons Sa.Kurata	Polystichum longifrons Sa.Kurata	1	Polystichum fibrillosopaleaceum (Kodama) Tagawa	5.28435e-08	Polystichum polyblepharon (Roem. ex Kunze) C.Presl	2.12752e-08	Polystichum x anceps Sa.Kurata	4.05492e-10	Polystichum pseudomakinoi Tagawa	2.33109e-10
784434.jpg	Polystichum longifrons Sa.Kurata	Polystichum longifrons Sa.Kurata	1	Polystichum x anceps Sa.Kurata	1.41086e-08	Microlepia marginata (Panzer) C.Chr.	8.33007e-10	Onoclea sensibilis L. var. interrupta Maxim.	8.63802e-11	Osmunda japonica Thunb.	5.04774e-11
00031663.jpg	Polystichum longifrons Sa.Kurata	Polystichum longifrons Sa.Kurata	0.999333	Polystichum x anceps Sa.Kurata	0.000543579	Polystichum tagawanum Sa.Kurata	9.9542e-05	Polystichum x inadae Sa.Kurata	2.1514e-05	Polystichum polyblepharon (Roem. ex Kunze) C.Presl	2.33816e-06
819480.jpg	Polystichum longifrons Sa.Kurata	Polystichum longifrons Sa.Kurata	1	Polystichum polyblepharon (Roem. ex Kunze) C.Presl	7.12346e-08	Polystichum pseudomakinoi Tagawa	2.01022e-08	Polystichum tagawanum Sa.Kurata	9.36147e-12	Polystichum x anceps Sa.Kurata	7.02289e-12
00020559.jpg	Polystichum longifrons Sa.Kurata	Polystichum longifrons Sa.Kurata	0.904109	Polystichum x anceps Sa.Kurata	0.0667767	Polystichum x inadae Sa.Kurata	0.0291139	Polystichum retrosopaleaceum (Kodama) Tagawa	1.99501e-08	Arachniodes standishii (T.Moore) Ohwi	6.99025e-09
819737.jpg	Polystichum longifrons Sa.Kurata	Polystichum longifrons Sa.Kurata	1	Polystichum polyblepharon (Roem. ex Kunze) C.Presl	1.26174e-08	Microlepia strigosa (Thunb.) C.Presl	4.77716e-10	Polystichum x anceps Sa.Kurata	2.36757e-12	Dryopteris commixta Tagawa	2.0741e-13
441371.jpg	Polystichum longifrons Sa.Kurata	Polystichum longifrons Sa.Kurata	1	Polystichum polyblepharon (Roem. ex Kunze) C.Presl	3.92235e-08	Polystichum fibrillosopaleaceum (Kodama) Tagawa	2.44818e-09	Dennstaedtia zeylanica (Sw.) Zink ex Fraser-Jenk. et Kandel	3.47255e-10	Polystichum retrosopaleaceum (Kodama) Tagawa	7.40103e-11
00002426.jpg	Polystichum longifrons Sa.Kurata	Polystichum longifrons Sa.Kurata	0.996173	Polystichum tagawanum Sa.Kurata	0.00382691	Polystichum x anceps Sa.Kurata	1.42889e-07	Polystichum makinoi (Tagawa) Tagawa	3.96434e-08	Arachniodes standishii (T.Moore) Ohwi	6.01164e-09
280106.jpg	Polystichum longifrons Sa.Kurata	Polystichum longifrons Sa.Kurata	1	Polystichum braunii (Spenn.) F_e	9.65518e-10	Polystichum polyblepharon (Roem. ex Kunze) C.Presl	9.0543e-10	Polystichum ovatopaleaceum (Kodama) Sa.Kurata var. coraiense (Christ ex H.L_v.) Sa.Kurata	7.36735e-10	Polystichum x anceps Sa.Kurata	2.83537e-11
514759.jpg	Polystichum longifrons Sa.Kurata	Polystichum longifrons Sa.Kurata	1	Polystichum pseudomakinoi Tagawa	2.57547e-09	Polystichum x anceps Sa.Kurata	2.91593e-10	Polystichum fibrillosopaleaceum (Kodama) Tagawa	1.60831e-10	Polystichum polyblepharon (Roem. ex Kunze) C.Presl	5.02263e-11
590618.jpg	Polystichum longifrons Sa.Kurata	Polystichum longifrons Sa.Kurata	0.999993	Polystichum fibrillosopaleaceum (Kodama) Tagawa	7.11142e-06	Polystichum pseudomakinoi Tagawa	1.5196e-08	Polystichum polyblepharon (Roem. ex Kunze) C.Presl	1.28072e-09	Deutzia scabra Thunb. var. scabra	1.25451e-10
422743.jpg	Polystichum longifrons Sa.Kurata	Polystichum longifrons Sa.Kurata	0.999983	Polystichum ovatopaleaceum (Kodama) Sa.Kurata var. coraiense (Christ ex H.L_v.) Sa.Kurata	1.18409e-05	Polystichum polyblepharon (Roem. ex Kunze) C.Presl	2.77532e-06	Polystichum retrosopaleaceum (Kodama) Tagawa	2.67326e-06	Microlepia strigosa (Thunb.) C.Presl	1.42226e-07
00043452.jpg	Polystichum longifrons Sa.Kurata	Polystichum longifrons Sa.Kurata	0.999892	Polystichum x anceps Sa.Kurata	0.000107746	Polystichum pseudomakinoi Tagawa	1.82879e-09	Arachniodes standishii (T.Moore) Ohwi	7.75784e-10	Cyperus pilosus Vahl	3.02048e-10
428617.jpg	Polystichum longifrons Sa.Kurata	Polystichum longifrons Sa.Kurata	1	Polystichum retrosopaleaceum (Kodama) Tagawa	4.5136e-10	Polystichum polyblepharon (Roem. ex Kunze) C.Presl	4.43914e-10	Polystichum x anceps Sa.Kurata	7.63048e-11	Osmunda japonica Thunb.	1.12347e-11
819479.jpg	Polystichum longifrons Sa.Kurata	Polystichum longifrons Sa.Kurata	1	Polystichum polyblepharon (Roem. ex Kunze) C.Presl	3.8439e-08	Polystichum pseudomakinoi Tagawa	3.83274e-08	Polystichum fibrillosopaleaceum (Kodama) Tagawa	1.04497e-09	Polystichum x anceps Sa.Kurata	3.2564e-12
00006810.jpg	Polystichum longifrons Sa.Kurata	Polystichum longifrons Sa.Kurata	0.999998	Polystichum x anceps Sa.Kurata	1.29384e-06	Dryopteris dickinsii (Franch. et Sav.) C.Chr.	1.14135e-07	Polystichum tagawanum Sa.Kurata	8.16616e-08	Polystichum pseudomakinoi Tagawa	4.49395e-08
FKSE95230.jpg	Polystichum longifrons Sa.Kurata	Polystichum longifrons Sa.Kurata	1	Polystichum x anceps Sa.Kurata	5.12525e-07	Polystichum pseudomakinoi Tagawa	5.43861e-08	Arachniodes standishii (T.Moore) Ohwi	3.34458e-10	Polystichum polyblepharon (Roem. ex Kunze) C.Presl	1.75704e-10
422765.jpg	Polystichum longifrons Sa.Kurata	Polystichum longifrons Sa.Kurata	1	Polystichum pseudomakinoi Tagawa	1.2049e-16	Polystichum polyblepharon (Roem. ex Kunze) C.Presl	9.43057e-17	Microlepia strigosa (Thunb.) C.Presl	7.81643e-17	Osmunda japonica Thunb.	1.16588e-17
426942.jpg	Polystichum longifrons Sa.Kurata	Polystichum longifrons Sa.Kurata	1	Polystichum x anceps Sa.Kurata	2.26696e-12	Polystichum polyblepharon (Roem. ex Kunze) C.Presl	4.79132e-13	Polystichum braunii (Spenn.) F_e	4.97966e-16	Dennstaedtia zeylanica (Sw.) Zink ex Fraser-Jenk. et Kandel	2.48329e-16
369440.jpg	Plagiogyria x wakabae Sa.Kurata ex Nakaike	Plagiogyria x wakabae Sa.Kurata ex Nakaike	1	Plagiogyria x sessilifolia Nakaike	9.67789e-08	Plagiogyria japonica Nakai	7.33647e-08	Plagiogyria adnata (Blume) Bedd.	2.28125e-09	Dryopteris dickinsii (Franch. et Sav.) C.Chr.	7.72468e-10
342022.jpg	Plagiogyria x wakabae Sa.Kurata ex Nakaike	Plagiogyria x wakabae Sa.Kurata ex Nakaike	1	Plagiogyria x sessilifolia Nakaike	2.69113e-07	Plagiogyria adnata (Blume) Bedd.	1.44244e-09	Plagiogyria matsumurana Makino	5.36406e-10	Blechnopsis orientalis (L.) C.Presl	1.3708e-11
384211.jpg	Plagiogyria x wakabae Sa.Kurata ex Nakaike	Plagiogyria x wakabae Sa.Kurata ex Nakaike	1	Plagiogyria x sessilifolia Nakaike	4.69304e-08	Plagiogyria adnata (Blume) Bedd.	7.92889e-10	Plagiogyria japonica Nakai	1.17584e-10	Plagiogyria matsumurana Makino	1.29624e-11
808819.jpg	Plagiogyria x wakabae Sa.Kurata ex Nakaike	Plagiogyria x wakabae Sa.Kurata ex Nakaike	0.999982	Plagiogyria adnata (Blume) Bedd.	1.83935e-05	Diplazium wichurae (Mett.) Diels	5.5985e-10	Hymenasplenium hondoense (N.Murak. et S.-I.Hatan.) Nakaike	1.60122e-10	Lonicera affinis Hook. et Arn.	6.59232e-12
1192007.JPG	Plagiogyria x wakabae Sa.Kurata ex Nakaike	Plagiogyria x wakabae Sa.Kurata ex Nakaike	1	Plagiogyria japonica Nakai	1.84038e-08	Thelypteris acuminata (Houtt.) C.V.Morton x T. parasitica (L.) Tardieu	1.34603e-09	Plagiogyria x sessilifolia Nakaike	1.72412e-10	Asarum nipponicum F.Maek. var. nipponicum	1.18207e-10
1150145.JPG	Plagiogyria x wakabae Sa.Kurata ex Nakaike	Plagiogyria x wakabae Sa.Kurata ex Nakaike	1	Plagiogyria x sessilifolia Nakaike	4.24337e-08	Plagiogyria japonica Nakai	1.51654e-09	Alnus firma Siebold et Zucc.	2.68527e-10	Euonymus alatus (Thunb.) Siebold var. alatus f. striatus (Thunb.) Makino	1.63724e-10
310125.jpg	Plagiogyria x wakabae Sa.Kurata ex Nakaike	Plagiogyria x wakabae Sa.Kurata ex Nakaike	1	Plagiogyria adnata (Blume) Bedd.	1.14256e-09	Thelypteris acuminata (Houtt.) C.V.Morton x T. parasitica (L.) Tardieu	3.23697e-11	Plagiogyria japonica Nakai	1.9938e-11	Asarum nipponicum F.Maek. var. nipponicum	4.57135e-12
362262.jpg	Plagiogyria x wakabae Sa.Kurata ex Nakaike	Plagiogyria x wakabae Sa.Kurata ex Nakaike	1	Thelypteris acuminata (Houtt.) C.V.Morton x T. parasitica (L.) Tardieu	1.62009e-07	Plagiogyria x sessilifolia Nakaike	5.98196e-09	Plagiogyria adnata (Blume) Bedd.	2.44978e-09	Plagiogyria japonica Nakai	1.48171e-09
1191370.JPG	Plagiogyria x wakabae Sa.Kurata ex Nakaike	Plagiogyria x wakabae Sa.Kurata ex Nakaike	0.999991	Plagiogyria x sessilifolia Nakaike	8.31796e-06	Thelypteris acuminata (Houtt.) C.V.Morton x T. parasitica (L.) Tardieu	6.33791e-07	Plagiogyria japonica Nakai	4.81193e-09	Eleutherococcus spinosus (L.f.) S.Y.Hu var. spinosus	2.01597e-10
333861.jpg	Plagiogyria x wakabae Sa.Kurata ex Nakaike	Plagiogyria x wakabae Sa.Kurata ex Nakaike	1	Thelypteris acuminata (Houtt.) C.V.Morton x T. parasitica (L.) Tardieu	9.01606e-11	Hymenophyllum badium Hook. et Grev.	4.59923e-11	Plagiogyria adnata (Blume) Bedd.	1.83921e-12	Plagiogyria matsumurana Makino	1.4911e-12
1192002.JPG	Plagiogyria x wakabae Sa.Kurata ex Nakaike	Plagiogyria x wakabae Sa.Kurata ex Nakaike	1	Thelypteris acuminata (Houtt.) C.V.Morton x T. parasitica (L.) Tardieu	1.44444e-11	Euonymus melananthus Franch. et Sav.	1.36562e-13	Plagiogyria adnata (Blume) Bedd.	3.26417e-14	Plagiogyria x sessilifolia Nakaike	2.76736e-14
807516.jpg	Plagiogyria x wakabae Sa.Kurata ex Nakaike	Plagiogyria x wakabae Sa.Kurata ex Nakaike	0.991061	Plagiogyria x sessilifolia Nakaike	0.0064376	Plagiogyria japonica Nakai	0.00249531	Fraxinus lanuginosa Koidz. f. serrata (Nakai) Murata	2.99928e-06	Thelypteris acuminata (Houtt.) C.V.Morton x T. parasitica (L.) Tardieu	2.77987e-06
331120.jpg	Plagiogyria x wakabae Sa.Kurata ex Nakaike	Plagiogyria x wakabae Sa.Kurata ex Nakaike	0.999998	Thelypteris acuminata (Houtt.) C.V.Morton x T. parasitica (L.) Tardieu	2.18876e-06	Plagiogyria x sessilifolia Nakaike	2.44047e-07	Plagiogyria japonica Nakai	3.73952e-08	Lygodium japonicum (Thunb.) Sw.	1.69189e-08
293226.jpg	Plagiogyria x wakabae Sa.Kurata ex Nakaike	Plagiogyria x wakabae Sa.Kurata ex Nakaike	1	Plagiogyria adnata (Blume) Bedd.	8.08282e-08	Fallopia japonica (Houtt.) Ronse Decr. var. uzenensis (Honda) Yonek. et H.Ohashi	1.06965e-08	Thelypteris acuminata (Houtt.) C.V.Morton x T. parasitica (L.) Tardieu	7.09151e-09	Dryopteris dickinsii (Franch. et Sav.) C.Chr.	6.30603e-10
946637.jpg	Plagiogyria x wakabae Sa.Kurata ex Nakaike	Plagiogyria x wakabae Sa.Kurata ex Nakaike	0.997957	Plagiogyria adnata (Blume) Bedd.	0.00203956	Cornus kousa Buerger ex Hance subsp. kousa	2.14122e-06	Polystichum polyblepharon (Roem. ex Kunze) C.Presl	3.69362e-07	Lonicera strophiophora Franch.	2.37949e-07
363888.jpg	Plagiogyria x wakabae Sa.Kurata ex Nakaike	Plagiogyria x wakabae Sa.Kurata ex Nakaike	1	Plagiogyria x sessilifolia Nakaike	1.08102e-07	Fraxinus lanuginosa Koidz. f. serrata (Nakai) Murata	3.42082e-08	Thelypteris acuminata (Houtt.) C.V.Morton x T. parasitica (L.) Tardieu	1.6269e-08	Plagiogyria japonica Nakai	4.34212e-10
1150146.JPG	Plagiogyria x wakabae Sa.Kurata ex Nakaike	Plagiogyria x wakabae Sa.Kurata ex Nakaike	1	Plagiogyria x sessilifolia Nakaike	4.44709e-07	Thelypteris acuminata (Houtt.) C.V.Morton x T. parasitica (L.) Tardieu	5.91724e-09	Plagiogyria japonica Nakai	1.65874e-09	Salix japonica Thunb.	1.2518e-09
369487.jpg	Plagiogyria x wakabae Sa.Kurata ex Nakaike	Plagiogyria x wakabae Sa.Kurata ex Nakaike	1	Plagiogyria adnata (Blume) Bedd.	3.10738e-10	Plagiogyria x sessilifolia Nakaike	7.83934e-11	Thelypteris acuminata (Houtt.) C.V.Morton x T. parasitica (L.) Tardieu	4.19826e-11	Plagiogyria japonica Nakai	1.77936e-11
353219.jpg	Plagiogyria x wakabae Sa.Kurata ex Nakaike	Plagiogyria x wakabae Sa.Kurata ex Nakaike	1	Thelypteris acuminata (Houtt.) C.V.Morton x T. parasitica (L.) Tardieu	2.21642e-08	Plagiogyria japonica Nakai	2.57554e-09	Plagiogyria adnata (Blume) Bedd.	2.31118e-09	Sedum bulbiferum Makino	1.6264e-09
1033920.JPG	Plagiogyria x wakabae Sa.Kurata ex Nakaike	Plagiogyria japonica Nakai	0.621296	Plagiogyria x wakabae Sa.Kurata ex Nakaike	0.378598	Plagiogyria adnata (Blume) Bedd.	5.7281e-05	Plagiogyria x sessilifolia Nakaike	4.18831e-05	Thelypteris acuminata (Houtt.) C.V.Morton x T. parasitica (L.) Tardieu	6.63399e-06
350118.jpg	Plagiogyria x wakabae Sa.Kurata ex Nakaike	Plagiogyria japonica Nakai	0.883312	Plagiogyria x wakabae Sa.Kurata ex Nakaike	0.116503	Plagiogyria adnata (Blume) Bedd.	0.000170006	Plagiogyria x sessilifolia Nakaike	4.04172e-06	Thelypteris acuminata (Houtt.) C.V.Morton x T. parasitica (L.) Tardieu	3.18945e-06
336387.jpg	Plagiogyria x wakabae Sa.Kurata ex Nakaike	Plagiogyria x wakabae Sa.Kurata ex Nakaike	0.999995	Plagiogyria adnata (Blume) Bedd.	4.24448e-06	Plagiogyria x sessilifolia Nakaike	4.04031e-07	Plagiogyria japonica Nakai	3.48414e-08	Thelypteris parasitica (L.) Tardieu	4.36656e-09
390552.jpg	Plagiogyria x wakabae Sa.Kurata ex Nakaike	Plagiogyria x wakabae Sa.Kurata ex Nakaike	0.99998	Thelypteris acuminata (Houtt.) C.V.Morton x T. parasitica (L.) Tardieu	1.16703e-05	Plagiogyria japonica Nakai	3.3671e-06	Diplazium deciduum N.Ohta et M.Takamiya	1.53208e-06	Plagiogyria x sessilifolia Nakaike	1.05429e-06
390550.jpg	Plagiogyria x wakabae Sa.Kurata ex Nakaike	Plagiogyria x wakabae Sa.Kurata ex Nakaike	1	Thelypteris acuminata (Houtt.) C.V.Morton x T. parasitica (L.) Tardieu	4.18703e-08	Plagiogyria x sessilifolia Nakaike	4.37717e-09	Plagiogyria japonica Nakai	1.84845e-09	Fraxinus sieboldiana Blume	2.46075e-10
333272.jpg	Plagiogyria x wakabae Sa.Kurata ex Nakaike	Plagiogyria x wakabae Sa.Kurata ex Nakaike	0.999998	Plagiogyria adnata (Blume) Bedd.	2.36672e-06	Rhododendron dilatatum Miq. var. dilatatum	3.98272e-10	Lonicera affinis Hook. et Arn.	1.98923e-11	Athyrium crenulatoserrulatum Makino	1.10012e-11
1191997.JPG	Plagiogyria x wakabae Sa.Kurata ex Nakaike	Plagiogyria x wakabae Sa.Kurata ex Nakaike	1	Plagiogyria adnata (Blume) Bedd.	5.43846e-10	Euonymus melananthus Franch. et Sav.	1.65839e-10	Cornus kousa Buerger ex Hance subsp. kousa	1.82924e-11	Plagiogyria matsumurana Makino	1.14751e-11
332425.jpg	Plagiogyria x wakabae Sa.Kurata ex Nakaike	Plagiogyria x wakabae Sa.Kurata ex Nakaike	1	Crepidomanes latealatum (Bosch) Copel.	2.52525e-09	Plagiogyria adnata (Blume) Bedd.	2.57275e-10	Plagiogyria japonica Nakai	2.13606e-10	Thelypteris acuminata (Houtt.) C.V.Morton x T. parasitica (L.) Tardieu	1.48998e-10
KAG083728.jpg	Pteris laurisilvicola Sa.Kurata	Pteris laurisilvicola Sa.Kurata	0.999992	Pteris oshimensis Hieron.	7.38125e-06	Pteris cretica L.	5.48711e-07	Pteris kiuschiuensis Hieron.	3.13657e-07	Pteris fauriei Hieron.	6.64192e-08
364588.jpg	Pteris laurisilvicola Sa.Kurata	Pteris laurisilvicola Sa.Kurata	0.999976	Pteris wallichiana J.Agardh	2.4474e-05	Thelypteris hattorii (H.It_) Tagawa	3.53775e-09	Eupatorium variabile Makino	3.49135e-09	Pteris oshimensis Hieron.	8.65062e-11
808515.jpg	Pteris laurisilvicola Sa.Kurata	Pteris laurisilvicola Sa.Kurata	0.999997	Pteris kiuschiuensis Hieron.	2.55181e-06	Pteris fauriei Hieron.	9.52404e-10	Pteris oshimensis Hieron.	7.30553e-10	Pteris wallichiana J.Agardh	6.72899e-10
779382.jpg	Pteris laurisilvicola Sa.Kurata	Pteris laurisilvicola Sa.Kurata	0.999998	Elatostema involucratum Franch. et Sav.	1.26764e-06	Thelypteris phegopteris (L.) Sloss. ex Rydb.	3.16243e-07	Pteris fauriei Hieron.	1.26469e-07	Pteris kiuschiuensis Hieron.	9.81753e-08
KAG083655.jpg	Pteris laurisilvicola Sa.Kurata	Pteris laurisilvicola Sa.Kurata	0.999099	Pteris oshimensis Hieron.	0.000886985	Pteris fauriei Hieron.	8.50045e-06	Pteris kiuschiuensis Hieron.	5.78854e-06	Pteris boninensis H.Ohba	1.35404e-08
747855.jpg	Pteris laurisilvicola Sa.Kurata	Pteris laurisilvicola Sa.Kurata	0.999999	Eupatorium variabile Makino	4.88328e-07	Deparia unifurcata (Baker) M.Kato	2.43652e-07	Pteris kiuschiuensis Hieron.	2.17299e-07	Deparia petersenii (Kunze) M.Kato	2.15987e-07
365434.jpg	Pteris laurisilvicola Sa.Kurata	Pteris laurisilvicola Sa.Kurata	0.983034	Pteris wallichiana J.Agardh	0.0169648	Athyrium imbricatum Christ	3.15855e-07	Pteris boninensis H.Ohba	2.5586e-07	Cyathea spinulosa Wall. ex Hook.	1.21422e-07
777041.jpg	Pteris laurisilvicola Sa.Kurata	Pteris laurisilvicola Sa.Kurata	1	Pteris oshimensis Hieron.	4.45299e-08	Pteris kiuschiuensis Hieron.	5.49409e-10	Arachniodes simplicior (Makino) Ohwi	6.5723e-11	Deyeuxia epigeios (L.) Mabb.	2.27983e-13
808521.jpg	Pteris laurisilvicola Sa.Kurata	Pteris laurisilvicola Sa.Kurata	0.999999	Pteris fauriei Hieron.	8.00243e-07	Pteris wallichiana J.Agardh	3.27017e-08	Pteris kiuschiuensis Hieron.	5.09038e-09	Woodwardia japonica (L.f.) J.Sm.	1.34555e-09
366754.jpg	Pteris laurisilvicola Sa.Kurata	Pteris laurisilvicola Sa.Kurata	1	Pteris wallichiana J.Agardh	4.13071e-08	Dicranopteris pedata (Houtt.) Nakaike	1.3191e-09	Pteris kiuschiuensis Hieron.	1.17749e-09	Woodwardia japonica (L.f.) J.Sm.	6.12385e-10
808512.jpg	Pteris laurisilvicola Sa.Kurata	Pteris laurisilvicola Sa.Kurata	1	Pteris oshimensis Hieron.	1.56456e-07	Pteris kiuschiuensis Hieron.	3.40324e-08	Pteris dispar Kunze	1.23855e-08	Arachniodes exilis (Hance) Ching	5.15827e-09
KAG126713.jpg	Pteris laurisilvicola Sa.Kurata	Pteris laurisilvicola Sa.Kurata	0.999972	Pteris kiuschiuensis Hieron.	2.57415e-05	Pteris oshimensis Hieron.	1.60619e-06	Pteris fauriei Hieron.	1.64955e-07	Arachniodes simplicior (Makino) Ohwi	1.33646e-07
365087.jpg	Pteris laurisilvicola Sa.Kurata	Pteris laurisilvicola Sa.Kurata	1	Pteris kiuschiuensis Hieron.	9.31659e-10	Pteris wallichiana J.Agardh	3.5043e-11	Eupatorium variabile Makino	3.6664e-12	Pteris oshimensis Hieron.	5.93082e-15
365417.jpg	Pteris laurisilvicola Sa.Kurata	Pteris laurisilvicola Sa.Kurata	0.999706	Pteris kiuschiuensis Hieron.	0.000291036	Pteris wallichiana J.Agardh	2.72483e-06	Microlepia x bipinnata (Makino) Y.Shimura	3.93658e-07	Thelypteris acuminata (Houtt.) C.V.Morton x T. parasitica (L.) Tardieu	7.49144e-08
365097.jpg	Pteris laurisilvicola Sa.Kurata	Pteris laurisilvicola Sa.Kurata	0.999939	Pteris wallichiana J.Agardh	6.10962e-05	Woodwardia japonica (L.f.) J.Sm.	7.89014e-09	Anisocampium sheareri (Baker) Ching	7.44324e-09	Anisocampium niponicum (Mett.) Y.C.Liu, W.L.Chiou et M.Kato	6.64576e-09
741124.jpg	Pteris laurisilvicola Sa.Kurata	Pteris oshimensis Hieron.	0.999917	Pteris kiuschiuensis Hieron.	7.76697e-05	Pteris laurisilvicola Sa.Kurata	2.50916e-06	Anisocampium niponicum (Mett.) Y.C.Liu, W.L.Chiou et M.Kato	9.51864e-07	Albizia julibrissin Durazz.	4.45239e-07
KAG126715.jpg	Pteris laurisilvicola Sa.Kurata	Pteris laurisilvicola Sa.Kurata	0.999986	Pteris fauriei Hieron.	1.09995e-05	Pteris terminalis Wall. ex J.Agardh var. terminalis	2.4355e-06	Pteris kiuschiuensis Hieron.	1.29613e-07	Anemone flaccida F.Schmidt	1.13213e-08
364822.jpg	Pteris laurisilvicola Sa.Kurata	Pteris laurisilvicola Sa.Kurata	0.999984	Pteris kiuschiuensis Hieron.	1.53122e-05	Pteris ryukyuensis Tagawa	6.39446e-07	Thelypteris triphylla (Sw.) K.Iwats.	3.58601e-07	Thelypteris liukiuensis (Christ ex Matsum.) K.Iwats.	1.63292e-07
364958.jpg	Pteris laurisilvicola Sa.Kurata	Pteris laurisilvicola Sa.Kurata	1	Pteris wallichiana J.Agardh	1.15899e-07	Pteris kiuschiuensis Hieron.	3.20529e-09	Microlepia x bipinnata (Makino) Y.Shimura	1.85819e-09	Thelypteris hattorii (H.It_) Tagawa	4.91542e-10
364989.jpg	Pteris laurisilvicola Sa.Kurata	Pteris laurisilvicola Sa.Kurata	1	Pteris wallichiana J.Agardh	1.22031e-09	Microlepia x bipinnata (Makino) Y.Shimura	1.17037e-11	Pteris oshimensis Hieron.	1.05026e-11	Pteris kiuschiuensis Hieron.	9.21213e-12
742535.jpg	Pteris laurisilvicola Sa.Kurata	Pteris laurisilvicola Sa.Kurata	0.99991	Pteris kiuschiuensis Hieron.	4.62198e-05	Pteris oshimensis Hieron.	4.27619e-05	Pteris dispar Kunze	8.54178e-07	Cyperus microiria Steud.	1.39527e-07
777051.jpg	Pteris laurisilvicola Sa.Kurata	Pteris laurisilvicola Sa.Kurata	0.842096	Pteris oshimensis Hieron.	0.157903	Pteris cretica L.	6.67922e-07	Pteris kiuschiuensis Hieron.	1.15215e-07	Deparia japonica (Thunb.) M.Kato	4.32215e-08
779903.jpg	Pteris laurisilvicola Sa.Kurata	Pteris laurisilvicola Sa.Kurata	0.991013	Pteris kiuschiuensis Hieron.	0.00799046	Pteris oshimensis Hieron.	0.000651448	Pteris cretica L.	0.000343965	Thelypteris laxa (Franch. et Sav.) Ching	2.26241e-07
702386.jpg	Carex hondoensis Ohwi	Carex curvicollis Franch. et Sav.	0.999384	Poa hakusanensis Hack.	0.000435908	Carex incisa Boott	0.000140753	Anthoxanthum horsfieldii (Kunth ex Benn.) Mez ex Reeder var. japonicum (Maxim.) Veldkamp	3.40513e-05	Carex hondoensis Ohwi	1.33478e-06
FKSE4419.jpg	Carex hondoensis Ohwi	Brylkinia caudata (Munro ex A.Gray) F.Schmidt	0.457909	Carex hondoensis Ohwi	0.384955	Carex incisa Boott	0.148159	Carex curvicollis Franch. et Sav.	0.00335943	Carex maximowiczii Miq. var. maximowiczii	0.00169107
124677.jpg	Carex hondoensis Ohwi	Carex olivacea Boott subsp. confertiflora (Boott) T.Koyama	0.986243	Carex insaniae Koidz. var. insaniae	0.00661797	Carex flabellata H.L_v. et Vaniot	0.00403555	Carex persistens Ohwi	0.00276351	Carex multifolia Ohwi var. multifolia	0.000219395
108907.jpg	Carex hondoensis Ohwi	Carex hondoensis Ohwi	0.999995	Carex incisa Boott	4.26007e-06	Carex curvicollis Franch. et Sav.	2.74616e-07	Carex kiotensis Franch. et Sav.	2.9752e-12	Carex flabellata H.L_v. et Vaniot	3.7949e-13
376180.jpg	Carex hondoensis Ohwi	Carex hondoensis Ohwi	0.999883	Carex flabellata H.L_v. et Vaniot	4.29897e-05	Carex multifolia Ohwi var. multifolia	3.16064e-05	Carex kiotensis Franch. et Sav.	2.74553e-05	Carex incisa Boott	1.39009e-05
66273.jpg	Carex hondoensis Ohwi	Carex kiotensis Franch. et Sav.	0.546385	Carex hondoensis Ohwi	0.369034	Carex otaruensis Franch.	0.030893	Carex incisa Boott	0.0301942	Carex persistens Ohwi	0.0174022
FKSE95393.jpg	Carex hondoensis Ohwi	Carex hondoensis Ohwi	0.739401	Carex alopecuroides D.Don var. chlorostachya C.B.Clarke	0.115619	Carex kiotensis Franch. et Sav.	0.0703919	Carex dispalata Boott	0.0360178	Carex miyabei Franch.	0.017088
106574.jpg	Carex hondoensis Ohwi	Carex hondoensis Ohwi	0.998589	Carex miyabei Franch.	0.0012277	Carex curvicollis Franch. et Sav.	0.000183717	Cyperus rotundus L.	2.66988e-08	Carex incisa Boott	9.12058e-09
126133.jpg	Carex hondoensis Ohwi	Carex hondoensis Ohwi	1	Carex incisa Boott	7.01023e-08	Carex miyabei Franch.	4.51212e-09	Carex nubigena D.Don subsp. albata (Boott ex Franch. et Sav.) T.Koyama	1.17674e-09	Carex curvicollis Franch. et Sav.	2.65227e-10
284811.jpg	Carex hondoensis Ohwi	Carex hondoensis Ohwi	1	Carex miyabei Franch.	8.78596e-08	Bromus japonicus Thunb.	2.94405e-09	Deyeuxia fauriei (Hack.) Ohwi	2.60891e-09	Carex curvicollis Franch. et Sav.	2.60063e-09
84202.jpg	Carex hondoensis Ohwi	Carex miyabei Franch.	0.959413	Hemarthria sibirica (Gand.) Ohwi	0.0297303	Carex omiana Franch. et Sav. var. monticola Ohwi	0.00540913	Carex hondoensis Ohwi	0.00478733	Carex curvicollis Franch. et Sav.	0.00018389
FKSE4420.jpg	Carex hondoensis Ohwi	Carex hondoensis Ohwi	0.652962	Carex miyabei Franch.	0.330709	Carex forficula Franch. et Sav.	0.0162232	Carex incisa Boott	9.78e-05	Potamogeton fryeri A.Benn.	3.4402e-06
588810.jpg	Carex hondoensis Ohwi	Carex hondoensis Ohwi	0.980721	Carex kiotensis Franch. et Sav.	0.0192678	Carex incisa Boott	8.61746e-06	Carex otaruensis Franch.	2.03092e-06	Carex miyabei Franch.	2.50359e-07
338165.jpg	Carex hondoensis Ohwi	Carex hondoensis Ohwi	0.998864	Carex incisa Boott	0.00106809	Carex lasiolepis Franch.	4.36459e-05	Carex multifolia Ohwi var. multifolia	1.97914e-05	Carex dissitiflora Franch.	3.42632e-06
FKSE4415.jpg	Carex hondoensis Ohwi	Carex hondoensis Ohwi	0.949806	Calamagrostis x grandiseta Takeda	0.0319879	Carex thunbergii Steud. var. thunbergii	0.0129119	Carex pumila Thunb.	0.00406208	Deyeuxia matsumurae (Maxim.) Ohwi	0.00100143
214761.jpg	Carex hondoensis Ohwi	Carex hondoensis Ohwi	0.999828	Carex olivacea Boott subsp. confertiflora (Boott) T.Koyama	0.000101769	Calamagrostis x grandiseta Takeda	4.44051e-05	Carex lasiolepis Franch.	8.1266e-06	Carex multifolia Ohwi var. multifolia	4.96621e-06
C2066478.jpg	Cyperus brevifolius (Rottb.) Hassk. var. brevifolius	Cyperus brevifolius (Rottb.) Hassk. var. leiolepis (Franch. et Sav.) T.Koyama	0.974614	Cyperus brevifolius (Rottb.) Hassk. var. brevifolius	0.0253859	Cyperus sanguinolentus Vahl	2.20554e-09	Carex rhizopoda Maxim.	4.79194e-11	Cyperus haspan L. var. tuberiferus T.Koyama	1.6917e-11
C2066431.jpg	Cyperus brevifolius (Rottb.) Hassk. var. brevifolius	Cyperus brevifolius (Rottb.) Hassk. var. leiolepis (Franch. et Sav.) T.Koyama	0.781557	Cyperus brevifolius (Rottb.) Hassk. var. brevifolius	0.215953	Carex planata Franch. et Sav. var. planata	0.00240805	Cyperus leptocarpus (F.Muell.) Bauters	6.24448e-05	Cyperus haspan L. var. tuberiferus T.Koyama	1.31987e-05
C2066425.jpg	Cyperus brevifolius (Rottb.) Hassk. var. brevifolius	Cyperus brevifolius (Rottb.) Hassk. var. brevifolius	0.999537	Cyperus brevifolius (Rottb.) Hassk. var. leiolepis (Franch. et Sav.) T.Koyama	0.000450903	Cyperus haspan L. var. tuberiferus T.Koyama	1.13875e-05	Cyperus sanguinolentus Vahl	4.426e-07	Cyperus leptocarpus (F.Muell.) Bauters	4.84355e-08
C2066444.jpg	Cyperus brevifolius (Rottb.) Hassk. var. brevifolius	Cyperus brevifolius (Rottb.) Hassk. var. leiolepis (Franch. et Sav.) T.Koyama	0.929767	Cyperus brevifolius (Rottb.) Hassk. var. brevifolius	0.0702325	Cyperus haspan L. var. tuberiferus T.Koyama	4.27845e-07	Cyperus difformis L.	2.74744e-09	Cyperus sanguinolentus Vahl	2.43937e-09
C2066464.jpg	Cyperus brevifolius (Rottb.) Hassk. var. brevifolius	Cyperus brevifolius (Rottb.) Hassk. var. leiolepis (Franch. et Sav.) T.Koyama	0.99954	Cyperus brevifolius (Rottb.) Hassk. var. brevifolius	0.000459893	Cyperus sanguinolentus Vahl	1.52959e-07	Carex planata Franch. et Sav. var. planata	1.20907e-07	Cyperus haspan L. var. tuberiferus T.Koyama	3.17512e-09
C2066462.jpg	Cyperus brevifolius (Rottb.) Hassk. var. brevifolius	Cyperus brevifolius (Rottb.) Hassk. var. leiolepis (Franch. et Sav.) T.Koyama	0.917612	Cyperus brevifolius (Rottb.) Hassk. var. brevifolius	0.082381	Cyperus difformis L.	4.75803e-06	Cyperus sanguinolentus Vahl	1.39437e-06	Cyperus haspan L. var. tuberiferus T.Koyama	9.56029e-07
C2066429.jpg	Cyperus brevifolius (Rottb.) Hassk. var. brevifolius	Cyperus brevifolius (Rottb.) Hassk. var. brevifolius	0.998565	Cyperus brevifolius (Rottb.) Hassk. var. leiolepis (Franch. et Sav.) T.Koyama	0.00143479	Cyperus haspan L. var. tuberiferus T.Koyama	7.3836e-10	Schoenoplectiella lineolata (Franch. et Sav.) J.Jung et H.K.Choi	2.85851e-11	Cyperus sanguinolentus Vahl	4.39415e-12
C2066428.jpg	Cyperus brevifolius (Rottb.) Hassk. var. brevifolius	Cyperus brevifolius (Rottb.) Hassk. var. brevifolius	0.9999	Cyperus brevifolius (Rottb.) Hassk. var. leiolepis (Franch. et Sav.) T.Koyama	9.97429e-05	Anaphalis margaritacea (L.) Benth. et Hook.f. var. yedoensis (Franch. et Sav.) Ohwi	1.86522e-09	Deinostema violaceum (Maxim.) T.Yamaz.	1.40363e-09	Cyperus haspan L. var. tuberiferus T.Koyama	1.25998e-09
C2066447.jpg	Cyperus brevifolius (Rottb.) Hassk. var. brevifolius	Cyperus brevifolius (Rottb.) Hassk. var. leiolepis (Franch. et Sav.) T.Koyama	0.999632	Cyperus brevifolius (Rottb.) Hassk. var. brevifolius	0.00035597	Cyperus sanguinolentus Vahl	1.25132e-05	Cyperus haspan L. var. tuberiferus T.Koyama	3.46636e-09	Cyperus leptocarpus (F.Muell.) Bauters	2.03149e-10
C2066460.jpg	Cyperus brevifolius (Rottb.) Hassk. var. brevifolius	Cyperus brevifolius (Rottb.) Hassk. var. leiolepis (Franch. et Sav.) T.Koyama	0.681565	Cyperus brevifolius (Rottb.) Hassk. var. brevifolius	0.318389	Cyperus sanguinolentus Vahl	4.56528e-05	Cyperus haspan L. var. tuberiferus T.Koyama	2.42597e-07	Eleocharis kuroguwai Ohwi	1.74333e-09
C2066476.jpg	Cyperus brevifolius (Rottb.) Hassk. var. brevifolius	Cyperus brevifolius (Rottb.) Hassk. var. leiolepis (Franch. et Sav.) T.Koyama	0.649309	Cyperus brevifolius (Rottb.) Hassk. var. brevifolius	0.350691	Elymus racemifer (Steud.) Tzvelev var. japonensis (Honda) Osada	1.72707e-08	Cyperus haspan L. var. tuberiferus T.Koyama	9.03595e-09	Epimedium sempervirens Nakai ex F.Maek.	2.41274e-09
C2066470.jpg	Cyperus brevifolius (Rottb.) Hassk. var. brevifolius	Cyperus brevifolius (Rottb.) Hassk. var. brevifolius	0.96543	Cyperus brevifolius (Rottb.) Hassk. var. leiolepis (Franch. et Sav.) T.Koyama	0.0345591	Cyperus haspan L. var. tuberiferus T.Koyama	7.92582e-06	Cyperus sanguinolentus Vahl	2.67704e-06	Ranunculus japonicus Thunb.	9.79469e-09
C2066434.jpg	Cyperus brevifolius (Rottb.) Hassk. var. brevifolius	Cyperus brevifolius (Rottb.) Hassk. var. brevifolius	0.984101	Cyperus brevifolius (Rottb.) Hassk. var. leiolepis (Franch. et Sav.) T.Koyama	0.0158928	Cyperus sanguinolentus Vahl	5.24305e-06	Carex planata Franch. et Sav. var. planata	2.75226e-07	Eleocharis kuroguwai Ohwi	5.93166e-08
KAG081980 - コピー (2).jpg	Mitrasacme pygmaea R.Br.	Mitrasacme pygmaea R.Br.	1	Eriocaulon decemflorum Maxim.	5.42677e-09	Vicia hirsuta (L.) Gray	3.09321e-10	Cyperus leptocarpus (F.Muell.) Bauters	1.12135e-10	Utricularia bifida L.	6.45017e-11
KAG057980.jpg	Mitrasacme pygmaea R.Br.	Mitrasacme pygmaea R.Br.	1	Boerhavia glabrata Blume	2.02994e-11	Galium gracilens (A.Gray) Makino	1.56807e-12	Youngia japonica (L.) DC.	6.81137e-13	Cardamine hirsuta L.	6.0415e-13
00030407 - コピー (2).jpg	Mitrasacme pygmaea R.Br.	Mitrasacme pygmaea R.Br.	0.999999	Juncus papillosus Franch. et Sav.	6.73771e-07	Fimbristylis diphylloides Makino	6.44361e-07	Fimbristylis autumnalis (L.) Roem. et Schult.	1.72297e-07	Ranunculus sceleratus L.	2.38537e-08
KAG057970 - コピー (2).jpg	Mitrasacme pygmaea R.Br.	Mitrasacme pygmaea R.Br.	1	Eriocaulon decemflorum Maxim.	2.30427e-12	Gonocarpus micranthus Thunb.	1.72497e-14	Utricularia bifida L.	5.478e-15	Avenella flexuosa (L.) Drejer	1.16188e-15
KAG057969.jpg	Mitrasacme pygmaea R.Br.	Mitrasacme pygmaea R.Br.	1	Ranunculus silerifolius H.L_v. var. glaber (H.Boissieu) Tamura	4.16353e-09	Sedum subtile Miq.	1.96874e-09	Carex biwensis Franch.	4.70199e-10	Stellaria diversiflora Maxim.	1.80725e-10
KAG057981.jpg	Mitrasacme pygmaea R.Br.	Mitrasacme pygmaea R.Br.	0.999845	Carex biwensis Franch.	0.000150363	Eriocaulon decemflorum Maxim.	2.40833e-06	Eleocharis acicularis (L.) Roem. et Schult. var. longiseta Svenson	1.45239e-06	Ranunculus silerifolius H.L_v. var. glaber (H.Boissieu) Tamura	6.88595e-07
KAG084697 - コピー.jpg	Mitrasacme pygmaea R.Br.	Mitrasacme pygmaea R.Br.	0.999917	Hydrocotyle yabei Makino var. yabei	5.30914e-05	Peracarpa carnosa (Wall.) Hook.f. et Thomson	9.59942e-06	Goodyera velutina Maxim.	7.0613e-06	Gonocarpus micranthus Thunb.	6.09616e-06
KAG057990.jpg	Mitrasacme pygmaea R.Br.	Mitrasacme pygmaea R.Br.	0.999974	Emilia sonchifolia (L.) DC. var. javanica (Burm.f.) Mattf.	2.46123e-05	Ixeridium dentatum (Thunb.) Tzvelev subsp. dentatum	7.56148e-07	Ainsliaea apiculata Sch.Bip.	5.36881e-07	Swertia japonica (Schult.) Makino	9.2367e-08
KAG057990 - コピー (2).jpg	Mitrasacme pygmaea R.Br.	Mitrasacme pygmaea R.Br.	0.999997	Eriocaulon decemflorum Maxim.	1.60751e-06	Vallisneria natans (Lour.) H.Hara var. natans	5.65458e-07	Vicia hirsuta (L.) Gray	5.08011e-07	Cyperus leptocarpus (F.Muell.) Bauters	1.28657e-07
368750 - コピー.jpg	Mitrasacme pygmaea R.Br.	Mitrasacme pygmaea R.Br.	0.999923	Callitriche palustris L.	7.21831e-05	Vallisneria natans (Lour.) H.Hara var. natans	2.87685e-06	Utricularia australis R.Br.	6.43127e-07	Elatine triandra Schkuhr	2.3075e-07
KAG057994.jpg	Mitrasacme pygmaea R.Br.	Mitrasacme pygmaea R.Br.	0.997209	Galium gracilens (A.Gray) Makino	0.0024757	Sagina japonica (Sw.) Ohwi	0.000221707	Fimbristylis littoralis Gaudich.	6.50302e-05	Fimbristylis autumnalis (L.) Roem. et Schult.	1.03857e-05
00030404 - コピー.jpg	Mitrasacme pygmaea R.Br.	Mitrasacme pygmaea R.Br.	0.999179	Juncus tenuis Willd.	0.000324695	Ixeridium alpicola (Takeda) Pak et Kawano	0.000191267	Conandron ramondioides Siebold et Zucc.	8.8059e-05	Fimbristylis autumnalis (L.) Roem. et Schult.	6.35477e-05
KAG057983 - コピー.jpg	Mitrasacme pygmaea R.Br.	Mitrasacme pygmaea R.Br.	1	Eriocaulon decemflorum Maxim.	4.79392e-09	Utricularia bifida L.	6.1464e-10	Gonocarpus micranthus Thunb.	6.68862e-11	Vallisneria natans (Lour.) H.Hara var. natans	4.29088e-11
KAG057988 - コピー (2).jpg	Mitrasacme pygmaea R.Br.	Mitrasacme pygmaea R.Br.	1	Eriocaulon decemflorum Maxim.	2.60439e-07	Utricularia bifida L.	1.53035e-09	Schoenoplectiella lineolata (Franch. et Sav.) J.Jung et H.K.Choi	1.40556e-10	Rhynchospora yasudana Makino	3.66392e-11
KAG057989 - コピー.jpg	Mitrasacme pygmaea R.Br.	Mitrasacme pygmaea R.Br.	1	Vicia hirsuta (L.) Gray	2.23479e-08	Utricularia bifida L.	2.62518e-10	Briza minor L.	1.09861e-10	Luzula jimboi Miyabe et Kud_ subsp. atrotepala Z.Kaplan	2.98078e-11
905164.jpg	Mitrasacme pygmaea R.Br.	Mitrasacme pygmaea R.Br.	1	Utricularia bifida L.	1.53997e-07	Eriocaulon decemflorum Maxim.	3.74345e-09	Draba nemorosa L.	2.02385e-10	Eriocaulon omuranum T.Koyama	1.14871e-10
00030404 - コピー (2).jpg	Mitrasacme pygmaea R.Br.	Mitrasacme pygmaea R.Br.	0.999682	Fimbristylis autumnalis (L.) Roem. et Schult.	0.000305992	Juncus papillosus Franch. et Sav.	8.80437e-06	Asplenium tenuicaule Hayata	1.04649e-06	Ranunculus sceleratus L.	8.13451e-07
KAG081980.jpg	Mitrasacme pygmaea R.Br.	Mitrasacme pygmaea R.Br.	0.999796	Sagina japonica (Sw.) Ohwi	0.000200793	Fimbristylis autumnalis (L.) Roem. et Schult.	3.26276e-06	Luzula plumosa E.Mey. subsp. plumosa	2.06557e-07	Capsella bursa-pastoris (L.) Medik.	2.26413e-08
$_C2131766.jpg	Rubus x pseudohakonensis Sugim.	Rubus x pseudohakonensis Sugim.	0.999993	Corylopsis gotoana Makino	5.84108e-06	Fallopia japonica (Houtt.) Ronse Decr. var. japonica	1.08168e-06	Rubus buergeri Miq.	4.87436e-08	Rubus pectinellus Maxim.	2.37164e-08
C2131685.jpg	Rubus x pseudohakonensis Sugim.	Rubus x pseudohakonensis Sugim.	0.999997	Rubus hakonensis Franch. et Sav.	2.3917e-06	Hylodesmum podocarpum (DC.) H.Ohashi & R.R.Mill subsp. oxyphyllum (DC.) H.Ohashi & R.R.Mill var. japonicum (Miq.) H.Ohashi	9.92264e-07	Mallotus japonicus (L.f.) M_ll.Arg.	1.00761e-07	Vigna angularis (Willd.) Ohwi et H.Ohashi var. nipponensis (Ohwi) Ohwi et H.Ohashi	5.71605e-09
$_C2131718.jpg	Rubus x pseudohakonensis Sugim.	Rubus x pseudohakonensis Sugim.	1	Rubus hakonensis Franch. et Sav.	4.3541e-09	Rubus pectinellus Maxim.	2.27893e-09	Rubus buergeri Miq.	4.00884e-11	Fallopia japonica (Houtt.) Ronse Decr. var. japonica	2.26092e-11
$_C2131721.jpg	Rubus x pseudohakonensis Sugim.	Rubus x pseudohakonensis Sugim.	1	Rubus hakonensis Franch. et Sav.	6.80248e-11	Rubus pectinellus Maxim.	3.85012e-11	Corylopsis gotoana Makino	1.16907e-12	Fallopia japonica (Houtt.) Ronse Decr. var. japonica	9.01247e-13
$_C2131733.jpg	Rubus x pseudohakonensis Sugim.	Rubus x pseudohakonensis Sugim.	1	Mitella pauciflora Rosend.	8.39255e-10	Rubus pectinellus Maxim.	4.17715e-10	Amelanchier asiatica (Siebold et Zucc.) Endl. ex Walp.	1.42931e-11	Rubus hakonensis Franch. et Sav.	7.60846e-12
C2131757.jpg	Rubus x pseudohakonensis Sugim.	Rubus x pseudohakonensis Sugim.	0.999945	Rubus hakonensis Franch. et Sav.	2.32066e-05	Zehneria guamensis (Merr.) Fosberg	1.88472e-05	Ampelopsis glandulosa (Wall.) Momiy. var. heterophylla (Thunb.) Momiy.	1.29159e-05	Corylopsis gotoana Makino	3.14317e-07
$_C2131758.jpg	Rubus x pseudohakonensis Sugim.	Rubus x pseudohakonensis Sugim.	1	Xanthium orientale L. subsp. orientale	1.68491e-08	Rubus buergeri Miq.	7.65652e-11	Rubus subcrataegifolius (H.L_v. et Vaniot) H.L_v.	3.92551e-11	Spiraea dasyantha Bunge	3.79243e-11
FKSE84518.jpg	Rubus x pseudohakonensis Sugim.	Rubus buergeri Miq.	0.967006	Rubus hakonensis Franch. et Sav.	0.0315561	Rubus x pseudohakonensis Sugim.	0.00142597	Rubus crataegifolius Bunge	3.57575e-06	Rubus sieboldii Blume	3.19916e-06
$_C2131722.jpg	Rubus x pseudohakonensis Sugim.	Rubus x pseudohakonensis Sugim.	0.999999	Rubus hakonensis Franch. et Sav.	8.11521e-07	Corylopsis gotoana Makino	7.9757e-12	Parasenecio farfarifolius (Siebold et Zucc.) H.Koyama var. farfarifolius	7.59823e-12	Ampelopsis glandulosa (Wall.) Momiy. var. heterophylla (Thunb.) Momiy.	2.46201e-12
C2131700.jpg	Rubus x pseudohakonensis Sugim.	Rubus x pseudohakonensis Sugim.	1	Rubus hakonensis Franch. et Sav.	1.16592e-08	Rubus palmatus Thunb. var. coptophyllus (A.Gray) Kuntze ex Koidz.	3.4714e-11	Circaea cordata Royle	2.501e-11	Rhynchosia acuminatifolia Makino	1.44058e-11
C2131775.jpg	Rubus x pseudohakonensis Sugim.	Rubus x pseudohakonensis Sugim.	1	Rubus hakonensis Franch. et Sav.	3.72033e-07	Parasenecio farfarifolius (Siebold et Zucc.) H.Koyama var. farfarifolius	9.56764e-10	Ampelopsis glandulosa (Wall.) Momiy. var. heterophylla (Thunb.) Momiy.	7.27749e-10	Rubus phoenicolasius Maxim.	1.66031e-11
C2131769.jpg	Rubus x pseudohakonensis Sugim.	Rubus x pseudohakonensis Sugim.	0.999981	Ampelopsis glandulosa (Wall.) Momiy. var. heterophylla (Thunb.) Momiy.	1.90597e-05	Rubus hakonensis Franch. et Sav.	1.67392e-07	Acer crataegifolium Siebold et Zucc.	5.67925e-08	Rubus palmatus Thunb. var. coptophyllus (A.Gray) Kuntze ex Koidz.	1.23249e-09
$_C2131747.jpg	Rubus x pseudohakonensis Sugim.	Rubus x pseudohakonensis Sugim.	1	Xanthium orientale L. subsp. orientale	8.2707e-11	Rubus buergeri Miq.	4.24462e-12	Rubus hakonensis Franch. et Sav.	1.61954e-12	Parasenecio farfarifolius (Siebold et Zucc.) H.Koyama var. farfarifolius	5.02786e-14
$_C2131759.jpg	Rubus x pseudohakonensis Sugim.	Rubus x pseudohakonensis Sugim.	0.999915	Rubus hakonensis Franch. et Sav.	8.48926e-05	Ampelopsis glandulosa (Wall.) Momiy. var. heterophylla (Thunb.) Momiy.	4.50102e-09	Fallopia japonica (Houtt.) Ronse Decr. var. japonica	1.40328e-11	Corylopsis gotoana Makino	1.29297e-11
$_C2131746.jpg	Rubus x pseudohakonensis Sugim.	Rubus x pseudohakonensis Sugim.	0.999726	Rubus hakonensis Franch. et Sav.	0.000274118	Ampelopsis glandulosa (Wall.) Momiy. var. heterophylla (Thunb.) Momiy.	4.66728e-08	Rubus pectinellus Maxim.	9.13411e-10	Rubus buergeri Miq.	3.63168e-10
C2131699.jpg	Rubus x pseudohakonensis Sugim.	Rubus x pseudohakonensis Sugim.	0.999755	Pueraria lobata (Willd.) Ohwi subsp. lobata	0.000215643	Circaea cordata Royle	2.21696e-05	Aruncus dioicus (Walter) Fernald var. kamtschaticus (Maxim.) H.Hara	4.00746e-06	Rubus hakonensis Franch. et Sav.	1.74428e-06
$_C2131732.jpg	Rubus x pseudohakonensis Sugim.	Rubus x pseudohakonensis Sugim.	0.999997	Rubus pectinellus Maxim.	2.51106e-06	Rubus phoenicolasius Maxim.	1.22547e-09	Hydrangea petiolaris Siebold et Zucc.	4.42217e-10	Hedera rhombea (Miq.) Bean	2.65798e-10
C2131688.jpg	Rubus x pseudohakonensis Sugim.	Rubus x pseudohakonensis Sugim.	0.999997	Fallopia japonica (Houtt.) Ronse Decr. var. japonica	3.00889e-06	Rubus hakonensis Franch. et Sav.	9.0656e-08	Persicaria perfoliata (L.) H.Gross	2.93292e-11	Persicaria thunbergii (Siebold et Zucc.) H.Gross var. thunbergii	1.83826e-11
C2131692.jpg	Rubus x pseudohakonensis Sugim.	Rubus x pseudohakonensis Sugim.	1	Rubus buergeri Miq.	1.75435e-08	Trichosanthes cucumeroides (Ser.) Maxim. ex Franch. et Sav.	1.57958e-08	Pueraria lobata (Willd.) Ohwi subsp. lobata	1.1799e-08	Rubus hakonensis Franch. et Sav.	7.01445e-10
00016255.jpg	Rubus x pseudohakonensis Sugim.	Rubus hakonensis Franch. et Sav.	0.993618	Rubus x pseudohakonensis Sugim.	0.0063345	Rubus buergeri Miq.	4.75559e-05	Rubus crataegifolius Bunge	2.33813e-07	Vitis ficifolia Bunge	1.61443e-07
$_C2131712.jpg	Rubus x pseudohakonensis Sugim.	Rubus x pseudohakonensis Sugim.	1	Corylopsis gotoana Makino	1.50878e-11	Rubus buergeri Miq.	9.21551e-12	Rubus hakonensis Franch. et Sav.	3.4996e-12	Circaea cordata Royle	2.4405e-12
C2131770.jpg	Rubus x pseudohakonensis Sugim.	Rubus x pseudohakonensis Sugim.	1	Rubus buergeri Miq.	3.60285e-08	Rubus hakonensis Franch. et Sav.	5.60818e-09	Ampelopsis glandulosa (Wall.) Momiy. var. heterophylla (Thunb.) Momiy.	1.8693e-10	Urena lobata L. subsp. lobata	1.12792e-10
$_C2131725.jpg	Rubus x pseudohakonensis Sugim.	Rubus x pseudohakonensis Sugim.	1	Rubus pectinellus Maxim.	5.19497e-11	Ampelopsis glandulosa (Wall.) Momiy. var. heterophylla (Thunb.) Momiy.	1.48377e-11	Rubus buergeri Miq.	2.67568e-12	Corylopsis gotoana Makino	1.85983e-12
C2131727.jpg	Rubus x pseudohakonensis Sugim.	Rubus x pseudohakonensis Sugim.	1	Rubus hakonensis Franch. et Sav.	7.77299e-09	Pueraria lobata (Willd.) Ohwi subsp. lobata	2.32486e-09	Rubus phoenicolasius Maxim.	7.21317e-10	Cyperus pilosus Vahl	4.8941e-11
$_C2131751.jpg	Rubus x pseudohakonensis Sugim.	Rubus x pseudohakonensis Sugim.	0.999978	Rubus hakonensis Franch. et Sav.	2.22908e-05	Rubus buergeri Miq.	1.27306e-08	Fallopia japonica (Houtt.) Ronse Decr. var. japonica	3.38562e-09	Circaea cordata Royle	2.17471e-09
$_C2131748.jpg	Rubus x pseudohakonensis Sugim.	Rubus x pseudohakonensis Sugim.	0.999942	Vigna angularis (Willd.) Ohwi et H.Ohashi var. nipponensis (Ohwi) Ohwi et H.Ohashi	4.65199e-05	Rubus hakonensis Franch. et Sav.	8.52334e-06	Rubus buergeri Miq.	2.38557e-06	Pueraria lobata (Willd.) Ohwi subsp. lobata	4.10957e-07
C2131710.jpg	Rubus x pseudohakonensis Sugim.	Rubus x pseudohakonensis Sugim.	1	Ampelopsis glandulosa (Wall.) Momiy. var. heterophylla (Thunb.) Momiy.	4.26577e-09	Rubus buergeri Miq.	3.25224e-10	Clematis terniflora DC.	1.819e-10	Rubus hakonensis Franch. et Sav.	5.327e-11
C2131779.jpg	Rubus x pseudohakonensis Sugim.	Rubus x pseudohakonensis Sugim.	1	Rubus palmatus Thunb. var. coptophyllus (A.Gray) Kuntze ex Koidz.	2.63613e-09	Rubus hakonensis Franch. et Sav.	1.35778e-09	Parasenecio farfarifolius (Siebold et Zucc.) H.Koyama var. farfarifolius	6.13467e-10	Ampelopsis glandulosa (Wall.) Momiy. var. heterophylla (Thunb.) Momiy.	8.99661e-11
C2131772.jpg	Rubus x pseudohakonensis Sugim.	Rubus x pseudohakonensis Sugim.	0.999998	Rubus hakonensis Franch. et Sav.	1.95772e-06	Ampelopsis glandulosa (Wall.) Momiy. var. heterophylla (Thunb.) Momiy.	6.26281e-10	Fallopia japonica (Houtt.) Ronse Decr. var. japonica	1.22259e-10	Parasenecio farfarifolius (Siebold et Zucc.) H.Koyama var. farfarifolius	2.69154e-11
$_C2131770.jpg	Rubus x pseudohakonensis Sugim.	Rubus x pseudohakonensis Sugim.	1	Rubus buergeri Miq.	3.60285e-08	Rubus hakonensis Franch. et Sav.	5.60818e-09	Ampelopsis glandulosa (Wall.) Momiy. var. heterophylla (Thunb.) Momiy.	1.8693e-10	Urena lobata L. subsp. lobata	1.12792e-10
$_C2131705.jpg	Rubus x pseudohakonensis Sugim.	Rubus x pseudohakonensis Sugim.	0.999997	Rubus hakonensis Franch. et Sav.	3.42426e-06	Xanthium orientale L. subsp. orientale	1.34252e-08	Rubus palmatus Thunb. var. coptophyllus (A.Gray) Kuntze ex Koidz.	5.30527e-09	Rubus buergeri Miq.	3.13666e-09
C2131782.jpg	Rubus x pseudohakonensis Sugim.	Rubus x pseudohakonensis Sugim.	0.999541	Rubus hakonensis Franch. et Sav.	0.000458918	Parasenecio farfarifolius (Siebold et Zucc.) H.Koyama var. farfarifolius	5.62062e-09	Rubus buergeri Miq.	1.31455e-10	Hylodesmum podocarpum (DC.) H.Ohashi & R.R.Mill subsp. fallax (Schindl.) H.Ohashi & R.R.Mill	4.51843e-11
$_C2131719.jpg	Rubus x pseudohakonensis Sugim.	Rubus x pseudohakonensis Sugim.	1	Corylopsis gotoana Makino	5.63721e-09	Ampelopsis glandulosa (Wall.) Momiy. var. heterophylla (Thunb.) Momiy.	5.14375e-09	Vitis coignetiae Pulliat ex Planch.	1.8633e-09	Fallopia japonica (Houtt.) Ronse Decr. var. japonica	7.16622e-10
C2131695.jpg	Rubus x pseudohakonensis Sugim.	Rubus x pseudohakonensis Sugim.	0.999997	Rubus palmatus Thunb. var. coptophyllus (A.Gray) Kuntze ex Koidz.	2.14286e-06	Fallopia japonica (Houtt.) Ronse Decr. var. japonica	6.75381e-07	Acer crataegifolium Siebold et Zucc.	9.82359e-08	Ampelopsis glandulosa (Wall.) Momiy. var. heterophylla (Thunb.) Momiy.	3.46617e-08
00016132.jpg	Rubus x pseudohakonensis Sugim.	Rubus buergeri Miq.	0.746626	Rubus hakonensis Franch. et Sav.	0.205904	Rubus sieboldii Blume	0.0347891	Rubus x pseudohakonensis Sugim.	0.0126696	Xanthium orientale L. subsp. orientale	9.25746e-06
C2131714.jpg	Rubus x pseudohakonensis Sugim.	Rubus x pseudohakonensis Sugim.	0.999512	Rubus hakonensis Franch. et Sav.	0.000487348	Ampelopsis glandulosa (Wall.) Momiy. var. heterophylla (Thunb.) Momiy.	3.46361e-07	Parasenecio farfarifolius (Siebold et Zucc.) H.Koyama var. farfarifolius	1.27743e-07	Pueraria lobata (Willd.) Ohwi subsp. lobata	4.04644e-08
$_C2131779.jpg	Rubus x pseudohakonensis Sugim.	Rubus x pseudohakonensis Sugim.	1	Rubus palmatus Thunb. var. coptophyllus (A.Gray) Kuntze ex Koidz.	2.63613e-09	Rubus hakonensis Franch. et Sav.	1.35778e-09	Parasenecio farfarifolius (Siebold et Zucc.) H.Koyama var. farfarifolius	6.13467e-10	Ampelopsis glandulosa (Wall.) Momiy. var. heterophylla (Thunb.) Momiy.	8.99661e-11
$_C2131695.jpg	Rubus x pseudohakonensis Sugim.	Rubus x pseudohakonensis Sugim.	0.999997	Rubus palmatus Thunb. var. coptophyllus (A.Gray) Kuntze ex Koidz.	2.14286e-06	Fallopia japonica (Houtt.) Ronse Decr. var. japonica	6.75381e-07	Acer crataegifolium Siebold et Zucc.	9.82359e-08	Ampelopsis glandulosa (Wall.) Momiy. var. heterophylla (Thunb.) Momiy.	3.46617e-08
$_C2131720.jpg	Rubus x pseudohakonensis Sugim.	Rubus x pseudohakonensis Sugim.	1	Pueraria lobata (Willd.) Ohwi subsp. lobata	2.83815e-08	Circaea cordata Royle	2.2761e-09	Rubus hakonensis Franch. et Sav.	1.04585e-09	Xanthium orientale L. subsp. orientale	2.13911e-10
$_C2131691.jpg	Rubus x pseudohakonensis Sugim.	Rubus x pseudohakonensis Sugim.	1	Rubus hakonensis Franch. et Sav.	2.55632e-07	Ampelopsis glandulosa (Wall.) Momiy. var. heterophylla (Thunb.) Momiy.	7.56597e-08	Acer crataegifolium Siebold et Zucc.	1.01581e-08	Rhynchosia acuminatifolia Makino	5.00876e-09
C2131735.jpg	Rubus x pseudohakonensis Sugim.	Rubus x pseudohakonensis Sugim.	1	Rubus pectinellus Maxim.	1.95369e-10	Rubus buergeri Miq.	5.04734e-13	Fallopia japonica (Houtt.) Ronse Decr. var. japonica	4.02587e-13	Rubus hakonensis Franch. et Sav.	1.64696e-13
$_C2131742.jpg	Rubus x pseudohakonensis Sugim.	Rubus x pseudohakonensis Sugim.	1	Ampelopsis glandulosa (Wall.) Momiy. var. heterophylla (Thunb.) Momiy.	1.17306e-08	Rubus hakonensis Franch. et Sav.	8.29576e-10	Mallotus japonicus (L.f.) M_ll.Arg.	4.51404e-10	Acer crataegifolium Siebold et Zucc.	1.68283e-10
$_C2131714.jpg	Rubus x pseudohakonensis Sugim.	Rubus x pseudohakonensis Sugim.	0.999512	Rubus hakonensis Franch. et Sav.	0.000487348	Ampelopsis glandulosa (Wall.) Momiy. var. heterophylla (Thunb.) Momiy.	3.46361e-07	Parasenecio farfarifolius (Siebold et Zucc.) H.Koyama var. farfarifolius	1.27743e-07	Pueraria lobata (Willd.) Ohwi subsp. lobata	4.04644e-08
C2131724.jpg	Rubus x pseudohakonensis Sugim.	Rubus x pseudohakonensis Sugim.	0.999999	Rubus hakonensis Franch. et Sav.	1.13242e-06	Corylopsis gotoana Makino	6.61397e-10	Ampelopsis glandulosa (Wall.) Momiy. var. heterophylla (Thunb.) Momiy.	1.31408e-11	Rubus crataegifolius Bunge	8.72153e-12
$_C2131762.jpg	Rubus x pseudohakonensis Sugim.	Rubus x pseudohakonensis Sugim.	0.999996	Rubus hakonensis Franch. et Sav.	3.66945e-06	Ampelopsis glandulosa (Wall.) Momiy. var. heterophylla (Thunb.) Momiy.	4.54239e-08	Trichosanthes cucumeroides (Ser.) Maxim. ex Franch. et Sav.	2.20894e-08	Corylopsis gotoana Makino	3.33562e-09
C2131711.jpg	Rubus x pseudohakonensis Sugim.	Rubus x pseudohakonensis Sugim.	0.999999	Corylopsis gotoana Makino	4.26265e-07	Rubus subcrataegifolius (H.L_v. et Vaniot) H.L_v.	3.07095e-07	Ampelopsis glandulosa (Wall.) Momiy. var. heterophylla (Thunb.) Momiy.	2.19993e-07	Rubus phoenicolasius Maxim.	1.75636e-07
C2131778.jpg	Rubus x pseudohakonensis Sugim.	Rubus x pseudohakonensis Sugim.	1	Rubus hakonensis Franch. et Sav.	2.17109e-07	Rubus crataegifolius Bunge	3.51531e-08	Corylopsis gotoana Makino	2.81406e-08	Fallopia japonica (Houtt.) Ronse Decr. var. japonica	1.77091e-10
1113165.JPG	Thelypteris acuminata (Houtt.) C.V.Morton x T. parasitica (L.) Tardieu	Thelypteris acuminata (Houtt.) C.V.Morton x T. parasitica (L.) Tardieu	0.938249	Dryopteris cycadina (Franch. et Sav.) C.Chr.	0.0615682	Thelypteris taiwanensis (C.Chr.) K.Iwats.	0.000155948	Dryopteris commixta Tagawa	7.75643e-06	Cibotium barometz (L.) J.Sm.	7.38626e-06
1161776.JPG	Thelypteris acuminata (Houtt.) C.V.Morton x T. parasitica (L.) Tardieu	Thelypteris acuminata (Houtt.) C.V.Morton x T. parasitica (L.) Tardieu	0.999983	Thelypteris parasitica (L.) Tardieu	1.71488e-05	Plagiogyria x wakabae Sa.Kurata ex Nakaike	2.93158e-08	Schizocodon soldanelloides Siebold et Zucc. var. magnus (Makino) H.Hara	4.13083e-09	Deparia petersenii (Kunze) M.Kato	2.01417e-09
227972.jpg	Thelypteris acuminata (Houtt.) C.V.Morton x T. parasitica (L.) Tardieu	Thelypteris acuminata (Houtt.) C.V.Morton x T. parasitica (L.) Tardieu	0.999963	Thelypteris japonica (Baker) Ching	3.13779e-05	Thelypteris parasitica (L.) Tardieu	5.77391e-06	Patis coreana (Honda) Ohwi	1.2875e-08	Thelypteris acuminata (Houtt.) C.V.Morton	1.13306e-08
382033.jpg	Thelypteris acuminata (Houtt.) C.V.Morton x T. parasitica (L.) Tardieu	Thelypteris acuminata (Houtt.) C.V.Morton x T. parasitica (L.) Tardieu	0.99999	Thelypteris parasitica (L.) Tardieu	5.70291e-06	Plagiogyria x wakabae Sa.Kurata ex Nakaike	4.41867e-06	Chrysosplenium macrostemon Maxim. var. macrostemon	1.26744e-07	Schizocodon soldanelloides Siebold et Zucc. var. magnus (Makino) H.Hara	5.42506e-09
297259.jpg	Thelypteris acuminata (Houtt.) C.V.Morton x T. parasitica (L.) Tardieu	Thelypteris acuminata (Houtt.) C.V.Morton x T. parasitica (L.) Tardieu	1	Thelypteris parasitica (L.) Tardieu	1.52421e-07	Thelypteris taiwanensis (C.Chr.) K.Iwats.	3.65659e-08	Thelypteris interrupta (Willd.) K.Iwats.	1.8126e-09	Dryopteris cycadina (Franch. et Sav.) C.Chr.	1.66048e-09
1036154.JPG	Thelypteris acuminata (Houtt.) C.V.Morton x T. parasitica (L.) Tardieu	Thelypteris acuminata (Houtt.) C.V.Morton x T. parasitica (L.) Tardieu	0.999985	Thelypteris parasitica (L.) Tardieu	1.53092e-05	Thelypteris quelpaertensis (Christ) Ching	2.11406e-07	Diplazium hachijoense Nakai	8.10572e-09	Plagiogyria x wakabae Sa.Kurata ex Nakaike	2.20036e-09
506194.jpg	Thelypteris acuminata (Houtt.) C.V.Morton x T. parasitica (L.) Tardieu	Thelypteris acuminata (Houtt.) C.V.Morton x T. parasitica (L.) Tardieu	1	Thelypteris acuminata (Houtt.) C.V.Morton	4.37391e-10	Thelypteris parasitica (L.) Tardieu	4.43928e-11	Thelypteris esquirolii (Christ) Ching	1.33029e-12	Thelypteris taiwanensis (C.Chr.) K.Iwats.	1.8501e-13
1161769.JPG	Thelypteris acuminata (Houtt.) C.V.Morton x T. parasitica (L.) Tardieu	Thelypteris acuminata (Houtt.) C.V.Morton x T. parasitica (L.) Tardieu	1	Thelypteris acuminata (Houtt.) C.V.Morton	1.7605e-10	Thelypteris parasitica (L.) Tardieu	1.10418e-10	Thelypteris japonica (Baker) Ching	2.29562e-12	Rubus hirsutus Thunb.	7.23979e-14
1170355.JPG	Thelypteris acuminata (Houtt.) C.V.Morton x T. parasitica (L.) Tardieu	Thelypteris acuminata (Houtt.) C.V.Morton x T. parasitica (L.) Tardieu	1	Thelypteris acuminata (Houtt.) C.V.Morton	2.0747e-07	Osmunda banksiifolia (C.Presl) Kuhn	2.90303e-11	Thelypteris parasitica (L.) Tardieu	1.78944e-11	Thelypteris interrupta (Willd.) K.Iwats.	8.87627e-12
1036170.JPG	Thelypteris acuminata (Houtt.) C.V.Morton x T. parasitica (L.) Tardieu	Thelypteris acuminata (Houtt.) C.V.Morton x T. parasitica (L.) Tardieu	1	Plagiogyria x wakabae Sa.Kurata ex Nakaike	1.67552e-07	Deparia x birii Fraser-Jenk.	4.92891e-09	Microlepia marginata (Panzer) C.Chr.	2.79529e-09	Thelypteris acuminata (Houtt.) C.V.Morton	1.82245e-09
1161773.JPG	Thelypteris acuminata (Houtt.) C.V.Morton x T. parasitica (L.) Tardieu	Thelypteris acuminata (Houtt.) C.V.Morton x T. parasitica (L.) Tardieu	0.999984	Thelypteris esquirolii (Christ) Ching	1.45698e-05	Cibotium barometz (L.) J.Sm.	6.87702e-07	Thelypteris parasitica (L.) Tardieu	2.42299e-07	Diplazium virescens Kunze	1.1608e-07
1112758.JPG	Thelypteris acuminata (Houtt.) C.V.Morton x T. parasitica (L.) Tardieu	Thelypteris acuminata (Houtt.) C.V.Morton x T. parasitica (L.) Tardieu	0.999999	Thelypteris parasitica (L.) Tardieu	7.86321e-07	Diplazium hayatamae N.Ohta et M.Takamiya	6.4265e-08	Deparia dimorphophylla (Koidz.) M.Kato x D. pseudoconilii (Seriz.) Seriz.	1.41034e-08	Deparia lancea (Thunb.) Fraser-Jenk.	1.09069e-08
1170229.JPG	Thelypteris acuminata (Houtt.) C.V.Morton x T. parasitica (L.) Tardieu	Thelypteris acuminata (Houtt.) C.V.Morton x T. parasitica (L.) Tardieu	1	Thelypteris acuminata (Houtt.) C.V.Morton	6.75055e-10	Thelypteris esquirolii (Christ) Ching	5.52703e-11	Boehmeria japonica (L.f.) Miq. var. longispica (Steud.) Yahara	8.95016e-12	Thelypteris parasitica (L.) Tardieu	8.49831e-12
511369.jpg	Thelypteris acuminata (Houtt.) C.V.Morton x T. parasitica (L.) Tardieu	Thelypteris acuminata (Houtt.) C.V.Morton x T. parasitica (L.) Tardieu	1	Thelypteris acuminata (Houtt.) C.V.Morton	1.77292e-08	Plagiogyria x wakabae Sa.Kurata ex Nakaike	3.53843e-09	Microlepia marginata (Panzer) C.Chr.	5.65118e-10	Diplazium x okudairaeoides Sa.Kurata	2.3735e-10
132763.jpg	Thelypteris acuminata (Houtt.) C.V.Morton x T. parasitica (L.) Tardieu	Thelypteris acuminata (Houtt.) C.V.Morton x T. parasitica (L.) Tardieu	1	Plagiogyria x wakabae Sa.Kurata ex Nakaike	5.14982e-09	Weigela floribunda (Siebold et Zucc.) K.Koch	4.90936e-10	Fraxinus lanuginosa Koidz. f. serrata (Nakai) Murata	3.95859e-10	Thelypteris parasitica (L.) Tardieu	3.3961e-10
370437.jpg	Thelypteris acuminata (Houtt.) C.V.Morton x T. parasitica (L.) Tardieu	Thelypteris acuminata (Houtt.) C.V.Morton x T. parasitica (L.) Tardieu	1	Thelypteris parasitica (L.) Tardieu	3.83323e-08	Diplopterygium glaucum (Houtt.) Nakai	1.18239e-08	Cibotium barometz (L.) J.Sm.	4.40474e-09	Thelypteris japonica (Baker) Ching	3.24376e-09
506189.jpg	Thelypteris acuminata (Houtt.) C.V.Morton x T. parasitica (L.) Tardieu	Thelypteris acuminata (Houtt.) C.V.Morton x T. parasitica (L.) Tardieu	0.99989	Thelypteris parasitica (L.) Tardieu	0.000109454	Deparia petersenii (Kunze) M.Kato	2.82215e-07	Thelypteris acuminata (Houtt.) C.V.Morton	3.10394e-10	Diplazium mettenianum (Miq.) C.Chr.	2.74331e-10
1036153.JPG	Thelypteris acuminata (Houtt.) C.V.Morton x T. parasitica (L.) Tardieu	Thelypteris acuminata (Houtt.) C.V.Morton x T. parasitica (L.) Tardieu	0.999789	Euonymus alatus (Thunb.) Siebold var. alatus f. striatus (Thunb.) Makino	6.5432e-05	Weigela floribunda (Siebold et Zucc.) K.Koch	4.75976e-05	Deparia conilii (Franch. et Sav.) M.Kato x D. japonica (Thunb.) M.Kato	3.83305e-05	Plagiogyria x wakabae Sa.Kurata ex Nakaike	2.94013e-05
314707.jpg	Thelypteris acuminata (Houtt.) C.V.Morton x T. parasitica (L.) Tardieu	Thelypteris acuminata (Houtt.) C.V.Morton x T. parasitica (L.) Tardieu	0.999995	Thelypteris parasitica (L.) Tardieu	5.13301e-06	Deparia petersenii (Kunze) M.Kato	2.57754e-09	Plagiogyria x wakabae Sa.Kurata ex Nakaike	1.24469e-09	Schizocodon soldanelloides Siebold et Zucc. var. magnus (Makino) H.Hara	6.34375e-11
1188100.JPG	Thelypteris acuminata (Houtt.) C.V.Morton x T. parasitica (L.) Tardieu	Thelypteris acuminata (Houtt.) C.V.Morton x T. parasitica (L.) Tardieu	1	Thelypteris japonica (Baker) Ching	7.54557e-09	Plagiogyria x wakabae Sa.Kurata ex Nakaike	4.48355e-09	Thelypteris acuminata (Houtt.) C.V.Morton	2.53568e-09	Thelypteris parasitica (L.) Tardieu	1.39326e-09
1036150.JPG	Thelypteris acuminata (Houtt.) C.V.Morton x T. parasitica (L.) Tardieu	Thelypteris acuminata (Houtt.) C.V.Morton x T. parasitica (L.) Tardieu	1	Thelypteris parasitica (L.) Tardieu	9.51794e-10	Thelypteris acuminata (Houtt.) C.V.Morton	5.00311e-12	Deparia x birii Fraser-Jenk.	2.46414e-12	Thelypteris interrupta (Willd.) K.Iwats.	1.00071e-12
933130.jpg	Thelypteris acuminata (Houtt.) C.V.Morton x T. parasitica (L.) Tardieu	Thelypteris acuminata (Houtt.) C.V.Morton x T. parasitica (L.) Tardieu	0.999993	Thelypteris parasitica (L.) Tardieu	7.2445e-06	Thelypteris japonica (Baker) Ching	6.12067e-12	Cibotium barometz (L.) J.Sm.	3.94909e-12	Thelypteris esquirolii (Christ) Ching	2.34155e-12
937002.jpg	Thelypteris acuminata (Houtt.) C.V.Morton x T. parasitica (L.) Tardieu	Thelypteris acuminata (Houtt.) C.V.Morton x T. parasitica (L.) Tardieu	1	Thelypteris interrupta (Willd.) K.Iwats.	9.97767e-09	Thelypteris acuminata (Houtt.) C.V.Morton	2.74834e-09	Thelypteris parasitica (L.) Tardieu	1.53807e-09	Sagittaria aginashi Makino	7.94085e-10
1188108.JPG	Thelypteris acuminata (Houtt.) C.V.Morton x T. parasitica (L.) Tardieu	Thelypteris acuminata (Houtt.) C.V.Morton x T. parasitica (L.) Tardieu	0.999965	Thelypteris parasitica (L.) Tardieu	3.53019e-05	Thelypteris acuminata (Houtt.) C.V.Morton	1.20328e-07	Plagiogyria x wakabae Sa.Kurata ex Nakaike	5.58366e-08	Carex morrowii Boott	5.43654e-08
812492.jpg	Thelypteris acuminata (Houtt.) C.V.Morton x T. parasitica (L.) Tardieu	Thelypteris acuminata (Houtt.) C.V.Morton x T. parasitica (L.) Tardieu	1	Thelypteris esquirolii (Christ) Ching	3.3201e-09	Thelypteris parasitica (L.) Tardieu	2.15706e-09	Dryopteris cycadina (Franch. et Sav.) C.Chr.	6.43193e-10	Matteuccia struthiopteris (L.) Tod.	2.99436e-10
KAG128692.jpg	Thelypteris acuminata (Houtt.) C.V.Morton x T. parasitica (L.) Tardieu	Thelypteris parasitica (L.) Tardieu	0.999735	Thelypteris acuminata (Houtt.) C.V.Morton	0.000187781	Thelypteris acuminata (Houtt.) C.V.Morton x T. parasitica (L.) Tardieu	4.50603e-05	Thelypteris taiwanensis (C.Chr.) K.Iwats.	3.19585e-05	Microlepia x bipinnata (Makino) Y.Shimura	8.56007e-08
145467.jpg	Thelypteris acuminata (Houtt.) C.V.Morton x T. parasitica (L.) Tardieu	Thelypteris acuminata (Houtt.) C.V.Morton x T. parasitica (L.) Tardieu	0.971187	Thelypteris parasitica (L.) Tardieu	0.0288094	Thelypteris quelpaertensis (Christ) Ching	2.78021e-06	Diplazium hachijoense Nakai	1.12102e-06	Cibotium barometz (L.) J.Sm.	5.50641e-08
519429.jpg	Thelypteris acuminata (Houtt.) C.V.Morton x T. parasitica (L.) Tardieu	Thelypteris acuminata (Houtt.) C.V.Morton x T. parasitica (L.) Tardieu	1	Thelypteris parasitica (L.) Tardieu	1.77197e-08	Thelypteris acuminata (Houtt.) C.V.Morton	1.58409e-10	Thelypteris esquirolii (Christ) Ching	1.12524e-10	Thelypteris interrupta (Willd.) K.Iwats.	9.01415e-11
225519.jpg	Thelypteris acuminata (Houtt.) C.V.Morton x T. parasitica (L.) Tardieu	Thelypteris acuminata (Houtt.) C.V.Morton x T. parasitica (L.) Tardieu	0.999813	Thelypteris japonica (Baker) Ching	0.000184854	Deparia x birii Fraser-Jenk.	1.2644e-06	Carex japonica Thunb.	1.80187e-07	Polystichum x suginoi Sa.Kurata	9.29146e-08
1188086.JPG	Thelypteris acuminata (Houtt.) C.V.Morton x T. parasitica (L.) Tardieu	Thelypteris acuminata (Houtt.) C.V.Morton x T. parasitica (L.) Tardieu	1	Thelypteris parasitica (L.) Tardieu	2.02746e-08	Plagiogyria x wakabae Sa.Kurata ex Nakaike	1.43984e-10	Thelypteris acuminata (Houtt.) C.V.Morton	1.3311e-10	Deparia x birii Fraser-Jenk.	1.16782e-10
763344.jpg	Thelypteris acuminata (Houtt.) C.V.Morton x T. parasitica (L.) Tardieu	Thelypteris pozoi (Lag.) C.V.Morton subsp. mollissima (Fisch. ex Kunze) C.V.Morton	0.920583	Thelypteris acuminata (Houtt.) C.V.Morton x T. parasitica (L.) Tardieu	0.0223519	Thelypteris parasitica (L.) Tardieu	0.0174354	Athyrium yokoscense (Franch. et Sav.) Christ	0.0146547	Pteris boninensis H.Ohba	0.0111332
9544246.JPG	Thelypteris acuminata (Houtt.) C.V.Morton x T. parasitica (L.) Tardieu	Thelypteris acuminata (Houtt.) C.V.Morton x T. parasitica (L.) Tardieu	0.835051	Thelypteris parasitica (L.) Tardieu	0.164948	Thelypteris esquirolii (Christ) Ching	5.801e-07	Thelypteris japonica (Baker) Ching	6.38896e-08	Thelypteris quelpaertensis (Christ) Ching	7.46164e-10
394873.jpg	Thelypteris acuminata (Houtt.) C.V.Morton x T. parasitica (L.) Tardieu	Thelypteris acuminata (Houtt.) C.V.Morton x T. parasitica (L.) Tardieu	1	Thelypteris parasitica (L.) Tardieu	1.86687e-08	Cibotium barometz (L.) J.Sm.	5.8852e-11	Thelypteris esquirolii (Christ) Ching	1.0163e-12	Fraxinus lanuginosa Koidz. f. serrata (Nakai) Murata	9.65241e-13
1170285.JPG	Thelypteris acuminata (Houtt.) C.V.Morton x T. parasitica (L.) Tardieu	Thelypteris acuminata (Houtt.) C.V.Morton x T. parasitica (L.) Tardieu	1	Thelypteris acuminata (Houtt.) C.V.Morton	9.48436e-10	Pentarhizidium orientale (Hook.) Hayata	1.18002e-10	Thelypteris esquirolii (Christ) Ching	6.18578e-11	Thelypteris interrupta (Willd.) K.Iwats.	5.47334e-11
1170358.JPG	Thelypteris acuminata (Houtt.) C.V.Morton x T. parasitica (L.) Tardieu	Thelypteris acuminata (Houtt.) C.V.Morton x T. parasitica (L.) Tardieu	1	Thelypteris parasitica (L.) Tardieu	1.67876e-11	Thelypteris acuminata (Houtt.) C.V.Morton	4.8383e-12	Plagiogyria x wakabae Sa.Kurata ex Nakaike	1.57328e-13	Miscanthus tinctorius (Steud.) Hack.	7.95611e-14
831890.jpg	Thelypteris japonica (Baker) Ching x T. musashiensis (Hiyama) Nakato, Sahashi et M.Kato	Thelypteris japonica (Baker) Ching	0.968	Thelypteris japonica (Baker) Ching x T. musashiensis (Hiyama) Nakato, Sahashi et M.Kato	0.0319901	Thelypteris japonica (Baker) Ching f. viridescens (Makino) H.It_	9.19431e-06	Thelypteris acuminata (Houtt.) C.V.Morton x T. parasitica (L.) Tardieu	2.02395e-07	Sparganium subglobosum Morong	1.29949e-07
1133843.JPG	Thelypteris japonica (Baker) Ching x T. musashiensis (Hiyama) Nakato, Sahashi et M.Kato	Thelypteris japonica (Baker) Ching x T. musashiensis (Hiyama) Nakato, Sahashi et M.Kato	1	Thelypteris japonica (Baker) Ching	1.62115e-08	Thelypteris japonica (Baker) Ching f. viridescens (Makino) H.It_	1.28799e-08	Thelypteris pozoi (Lag.) C.V.Morton subsp. mollissima (Fisch. ex Kunze) C.V.Morton	1.53319e-11	Deparia pycnosora (Christ) M.Kato	1.49722e-11
1133720.JPG	Thelypteris japonica (Baker) Ching x T. musashiensis (Hiyama) Nakato, Sahashi et M.Kato	Thelypteris japonica (Baker) Ching x T. musashiensis (Hiyama) Nakato, Sahashi et M.Kato	0.999998	Thelypteris japonica (Baker) Ching f. viridescens (Makino) H.It_	1.56574e-06	Thelypteris japonica (Baker) Ching	1.63682e-07	Thelypteris pozoi (Lag.) C.V.Morton subsp. mollissima (Fisch. ex Kunze) C.V.Morton	8.70521e-08	Thelypteris musashiensis (Hiyama) Nakato, Sahashi et M.Kato	1.17377e-09
424244.jpg	Thelypteris japonica (Baker) Ching x T. musashiensis (Hiyama) Nakato, Sahashi et M.Kato	Thelypteris japonica (Baker) Ching x T. musashiensis (Hiyama) Nakato, Sahashi et M.Kato	0.999678	Thelypteris japonica (Baker) Ching	0.000321596	Thelypteris japonica (Baker) Ching f. viridescens (Makino) H.It_	2.03082e-08	Thelypteris musashiensis (Hiyama) Nakato, Sahashi et M.Kato	1.5213e-10	Deparia pycnosora (Christ) M.Kato	1.44324e-10
831715.jpg	Thelypteris japonica (Baker) Ching x T. musashiensis (Hiyama) Nakato, Sahashi et M.Kato	Thelypteris japonica (Baker) Ching x T. musashiensis (Hiyama) Nakato, Sahashi et M.Kato	1	Thelypteris japonica (Baker) Ching	2.83549e-07	Cyathea spinulosa Wall. ex Hook.	1.89043e-08	Deparia okuboana (Makino) M.Kato	9.90992e-09	Deparia jiulungensis (Ching) Z.R.Wang var. albosquamata (M.Kato) Z.R.Wang	9.0005e-09
929576.jpg	Thelypteris japonica (Baker) Ching x T. musashiensis (Hiyama) Nakato, Sahashi et M.Kato	Thelypteris japonica (Baker) Ching x T. musashiensis (Hiyama) Nakato, Sahashi et M.Kato	0.999935	Thelypteris japonica (Baker) Ching	6.49708e-05	Thelypteris japonica (Baker) Ching f. viridescens (Makino) H.It_	1.34451e-07	Microlepia marginata (Panzer) C.Chr.	2.81202e-08	Zostera marina L.	5.19035e-09
1025548.JPG	Thelypteris japonica (Baker) Ching x T. musashiensis (Hiyama) Nakato, Sahashi et M.Kato	Thelypteris japonica (Baker) Ching x T. musashiensis (Hiyama) Nakato, Sahashi et M.Kato	0.999195	Thelypteris glanduligera (Kunze) Ching	0.000638912	Thelypteris japonica (Baker) Ching f. viridescens (Makino) H.It_	0.000157289	Thelypteris japonica (Baker) Ching	7.44061e-06	Cibotium barometz (L.) J.Sm.	6.81113e-07
763782.jpg	Thelypteris japonica (Baker) Ching x T. musashiensis (Hiyama) Nakato, Sahashi et M.Kato	Thelypteris japonica (Baker) Ching x T. musashiensis (Hiyama) Nakato, Sahashi et M.Kato	1	Deparia okuboana (Makino) M.Kato	2.30093e-08	Pteris fauriei Hieron.	1.34104e-08	Thelypteris japonica (Baker) Ching	1.28873e-08	Thelypteris japonica (Baker) Ching f. viridescens (Makino) H.It_	3.46108e-09
1133721.JPG	Thelypteris japonica (Baker) Ching x T. musashiensis (Hiyama) Nakato, Sahashi et M.Kato	Thelypteris japonica (Baker) Ching x T. musashiensis (Hiyama) Nakato, Sahashi et M.Kato	0.999991	Thelypteris japonica (Baker) Ching	8.34975e-06	Thelypteris japonica (Baker) Ching f. viridescens (Makino) H.It_	3.98675e-07	Deparia okuboana (Makino) M.Kato	2.98244e-08	Microlepia x bipinnata (Makino) Y.Shimura	2.6854e-09
1045683.JPG	Thelypteris japonica (Baker) Ching x T. musashiensis (Hiyama) Nakato, Sahashi et M.Kato	Thelypteris japonica (Baker) Ching x T. musashiensis (Hiyama) Nakato, Sahashi et M.Kato	0.999993	Thelypteris japonica (Baker) Ching	6.93429e-06	Cyathea spinulosa Wall. ex Hook.	3.4634e-07	Deparia pycnosora (Christ) M.Kato	7.52683e-09	Cyathea lepifera (J.Sm.) Copel.	5.09116e-09
435238.jpg	Thelypteris japonica (Baker) Ching x T. musashiensis (Hiyama) Nakato, Sahashi et M.Kato	Thelypteris japonica (Baker) Ching x T. musashiensis (Hiyama) Nakato, Sahashi et M.Kato	0.999979	Thelypteris musashiensis (Hiyama) Nakato, Sahashi et M.Kato	1.34526e-05	Thelypteris japonica (Baker) Ching f. viridescens (Makino) H.It_	5.21753e-06	Thelypteris japonica (Baker) Ching	2.31564e-06	Persicaria thunbergii (Siebold et Zucc.) H.Gross var. thunbergii	3.35219e-09
333387.jpg	Thelypteris japonica (Baker) Ching x T. musashiensis (Hiyama) Nakato, Sahashi et M.Kato	Thelypteris japonica (Baker) Ching	0.9913	Thelypteris japonica (Baker) Ching x T. musashiensis (Hiyama) Nakato, Sahashi et M.Kato	0.00870031	Thelypteris musashiensis (Hiyama) Nakato, Sahashi et M.Kato	7.64718e-08	Thelypteris japonica (Baker) Ching f. viridescens (Makino) H.It_	5.92402e-09	Thelypteris glanduligera (Kunze) Ching	5.6987e-09
543245.jpg	Thelypteris japonica (Baker) Ching x T. musashiensis (Hiyama) Nakato, Sahashi et M.Kato	Thelypteris japonica (Baker) Ching x T. musashiensis (Hiyama) Nakato, Sahashi et M.Kato	1	Thelypteris japonica (Baker) Ching	3.48491e-11	Thelypteris musashiensis (Hiyama) Nakato, Sahashi et M.Kato	9.23442e-12	Cyathea spinulosa Wall. ex Hook.	1.22595e-12	Deparia pycnosora (Christ) M.Kato	7.09727e-13
514479.jpg	Thelypteris japonica (Baker) Ching x T. musashiensis (Hiyama) Nakato, Sahashi et M.Kato	Thelypteris japonica (Baker) Ching x T. musashiensis (Hiyama) Nakato, Sahashi et M.Kato	1	Microlepia marginata (Panzer) C.Chr.	8.15515e-09	Thelypteris glanduligera (Kunze) Ching	6.90756e-09	Thelypteris pozoi (Lag.) C.V.Morton subsp. mollissima (Fisch. ex Kunze) C.V.Morton	4.47864e-09	Microlepia x bipinnata (Makino) Y.Shimura	3.10581e-09
1152618.JPG	Thelypteris japonica (Baker) Ching x T. musashiensis (Hiyama) Nakato, Sahashi et M.Kato	Thelypteris japonica (Baker) Ching x T. musashiensis (Hiyama) Nakato, Sahashi et M.Kato	0.999999	Pteris oshimensis Hieron.	7.83661e-07	Thelypteris japonica (Baker) Ching f. viridescens (Makino) H.It_	4.90628e-08	Thelypteris japonica (Baker) Ching	3.70678e-08	Pteris fauriei Hieron.	1.18174e-08
929580.jpg	Thelypteris japonica (Baker) Ching x T. musashiensis (Hiyama) Nakato, Sahashi et M.Kato	Thelypteris japonica (Baker) Ching x T. musashiensis (Hiyama) Nakato, Sahashi et M.Kato	0.997691	Thelypteris japonica (Baker) Ching	0.00230075	Thelypteris japonica (Baker) Ching f. viridescens (Makino) H.It_	5.78863e-06	Thelypteris musashiensis (Hiyama) Nakato, Sahashi et M.Kato	1.62962e-06	Persicaria japonica (Meisn.) Nakai ex Ohki var. japonica	2.02536e-07
1133857.JPG	Thelypteris japonica (Baker) Ching x T. musashiensis (Hiyama) Nakato, Sahashi et M.Kato	Thelypteris japonica (Baker) Ching x T. musashiensis (Hiyama) Nakato, Sahashi et M.Kato	0.999961	Thelypteris japonica (Baker) Ching	3.76556e-05	Microlepia x bipinnata (Makino) Y.Shimura	1.637e-06	Microlepia strigosa (Thunb.) C.Presl	2.90361e-08	Deparia okuboana (Makino) M.Kato	2.81719e-08
423264.jpg	Thelypteris japonica (Baker) Ching x T. musashiensis (Hiyama) Nakato, Sahashi et M.Kato	Thelypteris japonica (Baker) Ching x T. musashiensis (Hiyama) Nakato, Sahashi et M.Kato	0.999908	Thelypteris japonica (Baker) Ching	9.18532e-05	Microlepia marginata (Panzer) C.Chr.	1.47865e-08	Dryopteris cycadina (Franch. et Sav.) C.Chr.	1.35261e-08	Microlepia strigosa (Thunb.) C.Presl	3.68602e-09
1159818.JPG	Thelypteris japonica (Baker) Ching x T. musashiensis (Hiyama) Nakato, Sahashi et M.Kato	Thelypteris japonica (Baker) Ching x T. musashiensis (Hiyama) Nakato, Sahashi et M.Kato	1	Thelypteris japonica (Baker) Ching	1.74301e-08	Deparia pycnosora (Christ) M.Kato	1.49581e-10	Thelypteris musashiensis (Hiyama) Nakato, Sahashi et M.Kato	3.40537e-11	Thelypteris glanduligera (Kunze) Ching	2.784e-11
1042092.JPG	Thelypteris japonica (Baker) Ching x T. musashiensis (Hiyama) Nakato, Sahashi et M.Kato	Thelypteris japonica (Baker) Ching x T. musashiensis (Hiyama) Nakato, Sahashi et M.Kato	1	Thelypteris japonica (Baker) Ching	8.58588e-09	Thelypteris musashiensis (Hiyama) Nakato, Sahashi et M.Kato	4.54477e-09	Thelypteris japonica (Baker) Ching f. viridescens (Makino) H.It_	8.361e-10	Pteris oshimensis Hieron.	1.23087e-10
432950.jpg	Thelypteris japonica (Baker) Ching x T. musashiensis (Hiyama) Nakato, Sahashi et M.Kato	Thelypteris japonica (Baker) Ching x T. musashiensis (Hiyama) Nakato, Sahashi et M.Kato	0.999949	Thelypteris japonica (Baker) Ching	5.07299e-05	Pteris oshimensis Hieron.	1.23756e-09	Eriocaulon decemflorum Maxim.	2.20362e-10	Microlepia x bipinnata (Makino) Y.Shimura	5.03452e-11
570769.jpg	Thelypteris japonica (Baker) Ching x T. musashiensis (Hiyama) Nakato, Sahashi et M.Kato	Thelypteris japonica (Baker) Ching x T. musashiensis (Hiyama) Nakato, Sahashi et M.Kato	0.990975	Thelypteris japonica (Baker) Ching	0.00900236	Thelypteris japonica (Baker) Ching f. viridescens (Makino) H.It_	2.04052e-05	Thelypteris glanduligera (Kunze) Ching	1.20455e-06	Thelypteris musashiensis (Hiyama) Nakato, Sahashi et M.Kato	8.42196e-07
401536.jpg	Thelypteris japonica (Baker) Ching x T. musashiensis (Hiyama) Nakato, Sahashi et M.Kato	Thelypteris japonica (Baker) Ching x T. musashiensis (Hiyama) Nakato, Sahashi et M.Kato	0.999993	Diplazium hachijoense Nakai	4.58858e-06	Sonchus oleraceus L.	4.58101e-07	Thelypteris pozoi (Lag.) C.V.Morton subsp. mollissima (Fisch. ex Kunze) C.V.Morton	2.21409e-07	Thelypteris japonica (Baker) Ching f. viridescens (Makino) H.It_	1.95685e-07
1133832.JPG	Thelypteris japonica (Baker) Ching x T. musashiensis (Hiyama) Nakato, Sahashi et M.Kato	Thelypteris japonica (Baker) Ching x T. musashiensis (Hiyama) Nakato, Sahashi et M.Kato	1	Thelypteris japonica (Baker) Ching	8.80293e-09	Thelypteris japonica (Baker) Ching f. viridescens (Makino) H.It_	5.04143e-09	Deparia pycnosora (Christ) M.Kato	4.03632e-10	Thelypteris glanduligera (Kunze) Ching	2.23238e-10
1045392.JPG	Thelypteris japonica (Baker) Ching x T. musashiensis (Hiyama) Nakato, Sahashi et M.Kato	Thelypteris japonica (Baker) Ching x T. musashiensis (Hiyama) Nakato, Sahashi et M.Kato	1	Thelypteris japonica (Baker) Ching	4.57375e-08	Thelypteris japonica (Baker) Ching f. viridescens (Makino) H.It_	4.21015e-09	Luzula multiflora (Ehrh.) Lejeune	1.05837e-10	Pteris oshimensis Hieron.	1.03567e-10
1166280.JPG	Thelypteris japonica (Baker) Ching x T. musashiensis (Hiyama) Nakato, Sahashi et M.Kato	Thelypteris japonica (Baker) Ching x T. musashiensis (Hiyama) Nakato, Sahashi et M.Kato	1	Thelypteris japonica (Baker) Ching	9.0352e-08	Thelypteris japonica (Baker) Ching f. viridescens (Makino) H.It_	1.51286e-08	Cyathea spinulosa Wall. ex Hook.	2.08747e-11	Thelypteris musashiensis (Hiyama) Nakato, Sahashi et M.Kato	5.6727e-12
1133866.JPG	Thelypteris japonica (Baker) Ching x T. musashiensis (Hiyama) Nakato, Sahashi et M.Kato	Thelypteris japonica (Baker) Ching	0.99619	Thelypteris japonica (Baker) Ching x T. musashiensis (Hiyama) Nakato, Sahashi et M.Kato	0.00354015	Thelypteris glanduligera (Kunze) Ching	0.000241102	Thelypteris musashiensis (Hiyama) Nakato, Sahashi et M.Kato	2.58971e-05	Cyathea lepifera (J.Sm.) Copel.	8.83804e-07
1133780.JPG	Thelypteris japonica (Baker) Ching x T. musashiensis (Hiyama) Nakato, Sahashi et M.Kato	Thelypteris japonica (Baker) Ching x T. musashiensis (Hiyama) Nakato, Sahashi et M.Kato	0.999595	Thelypteris japonica (Baker) Ching	0.000404331	Thelypteris japonica (Baker) Ching f. viridescens (Makino) H.It_	8.86617e-07	Cassytha filiformis L.	1.3051e-07	Pteris fauriei Hieron.	1.63837e-08
543159.jpg	Thelypteris japonica (Baker) Ching x T. musashiensis (Hiyama) Nakato, Sahashi et M.Kato	Thelypteris japonica (Baker) Ching x T. musashiensis (Hiyama) Nakato, Sahashi et M.Kato	1	Deparia pycnosora (Christ) M.Kato	3.43065e-09	Lastrea thelypteris (L.) Bory	3.45567e-10	Thelypteris glanduligera (Kunze) Ching	1.39567e-10	Thelypteris japonica (Baker) Ching	4.50254e-11
427388.jpg	Thelypteris japonica (Baker) Ching x T. musashiensis (Hiyama) Nakato, Sahashi et M.Kato	Thelypteris japonica (Baker) Ching x T. musashiensis (Hiyama) Nakato, Sahashi et M.Kato	1	Thelypteris japonica (Baker) Ching	5.72944e-08	Thelypteris japonica (Baker) Ching f. viridescens (Makino) H.It_	1.27151e-09	Thelypteris musashiensis (Hiyama) Nakato, Sahashi et M.Kato	5.62037e-10	Thelypteris glanduligera (Kunze) Ching	7.48587e-11
1133750.JPG	Thelypteris japonica (Baker) Ching x T. musashiensis (Hiyama) Nakato, Sahashi et M.Kato	Thelypteris japonica (Baker) Ching x T. musashiensis (Hiyama) Nakato, Sahashi et M.Kato	0.999383	Thelypteris japonica (Baker) Ching	0.000612293	Thelypteris japonica (Baker) Ching f. viridescens (Makino) H.It_	3.3102e-06	Cassytha filiformis L.	1.01602e-06	Microlepia strigosa (Thunb.) C.Presl	5.19537e-08
424536.jpg	Thelypteris japonica (Baker) Ching x T. musashiensis (Hiyama) Nakato, Sahashi et M.Kato	Thelypteris japonica (Baker) Ching x T. musashiensis (Hiyama) Nakato, Sahashi et M.Kato	0.999994	Thelypteris japonica (Baker) Ching	3.63201e-06	Thelypteris japonica (Baker) Ching f. viridescens (Makino) H.It_	2.56988e-06	Bolbitis subcordata (Copel.) Ching	4.18854e-08	Diplazium hachijoense Nakai	1.81043e-09
194865.jpg	Thelypteris japonica (Baker) Ching x T. musashiensis (Hiyama) Nakato, Sahashi et M.Kato	Thelypteris japonica (Baker) Ching x T. musashiensis (Hiyama) Nakato, Sahashi et M.Kato	1	Thelypteris japonica (Baker) Ching	5.34154e-08	Thelypteris musashiensis (Hiyama) Nakato, Sahashi et M.Kato	2.88777e-09	Thelypteris japonica (Baker) Ching f. viridescens (Makino) H.It_	7.74049e-10	Miscanthus sinensis Andersson	6.51633e-11
FKSE10217.jpg	Viola hondoensis W.Becker et H.Boissieu	Viola hondoensis W.Becker et H.Boissieu	1	Viola verecunda A.Gray var. verecunda	4.25887e-09	Viola grypoceras A.Gray var. grypoceras	2.71397e-10	Ophiopogon japonicus (Thunb.) Ker Gawl.	1.95936e-10	Glechoma hederacea L. subsp. grandis (A.Gray) H.Hara	3.13036e-11
00024385.jpg	Viola hondoensis W.Becker et H.Boissieu	Viola hondoensis W.Becker et H.Boissieu	0.99999	Viola grypoceras A.Gray var. exilis (Miq.) Nakai	3.60472e-06	Trifolium repens L.	2.59631e-06	Glechoma hederacea L. subsp. grandis (A.Gray) H.Hara	1.99956e-06	Viola grypoceras A.Gray var. grypoceras	1.12361e-06
JPG018967.JPG	Viola hondoensis W.Becker et H.Boissieu	Viola iwagawae Makino	0.856781	Viola hondoensis W.Becker et H.Boissieu	0.142913	Viola keiskei Miq.	0.000258217	Eutrema japonicum (Miq.) Koidz.	3.63964e-05	Viola kusanoana Makino	6.05921e-06
JPG019053.JPG	Viola hondoensis W.Becker et H.Boissieu	Viola hondoensis W.Becker et H.Boissieu	0.999996	Viola iwagawae Makino	4.19997e-06	Viola keiskei Miq.	4.26302e-08	Centella asiatica (L.) Urb.	7.85481e-09	Agrostis clavata Trin. var. nukabo Ohwi	5.84154e-09
JPG018913.JPG	Viola hondoensis W.Becker et H.Boissieu	Viola hondoensis W.Becker et H.Boissieu	0.999833	Viola iwagawae Makino	0.000143188	Agrostis clavata Trin. var. clavata	1.46404e-05	Viola sieboldii Maxim.	8.86449e-06	Viola keiskei Miq.	5.99749e-07
FKSE2789.jpg	Viola hondoensis W.Becker et H.Boissieu	Viola hondoensis W.Becker et H.Boissieu	1	Viola keiskei Miq.	1.88035e-13	Asarum asperum F.Maek.	1.36333e-14	Cyperus nipponicus Franch. et Sav. var. nipponicus	3.32567e-15	Thelypteris musashiensis (Hiyama) Nakato, Sahashi et M.Kato	2.89304e-15
JPG019067.JPG	Viola hondoensis W.Becker et H.Boissieu	Viola hondoensis W.Becker et H.Boissieu	0.999906	Viola iwagawae Makino	4.89696e-05	Viola keiskei Miq.	4.47271e-05	Glycine max (L.) Merr. subsp. soja (Siebold et Zucc.) H.Ohashi	5.45106e-08	Eutrema japonicum (Miq.) Koidz.	3.57542e-08
JPG018973.JPG	Viola hondoensis W.Becker et H.Boissieu	Viola hondoensis W.Becker et H.Boissieu	0.999996	Viola iwagawae Makino	4.14291e-06	Viola keiskei Miq.	1.70641e-09	Agrostis clavata Trin. var. nukabo Ohwi	1.76598e-10	Agrostis clavata Trin. var. clavata	1.12661e-10
JPG019111.JPG	Viola hondoensis W.Becker et H.Boissieu	Viola hondoensis W.Becker et H.Boissieu	0.99999	Viola keiskei Miq.	3.5091e-06	Cyperus brevifolius (Rottb.) Hassk. var. brevifolius	2.86895e-06	Hosiea japonica Makino	1.06227e-06	Trifolium repens L.	9.98341e-07
00024388.jpg	Viola hondoensis W.Becker et H.Boissieu	Viola hondoensis W.Becker et H.Boissieu	0.99614	Cuscuta campestris Yuncker	0.00267092	Scutellaria muramatsui H.Hara	0.000633503	Calystegia soldanella (L.) R.Br.	0.000379296	Trifolium repens L.	3.46114e-05
FKSE52269.jpg	Viola hondoensis W.Becker et H.Boissieu	Viola hondoensis W.Becker et H.Boissieu	1	Trifolium repens L.	5.12417e-10	Glechoma hederacea L. subsp. grandis (A.Gray) H.Hara	5.06434e-10	Ajuga pygmaea A.Gray	1.17487e-10	Cuscuta campestris Yuncker	2.57981e-11
TRPM-P-958-1025-027.jpg	Viola hondoensis W.Becker et H.Boissieu	Viola hondoensis W.Becker et H.Boissieu	0.999969	Viola keiskei Miq.	2.82912e-05	Viola iwagawae Makino	1.85913e-06	Centella asiatica (L.) Urb.	4.23833e-07	Chrysosplenium japonicum (Maxim.) Makino	3.57737e-08
JPG019125.JPG	Viola hondoensis W.Becker et H.Boissieu	Viola hondoensis W.Becker et H.Boissieu	1	Viola iwagawae Makino	2.38523e-08	Viola keiskei Miq.	4.30385e-09	Viola japonica Langsd. ex DC.	1.51251e-10	Viola grypoceras A.Gray var. grypoceras	5.58537e-11
FKSE60868.jpg	Viola hondoensis W.Becker et H.Boissieu	Viola hondoensis W.Becker et H.Boissieu	0.9822	Viola phalacrocarpa Maxim.	0.0171564	Cardamine scutata Thunb.	0.000565705	Chrysosplenium japonicum (Maxim.) Makino	3.30613e-05	Cardamine occulta Hornem.	1.94992e-05
JPG018995.JPG	Viola hondoensis W.Becker et H.Boissieu	Viola hondoensis W.Becker et H.Boissieu	0.647511	Viola iwagawae Makino	0.350462	Nanocnide japonica Blume	0.00160409	Cyperus leptocarpus (F.Muell.) Bauters	0.000241005	Glycine max (L.) Merr. subsp. soja (Siebold et Zucc.) H.Ohashi	5.57125e-05
TRPM-PV-0001893.jpg	Viola hondoensis W.Becker et H.Boissieu	Viola hondoensis W.Becker et H.Boissieu	1	Scutellaria brachyspica Nakai et H.Hara	1.56515e-08	Asarum asperum F.Maek.	8.27935e-09	Persicaria thunbergii (Siebold et Zucc.) H.Gross var. thunbergii	4.97396e-09	Eutrema japonicum (Miq.) Koidz.	4.59765e-09
FKSE96159.jpg	Viola hondoensis W.Becker et H.Boissieu	Viola hondoensis W.Becker et H.Boissieu	0.999993	Viola keiskei Miq.	6.11324e-06	Viola grypoceras A.Gray var. grypoceras	5.15173e-07	Viola iwagawae Makino	9.80197e-09	Viola phalacrocarpa Maxim.	4.72452e-09
00024389.jpg	Viola hondoensis W.Becker et H.Boissieu	Viola hondoensis W.Becker et H.Boissieu	0.905125	Ainsliaea apiculata Sch.Bip.	0.0543479	Chrysosplenium kiotoense Ohwi	0.00936914	Scutellaria indica L. var. parvifolia (Makino) Makino	0.00907191	Arabis stelleri DC. var. japonica (A.Gray) F.Schmidt	0.00678384
FKSE52200.jpg	Viola hondoensis W.Becker et H.Boissieu	Viola hondoensis W.Becker et H.Boissieu	0.999764	Viola rossii Hemsl.	0.00019124	Viola vaginata Maxim.	1.81295e-05	Parnassia palustris L. var. palustris	1.70394e-05	Oxalis nipponica S.Aoki et J.Murata subsp. nipponica	7.79084e-06
JPG018907.JPG	Viola hondoensis W.Becker et H.Boissieu	Viola hondoensis W.Becker et H.Boissieu	0.999989	Viola iwagawae Makino	1.12195e-05	Glechoma hederacea L. subsp. grandis (A.Gray) H.Hara	4.25892e-08	Centella asiatica (L.) Urb.	1.4305e-08	Trifolium repens L.	5.7718e-09
JPG018935.JPG	Viola hondoensis W.Becker et H.Boissieu	Viola grypoceras A.Gray var. grypoceras	0.743911	Viola iwagawae Makino	0.255654	Viola hondoensis W.Becker et H.Boissieu	0.000418711	Viola ovato-oblonga (Miq.) Makino	9.55096e-06	Ixeris repens (L.) A.Gray	2.89674e-06
1306925.JPG	Viola hondoensis W.Becker et H.Boissieu	Viola rostrata Pursh subsp. japonica W.Becker et H.Boissieu	0.727959	Viola hondoensis W.Becker et H.Boissieu	0.171292	Viola grypoceras A.Gray var. grypoceras	0.0779025	Viola keiskei Miq.	0.02176	Viola yezoensis Maxim.	0.000799725
JPG018947.JPG	Viola hondoensis W.Becker et H.Boissieu	Viola hondoensis W.Becker et H.Boissieu	0.998213	Viola iwagawae Makino	0.00100065	Cyperus leptocarpus (F.Muell.) Bauters	0.000785249	Viola verecunda A.Gray var. verecunda	5.83706e-07	Chrysosplenium japonicum (Maxim.) Makino	2.7244e-07
JPG018925.JPG	Viola hondoensis W.Becker et H.Boissieu	Viola hondoensis W.Becker et H.Boissieu	0.998386	Viola iwagawae Makino	0.000898153	Ixeris repens (L.) A.Gray	0.000666731	Trifolium repens L.	2.67713e-05	Calystegia soldanella (L.) R.Br.	9.19219e-06
JPG019113.JPG	Viola hondoensis W.Becker et H.Boissieu	Viola hondoensis W.Becker et H.Boissieu	1	Hosiea japonica Makino	1.23423e-11	Epimedium sempervirens Nakai ex F.Maek.	2.37146e-12	Chrysosplenium japonicum (Maxim.) Makino	1.48745e-12	Trifolium repens L.	3.0814e-13
JPG018955.JPG	Viola hondoensis W.Becker et H.Boissieu	Viola hondoensis W.Becker et H.Boissieu	0.999437	Viola iwagawae Makino	0.000333909	Viola keiskei Miq.	0.000181985	Viola verecunda A.Gray var. verecunda	2.35793e-05	Viola kusanoana Makino	2.28416e-05
FKSE51116.jpg	Viola hondoensis W.Becker et H.Boissieu	Viola hondoensis W.Becker et H.Boissieu	0.999713	Trifolium repens L.	0.000279665	Chrysosplenium japonicum (Maxim.) Makino	3.82793e-06	Glechoma hederacea L. subsp. grandis (A.Gray) H.Hara	2.37957e-06	Ophiopogon japonicus (Thunb.) Ker Gawl.	6.1164e-07
JPG019137.JPG	Viola hondoensis W.Becker et H.Boissieu	Viola hondoensis W.Becker et H.Boissieu	0.999965	Viola keiskei Miq.	3.50414e-05	Viola japonica Langsd. ex DC.	1.44845e-07	Viola grypoceras A.Gray var. grypoceras	2.88567e-08	Vitis flexuosa Thunb.	2.59164e-08
JPG018991.JPG	Viola hondoensis W.Becker et H.Boissieu	Viola hondoensis W.Becker et H.Boissieu	0.999735	Viola iwagawae Makino	0.000265016	Viola keiskei Miq.	1.10163e-07	Glycine max (L.) Merr. subsp. soja (Siebold et Zucc.) H.Ohashi	8.09623e-10	Acalypha australis L.	4.11263e-10
FKSE51060.jpg	Viola hondoensis W.Becker et H.Boissieu	Viola hondoensis W.Becker et H.Boissieu	0.959928	Rubus pectinellus Maxim.	0.0234047	Brasenia schreberi J.F.Gmel.	0.016656	Viola keiskei Miq.	3.29453e-06	Smilax china L.	2.49668e-06
JPG019117.JPG	Viola hondoensis W.Becker et H.Boissieu	Viola hondoensis W.Becker et H.Boissieu	0.999995	Trifolium repens L.	3.80008e-06	Chrysosplenium macrostemon Maxim. var. macrostemon	9.1338e-07	Chrysosplenium kiotoense Ohwi	1.32872e-07	Schizocodon soldanelloides Siebold et Zucc. var. soldanelloides	9.68571e-08
00024386.jpg	Viola hondoensis W.Becker et H.Boissieu	Eutrema tenue (Miq.) Makino	0.433079	Viola hondoensis W.Becker et H.Boissieu	0.336677	Viola grypoceras A.Gray var. grypoceras	0.146138	Trifolium repens L.	0.0398988	Chrysosplenium japonicum (Maxim.) Makino	0.0398772
JPG018989.JPG	Viola hondoensis W.Becker et H.Boissieu	Viola iwagawae Makino	0.909976	Viola hondoensis W.Becker et H.Boissieu	0.0892082	Centella asiatica (L.) Urb.	0.000324898	Viola keiskei Miq.	0.000220089	Schizocodon soldanelloides Siebold et Zucc. var. soldanelloides	0.000182514
FKSE97092.jpg	Viola hondoensis W.Becker et H.Boissieu	Viola hondoensis W.Becker et H.Boissieu	0.9998	Viola violacea Makino var. makinoi (H.Boissieu) Hiyama ex F.Maek.	4.19141e-05	Oxalis corniculata L.	2.9957e-05	Glechoma hederacea L. subsp. grandis (A.Gray) H.Hara	2.35573e-05	Zehneria japonica (Thunb.) H.Y.Liu	1.73808e-05
FKSE66578.jpg	Viola hondoensis W.Becker et H.Boissieu	Viola hondoensis W.Becker et H.Boissieu	1	Chrysosplenium japonicum (Maxim.) Makino	2.77368e-09	Agrostis clavata Trin. var. nukabo Ohwi	2.17899e-11	Eutrema japonicum (Miq.) Koidz.	2.38418e-12	Viola keiskei Miq.	1.86696e-12
RTCM-9772.jpg	Viola hondoensis W.Becker et H.Boissieu	Viola keiskei Miq.	0.999907	Schizocodon soldanelloides Siebold et Zucc. var. soldanelloides	4.6106e-05	Viola phalacrocarpa Maxim.	4.27813e-05	Leibnitzia anandria (L.) Turcz.	2.26807e-06	Viola hondoensis W.Becker et H.Boissieu	8.07105e-07
JPG018909.JPG	Viola hondoensis W.Becker et H.Boissieu	Viola iwagawae Makino	0.999182	Viola hondoensis W.Becker et H.Boissieu	0.000812122	Viola obtusa Makino	4.94402e-06	Viola keiskei Miq.	3.3009e-07	Astragalus sinicus L.	1.85144e-07
JPG019135.JPG	Viola hondoensis W.Becker et H.Boissieu	Viola hondoensis W.Becker et H.Boissieu	1	Trifolium repens L.	1.42042e-08	Eutrema japonicum (Miq.) Koidz.	1.35531e-08	Barbarea vulgaris R.Br.	1.15056e-09	Eutrema tenue (Miq.) Makino	7.8322e-10
FKSE60423.jpg	Viola hondoensis W.Becker et H.Boissieu	Viola hondoensis W.Becker et H.Boissieu	1	Viola keiskei Miq.	4.84627e-10	Viola verecunda A.Gray var. verecunda	1.88666e-11	Chrysosplenium japonicum (Maxim.) Makino	1.28448e-12	Cyperus nipponicus Franch. et Sav. var. nipponicus	1.02319e-12
FKSE52260.jpg	Viola hondoensis W.Becker et H.Boissieu	Viola hondoensis W.Becker et H.Boissieu	0.999999	Chrysosplenium japonicum (Maxim.) Makino	3.12784e-07	Glechoma hederacea L. subsp. grandis (A.Gray) H.Hara	9.67464e-08	Peracarpa carnosa (Wall.) Hook.f. et Thomson	7.61157e-08	Trigonotis brevipes (Maxim.) Maxim.	1.68124e-08
JPG019017.JPG	Viola hondoensis W.Becker et H.Boissieu	Viola hondoensis W.Becker et H.Boissieu	0.999994	Viola iwagawae Makino	5.27455e-06	Agrostis clavata Trin. var. clavata	4.91203e-07	Cyperus pygmaeus Rottb.	1.87844e-07	Rubus pectinellus Maxim.	2.44362e-08
FKSE51056.jpg	Viola hondoensis W.Becker et H.Boissieu	Viola hondoensis W.Becker et H.Boissieu	1	Brasenia schreberi J.F.Gmel.	5.30912e-08	Viola keiskei Miq.	3.05375e-08	Cyperus nipponicus Franch. et Sav. var. nipponicus	1.47069e-08	Oxalis nipponica S.Aoki et J.Murata subsp. nipponica	8.53302e-09
1306932.JPG	Viola hondoensis W.Becker et H.Boissieu	Viola hondoensis W.Becker et H.Boissieu	1	Chrysosplenium grayanum Maxim.	7.89617e-11	Rubus pectinellus Maxim.	1.91564e-11	Hedera rhombea (Miq.) Bean	1.51816e-11	Glechoma hederacea L. subsp. grandis (A.Gray) H.Hara	1.08256e-11
1286687.JPG	Viola hondoensis W.Becker et H.Boissieu	Viola rossii Hemsl.	0.859569	Viola vaginata Maxim.	0.138795	Viola yezoensis Maxim.	0.000468251	Viola grypoceras A.Gray var. grypoceras	0.000419633	Parnassia palustris L. var. palustris	0.000330504
FKSE51127.jpg	Viola hondoensis W.Becker et H.Boissieu	Viola hondoensis W.Becker et H.Boissieu	0.999967	Barbarea vulgaris R.Br.	2.98571e-05	Trifolium repens L.	8.73429e-07	Viola keiskei Miq.	7.67439e-07	Viola kusanoana Makino	5.32499e-07
00038777.jpg	Viola hondoensis W.Becker et H.Boissieu	Viola hondoensis W.Becker et H.Boissieu	0.994422	Chrysosplenium album Maxim. var. album	0.00494622	Chrysosplenium kiotoense Ohwi	0.000247392	Viola grypoceras A.Gray var. grypoceras	0.000216948	Ranunculus nipponicus Nakai var. submersus H.Hara	0.000142694
FKSE3828.jpg	Viola hondoensis W.Becker et H.Boissieu	Viola hondoensis W.Becker et H.Boissieu	0.999997	Viola keiskei Miq.	3.15986e-06	Asarum nipponicum F.Maek. var. nipponicum	1.30243e-07	Chrysosplenium japonicum (Maxim.) Makino	5.09486e-08	Rubus pectinellus Maxim.	3.11187e-08
JPG019119.JPG	Viola hondoensis W.Becker et H.Boissieu	Viola hondoensis W.Becker et H.Boissieu	0.999998	Viola kusanoana Makino	1.68355e-06	Trifolium repens L.	1.2343e-07	Viola iwagawae Makino	6.52272e-08	Viola verecunda A.Gray var. verecunda	3.73011e-08
JPG019071.JPG	Viola hondoensis W.Becker et H.Boissieu	Viola hondoensis W.Becker et H.Boissieu	0.999999	Viola iwagawae Makino	9.14283e-07	Euphorbia helioscopia L.	3.3819e-08	Cynanchum wilfordii (Maxim.) Hook.f.	1.75982e-08	Amaranthus blitum L.	8.15078e-09
1216533.JPG	Viola hondoensis W.Becker et H.Boissieu	Viola hondoensis W.Becker et H.Boissieu	0.999534	Viola keiskei Miq.	0.000465463	Parnassia palustris L. var. palustris	4.2333e-07	Centella asiatica (L.) Urb.	4.77468e-08	Rubus pectinellus Maxim.	1.08851e-08
FKSE19460.jpg	Viola hondoensis W.Becker et H.Boissieu	Viola hondoensis W.Becker et H.Boissieu	0.999985	Viola keiskei Miq.	7.60529e-06	Glechoma hederacea L. subsp. grandis (A.Gray) H.Hara	6.84144e-06	Centella asiatica (L.) Urb.	1.39237e-07	Asarum asperum F.Maek.	2.80057e-08
JPG019025.JPG	Viola hondoensis W.Becker et H.Boissieu	Viola hondoensis W.Becker et H.Boissieu	0.999998	Viola iwagawae Makino	1.97295e-06	Viola keiskei Miq.	6.1112e-08	Glycine max (L.) Merr. subsp. soja (Siebold et Zucc.) H.Ohashi	4.58601e-09	Euonymus sieboldianus Blume var. sieboldianus	1.58417e-09
FKSE52541.jpg	Viola hondoensis W.Becker et H.Boissieu	Viola hondoensis W.Becker et H.Boissieu	0.999994	Glechoma hederacea L. subsp. grandis (A.Gray) H.Hara	5.58974e-06	Cuscuta campestris Yuncker	7.44591e-09	Trifolium repens L.	3.75033e-09	Chrysosplenium japonicum (Maxim.) Makino	4.28879e-11
JPG019083.JPG	Viola hondoensis W.Becker et H.Boissieu	Viola hondoensis W.Becker et H.Boissieu	1	Viola iwagawae Makino	2.37996e-09	Trifolium repens L.	6.79387e-10	Cuscuta campestris Yuncker	5.2225e-11	Epimedium sempervirens Nakai ex F.Maek.	2.2875e-11
C2031152.jpg	Elymus racemifer (Steud.) Tzvelev var. racemifer	Elymus racemifer (Steud.) Tzvelev var. racemifer	0.980753	Elymus racemifer (Steud.) Tzvelev var. japonensis (Honda) Osada	0.0183754	Elymus tsukushiensis Honda var. transiens (Hack.) Osada	0.000865167	Muhlenbergia huegelii Trin.	5.59285e-06	Vulpia myuros (L.) C.C.Gmel.	3.39556e-07
C2031211.jpg	Elymus racemifer (Steud.) Tzvelev var. racemifer	Elymus racemifer (Steud.) Tzvelev var. racemifer	0.999285	Elymus racemifer (Steud.) Tzvelev var. japonensis (Honda) Osada	0.000683029	Calamagrostis arundinacea (L.) Roth subsp. brachytricha (Steud.) Tzvelev	2.94228e-05	Brylkinia caudata (Munro ex A.Gray) F.Schmidt	1.78688e-06	Muhlenbergia curviaristata (Ohwi) Ohwi var. nipponica Ohwi	1.78902e-07
00014064.jpg	Elymus racemifer (Steud.) Tzvelev var. racemifer	Elymus racemifer (Steud.) Tzvelev var. racemifer	0.998827	Elymus tsukushiensis Honda var. transiens (Hack.) Osada	0.00108056	Muhlenbergia curviaristata (Ohwi) Ohwi var. nipponica Ohwi	5.42218e-05	Elymus racemifer (Steud.) Tzvelev var. japonensis (Honda) Osada	1.44162e-05	Miscanthus intermedius (Honda) Honda	1.10169e-05
00028203.jpg	Elymus racemifer (Steud.) Tzvelev var. racemifer	Elymus tsukushiensis Honda var. transiens (Hack.) Osada	0.999995	Elymus racemifer (Steud.) Tzvelev var. racemifer	3.39798e-06	Elymus racemifer (Steud.) Tzvelev var. japonensis (Honda) Osada	9.49783e-07	Leymus duthiei (Stapf) Y.H.Zhou et H.Q.Zhang ex C.Yen, J.L.Yang et B.R.Baum subsp. longearistatus (Hack.) Y.H.Zhou et H.Q.Zhang var. longearistatus (Hack.) Y.H.Zhou et H.Q.Zhang ex C.Yen, J.L.Yang et B.R.Baum	1.4747e-07	Patis coreana (Honda) Ohwi	7.99926e-08
C2031117.jpg	Elymus racemifer (Steud.) Tzvelev var. racemifer	Elymus racemifer (Steud.) Tzvelev var. racemifer	1	Elymus racemifer (Steud.) Tzvelev var. japonensis (Honda) Osada	2.92068e-07	Elymus tsukushiensis Honda var. transiens (Hack.) Osada	1.72764e-07	Brylkinia caudata (Munro ex A.Gray) F.Schmidt	7.62169e-08	Calamagrostis arundinacea (L.) Roth subsp. brachytricha (Steud.) Tzvelev	7.57295e-09
C2031175.jpg	Elymus racemifer (Steud.) Tzvelev var. racemifer	Elymus racemifer (Steud.) Tzvelev var. racemifer	0.999924	Elymus racemifer (Steud.) Tzvelev var. japonensis (Honda) Osada	3.79725e-05	Elymus tsukushiensis Honda var. transiens (Hack.) Osada	3.53565e-05	Eleusine indica (L.) Gaertn.	2.29291e-06	Andropogon virginicus L.	2.18165e-09
C2031132.jpg	Elymus racemifer (Steud.) Tzvelev var. racemifer	Elymus racemifer (Steud.) Tzvelev var. racemifer	1	Carex multifolia Ohwi var. multifolia	4.54986e-10	Elymus tsukushiensis Honda var. transiens (Hack.) Osada	4.03992e-10	Persicaria filiformis (Thunb.) Nakai	5.98413e-11	Hylodesmum podocarpum (DC.) H.Ohashi & R.R.Mill subsp. podocarpum	4.07575e-11
C2031118.jpg	Elymus racemifer (Steud.) Tzvelev var. racemifer	Elymus racemifer (Steud.) Tzvelev var. racemifer	0.991547	Elymus racemifer (Steud.) Tzvelev var. japonensis (Honda) Osada	0.00845209	Elymus tsukushiensis Honda var. transiens (Hack.) Osada	9.82269e-07	Bromus remotiflorus (Steud.) Ohwi	4.34329e-10	Echinochloa crus-galli (L.) P.Beauv. var. crus-galli	1.17075e-10
FKSE10936.jpg	Elymus racemifer (Steud.) Tzvelev var. racemifer	Elymus racemifer (Steud.) Tzvelev var. racemifer	0.9952	Elymus tsukushiensis Honda var. transiens (Hack.) Osada	0.0046415	Muhlenbergia curviaristata (Ohwi) Ohwi var. nipponica Ohwi	9.9713e-05	Elymus racemifer (Steud.) Tzvelev var. japonensis (Honda) Osada	5.00691e-05	Carex sachalinensis F.Schmidt var. alterniflora (Franch.) Ohwi	6.65121e-06
C2031207.jpg	Elymus racemifer (Steud.) Tzvelev var. racemifer	Bromus japonicus Thunb.	0.802481	Brylkinia caudata (Munro ex A.Gray) F.Schmidt	0.188241	Elymus racemifer (Steud.) Tzvelev var. racemifer	0.00698007	Carex curvicollis Franch. et Sav.	0.00209926	Eleusine indica (L.) Gaertn.	5.66904e-05
C2031100.jpg	Elymus racemifer (Steud.) Tzvelev var. racemifer	Elymus racemifer (Steud.) Tzvelev var. racemifer	0.999848	Elymus racemifer (Steud.) Tzvelev var. japonensis (Honda) Osada	0.000147812	Echinochloa crus-galli (L.) P.Beauv. var. crus-galli	3.46814e-06	Elymus tsukushiensis Honda var. transiens (Hack.) Osada	9.53399e-07	Calamagrostis arundinacea (L.) Roth subsp. brachytricha (Steud.) Tzvelev	9.21184e-08
C2031224.jpg	Elymus racemifer (Steud.) Tzvelev var. racemifer	Elymus racemifer (Steud.) Tzvelev var. racemifer	0.999999	Elymus racemifer (Steud.) Tzvelev var. japonensis (Honda) Osada	1.47443e-06	Elymus tsukushiensis Honda var. transiens (Hack.) Osada	2.46674e-10	Brylkinia caudata (Munro ex A.Gray) F.Schmidt	1.23326e-10	Muhlenbergia curviaristata (Ohwi) Ohwi var. nipponica Ohwi	2.30114e-11
C2031165.jpg	Elymus racemifer (Steud.) Tzvelev var. racemifer	Elymus tsukushiensis Honda var. transiens (Hack.) Osada	0.978629	Elymus racemifer (Steud.) Tzvelev var. racemifer	0.0205231	Elymus racemifer (Steud.) Tzvelev var. japonensis (Honda) Osada	0.000841625	Achnatherum pekinense (Hance) Ohwi	5.0085e-06	Muhlenbergia huegelii Trin.	4.30381e-07
C2031151.jpg	Elymus racemifer (Steud.) Tzvelev var. racemifer	Elymus racemifer (Steud.) Tzvelev var. racemifer	0.980356	Elymus tsukushiensis Honda var. transiens (Hack.) Osada	0.0174205	Elymus racemifer (Steud.) Tzvelev var. japonensis (Honda) Osada	0.00221283	Echinochloa crus-galli (L.) P.Beauv. var. crus-galli	1.08786e-05	Pennisetum alopecuroides (L.) Spreng.	4.60507e-08
C2031187.jpg	Elymus racemifer (Steud.) Tzvelev var. racemifer	Elymus racemifer (Steud.) Tzvelev var. racemifer	0.984678	Elymus racemifer (Steud.) Tzvelev var. japonensis (Honda) Osada	0.0150042	Elymus tsukushiensis Honda var. transiens (Hack.) Osada	0.000317372	Panicum bisulcatum Thunb.	8.52054e-09	Eriochloa villosa (Thunb.) Kunth	3.06343e-09
C2031149.jpg	Elymus racemifer (Steud.) Tzvelev var. racemifer	Elymus racemifer (Steud.) Tzvelev var. racemifer	0.999958	Elymus tsukushiensis Honda var. transiens (Hack.) Osada	3.88251e-05	Elymus racemifer (Steud.) Tzvelev var. japonensis (Honda) Osada	3.35341e-06	Brylkinia caudata (Munro ex A.Gray) F.Schmidt	1.48268e-09	Vulpia myuros (L.) C.C.Gmel.	1.80469e-10
C2031144.jpg	Elymus racemifer (Steud.) Tzvelev var. racemifer	Elymus racemifer (Steud.) Tzvelev var. racemifer	0.941713	Elymus racemifer (Steud.) Tzvelev var. japonensis (Honda) Osada	0.0439865	Eleusine indica (L.) Gaertn.	0.0109301	Carex gibba Wahlenb.	0.00304747	Bromus remotiflorus (Steud.) Ohwi	0.000301846
C2031130.jpg	Elymus racemifer (Steud.) Tzvelev var. racemifer	Elymus racemifer (Steud.) Tzvelev var. racemifer	0.999939	Elymus tsukushiensis Honda var. transiens (Hack.) Osada	4.18031e-05	Elymus racemifer (Steud.) Tzvelev var. japonensis (Honda) Osada	1.85489e-05	Brylkinia caudata (Munro ex A.Gray) F.Schmidt	1.03985e-07	Glyceria ischyroneura Steud.	5.97987e-08
698594.jpg	Elymus racemifer (Steud.) Tzvelev var. racemifer	Elymus tsukushiensis Honda var. transiens (Hack.) Osada	0.94885	Lolium arundinaceum (Schreb.) Darbysh.	0.0263238	Elymus racemifer (Steud.) Tzvelev var. racemifer	0.0247531	Spodiopogon cotulifer (Thunb.) Hack.	5.92889e-05	Moliniopsis japonica (Hack.) Hayata	6.90334e-06
FKSE52973.jpg	Elymus racemifer (Steud.) Tzvelev var. racemifer	Elymus racemifer (Steud.) Tzvelev var. racemifer	0.777672	Elymus tsukushiensis Honda var. transiens (Hack.) Osada	0.222325	Achnatherum pekinense (Hance) Ohwi	2.83083e-06	Setaria faberi R.A.W.Herrm.	3.60278e-08	Avena fatua L.	3.35271e-08
C2031186.jpg	Elymus racemifer (Steud.) Tzvelev var. racemifer	Elymus racemifer (Steud.) Tzvelev var. japonensis (Honda) Osada	0.821329	Elymus tsukushiensis Honda var. transiens (Hack.) Osada	0.139005	Elymus racemifer (Steud.) Tzvelev var. racemifer	0.0389859	Echinochloa crus-galli (L.) P.Beauv. var. crus-galli	0.000626341	Eleusine indica (L.) Gaertn.	3.78971e-05
C2031153.jpg	Elymus racemifer (Steud.) Tzvelev var. racemifer	Elymus racemifer (Steud.) Tzvelev var. racemifer	0.999998	Elymus racemifer (Steud.) Tzvelev var. japonensis (Honda) Osada	1.61826e-06	Elymus tsukushiensis Honda var. transiens (Hack.) Osada	2.4307e-09	Lolium multiflorum Lam.	3.49103e-12	Arabis nipponica (Franch. et Sav.) H.Boissieu	3.05407e-12
C2031115.jpg	Elymus racemifer (Steud.) Tzvelev var. racemifer	Elymus racemifer (Steud.) Tzvelev var. racemifer	0.999992	Elymus racemifer (Steud.) Tzvelev var. japonensis (Honda) Osada	7.75217e-06	Glyceria ischyroneura Steud.	2.02076e-09	Muhlenbergia curviaristata (Ohwi) Ohwi var. nipponica Ohwi	1.90284e-09	Elymus tsukushiensis Honda var. transiens (Hack.) Osada	6.17901e-10
C2031212.jpg	Elymus racemifer (Steud.) Tzvelev var. racemifer	Elymus racemifer (Steud.) Tzvelev var. racemifer	0.98901	Elymus tsukushiensis Honda var. transiens (Hack.) Osada	0.00588296	Elymus racemifer (Steud.) Tzvelev var. japonensis (Honda) Osada	0.00510687	Brylkinia caudata (Munro ex A.Gray) F.Schmidt	9.61183e-08	Persicaria filiformis (Thunb.) Nakai	2.46967e-08
C2031095.jpg	Elymus racemifer (Steud.) Tzvelev var. racemifer	Elymus racemifer (Steud.) Tzvelev var. racemifer	0.964713	Elymus racemifer (Steud.) Tzvelev var. japonensis (Honda) Osada	0.0352665	Sacciolepis indica (L.) Chase	1.49539e-05	Calamagrostis arundinacea (L.) Roth subsp. brachytricha (Steud.) Tzvelev	2.50321e-06	Muhlenbergia curviaristata (Ohwi) Ohwi var. nipponica Ohwi	1.14288e-06
C2031171.jpg	Elymus racemifer (Steud.) Tzvelev var. racemifer	Elymus racemifer (Steud.) Tzvelev var. racemifer	0.988421	Elymus racemifer (Steud.) Tzvelev var. japonensis (Honda) Osada	0.0115771	Elymus tsukushiensis Honda var. transiens (Hack.) Osada	1.17503e-06	Calamagrostis arundinacea (L.) Roth subsp. brachytricha (Steud.) Tzvelev	2.92807e-07	Eleusine indica (L.) Gaertn.	8.11083e-08
C2031197.jpg	Elymus racemifer (Steud.) Tzvelev var. racemifer	Elymus racemifer (Steud.) Tzvelev var. racemifer	0.735963	Elymus racemifer (Steud.) Tzvelev var. japonensis (Honda) Osada	0.259967	Pertya robusta (Maxim.) Makino	0.00243973	Trichosanthes kirilowii Maxim. var. japonica (Miq.) Kitam.	0.000571237	Lolium perenne L.	0.000363152
C2031146.jpg	Elymus racemifer (Steud.) Tzvelev var. racemifer	Elymus tsukushiensis Honda var. transiens (Hack.) Osada	0.996218	Elymus racemifer (Steud.) Tzvelev var. racemifer	0.00378153	Elymus racemifer (Steud.) Tzvelev var. japonensis (Honda) Osada	4.01369e-07	Bromus remotiflorus (Steud.) Ohwi	2.71993e-07	Panicum bisulcatum Thunb.	1.02702e-07
C2031096.jpg	Elymus racemifer (Steud.) Tzvelev var. racemifer	Elymus racemifer (Steud.) Tzvelev var. racemifer	0.699528	Achyranthes bidentata Blume var. japonica Miq.	0.135323	Elymus racemifer (Steud.) Tzvelev var. japonensis (Honda) Osada	0.126309	Elymus tsukushiensis Honda var. transiens (Hack.) Osada	0.0247558	Beckmannia syzigachne (Steud.) Fernald	0.00519755
C2031126.jpg	Elymus racemifer (Steud.) Tzvelev var. racemifer	Elymus racemifer (Steud.) Tzvelev var. racemifer	0.999991	Carex heterolepis Bunge	3.92411e-06	Carex ischnostachya Steud. var. ischnostachya	1.43855e-06	Echinochloa crus-galli (L.) P.Beauv. var. crus-galli	1.00886e-06	Elymus racemifer (Steud.) Tzvelev var. japonensis (Honda) Osada	8.89949e-07
C2031166.jpg	Elymus racemifer (Steud.) Tzvelev var. racemifer	Elymus racemifer (Steud.) Tzvelev var. racemifer	0.929995	Elymus racemifer (Steud.) Tzvelev var. japonensis (Honda) Osada	0.0484188	Phleum pratense L.	0.0190227	Brylkinia caudata (Munro ex A.Gray) F.Schmidt	0.00164869	Carex blepharicarpa Franch.	0.000439915
00007924.jpg	Elymus racemifer (Steud.) Tzvelev var. racemifer	Lolium perenne L.	0.445405	Sasa tyuhgokensis Makino	0.316844	Schoenoplectiella lineolata (Franch. et Sav.) J.Jung et H.K.Choi	0.111464	Dryopteris cycadina (Franch. et Sav.) C.Chr.	0.0819876	Glyceria acutiflora Torr. subsp. japonica (Steud.) T.Koyama et Kawano	0.0149687
KAG067661.jpg	Elymus racemifer (Steud.) Tzvelev var. racemifer	Elymus tsukushiensis Honda var. transiens (Hack.) Osada	0.999164	Elymus racemifer (Steud.) Tzvelev var. racemifer	0.000577156	Brachypodium sylvaticum (Huds.) P.Beauv. var. miserum (Thunb.) Koidz.	0.000157088	Achnatherum pekinense (Hance) Ohwi	0.000102081	Leymus duthiei (Stapf) Y.H.Zhou et H.Q.Zhang ex C.Yen, J.L.Yang et B.R.Baum subsp. longearistatus (Hack.) Y.H.Zhou et H.Q.Zhang var. longearistatus (Hack.) Y.H.Zhou et H.Q.Zhang ex C.Yen, J.L.Yang et B.R.Baum	8.81456e-09
C2031150.jpg	Elymus racemifer (Steud.) Tzvelev var. racemifer	Elymus racemifer (Steud.) Tzvelev var. racemifer	1	Elymus racemifer (Steud.) Tzvelev var. japonensis (Honda) Osada	3.22547e-07	Echinochloa crus-galli (L.) P.Beauv. var. crus-galli	2.04354e-11	Elymus tsukushiensis Honda var. transiens (Hack.) Osada	2.02796e-11	Bromus remotiflorus (Steud.) Ohwi	6.13466e-13
C2031192.jpg	Elymus racemifer (Steud.) Tzvelev var. racemifer	Elymus racemifer (Steud.) Tzvelev var. racemifer	0.999003	Elymus tsukushiensis Honda var. transiens (Hack.) Osada	0.000953343	Elymus racemifer (Steud.) Tzvelev var. japonensis (Honda) Osada	4.05371e-05	Eriochloa villosa (Thunb.) Kunth	3.26304e-06	Phleum pratense L.	1.194e-07
00014062.jpg	Elymus racemifer (Steud.) Tzvelev var. racemifer	Elymus racemifer (Steud.) Tzvelev var. racemifer	0.985298	Setaria chondrachne (Steud.) Honda	0.0116901	Lolium multiflorum Lam.	0.00157476	Phacelurus latifolius (Steud.) Ohwi	0.000703303	Miscanthus tinctorius (Steud.) Hack.	0.000442044
C2031136.jpg	Elymus racemifer (Steud.) Tzvelev var. racemifer	Elymus racemifer (Steud.) Tzvelev var. racemifer	0.982558	Elymus racemifer (Steud.) Tzvelev var. japonensis (Honda) Osada	0.0173408	Elymus tsukushiensis Honda var. transiens (Hack.) Osada	0.000101718	Diplazium squamigerum (Mett.) C.Hope	7.36795e-09	Alopecurus aequalis Sobol. var. amurensis (Kom.) Ohwi	5.28185e-09
C2031099.jpg	Elymus racemifer (Steud.) Tzvelev var. racemifer	Elymus racemifer (Steud.) Tzvelev var. racemifer	0.999996	Elymus racemifer (Steud.) Tzvelev var. japonensis (Honda) Osada	3.54669e-06	Elymus tsukushiensis Honda var. transiens (Hack.) Osada	9.6432e-08	Echinochloa crus-galli (L.) P.Beauv. var. crus-galli	5.26722e-09	Muhlenbergia curviaristata (Ohwi) Ohwi var. nipponica Ohwi	6.9755e-10
FKSE61944.jpg	Elymus racemifer (Steud.) Tzvelev var. racemifer	Elymus racemifer (Steud.) Tzvelev var. racemifer	0.999994	Elymus racemifer (Steud.) Tzvelev var. japonensis (Honda) Osada	5.91268e-06	Sporobolus indicus (L.) R.Br. var. purpureosuffusus (Ohwi) T.Koyama f. spiciformis T.Koyama	1.69939e-07	Lolium arundinaceum (Schreb.) Darbysh.	5.19232e-08	Vulpia myuros (L.) C.C.Gmel.	2.18503e-08
C2031169.jpg	Elymus racemifer (Steud.) Tzvelev var. racemifer	Elymus racemifer (Steud.) Tzvelev var. racemifer	0.998918	Elymus tsukushiensis Honda var. transiens (Hack.) Osada	0.00106256	Elymus racemifer (Steud.) Tzvelev var. japonensis (Honda) Osada	1.82989e-05	Alopecurus aequalis Sobol. var. amurensis (Kom.) Ohwi	4.16019e-07	Hemarthria sibirica (Gand.) Ohwi	9.30889e-08
C2031202.jpg	Elymus racemifer (Steud.) Tzvelev var. racemifer	Elymus racemifer (Steud.) Tzvelev var. racemifer	0.999422	Elymus racemifer (Steud.) Tzvelev var. japonensis (Honda) Osada	0.000577868	Muhlenbergia curviaristata (Ohwi) Ohwi var. nipponica Ohwi	5.56224e-08	Lolium perenne L.	4.79508e-08	Lolium multiflorum Lam.	3.77267e-08
C2031159.jpg	Elymus racemifer (Steud.) Tzvelev var. racemifer	Elymus racemifer (Steud.) Tzvelev var. racemifer	0.992491	Elymus racemifer (Steud.) Tzvelev var. japonensis (Honda) Osada	0.0074927	Cyperus cyperoides (L.) Kuntze	3.16942e-06	Eulalia speciosa (Debeaux) Kuntze	2.75608e-06	Microlepia marginata (Panzer) C.Chr.	2.53018e-06
00022639.jpg	Machilus japonica Siebold et Zucc. ex Blume	Machilus japonica Siebold et Zucc. ex Blume	0.999966	Quercus myrsinifolia Blume	1.94789e-05	Ardisia crispa (Thunb.) A.DC.	1.07184e-05	Neolitsea sericea (Blume) Koidz.	2.32864e-06	Neolepisorus ensatus (Thunb.) Ching	2.62115e-07
KAG023313.jpg	Machilus japonica Siebold et Zucc. ex Blume	Machilus japonica Siebold et Zucc. ex Blume	0.562833	Machilus thunbergii Siebold et Zucc.	0.160876	Actinodaphne acuminata (Blume) Meisn.	0.146912	Machilus kobu Maxim.	0.0767141	Quercus acuta Thunb.	0.0266473
TRPM-PV-0001344.jpg	Machilus japonica Siebold et Zucc. ex Blume	Actinodaphne acuminata (Blume) Meisn.	0.96699	Machilus japonica Siebold et Zucc. ex Blume	0.0321751	Litsea cubeba (Lour.) Pers.	0.000822711	Litsea coreana H.L_v.	6.50754e-06	Ardisia crispa (Thunb.) A.DC.	1.99031e-06
KAG051360.jpg	Machilus japonica Siebold et Zucc. ex Blume	Machilus thunbergii Siebold et Zucc.	0.811832	Machilus japonica Siebold et Zucc. ex Blume	0.14259	Osmanthus marginatus (Champ. ex Benth.) Hemsl.	0.0352278	Quercus acuta Thunb.	0.00970962	Neolitsea sericea (Blume) Koidz.	0.000388637
00000673.jpg	Machilus japonica Siebold et Zucc. ex Blume	Machilus japonica Siebold et Zucc. ex Blume	0.984243	Litsea cubeba (Lour.) Pers.	0.0145583	Cornus macrophylla Wall.	0.000540784	Litsea coreana H.L_v.	0.000297678	Aucuba japonica Thunb. var. japonica	0.000224898
00022908.jpg	Machilus japonica Siebold et Zucc. ex Blume	Machilus japonica Siebold et Zucc. ex Blume	0.985605	Actinodaphne acuminata (Blume) Meisn.	0.0111184	Ardisia crispa (Thunb.) A.DC.	0.0020745	Quercus myrsinifolia Blume	0.000921256	Quercus salicina Blume	0.000199335
00024402.jpg	Machilus japonica Siebold et Zucc. ex Blume	Machilus japonica Siebold et Zucc. ex Blume	0.999967	Arisaema japonicum Blume	2.14604e-05	Ardisia crispa (Thunb.) A.DC.	5.81672e-06	Salix eriocarpa Franch. et Sav.	1.9339e-06	Neolepisorus ensatus (Thunb.) Ching	1.59778e-06
00022677.jpg	Machilus japonica Siebold et Zucc. ex Blume	Machilus japonica Siebold et Zucc. ex Blume	0.999989	Actinodaphne acuminata (Blume) Meisn.	1.05892e-05	Cremastra appendiculata (D.Don) Makino var. variabilis (Blume) I.D.Lund	5.03672e-07	Neocheiropteris ningpoensis (Baker) Bosman	4.85754e-08	Lepisorus tosaensis (Makino) H.It_	3.75605e-08
00024399.jpg	Machilus japonica Siebold et Zucc. ex Blume	Machilus japonica Siebold et Zucc. ex Blume	0.999974	Litsea coreana H.L_v.	2.47928e-05	Ardisia crispa (Thunb.) A.DC.	4.0958e-07	Sasa tsuboiana Makino	2.91656e-07	Salix pierotii Miq.	1.37252e-07
KAG051345.jpg	Machilus japonica Siebold et Zucc. ex Blume	Machilus japonica Siebold et Zucc. ex Blume	0.808303	Machilus thunbergii Siebold et Zucc.	0.191682	Cinnamomum yabunikkei H.Ohba	9.6269e-06	Lithocarpus edulis (Makino) Nakai	2.82226e-06	Neolitsea aciculata (Blume) Koidz.	2.39261e-06
00022679.jpg	Machilus japonica Siebold et Zucc. ex Blume	Machilus japonica Siebold et Zucc. ex Blume	1	Viola violacea Makino var. makinoi (H.Boissieu) Hiyama ex F.Maek.	9.37124e-09	Dryopteris fuscipes C.Chr.	8.56949e-09	Lepisorus tosaensis (Makino) H.It_	2.82272e-09	Sasa tyuhgokensis Makino	1.76367e-09
00000670.jpg	Machilus japonica Siebold et Zucc. ex Blume	Machilus japonica Siebold et Zucc. ex Blume	0.999958	Actinodaphne acuminata (Blume) Meisn.	3.93015e-05	Myrsine seguinii H.L_v.	1.09495e-06	Quercus sessilifolia Blume	6.42243e-07	Quercus acuta Thunb.	3.45969e-07
9546610.jpg	Machilus japonica Siebold et Zucc. ex Blume	Ficus erecta Thunb. var. erecta	0.936636	Aucuba japonica Thunb. var. japonica	0.0453216	Chloranthus serratus (Thunb.) Roem. et Schult.	0.0110754	Ardisia crenata Sims	0.00373618	Quercus salicina Blume	0.00188716
00000577 - コピー (2).jpg	Machilus japonica Siebold et Zucc. ex Blume	Machilus japonica Siebold et Zucc. ex Blume	0.999999	Quercus myrsinifolia Blume	2.25693e-07	Neolitsea aciculata (Blume) Koidz.	2.09265e-07	Quercus sessilifolia Blume	1.78145e-07	Litsea coreana H.L_v.	5.32912e-08
KAG051346.jpg	Machilus japonica Siebold et Zucc. ex Blume	Actinodaphne acuminata (Blume) Meisn.	0.996229	Machilus japonica Siebold et Zucc. ex Blume	0.00377112	Litsea coreana H.L_v.	6.63137e-08	Symplocos glauca (Thunb.) Koidz.	2.59822e-08	Ardisia crispa (Thunb.) A.DC.	1.07466e-08
00024401.jpg	Machilus japonica Siebold et Zucc. ex Blume	Machilus japonica Siebold et Zucc. ex Blume	0.99992	Quercus myrsinifolia Blume	7.63101e-05	Machilus thunbergii Siebold et Zucc.	2.70572e-06	Neolitsea sericea (Blume) Koidz.	2.72753e-07	Litsea coreana H.L_v.	2.33761e-07
KAG051354.jpg	Machilus japonica Siebold et Zucc. ex Blume	Machilus japonica Siebold et Zucc. ex Blume	0.999983	Machilus thunbergii Siebold et Zucc.	1.705e-05	Actinodaphne acuminata (Blume) Meisn.	5.01764e-09	Neolitsea aciculata (Blume) Koidz.	1.76876e-09	Alisma canaliculatum A.Braun et C.D.Bouch_	2.89916e-12
KAG021970.jpg	Machilus japonica Siebold et Zucc. ex Blume	Machilus thunbergii Siebold et Zucc.	0.849788	Machilus japonica Siebold et Zucc. ex Blume	0.139601	Litsea coreana H.L_v.	0.0106045	Neolitsea sericea (Blume) Koidz.	3.15353e-06	Lithocarpus edulis (Makino) Nakai	1.37375e-06
KAG051335.jpg	Machilus japonica Siebold et Zucc. ex Blume	Machilus japonica Siebold et Zucc. ex Blume	1	Cinnamomum yabunikkei H.Ohba	1.81642e-07	Machilus thunbergii Siebold et Zucc.	4.09551e-09	Machilus boninensis Koidz.	7.8482e-10	Lithocarpus edulis (Makino) Nakai	3.01582e-10
RTCM-4144.jpg	Machilus japonica Siebold et Zucc. ex Blume	Quercus myrsinifolia Blume	0.926105	Cinnamomum yabunikkei H.Ohba	0.071043	Neolitsea sericea (Blume) Koidz.	0.00271608	Quercus glauca Thunb.	6.53339e-05	Neolitsea aciculata (Blume) Koidz.	4.68834e-05
00003838.jpg	Machilus japonica Siebold et Zucc. ex Blume	Machilus japonica Siebold et Zucc. ex Blume	0.950441	Actinodaphne acuminata (Blume) Meisn.	0.0492294	Ardisia crispa (Thunb.) A.DC.	0.000298957	Quercus sessilifolia Blume	1.95672e-05	Quercus salicina Blume	1.05213e-05
955436.jpg	Machilus japonica Siebold et Zucc. ex Blume	Machilus japonica Siebold et Zucc. ex Blume	0.999951	Machilus thunbergii Siebold et Zucc.	4.49194e-05	Trochodendron aralioides Siebold et Zucc.	2.79464e-06	Neolitsea sericea (Blume) Koidz.	2.57097e-07	Cinnamomum yabunikkei H.Ohba	2.54979e-07
00016009.jpg	Machilus japonica Siebold et Zucc. ex Blume	Machilus japonica Siebold et Zucc. ex Blume	0.99998	Machilus thunbergii Siebold et Zucc.	1.93518e-05	Quercus sessilifolia Blume	2.62724e-07	Quercus salicina Blume	1.88907e-07	Actinodaphne acuminata (Blume) Meisn.	4.01043e-09
00000669.jpg	Machilus japonica Siebold et Zucc. ex Blume	Machilus japonica Siebold et Zucc. ex Blume	0.999675	Ilex chinensis Sims	0.000191542	Actinodaphne acuminata (Blume) Meisn.	0.00013346	Quercus sessilifolia Blume	1.2743e-07	Sagittaria trifolia L.	5.51656e-08
00000048.jpg	Machilus japonica Siebold et Zucc. ex Blume	Machilus japonica Siebold et Zucc. ex Blume	0.99996	Neolitsea aciculata (Blume) Koidz.	1.50838e-05	Quercus acuta Thunb.	1.49932e-05	Quercus sessilifolia Blume	6.54304e-06	Neolitsea sericea (Blume) Koidz.	1.59702e-06
00000672.jpg	Machilus japonica Siebold et Zucc. ex Blume	Machilus japonica Siebold et Zucc. ex Blume	0.694361	Litsea coreana H.L_v.	0.303466	Quercus sessilifolia Blume	0.00195201	Neolitsea sericea (Blume) Koidz.	0.000115844	Machilus thunbergii Siebold et Zucc.	9.48333e-05
KAG051338.jpg	Machilus japonica Siebold et Zucc. ex Blume	Machilus japonica Siebold et Zucc. ex Blume	0.992091	Actinodaphne acuminata (Blume) Meisn.	0.00696016	Quercus salicina Blume	0.000719257	Antidesma japonicum Siebold et Zucc.	0.000100264	Quercus myrsinifolia Blume	5.87944e-05
KAG051321.jpg	Machilus japonica Siebold et Zucc. ex Blume	Machilus japonica Siebold et Zucc. ex Blume	0.936894	Machilus thunbergii Siebold et Zucc.	0.063104	Actinodaphne acuminata (Blume) Meisn.	1.09548e-06	Cinnamomum yabunikkei H.Ohba	8.89617e-07	Trochodendron aralioides Siebold et Zucc.	7.89076e-08
KAG051358.jpg	Machilus japonica Siebold et Zucc. ex Blume	Machilus japonica Siebold et Zucc. ex Blume	0.999958	Litsea cubeba (Lour.) Pers.	2.19837e-05	Machilus thunbergii Siebold et Zucc.	1.32344e-05	Quercus sessilifolia Blume	3.87509e-06	Quercus acuta Thunb.	1.88746e-06
00039827.jpg	Machilus japonica Siebold et Zucc. ex Blume	Machilus japonica Siebold et Zucc. ex Blume	0.999993	Trochodendron aralioides Siebold et Zucc.	4.17841e-06	Salix eriocarpa Franch. et Sav.	1.76886e-06	Actinodaphne acuminata (Blume) Meisn.	4.33364e-07	Ardisia crenata Sims	1.98709e-07
KAG051344.jpg	Machilus japonica Siebold et Zucc. ex Blume	Machilus japonica Siebold et Zucc. ex Blume	0.999976	Machilus thunbergii Siebold et Zucc.	2.37268e-05	Alisma canaliculatum A.Braun et C.D.Bouch_	4.15774e-08	Cinnamomum yabunikkei H.Ohba	2.11753e-08	Actinodaphne acuminata (Blume) Meisn.	1.71341e-08
KAG123561.jpg	Asplenium wilfordii Mett.	Asplenium wilfordii Mett.	0.999829	Asplenium yoshinagae Makino	0.000133876	Eragrostis ferruginea (Thunb.) P.Beauv.	2.74e-05	Adiantum monochlamys D.C.Eaton	4.27618e-06	Asplenium prolongatum Hook.	2.55958e-06
400881.jpg	Asplenium wilfordii Mett.	Asplenium wilfordii Mett.	1	Asplenium yoshinagae Makino	3.34669e-10	Polystichum tripteron (Kunze) C.Presl	2.98404e-14	Asplenium anogrammoides Christ ex H.L_v.	7.25848e-15	Deyeuxia fauriei (Hack.) Ohwi	5.7646e-15
418144.jpg	Asplenium wilfordii Mett.	Asplenium wilfordii Mett.	0.999858	Asplenium yoshinagae Makino	0.000125903	Calamagrostis adpressiramea Ohwi	1.0251e-05	Asplenium ritoense Hayata	3.55253e-06	Botrychium ternatum (Thunb.) Sw.	1.98895e-06
1043467.JPG	Asplenium wilfordii Mett.	Asplenium wilfordii Mett.	0.796842	Asplenium prolongatum Hook.	0.19774	Asplenium yoshinagae Makino	0.00469249	Cyperus amuricus Maxim.	0.000160619	Poa crassinervis Honda	0.000126351
400005.jpg	Asplenium wilfordii Mett.	Asplenium wilfordii Mett.	1	Quercus glauca Thunb.	2.34065e-11	Asplenium anogrammoides Christ ex H.L_v.	2.51501e-12	Dennstaedtia wilfordii (T.Moore) Christ	7.63169e-13	Asplenium ritoense Hayata	1.50787e-13
401003.jpg	Asplenium wilfordii Mett.	Asplenium wilfordii Mett.	1	Asplenium ritoense Hayata	6.89395e-10	Asplenium anogrammoides Christ ex H.L_v.	3.02524e-10	Dennstaedtia wilfordii (T.Moore) Christ	3.68548e-11	Athyrium imbricatum Christ	1.65958e-11
418171.jpg	Asplenium wilfordii Mett.	Asplenium wilfordii Mett.	0.999999	Asplenium anogrammoides Christ ex H.L_v.	8.38275e-07	Deyeuxia longiseta (Hack.) Ohwi	1.03196e-08	Asplenium ritoense Hayata	4.89114e-09	Deyeuxia gigas (Takeda) Ohwi	4.34761e-10
402358.jpg	Asplenium wilfordii Mett.	Asplenium wilfordii Mett.	1	Asplenium ritoense Hayata	1.42656e-10	Asplenium yoshinagae Makino	5.37921e-13	Asplenium anogrammoides Christ ex H.L_v.	7.42921e-14	Pedicularis keiskei Franch. et Sav.	6.80219e-15
KAG123575.jpg	Asplenium wilfordii Mett.	Asplenium wilfordii Mett.	1	Asplenium yoshinagae Makino	9.65473e-12	Asplenium ritoense Hayata	7.15348e-13	Adiantum monochlamys D.C.Eaton	4.00898e-13	Odontosoria biflora (Kaulf.) C.Chr.	7.09572e-14
398161.jpg	Asplenium wilfordii Mett.	Asplenium wilfordii Mett.	0.999998	Asplenium anogrammoides Christ ex H.L_v.	2.0234e-06	Asplenium ritoense Hayata	4.44497e-08	Dennstaedtia wilfordii (T.Moore) Christ	3.35105e-09	Agrostis tateyamensis Tateoka	1.53148e-09
TAI 001225.jpg	Asplenium wilfordii Mett.	Asplenium wilfordii Mett.	0.938378	Asplenium prolongatum Hook.	0.0616182	Chamaecyparis obtusa (Siebold et Zucc.) Endl.	9.47769e-07	Asplenium yoshinagae Makino	5.91133e-07	Tapeinidium pinnatum (Cav.) C.Chr.	4.76928e-07
9512581.JPG	Asplenium wilfordii Mett.	Asplenium wilfordii Mett.	1	Asplenium yoshinagae Makino	1.64809e-07	Asplenium ritoense Hayata	7.6422e-08	Abies veitchii Lindl.	5.65666e-08	Crepidomanes thysanostomum (Makino) Ebihara et K.Iwats.	3.37381e-08
418159.jpg	Asplenium wilfordii Mett.	Asplenium wilfordii Mett.	0.999975	Pedicularis keiskei Franch. et Sav.	2.04787e-05	Athyrium iseanum Rosenst. var. iseanum	4.56214e-06	Dennstaedtia wilfordii (T.Moore) Christ	2.63158e-07	Asplenium anogrammoides Christ ex H.L_v.	8.70965e-08
411453.jpg	Asplenium wilfordii Mett.	Asplenium wilfordii Mett.	1	Calamagrostis x grandiseta Takeda	1.33987e-07	Davallia mariesii T.Moore ex Baker	3.52329e-09	Deyeuxia longiseta (Hack.) Ohwi	1.53648e-09	Asplenium anogrammoides Christ ex H.L_v.	1.2867e-09
400683.jpg	Asplenium wilfordii Mett.	Asplenium wilfordii Mett.	1	Asplenium prolongatum Hook.	8.15885e-12	Asplenium yoshinagae Makino	2.40843e-12	Chamaecyparis obtusa (Siebold et Zucc.) Endl.	3.0936e-13	Asplenium ritoense Hayata	1.70398e-13
286898.jpg	Asplenium wilfordii Mett.	Asplenium wilfordii Mett.	0.999983	Asplenium ritoense Hayata	1.27934e-05	Asplenium prolongatum Hook.	1.75423e-06	Diplazium donianum (Mett.) Tardieu var. donianum	5.82109e-07	Adiantum monochlamys D.C.Eaton	5.80152e-07
227894.jpg	Asplenium wilfordii Mett.	Asplenium wilfordii Mett.	1	Quercus glauca Thunb.	3.37666e-08	Asplenium ritoense Hayata	2.52787e-08	Crepidomanes thysanostomum (Makino) Ebihara et K.Iwats.	2.7696e-09	Asplenium yoshinagae Makino	2.24636e-09
411067.jpg	Asplenium wilfordii Mett.	Asplenium wilfordii Mett.	0.999998	Calamagrostis adpressiramea Ohwi	5.32323e-07	Asplenium yoshinagae Makino	4.03638e-07	Chamaecyparis obtusa (Siebold et Zucc.) Endl.	2.97404e-07	Calamagrostis x grandiseta Takeda	1.47567e-07
417897.jpg	Asplenium wilfordii Mett.	Asplenium wilfordii Mett.	0.999997	Asplenium prolongatum Hook.	1.6166e-06	Asplenium anogrammoides Christ ex H.L_v.	6.72899e-07	Deyeuxia gigas (Takeda) Ohwi	2.10028e-07	Asplenium yoshinagae Makino	2.04559e-07
545325.jpg	Asplenium wilfordii Mett.	Asplenium wilfordii Mett.	0.999713	Asplenium ritoense Hayata	0.000275426	Crepidomanes thysanostomum (Makino) Ebihara et K.Iwats.	4.52681e-06	Chamaecyparis obtusa (Siebold et Zucc.) Endl.	1.53306e-06	Asplenium yoshinagae Makino	1.02739e-06
964157.jpg	Asplenium wilfordii Mett.	Asplenium wilfordii Mett.	0.999998	Asplenium anogrammoides Christ ex H.L_v.	1.69787e-06	Asplenium yoshinagae Makino	6.97153e-07	Asplenium ritoense Hayata	3.82179e-09	Quercus glauca Thunb.	1.51781e-09
1092193.JPG	Asplenium wilfordii Mett.	Asplenium wilfordii Mett.	0.999866	Lindera umbellata Thunb. var. umbellata	6.31731e-05	Abies veitchii Lindl.	4.19602e-05	Crepidomanes thysanostomum (Makino) Ebihara et K.Iwats.	1.35491e-05	Asplenium prolongatum Hook.	5.19131e-06
KAG123594.jpg	Asplenium wilfordii Mett.	Asplenium wilfordii Mett.	0.88171	Asplenium ritoense Hayata	0.117665	Asplenium prolongatum Hook.	0.000569852	Asplenium trichomanes L.	3.07405e-05	Odontosoria biflora (Kaulf.) C.Chr.	9.00148e-06
273127.jpg	Asplenium wilfordii Mett.	Asplenium wilfordii Mett.	0.999831	Asplenium ritoense Hayata	0.000159662	Chamaecyparis obtusa (Siebold et Zucc.) Endl.	7.68566e-06	Crepidomanes thysanostomum (Makino) Ebihara et K.Iwats.	3.50563e-07	Poa crassinervis Honda	2.19869e-07
399992.jpg	Asplenium wilfordii Mett.	Asplenium wilfordii Mett.	1	Botrychium ternatum (Thunb.) Sw.	9.46403e-09	Dennstaedtia wilfordii (T.Moore) Christ	8.5181e-09	Asplenium ritoense Hayata	3.51125e-09	Asplenium anogrammoides Christ ex H.L_v.	2.12244e-09
KAG123583.jpg	Asplenium wilfordii Mett.	Asplenium wilfordii Mett.	0.99999	Chamaecyparis obtusa (Siebold et Zucc.) Endl.	1.02054e-05	Asplenium ritoense Hayata	1.15765e-08	Helicia cochinchinensis Lour.	6.15141e-09	Adiantum monochlamys D.C.Eaton	2.9857e-09
398151.jpg	Asplenium wilfordii Mett.	Asplenium wilfordii Mett.	1	Asplenium wrightii D.C.Eaton ex Hook.	5.99214e-13	Asplenium yoshinagae Makino	2.87281e-13	Pyrrosia lingua (Thunb.) Farw.	8.23734e-14	Asplenium ritoense Hayata	5.33094e-14
1113004.JPG	Asplenium wilfordii Mett.	Asplenium wilfordii Mett.	1	Pedicularis keiskei Franch. et Sav.	5.12208e-11	Asplenium anogrammoides Christ ex H.L_v.	5.20624e-12	Chamaecyparis obtusa (Siebold et Zucc.) Endl.	4.40342e-12	Lespedeza homoloba Nakai	4.0219e-12
833380.jpg	Asplenium wilfordii Mett.	Asplenium wilfordii Mett.	1	Asplenium anogrammoides Christ ex H.L_v.	9.76563e-08	Deyeuxia longiseta (Hack.) Ohwi	6.1462e-08	Calamagrostis x grandiseta Takeda	6.78381e-09	Asplenium ritoense Hayata	1.89425e-09
33119.jpg	Asplenium wilfordii Mett.	Asplenium wilfordii Mett.	0.999966	Abies veitchii Lindl.	9.43188e-06	Asplenium prolongatum Hook.	8.56241e-06	Diplazium donianum (Mett.) Tardieu var. donianum	5.22726e-06	Asplenium ritoense Hayata	2.79663e-06
KAG123584.jpg	Asplenium wilfordii Mett.	Asplenium wilfordii Mett.	0.999997	Onychium japonicum (Thunb.) Kunze	2.76009e-06	Artemisia lancea Vaniot	1.38286e-09	Chamaecyparis obtusa (Siebold et Zucc.) Endl.	1.06946e-11	Eragrostis curvula (Schrad.) Nees	3.75656e-12
KAG080057.jpg	Asplenium wilfordii Mett.	Asplenium wilfordii Mett.	0.999981	Odontosoria chinensis (L.) J.Sm.	1.86979e-05	Athyrium iseanum Rosenst. var. iseanum	1.08435e-08	Pedicularis keiskei Franch. et Sav.	5.19984e-09	Odontosoria biflora (Kaulf.) C.Chr.	2.8872e-09
1136102.JPG	Asplenium wilfordii Mett.	Asplenium wilfordii Mett.	1	Asplenium prolongatum Hook.	3.60151e-09	Pteris dispar Kunze	1.47707e-09	Diplazium donianum (Mett.) Tardieu var. donianum	3.51348e-10	Abies veitchii Lindl.	1.00555e-10
163554.jpg	Asplenium wilfordii Mett.	Asplenium wilfordii Mett.	0.952343	Asplenium ritoense Hayata	0.0473991	Asplenium prolongatum Hook.	0.000218736	Odontosoria chinensis (L.) J.Sm.	2.63808e-05	Chamaecyparis obtusa (Siebold et Zucc.) Endl.	6.4055e-06
148238.jpg	Asplenium wilfordii Mett.	Asplenium wilfordii Mett.	1	Asplenium yoshinagae Makino	9.35432e-10	Crepidomanes thysanostomum (Makino) Ebihara et K.Iwats.	6.40446e-10	Asplenium prolongatum Hook.	2.07965e-10	Asplenium ritoense Hayata	2.82985e-11
114172.jpg	Asplenium wilfordii Mett.	Asplenium wilfordii Mett.	1	Asplenium ritoense Hayata	7.88381e-08	Asplenium yoshinagae Makino	6.34263e-09	Odontosoria chinensis (L.) J.Sm.	3.22672e-10	Quercus acuta Thunb.	1.01447e-10
402351.jpg	Asplenium wilfordii Mett.	Asplenium wilfordii Mett.	1	Asplenium ritoense Hayata	5.26384e-09	Asplenium anogrammoides Christ ex H.L_v.	8.08435e-10	Synurus pungens (Franch. et Sav.) Kitam.	9.53754e-11	Quercus glauca Thunb.	1.56808e-11
394847.jpg	Asplenium wilfordii Mett.	Asplenium wilfordii Mett.	1	Crepidomanes thysanostomum (Makino) Ebihara et K.Iwats.	2.70835e-08	Chamaecyparis obtusa (Siebold et Zucc.) Endl.	1.9031e-08	Diplazium donianum (Mett.) Tardieu var. donianum	3.6849e-10	Asplenium sarelii Hook. subsp. pekinense (Hance) Fraser-Jenk., Pangtey et Khullar	8.34232e-11
400700.jpg	Asplenium wilfordii Mett.	Asplenium wilfordii Mett.	0.999982	Deyeuxia longiseta (Hack.) Ohwi	1.5398e-05	Deyeuxia gigas (Takeda) Ohwi	7.03316e-07	Calamagrostis adpressiramea Ohwi	5.28338e-07	Calamagrostis x grandiseta Takeda	3.54342e-07
734322.jpg	Asplenium wilfordii Mett.	Asplenium wilfordii Mett.	0.999998	Asplenium anogrammoides Christ ex H.L_v.	8.985e-07	Asplenium ritoense Hayata	5.58438e-07	Asplenium prolongatum Hook.	1.64015e-07	Asplenium yoshinagae Makino	3.89705e-08
KAG123577.jpg	Asplenium wilfordii Mett.	Asplenium wilfordii Mett.	1	Phragmites karka (Retz.) Trin. ex Steud.	1.28819e-07	Asplenium prolongatum Hook.	9.75487e-08	Onychium japonicum (Thunb.) Kunze	1.06988e-08	Crepidomanes thysanostomum (Makino) Ebihara et K.Iwats.	4.13493e-09
418152.jpg	Asplenium wilfordii Mett.	Asplenium wilfordii Mett.	1	Asplenium anogrammoides Christ ex H.L_v.	2.26637e-07	Asplenium yoshinagae Makino	3.77922e-09	Dennstaedtia wilfordii (T.Moore) Christ	7.85109e-10	Asplenium ritoense Hayata	4.79257e-10
417892.jpg	Asplenium wilfordii Mett.	Asplenium wilfordii Mett.	1	Calamagrostis adpressiramea Ohwi	2.51591e-08	Asplenium ritoense Hayata	2.49275e-09	Calamagrostis x grandiseta Takeda	2.2586e-09	Asplenium anogrammoides Christ ex H.L_v.	1.84108e-09
TAI 001288.jpg	Asplenium wilfordii Mett.	Asplenium ruprechtii Sa.Kurata	0.745328	Asplenium wilfordii Mett.	0.20372	Chamaecyparis obtusa (Siebold et Zucc.) Endl.	0.030295	Arachniodes mutica (Franch. et Sav.) Ohwi	0.0145887	Neolepisorus ensatus (Thunb.) Ching	0.00244018
386153.jpg	Asplenium wilfordii Mett.	Asplenium wilfordii Mett.	1	Botrychium ternatum (Thunb.) Sw.	1.34872e-12	Asplenium ritoense Hayata	7.66361e-13	Davallia mariesii T.Moore ex Baker	6.06482e-13	Pedicularis keiskei Franch. et Sav.	1.80037e-13
318707.jpg	Asplenium wilfordii Mett.	Asplenium wilfordii Mett.	1	Asplenium ritoense Hayata	7.7996e-08	Asplenium yoshinagae Makino	8.43431e-09	Cheilanthes kuhnii Milde var. brandtii (Franch. et Sav.) Tagawa	9.62828e-10	Adiantum monochlamys D.C.Eaton	6.42481e-10
411454.jpg	Asplenium wilfordii Mett.	Asplenium wilfordii Mett.	1	Asplenium ritoense Hayata	2.90039e-11	Asplenium yoshinagae Makino	7.03448e-12	Asplenium wrightii D.C.Eaton ex Hook.	4.5969e-12	Asplenium anogrammoides Christ ex H.L_v.	3.39033e-12
419059.jpg	Asplenium wilfordii Mett.	Asplenium wilfordii Mett.	0.994554	Asplenium yoshinagae Makino	0.00525776	Asplenium ritoense Hayata	0.000185868	Asplenium prolongatum Hook.	2.22109e-06	Quercus acuta Thunb.	3.93965e-08
399990.jpg	Asplenium wilfordii Mett.	Asplenium anogrammoides Christ ex H.L_v.	0.743324	Asplenium wilfordii Mett.	0.255649	Botrychium ternatum (Thunb.) Sw.	0.000760651	Asplenium sarelii Hook. subsp. pekinense (Hance) Fraser-Jenk., Pangtey et Khullar	0.000116609	Dennstaedtia wilfordii (T.Moore) Christ	6.10557e-05
TAI 001298.jpg	Asplenium wilfordii Mett.	Chamaecyparis obtusa (Siebold et Zucc.) Endl.	0.667872	Asplenium wilfordii Mett.	0.214039	Huperzia fordii (Baker) Dixit	0.0554256	Asplenium ruprechtii Sa.Kurata	0.0492552	Hymenasplenium murakami-hatanakae Nakaike	0.00704703
735139.jpg	Asplenium wilfordii Mett.	Asplenium wilfordii Mett.	0.999991	Adiantum monochlamys D.C.Eaton	1.44817e-06	Plantago asiatica L.	1.31496e-06	Boehmeria platanifolia (Maxim.) Franch. et Sav. ex C.H.Wright	1.00294e-06	Artemisia lancea Vaniot	8.55203e-07
400862.jpg	Asplenium wilfordii Mett.	Asplenium wilfordii Mett.	1	Asplenium ritoense Hayata	2.86412e-08	Asplenium prolongatum Hook.	3.24189e-10	Neolepisorus ensatus (Thunb.) Ching	1.98283e-10	Polystichum tripteron (Kunze) C.Presl	1.84575e-10
61769.jpg	Asplenium wilfordii Mett.	Asplenium wilfordii Mett.	0.999996	Asplenium ritoense Hayata	3.0115e-06	Asplenium yoshinagae Makino	9.46767e-07	Asplenium prolongatum Hook.	6.39606e-09	Adiantum pedatum L.	2.22373e-09
323312.jpg	Asplenium wilfordii Mett.	Asplenium wilfordii Mett.	1	Asplenium yoshinagae Makino	3.27322e-09	Asplenium ritoense Hayata	1.67691e-09	Asplenium prolongatum Hook.	2.92241e-10	Crepidomanes thysanostomum (Makino) Ebihara et K.Iwats.	4.29331e-11
405774.jpg	Asplenium wilfordii Mett.	Asplenium wilfordii Mett.	0.993868	Asplenium anogrammoides Christ ex H.L_v.	0.00612732	Asplenium tenuicaule Hayata	2.52147e-06	Asplenium sarelii Hook. subsp. pekinense (Hance) Fraser-Jenk., Pangtey et Khullar	9.81409e-07	Calamagrostis x grandiseta Takeda	3.50115e-07
1043457.JPG	Asplenium wilfordii Mett.	Asplenium wilfordii Mett.	1	Crepidomanes thysanostomum (Makino) Ebihara et K.Iwats.	4.11913e-09	Asplenium yoshinagae Makino	7.90954e-10	Asplenium prolongatum Hook.	5.08218e-10	Diplazium donianum (Mett.) Tardieu var. donianum	2.20707e-11
1043449.JPG	Asplenium wilfordii Mett.	Polystichum craspedosorum (Maxim.) Diels	0.798165	Asplenium sarelii Hook. subsp. pekinense (Hance) Fraser-Jenk., Pangtey et Khullar	0.153045	Diplopterygium glaucum (Houtt.) Nakai	0.0240419	Cephalomanes javanicum (Blume) Bosch var. asplenioides (C.Chr.) K.Iwats.	0.00911724	Hymenasplenium obliquissimum (Hayata) Sugim.	0.00903666
399994.jpg	Asplenium wilfordii Mett.	Asplenium wilfordii Mett.	0.999999	Chamaecyparis obtusa (Siebold et Zucc.) Endl.	7.50551e-07	Pedicularis keiskei Franch. et Sav.	9.63157e-08	Calamagrostis x grandiseta Takeda	8.8367e-08	Asplenium anogrammoides Christ ex H.L_v.	5.17122e-08
763478.jpg	Asplenium wilfordii Mett.	Asplenium wilfordii Mett.	0.999991	Asplenium prolongatum Hook.	8.84975e-06	Adiantum pedatum L.	2.74858e-07	Botrychium atrovirens (Sahashi) M.Kato	1.3758e-08	Asplenium yoshinagae Makino	7.46181e-09
513415.jpg	Asplenium wilfordii Mett.	Asplenium wilfordii Mett.	1	Diplazium donianum (Mett.) Tardieu var. donianum	1.08565e-09	Asplenium ritoense Hayata	1.13006e-10	Crepidomanes thysanostomum (Makino) Ebihara et K.Iwats.	7.68897e-12	Clematis stans Siebold et Zucc.	5.38334e-12
727055.jpg	Asplenium wilfordii Mett.	Asplenium wilfordii Mett.	1	Asplenium ritoense Hayata	4.04593e-07	Asplenium yoshinagae Makino	8.07117e-08	Asplenium prolongatum Hook.	8.83421e-09	Quercus glauca Thunb.	5.34996e-09
KAG129851.jpg	Asplenium wilfordii Mett.	Asplenium wilfordii Mett.	0.999996	Eragrostis multicaulis Steud.	2.95974e-06	Potamogeton berchtoldii Fieber	3.68759e-07	Asparagus cochinchinensis (Lour.) Merr.	1.88337e-07	Pedicularis keiskei Franch. et Sav.	1.17365e-07
1046767.JPG	Asplenium wilfordii Mett.	Asplenium wilfordii Mett.	0.999914	Asplenium ritoense Hayata	8.61252e-05	Asplenium wrightii D.C.Eaton ex Hook.	2.74475e-07	Asplenium yoshinagae Makino	1.09406e-08	Pteris dispar Kunze	8.04975e-09
400868.jpg	Asplenium wilfordii Mett.	Asplenium wilfordii Mett.	1	Asplenium yoshinagae Makino	6.63795e-12	Asplenium wrightii D.C.Eaton ex Hook.	2.81992e-13	Asplenium ritoense Hayata	8.65799e-14	Synurus pungens (Franch. et Sav.) Kitam.	4.53564e-14
KAG123572.jpg	Asplenium wilfordii Mett.	Asplenium wilfordii Mett.	1	Asplenium yoshinagae Makino	5.24204e-08	Adiantum monochlamys D.C.Eaton	4.15003e-09	Asplenium prolongatum Hook.	1.40403e-09	Asplenium ritoense Hayata	3.6437e-10
418151.jpg	Asplenium wilfordii Mett.	Asplenium wilfordii Mett.	0.999994	Asplenium anogrammoides Christ ex H.L_v.	5.9293e-06	Asplenium ritoense Hayata	1.29558e-08	Deyeuxia longiseta (Hack.) Ohwi	9.34831e-10	Asplenium yoshinagae Makino	3.47864e-10
1043464.JPG	Asplenium wilfordii Mett.	Asplenium wilfordii Mett.	0.999997	Cystopteris fragilis (L.) Bernh.	2.06277e-06	Odontosoria chinensis (L.) J.Sm.	7.46637e-07	Asplenium anogrammoides Christ ex H.L_v.	1.95971e-07	Crepidomanes thysanostomum (Makino) Ebihara et K.Iwats.	8.96318e-08
411461.jpg	Asplenium wilfordii Mett.	Asplenium wilfordii Mett.	1	Asplenium anogrammoides Christ ex H.L_v.	5.06919e-09	Botrychium ternatum (Thunb.) Sw.	6.78604e-10	Laurocerasus spinulosa (Siebold et Zucc.) C.K.Schneid.	6.11019e-11	Castanopsis sieboldii (Makino) Hatus. ex T.Yamaz. et Mashiba subsp. sieboldii	2.35201e-11
79610.jpg	Asplenium wilfordii Mett.	Asplenium wilfordii Mett.	0.445833	Asplenium yoshinagae Makino	0.278765	Asplenium ritoense Hayata	0.20078	Asplenium prolongatum Hook.	0.0707018	Quercus acuta Thunb.	0.00301287
399995.jpg	Asplenium wilfordii Mett.	Asplenium wilfordii Mett.	1	Dennstaedtia wilfordii (T.Moore) Christ	4.09659e-08	Asplenium yoshinagae Makino	1.05257e-08	Asplenium anogrammoides Christ ex H.L_v.	5.27484e-09	Asplenium ritoense Hayata	2.72149e-09
KAG123595.jpg	Asplenium wilfordii Mett.	Asplenium wilfordii Mett.	1	Asplenium ritoense Hayata	1.01573e-08	Pteris dispar Kunze	1.50328e-09	Odontosoria chinensis (L.) J.Sm.	1.32823e-09	Cheilanthes kuhnii Milde var. brandtii (Franch. et Sav.) Tagawa	1.06402e-09
411316.jpg	Asplenium wilfordii Mett.	Asplenium wilfordii Mett.	1	Asplenium ritoense Hayata	9.89388e-11	Asplenium yoshinagae Makino	2.68353e-11	Asplenium anogrammoides Christ ex H.L_v.	2.22645e-13	Asplenium wrightii D.C.Eaton ex Hook.	5.19763e-14
TAI 001226.jpg	Asplenium wilfordii Mett.	Asplenium wilfordii Mett.	0.99999	Asplenium prolongatum Hook.	9.59255e-06	Asplenium ruprechtii Sa.Kurata	6.25104e-09	Diplazium donianum (Mett.) Tardieu var. donianum	3.96993e-09	Hymenasplenium murakami-hatanakae Nakaike	8.30624e-10
400008.jpg	Asplenium wilfordii Mett.	Asplenium wilfordii Mett.	1	Botrychium ternatum (Thunb.) Sw.	8.52757e-13	Asplenium anogrammoides Christ ex H.L_v.	3.24937e-13	Asplenium ritoense Hayata	1.94006e-13	Chamaecyparis obtusa (Siebold et Zucc.) Endl.	6.33362e-14
428510.jpg	Asplenium wilfordii Mett.	Asplenium wilfordii Mett.	0.999994	Asplenium yoshinagae Makino	4.84066e-06	Asplenium sarelii Hook. subsp. pekinense (Hance) Fraser-Jenk., Pangtey et Khullar	5.72454e-07	Asplenium ritoense Hayata	1.65729e-07	Athyrium vidalii (Franch. et Sav.) Nakai	4.96607e-08
417896.jpg	Asplenium wilfordii Mett.	Asplenium wilfordii Mett.	1	Deyeuxia gigas (Takeda) Ohwi	2.45496e-09	Asplenium yoshinagae Makino	1.58405e-09	Asplenium prolongatum Hook.	9.26626e-10	Bromus remotiflorus (Steud.) Ohwi	5.82756e-10
210969.jpg	Asplenium wilfordii Mett.	Asplenium wilfordii Mett.	0.956054	Asplenium yoshinagae Makino	0.043329	Asplenium prolongatum Hook.	0.000425073	Poa crassinervis Honda	7.4346e-05	Asplenium oligophlebium Baker	5.58965e-05
KAG123591.jpg	Asplenium wilfordii Mett.	Asplenium wilfordii Mett.	1	Asplenium yoshinagae Makino	4.00944e-07	Asplenium prolongatum Hook.	9.04279e-09	Asplenium ritoense Hayata	6.94783e-09	Asplenium sarelii Hook. subsp. pekinense (Hance) Fraser-Jenk., Pangtey et Khullar	3.27472e-09
400699.jpg	Asplenium wilfordii Mett.	Asplenium wilfordii Mett.	1	Carex discoidea Boott var. discoidea	1.82104e-09	Deyeuxia gigas (Takeda) Ohwi	1.19265e-09	Calamagrostis x grandiseta Takeda	4.35544e-10	Deyeuxia longiseta (Hack.) Ohwi	3.71011e-10
373758.jpg	Asplenium wilfordii Mett.	Asplenium wilfordii Mett.	0.999998	Bromus remotiflorus (Steud.) Ohwi	1.11006e-06	Lindera umbellata Thunb. var. umbellata	2.8573e-07	Neolepisorus ensatus (Thunb.) Ching	2.39935e-07	Asplenium ritoense Hayata	7.42314e-08
398156.jpg	Asplenium wilfordii Mett.	Asplenium wilfordii Mett.	1	Asplenium ritoense Hayata	8.12544e-09	Asplenium yoshinagae Makino	4.01961e-09	Asplenium prolongatum Hook.	3.55755e-10	Asplenium anogrammoides Christ ex H.L_v.	1.28427e-10
833404.jpg	Asplenium wilfordii Mett.	Asplenium wilfordii Mett.	1	Asplenium anogrammoides Christ ex H.L_v.	9.18896e-10	Asplenium ritoense Hayata	3.16059e-10	Athyrium imbricatum Christ	6.8245e-11	Deyeuxia longiseta (Hack.) Ohwi	5.58706e-11
402354.jpg	Asplenium wilfordii Mett.	Asplenium wilfordii Mett.	1	Asplenium ritoense Hayata	1.11888e-07	Asplenium anogrammoides Christ ex H.L_v.	7.52458e-08	Dennstaedtia wilfordii (T.Moore) Christ	2.02599e-08	Asplenium yoshinagae Makino	7.14783e-10
186772.jpg	Asplenium wilfordii Mett.	Asplenium wilfordii Mett.	0.941378	Asplenium prolongatum Hook.	0.0237229	Asplenium yoshinagae Makino	0.0226063	Crepidomanes thysanostomum (Makino) Ebihara et K.Iwats.	0.00650261	Asplenium ritoense Hayata	0.00524841
400679.jpg	Asplenium wilfordii Mett.	Asplenium wilfordii Mett.	1	Cyrtomium falcatum (L.f.) C.Presl subsp. falcatum	2.54384e-09	Asplenium yoshinagae Makino	2.56554e-11	Synurus pungens (Franch. et Sav.) Kitam.	2.59237e-12	Ophioglossum vulgatum L.	1.3494e-12
742536.jpg	Asplenium wilfordii Mett.	Asplenium wilfordii Mett.	1	Asplenium prolongatum Hook.	5.39045e-09	Asplenium ritoense Hayata	3.43837e-10	Symplocos prunifolia Siebold et Zucc.	6.99579e-11	Chamaecyparis obtusa (Siebold et Zucc.) Endl.	3.67975e-11
397593.jpg	Asplenium wilfordii Mett.	Asplenium wilfordii Mett.	1	Asplenium ritoense Hayata	1.25301e-09	Asplenium yoshinagae Makino	9.22625e-10	Asplenium prolongatum Hook.	9.37445e-11	Pinellia tripartita (Blume) Schott	8.41731e-12
TAI 001228.jpg	Asplenium wilfordii Mett.	Asplenium wilfordii Mett.	1	Diplazium donianum (Mett.) Tardieu var. donianum	2.98414e-10	Asplenium ruprechtii Sa.Kurata	1.23477e-10	Cystopteris fragilis (L.) Bernh.	3.83144e-12	Asplenium prolongatum Hook.	3.5179e-12
1043485.JPG	Asplenium wilfordii Mett.	Asplenium wilfordii Mett.	0.999998	Asplenium yoshinagae Makino	1.58243e-06	Asplenium ritoense Hayata	3.55885e-08	Quercus acuta Thunb.	1.68856e-08	Diplazium donianum (Mett.) Tardieu var. donianum	6.61836e-09
TAI 001297.jpg	Asplenium wilfordii Mett.	Asplenium wilfordii Mett.	0.999996	Asplenium ruprechtii Sa.Kurata	1.98009e-06	Pteris nipponica W.C.Shieh	1.65205e-06	Asplenium prolongatum Hook.	2.43285e-07	Cyperus haspan L. var. tuberiferus T.Koyama	1.6201e-07
KAG022195.jpg	Asplenium wilfordii Mett.	Asplenium wilfordii Mett.	0.718108	Adiantum monochlamys D.C.Eaton	0.28093	Meliosma tenuis Maxim.	0.000495763	Asplenium incisum Thunb.	0.000181166	Asplenium ritoense Hayata	7.16425e-05
400883.jpg	Asplenium wilfordii Mett.	Asplenium wilfordii Mett.	1	Asplenium ritoense Hayata	3.82152e-10	Asplenium yoshinagae Makino	4.21107e-11	Polystichum tripteron (Kunze) C.Presl	3.78625e-11	Carex filipes Franch. et Sav. var. filipes	9.3802e-12
TRPM-P-678-0018-001.jpg	Asplenium wilfordii Mett.	Asplenium anogrammoides Christ ex H.L_v.	0.432145	Onychium japonicum (Thunb.) Kunze	0.186542	Asplenium ritoense Hayata	0.168858	Odontosoria chinensis (L.) J.Sm.	0.0811278	Asplenium wilfordii Mett.	0.057895
KAG123551.jpg	Asplenium wilfordii Mett.	Asplenium wilfordii Mett.	0.999581	Onychium japonicum (Thunb.) Kunze	0.000418955	Vandenboschia kalamocarpa (Hayata) Ebihara	4.16155e-08	Poa trivialis L.	5.08747e-09	Odontosoria chinensis (L.) J.Sm.	5.07398e-09
400687.jpg	Asplenium wilfordii Mett.	Asplenium wilfordii Mett.	0.999995	Asplenium anogrammoides Christ ex H.L_v.	4.67137e-06	Deyeuxia longiseta (Hack.) Ohwi	5.16637e-07	Botrychium ternatum (Thunb.) Sw.	2.48257e-07	Dennstaedtia wilfordii (T.Moore) Christ	5.54276e-08
1043461.JPG	Asplenium wilfordii Mett.	Asplenium wilfordii Mett.	1	Diplazium donianum (Mett.) Tardieu var. donianum	2.77487e-09	Fraxinus japonica Blume ex K.Koch	6.8977e-11	Clematis stans Siebold et Zucc.	2.5328e-11	Asplenium prolongatum Hook.	2.19347e-11
1108659.JPG	Asplenium wilfordii Mett.	Asplenium anogrammoides Christ ex H.L_v.	0.97666	Asplenium wilfordii Mett.	0.0150475	Vandenboschia kalamocarpa (Hayata) Ebihara	0.00388335	Chamaele decumbens (Thunb.) Makino	0.00215047	Asplenium ritoense Hayata	0.00185439
402363.jpg	Asplenium wilfordii Mett.	Asplenium wilfordii Mett.	1	Asplenium anogrammoides Christ ex H.L_v.	1.70752e-09	Odontosoria chinensis (L.) J.Sm.	6.05256e-10	Asplenium ritoense Hayata	5.34148e-10	Cyrtomium falcatum (L.f.) C.Presl subsp. falcatum	1.756e-10
TAI 001238.jpg	Asplenium wilfordii Mett.	Asplenium wilfordii Mett.	1	Arachniodes yakusimensis (H.It_) Nakaike	1.11557e-08	Diplazium donianum (Mett.) Tardieu var. donianum	7.6249e-09	Hymenasplenium murakami-hatanakae Nakaike	4.98183e-09	Athyrium imbricatum Christ	4.25323e-09
411314.jpg	Asplenium wilfordii Mett.	Asplenium wilfordii Mett.	1	Asplenium anogrammoides Christ ex H.L_v.	2.09344e-10	Asplenium ritoense Hayata	9.04427e-11	Asplenium yoshinagae Makino	2.38021e-12	Asplenium incisum Thunb.	2.22291e-12
TAI 001290.jpg	Asplenium wilfordii Mett.	Asplenium wilfordii Mett.	1	Asplenium prolongatum Hook.	1.99515e-07	Diplazium donianum (Mett.) Tardieu var. donianum	1.57243e-09	Adiantum monochlamys D.C.Eaton	1.30647e-09	Chamaecyparis obtusa (Siebold et Zucc.) Endl.	2.39819e-10
TAI 001242.jpg	Asplenium wilfordii Mett.	Asplenium wilfordii Mett.	0.981584	Asplenium prolongatum Hook.	0.0176474	Adiantum monochlamys D.C.Eaton	0.000485139	Diplazium donianum (Mett.) Tardieu var. donianum	0.000233369	Asplenium yoshinagae Makino	4.64243e-05
124380.jpg	Asplenium wilfordii Mett.	Asplenium wilfordii Mett.	0.973447	Deyeuxia fauriei (Hack.) Ohwi	0.0136057	Asplenium yoshinagae Makino	0.0127355	Asplenium ritoense Hayata	0.000128252	Asplenium prolongatum Hook.	3.552e-05
833377.jpg	Asplenium wilfordii Mett.	Asplenium wilfordii Mett.	0.999757	Chamaecyparis obtusa (Siebold et Zucc.) Endl.	0.00022832	Pedicularis keiskei Franch. et Sav.	4.05061e-06	Calamagrostis x grandiseta Takeda	2.82241e-06	Anaphalis margaritacea (L.) Benth. et Hook.f. var. yedoensis (Franch. et Sav.) Ohwi	2.73611e-06
223239.jpg	Asplenium wilfordii Mett.	Asplenium wilfordii Mett.	0.999942	Asplenium ritoense Hayata	5.61206e-05	Asplenium yoshinagae Makino	1.3833e-06	Crepidomanes thysanostomum (Makino) Ebihara et K.Iwats.	1.02087e-07	Asplenium wrightii D.C.Eaton ex Hook.	6.77737e-08
403966.jpg	Asplenium wilfordii Mett.	Asplenium wilfordii Mett.	1	Asplenium ritoense Hayata	1.06537e-09	Quercus glauca Thunb.	3.97188e-10	Asplenium anogrammoides Christ ex H.L_v.	3.21247e-10	Botrychium ternatum (Thunb.) Sw.	1.60507e-10
KAG123603.jpg	Asplenium wilfordii Mett.	Asplenium wilfordii Mett.	1	Equisetum palustre L.	1.9059e-07	Equisetum arvense L.	1.55551e-07	Juncus tenuis Willd.	6.81926e-08	Asplenium prolongatum Hook.	4.71469e-08
833967.jpg	Asplenium wilfordii Mett.	Asplenium anogrammoides Christ ex H.L_v.	0.999939	Calamagrostis nana Takeda subsp. nana	4.05061e-05	Asplenium tenuicaule Hayata	1.06798e-05	Hymenophyllum polyanthos (Sw.) Sw.	4.04925e-06	Asplenium sarelii Hook. subsp. pekinense (Hance) Fraser-Jenk., Pangtey et Khullar	3.95504e-06
725895.jpg	Asplenium wilfordii Mett.	Asplenium wilfordii Mett.	0.999794	Asplenium yoshinagae Makino	0.00018522	Castanopsis sieboldii (Makino) Hatus. ex T.Yamaz. et Mashiba subsp. sieboldii	4.72094e-06	Poa crassinervis Honda	4.3807e-06	Asplenium ritoense Hayata	3.43958e-06
TAI 130908.jpg	Asplenium wilfordii Mett.	Asplenium wilfordii Mett.	1	Asplenium yoshinagae Makino	4.60521e-08	Asplenium prolongatum Hook.	2.8139e-08	Hymenasplenium hondoense (N.Murak. et S.-I.Hatan.) Nakaike	1.16279e-10	Hymenasplenium murakami-hatanakae Nakaike	8.10357e-11
833407.jpg	Asplenium wilfordii Mett.	Asplenium wilfordii Mett.	1	Asplenium anogrammoides Christ ex H.L_v.	1.56955e-12	Chamaecyparis obtusa (Siebold et Zucc.) Endl.	4.89289e-13	Asplenium ritoense Hayata	4.77009e-14	Pedicularis keiskei Franch. et Sav.	1.06195e-14
403961.jpg	Asplenium wilfordii Mett.	Asplenium wilfordii Mett.	0.957619	Asplenium anogrammoides Christ ex H.L_v.	0.0423096	Asplenium sarelii Hook. subsp. pekinense (Hance) Fraser-Jenk., Pangtey et Khullar	3.55125e-05	Chamaecyparis obtusa (Siebold et Zucc.) Endl.	9.70548e-06	Ainsliaea dissecta Franch. et Sav.	6.11221e-06
400691.jpg	Asplenium wilfordii Mett.	Asplenium wilfordii Mett.	0.999983	Calamagrostis x grandiseta Takeda	1.68493e-05	Dennstaedtia wilfordii (T.Moore) Christ	6.46957e-08	Lindera umbellata Thunb. var. umbellata	3.14612e-08	Agrostis tateyamensis Tateoka	1.71115e-08
418172.jpg	Asplenium wilfordii Mett.	Asplenium wilfordii Mett.	0.999978	Calamagrostis adpressiramea Ohwi	2.12761e-05	Acer cissifolium (Siebold et Zucc.) K.Koch	6.30754e-07	Asplenium ritoense Hayata	2.03534e-07	Chamaecyparis obtusa (Siebold et Zucc.) Endl.	5.48674e-08
418163.jpg	Asplenium wilfordii Mett.	Asplenium wilfordii Mett.	1	Asplenium ritoense Hayata	4.75833e-08	Calamagrostis x grandiseta Takeda	8.63913e-10	Calamagrostis adpressiramea Ohwi	2.71353e-10	Deyeuxia longiseta (Hack.) Ohwi	1.76122e-10
773745.jpg	Asplenium wilfordii Mett.	Asplenium wilfordii Mett.	1	Asplenium yoshinagae Makino	5.40046e-09	Asplenium prolongatum Hook.	3.46808e-09	Asplenium ritoense Hayata	1.29116e-09	Calamagrostis arundinacea (L.) Roth subsp. brachytricha (Steud.) Tzvelev	1.11393e-09
C2063817.jpg	Cyperus nipponicus Franch. et Sav. var. nipponicus	Cyperus nipponicus Franch. et Sav. var. nipponicus	1	Cyperus amuricus Maxim.	2.13582e-07	Cyperus pygmaeus Rottb.	2.4804e-09	Cyperus compressus L.	2.17718e-10	Carex aphanolepis Franch. et Sav.	1.55142e-10
C2063792.jpg	Cyperus nipponicus Franch. et Sav. var. nipponicus	Cyperus nipponicus Franch. et Sav. var. nipponicus	1	Cyperus polystachyos Rottb.	3.10535e-07	Cyperus cyperoides (L.) Kuntze	2.34159e-09	Cyperus eragrostis Lam.	6.03677e-10	Cyperus flavidus Retz.	3.7277e-10
C2064604.jpg	Cyperus nipponicus Franch. et Sav. var. nipponicus	Carex leucochlora Bunge var. gracillima (Akiyama) Katsuy.	0.889553	Cyperus sanguinolentus Vahl	0.101692	Cyperus microiria Steud.	0.00362036	Cyperus nipponicus Franch. et Sav. var. nipponicus	0.00328499	Carex pumila Thunb.	0.00113911
C2063812.jpg	Cyperus nipponicus Franch. et Sav. var. nipponicus	Cyperus nipponicus Franch. et Sav. var. nipponicus	1	Cyperus compressus L.	6.12713e-09	Cyperus cyperoides (L.) Kuntze	5.861e-09	Cyperus polystachyos Rottb.	4.73996e-09	Carex fibrillosa Franch. et Sav.	2.40697e-09
00008351.jpg	Cyperus nipponicus Franch. et Sav. var. nipponicus	Cyperus nipponicus Franch. et Sav. var. nipponicus	0.999982	Cyperus compressus L.	1.83552e-05	Cyperus polystachyos Rottb.	5.38036e-08	Cyperus flaccidus R.Br.	1.55268e-08	Cyperus microiria Steud.	2.36978e-09
0772-2373.jpg	Cyperus nipponicus Franch. et Sav. var. nipponicus	Cyperus nipponicus Franch. et Sav. var. nipponicus	0.999992	Scirpus fuirenoides Maxim.	2.37453e-06	Potentilla indica (Andrews) Th.Wolf	1.8217e-06	Cyperus polystachyos Rottb.	1.53068e-06	Trifolium repens L.	9.07509e-07
C2063772.jpg	Cyperus nipponicus Franch. et Sav. var. nipponicus	Cyperus nipponicus Franch. et Sav. var. nipponicus	0.999989	Cyperus polystachyos Rottb.	1.13203e-05	Carex leucochlora Bunge var. gracillima (Akiyama) Katsuy.	9.01538e-09	Carex pumila Thunb.	8.21806e-09	Cyperus cyperoides (L.) Kuntze	8.17145e-09
C2063809.jpg	Cyperus nipponicus Franch. et Sav. var. nipponicus	Cyperus nipponicus Franch. et Sav. var. nipponicus	1	Cyperus polystachyos Rottb.	4.23134e-08	Carex fibrillosa Franch. et Sav.	3.2923e-08	Cyperus sanguinolentus Vahl	2.64468e-08	Cyperus brevifolius (Rottb.) Hassk. var. leiolepis (Franch. et Sav.) T.Koyama	9.02083e-09
0774-2376.jpg	Cyperus nipponicus Franch. et Sav. var. nipponicus	Cyperus sanguinolentus Vahl	0.961626	Cyperus difformis L.	0.0310837	Rhynchospora fauriei Franch.	0.00376931	Cyperus flavidus Retz.	0.00332147	Cyperus nipponicus Franch. et Sav. var. nipponicus	0.000110739
C2063818.jpg	Cyperus nipponicus Franch. et Sav. var. nipponicus	Cyperus nipponicus Franch. et Sav. var. nipponicus	1	Cyperus pygmaeus Rottb.	4.79012e-07	Cyperus eragrostis Lam.	1.84308e-08	Cyperus polystachyos Rottb.	1.10139e-09	Cyperus cyperoides (L.) Kuntze	7.58257e-10
C2063758.jpg	Cyperus nipponicus Franch. et Sav. var. nipponicus	Cyperus nipponicus Franch. et Sav. var. nipponicus	1	Carex leucochlora Bunge var. gracillima (Akiyama) Katsuy.	2.77711e-10	Cyperus pygmaeus Rottb.	1.50078e-10	Cyperus compressus L.	4.04602e-11	Cyperus iria L.	9.20801e-12
00023362.jpg	Cyperus nipponicus Franch. et Sav. var. nipponicus	Cyperus nipponicus Franch. et Sav. var. nipponicus	0.999998	Cyperus leptocarpus (F.Muell.) Bauters	9.93711e-07	Fimbristylis littoralis Gaudich.	8.52525e-07	Bulbostylis barbata (Rottb.) Kunth	9.42545e-08	Juncus prismatocarpus R.Br. subsp. leschenaultii (J.Gay ex Laharpe) Kirschner	7.08545e-08
00023354.jpg	Cyperus nipponicus Franch. et Sav. var. nipponicus	Cyperus nipponicus Franch. et Sav. var. nipponicus	0.999884	Bulbostylis barbata (Rottb.) Kunth	6.82574e-05	Juncus wallichianus Laharpe	4.77909e-05	Fimbristylis diphylloides Makino	3.68102e-07	Cyperus leptocarpus (F.Muell.) Bauters	3.24591e-08
C2063814.jpg	Cyperus nipponicus Franch. et Sav. var. nipponicus	Cyperus nipponicus Franch. et Sav. var. nipponicus	0.999991	Cyperus leptocarpus (F.Muell.) Bauters	6.94508e-06	Cyperus polystachyos Rottb.	1.45337e-06	Cyperus brevifolius (Rottb.) Hassk. var. leiolepis (Franch. et Sav.) T.Koyama	6.24635e-07	Cyperus pygmaeus Rottb.	7.54014e-08
C2063808.jpg	Cyperus nipponicus Franch. et Sav. var. nipponicus	Cyperus nipponicus Franch. et Sav. var. nipponicus	0.999946	Cyperus sanguinolentus Vahl	5.37481e-05	Cyperus polystachyos Rottb.	1.20008e-07	Carex pumila Thunb.	4.01628e-10	Cyperus brevifolius (Rottb.) Hassk. var. leiolepis (Franch. et Sav.) T.Koyama	3.46742e-11
00023348.jpg	Cyperus nipponicus Franch. et Sav. var. nipponicus	Cyperus nipponicus Franch. et Sav. var. nipponicus	0.989713	Fimbristylis diphylloides Makino	0.0100894	Bulbostylis barbata (Rottb.) Kunth	0.000113132	Carex capillacea Boott var. capillacea	5.93892e-05	Fimbristylis spathacea Roth	1.97824e-05
KAG065537.jpg	Cyperus nipponicus Franch. et Sav. var. nipponicus	Cyperus polystachyos Rottb.	0.500323	Cyperus nipponicus Franch. et Sav. var. nipponicus	0.499099	Cyperus compressus L.	0.000431469	Cyperus brevifolius (Rottb.) Hassk. var. leiolepis (Franch. et Sav.) T.Koyama	0.000122699	Cyperus cyperinus (Vahl) J.V.Suringar	2.36202e-05
C2063806.jpg	Cyperus nipponicus Franch. et Sav. var. nipponicus	Cyperus nipponicus Franch. et Sav. var. nipponicus	1	Cyperus leptocarpus (F.Muell.) Bauters	1.43495e-09	Cyperus brevifolius (Rottb.) Hassk. var. leiolepis (Franch. et Sav.) T.Koyama	2.87629e-10	Cyperus orthostachyus Franch. et Sav.	1.1233e-10	Cyperus haspan L. var. tuberiferus T.Koyama	4.80765e-11
00010926.jpg	Cyperus nipponicus Franch. et Sav. var. nipponicus	Cyperus nipponicus Franch. et Sav. var. nipponicus	0.999984	Cyperus brevifolius (Rottb.) Hassk. var. leiolepis (Franch. et Sav.) T.Koyama	1.09407e-05	Cyperus sanguinolentus Vahl	4.1082e-06	Cyperus flaccidus R.Br.	7.83257e-07	Cyperus compressus L.	2.83839e-07
C2063760.jpg	Cyperus nipponicus Franch. et Sav. var. nipponicus	Cyperus nipponicus Franch. et Sav. var. nipponicus	0.999998	Cyperus polystachyos Rottb.	1.22633e-06	Carex leucochlora Bunge var. gracillima (Akiyama) Katsuy.	4.53061e-07	Cyperus cyperoides (L.) Kuntze	1.06889e-08	Cyperus pygmaeus Rottb.	5.72115e-09
KAG065535.jpg	Cyperus nipponicus Franch. et Sav. var. nipponicus	Cyperus nipponicus Franch. et Sav. var. nipponicus	1	Cyperus compressus L.	3.45521e-08	Cyperus polystachyos Rottb.	1.87972e-08	Cyperus brevifolius (Rottb.) Hassk. var. leiolepis (Franch. et Sav.) T.Koyama	3.12994e-09	Cyperus leptocarpus (F.Muell.) Bauters	5.02579e-10
C2063785.jpg	Cyperus nipponicus Franch. et Sav. var. nipponicus	Cyperus nipponicus Franch. et Sav. var. nipponicus	0.910098	Cyperus pygmaeus Rottb.	0.0873033	Cyperus pilosus Vahl	0.00150026	Cyperus flaccidus R.Br.	0.000482709	Eleocharis acicularis (L.) Roem. et Schult. var. longiseta Svenson	0.000309825
C2063811.jpg	Cyperus nipponicus Franch. et Sav. var. nipponicus	Cyperus nipponicus Franch. et Sav. var. nipponicus	1	Cyperus amuricus Maxim.	2.64768e-09	Cyperus compressus L.	1.29215e-09	Cyperus pygmaeus Rottb.	6.00585e-10	Carex aphanolepis Franch. et Sav.	4.73043e-10
00023373.jpg	Cyperus nipponicus Franch. et Sav. var. nipponicus	Cyperus nipponicus Franch. et Sav. var. nipponicus	1	Cyperus sanguinolentus Vahl	3.42489e-07	Cyperus leptocarpus (F.Muell.) Bauters	1.59098e-08	Cyperus polystachyos Rottb.	7.20318e-09	Cyperus brevifolius (Rottb.) Hassk. var. leiolepis (Franch. et Sav.) T.Koyama	7.2891e-10
C2063796.jpg	Cyperus nipponicus Franch. et Sav. var. nipponicus	Cyperus nipponicus Franch. et Sav. var. nipponicus	1	Cyperus pygmaeus Rottb.	3.11035e-13	Cyperus flavidus Retz.	1.68656e-13	Cyperus flaccidus R.Br.	4.01366e-14	Cyperus sanguinolentus Vahl	9.55825e-15
FKSE53625.jpg	Cyperus nipponicus Franch. et Sav. var. nipponicus	Cyperus nipponicus Franch. et Sav. var. nipponicus	0.999941	Cyperus compressus L.	5.9322e-05	Cyperus polystachyos Rottb.	5.66503e-08	Abelia spathulata Siebold et Zucc. var. spathulata	2.86205e-09	Potentilla indica (Andrews) Th.Wolf	4.92186e-10
C2063761.jpg	Cyperus nipponicus Franch. et Sav. var. nipponicus	Cyperus nipponicus Franch. et Sav. var. nipponicus	1	Cyperus polystachyos Rottb.	1.21704e-07	Cyperus pygmaeus Rottb.	1.11386e-07	Cyperus eragrostis Lam.	2.98418e-08	Cyperus iria L.	1.71719e-08
C2063777.jpg	Cyperus nipponicus Franch. et Sav. var. nipponicus	Cyperus nipponicus Franch. et Sav. var. nipponicus	0.999891	Cyperus sanguinolentus Vahl	5.13669e-05	Cyperus compressus L.	3.6354e-05	Cyperus difformis L.	9.69749e-06	Cyperus polystachyos Rottb.	5.53589e-06
00036920.jpg	Aucuba japonica Thunb. var. japonica	Aucuba japonica Thunb. var. japonica	0.997436	Quercus aliena Blume	0.00255324	Cornus controversa Hemsl. var. controversa	9.51494e-06	Quercus serrata Murray	8.94284e-07	Hovenia dulcis Thunb.	1.8514e-07
JPG073539.JPG	Aucuba japonica Thunb. var. japonica	Aucuba japonica Thunb. var. japonica	1	Sesamum indicum L.	1.62663e-13	Ilex chinensis Sims	2.6666e-15	Cornus macrophylla Wall.	5.57019e-16	Daphniphyllum macropodum Miq. subsp. humile (Maxim. ex Franch. et Sav.) Hurus.	1.05966e-16
JPG073601.JPG	Aucuba japonica Thunb. var. japonica	Aucuba japonica Thunb. var. japonica	1	Gardneria multiflora Makino	5.49997e-08	Sesamum indicum L.	3.37899e-10	Alisma canaliculatum A.Braun et C.D.Bouch_	2.61049e-10	Pieris japonica (Thunb.) D.Don ex G.Don subsp. japonica	2.36558e-11
JPG066835.JPG	Aucuba japonica Thunb. var. japonica	Aucuba japonica Thunb. var. japonica	1	Aucuba japonica Thunb. var. borealis Miyabe et Kud_	1.63518e-09	Syneilesis palmata (Thunb.) Maxim.	3.10679e-13	Ilex chinensis Sims	1.36523e-13	Maesa japonica (Thunb.) Moritzi et Zoll.	7.7734e-14
JPG073715.JPG	Aucuba japonica Thunb. var. japonica	Aucuba japonica Thunb. var. japonica	0.999989	Sesamum indicum L.	7.67281e-06	Alisma canaliculatum A.Braun et C.D.Bouch_	3.47366e-06	Daphniphyllum macropodum Miq. subsp. humile (Maxim. ex Franch. et Sav.) Hurus.	6.36065e-08	Monochasma sheareri (S.Moore) Maxim.	2.50636e-08
JPG073719.JPG	Aucuba japonica Thunb. var. japonica	Aucuba japonica Thunb. var. japonica	1	Gardneria multiflora Makino	3.52343e-07	Myrsine seguinii H.L_v.	1.34295e-08	Japonicalia delphiniifolia (Siebold et Zucc.) C.Ren et Q.E.Yang	2.35175e-10	Ilex chinensis Sims	1.0898e-10
JPG073631.JPG	Aucuba japonica Thunb. var. japonica	Aucuba japonica Thunb. var. japonica	1	Ilex chinensis Sims	8.32091e-09	Gardneria multiflora Makino	1.66195e-09	Sesamum indicum L.	1.32016e-10	Scrophularia kakudensis Franch.	1.2402e-10
JPG073855.JPG	Aucuba japonica Thunb. var. japonica	Aucuba japonica Thunb. var. japonica	1	Sesamum indicum L.	9.23329e-09	Cornus controversa Hemsl. var. controversa	1.11824e-11	Daphniphyllum macropodum Miq. subsp. humile (Maxim. ex Franch. et Sav.) Hurus.	3.38952e-12	Aucuba japonica Thunb. var. borealis Miyabe et Kud_	1.48202e-12
JPG073887.JPG	Aucuba japonica Thunb. var. japonica	Aucuba japonica Thunb. var. japonica	1	Sesamum indicum L.	2.40483e-09	Scrophularia duplicatoserrata (Miq.) Makino	1.3764e-11	Scrophularia kakudensis Franch.	6.06896e-12	Nihon japonicum (Thunb.) A.Otero, Jim.Mej_as, Valc_rcel et P.Vargas	8.2602e-13
JPG073473.JPG	Aucuba japonica Thunb. var. japonica	Aucuba japonica Thunb. var. japonica	1	Gardneria multiflora Makino	8.22878e-10	Aucuba japonica Thunb. var. borealis Miyabe et Kud_	5.41364e-10	Sesamum indicum L.	3.14608e-10	Veronicastrum japonicum (Nakai) T.Yamaz. var. japonicum	2.43523e-10
JPG073739.JPG	Aucuba japonica Thunb. var. japonica	Aucuba japonica Thunb. var. japonica	1	Alisma canaliculatum A.Braun et C.D.Bouch_	2.92393e-08	Trochodendron aralioides Siebold et Zucc.	1.51759e-10	Scrophularia kakudensis Franch.	4.30534e-11	Gamblea innovans (Siebold et Zucc.) C.B.Shang, Lowry et Frodin	3.16411e-11
KAG121935.jpg	Aucuba japonica Thunb. var. japonica	Magnolia salicifolia (Siebld et Zucc.) Maxim.	0.494247	Litsea cubeba (Lour.) Pers.	0.361728	Viburnum urceolatum Siebold et Zucc.	0.0784262	Aucuba japonica Thunb. var. japonica	0.0400517	Quercus myrsinifolia Blume	0.0220937
FKSE39086.jpg	Aucuba japonica Thunb. var. japonica	Aucuba japonica Thunb. var. japonica	0.860917	Aucuba japonica Thunb. var. borealis Miyabe et Kud_	0.139083	Senecio cannabifolius Less.	1.74142e-08	Quercus crispula Blume var. crispula	1.01696e-09	Tarenna subsessilis (A.Gray) T.It_	1.81948e-10
JPG073447.JPG	Aucuba japonica Thunb. var. japonica	Aucuba japonica Thunb. var. japonica	1	Cornus macrophylla Wall.	1.41591e-11	Ilex chinensis Sims	7.14447e-12	Aucuba japonica Thunb. var. borealis Miyabe et Kud_	6.47949e-13	Trochodendron aralioides Siebold et Zucc.	3.3752e-14
JPG073495.JPG	Aucuba japonica Thunb. var. japonica	Aucuba japonica Thunb. var. japonica	0.999998	Scrophularia kakudensis Franch.	1.08752e-06	Sesamum indicum L.	6.26204e-07	Alisma canaliculatum A.Braun et C.D.Bouch_	9.14288e-09	Buddleja japonica Hemsl.	2.81544e-09
JPG073507.JPG	Aucuba japonica Thunb. var. japonica	Aucuba japonica Thunb. var. japonica	1	Sesamum indicum L.	1.75011e-14	Clethra barbinervis Siebold et Zucc.	3.82912e-15	Cornus macrophylla Wall.	2.73017e-17	Ilex chinensis Sims	1.93588e-17
JPG073917.JPG	Aucuba japonica Thunb. var. japonica	Aucuba japonica Thunb. var. japonica	1	Gardneria multiflora Makino	7.03027e-10	Sesamum indicum L.	2.11354e-10	Ilex chinensis Sims	1.58742e-10	Cornus controversa Hemsl. var. controversa	3.57274e-12
FKSE21114.jpg	Aucuba japonica Thunb. var. japonica	Salix futura Seemen	0.549969	Aucuba japonica Thunb. var. japonica	0.424185	Salix caprea L.	0.0186149	Alnus japonica (Thunb.) Steud.	0.00641714	Salix eriocarpa Franch. et Sav.	0.000431653
TRPM-P-969-1003-026.jpg	Aucuba japonica Thunb. var. japonica	Aucuba japonica Thunb. var. japonica	0.996498	Aucuba japonica Thunb. var. borealis Miyabe et Kud_	0.00342864	Myrsine seguinii H.L_v.	6.83717e-05	Ilex chinensis Sims	2.09941e-06	Litsea cubeba (Lour.) Pers.	6.72005e-07
JPG073475.JPG	Aucuba japonica Thunb. var. japonica	Aucuba japonica Thunb. var. japonica	1	Viburnum japonicum (Thunb.) Spreng.	4.45664e-08	Cornus macrophylla Wall.	6.21492e-09	Viburnum wrightii Miq. var. wrightii	1.48635e-09	Sesamum indicum L.	8.62138e-11
JPG073915.JPG	Aucuba japonica Thunb. var. japonica	Aucuba japonica Thunb. var. japonica	1	Ilex chinensis Sims	2.59499e-10	Sesamum indicum L.	2.44056e-11	Veronicastrum japonicum (Nakai) T.Yamaz. var. japonicum	1.31275e-12	Aucuba japonica Thunb. var. borealis Miyabe et Kud_	3.45901e-13
JPG073951.JPG	Aucuba japonica Thunb. var. japonica	Aucuba japonica Thunb. var. japonica	1	Sesamum indicum L.	8.67001e-11	Scrophularia kakudensis Franch.	2.61514e-11	Ilex chinensis Sims	1.40717e-12	Quercus serrata Murray	2.1236e-13
JPG073437.JPG	Aucuba japonica Thunb. var. japonica	Aucuba japonica Thunb. var. japonica	1	Cornus controversa Hemsl. var. controversa	1.41709e-12	Clethra barbinervis Siebold et Zucc.	8.98676e-13	Sesamum indicum L.	8.34488e-13	Aucuba japonica Thunb. var. borealis Miyabe et Kud_	1.93872e-13
JPG073505.JPG	Aucuba japonica Thunb. var. japonica	Aucuba japonica Thunb. var. japonica	1	Sesamum indicum L.	2.78505e-10	Scrophularia kakudensis Franch.	2.26065e-10	Gardneria multiflora Makino	4.00054e-12	Veronicastrum japonicum (Nakai) T.Yamaz. var. japonicum	2.06557e-14
JPG073881.JPG	Aucuba japonica Thunb. var. japonica	Aucuba japonica Thunb. var. japonica	0.999149	Cornus macrophylla Wall.	0.00084579	Scrophularia kakudensis Franch.	4.53269e-06	Sesamum indicum L.	6.10427e-07	Ilex chinensis Sims	7.89405e-08
JPG073479.JPG	Aucuba japonica Thunb. var. japonica	Aucuba japonica Thunb. var. japonica	1	Sesamum indicum L.	2.07066e-09	Maesa japonica (Thunb.) Moritzi et Zoll.	1.36294e-10	Osmanthus heterophyllus (G.Don) P.S.Green	1.23825e-10	Saussurea triptera Maxim.	1.57378e-11
JPG066809.JPG	Aucuba japonica Thunb. var. japonica	Aucuba japonica Thunb. var. japonica	1	Daphniphyllum macropodum Miq. subsp. humile (Maxim. ex Franch. et Sav.) Hurus.	8.47871e-11	Sesamum indicum L.	4.86189e-12	Japonicalia delphiniifolia (Siebold et Zucc.) C.Ren et Q.E.Yang	1.18827e-13	Daphniphyllum macropodum Miq. subsp. macropodum	2.61841e-14
JPG073659.JPG	Aucuba japonica Thunb. var. japonica	Aucuba japonica Thunb. var. japonica	1	Gardneria multiflora Makino	5.84144e-08	Sesamum indicum L.	2.21482e-10	Ilex chinensis Sims	7.02112e-11	Scrophularia kakudensis Franch.	6.2119e-11
FKSE39081.jpg	Aucuba japonica Thunb. var. japonica	Aucuba japonica Thunb. var. japonica	0.999949	Aucuba japonica Thunb. var. borealis Miyabe et Kud_	5.12253e-05	Tarenna subsessilis (A.Gray) T.It_	2.46049e-09	Arisaema japonicum Blume	4.49922e-10	Viburnum japonicum (Thunb.) Spreng.	1.32207e-10
JPG066791.JPG	Aucuba japonica Thunb. var. japonica	Aucuba japonica Thunb. var. japonica	1	Ilex chinensis Sims	1.95805e-07	Patrinia villosa (Thunb.) Juss.	1.73176e-08	Sesamum indicum L.	1.70085e-08	Syneilesis palmata (Thunb.) Maxim.	1.35579e-08
JPG066849.JPG	Aucuba japonica Thunb. var. japonica	Aucuba japonica Thunb. var. japonica	0.999977	Fraxinus sieboldiana Blume	2.16477e-05	Ilex pedunculosa Miq.	3.52114e-07	Ilex chinensis Sims	2.09262e-07	Gardneria multiflora Makino	1.88865e-07
00026375.jpg	Aucuba japonica Thunb. var. japonica	Aucuba japonica Thunb. var. japonica	1	Tarenna subsessilis (A.Gray) T.It_	1.13982e-12	Aucuba japonica Thunb. var. borealis Miyabe et Kud_	1.83485e-13	Alnus japonica (Thunb.) Steud.	3.19386e-14	Viburnum japonicum (Thunb.) Spreng.	7.36348e-15
JPG073829.JPG	Aucuba japonica Thunb. var. japonica	Aucuba japonica Thunb. var. japonica	1	Ilex chinensis Sims	1.78835e-09	Sesamum indicum L.	1.7409e-09	Gardneria multiflora Makino	6.78855e-12	Cornus macrophylla Wall.	4.13315e-14
JPG073783.JPG	Aucuba japonica Thunb. var. japonica	Aucuba japonica Thunb. var. japonica	1	Ilex chinensis Sims	1.37026e-09	Sesamum indicum L.	7.94884e-13	Aucuba japonica Thunb. var. borealis Miyabe et Kud_	2.19229e-14	Gardneria multiflora Makino	1.88277e-15
JPG066871.JPG	Aucuba japonica Thunb. var. japonica	Aucuba japonica Thunb. var. japonica	1	Cornus macrophylla Wall.	1.1627e-09	Cornus kousa Buerger ex Hance subsp. kousa	2.74423e-10	Gardenia jasminoides Ellis	2.11022e-10	Dendropanax trifidus (Thunb.) Makino ex H.Hara	1.61118e-10
JPG073593.JPG	Aucuba japonica Thunb. var. japonica	Aucuba japonica Thunb. var. japonica	0.999967	Gardneria multiflora Makino	3.26878e-05	Ilex chinensis Sims	2.6262e-08	Myrsine seguinii H.L_v.	1.50605e-09	Sesamum indicum L.	9.27692e-10
00019518.jpg	Aucuba japonica Thunb. var. japonica	Aucuba japonica Thunb. var. japonica	0.999997	Aucuba japonica Thunb. var. borealis Miyabe et Kud_	1.72791e-06	Alnus japonica (Thunb.) Steud.	1.14196e-06	Trochodendron aralioides Siebold et Zucc.	1.80382e-07	Cornus controversa Hemsl. var. controversa	1.32437e-08
JPG073933.JPG	Aucuba japonica Thunb. var. japonica	Aucuba japonica Thunb. var. japonica	1	Sesamum indicum L.	2.73582e-09	Aucuba japonica Thunb. var. borealis Miyabe et Kud_	3.51141e-10	Syneilesis palmata (Thunb.) Maxim.	1.80696e-10	Ilex chinensis Sims	5.8969e-11
JPG066787.JPG	Aucuba japonica Thunb. var. japonica	Aucuba japonica Thunb. var. japonica	1	Sesamum indicum L.	2.79959e-09	Scrophularia kakudensis Franch.	1.08413e-10	Daphniphyllum macropodum Miq. subsp. humile (Maxim. ex Franch. et Sav.) Hurus.	1.37541e-11	Cornus macrophylla Wall.	1.3037e-11
JPG073613.JPG	Aucuba japonica Thunb. var. japonica	Aucuba japonica Thunb. var. japonica	1	Sesamum indicum L.	3.10835e-09	Scrophularia kakudensis Franch.	3.2765e-10	Daphniphyllum macropodum Miq. subsp. humile (Maxim. ex Franch. et Sav.) Hurus.	8.69807e-12	Cornus macrophylla Wall.	5.38042e-12
FKSE39084.jpg	Aucuba japonica Thunb. var. japonica	Aucuba japonica Thunb. var. japonica	0.999991	Quercus serrata Murray	8.23644e-06	Salix caprea L.	2.46175e-07	Aucuba japonica Thunb. var. borealis Miyabe et Kud_	1.3485e-07	Alnus japonica (Thunb.) Steud.	7.51454e-08
9517691.jpg	Aucuba japonica Thunb. var. japonica	Aucuba japonica Thunb. var. japonica	0.999716	Turpinia ternata Nakai	0.000259386	Gardenia jasminoides Ellis	1.78177e-05	Aucuba japonica Thunb. var. borealis Miyabe et Kud_	5.77915e-06	Maesa perlaria (Lour.) Merr. var. formosana (Mez) Yuen P.Yang	1.66796e-07
JPG073685.JPG	Aucuba japonica Thunb. var. japonica	Aucuba japonica Thunb. var. japonica	1	Ilex chinensis Sims	1.57406e-10	Aucuba japonica Thunb. var. borealis Miyabe et Kud_	8.66791e-11	Cornus macrophylla Wall.	4.44462e-11	Sesamum indicum L.	3.43004e-11
00034633.jpg	Aucuba japonica Thunb. var. japonica	Aucuba japonica Thunb. var. japonica	0.985761	Aucuba japonica Thunb. var. borealis Miyabe et Kud_	0.00903298	Viburnum wrightii Miq. var. wrightii	0.00518914	Quercus serrata Murray	1.16805e-05	Kadsura japonica (L.) Dunal	2.87315e-06
JPG073517.JPG	Aucuba japonica Thunb. var. japonica	Aucuba japonica Thunb. var. japonica	1	Scrophularia duplicatoserrata (Miq.) Makino	5.26256e-09	Scrophularia kakudensis Franch.	3.10617e-09	Maesa japonica (Thunb.) Moritzi et Zoll.	6.04368e-10	Sarcandra glabra (Thunb.) Nakai	6.19307e-11
JPG073545.JPG	Aucuba japonica Thunb. var. japonica	Aucuba japonica Thunb. var. japonica	0.998011	Gardneria multiflora Makino	0.00198921	Pieris japonica (Thunb.) D.Don ex G.Don subsp. japonica	5.02291e-08	Myrsine seguinii H.L_v.	3.99007e-08	Aucuba japonica Thunb. var. borealis Miyabe et Kud_	4.43367e-09
JPG073499.JPG	Aucuba japonica Thunb. var. japonica	Aucuba japonica Thunb. var. japonica	1	Ilex chinensis Sims	5.13921e-11	Daphniphyllum macropodum Miq. subsp. humile (Maxim. ex Franch. et Sav.) Hurus.	3.17267e-12	Aucuba japonica Thunb. var. borealis Miyabe et Kud_	4.01839e-13	Ardisia crenata Sims	2.15202e-14
JPG073671.JPG	Aucuba japonica Thunb. var. japonica	Aucuba japonica Thunb. var. japonica	1	Sesamum indicum L.	3.73432e-08	Daphniphyllum macropodum Miq. subsp. humile (Maxim. ex Franch. et Sav.) Hurus.	1.40465e-08	Cornus macrophylla Wall.	5.1127e-09	synonym	2.69324e-09
JPG073801.JPG	Aucuba japonica Thunb. var. japonica	Aucuba japonica Thunb. var. japonica	0.999998	Scrophularia kakudensis Franch.	1.63653e-06	Sambucus chinensis Lindl.	4.02926e-08	Ilex chinensis Sims	5.94079e-09	Sesamum indicum L.	6.09777e-10
JPG073737.JPG	Aucuba japonica Thunb. var. japonica	Aucuba japonica Thunb. var. japonica	1	Scrophularia kakudensis Franch.	2.31973e-10	Alisma canaliculatum A.Braun et C.D.Bouch_	3.72787e-11	Sesamum indicum L.	1.84255e-12	Scrophularia duplicatoserrata (Miq.) Makino	2.48917e-13
JPG073493.JPG	Aucuba japonica Thunb. var. japonica	Aucuba japonica Thunb. var. japonica	1	Aucuba japonica Thunb. var. borealis Miyabe et Kud_	2.23271e-12	Ilex chinensis Sims	9.84017e-13	Gardneria multiflora Makino	3.30784e-13	Daphniphyllum macropodum Miq. subsp. humile (Maxim. ex Franch. et Sav.) Hurus.	9.20924e-14
FKSE84460.jpg	Aucuba japonica Thunb. var. japonica	Aucuba japonica Thunb. var. japonica	1	Sambucus chinensis Lindl.	4.87889e-11	Aucuba japonica Thunb. var. borealis Miyabe et Kud_	5.67249e-12	Scrophularia kakudensis Franch.	1.26452e-12	Senecio cannabifolius Less.	4.83661e-13
JPG066859.JPG	Aucuba japonica Thunb. var. japonica	Aucuba japonica Thunb. var. japonica	1	Clethra barbinervis Siebold et Zucc.	1.7745e-08	Veronicastrum japonicum (Nakai) T.Yamaz. var. japonicum	1.73409e-09	Quercus serrata Murray	5.77434e-10	Syneilesis palmata (Thunb.) Maxim.	3.42819e-10
JPG073597.JPG	Aucuba japonica Thunb. var. japonica	Aucuba japonica Thunb. var. japonica	1	Melampyrum roseum Maxim. var. roseum	8.80393e-11	Gardneria multiflora Makino	6.4163e-11	Ilex chinensis Sims	1.5672e-11	Sesamum indicum L.	1.07067e-11
1214537.JPG	Aucuba japonica Thunb. var. japonica	Aucuba japonica Thunb. var. japonica	1	Sambucus chinensis Lindl.	2.39019e-07	Veronica undulata Wall.	3.82944e-10	Scrophularia kakudensis Franch.	4.69125e-11	Sesamum indicum L.	2.42155e-11
JPG066887.JPG	Aucuba japonica Thunb. var. japonica	Aucuba japonica Thunb. var. japonica	1	Quercus aliena Blume	1.41354e-09	Scrophularia kakudensis Franch.	1.26279e-09	Sesamum indicum L.	1.15687e-09	Aucuba japonica Thunb. var. borealis Miyabe et Kud_	7.94118e-10
RTCM-7985.jpg	Aucuba japonica Thunb. var. japonica	Aucuba japonica Thunb. var. borealis Miyabe et Kud_	0.654359	Viburnum dilatatum Thunb.	0.241521	Viburnum wrightii Miq. var. wrightii	0.0669812	Hydrangea paniculata Siebold	0.0230119	Aucuba japonica Thunb. var. japonica	0.00851465
JPG066837.JPG	Aucuba japonica Thunb. var. japonica	Aucuba japonica Thunb. var. japonica	0.999781	Solanum maximowiczii Koidz.	0.000169717	Gardneria multiflora Makino	4.69683e-05	Ligustrum tschonoskii Decne.	1.22307e-06	Alnus japonica (Thunb.) Steud.	4.4009e-07
JPG073753.JPG	Aucuba japonica Thunb. var. japonica	Aucuba japonica Thunb. var. japonica	1	Alisma canaliculatum A.Braun et C.D.Bouch_	5.29797e-09	Gardneria multiflora Makino	3.50246e-09	Monochasma sheareri (S.Moore) Maxim.	7.01799e-10	Scrophularia kakudensis Franch.	1.8708e-10
JPG073587.JPG	Aucuba japonica Thunb. var. japonica	Aucuba japonica Thunb. var. japonica	1	Ilex chinensis Sims	3.93124e-11	Sesamum indicum L.	2.62057e-12	Aucuba japonica Thunb. var. borealis Miyabe et Kud_	8.91794e-14	Daphniphyllum macropodum Miq. subsp. humile (Maxim. ex Franch. et Sav.) Hurus.	9.17271e-15
JPG073427.JPG	Aucuba japonica Thunb. var. japonica	Aucuba japonica Thunb. var. japonica	1	Gardneria multiflora Makino	7.97932e-10	Aucuba japonica Thunb. var. borealis Miyabe et Kud_	1.67581e-11	Ilex chinensis Sims	1.04152e-11	Ardisia crenata Sims	2.30968e-13
JPG073521.JPG	Aucuba japonica Thunb. var. japonica	Aucuba japonica Thunb. var. japonica	0.999999	Syneilesis palmata (Thunb.) Maxim.	1.0514e-06	Trichosanthes multiloba Miq.	7.86444e-08	Maesa japonica (Thunb.) Moritzi et Zoll.	6.38297e-08	Buddleja japonica Hemsl.	1.59007e-08
JPG073635.JPG	Aucuba japonica Thunb. var. japonica	Aucuba japonica Thunb. var. japonica	1	Gardneria multiflora Makino	2.5533e-07	Ilex chinensis Sims	1.27238e-07	Cornus macrophylla Wall.	1.08595e-07	Litsea cubeba (Lour.) Pers.	1.78291e-09
1215854.JPG	Aucuba japonica Thunb. var. japonica	Aucuba japonica Thunb. var. japonica	1	Eupatorium luchuense Nakai	1.89965e-07	Scrophularia kakudensis Franch.	1.7594e-09	Bolbitis subcordata (Copel.) Ching	1.16743e-09	Ilex mertensii Maxim.	2.55752e-10
JPG066873.JPG	Aucuba japonica Thunb. var. japonica	Aucuba japonica Thunb. var. japonica	1	Quercus glauca Thunb.	7.61604e-10	Syneilesis palmata (Thunb.) Maxim.	2.11874e-10	synonym	1.40253e-10	Daphniphyllum macropodum Miq. subsp. humile (Maxim. ex Franch. et Sav.) Hurus.	7.36956e-11
JPG073435.JPG	Aucuba japonica Thunb. var. japonica	Aucuba japonica Thunb. var. japonica	0.999999	Viburnum dilatatum Thunb.	7.11719e-07	Osmanthus heterophyllus (G.Don) P.S.Green	6.13811e-08	Acer pictum Thunb. subsp. dissectum (Wesm.) H.Ohashi	5.03463e-08	Parasenecio farfarifolius (Siebold et Zucc.) H.Koyama var. farfarifolius	4.40637e-08
JPG073807.JPG	Aucuba japonica Thunb. var. japonica	Aucuba japonica Thunb. var. japonica	0.999998	Scrophularia kakudensis Franch.	1.59307e-06	Veronica undulata Wall.	1.38072e-07	Sambucus chinensis Lindl.	3.02446e-10	Gardneria multiflora Makino	1.54627e-10
JPG073835.JPG	Aucuba japonica Thunb. var. japonica	Aucuba japonica Thunb. var. japonica	0.999987	Gardneria multiflora Makino	1.25313e-05	Sesamum indicum L.	2.39754e-07	Veronica undulata Wall.	1.36821e-07	Scrophularia kakudensis Franch.	3.4733e-08
JPG073811.JPG	Aucuba japonica Thunb. var. japonica	Aucuba japonica Thunb. var. japonica	0.999999	Sesamum indicum L.	3.81683e-07	Ilex chinensis Sims	3.11642e-07	Gardneria multiflora Makino	8.06301e-09	Daphniphyllum macropodum Miq. subsp. humile (Maxim. ex Franch. et Sav.) Hurus.	1.31371e-09
JPG073523.JPG	Aucuba japonica Thunb. var. japonica	Aucuba japonica Thunb. var. japonica	0.999999	Ilex chinensis Sims	6.61123e-07	Veronicastrum japonicum (Nakai) T.Yamaz. var. japonicum	1.91849e-07	Sesamum indicum L.	1.23059e-09	Syneilesis palmata (Thunb.) Maxim.	8.69147e-10
JPG073625.JPG	Aucuba japonica Thunb. var. japonica	Aucuba japonica Thunb. var. japonica	1	Daphniphyllum macropodum Miq. subsp. humile (Maxim. ex Franch. et Sav.) Hurus.	1.01584e-12	Sesamum indicum L.	6.05155e-13	Alnus japonica (Thunb.) Steud.	8.57767e-14	Ilex chinensis Sims	5.41253e-15
1216609.JPG	Aucuba japonica Thunb. var. japonica	Aucuba japonica Thunb. var. japonica	1	Quercus serrata Murray	1.05008e-07	Ficus erecta Thunb. var. erecta	5.99126e-08	Eupatorium luchuense Nakai	2.47465e-08	Clerodendrum trichotomum Thunb. var. trichotomum	4.58748e-09
00035309.jpg	Aucuba japonica Thunb. var. japonica	Aucuba japonica Thunb. var. japonica	0.605629	Quercus crispula Blume var. crispula	0.220162	Rumex japonicus Houtt.	0.0873144	Rumex obtusifolius L.	0.0405601	Salix miyabeana Seemen subsp. gymnolepis (H.L_v. et Vaniot) H.Ohashi et Yonek.	0.0210613
JPG073503.JPG	Aucuba japonica Thunb. var. japonica	Aucuba japonica Thunb. var. japonica	1	Cornus macrophylla Wall.	2.81688e-11	Sesamum indicum L.	2.74066e-11	Scrophularia kakudensis Franch.	1.08006e-12	Gardneria multiflora Makino	9.38918e-13
00013823.jpg	Aucuba japonica Thunb. var. japonica	Aucuba japonica Thunb. var. japonica	1	Aucuba japonica Thunb. var. borealis Miyabe et Kud_	7.52079e-08	Neolitsea sericea (Blume) Koidz.	4.03216e-10	Cornus macrophylla Wall.	1.38273e-10	Viburnum japonicum (Thunb.) Spreng.	7.37579e-11
00028907.jpg	Aucuba japonica Thunb. var. japonica	Aucuba japonica Thunb. var. japonica	1	Aucuba japonica Thunb. var. borealis Miyabe et Kud_	2.94773e-09	Alnus japonica (Thunb.) Steud.	3.91859e-10	Cephalomanes javanicum (Blume) Bosch var. asplenioides (C.Chr.) K.Iwats.	3.39933e-11	Lindera erythrocarpa Makino	2.49945e-11
JPG073573.JPG	Aucuba japonica Thunb. var. japonica	Aucuba japonica Thunb. var. japonica	0.99988	Sesamum indicum L.	0.000119519	Daphniphyllum macropodum Miq. subsp. humile (Maxim. ex Franch. et Sav.) Hurus.	1.90808e-07	Quercus aliena Blume	1.83751e-07	Clethra barbinervis Siebold et Zucc.	1.34493e-07
RTCM-12381.jpg	Aucuba japonica Thunb. var. japonica	Aucuba japonica Thunb. var. japonica	0.992845	Ardisia crispa (Thunb.) A.DC.	0.00496978	Ardisia quinquegona Blume	0.00175134	Ilex chinensis Sims	0.000288203	Sasa tyuhgokensis Makino	4.3273e-05
00019872.jpg	Aucuba japonica Thunb. var. japonica	Aucuba japonica Thunb. var. japonica	1	Quercus myrsinifolia Blume	2.47609e-08	Litsea cubeba (Lour.) Pers.	1.862e-08	Aucuba japonica Thunb. var. borealis Miyabe et Kud_	1.0167e-08	Tarenna subsessilis (A.Gray) T.It_	1.0493e-09
00020568.jpg	Aucuba japonica Thunb. var. japonica	Aucuba japonica Thunb. var. japonica	1	Acer rufinerve Siebold et Zucc.	1.71771e-07	Cornus macrophylla Wall.	1.61861e-10	Quercus aliena Blume	7.99461e-11	Alnus japonica (Thunb.) Steud.	7.43965e-11
JPG073683.JPG	Aucuba japonica Thunb. var. japonica	Aucuba japonica Thunb. var. japonica	1	Scrophularia duplicatoserrata (Miq.) Makino	3.56441e-11	Sesamum indicum L.	6.5971e-12	Veronicastrum japonicum (Nakai) T.Yamaz. var. japonicum	1.20797e-13	Cornus macrophylla Wall.	5.45583e-14
JPG073957.JPG	Aucuba japonica Thunb. var. japonica	Aucuba japonica Thunb. var. japonica	1	Sesamum indicum L.	1.84133e-07	Daphniphyllum macropodum Miq. subsp. humile (Maxim. ex Franch. et Sav.) Hurus.	3.46032e-10	Scrophularia kakudensis Franch.	1.05346e-10	Aucuba japonica Thunb. var. borealis Miyabe et Kud_	9.92109e-11
FKSE61912.jpg	Aucuba japonica Thunb. var. japonica	Aucuba japonica Thunb. var. japonica	1	Aucuba japonica Thunb. var. borealis Miyabe et Kud_	1.7284e-07	Quercus glauca Thunb.	1.91604e-08	Quercus serrata Murray	6.38251e-10	Quercus acuta Thunb.	4.67252e-12
JPG073527.JPG	Aucuba japonica Thunb. var. japonica	Aucuba japonica Thunb. var. japonica	1	Ilex chinensis Sims	5.00655e-09	Quercus serrata Murray	4.96125e-10	Maesa japonica (Thunb.) Moritzi et Zoll.	4.14382e-10	Pterocarya rhoifolia Siebold et Zucc.	1.70148e-11
KAG010658.jpg	Aucuba japonica Thunb. var. japonica	Aucuba japonica Thunb. var. japonica	0.999963	Aucuba japonica Thunb. var. borealis Miyabe et Kud_	3.65995e-05	Daphniphyllum macropodum Miq. subsp. macropodum	2.67296e-09	Sambucus chinensis Lindl.	9.41193e-10	Trochodendron aralioides Siebold et Zucc.	7.28328e-10
JPG073833.JPG	Aucuba japonica Thunb. var. japonica	Aucuba japonica Thunb. var. japonica	1	Gardneria multiflora Makino	6.00908e-11	Sesamum indicum L.	5.29077e-12	Maesa japonica (Thunb.) Moritzi et Zoll.	2.26862e-12	Ardisia crenata Sims	1.01128e-12
JPG073973.JPG	Aucuba japonica Thunb. var. japonica	Aucuba japonica Thunb. var. japonica	1	Aucuba japonica Thunb. var. borealis Miyabe et Kud_	3.9959e-12	Gardneria multiflora Makino	2.47772e-12	Sesamum indicum L.	1.73573e-12	Ilex chinensis Sims	1.20376e-13
FKSE64320.jpg	Aucuba japonica Thunb. var. japonica	Aucuba japonica Thunb. var. japonica	0.999973	Aucuba japonica Thunb. var. borealis Miyabe et Kud_	2.66237e-05	Quercus glauca Thunb.	1.13321e-08	Ilex chinensis Sims	1.5288e-09	Trochodendron aralioides Siebold et Zucc.	4.56367e-10
JPG066815.JPG	Aucuba japonica Thunb. var. japonica	Aucuba japonica Thunb. var. japonica	1	Sesamum indicum L.	8.03219e-09	Ilex chinensis Sims	4.61301e-11	Aucuba japonica Thunb. var. borealis Miyabe et Kud_	2.21057e-11	Gardneria multiflora Makino	1.52867e-11
JPG073497.JPG	Aucuba japonica Thunb. var. japonica	Aucuba japonica Thunb. var. japonica	1	Aucuba japonica Thunb. var. borealis Miyabe et Kud_	1.52551e-11	Stachyurus praecox Siebold et Zucc.	4.1183e-12	Ilex chinensis Sims	3.56419e-12	Ilex rotunda Thunb.	1.02571e-12
JPG073939.JPG	Aucuba japonica Thunb. var. japonica	Aucuba japonica Thunb. var. japonica	0.999957	Kadsura japonica (L.) Dunal	3.58631e-05	Ilex rotunda Thunb.	5.57073e-06	Ilex pedunculosa Miq.	4.78161e-07	Turpinia ternata Nakai	3.52683e-07
JPG073627.JPG	Aucuba japonica Thunb. var. japonica	Aucuba japonica Thunb. var. japonica	0.999998	Aucuba japonica Thunb. var. borealis Miyabe et Kud_	8.74723e-07	Stachyurus praecox Siebold et Zucc.	2.95178e-07	Cornus macrophylla Wall.	2.46461e-07	Quercus serrata Murray	1.50645e-07
KAG017044.jpg	Juncus papillosus Franch. et Sav.	Juncus papillosus Franch. et Sav.	0.999997	Fimbristylis dichotoma (L.) Vahl var. tentsuki T.Koyama	1.26508e-06	Juncus wallichianus Laharpe	1.24427e-06	Juncus prismatocarpus R.Br. subsp. leschenaultii (J.Gay ex Laharpe) Kirschner	7.29772e-07	Hypericum japonicum Thunb.	7.10138e-08
KAG017053.jpg	Juncus papillosus Franch. et Sav.	Juncus papillosus Franch. et Sav.	1	Juncus tenuis Willd.	2.8992e-07	Dimeria ornithopoda Trin. var. tenera (Trin.) Hack.	3.40794e-09	Juncus prismatocarpus R.Br. subsp. leschenaultii (J.Gay ex Laharpe) Kirschner	8.04546e-10	Eleocharis congesta D.Don var. japonica (Miq.) T.Koyama	1.3404e-10
00009649.jpg	Juncus papillosus Franch. et Sav.	Juncus papillosus Franch. et Sav.	0.995519	Juncus prismatocarpus R.Br. subsp. leschenaultii (J.Gay ex Laharpe) Kirschner	0.00446736	Lindernia dubia (L.) Pennell subsp. major (Pursh) Pennell	9.23717e-06	Eleocharis congesta D.Don var. japonica (Miq.) T.Koyama	1.27359e-06	Juncus wallichianus Laharpe	9.26265e-07
00021450.jpg	Juncus papillosus Franch. et Sav.	Juncus papillosus Franch. et Sav.	0.583438	Juncus prismatocarpus R.Br. subsp. leschenaultii (J.Gay ex Laharpe) Kirschner	0.395094	Juncus wallichianus Laharpe	0.0210576	Juncus tenuis Willd.	0.000296898	Alisma canaliculatum A.Braun et C.D.Bouch_	6.45147e-05
KAG120794.jpg	Juncus papillosus Franch. et Sav.	Juncus papillosus Franch. et Sav.	0.920527	Carex rugata Ohwi	0.0564472	Juncus tenuis Willd.	0.0157532	Alisma canaliculatum A.Braun et C.D.Bouch_	0.00338245	Juncus prismatocarpus R.Br. subsp. leschenaultii (J.Gay ex Laharpe) Kirschner	0.00161945
00040472.jpg	Juncus papillosus Franch. et Sav.	Juncus papillosus Franch. et Sav.	0.999981	Juncus prismatocarpus R.Br. subsp. leschenaultii (J.Gay ex Laharpe) Kirschner	1.88474e-05	Carex rugata Ohwi	9.88406e-08	Viburnum wrightii Miq. var. wrightii	7.98176e-08	Juncus wallichianus Laharpe	5.26411e-08
TRPM-P-880-0013-004.jpg	Juncus papillosus Franch. et Sav.	Juncus papillosus Franch. et Sav.	0.991774	Juncus prismatocarpus R.Br. subsp. leschenaultii (J.Gay ex Laharpe) Kirschner	0.00609822	Juncus wallichianus Laharpe	0.00212757	Alisma canaliculatum A.Braun et C.D.Bouch_	2.00514e-07	Juncus tenuis Willd.	8.54671e-08
1265308.JPG	Juncus papillosus Franch. et Sav.	Juncus prismatocarpus R.Br. subsp. leschenaultii (J.Gay ex Laharpe) Kirschner	0.993738	Juncus papillosus Franch. et Sav.	0.00433396	Juncus wallichianus Laharpe	0.0019023	Alisma canaliculatum A.Braun et C.D.Bouch_	2.22027e-05	Juncus tenuis Willd.	2.89366e-06
KAG017054.jpg	Juncus papillosus Franch. et Sav.	Juncus papillosus Franch. et Sav.	1	Juncus prismatocarpus R.Br. subsp. leschenaultii (J.Gay ex Laharpe) Kirschner	4.21796e-07	Juncus wallichianus Laharpe	4.08367e-08	Ranunculus sceleratus L.	3.1345e-08	Juncus tenuis Willd.	8.55488e-09
KAG017045.jpg	Juncus papillosus Franch. et Sav.	Juncus prismatocarpus R.Br. subsp. leschenaultii (J.Gay ex Laharpe) Kirschner	0.912764	Juncus papillosus Franch. et Sav.	0.0871727	Hypericum japonicum Thunb.	3.60981e-05	Juncus wallichianus Laharpe	2.36362e-05	Juncus tenuis Willd.	1.46312e-06
KAG082001.jpg	Juncus papillosus Franch. et Sav.	Juncus papillosus Franch. et Sav.	0.999594	Juncus prismatocarpus R.Br. subsp. leschenaultii (J.Gay ex Laharpe) Kirschner	0.000393368	Juncus wallichianus Laharpe	8.15041e-06	Fimbristylis littoralis Gaudich.	2.45789e-06	Cyperus haspan L. var. tuberiferus T.Koyama	1.9226e-06
FKSE36267.jpg	Juncus papillosus Franch. et Sav.	Juncus papillosus Franch. et Sav.	0.997147	Juncus prismatocarpus R.Br. subsp. leschenaultii (J.Gay ex Laharpe) Kirschner	0.00284671	Ranunculus sceleratus L.	6.66458e-06	Erigeron strigosus Muhl. ex Willd.	1.26351e-07	Fimbristylis autumnalis (L.) Roem. et Schult.	5.12158e-08
9035-12586.jpg	Juncus papillosus Franch. et Sav.	Juncus papillosus Franch. et Sav.	0.982257	Juncus prismatocarpus R.Br. subsp. leschenaultii (J.Gay ex Laharpe) Kirschner	0.0171246	Juncus wallichianus Laharpe	0.000569745	Scirpus wichurae Boeck. f. concolor (Maxim.) Ohwi	3.55582e-05	Habenaria sagittifera Rchb.f.	1.20598e-05
00011017.jpg	Juncus papillosus Franch. et Sav.	Juncus papillosus Franch. et Sav.	0.999895	Cyperus haspan L. var. tuberiferus T.Koyama	5.76327e-05	Juncus wallichianus Laharpe	3.0454e-05	Juncus prismatocarpus R.Br. subsp. leschenaultii (J.Gay ex Laharpe) Kirschner	1.71896e-05	Ranunculus sceleratus L.	5.88216e-08
FKSE36447.jpg	Juncus papillosus Franch. et Sav.	Juncus prismatocarpus R.Br. subsp. leschenaultii (J.Gay ex Laharpe) Kirschner	0.955245	Juncus papillosus Franch. et Sav.	0.0375762	Juncus tenuis Willd.	0.00425398	Alisma canaliculatum A.Braun et C.D.Bouch_	0.00280507	Ophiopogon japonicus (Thunb.) Ker Gawl.	7.50288e-05
00009647.jpg	Juncus papillosus Franch. et Sav.	Juncus papillosus Franch. et Sav.	0.999081	Juncus prismatocarpus R.Br. subsp. leschenaultii (J.Gay ex Laharpe) Kirschner	0.000918496	Artemisia capillaris Thunb.	8.01918e-07	Carex rugata Ohwi	9.56196e-08	Juncus wallichianus Laharpe	2.12755e-08
FKSE36266.jpg	Juncus papillosus Franch. et Sav.	Juncus papillosus Franch. et Sav.	1	Juncus prismatocarpus R.Br. subsp. leschenaultii (J.Gay ex Laharpe) Kirschner	7.67643e-10	Juncus wallichianus Laharpe	1.56728e-10	Linum medium (Planch.) Britton	3.76748e-11	Juncus tenuis Willd.	2.84115e-11
C2055315.jpg	Carex leucochlora Bunge var. leucochlora	Carex leucochlora Bunge var. leucochlora	1	Carex lanceolata Boott	4.66041e-07	Carex mitrata Franch. var. aristata Ohwi	9.04239e-11	Carex tristachya Thunb. var. pocilliformis (Boott) K_k.	2.40281e-11	synonym	8.54888e-12
C2055481.jpg	Carex leucochlora Bunge var. leucochlora	Carex leucochlora Bunge var. leucochlora	0.999996	Carex leucochlora Bunge var. gracillima (Akiyama) Katsuy.	3.48246e-06	Carex lanceolata Boott	3.37486e-07	Castanea crenata Siebold et Zucc.	2.33624e-07	Carex mitrata Franch. var. mitrata	1.80711e-09
C2055246.jpg	Carex leucochlora Bunge var. leucochlora	Carex leucochlora Bunge var. leucochlora	1	Carex gibba Wahlenb.	4.11265e-08	Carex japonica Thunb.	3.09092e-08	Carex parciflora Boott var. macroglossa (Franch. et Sav.) Ohwi	5.28052e-10	Carex rugata Ohwi	3.38928e-10
C2055263.jpg	Carex leucochlora Bunge var. leucochlora	Carex leucochlora Bunge var. leucochlora	1	Carex leucochlora Bunge var. gracillima (Akiyama) Katsuy.	2.65502e-15	Carex tristachya Thunb. var. pocilliformis (Boott) K_k.	1.58868e-15	Carex parciflora Boott var. macroglossa (Franch. et Sav.) Ohwi	9.69947e-16	Tripterygium regelii Sprague et Takeda	5.50921e-16
C2055371.jpg	Carex leucochlora Bunge var. leucochlora	Carex leucochlora Bunge var. leucochlora	1	synonym	2.79163e-10	Carex kobomugi Ohwi	1.56924e-11	Carex leucochlora Bunge var. gracillima (Akiyama) Katsuy.	2.37969e-12	Pseudoraphis sordida (Thwaites) S.M.Phillips et S.L.Chen	2.12747e-12
KAG063846.jpg	Carex leucochlora Bunge var. leucochlora	Carex grallatoria Maxim. var. grallatoria	0.995265	Carex discoidea Boott var. discoidea	0.00456048	Cyperus nipponicus Franch. et Sav. var. nipponicus	9.01717e-05	Carex leucochlora Bunge var. gracillima (Akiyama) Katsuy.	6.99215e-05	Eleocharis acicularis (L.) Roem. et Schult. var. longiseta Svenson	1.20416e-05
C2055492.jpg	Carex leucochlora Bunge var. leucochlora	Carex leucochlora Bunge var. leucochlora	1	Carex leucochlora Bunge var. gracillima (Akiyama) Katsuy.	3.54043e-09	Carex fibrillosa Franch. et Sav.	1.58078e-09	Carex rugata Ohwi	2.97792e-12	Carex ligulata Nees	1.74466e-12
FKSE4381.jpg	Carex leucochlora Bunge var. leucochlora	Carex leucochlora Bunge var. leucochlora	1	Carex tristachya Thunb.	1.47095e-07	Carex nubigena D.Don subsp. albata (Boott ex Franch. et Sav.) T.Koyama var. franchetiana Ohwi	1.99703e-09	Carex tristachya Thunb. var. pocilliformis (Boott) K_k.	1.64434e-09	Carex stenostachys Franch. et Sav. var. cuneata (Ohwi) Ohwi et T.Koyama	1.4385e-09
KAG063827.jpg	Carex leucochlora Bunge var. leucochlora	Carex leucochlora Bunge var. leucochlora	1	Carex mitrata Franch. var. aristata Ohwi	3.38221e-08	Carex discoidea Boott var. discoidea	1.64866e-08	Carex tristachya Thunb.	6.4769e-09	Carex mitrata Franch. var. mitrata	5.03678e-09
C2055210.jpg	Carex leucochlora Bunge var. leucochlora	Carex leucochlora Bunge var. leucochlora	1	Carex fibrillosa Franch. et Sav.	7.60559e-11	Carex parciflora Boott var. macroglossa (Franch. et Sav.) Ohwi	2.50177e-11	Carex mitrata Franch. var. aristata Ohwi	6.06273e-12	Carex gibba Wahlenb.	4.29862e-12
FKSE15222.jpg	Carex leucochlora Bunge var. leucochlora	Carex leucochlora Bunge var. gracillima (Akiyama) Katsuy.	0.971793	Carex leucochlora Bunge var. candolleana (H.L_v. et Vaniot) Katsuy.	0.0279067	Carex leucochlora Bunge var. leucochlora	0.00029118	Carex rugata Ohwi	5.42605e-06	Carex mitrata Franch. var. mitrata	2.6117e-06
726222.jpg	Carex leucochlora Bunge var. leucochlora	Carex leucochlora Bunge var. leucochlora	0.999938	Carex leucochlora Bunge var. gracillima (Akiyama) Katsuy.	2.64178e-05	Carex mitrata Franch. var. aristata Ohwi	2.32172e-05	Carex tristachya Thunb.	8.01e-06	Carex discoidea Boott var. discoidea	2.8429e-06
KAG063833.jpg	Carex leucochlora Bunge var. leucochlora	Carex leucochlora Bunge var. leucochlora	0.820771	Carex discoidea Boott var. discoidea	0.177927	Carex mitrata Franch. var. mitrata	0.000939431	Carex rugata Ohwi	0.000340476	Carex parciflora Boott var. macroglossa (Franch. et Sav.) Ohwi	4.34448e-06
C2055489.jpg	Carex leucochlora Bunge var. leucochlora	Carex leucochlora Bunge var. leucochlora	1	Carex leucochlora Bunge var. gracillima (Akiyama) Katsuy.	2.19297e-13	Carex fibrillosa Franch. et Sav.	3.23359e-15	Carex discoidea Boott var. discoidea	3.50102e-16	Carex kobomugi Ohwi	1.99754e-16
FKSE65132.jpg	Carex leucochlora Bunge var. leucochlora	Juncus tenuis Willd.	0.708627	Carex leucochlora Bunge var. leucochlora	0.209823	Carex leucochlora Bunge var. candolleana (H.L_v. et Vaniot) Katsuy.	0.0604697	Carex conica Boott var. conica	0.012013	Carex parciflora Boott var. macroglossa (Franch. et Sav.) Ohwi	0.0049908
C2055309.jpg	Carex leucochlora Bunge var. leucochlora	Carex leucochlora Bunge var. leucochlora	1	Carex leucochlora Bunge var. gracillima (Akiyama) Katsuy.	1.98497e-08	Carex mitrata Franch. var. mitrata	5.34814e-10	synonym	4.13076e-10	Arisaema yamatense (Nakai) Nakai subsp. yamatense	6.14026e-11
C2055310.jpg	Carex leucochlora Bunge var. leucochlora	Carex leucochlora Bunge var. leucochlora	1	Carex maximowiczii Miq. var. maximowiczii	4.46988e-09	Carex mitrata Franch. var. aristata Ohwi	3.98023e-09	Carex kiotensis Franch. et Sav.	6.68146e-10	Carex wahuensis C.A.Mey. var. bongardii (Boott) Franch. et Sav.	5.33703e-10
C2055513.jpg	Carex leucochlora Bunge var. leucochlora	Carex leucochlora Bunge var. leucochlora	0.999951	Carex nervata Franch. et Sav.	4.28e-05	Carex fibrillosa Franch. et Sav.	3.33397e-06	Carex oxyandra (Franch. et Sav.) Kud_	1.49055e-06	Carex leucochlora Bunge var. gracillima (Akiyama) Katsuy.	5.72219e-07
KAG122143.jpg	Carex leucochlora Bunge var. leucochlora	Carex leucochlora Bunge var. leucochlora	0.999526	Carex rugata Ohwi	0.000369374	Juncus tenuis Willd.	7.36724e-05	Juncus prismatocarpus R.Br. subsp. leschenaultii (J.Gay ex Laharpe) Kirschner	1.51624e-05	Carex tristachya Thunb.	9.01996e-06
FKSE120043.jpg	Carex leucochlora Bunge var. leucochlora	Carex leucochlora Bunge var. leucochlora	0.467913	Carex leucochlora Bunge var. candolleana (H.L_v. et Vaniot) Katsuy.	0.303563	Carex leucochlora Bunge var. gracillima (Akiyama) Katsuy.	0.228489	Carex mitrata Franch. var. mitrata	3.51903e-05	Carex rugata Ohwi	1.80686e-07
C2055349.jpg	Carex leucochlora Bunge var. leucochlora	Carex leucochlora Bunge var. leucochlora	1	Carex leucochlora Bunge var. gracillima (Akiyama) Katsuy.	1.06688e-09	synonym	1.23119e-10	Carex nubigena D.Don subsp. albata (Boott ex Franch. et Sav.) T.Koyama var. franchetiana Ohwi	9.8296e-11	Carex discoidea Boott var. discoidea	7.14511e-12
3322-1841.jpg	Carex leucochlora Bunge var. leucochlora	Carex leucochlora Bunge var. leucochlora	0.992903	Carex rugata Ohwi	0.00461379	Carex mitrata Franch. var. aristata Ohwi	0.00226202	Carex lanceolata Boott	9.25716e-05	Carex curvicollis Franch. et Sav.	5.95268e-05
C2055286.jpg	Carex leucochlora Bunge var. leucochlora	Carex leucochlora Bunge var. leucochlora	1	Carex mitrata Franch. var. aristata Ohwi	9.19293e-12	Carex parciflora Boott var. macroglossa (Franch. et Sav.) Ohwi	6.48261e-13	Setaria viridis (L.) P.Beauv. var. pachystachys (Franch. et Sav.) Makino et Nemoto	5.83748e-13	Carex mitrata Franch. var. mitrata	5.66972e-13
C2055356.jpg	Carex leucochlora Bunge var. leucochlora	Carex leucochlora Bunge var. leucochlora	1	Carex tristachya Thunb. var. pocilliformis (Boott) K_k.	4.1944e-12	Carex leucochlora Bunge var. gracillima (Akiyama) Katsuy.	5.2047e-13	Carex mitrata Franch. var. mitrata	2.09684e-13	Carex mitrata Franch. var. aristata Ohwi	1.12592e-13
00002541.jpg	Carex leucochlora Bunge var. leucochlora	Carex leucochlora Bunge var. leucochlora	0.999664	Carex fibrillosa Franch. et Sav.	0.000228374	Juncus prismatocarpus R.Br. subsp. leschenaultii (J.Gay ex Laharpe) Kirschner	7.40115e-05	Carex aphanolepis Franch. et Sav.	1.28213e-05	Carex leucochlora Bunge var. candolleana (H.L_v. et Vaniot) Katsuy.	7.92438e-06
C2055541.jpg	Carex leucochlora Bunge var. leucochlora	Carex leucochlora Bunge var. leucochlora	0.999979	synonym	2.11031e-05	Carex kobomugi Ohwi	5.20658e-10	Carex nervata Franch. et Sav.	9.7801e-11	Carex tristachya Thunb. var. pocilliformis (Boott) K_k.	6.86565e-11
C2055316.jpg	Carex leucochlora Bunge var. leucochlora	Carex leucochlora Bunge var. leucochlora	1	Arisaema yamatense (Nakai) Nakai subsp. yamatense	3.57614e-15	Carex nubigena D.Don subsp. albata (Boott ex Franch. et Sav.) T.Koyama var. franchetiana Ohwi	9.85e-16	synonym	8.73947e-16	Carex kiotensis Franch. et Sav.	2.48652e-16
KAG120203.jpg	Carex leucochlora Bunge var. leucochlora	Carex leucochlora Bunge var. leucochlora	0.810877	Carex leucochlora Bunge var. candolleana (H.L_v. et Vaniot) Katsuy.	0.0882294	Carex curvicollis Franch. et Sav.	0.0531016	Cyperus compressus L.	0.0215484	Carex discoidea Boott var. discoidea	0.0135642
KAG063868.jpg	Carex leucochlora Bunge var. leucochlora	Carex leucochlora Bunge var. leucochlora	0.999992	Carex nubigena D.Don subsp. albata (Boott ex Franch. et Sav.) T.Koyama var. franchetiana Ohwi	7.20132e-06	Cyperus compressus L.	1.31871e-06	Cyperus iria L.	3.18848e-08	Fimbristylis dichotoma (L.) Vahl var. tentsuki T.Koyama	1.60445e-08
C2055406.jpg	Carex leucochlora Bunge var. leucochlora	Carex leucochlora Bunge var. leucochlora	1	Carex leucochlora Bunge var. gracillima (Akiyama) Katsuy.	1.78996e-15	synonym	9.81781e-17	Carex nervata Franch. et Sav.	4.21006e-17	Carex lanceolata Boott	3.52976e-18
C2055440.jpg	Carex leucochlora Bunge var. leucochlora	Carex leucochlora Bunge var. leucochlora	0.999995	Carex lanceolata Boott	2.21362e-06	Carex lenta D.Don var. lenta	1.47514e-06	Carex maximowiczii Miq. var. maximowiczii	8.88879e-07	Carex thunbergii Steud. var. thunbergii	1.35388e-07
C2055273.jpg	Carex leucochlora Bunge var. leucochlora	Carex leucochlora Bunge var. leucochlora	1	Carex ligulata Nees	1.14647e-10	Carex lanceolata Boott	2.7205e-11	Carex kiotensis Franch. et Sav.	2.49178e-12	Carex maximowiczii Miq. var. maximowiczii	2.34535e-12
C2055563.jpg	Carex leucochlora Bunge var. leucochlora	Carex leucochlora Bunge var. leucochlora	1	Carex leucochlora Bunge var. gracillima (Akiyama) Katsuy.	2.10266e-10	Carex mitrata Franch. var. mitrata	1.00585e-10	Arisaema yamatense (Nakai) Nakai subsp. yamatense	1.74199e-11	Carex lanceolata Boott	2.11908e-12
726693.jpg	Carex leucochlora Bunge var. leucochlora	Carex leucochlora Bunge var. leucochlora	1	Poa annua L.	4.20508e-09	Fimbristylis dichotoma (L.) Vahl var. tentsuki T.Koyama	8.51523e-10	Anthoxanthum odoratum L. subsp. odoratum	2.67186e-10	Cyperus compressus L.	2.21361e-10
C2055572.jpg	Carex leucochlora Bunge var. leucochlora	Carex leucochlora Bunge var. leucochlora	1	Carex leucochlora Bunge var. gracillima (Akiyama) Katsuy.	7.28402e-08	Carex mitrata Franch. var. aristata Ohwi	5.61717e-08	Carex fibrillosa Franch. et Sav.	3.75129e-09	Carex wahuensis C.A.Mey. var. bongardii (Boott) Franch. et Sav.	3.67909e-09
KAG052673.jpg	Carex leucochlora Bunge var. leucochlora	Carex leucochlora Bunge var. leucochlora	0.999975	Carex wahuensis C.A.Mey. var. bongardii (Boott) Franch. et Sav.	7.40738e-06	Carex sociata Boott	6.76968e-06	Carex gibba Wahlenb.	4.75063e-06	Carex transversa Boott	2.45189e-06
C2055470.jpg	Carex leucochlora Bunge var. leucochlora	Carex leucochlora Bunge var. leucochlora	1	Carex fibrillosa Franch. et Sav.	9.69349e-13	Carex kiotensis Franch. et Sav.	8.12559e-14	Carex nubigena D.Don subsp. albata (Boott ex Franch. et Sav.) T.Koyama var. franchetiana Ohwi	8.16211e-15	Setaria faberi R.A.W.Herrm.	6.99742e-15
KAG063867.jpg	Carex leucochlora Bunge var. leucochlora	Carex leucochlora Bunge var. leucochlora	0.99999	Carex gibba Wahlenb.	9.59583e-06	Carex nervata Franch. et Sav.	3.46519e-07	Carex tristachya Thunb. var. pocilliformis (Boott) K_k.	2.14355e-07	Carex nubigena D.Don subsp. albata (Boott ex Franch. et Sav.) T.Koyama var. franchetiana Ohwi	1.37438e-08
1287253.JPG	Carex leucochlora Bunge var. leucochlora	Carex thunbergii Steud. var. thunbergii	0.999973	Carex heterolepis Bunge	2.66675e-05	Carex phacota Spreng.	1.51639e-07	Cyperus rotundus L.	2.28906e-08	Carex teinogyna Boott	6.33073e-09
C2055240.jpg	Carex leucochlora Bunge var. leucochlora	Carex leucochlora Bunge var. leucochlora	1	Carex mitrata Franch. var. aristata Ohwi	8.40815e-09	Carex parciflora Boott var. macroglossa (Franch. et Sav.) Ohwi	3.91622e-10	Taraxacum japonicum Koidz.	2.92877e-11	Carex leucochlora Bunge var. gracillima (Akiyama) Katsuy.	1.76498e-11
FKSE20855.jpg	Carex leucochlora Bunge var. leucochlora	Carex leucochlora Bunge var. leucochlora	1	Poa annua L.	2.74165e-07	Carex leucochlora Bunge var. candolleana (H.L_v. et Vaniot) Katsuy.	7.60964e-08	Carex leucochlora Bunge var. gracillima (Akiyama) Katsuy.	5.9358e-08	Carex curvicollis Franch. et Sav.	5.88032e-09
C2055303.jpg	Carex leucochlora Bunge var. leucochlora	Carex leucochlora Bunge var. leucochlora	1	Carex fibrillosa Franch. et Sav.	5.10343e-09	Carex arenicola F.Schmidt	7.92963e-10	Carex nervata Franch. et Sav.	4.18956e-11	synonym	1.51321e-11
KAG063859.jpg	Carex leucochlora Bunge var. leucochlora	Carex leucochlora Bunge var. leucochlora	0.884841	Carex discoidea Boott var. discoidea	0.112016	Carex fibrillosa Franch. et Sav.	0.00187072	Carex leucochlora Bunge var. gracillima (Akiyama) Katsuy.	0.00067274	Carex mitrata Franch. var. mitrata	0.000315014
C2055377.jpg	Carex leucochlora Bunge var. leucochlora	Carex leucochlora Bunge var. leucochlora	1	Carex fibrillosa Franch. et Sav.	3.5339e-15	Carex lanceolata Boott	2.29272e-15	Carex nubigena D.Don subsp. albata (Boott ex Franch. et Sav.) T.Koyama var. franchetiana Ohwi	2.24763e-15	Carex mitrata Franch. var. aristata Ohwi	1.66954e-15
KAG063829.jpg	Carex leucochlora Bunge var. leucochlora	Carex mitrata Franch. var. mitrata	0.543768	Carex leucochlora Bunge var. leucochlora	0.292072	Carex leucochlora Bunge var. gracillima (Akiyama) Katsuy.	0.0883911	Carex mitrata Franch. var. aristata Ohwi	0.0647257	Carex discoidea Boott var. discoidea	0.0108031
C2055530.jpg	Carex leucochlora Bunge var. leucochlora	Carex leucochlora Bunge var. leucochlora	1	Carex leucochlora Bunge var. gracillima (Akiyama) Katsuy.	1.07936e-10	Carex discoidea Boott var. discoidea	1.10121e-11	Carex mitrata Franch. var. aristata Ohwi	6.85752e-12	Carex nubigena D.Don subsp. albata (Boott ex Franch. et Sav.) T.Koyama var. franchetiana Ohwi	2.46334e-12
C2055438.jpg	Carex leucochlora Bunge var. leucochlora	Carex leucochlora Bunge var. leucochlora	1	Carex parciflora Boott var. macroglossa (Franch. et Sav.) Ohwi	2.36788e-13	Carex wahuensis C.A.Mey. var. bongardii (Boott) Franch. et Sav.	1.96729e-13	Carex japonica Thunb.	5.19419e-14	Carex leucochlora Bunge var. gracillima (Akiyama) Katsuy.	3.92144e-14
C2055419.jpg	Carex leucochlora Bunge var. leucochlora	Carex leucochlora Bunge var. leucochlora	1	Carex mitrata Franch. var. aristata Ohwi	1.77767e-09	Carex leucochlora Bunge var. gracillima (Akiyama) Katsuy.	3.56561e-10	Carex nubigena D.Don subsp. albata (Boott ex Franch. et Sav.) T.Koyama var. franchetiana Ohwi	1.46471e-10	synonym	3.24954e-11
KAG063896.jpg	Carex leucochlora Bunge var. leucochlora	Carex leucochlora Bunge var. leucochlora	0.999985	Carex tristachya Thunb. var. pocilliformis (Boott) K_k.	8.18342e-06	Carex curvicollis Franch. et Sav.	5.96201e-06	Thelypteris hattorii (H.It_) Tagawa	6.04654e-07	Carex dimorpholepis Steud.	3.05283e-07
C2055338.jpg	Carex leucochlora Bunge var. leucochlora	Carex leucochlora Bunge var. leucochlora	0.999969	Carex leucochlora Bunge var. gracillima (Akiyama) Katsuy.	3.12772e-05	Carex rhizopoda Maxim.	2.26725e-09	Carex lanceolata Boott	5.47502e-11	Carex mitrata Franch. var. aristata Ohwi	2.93525e-11
C2055209.jpg	Carex leucochlora Bunge var. leucochlora	Carex leucochlora Bunge var. leucochlora	1	Carex leucochlora Bunge var. gracillima (Akiyama) Katsuy.	1.90628e-11	Carex lanceolata Boott	1.25766e-11	Carex fibrillosa Franch. et Sav.	1.00674e-11	Carex sachalinensis F.Schmidt var. alterniflora (Franch.) Ohwi	7.58242e-12
00041096.jpg	Carex leucochlora Bunge var. leucochlora	Carex leucochlora Bunge var. leucochlora	1	Carex leucochlora Bunge var. gracillima (Akiyama) Katsuy.	2.60133e-07	Carex mitrata Franch. var. mitrata	1.33726e-07	Carex mitrata Franch. var. aristata Ohwi	7.13755e-08	Carex lanceolata Boott	2.30789e-08
C2055229.jpg	Carex leucochlora Bunge var. leucochlora	Carex leucochlora Bunge var. leucochlora	1	Carex nervata Franch. et Sav.	2.44706e-10	Carex nubigena D.Don subsp. albata (Boott ex Franch. et Sav.) T.Koyama var. franchetiana Ohwi	1.42001e-10	Potentilla freyniana Bornm.	1.10805e-10	Poa pratensis L. subsp. pratensis	7.33536e-11
C2055267.jpg	Carex leucochlora Bunge var. leucochlora	Carex leucochlora Bunge var. leucochlora	1	Arisaema yamatense (Nakai) Nakai subsp. yamatense	1.32672e-12	Carex leucochlora Bunge var. gracillima (Akiyama) Katsuy.	7.3404e-13	Carex lanceolata Boott	1.14752e-13	Deparia pycnosora (Christ) M.Kato	5.50336e-14
C2055220.jpg	Carex leucochlora Bunge var. leucochlora	Carex lanceolata Boott	0.975506	Carex leucochlora Bunge var. leucochlora	0.0243477	Carex mitrata Franch. var. mitrata	0.000130016	Carex sachalinensis F.Schmidt var. alterniflora (Franch.) Ohwi	1.4141e-05	Meliosma myriantha Siebold et Zucc.	1.92944e-06
TRPM-P-843-0061-005.jpg	Carex leucochlora Bunge var. leucochlora	Carex leucochlora Bunge var. leucochlora	0.998298	Carex leucochlora Bunge var. candolleana (H.L_v. et Vaniot) Katsuy.	0.00145143	Carex tristachya Thunb. var. pocilliformis (Boott) K_k.	0.000103912	Carex rugata Ohwi	9.69475e-05	Carex leucochlora Bunge var. gracillima (Akiyama) Katsuy.	4.20507e-05
KAG063832.jpg	Carex leucochlora Bunge var. leucochlora	Carex wahuensis C.A.Mey. var. bongardii (Boott) Franch. et Sav.	0.696902	Carex brunnea Thunb.	0.109984	Carex teinogyna Boott	0.104358	Carex blepharicarpa Franch.	0.0461614	Carex lenta D.Don var. lenta	0.0162327
KAG063877.jpg	Carex leucochlora Bunge var. leucochlora	Carex leucochlora Bunge var. leucochlora	1	Carex fibrillosa Franch. et Sav.	1.40286e-07	Cyperus compressus L.	6.28396e-10	Carex nubigena D.Don subsp. albata (Boott ex Franch. et Sav.) T.Koyama var. franchetiana Ohwi	7.25509e-11	Carex curvicollis Franch. et Sav.	4.16931e-11
C2055564.jpg	Carex leucochlora Bunge var. leucochlora	Carex leucochlora Bunge var. leucochlora	1	Carex leucochlora Bunge var. gracillima (Akiyama) Katsuy.	8.16466e-11	Carex lanceolata Boott	1.9686e-11	Carex mitrata Franch. var. aristata Ohwi	6.03673e-13	Carex mitrata Franch. var. mitrata	5.84999e-13
KAG052677.jpg	Carex leucochlora Bunge var. leucochlora	Carex leucochlora Bunge var. leucochlora	0.999978	Carex thunbergii Steud. var. thunbergii	1.24473e-05	Carex sachalinensis F.Schmidt var. alterniflora (Franch.) Ohwi	7.92203e-06	Carex gibba Wahlenb.	1.38426e-06	Paspalum scrobiculatum L. var. orbiculare (G.Forst.) Hack.	3.89521e-07
KAG080285.jpg	Carex leucochlora Bunge var. leucochlora	Fimbristylis dichotoma (L.) Vahl var. tentsuki T.Koyama	0.576176	Carex leucochlora Bunge var. leucochlora	0.347866	Carex discoidea Boott var. discoidea	0.0383359	Schoenoplectiella hotarui (Ohwi) J.Jung et H.K.Choi	0.0201228	Cyperus compressus L.	0.00386947
C2055230.jpg	Carex leucochlora Bunge var. leucochlora	Carex leucochlora Bunge var. leucochlora	1	Carex wahuensis C.A.Mey. var. bongardii (Boott) Franch. et Sav.	1.68957e-08	Carex tristachya Thunb. var. pocilliformis (Boott) K_k.	9.43709e-09	Carex lanceolata Boott	5.45683e-09	synonym	3.9521e-09
C2055561.jpg	Carex leucochlora Bunge var. leucochlora	Carex leucochlora Bunge var. leucochlora	0.999981	Carex mitrata Franch. var. aristata Ohwi	1.30563e-05	Carex lanceolata Boott	4.67478e-06	Poa annua L.	5.97679e-07	Carex sachalinensis F.Schmidt var. alterniflora (Franch.) Ohwi	4.95461e-07
C2055505.jpg	Carex leucochlora Bunge var. leucochlora	Carex leucochlora Bunge var. leucochlora	1	Carex parciflora Boott var. macroglossa (Franch. et Sav.) Ohwi	2.71645e-13	synonym	2.1732e-14	Carex leucochlora Bunge var. gracillima (Akiyama) Katsuy.	7.35287e-15	Carex fibrillosa Franch. et Sav.	4.54302e-15
C2055582.jpg	Carex leucochlora Bunge var. leucochlora	Carex leucochlora Bunge var. leucochlora	1	Carex lanceolata Boott	8.28869e-10	Carex nervata Franch. et Sav.	4.63622e-11	Carex curvicollis Franch. et Sav.	1.23705e-11	Thelypteris angustifrons (Miq.) Ching	1.21831e-11
C2055526.jpg	Carex leucochlora Bunge var. leucochlora	Carex leucochlora Bunge var. leucochlora	1	Carex leucochlora Bunge var. gracillima (Akiyama) Katsuy.	8.06329e-11	Carex fibrillosa Franch. et Sav.	2.95914e-11	Fimbristylis littoralis Gaudich.	2.37408e-11	Carex mitrata Franch. var. aristata Ohwi	1.64434e-11
C2055518.jpg	Carex leucochlora Bunge var. leucochlora	Carex leucochlora Bunge var. leucochlora	0.999797	Carex lanceolata Boott	0.000190983	Carex nervata Franch. et Sav.	1.11752e-05	Carex pyrenaica Wahlenb. var. altior K_k.	5.4465e-07	Carex arenicola F.Schmidt	4.08853e-07
C2055537.jpg	Carex leucochlora Bunge var. leucochlora	Carex leucochlora Bunge var. leucochlora	1	Carex fibrillosa Franch. et Sav.	3.19141e-11	Carex leucochlora Bunge var. gracillima (Akiyama) Katsuy.	6.24674e-12	Carex nervata Franch. et Sav.	3.02431e-12	Carex lanceolata Boott	2.72067e-13
KAG063856.jpg	Carex leucochlora Bunge var. leucochlora	Carex discoidea Boott var. discoidea	0.983521	Carex leucochlora Bunge var. leucochlora	0.0159239	Carex nubigena D.Don subsp. albata (Boott ex Franch. et Sav.) T.Koyama var. franchetiana Ohwi	0.000396212	Carex mitrata Franch. var. mitrata	5.59031e-05	Fimbristylis diphylloides Makino	4.16778e-05
KAG063843.jpg	Carex leucochlora Bunge var. leucochlora	Carex leucochlora Bunge var. leucochlora	0.999999	Juncus tenuis Willd.	4.85778e-07	Carex discoidea Boott var. discoidea	3.93599e-07	Cyperus compressus L.	1.68891e-07	Bidens frondosa L.	5.83735e-08
KAG063826.jpg	Carex leucochlora Bunge var. leucochlora	Carex discoidea Boott var. discoidea	0.906858	Carex leucochlora Bunge var. leucochlora	0.0678603	Carex mitrata Franch. var. mitrata	0.025128	Carex leucochlora Bunge var. gracillima (Akiyama) Katsuy.	0.000142814	Carex nubigena D.Don subsp. albata (Boott ex Franch. et Sav.) T.Koyama var. franchetiana Ohwi	8.42116e-06
C2055501.jpg	Carex leucochlora Bunge var. leucochlora	Carex leucochlora Bunge var. leucochlora	1	Carex parciflora Boott var. macroglossa (Franch. et Sav.) Ohwi	8.11075e-14	Carex gibba Wahlenb.	2.39262e-14	Carex mitrata Franch. var. mitrata	1.85314e-15	Carex leucochlora Bunge var. gracillima (Akiyama) Katsuy.	1.59087e-15
C2055410.jpg	Carex leucochlora Bunge var. leucochlora	Carex leucochlora Bunge var. leucochlora	1	Carex lanceolata Boott	2.17207e-07	Carex kiotensis Franch. et Sav.	1.10093e-11	Carex nubigena D.Don subsp. albata (Boott ex Franch. et Sav.) T.Koyama var. franchetiana Ohwi	3.19808e-12	Carex fibrillosa Franch. et Sav.	4.46114e-13
FKSE65133.jpg	Carex leucochlora Bunge var. leucochlora	Carex leucochlora Bunge var. leucochlora	0.999646	Juncus tenuis Willd.	0.000289868	Carex leucochlora Bunge var. candolleana (H.L_v. et Vaniot) Katsuy.	5.5332e-05	Wisteria floribunda (Willd.) DC.	5.25443e-06	Carex leucochlora Bunge var. gracillima (Akiyama) Katsuy.	2.48054e-06
C2055548.jpg	Carex leucochlora Bunge var. leucochlora	Carex leucochlora Bunge var. leucochlora	1	Poa annua L.	3.22623e-09	Poa pratensis L. subsp. pratensis	1.94747e-10	Carex lanceolata Boott	3.861e-11	synonym	3.80293e-11
C2055389.jpg	Carex leucochlora Bunge var. leucochlora	Carex leucochlora Bunge var. leucochlora	0.999998	Carex lanceolata Boott	2.04932e-06	Carex nervata Franch. et Sav.	3.44044e-09	Thelypteris angustifrons (Miq.) Ching	3.19968e-10	Carex lenta D.Don var. lenta	9.21665e-11
KAG063848.jpg	Carex leucochlora Bunge var. leucochlora	Carex discoidea Boott var. discoidea	0.995442	Carex leucochlora Bunge var. gracillima (Akiyama) Katsuy.	0.00230166	Carex leucochlora Bunge var. leucochlora	0.00178501	Cyperus nipponicus Franch. et Sav. var. nipponicus	0.000453426	Carex oxyandra (Franch. et Sav.) Kud_	1.17532e-05
C2055291.jpg	Carex leucochlora Bunge var. leucochlora	Carex leucochlora Bunge var. leucochlora	1	Carex lanceolata Boott	4.32948e-08	Carex mitrata Franch. var. aristata Ohwi	5.90026e-09	Melia azedarach L.	2.17018e-10	Carex mitrata Franch. var. mitrata	1.94893e-10
KAG086225.jpg	Carex leucochlora Bunge var. leucochlora	Carex mitrata Franch. var. mitrata	0.645357	Carex discoidea Boott var. discoidea	0.178515	Carex leucochlora Bunge var. gracillima (Akiyama) Katsuy.	0.145601	Carex grallatoria Maxim. var. grallatoria	0.0166901	Carex leucochlora Bunge var. leucochlora	0.0113985
C2055550.jpg	Carex leucochlora Bunge var. leucochlora	Carex leucochlora Bunge var. leucochlora	1	Carex lanceolata Boott	8.20198e-08	Carex leucochlora Bunge var. gracillima (Akiyama) Katsuy.	8.87775e-10	Carex discoidea Boott var. discoidea	2.2747e-10	Carex oxyandra (Franch. et Sav.) Kud_	1.31262e-10
KAG063851.jpg	Carex leucochlora Bunge var. leucochlora	Carex leucochlora Bunge var. leucochlora	0.999988	Carex nubigena D.Don subsp. albata (Boott ex Franch. et Sav.) T.Koyama var. franchetiana Ohwi	9.47519e-06	Carex discoidea Boott var. discoidea	1.927e-06	Carex rhizopoda Maxim.	1.13863e-06	Carex fibrillosa Franch. et Sav.	2.42004e-08
C2055282.jpg	Carex leucochlora Bunge var. leucochlora	Carex leucochlora Bunge var. leucochlora	1	synonym	1.13621e-11	Arisaema yamatense (Nakai) Nakai subsp. yamatense	5.21099e-12	Carex leucochlora Bunge var. gracillima (Akiyama) Katsuy.	4.2527e-12	Carex tristachya Thunb. var. pocilliformis (Boott) K_k.	6.63883e-13
00025100.jpg	Carex leucochlora Bunge var. leucochlora	Carex leucochlora Bunge var. leucochlora	0.998975	Carex leucochlora Bunge var. gracillima (Akiyama) Katsuy.	0.00100547	Carex planata Franch. et Sav. var. planata	8.87883e-06	Carex fibrillosa Franch. et Sav.	6.02369e-06	Carex discoidea Boott var. discoidea	3.65759e-06
00012744.jpg	Carex leucochlora Bunge var. leucochlora	Carex leucochlora Bunge var. leucochlora	0.999494	Carex fibrillosa Franch. et Sav.	0.000469251	Carex discoidea Boott var. discoidea	1.18241e-05	Carex leucochlora Bunge var. candolleana (H.L_v. et Vaniot) Katsuy.	9.27057e-06	Carex mitrata Franch. var. mitrata	6.77853e-06
C2055380.jpg	Carex leucochlora Bunge var. leucochlora	Carex leucochlora Bunge var. leucochlora	1	Carex mollicula Boott	1.42231e-11	Carex curvicollis Franch. et Sav.	1.39566e-11	Carex nubigena D.Don subsp. albata (Boott ex Franch. et Sav.) T.Koyama var. franchetiana Ohwi	9.27394e-12	Carex fibrillosa Franch. et Sav.	6.80165e-12
C2055491.jpg	Carex leucochlora Bunge var. leucochlora	Carex leucochlora Bunge var. leucochlora	1	Carex kiotensis Franch. et Sav.	1.62136e-10	Carex phacota Spreng.	1.20401e-11	Carex scabrifolia Steud.	4.2703e-13	Carex parciflora Boott var. macroglossa (Franch. et Sav.) Ohwi	2.50826e-13
C2055433.jpg	Carex leucochlora Bunge var. leucochlora	Carex leucochlora Bunge var. leucochlora	1	Carex lanceolata Boott	3.52492e-08	Carex leucochlora Bunge var. gracillima (Akiyama) Katsuy.	1.73096e-08	Carex mitrata Franch. var. mitrata	2.08436e-11	Carex nervata Franch. et Sav.	1.58739e-12
C2055393.jpg	Carex leucochlora Bunge var. leucochlora	Carex leucochlora Bunge var. leucochlora	0.99998	Carex discoidea Boott var. discoidea	1.65668e-05	Carex leucochlora Bunge var. gracillima (Akiyama) Katsuy.	1.91966e-06	Arisaema yamatense (Nakai) Nakai subsp. yamatense	8.52214e-07	Carex tristachya Thunb. var. pocilliformis (Boott) K_k.	1.4389e-07
5160-1847.jpg	Carex leucochlora Bunge var. leucochlora	Carex leucochlora Bunge var. leucochlora	0.98571	Festuca rubra L. var. rubra	0.00618505	Carex leucochlora Bunge var. gracillima (Akiyama) Katsuy.	0.00320946	Juncus tenuis Willd.	0.00159471	Agrostis borealis Hartm. var. flaccida (Hack.) T.Koyama	0.0015014
C2055375.jpg	Carex leucochlora Bunge var. leucochlora	Carex leucochlora Bunge var. leucochlora	1	Carex leucochlora Bunge var. gracillima (Akiyama) Katsuy.	3.28471e-08	Carex rhizopoda Maxim.	7.10798e-11	Carex lanceolata Boott	3.34271e-12	Carex parciflora Boott var. macroglossa (Franch. et Sav.) Ohwi	2.81441e-12
KAG086203.jpg	Carex leucochlora Bunge var. leucochlora	Carex leucochlora Bunge var. leucochlora	0.992145	Carex gibba Wahlenb.	0.00284878	Carex sociata Boott	0.00199857	Carex parciflora Boott var. macroglossa (Franch. et Sav.) Ohwi	0.00139104	Carex conica Boott var. conica	0.00107447
C2055191.jpg	Carex leucochlora Bunge var. leucochlora	Carex leucochlora Bunge var. leucochlora	1	Poa annua L.	3.62146e-11	synonym	2.31631e-11	Carex nubigena D.Don subsp. albata (Boott ex Franch. et Sav.) T.Koyama var. franchetiana Ohwi	1.60952e-11	Carex tristachya Thunb.	1.53461e-12
00038997.jpg	Carex leucochlora Bunge var. leucochlora	Carex mitrata Franch. var. mitrata	0.965599	Carex fibrillosa Franch. et Sav.	0.0262109	Carex leucochlora Bunge var. candolleana (H.L_v. et Vaniot) Katsuy.	0.00635158	Carex leucochlora Bunge var. leucochlora	0.00154092	Carex mitrata Franch. var. aristata Ohwi	0.000166281
C2055467.jpg	Carex leucochlora Bunge var. leucochlora	Carex leucochlora Bunge var. leucochlora	1	Carex leucochlora Bunge var. gracillima (Akiyama) Katsuy.	6.80835e-14	Saussurea triptera Maxim.	5.72336e-15	Poa annua L.	8.0517e-16	Carex lanceolata Boott	3.34812e-16
C2055271.jpg	Carex leucochlora Bunge var. leucochlora	Carex leucochlora Bunge var. leucochlora	1	Carex japonica Thunb.	5.17699e-09	Carex kiotensis Franch. et Sav.	2.72854e-10	Carex gibba Wahlenb.	1.04599e-10	Carex ligulata Nees	4.14346e-11
KAG063888.jpg	Carex leucochlora Bunge var. leucochlora	Carex leucochlora Bunge var. candolleana (H.L_v. et Vaniot) Katsuy.	0.534683	Carex leucochlora Bunge var. leucochlora	0.239756	Carex mitrata Franch. var. mitrata	0.153244	Carex conica Boott var. conica	0.0466478	Carex discoidea Boott var. discoidea	0.0189277
C2055515.jpg	Carex leucochlora Bunge var. leucochlora	Carex leucochlora Bunge var. leucochlora	1	Carex leucochlora Bunge var. gracillima (Akiyama) Katsuy.	6.84775e-08	Carex mitrata Franch. var. mitrata	2.35223e-10	synonym	1.9561e-10	Carex parciflora Boott var. macroglossa (Franch. et Sav.) Ohwi	1.30673e-10
KAG083755.jpg	Carex leucochlora Bunge var. leucochlora	Carex leucochlora Bunge var. leucochlora	0.999731	Carex sociata Boott	0.000263692	Anthoxanthum odoratum L. subsp. odoratum	4.06283e-06	Carex rhizopoda Maxim.	7.81718e-07	Carex curvicollis Franch. et Sav.	2.3382e-07
C2055213.jpg	Carex leucochlora Bunge var. leucochlora	Carex leucochlora Bunge var. leucochlora	1	Carex leucochlora Bunge var. gracillima (Akiyama) Katsuy.	1.5993e-09	Carex lanceolata Boott	3.16462e-10	Carex maximowiczii Miq. var. maximowiczii	2.8632e-10	Carex kiotensis Franch. et Sav.	1.08976e-10
C2055437.jpg	Carex leucochlora Bunge var. leucochlora	Carex leucochlora Bunge var. leucochlora	1	Carex leucochlora Bunge var. gracillima (Akiyama) Katsuy.	2.40659e-11	Carex parciflora Boott var. macroglossa (Franch. et Sav.) Ohwi	5.52276e-12	Ilex serrata Thunb.	4.63365e-12	Carex japonica Thunb.	3.44723e-12
C2055545.jpg	Carex leucochlora Bunge var. leucochlora	Carex leucochlora Bunge var. leucochlora	0.999248	Carex leucochlora Bunge var. gracillima (Akiyama) Katsuy.	0.000751726	Carex mitrata Franch. var. aristata Ohwi	4.40474e-07	Carex lanceolata Boott	2.75128e-08	Poa annua L.	2.22119e-08
728392.jpg	Carex leucochlora Bunge var. leucochlora	Carex leucochlora Bunge var. leucochlora	1	Carex gibba Wahlenb.	1.2654e-09	Carex sociata Boott	4.23199e-10	Cyperus compressus L.	5.1793e-11	Carex pumila Thunb.	3.04938e-11
00038877.jpg	Carex leucochlora Bunge var. leucochlora	Carex leucochlora Bunge var. leucochlora	0.999998	Carex leucochlora Bunge var. gracillima (Akiyama) Katsuy.	8.9133e-07	Carex rhizopoda Maxim.	6.8533e-07	Carex mitrata Franch. var. mitrata	1.38498e-07	Carex lanceolata Boott	2.60671e-08
1176097.JPG	Carex leucochlora Bunge var. leucochlora	Carex leucochlora Bunge var. leucochlora	0.84534	Carex leucochlora Bunge var. gracillima (Akiyama) Katsuy.	0.154268	Carex leucochlora Bunge var. candolleana (H.L_v. et Vaniot) Katsuy.	0.000317972	Carex oxyandra (Franch. et Sav.) Kud_	6.16145e-05	Carex discoidea Boott var. discoidea	8.32139e-06
C2055245.jpg	Carex leucochlora Bunge var. leucochlora	Carex leucochlora Bunge var. leucochlora	1	Carex leucochlora Bunge var. gracillima (Akiyama) Katsuy.	1.47649e-11	Arisaema yamatense (Nakai) Nakai subsp. yamatense	4.97683e-12	Carex maximowiczii Miq. var. maximowiczii	2.24765e-13	Staphylea bumalda DC.	1.64886e-13
KAG122162.jpg	Carex leucochlora Bunge var. leucochlora	Carex pisiformis Boott	0.826978	Carex leucochlora Bunge var. leucochlora	0.128728	Alopecurus aequalis Sobol. var. amurensis (Kom.) Ohwi	0.0419605	Carex conica Boott var. conica	0.00121958	Carex sachalinensis F.Schmidt var. alterniflora (Franch.) Ohwi	0.000372711
C2055313.jpg	Carex leucochlora Bunge var. leucochlora	Carex leucochlora Bunge var. leucochlora	1	Atractylodes japonica Koidz. ex Kitam.	9.20761e-13	Bidens biternata (Lour.) Merr. et Sherff	2.9626e-13	Carex parciflora Boott var. macroglossa (Franch. et Sav.) Ohwi	2.50904e-13	Arisaema yamatense (Nakai) Nakai subsp. yamatense	2.24957e-13
RTCM-9639.jpg	Carex leucochlora Bunge var. leucochlora	Carex leucochlora Bunge var. leucochlora	1	Carex leucochlora Bunge var. candolleana (H.L_v. et Vaniot) Katsuy.	6.10462e-08	Carex rugata Ohwi	5.00332e-09	Carex parciflora Boott var. macroglossa (Franch. et Sav.) Ohwi	1.42452e-09	Carex tristachya Thunb.	9.0978e-10
C2055319.jpg	Carex leucochlora Bunge var. leucochlora	Carex leucochlora Bunge var. leucochlora	1	Carex kiotensis Franch. et Sav.	3.99858e-14	Carex maximowiczii Miq. var. maximowiczii	4.73447e-16	Carex mitrata Franch. var. mitrata	2.65033e-16	Carex mitrata Franch. var. aristata Ohwi	1.70548e-16
C2055475.jpg	Carex leucochlora Bunge var. leucochlora	Carex leucochlora Bunge var. leucochlora	1	Carex tristachya Thunb.	1.03538e-09	Carex mitrata Franch. var. aristata Ohwi	3.03758e-10	Poa annua L.	6.28672e-11	Carex parciflora Boott var. macroglossa (Franch. et Sav.) Ohwi	9.79783e-12
KAG063881.jpg	Carex leucochlora Bunge var. leucochlora	Carex mitrata Franch. var. mitrata	0.830882	Carex leucochlora Bunge var. leucochlora	0.159275	Carex gibba Wahlenb.	0.00894467	Carex fibrillosa Franch. et Sav.	0.000426842	Carex pisiformis Boott	0.000158422
C2055560.jpg	Carex leucochlora Bunge var. leucochlora	Carex leucochlora Bunge var. leucochlora	1	Carex lanceolata Boott	2.92701e-14	Carex wahuensis C.A.Mey. var. bongardii (Boott) Franch. et Sav.	1.91811e-14	Carex nervata Franch. et Sav.	3.68061e-15	Carex maximowiczii Miq. var. maximowiczii	3.04469e-17
C2055395.jpg	Carex leucochlora Bunge var. leucochlora	Carex leucochlora Bunge var. leucochlora	1	synonym	4.5215e-12	Carex leucochlora Bunge var. gracillima (Akiyama) Katsuy.	3.09657e-12	Setaria viridis (L.) P.Beauv. var. pachystachys (Franch. et Sav.) Makino et Nemoto	1.74392e-13	Anthoxanthum odoratum L. subsp. odoratum	6.20955e-14
C2055306.jpg	Carex leucochlora Bunge var. leucochlora	Carex leucochlora Bunge var. leucochlora	1	Carex kiotensis Franch. et Sav.	1.09012e-07	Carex otaruensis Franch.	3.03252e-08	Carex fibrillosa Franch. et Sav.	2.50503e-09	Carex lanceolata Boott	2.4703e-09
C2055465.jpg	Carex leucochlora Bunge var. leucochlora	Carex leucochlora Bunge var. leucochlora	1	Carex leucochlora Bunge var. gracillima (Akiyama) Katsuy.	4.89478e-09	Carex lanceolata Boott	1.32918e-11	Carex mitrata Franch. var. mitrata	9.4199e-12	Carex parciflora Boott var. macroglossa (Franch. et Sav.) Ohwi	6.05131e-12
C2055400.jpg	Carex leucochlora Bunge var. leucochlora	Carex leucochlora Bunge var. leucochlora	1	synonym	7.09613e-11	Carex leucochlora Bunge var. gracillima (Akiyama) Katsuy.	1.99857e-11	Carex rhizopoda Maxim.	1.10607e-11	Carex kiotensis Franch. et Sav.	9.08942e-12
C2055207.jpg	Carex leucochlora Bunge var. leucochlora	Carex leucochlora Bunge var. leucochlora	1	synonym	2.29705e-10	Carex curvicollis Franch. et Sav.	9.78561e-11	Carex nervata Franch. et Sav.	1.83033e-11	Poa pratensis L. subsp. pratensis	1.76194e-11
C2055257.jpg	Carex leucochlora Bunge var. leucochlora	Carex leucochlora Bunge var. leucochlora	1	Carex tristachya Thunb. var. pocilliformis (Boott) K_k.	3.83827e-11	Carex leucochlora Bunge var. gracillima (Akiyama) Katsuy.	6.997e-12	Carex mitrata Franch. var. mitrata	3.49438e-12	Carex lanceolata Boott	1.39151e-12
KAG063887.jpg	Carex leucochlora Bunge var. leucochlora	Carex leucochlora Bunge var. leucochlora	0.983935	Carex mitrata Franch. var. mitrata	0.0150635	Carex discoidea Boott var. discoidea	0.000779097	Carex rugata Ohwi	0.000103679	Carex leucochlora Bunge var. gracillima (Akiyama) Katsuy.	4.01805e-05
C2055206.jpg	Carex leucochlora Bunge var. leucochlora	Carex leucochlora Bunge var. leucochlora	0.513793	Carex lanceolata Boott	0.485565	Fimbristylis subbispicata Nees et Meyen	0.000545171	Carex pyrenaica Wahlenb. var. altior K_k.	7.15597e-05	Carex arenicola F.Schmidt	1.60105e-05
C2055332.jpg	Carex leucochlora Bunge var. leucochlora	Carex leucochlora Bunge var. leucochlora	1	Carex leucochlora Bunge var. gracillima (Akiyama) Katsuy.	1.24623e-07	Carex nubigena D.Don subsp. albata (Boott ex Franch. et Sav.) T.Koyama var. franchetiana Ohwi	1.90786e-12	Carex rhizopoda Maxim.	1.10652e-12	Carex lanceolata Boott	1.92135e-13
C2055439.jpg	Carex leucochlora Bunge var. leucochlora	Carex leucochlora Bunge var. leucochlora	1	Carex mitrata Franch. var. mitrata	2.77136e-09	Carex parciflora Boott var. macroglossa (Franch. et Sav.) Ohwi	2.32532e-09	Carex mitrata Franch. var. aristata Ohwi	7.77103e-10	Carex leucochlora Bunge var. gracillima (Akiyama) Katsuy.	2.96801e-10
C2055215.jpg	Carex leucochlora Bunge var. leucochlora	Carex leucochlora Bunge var. leucochlora	0.999995	Carex lanceolata Boott	3.27411e-06	synonym	9.07218e-07	Carex tristachya Thunb. var. pocilliformis (Boott) K_k.	6.28244e-07	Carex omiana Franch. et Sav. var. omiana	8.63941e-08
C2055477.jpg	Carex leucochlora Bunge var. leucochlora	Carex leucochlora Bunge var. leucochlora	1	Carex lanceolata Boott	6.50593e-08	Carex sachalinensis F.Schmidt var. alterniflora (Franch.) Ohwi	1.76901e-08	Carex japonica Thunb.	1.60622e-08	Carex fibrillosa Franch. et Sav.	9.00725e-09
C2055248.jpg	Carex leucochlora Bunge var. leucochlora	Carex leucochlora Bunge var. leucochlora	1	synonym	3.42731e-07	Carex nubigena D.Don subsp. albata (Boott ex Franch. et Sav.) T.Koyama var. franchetiana Ohwi	8.63805e-08	Carex fibrillosa Franch. et Sav.	7.48849e-09	Setaria viridis (L.) P.Beauv. var. pachystachys (Franch. et Sav.) Makino et Nemoto	6.14309e-09
1286441.JPG	Carex leucochlora Bunge var. leucochlora	Carex pumila Thunb.	0.349544	Cyperus cyperoides (L.) Kuntze	0.289947	Carex discoidea Boott var. discoidea	0.242792	Sporobolus indicus (L.) R.Br. var. purpureosuffusus (Ohwi) T.Koyama f. spiciformis T.Koyama	0.0430095	Carex leucochlora Bunge var. leucochlora	0.0312022
796390.jpg	Fraxinus lanuginosa Koidz. f. serrata (Nakai) Murata	Fraxinus lanuginosa Koidz. f. serrata (Nakai) Murata	1	Fraxinus platypoda Oliv.	1.28373e-09	Fraxinus apertisquamifera H.Hara	1.77428e-10	Cladrastis shikokiana (Makino) Makino	2.04506e-11	Fraxinus longicuspis Siebold et Zucc.	1.0334e-11
JPG020527.JPG	Fraxinus lanuginosa Koidz. f. serrata (Nakai) Murata	Fraxinus lanuginosa Koidz. f. serrata (Nakai) Murata	1	Fraxinus sieboldiana Blume	8.34734e-11	Melia azedarach L.	6.14213e-13	Fraxinus longicuspis Siebold et Zucc.	2.73098e-13	Staphylea bumalda DC.	7.25422e-14
RTCM-8217.jpg	Fraxinus lanuginosa Koidz. f. serrata (Nakai) Murata	Fraxinus lanuginosa Koidz. f. lanuginosa	0.503415	Fraxinus lanuginosa Koidz. f. serrata (Nakai) Murata	0.49639	Fraxinus sieboldiana Blume	0.00012939	Fraxinus longicuspis Siebold et Zucc.	4.67053e-05	Fraxinus apertisquamifera H.Hara	1.91797e-05
796393.jpg	Fraxinus lanuginosa Koidz. f. serrata (Nakai) Murata	Fraxinus lanuginosa Koidz. f. serrata (Nakai) Murata	0.998212	Lonicera strophiophora Franch.	0.00167417	Acer japonicum Thunb.	2.46752e-05	Vaccinium hirtum Thunb. var. pubescens (Koidz.) T.Yamaz.	2.38141e-05	Acer shirasawanum Koidz.	2.24376e-05
KAG076084.jpg	Fraxinus lanuginosa Koidz. f. serrata (Nakai) Murata	Fraxinus platypoda Oliv.	0.660933	Fraxinus longicuspis Siebold et Zucc.	0.323421	Fraxinus lanuginosa Koidz. f. serrata (Nakai) Murata	0.0156435	Fraxinus sieboldiana Blume	2.08705e-06	Sambucus racemosa L. subsp. sieboldiana (Miq.) H.Hara	4.03392e-07
796371.jpg	Fraxinus lanuginosa Koidz. f. serrata (Nakai) Murata	Fraxinus lanuginosa Koidz. f. serrata (Nakai) Murata	1	Weigela floribunda (Siebold et Zucc.) K.Koch	5.3126e-10	Fraxinus apertisquamifera H.Hara	3.98615e-11	Japonicalia delphiniifolia (Siebold et Zucc.) C.Ren et Q.E.Yang	5.11923e-12	Athyrium crenulatoserrulatum Makino	4.25239e-12
JPG020493.JPG	Fraxinus lanuginosa Koidz. f. serrata (Nakai) Murata	Fraxinus lanuginosa Koidz. f. serrata (Nakai) Murata	1	Vaccinium japonicum Miq. var. ciliare Matsum. ex Komatsu	1.29228e-07	Valeriana fauriei Briq.	1.02592e-08	Fraxinus sieboldiana Blume	6.0263e-10	Acer cissifolium (Siebold et Zucc.) K.Koch	1.32891e-10
TRPM-P-977-0003-001.jpg	Fraxinus lanuginosa Koidz. f. serrata (Nakai) Murata	Fraxinus lanuginosa Koidz. f. lanuginosa	0.878266	Fraxinus sieboldiana Blume	0.0947358	Fraxinus longicuspis Siebold et Zucc.	0.0228776	Fraxinus japonica Blume ex K.Koch	0.00366242	Fraxinus lanuginosa Koidz. f. serrata (Nakai) Murata	0.000397306
KAG076074.jpg	Fraxinus lanuginosa Koidz. f. serrata (Nakai) Murata	Fraxinus sieboldiana Blume	0.521756	Fraxinus longicuspis Siebold et Zucc.	0.306801	Fraxinus lanuginosa Koidz. f. serrata (Nakai) Murata	0.165641	Fraxinus lanuginosa Koidz. f. lanuginosa	0.00580106	Fraxinus japonica Blume ex K.Koch	6.22441e-07
796389.jpg	Fraxinus lanuginosa Koidz. f. serrata (Nakai) Murata	Fraxinus lanuginosa Koidz. f. serrata (Nakai) Murata	0.971959	Fraxinus longicuspis Siebold et Zucc.	0.0280402	Celtis boninensis Koidz.	5.92427e-07	Fraxinus apertisquamifera H.Hara	3.78367e-07	Fraxinus platypoda Oliv.	1.0304e-08
796394.jpg	Fraxinus lanuginosa Koidz. f. serrata (Nakai) Murata	Fraxinus lanuginosa Koidz. f. serrata (Nakai) Murata	1	Anemonopsis macrophylla Siebold et Zucc.	2.02648e-12	Fraxinus apertisquamifera H.Hara	1.83458e-13	Fraxinus sieboldiana Blume	8.00933e-14	Lonicera gracilipes Miq. var. glabra Miq.	7.40318e-14
JPG020535.JPG	Fraxinus lanuginosa Koidz. f. serrata (Nakai) Murata	Fraxinus lanuginosa Koidz. f. serrata (Nakai) Murata	0.999595	Fraxinus sieboldiana Blume	0.000404927	Pieris japonica (Thunb.) D.Don ex G.Don subsp. japonica	1.46438e-07	Weigela floribunda (Siebold et Zucc.) K.Koch	2.28687e-08	Dryopteris nipponensis Koidz.	1.8667e-08
JPG020559.JPG	Fraxinus lanuginosa Koidz. f. serrata (Nakai) Murata	Fraxinus lanuginosa Koidz. f. serrata (Nakai) Murata	1	Ottelia alismoides (L.) Pers.	1.92215e-08	Fraxinus apertisquamifera H.Hara	2.11349e-10	Callicarpa japonica Thunb.	8.83242e-11	Fraxinus sieboldiana Blume	2.95087e-11
JPG020561.JPG	Fraxinus lanuginosa Koidz. f. serrata (Nakai) Murata	Fraxinus lanuginosa Koidz. f. serrata (Nakai) Murata	0.999999	Fraxinus sieboldiana Blume	5.43327e-07	Sorbus commixta Hedl.	6.57989e-10	Vaccinium japonicum Miq.	1.06075e-10	Wisteria floribunda (Willd.) DC.	1.03012e-10
JPG020531.JPG	Fraxinus lanuginosa Koidz. f. serrata (Nakai) Murata	Fraxinus lanuginosa Koidz. f. serrata (Nakai) Murata	1	Fraxinus sieboldiana Blume	2.92701e-08	Fraxinus apertisquamifera H.Hara	1.64924e-09	Fraxinus lanuginosa Koidz. f. lanuginosa	1.69786e-11	Fraxinus longicuspis Siebold et Zucc.	2.99085e-13
KAG076055.jpg	Fraxinus lanuginosa Koidz. f. serrata (Nakai) Murata	Fraxinus lanuginosa Koidz. f. serrata (Nakai) Murata	0.991099	Fraxinus sieboldiana Blume	0.00597121	Euonymus alatus (Thunb.) Siebold var. alatus f. striatus (Thunb.) Makino	0.00288892	Fraxinus longicuspis Siebold et Zucc.	3.26626e-05	Fraxinus lanuginosa Koidz. f. lanuginosa	7.2881e-06
JPG020485.JPG	Fraxinus lanuginosa Koidz. f. serrata (Nakai) Murata	Euphorbia sieboldiana C.Morren et Decne.	0.963317	Oxalis nipponica S.Aoki et J.Murata subsp. nipponica	0.0342948	Euphorbia helioscopia L.	0.00238172	Xanthium orientale L. subsp. orientale	3.34473e-06	Justicia procumbens L. var. leucantha Honda f. japonica (Thunb.) H.Hara	3.84016e-07
00000218.jpg	Fraxinus lanuginosa Koidz. f. serrata (Nakai) Murata	Elaeocarpus japonicus Siebold et Zucc.	0.711219	Fraxinus japonica Blume ex K.Koch	0.194372	Fraxinus lanuginosa Koidz. f. lanuginosa	0.0433017	Trochodendron aralioides Siebold et Zucc.	0.0397765	Fraxinus longicuspis Siebold et Zucc.	0.00544679
JPG020481.JPG	Fraxinus lanuginosa Koidz. f. serrata (Nakai) Murata	Fraxinus lanuginosa Koidz. f. serrata (Nakai) Murata	0.999999	Vaccinium hirtum Thunb. var. pubescens (Koidz.) T.Yamaz.	7.88702e-07	Vaccinium japonicum Miq.	1.4997e-07	Vaccinium japonicum Miq. var. ciliare Matsum. ex Komatsu	8.71842e-08	Zanthoxylum schinifolium Siebold et Zucc. var. schinifolium	4.74251e-08
796378.jpg	Fraxinus lanuginosa Koidz. f. serrata (Nakai) Murata	Fraxinus lanuginosa Koidz. f. serrata (Nakai) Murata	1	Fraxinus sieboldiana Blume	5.0067e-10	Fraxinus longicuspis Siebold et Zucc.	3.66714e-11	Euonymus lutchuensis T.It_	1.6948e-11	Fraxinus lanuginosa Koidz. f. lanuginosa	9.63793e-12
JPG020511.JPG	Fraxinus lanuginosa Koidz. f. serrata (Nakai) Murata	Fraxinus lanuginosa Koidz. f. serrata (Nakai) Murata	0.999999	Fraxinus sieboldiana Blume	9.41843e-07	Celtis sinensis Pers.	4.51061e-07	Vaccinium japonicum Miq. var. ciliare Matsum. ex Komatsu	3.03222e-09	Picrasma quassioides (D.Don) Benn.	7.9392e-10
796384.jpg	Fraxinus lanuginosa Koidz. f. serrata (Nakai) Murata	Fraxinus lanuginosa Koidz. f. serrata (Nakai) Murata	1	Fraxinus apertisquamifera H.Hara	1.71316e-09	Fraxinus lanuginosa Koidz. f. lanuginosa	1.30048e-09	Weigela floribunda (Siebold et Zucc.) K.Koch	2.06595e-10	Fraxinus longicuspis Siebold et Zucc.	3.52266e-11
312640.jpg	Fraxinus lanuginosa Koidz. f. serrata (Nakai) Murata	Fraxinus lanuginosa Koidz. f. serrata (Nakai) Murata	0.99998	Salix japonica Thunb.	1.21102e-05	Weigela floribunda (Siebold et Zucc.) K.Koch	4.36642e-06	Cerasus jamasakura (Siebold ex Koidz.) H.Ohba	1.15262e-06	Euptelea polyandra Siebold et Zucc.	5.74474e-07
905020.jpg	Fraxinus lanuginosa Koidz. f. serrata (Nakai) Murata	Fraxinus lanuginosa Koidz. f. serrata (Nakai) Murata	0.979911	Fraxinus longicuspis Siebold et Zucc.	0.018968	Fraxinus apertisquamifera H.Hara	0.00108651	Fraxinus platypoda Oliv.	1.5406e-05	Athyrium crenulatoserrulatum Makino	9.14604e-06
1074794.JPG	Fraxinus lanuginosa Koidz. f. serrata (Nakai) Murata	Fraxinus lanuginosa Koidz. f. serrata (Nakai) Murata	1	Fraxinus longicuspis Siebold et Zucc.	3.38514e-08	Fraxinus platypoda Oliv.	3.19716e-08	Picrasma quassioides (D.Don) Benn.	6.26887e-10	Acer pictum Thunb. subsp. dissectum (Wesm.) H.Ohashi	2.22047e-10
796381.jpg	Fraxinus lanuginosa Koidz. f. serrata (Nakai) Murata	Fraxinus lanuginosa Koidz. f. serrata (Nakai) Murata	1	Weigela floribunda (Siebold et Zucc.) K.Koch	3.16925e-11	Fraxinus sieboldiana Blume	2.82373e-11	Maianthemum viridiflorum (Nakai) H.Li	1.8354e-11	Athyrium crenulatoserrulatum Makino	1.43873e-11
JPG020545.JPG	Fraxinus lanuginosa Koidz. f. serrata (Nakai) Murata	Fraxinus lanuginosa Koidz. f. serrata (Nakai) Murata	0.999968	Fraxinus sieboldiana Blume	3.12798e-05	Gamblea innovans (Siebold et Zucc.) C.B.Shang, Lowry et Frodin	4.78517e-07	Fraxinus lanuginosa Koidz. f. lanuginosa	4.34774e-07	Euonymus oxyphyllus Miq. var. oxyphyllus	2.51217e-09
575389.jpg	Fraxinus lanuginosa Koidz. f. serrata (Nakai) Murata	Fraxinus lanuginosa Koidz. f. serrata (Nakai) Murata	1	Fraxinus japonica Blume ex K.Koch	6.7387e-09	Fraxinus longicuspis Siebold et Zucc.	1.32953e-09	Fraxinus apertisquamifera H.Hara	4.31366e-10	Putranjiva matsumurae Koidz.	1.53492e-10
905015.jpg	Fraxinus lanuginosa Koidz. f. serrata (Nakai) Murata	Fraxinus lanuginosa Koidz. f. serrata (Nakai) Murata	0.999789	Vaccinium hirtum Thunb. var. pubescens (Koidz.) T.Yamaz.	0.000165742	Fraxinus apertisquamifera H.Hara	1.27392e-05	Fraxinus sieboldiana Blume	1.24557e-05	Celtis boninensis Koidz.	1.17382e-05
00026172.jpg	Fraxinus lanuginosa Koidz. f. serrata (Nakai) Murata	Fraxinus lanuginosa Koidz. f. serrata (Nakai) Murata	0.99968	Fraxinus sieboldiana Blume	0.000234267	Lyonia ovalifolia (Wall.) Drude var. elliptica (Siebold et Zucc.) Hand.-Mazz.	8.47934e-05	Fraxinus longicuspis Siebold et Zucc.	7.60918e-07	Fraxinus lanuginosa Koidz. f. lanuginosa	1.25725e-07
00011703.jpg	Fraxinus lanuginosa Koidz. f. serrata (Nakai) Murata	Fraxinus lanuginosa Koidz. f. serrata (Nakai) Murata	0.989339	Fraxinus longicuspis Siebold et Zucc.	0.0106612	Fraxinus lanuginosa Koidz. f. lanuginosa	1.48369e-08	Fraxinus apertisquamifera H.Hara	2.39564e-09	Fraxinus sieboldiana Blume	1.1464e-09
00011653.jpg	Fraxinus lanuginosa Koidz. f. serrata (Nakai) Murata	Fraxinus lanuginosa Koidz. f. serrata (Nakai) Murata	0.999209	Fraxinus longicuspis Siebold et Zucc.	0.000790488	Celtis sinensis Pers.	1.20811e-07	Fraxinus lanuginosa Koidz. f. lanuginosa	3.69365e-08	Fraxinus apertisquamifera H.Hara	3.26844e-08
171152.jpg	Fraxinus lanuginosa Koidz. f. serrata (Nakai) Murata	Fraxinus lanuginosa Koidz. f. serrata (Nakai) Murata	0.981208	Fraxinus longicuspis Siebold et Zucc.	0.0187159	Fraxinus lanuginosa Koidz. f. lanuginosa	4.62023e-05	Fraxinus apertisquamifera H.Hara	2.52597e-05	Acer pictum Thunb. subsp. dissectum (Wesm.) H.Ohashi	2.80455e-06
RTCM-8215.jpg	Fraxinus lanuginosa Koidz. f. serrata (Nakai) Murata	Fraxinus lanuginosa Koidz. f. serrata (Nakai) Murata	0.999181	Fraxinus lanuginosa Koidz. f. lanuginosa	0.000814447	Fraxinus longicuspis Siebold et Zucc.	3.65038e-06	Acer cissifolium (Siebold et Zucc.) K.Koch	2.03351e-07	Fraxinus sieboldiana Blume	1.07257e-07
KAG076061.jpg	Fraxinus lanuginosa Koidz. f. serrata (Nakai) Murata	Fraxinus lanuginosa Koidz. f. serrata (Nakai) Murata	0.666176	Lonicera gracilipes Miq. var. glabra Miq.	0.24299	Fraxinus sieboldiana Blume	0.0832117	Ilex serrata Thunb. f. argutidens (Miq.) Sa.Kurata	0.00525908	Euonymus alatus (Thunb.) Siebold f. alatus	0.00110681
KAG076052.jpg	Fraxinus lanuginosa Koidz. f. serrata (Nakai) Murata	Fraxinus lanuginosa Koidz. f. serrata (Nakai) Murata	0.977648	Fraxinus sieboldiana Blume	0.0222348	Fraxinus lanuginosa Koidz. f. lanuginosa	6.6695e-05	Celtis sinensis Pers.	4.16565e-05	Hylodesmum podocarpum (DC.) H.Ohashi & R.R.Mill subsp. oxyphyllum (DC.) H.Ohashi & R.R.Mill var. japonicum (Miq.) H.Ohashi	8.42611e-06
796375.jpg	Fraxinus lanuginosa Koidz. f. serrata (Nakai) Murata	Fraxinus lanuginosa Koidz. f. serrata (Nakai) Murata	0.997758	Abelia spathulata Siebold et Zucc. var. spathulata	0.00151417	Euonymus alatus (Thunb.) Siebold var. rotundatus (Makino) H.Hara	0.000718722	Euonymus melananthus Franch. et Sav.	3.76485e-06	Abelia spathulata Siebold et Zucc. var. sanguinea Makino	2.12824e-06
00000958.jpg	Fraxinus lanuginosa Koidz. f. serrata (Nakai) Murata	Fraxinus lanuginosa Koidz. f. serrata (Nakai) Murata	0.999974	Fraxinus sieboldiana Blume	2.52635e-05	Fraxinus lanuginosa Koidz. f. lanuginosa	1.86409e-07	Fraxinus apertisquamifera H.Hara	1.74041e-07	Fraxinus longicuspis Siebold et Zucc.	1.42884e-08
JPG020555.JPG	Fraxinus lanuginosa Koidz. f. serrata (Nakai) Murata	Fraxinus lanuginosa Koidz. f. serrata (Nakai) Murata	1	Melia azedarach L.	5.89462e-12	Fraxinus sieboldiana Blume	4.31469e-12	Fraxinus longicuspis Siebold et Zucc.	3.00402e-14	Fraxinus lanuginosa Koidz. f. lanuginosa	2.4683e-14
JPG020455.JPG	Fraxinus lanuginosa Koidz. f. serrata (Nakai) Murata	Fraxinus lanuginosa Koidz. f. serrata (Nakai) Murata	0.999998	Fraxinus sieboldiana Blume	2.22797e-06	Melia azedarach L.	4.38924e-08	Alisma canaliculatum A.Braun et C.D.Bouch_	2.82218e-08	Picrasma quassioides (D.Don) Benn.	2.71438e-08
KAG076078.jpg	Fraxinus lanuginosa Koidz. f. serrata (Nakai) Murata	Fraxinus lanuginosa Koidz. f. serrata (Nakai) Murata	0.999798	Fraxinus sieboldiana Blume	0.000130799	Fraxinus longicuspis Siebold et Zucc.	6.3799e-05	Fraxinus lanuginosa Koidz. f. lanuginosa	7.24063e-06	Rubus croceacanthus H.L_v.	2.76801e-09
RTCM-8220.jpg	Fraxinus lanuginosa Koidz. f. serrata (Nakai) Murata	Fraxinus lanuginosa Koidz. f. serrata (Nakai) Murata	0.998132	Fraxinus lanuginosa Koidz. f. lanuginosa	0.00173979	Fraxinus apertisquamifera H.Hara	0.000124318	Fraxinus sieboldiana Blume	3.37174e-06	Fraxinus longicuspis Siebold et Zucc.	3.22908e-07
KAG076082.jpg	Fraxinus lanuginosa Koidz. f. serrata (Nakai) Murata	Fraxinus longicuspis Siebold et Zucc.	0.973804	Fraxinus lanuginosa Koidz. f. serrata (Nakai) Murata	0.0195868	Fraxinus sieboldiana Blume	0.00367914	Cerasus jamasakura (Siebold ex Koidz.) H.Ohba	0.00216478	Fraxinus lanuginosa Koidz. f. lanuginosa	0.000683911
796373.jpg	Fraxinus lanuginosa Koidz. f. serrata (Nakai) Murata	Fraxinus lanuginosa Koidz. f. serrata (Nakai) Murata	1	Dryopteris dickinsii (Franch. et Sav.) C.Chr.	2.80383e-09	Symplocos formosana Brand	1.4811e-09	Celtis boninensis Koidz.	1.11191e-09	Boehmeria japonica (L.f.) Miq. var. longispica (Steud.) Yahara	7.29059e-10
KAG076069.jpg	Fraxinus lanuginosa Koidz. f. serrata (Nakai) Murata	Fraxinus lanuginosa Koidz. f. lanuginosa	0.560184	Fraxinus lanuginosa Koidz. f. serrata (Nakai) Murata	0.412927	Fraxinus sieboldiana Blume	0.0212827	Fraxinus longicuspis Siebold et Zucc.	0.00503891	Fraxinus japonica Blume ex K.Koch	0.000259549
1022472.jpg	Cocculus trilobus (Thunb.) DC.	Cocculus trilobus (Thunb.) DC.	1	Stephania japonica (Thunb.) Miers	1.44546e-08	Pseudopyxis depressa Miq.	6.50597e-13	Clematis terniflora DC.	2.25648e-13	Aristolochia kaempferi Willd.	6.38617e-14
FKSE64299.jpg	Cocculus trilobus (Thunb.) DC.	Cocculus trilobus (Thunb.) DC.	0.996105	Stephania japonica (Thunb.) Miers	0.00385197	Piper kadsura (Choisy) Ohwi	4.32289e-05	Paederia foetida L.	1.53044e-07	Malus tschonoskii (Maxim.) C.K.Schneid.	1.50597e-08
1166763.JPG	Cocculus trilobus (Thunb.) DC.	Cocculus trilobus (Thunb.) DC.	1	Paederia foetida L.	1.48642e-08	Rubia akane Nakai	5.63048e-09	Hylodesmum podocarpum (DC.) H.Ohashi & R.R.Mill subsp. oxyphyllum (DC.) H.Ohashi & R.R.Mill var. japonicum (Miq.) H.Ohashi	2.4082e-12	Piper kadsura (Choisy) Ohwi	1.62426e-12
952297.jpg	Cocculus trilobus (Thunb.) DC.	Cocculus trilobus (Thunb.) DC.	1	Stephania japonica (Thunb.) Miers	1.01266e-11	Smilax sebeana Miq.	2.11474e-12	Zehneria guamensis (Merr.) Fosberg	3.50412e-13	Trichosanthes kirilowii Maxim. var. japonica (Miq.) Kitam.	1.24837e-13
1102806.JPG	Cocculus trilobus (Thunb.) DC.	Cocculus trilobus (Thunb.) DC.	0.999996	Hedera rhombea (Miq.) Bean	2.15143e-06	Lindera obtusiloba Blume	6.03607e-07	Stephania japonica (Thunb.) Miers	4.16026e-07	Zehneria guamensis (Merr.) Fosberg	3.05394e-07
KAG059406.jpg	Cocculus trilobus (Thunb.) DC.	Cocculus trilobus (Thunb.) DC.	0.999997	Stephania japonica (Thunb.) Miers	3.35075e-06	Pseudopyxis depressa Miq.	3.89785e-12	Scutellaria indica L. var. parvifolia (Makino) Makino	1.32664e-14	Zehneria guamensis (Merr.) Fosberg	1.13451e-14
1166715.JPG	Cocculus trilobus (Thunb.) DC.	Cocculus trilobus (Thunb.) DC.	1	Stephania japonica (Thunb.) Miers	2.78593e-10	Lygodium japonicum (Thunb.) Sw.	5.30518e-12	Akebia trifoliata (Thunb.) Koidz.	1.06055e-12	Clematis terniflora DC.	9.04238e-13
952304.jpg	Cocculus trilobus (Thunb.) DC.	Cocculus trilobus (Thunb.) DC.	0.999999	Stephania japonica (Thunb.) Miers	1.04423e-06	Smilax insularis T.C.Hsu et S.W.Chung	1.03024e-09	Piper kadsura (Choisy) Ohwi	2.78482e-10	Stauntonia hexaphylla (Thunb.) Decne.	1.6805e-11
KAG059411.jpg	Cocculus trilobus (Thunb.) DC.	Cocculus trilobus (Thunb.) DC.	1	Stephania japonica (Thunb.) Miers	3.2789e-08	Cynanchum wilfordii (Maxim.) Hook.f.	4.48209e-10	Marsdenia tomentosa C.Morren et Decne.	2.02984e-10	Hedera rhombea (Miq.) Bean	3.04065e-11
KAG059420.jpg	Cocculus trilobus (Thunb.) DC.	Cocculus trilobus (Thunb.) DC.	1	Stephania japonica (Thunb.) Miers	1.14953e-11	Apios fortunei Maxim.	3.06415e-15	Dioscorea tokoro Makino	1.99755e-15	Cynanchum wilfordii (Maxim.) Hook.f.	8.8104e-16
00014623.jpg	Cocculus trilobus (Thunb.) DC.	Cocculus trilobus (Thunb.) DC.	1	Paederia foetida L.	3.40432e-08	Vitis saccharifera Makino	1.69213e-09	Stephania japonica (Thunb.) Miers	7.8966e-10	Akebia trifoliata (Thunb.) Koidz.	8.42443e-11
FKSE12267.jpg	Cocculus trilobus (Thunb.) DC.	Cocculus trilobus (Thunb.) DC.	1	Piper kadsura (Choisy) Ohwi	3.72579e-08	Stephania japonica (Thunb.) Miers	4.10016e-09	Clematis terniflora DC.	1.09645e-10	Rhynchosia acuminatifolia Makino	4.39292e-11
988514.jpg	Cocculus trilobus (Thunb.) DC.	Cocculus trilobus (Thunb.) DC.	0.999995	Stephania japonica (Thunb.) Miers	4.94317e-06	Stauntonia hexaphylla (Thunb.) Decne.	2.83187e-07	Smilax insularis T.C.Hsu et S.W.Chung	2.27927e-08	Smilax sebeana Miq.	1.59431e-08
KAG059409.jpg	Cocculus trilobus (Thunb.) DC.	Cocculus trilobus (Thunb.) DC.	0.992012	Stephania japonica (Thunb.) Miers	0.007977	Brasenia schreberi J.F.Gmel.	4.3353e-06	Pseudopyxis depressa Miq.	2.53269e-06	Rhynchosia volubilis Lour.	1.4137e-06
KAG059421.jpg	Cocculus trilobus (Thunb.) DC.	Cocculus trilobus (Thunb.) DC.	1	Stephania japonica (Thunb.) Miers	1.3833e-10	Hedera rhombea (Miq.) Bean	9.68914e-14	Aristolochia kaempferi Willd.	7.34484e-14	Neoshirakia japonica (Siebold et Zucc.) Esser	6.0189e-14
FKSE1383.jpg	Cocculus trilobus (Thunb.) DC.	Cocculus trilobus (Thunb.) DC.	0.999983	Aristolochia kaempferi Willd.	1.70292e-05	Stephania japonica (Thunb.) Miers	1.86558e-07	Clematis terniflora DC.	8.99358e-09	Piper kadsura (Choisy) Ohwi	6.39524e-09
KAG059408.jpg	Cocculus trilobus (Thunb.) DC.	Vincetoxicum sieboldii Franch. et Sav.	0.961031	Cocculus trilobus (Thunb.) DC.	0.0307043	Kadsura japonica (L.) Dunal	0.00579489	Ficus thunbergii Maxim.	0.00158783	Ardisia pusilla A.DC.	0.000320708
KAG059412.jpg	Cocculus trilobus (Thunb.) DC.	Cocculus trilobus (Thunb.) DC.	1	Smilax sebeana Miq.	1.85262e-07	Smilax china L. var. yanagitae Honda	1.05978e-08	Cynanchum wilfordii (Maxim.) Hook.f.	5.84493e-09	Marsdenia tinctoria R.Br. var. tomentosa Masam.	2.02444e-09
746851.jpg	Cocculus trilobus (Thunb.) DC.	Cocculus trilobus (Thunb.) DC.	1	Hedera rhombea (Miq.) Bean	8.49007e-10	Neanotis hirsuta (L.f.) W.H.Lewis var. hirsuta	8.16289e-11	Lonicera gracilipes Miq. var. glabra Miq.	1.89495e-12	Lindera praecox (Siebold et Zucc.) Blume	1.36741e-12
KAG059392.jpg	Cocculus trilobus (Thunb.) DC.	Cocculus trilobus (Thunb.) DC.	0.999998	Vincetoxicum sieboldii Franch. et Sav.	1.99191e-06	Circaea mollis Siebold et Zucc.	4.7351e-08	Scrophularia duplicatoserrata (Miq.) Makino	1.14319e-08	Hylodesmum podocarpum (DC.) H.Ohashi & R.R.Mill subsp. oxyphyllum (DC.) H.Ohashi & R.R.Mill var. japonicum (Miq.) H.Ohashi	1.03764e-08
FKSE13413.jpg	Cocculus trilobus (Thunb.) DC.	Cocculus trilobus (Thunb.) DC.	1	Berchemia racemosa Siebold et Zucc.	2.10165e-07	Calystegia pubescens Lindl. f. major (Makino) Yonek.	2.4131e-08	Synurus palmatopinnatifidus (Makino) Kitam. var. palmatopinnatifidus	6.26614e-09	Dioscorea septemloba Thunb. var. septemloba	5.55276e-09
KAG059415.jpg	Cocculus trilobus (Thunb.) DC.	Cocculus trilobus (Thunb.) DC.	0.999998	Smilax china L.	1.53079e-06	Smilax bracteata C.Presl var. bracteata	3.20127e-07	Stephania japonica (Thunb.) Miers	1.98575e-07	Smilax sebeana Miq.	1.38664e-07
FKSE38410.jpg	Cocculus trilobus (Thunb.) DC.	Cocculus trilobus (Thunb.) DC.	1	Dioscorea tokoro Makino	3.90045e-09	Smilax china L.	2.57227e-09	Berchemia racemosa Siebold et Zucc.	2.04134e-09	Stephania japonica (Thunb.) Miers	1.53261e-09
KAG019644.jpg	Cocculus trilobus (Thunb.) DC.	Cocculus trilobus (Thunb.) DC.	0.999986	Stephania japonica (Thunb.) Miers	1.41677e-05	Paederia foetida L.	1.17323e-08	Smilax sebeana Miq.	6.95537e-11	Piper kadsura (Choisy) Ohwi	6.76657e-11
C2047206.jpg	Arisaema tosaense Makino	Arisaema tosaense Makino	1	Arisaema japonicum Blume	6.69715e-08	Coniogramme intermedia Hieron.	3.26331e-08	Pinellia tripartita (Blume) Schott	1.01978e-08	Arisaema yamatense (Nakai) Nakai subsp. yamatense	7.26262e-09
C2047198.jpg	Arisaema tosaense Makino	Arisaema tosaense Makino	1	Arisaema kishidae Makino ex Nakai	9.77901e-10	Cinnamomum yabunikkei H.Ohba	2.79519e-10	Coniogramme intermedia Hieron.	1.81739e-10	Pinellia tripartita (Blume) Schott	1.48603e-10
C2047210.jpg	Arisaema tosaense Makino	Arisaema urashima H.Hara	0.971456	Arisaema tosaense Makino	0.0278148	Arisaema kishidae Makino ex Nakai	0.000543471	Arisaema japonicum Blume	0.000175311	Arisaema peninsulae Nakai	6.67895e-06
C2047196.jpg	Arisaema tosaense Makino	Arisaema tosaense Makino	0.999662	Saururus chinensis (Lour.) Baill.	0.000140329	Arisaema urashima H.Hara	0.00011186	Arisaema japonicum Blume	3.621e-05	Diphylleia grayi F.Schmidt	2.85207e-05
C2047182.jpg	Arisaema tosaense Makino	Arisaema tosaense Makino	0.773775	Arisaema yamatense (Nakai) Nakai subsp. yamatense	0.22416	Arisaema japonicum Blume	0.00147797	Quercus glauca Thunb.	0.000584643	Scopolia japonica Maxim.	5.85839e-07
C2047217.jpg	Arisaema tosaense Makino	Arisaema tosaense Makino	0.999951	Arisaema yamatense (Nakai) Nakai subsp. yamatense	4.82284e-05	Arisaema kishidae Makino ex Nakai	5.12233e-07	Arisaema japonicum Blume	1.6562e-07	Arisaema peninsulae Nakai	8.60982e-08
C2047216.jpg	Arisaema tosaense Makino	Arisaema tosaense Makino	0.999998	Arisaema japonicum Blume	2.24273e-06	Arisaema kishidae Makino ex Nakai	7.06525e-09	Pinellia tripartita (Blume) Schott	3.72698e-09	Arisaema yamatense (Nakai) Nakai subsp. yamatense	3.35732e-09
C2047187.jpg	Arisaema tosaense Makino	Arisaema tosaense Makino	1	Arisaema japonicum Blume	2.07212e-07	Magnolia obovata Thunb.	1.84126e-07	Arisaema kishidae Makino ex Nakai	1.24762e-08	Calanthe discolor Lindl.	5.31166e-09
C2047193.jpg	Arisaema tosaense Makino	Arisaema tosaense Makino	1	Arisaema kishidae Makino ex Nakai	4.01912e-09	Arisaema yamatense (Nakai) Nakai subsp. yamatense	1.86475e-10	Arisaema urashima H.Hara	8.8167e-11	Arisaema japonicum Blume	4.33423e-12
C2047190.jpg	Arisaema tosaense Makino	Arisaema tosaense Makino	1	Arisaema yamatense (Nakai) Nakai subsp. yamatense	1.76096e-07	Arisaema japonicum Blume	1.73158e-09	Arisaema kishidae Makino ex Nakai	1.12501e-11	Arisaema peninsulae Nakai	7.34436e-12
C2047205.jpg	Arisaema tosaense Makino	Arisaema tosaense Makino	0.999986	Arisaema kishidae Makino ex Nakai	8.0204e-06	Arisaema urashima H.Hara	4.66128e-06	Arisaema japonicum Blume	1.27563e-06	Diphylleia grayi F.Schmidt	7.2682e-11
C2047199.jpg	Arisaema tosaense Makino	Arisaema tosaense Makino	0.997687	Arisaema urashima H.Hara	0.00177612	Scopolia japonica Maxim.	0.00035045	Arisaema japonicum Blume	5.32278e-05	Arisaema yamatense (Nakai) Nakai subsp. yamatense	3.05178e-05
C2047213.jpg	Arisaema tosaense Makino	Arisaema tosaense Makino	0.957921	Arisaema yamatense (Nakai) Nakai subsp. yamatense	0.0414976	Arisaema japonicum Blume	0.000563545	Arisaema peninsulae Nakai	1.26499e-05	Miscanthus sacchariflorus (Maxim.) Benth. et Hook.f. ex Franch.	2.40056e-06
C2047170.jpg	Arisaema tosaense Makino	Arisaema tosaense Makino	0.999998	Arisaema yamatense (Nakai) Nakai subsp. yamatense	1.60322e-06	Arisaema japonicum Blume	1.43618e-07	Epimedium sempervirens Nakai ex F.Maek.	1.08173e-07	Pinellia tripartita (Blume) Schott	3.09926e-08
C2047227.jpg	Arisaema tosaense Makino	Arisaema tosaense Makino	1	Calanthe discolor Lindl.	1.83671e-12	Arisaema yamatense (Nakai) Nakai subsp. yamatense	5.05571e-13	Athyrium x amagipedis Sa.Kurata	4.3226e-13	Hydrangea alternifolia Siebold	2.42939e-13
00032497.jpg	Goniophlebium niponicum (Mett.) Bedd.	Goniophlebium niponicum (Mett.) Bedd.	1	Polypodium fauriei Christ	4.12953e-10	Anisocampium sheareri (Baker) Ching	9.45929e-12	Oxalis nipponica S.Aoki et J.Murata subsp. nipponica	3.59867e-12	Pteris terminalis Wall. ex J.Agardh var. terminalis	2.39052e-12
00033507.jpg	Goniophlebium niponicum (Mett.) Bedd.	Goniophlebium niponicum (Mett.) Bedd.	1	Polypodium fauriei Christ	2.73384e-09	Anisocampium sheareri (Baker) Ching	5.59363e-11	Pteris terminalis Wall. ex J.Agardh var. terminalis	5.97192e-12	Oxalis corniculata L.	3.97666e-12
735330.jpg	Goniophlebium niponicum (Mett.) Bedd.	Goniophlebium niponicum (Mett.) Bedd.	1	Microlepia marginata (Panzer) C.Chr.	6.68702e-10	Euphorbia sieboldiana C.Morren et Decne.	6.48687e-10	Plagiogyria x wakabae Sa.Kurata ex Nakaike	4.31958e-10	Onoclea sensibilis L. var. interrupta Maxim.	9.41877e-11
KAG081931.jpg	Goniophlebium niponicum (Mett.) Bedd.	Goniophlebium niponicum (Mett.) Bedd.	1	Oxalis nipponica S.Aoki et J.Murata subsp. nipponica	8.80936e-10	Nephrolepis cordifolia (L.) C.Presl	5.88668e-10	Leotochilus x simplicifrons (Christ) Nakaike	5.66283e-10	Struthiopteris niponica (Kunze) Nakai	3.85355e-10
TRPM-P-678-2005-004.jpg	Goniophlebium niponicum (Mett.) Bedd.	Goniophlebium niponicum (Mett.) Bedd.	0.980105	Polypodium fauriei Christ	0.0198938	Lepisorus onoei (Franch. et Sav.) Ching	6.56947e-07	Deparia petersenii (Kunze) M.Kato	4.64004e-07	Petasites japonicus (Siebold et Zucc.) Maxim.	7.93191e-08
740988.jpg	Goniophlebium niponicum (Mett.) Bedd.	Goniophlebium niponicum (Mett.) Bedd.	1	Polypodium fauriei Christ	1.68103e-10	Lepisorus onoei (Franch. et Sav.) Ching	2.22287e-11	Gymnocarpium oyamense (Baker) Ching	1.32048e-11	Onoclea sensibilis L. var. interrupta Maxim.	9.71604e-12
735687.jpg	Goniophlebium niponicum (Mett.) Bedd.	Goniophlebium niponicum (Mett.) Bedd.	0.99982	Leotochilus x simplicifrons (Christ) Nakaike	0.000114479	Nephrolepis cordifolia (L.) C.Presl	3.71116e-05	Microlepia marginata (Panzer) C.Chr.	1.52902e-05	Thelypteris decursivepinnata (H.C.Hall) Ching	4.71786e-06
00033515.jpg	Goniophlebium niponicum (Mett.) Bedd.	Goniophlebium niponicum (Mett.) Bedd.	0.999999	Polypodium fauriei Christ	7.14923e-07	Anisocampium sheareri (Baker) Ching	1.79902e-08	Oxalis nipponica S.Aoki et J.Murata subsp. nipponica	2.03263e-09	Davallia mariesii T.Moore ex Baker	4.30009e-10
KAG126663.jpg	Goniophlebium niponicum (Mett.) Bedd.	Goniophlebium niponicum (Mett.) Bedd.	1	Leotochilus x simplicifrons (Christ) Nakaike	4.10831e-09	Thelypteris decursivepinnata (H.C.Hall) Ching	1.6606e-09	Deparia petersenii (Kunze) M.Kato	7.12997e-10	Plagiogyria matsumurana Makino	1.09364e-10
00001150.jpg	Goniophlebium niponicum (Mett.) Bedd.	Goniophlebium niponicum (Mett.) Bedd.	1	Polypodium fauriei Christ	1.9413e-08	Lepisorus onoei (Franch. et Sav.) Ching	1.37925e-09	Plagiogyria adnata (Blume) Bedd.	9.33281e-10	Leotochilus x simplicifrons (Christ) Nakaike	5.58605e-10
00019673.jpg	Goniophlebium niponicum (Mett.) Bedd.	Goniophlebium niponicum (Mett.) Bedd.	1	Polypodium fauriei Christ	1.49844e-08	Pteris terminalis Wall. ex J.Agardh var. terminalis	3.09829e-10	Anisocampium sheareri (Baker) Ching	3.59072e-11	Plagiogyria matsumurana Makino	2.42194e-11
KAG082323.jpg	Goniophlebium niponicum (Mett.) Bedd.	Goniophlebium niponicum (Mett.) Bedd.	1	Polypodium fauriei Christ	3.75928e-09	Thelypteris decursivepinnata (H.C.Hall) Ching	8.03424e-10	Struthiopteris niponica (Kunze) Nakai	3.8535e-10	Nephrolepis cordifolia (L.) C.Presl	1.53976e-10
KAG126660.jpg	Goniophlebium niponicum (Mett.) Bedd.	Thelypteris decursivepinnata (H.C.Hall) Ching	0.780123	Onoclea sensibilis L. var. interrupta Maxim.	0.13995	Goniophlebium niponicum (Mett.) Bedd.	0.0473627	Selaginella involvens (Sw.) Spring	0.0237352	Thelypteris pozoi (Lag.) C.V.Morton subsp. mollissima (Fisch. ex Kunze) C.V.Morton	0.00271942
00016082.jpg	Goniophlebium niponicum (Mett.) Bedd.	Goniophlebium niponicum (Mett.) Bedd.	1	Polypodium fauriei Christ	4.63554e-10	Pteris terminalis Wall. ex J.Agardh var. terminalis	1.69099e-11	Leotochilus x simplicifrons (Christ) Nakaike	8.14217e-12	Plagiogyria matsumurana Makino	7.7901e-12
TRPM-P-678-2005-002.jpg	Goniophlebium niponicum (Mett.) Bedd.	Goniophlebium niponicum (Mett.) Bedd.	1	Polypodium fauriei Christ	1.54157e-10	Acer sieboldianum Miq.	3.01403e-11	Epilobium pyrricholophum Franch. et Sav.	1.88266e-11	Plagiogyria matsumurana Makino	1.59732e-11
1102485.JPG	Goniophlebium niponicum (Mett.) Bedd.	Goniophlebium niponicum (Mett.) Bedd.	1	Mitrasacme pygmaea R.Br.	7.42521e-10	Pteris terminalis Wall. ex J.Agardh var. fauriei (Christ) Ebihara et Nakato	7.24357e-10	Onoclea sensibilis L. var. interrupta Maxim.	6.035e-10	Polypodium fauriei Christ	5.80434e-10
00007500.jpg	Goniophlebium niponicum (Mett.) Bedd.	Goniophlebium niponicum (Mett.) Bedd.	1	Anisocampium sheareri (Baker) Ching	3.16437e-07	Pteris terminalis Wall. ex J.Agardh var. terminalis	3.47141e-08	Plagiogyria matsumurana Makino	1.86738e-08	Plagiogyria adnata (Blume) Bedd.	1.22115e-08
00032498.jpg	Goniophlebium niponicum (Mett.) Bedd.	Goniophlebium niponicum (Mett.) Bedd.	1	Anisocampium sheareri (Baker) Ching	2.42888e-07	Deparia conilii (Franch. et Sav.) M.Kato	4.9506e-08	Polypodium fauriei Christ	1.98753e-08	Pteris terminalis Wall. ex J.Agardh var. terminalis	1.63393e-08
KAG126671.jpg	Goniophlebium niponicum (Mett.) Bedd.	Goniophlebium niponicum (Mett.) Bedd.	1	Oxalis nipponica S.Aoki et J.Murata subsp. nipponica	8.25776e-09	Struthiopteris niponica (Kunze) Nakai	1.00147e-09	Nephrolepis cordifolia (L.) C.Presl	9.00652e-10	Polypodium fauriei Christ	1.37089e-10
00016083.jpg	Goniophlebium niponicum (Mett.) Bedd.	Goniophlebium niponicum (Mett.) Bedd.	1	Polypodium fauriei Christ	3.24544e-11	Euphorbia sieboldiana C.Morren et Decne.	6.51292e-12	Plagiogyria matsumurana Makino	1.10906e-12	Dryopteris dickinsii (Franch. et Sav.) C.Chr.	1.48757e-13
MAK20100222_MAK012.jpg	Alpinia intermedia Gagnep.	Alpinia intermedia Gagnep.	0.831464	Sasa palmata (Lat.-Marl. ex Burb.) E.G.Camus	0.10566	Polygonatum macranthum (Maxim.) Koidz.	0.0426416	Asplenium setoi N.Murak. et Seriz.	0.0121447	Lindera obtusiloba Blume	0.00227545
KAG023960.jpg	Alpinia intermedia Gagnep.	Alpinia intermedia Gagnep.	1	Pertya rigidula (Miq.) Makino	1.87069e-08	Tarenna kotoensis (Hayata) Kaneh. et Sasaki var. gyokushinkwa (Ohwi) Masam.	3.72707e-09	Rhynchotechum discolor (Maxim.) B.L.Burtt var. discolor	2.25902e-09	Impatiens textorii Miq.	2.00082e-09
MAK20100223_MAK002.jpg	Alpinia intermedia Gagnep.	Alpinia intermedia Gagnep.	0.983552	Lactuca indica L. var. laciniata (Houtt.) H.Hara	0.0129289	Polygonatum macranthum (Maxim.) Koidz.	0.00255748	Struthiopteris niponica (Kunze) Nakai	0.000310238	Cremastra appendiculata (D.Don) Makino var. variabilis (Blume) I.D.Lund	0.000186828
KAG052579.jpg	Alpinia intermedia Gagnep.	Alpinia intermedia Gagnep.	1	Sasa senanensis (Franch. et Sav.) Rehder	1.53145e-07	Dianthus japonicus Thunb.	5.9786e-08	Lysimachia mauritiana Lam.	2.26061e-09	Swertia bimaculata (Siebold et Zucc.) Hook.f. et Thomson ex C.B.Clarke	1.39799e-09
KAG086548.jpg	Alpinia intermedia Gagnep.	Alpinia intermedia Gagnep.	0.41699	Sasa palmata (Lat.-Marl. ex Burb.) E.G.Camus	0.320286	Gardenia jasminoides Ellis	0.123527	Neolepisorus ensatus (Thunb.) Ching	0.0678225	Pterostyrax hispidus Siebold et Zucc.	0.0237775
1172851.JPG	Alpinia intermedia Gagnep.	Alpinia intermedia Gagnep.	1	Spodiopogon sibiricus Trin.	2.34793e-07	Sasa senanensis (Franch. et Sav.) Rehder	1.38244e-09	Phragmites australis (Cav.) Trin. ex Steud.	8.331e-10	Parasenecio aidzuensis (Koidz.) Kadota	6.11923e-10
1172847.JPG	Alpinia intermedia Gagnep.	Alpinia intermedia Gagnep.	0.999998	Sasa tsuboiana Makino	2.0226e-06	Machilus japonica Siebold et Zucc. ex Blume	5.17805e-08	Ainsliaea macroclinidioides Hayata var. okinawensis (Hayata) Kitam.	5.03749e-08	Persicaria maculosa Gray subsp. hirticaulis (Danser) S.Ekman et Knutsson var. pubescens (Makino) Yonek.	1.3848e-08
KAG052578.jpg	Alpinia intermedia Gagnep.	Alpinia intermedia Gagnep.	1	Sasa tsuboiana Makino	9.33061e-08	Sasa senanensis (Franch. et Sav.) Rehder	2.61992e-08	Miscanthus sacchariflorus (Maxim.) Benth. et Hook.f. ex Franch.	4.31962e-09	Salix pierotii Miq.	1.11875e-09
9544135.jpg	Alpinia intermedia Gagnep.	Alpinia intermedia Gagnep.	0.999243	Pertya rigidula (Miq.) Makino	0.00060723	Neolepisorus ensatus (Thunb.) Ching	8.31829e-05	Cremastra appendiculata (D.Don) Makino var. variabilis (Blume) I.D.Lund	4.92074e-05	Conandron ramondioides Siebold et Zucc.	3.89826e-06
KAG019230.jpg	Alpinia intermedia Gagnep.	Alpinia intermedia Gagnep.	0.999993	Rhynchotechum discolor (Maxim.) B.L.Burtt var. discolor	4.96674e-06	Lactuca indica L. var. laciniata (Houtt.) H.Hara	1.0318e-06	Persicaria maculosa Gray subsp. hirticaulis (Danser) S.Ekman et Knutsson var. pubescens (Makino) Yonek.	9.2745e-07	Persicaria lapathifolia (L.) Delarbre var. lapathifolia	8.59036e-08
KAG019817.jpg	Alpinia intermedia Gagnep.	Lactuca indica L. var. laciniata (Houtt.) H.Hara	0.989049	Alpinia intermedia Gagnep.	0.0109067	Blumea conspicua Hayata	1.68013e-05	Rumex japonicus Houtt.	1.14744e-05	Rhynchotechum discolor (Maxim.) B.L.Burtt var. discolor	6.16734e-06
FKSE35274.jpg	Ilex macropoda Miq.	Ilex macropoda Miq.	0.999994	Euonymus sieboldianus Blume var. sieboldianus	4.65619e-06	Hydrangea paniculata Siebold	1.73207e-06	Cerasus sargentii (Rehder) H.Ohba var. sargentii	3.62597e-08	Frangula crenata (Siebold et Zucc.) Miq.	2.9864e-08
FKSE45795.jpg	Ilex macropoda Miq.	Ilex macropoda Miq.	0.994605	Alnus trabeculosa Hand.-Mazz.	0.0053463	Corylus sieboldiana Blume var. sieboldiana	1.44475e-05	Cerasus sargentii (Rehder) H.Ohba var. sargentii	9.53574e-06	Hydrangea paniculata Siebold	9.2197e-06
FKSE60722.jpg	Ilex macropoda Miq.	Ilex macropoda Miq.	1	Smilax china L.	7.42392e-08	Ilex serrata Thunb.	4.06355e-10	Corylus sieboldiana Blume var. sieboldiana	1.36672e-10	Cerasus sargentii (Rehder) H.Ohba var. sargentii	8.28337e-12
KAG003953.jpg	Ilex macropoda Miq.	Ilex macropoda Miq.	0.999996	Lindera praecox (Siebold et Zucc.) Blume	1.77695e-06	Ilex rotunda Thunb.	1.0586e-06	Alnus trabeculosa Hand.-Mazz.	7.25697e-07	Hedera rhombea (Miq.) Bean	2.49755e-07
FKSE49986.jpg	Ilex macropoda Miq.	Ilex macropoda Miq.	0.999838	Smilax china L.	0.000110147	Elaeagnus macrophylla Thunb.	4.51394e-05	Malus tschonoskii (Maxim.) C.K.Schneid.	4.73055e-06	Cerasus sargentii (Rehder) H.Ohba var. sargentii	5.13673e-07
00036010.jpg	Ilex macropoda Miq.	Styrax japonicus Siebold et Zucc.	0.750274	Euonymus oxyphyllus Miq. var. oxyphyllus	0.0987859	Ilex geniculata Maxim.	0.0683621	Pterostyrax hispidus Siebold et Zucc.	0.0616022	Celtis sinensis Pers.	0.0053075
KAG003956.jpg	Ilex macropoda Miq.	Ilex macropoda Miq.	0.998676	Corylus sieboldiana Blume var. sieboldiana	0.000944077	Celastrus stephanotidifolius (Makino) Makino	0.000174273	Elaeagnus macrophylla Thunb.	0.000168389	Toxicodendron orientale Greene subsp. orientale	2.52265e-05
FKSE60604.jpg	Ilex macropoda Miq.	Ilex macropoda Miq.	0.999899	Ilex serrata Thunb.	9.85173e-05	Solanum nigrum L.	1.85098e-06	Amaranthus hybridus L.	4.50218e-07	Malus toringo (Siebold) Siebold ex de Vriese	9.6506e-09
FKSE35637.jpg	Ilex macropoda Miq.	Ilex macropoda Miq.	0.999247	Ilex serrata Thunb.	0.000717601	Euonymus oxyphyllus Miq. var. oxyphyllus	1.55509e-05	Lindera praecox (Siebold et Zucc.) Blume	6.83959e-06	Viburnum dilatatum Thunb.	5.22546e-06
FKSE38908.jpg	Ilex macropoda Miq.	Ilex macropoda Miq.	1	Viburnum dilatatum Thunb.	2.9499e-07	Aria alnifolia (Siebold et Zucc.) Decne.	4.93049e-08	Hovenia dulcis Thunb.	1.66735e-09	Magnolia kobus DC.	1.535e-09
FKSE97800.jpg	Ilex macropoda Miq.	Ilex macropoda Miq.	1	Celastrus orbiculatus Thunb. var. orbiculatus	1.23635e-09	Viburnum dilatatum Thunb.	4.83558e-10	Smilax china L.	5.31028e-11	Hovenia dulcis Thunb.	4.55234e-11
KAG048974.jpg	Ilex macropoda Miq.	Ilex macropoda Miq.	0.996774	Cerasus leveilleana (Koehne) H.Ohba	0.0013477	Corylus sieboldiana Blume var. sieboldiana	0.000906555	Alnus trabeculosa Hand.-Mazz.	0.000881909	Celastrus stephanotidifolius (Makino) Makino	4.13659e-05
KAG003965.jpg	Ilex macropoda Miq.	Ilex serrata Thunb.	0.547998	Lindera praecox (Siebold et Zucc.) Blume	0.189279	Celtis sinensis Pers.	0.175821	Styrax japonicus Siebold et Zucc.	0.0501036	Ilex serrata Thunb. f. argutidens (Miq.) Sa.Kurata	0.0238092
TRPM-P-951-2003-004.jpg	Ilex macropoda Miq.	Ilex macropoda Miq.	1	Ilex serrata Thunb. f. argutidens (Miq.) Sa.Kurata	3.83517e-08	Celastrus orbiculatus Thunb. var. orbiculatus	9.66921e-09	Styrax japonicus Siebold et Zucc.	7.35949e-09	Smilax china L.	4.15492e-09
KAG003966.jpg	Ilex macropoda Miq.	Ilex macropoda Miq.	0.999514	Corylus sieboldiana Blume var. sieboldiana	0.000165491	Ilex serrata Thunb. f. argutidens (Miq.) Sa.Kurata	0.000142185	Cerasus maximowiczii (Rupr.) Kom.	0.000106482	Ilex serrata Thunb.	6.97496e-05
00035650.jpg	Ilex macropoda Miq.	Broussonetia monoica Hance	0.671773	Corylus sieboldiana Blume var. sieboldiana	0.30532	Padus buergeriana (Miq.) T.T.Y_ et T.C.Ku	0.00566657	Styrax japonicus Siebold et Zucc.	0.00438659	Rhynchosia acuminatifolia Makino	0.0032257
FKSE21123.jpg	Ilex macropoda Miq.	Ilex macropoda Miq.	0.999772	Celastrus orbiculatus Thunb. var. orbiculatus	0.00022653	Smilax china L.	9.15024e-07	Euonymus sieboldianus Blume var. sieboldianus	3.14271e-07	Viburnum dilatatum Thunb.	6.62525e-08
00009110.jpg	Ilex macropoda Miq.	Ilex macropoda Miq.	1	Smilax china L.	4.42767e-08	Lonicera gracilipes Miq. var. glabra Miq.	8.38587e-09	Celastrus orbiculatus Thunb. var. orbiculatus	3.08129e-10	Akebia trifoliata (Thunb.) Koidz.	2.00085e-10
FKSE34622.jpg	Ilex macropoda Miq.	Ilex macropoda Miq.	0.999998	Amaranthus blitum L.	8.36594e-07	Fallopia japonica (Houtt.) Ronse Decr. var. japonica	6.53176e-07	Smilax china L.	1.28664e-07	Euonymus sieboldianus Blume var. sieboldianus	9.02915e-08
FKSE35273.jpg	Ilex macropoda Miq.	Ilex macropoda Miq.	1	Lonicera gracilipes Miq. var. glabra Miq.	6.1695e-09	Euonymus sieboldianus Blume var. sieboldianus	1.03975e-09	Ilex serrata Thunb.	8.21774e-10	Smilax china L.	4.84439e-10
KAG003968.jpg	Ilex macropoda Miq.	Ilex macropoda Miq.	0.974021	Lindera praecox (Siebold et Zucc.) Blume	0.0154476	Vaccinium oldhamii Miq.	0.0101036	Lonicera gracilipes Miq. var. glabra Miq.	0.000196232	Ilex serrata Thunb.	0.000189157
2122-UR529.jpg	Ilex macropoda Miq.	Cerasus leveilleana (Koehne) H.Ohba	0.904105	Ilex macropoda Miq.	0.0407213	Cerasus apetala (Siebold et Zucc.) Masam. et S.Suzuki var. pilosa (Koidz.) H.Ohba	0.0188507	Alangium platanifolium (Siebold et Zucc.) Harms var. trilobatum (Miq.) Ohwi	0.0133186	Cerasus sargentii (Rehder) H.Ohba var. sargentii	0.0131384
KAG003967.jpg	Ilex macropoda Miq.	Ilex macropoda Miq.	0.999954	Euonymus sieboldianus Blume var. sieboldianus	3.02309e-05	Smilax nipponica Miq.	4.99249e-06	Cercidiphyllum magnificum (Nakai) Nakai	3.25353e-06	Smilax riparia A.DC.	2.07725e-06
574422.jpg	Thelypteris japonica (Baker) Ching f. viridescens (Makino) H.It_	Thelypteris japonica (Baker) Ching f. viridescens (Makino) H.It_	0.999914	Thelypteris musashiensis (Hiyama) Nakato, Sahashi et M.Kato	8.09906e-05	Deparia mucilagina (M.Kato) Nakaike	4.36725e-06	Thelypteris japonica (Baker) Ching	5.4869e-07	Thelypteris japonica (Baker) Ching x T. musashiensis (Hiyama) Nakato, Sahashi et M.Kato	3.06687e-07
545903.jpg	Thelypteris japonica (Baker) Ching f. viridescens (Makino) H.It_	Thelypteris japonica (Baker) Ching f. viridescens (Makino) H.It_	0.999809	Thelypteris musashiensis (Hiyama) Nakato, Sahashi et M.Kato	0.000188841	Schizocodon soldanelloides Siebold et Zucc. var. soldanelloides	2.2767e-06	Thelypteris phegopteris (L.) Sloss. ex Rydb.	9.50907e-08	Ctenitis subglandulosa (Hance) Ching	1.59055e-08
543192.jpg	Thelypteris japonica (Baker) Ching f. viridescens (Makino) H.It_	Thelypteris japonica (Baker) Ching f. viridescens (Makino) H.It_	1	Thelypteris musashiensis (Hiyama) Nakato, Sahashi et M.Kato	2.16932e-07	Thelypteris japonica (Baker) Ching x T. musashiensis (Hiyama) Nakato, Sahashi et M.Kato	1.6231e-07	Diplazium mettenianum (Miq.) C.Chr.	6.77025e-09	Thelypteris laxa (Franch. et Sav.) Ching	2.46407e-09
435839.jpg	Thelypteris japonica (Baker) Ching f. viridescens (Makino) H.It_	Thelypteris japonica (Baker) Ching f. viridescens (Makino) H.It_	0.999918	Thelypteris musashiensis (Hiyama) Nakato, Sahashi et M.Kato	8.19954e-05	Thelypteris japonica (Baker) Ching x T. musashiensis (Hiyama) Nakato, Sahashi et M.Kato	4.1918e-08	Thelypteris laxa (Franch. et Sav.) Ching	2.01861e-09	Diplazium mettenianum (Miq.) C.Chr.	1.00666e-09
422804.jpg	Thelypteris japonica (Baker) Ching f. viridescens (Makino) H.It_	Thelypteris japonica (Baker) Ching f. viridescens (Makino) H.It_	1	Thelypteris musashiensis (Hiyama) Nakato, Sahashi et M.Kato	8.22979e-08	Diplazium donianum (Mett.) Tardieu var. donianum	4.65315e-09	Thelypteris bukoensis (Tagawa) Ching	7.55994e-10	Ctenitis eatonii (Baker) Ching	6.82698e-10
799735.jpg	Thelypteris japonica (Baker) Ching f. viridescens (Makino) H.It_	Thelypteris japonica (Baker) Ching f. viridescens (Makino) H.It_	1	Thelypteris musashiensis (Hiyama) Nakato, Sahashi et M.Kato	1.15387e-11	Thelypteris phegopteris (L.) Sloss. ex Rydb.	1.79003e-12	Thelypteris japonica (Baker) Ching x T. musashiensis (Hiyama) Nakato, Sahashi et M.Kato	1.50577e-13	Aruncus dioicus (Walter) Fernald var. kamtschaticus (Maxim.) H.Hara	9.10897e-14
831769.jpg	Thelypteris japonica (Baker) Ching f. viridescens (Makino) H.It_	Thelypteris japonica (Baker) Ching f. viridescens (Makino) H.It_	0.947457	Thelypteris musashiensis (Hiyama) Nakato, Sahashi et M.Kato	0.0525312	Thelypteris bukoensis (Tagawa) Ching	1.15093e-05	Thelypteris torresiana (Gaudich.) Alston var. torresiana	1.13971e-07	Schizocodon soldanelloides Siebold et Zucc. var. soldanelloides	8.41261e-08
574421.jpg	Thelypteris japonica (Baker) Ching f. viridescens (Makino) H.It_	Thelypteris japonica (Baker) Ching f. viridescens (Makino) H.It_	1	Thelypteris japonica (Baker) Ching	2.34953e-08	Thelypteris musashiensis (Hiyama) Nakato, Sahashi et M.Kato	4.30957e-10	Thelypteris esquirolii (Christ) Ching	1.63288e-10	Thelypteris japonica (Baker) Ching x T. musashiensis (Hiyama) Nakato, Sahashi et M.Kato	1.44437e-10
543545.jpg	Thelypteris japonica (Baker) Ching f. viridescens (Makino) H.It_	Thelypteris japonica (Baker) Ching f. viridescens (Makino) H.It_	0.999997	Thelypteris musashiensis (Hiyama) Nakato, Sahashi et M.Kato	3.26669e-06	Thelypteris esquirolii (Christ) Ching	3.30675e-10	Carex curvicollis Franch. et Sav.	1.17268e-10	Cyathea metteniana (Hance) C.Chr. et Tardieu	8.99833e-11
384610.jpg	Thelypteris japonica (Baker) Ching f. viridescens (Makino) H.It_	Thelypteris japonica (Baker) Ching f. viridescens (Makino) H.It_	0.999997	Thelypteris musashiensis (Hiyama) Nakato, Sahashi et M.Kato	3.46443e-06	Thelypteris japonica (Baker) Ching x T. musashiensis (Hiyama) Nakato, Sahashi et M.Kato	1.7193e-09	Thelypteris pozoi (Lag.) C.V.Morton subsp. mollissima (Fisch. ex Kunze) C.V.Morton	1.7031e-09	Thelypteris glanduligera (Kunze) Ching	4.54106e-10
545889.jpg	Thelypteris japonica (Baker) Ching f. viridescens (Makino) H.It_	Thelypteris japonica (Baker) Ching f. viridescens (Makino) H.It_	1	Thelypteris liukiuensis (Christ ex Matsum.) K.Iwats.	1.53819e-08	Thelypteris musashiensis (Hiyama) Nakato, Sahashi et M.Kato	2.96734e-09	Thelypteris laxa (Franch. et Sav.) Ching	4.45632e-11	Diplazium mettenianum (Miq.) C.Chr.	2.58989e-11
570292.jpg	Thelypteris japonica (Baker) Ching f. viridescens (Makino) H.It_	Thelypteris japonica (Baker) Ching f. viridescens (Makino) H.It_	1	Thelypteris japonica (Baker) Ching	1.25961e-07	Thelypteris musashiensis (Hiyama) Nakato, Sahashi et M.Kato	1.13831e-08	Thelypteris esquirolii (Christ) Ching	1.07884e-10	Thelypteris phegopteris (L.) Sloss. ex Rydb.	2.33598e-11
576831.jpg	Thelypteris japonica (Baker) Ching f. viridescens (Makino) H.It_	Thelypteris japonica (Baker) Ching f. viridescens (Makino) H.It_	0.919486	Thelypteris japonica (Baker) Ching x T. musashiensis (Hiyama) Nakato, Sahashi et M.Kato	0.0723977	Thelypteris musashiensis (Hiyama) Nakato, Sahashi et M.Kato	0.00565048	Thelypteris esquirolii (Christ) Ching	0.000866753	Pteris oshimensis Hieron.	0.000645469
1152602.JPG	Thelypteris japonica (Baker) Ching f. viridescens (Makino) H.It_	Thelypteris japonica (Baker) Ching f. viridescens (Makino) H.It_	0.999994	Thelypteris musashiensis (Hiyama) Nakato, Sahashi et M.Kato	6.01956e-06	Thelypteris acuminata (Houtt.) C.V.Morton	4.24266e-08	Thelypteris esquirolii (Christ) Ching	2.72411e-08	Thelypteris interrupta (Willd.) K.Iwats.	1.57652e-08
1156184.JPG	Thelypteris japonica (Baker) Ching f. viridescens (Makino) H.It_	Thelypteris japonica (Baker) Ching f. viridescens (Makino) H.It_	1	Leptochilus wrightii (Hook.) X.C.Zhang	8.77179e-12	Thelypteris japonica (Baker) Ching	2.41714e-12	Thelypteris musashiensis (Hiyama) Nakato, Sahashi et M.Kato	1.72396e-12	Bolbitis heteroclita (C.Presl) Ching	8.67924e-13
1152599.JPG	Thelypteris japonica (Baker) Ching f. viridescens (Makino) H.It_	Thelypteris japonica (Baker) Ching f. viridescens (Makino) H.It_	1	Thelypteris japonica (Baker) Ching	6.23124e-09	Thelypteris japonica (Baker) Ching x T. musashiensis (Hiyama) Nakato, Sahashi et M.Kato	1.58221e-09	Deparia dimorphophylla (Koidz.) M.Kato	6.81523e-10	Diplazium hachijoense Nakai	6.04273e-10
1159829.JPG	Thelypteris japonica (Baker) Ching f. viridescens (Makino) H.It_	Thelypteris japonica (Baker) Ching f. viridescens (Makino) H.It_	0.999994	Thelypteris musashiensis (Hiyama) Nakato, Sahashi et M.Kato	5.85163e-06	Ctenitis subglandulosa (Hance) Ching	2.59995e-07	Thelypteris quelpaertensis (Christ) Ching	4.99571e-08	Ctenitis eatonii (Baker) Ching	1.34788e-09
415179.jpg	Thelypteris japonica (Baker) Ching f. viridescens (Makino) H.It_	Thelypteris japonica (Baker) Ching f. viridescens (Makino) H.It_	0.995799	Thelypteris musashiensis (Hiyama) Nakato, Sahashi et M.Kato	0.00397641	Thelypteris phegopteris (L.) Sloss. ex Rydb.	0.000129997	Thelypteris bukoensis (Tagawa) Ching	4.96629e-05	Arnica mallotopus Makino	2.09612e-05
FKSE20622.jpg	Thelypteris japonica (Baker) Ching f. viridescens (Makino) H.It_	Thelypteris musashiensis (Hiyama) Nakato, Sahashi et M.Kato	0.999721	Thelypteris japonica (Baker) Ching	0.000273838	Deparia pycnosora (Christ) M.Kato	2.29487e-06	Athyrium yokoscense (Franch. et Sav.) Christ	2.01271e-06	Potamogeton natans L.	4.24885e-07
831768.jpg	Thelypteris japonica (Baker) Ching f. viridescens (Makino) H.It_	Thelypteris musashiensis (Hiyama) Nakato, Sahashi et M.Kato	0.678938	Thelypteris japonica (Baker) Ching f. viridescens (Makino) H.It_	0.321034	Diplazium mettenianum (Miq.) C.Chr.	1.09029e-05	Deparia mucilagina (M.Kato) Nakaike	5.02659e-06	Schizocodon soldanelloides Siebold et Zucc. var. soldanelloides	2.22602e-06
440271.jpg	Thelypteris japonica (Baker) Ching f. viridescens (Makino) H.It_	Thelypteris japonica (Baker) Ching f. viridescens (Makino) H.It_	1	Thelypteris musashiensis (Hiyama) Nakato, Sahashi et M.Kato	5.31966e-09	Aster leiophyllus Franch. et Sav. var. leiophyllus	3.04935e-10	Thelypteris bukoensis (Tagawa) Ching	2.22637e-10	Thelypteris japonica (Baker) Ching x T. musashiensis (Hiyama) Nakato, Sahashi et M.Kato	1.34171e-10
543142.jpg	Thelypteris japonica (Baker) Ching f. viridescens (Makino) H.It_	Thelypteris japonica (Baker) Ching f. viridescens (Makino) H.It_	0.999999	Thelypteris musashiensis (Hiyama) Nakato, Sahashi et M.Kato	5.73312e-07	Thelypteris laxa (Franch. et Sav.) Ching	3.59248e-08	Thelypteris japonica (Baker) Ching x T. musashiensis (Hiyama) Nakato, Sahashi et M.Kato	8.59385e-09	Thelypteris phegopteris (L.) Sloss. ex Rydb.	4.9561e-09
89889.jpg	Thelypteris japonica (Baker) Ching f. viridescens (Makino) H.It_	Thelypteris japonica (Baker) Ching f. viridescens (Makino) H.It_	0.999989	Thelypteris musashiensis (Hiyama) Nakato, Sahashi et M.Kato	8.8085e-06	Thelypteris phegopteris (L.) Sloss. ex Rydb.	2.29991e-06	Thelypteris laxa (Franch. et Sav.) Ching	4.92e-08	Thelypteris japonica (Baker) Ching	2.02751e-08
1023725.JPG	Thelypteris japonica (Baker) Ching f. viridescens (Makino) H.It_	Thelypteris japonica (Baker) Ching f. viridescens (Makino) H.It_	1	Ctenitis eatonii (Baker) Ching	3.78904e-09	Thelypteris musashiensis (Hiyama) Nakato, Sahashi et M.Kato	8.15838e-10	Thelypteris phegopteris (L.) Sloss. ex Rydb.	8.03966e-10	Deparia petersenii (Kunze) M.Kato	6.63471e-10
545559.jpg	Thelypteris japonica (Baker) Ching f. viridescens (Makino) H.It_	Thelypteris musashiensis (Hiyama) Nakato, Sahashi et M.Kato	0.97467	Thelypteris japonica (Baker) Ching f. viridescens (Makino) H.It_	0.0231938	Thelypteris japonica (Baker) Ching x T. musashiensis (Hiyama) Nakato, Sahashi et M.Kato	0.00211547	Najas graminea Delile	6.69007e-06	Thelypteris bukoensis (Tagawa) Ching	5.3793e-06
1152603.JPG	Thelypteris japonica (Baker) Ching f. viridescens (Makino) H.It_	Thelypteris japonica (Baker) Ching f. viridescens (Makino) H.It_	1	Thelypteris musashiensis (Hiyama) Nakato, Sahashi et M.Kato	4.78983e-07	Thelypteris japonica (Baker) Ching x T. musashiensis (Hiyama) Nakato, Sahashi et M.Kato	1.90441e-08	Diplazium mettenianum (Miq.) C.Chr.	1.1607e-09	Thelypteris esquirolii (Christ) Ching	5.18945e-10
438922.jpg	Thelypteris japonica (Baker) Ching f. viridescens (Makino) H.It_	Thelypteris japonica (Baker) Ching f. viridescens (Makino) H.It_	0.999963	Thelypteris musashiensis (Hiyama) Nakato, Sahashi et M.Kato	3.7159e-05	Thelypteris japonica (Baker) Ching x T. musashiensis (Hiyama) Nakato, Sahashi et M.Kato	6.29913e-08	Athyrium spinulosum (Maxim.) Milde	1.68835e-09	Thelypteris japonica (Baker) Ching	3.7801e-10
440274.jpg	Thelypteris japonica (Baker) Ching f. viridescens (Makino) H.It_	Thelypteris japonica (Baker) Ching f. viridescens (Makino) H.It_	0.999999	Thelypteris musashiensis (Hiyama) Nakato, Sahashi et M.Kato	7.67722e-07	Thelypteris japonica (Baker) Ching x T. musashiensis (Hiyama) Nakato, Sahashi et M.Kato	5.13329e-08	Deparia mucilagina (M.Kato) Nakaike	3.50697e-09	Thelypteris japonica (Baker) Ching	1.44743e-09
424537.jpg	Thelypteris japonica (Baker) Ching f. viridescens (Makino) H.It_	Thelypteris japonica (Baker) Ching x T. musashiensis (Hiyama) Nakato, Sahashi et M.Kato	1	Thelypteris japonica (Baker) Ching	1.09187e-07	Rhachidosorus mesosorus (Makino) Ching	1.85958e-09	Deparia pycnosora (Christ) M.Kato	2.49078e-10	Deparia okuboana (Makino) M.Kato	2.26175e-10
1159809.JPG	Thelypteris japonica (Baker) Ching f. viridescens (Makino) H.It_	Thelypteris japonica (Baker) Ching f. viridescens (Makino) H.It_	0.594138	Thelypteris musashiensis (Hiyama) Nakato, Sahashi et M.Kato	0.405254	Thelypteris japonica (Baker) Ching x T. musashiensis (Hiyama) Nakato, Sahashi et M.Kato	0.000346119	Thelypteris laxa (Franch. et Sav.) Ching	0.000254005	Thelypteris phegopteris (L.) Sloss. ex Rydb.	3.38204e-06
439536.jpg	Thelypteris japonica (Baker) Ching f. viridescens (Makino) H.It_	Thelypteris japonica (Baker) Ching f. viridescens (Makino) H.It_	0.999984	Thelypteris musashiensis (Hiyama) Nakato, Sahashi et M.Kato	1.56524e-05	Thelypteris japonica (Baker) Ching x T. musashiensis (Hiyama) Nakato, Sahashi et M.Kato	3.42716e-07	Thelypteris laxa (Franch. et Sav.) Ching	3.02807e-08	Thelypteris glanduligera (Kunze) Ching	2.14004e-08
438925.jpg	Thelypteris japonica (Baker) Ching f. viridescens (Makino) H.It_	Thelypteris japonica (Baker) Ching f. viridescens (Makino) H.It_	0.999887	Thelypteris musashiensis (Hiyama) Nakato, Sahashi et M.Kato	0.000111716	Thelypteris phegopteris (L.) Sloss. ex Rydb.	3.41883e-07	Thelypteris japonica (Baker) Ching x T. musashiensis (Hiyama) Nakato, Sahashi et M.Kato	3.0206e-07	Thelypteris japonica (Baker) Ching	2.67163e-07
9506763.JPG	Thelypteris japonica (Baker) Ching f. viridescens (Makino) H.It_	Thelypteris japonica (Baker) Ching f. viridescens (Makino) H.It_	0.99998	Thelypteris musashiensis (Hiyama) Nakato, Sahashi et M.Kato	1.99086e-05	Thelypteris glanduligera (Kunze) Ching	2.49142e-09	Thelypteris pozoi (Lag.) C.V.Morton subsp. mollissima (Fisch. ex Kunze) C.V.Morton	8.6161e-10	Thelypteris japonica (Baker) Ching x T. musashiensis (Hiyama) Nakato, Sahashi et M.Kato	6.608e-10
437614.jpg	Thelypteris japonica (Baker) Ching f. viridescens (Makino) H.It_	Thelypteris japonica (Baker) Ching f. viridescens (Makino) H.It_	1	Themeda japonica (Andersson) Tanaka	4.70897e-09	Thelypteris pozoi (Lag.) C.V.Morton subsp. mollissima (Fisch. ex Kunze) C.V.Morton	2.58959e-09	Diplazium mettenianum (Miq.) C.Chr.	1.27941e-09	Carex leucochlora Bunge var. leucochlora	2.19129e-10
1157033.JPG	Thelypteris japonica (Baker) Ching f. viridescens (Makino) H.It_	Thelypteris japonica (Baker) Ching f. viridescens (Makino) H.It_	0.998498	Thelypteris acuminata (Houtt.) C.V.Morton	0.00128984	Thelypteris musashiensis (Hiyama) Nakato, Sahashi et M.Kato	0.000119376	Thelypteris pozoi (Lag.) C.V.Morton subsp. mollissima (Fisch. ex Kunze) C.V.Morton	4.07577e-05	Thelypteris esquirolii (Christ) Ching	3.91171e-05
1270191.JPG	Thelypteris japonica (Baker) Ching f. viridescens (Makino) H.It_	Thelypteris pozoi (Lag.) C.V.Morton subsp. mollissima (Fisch. ex Kunze) C.V.Morton	0.859888	Thelypteris glanduligera (Kunze) Ching	0.040166	Athyrium yokoscense (Franch. et Sav.) Christ	0.0316119	Deparia japonica (Thunb.) M.Kato x D. pseudoconilii (Seriz.) Seriz. var. pseudoconilii	0.0274255	Thelypteris musashiensis (Hiyama) Nakato, Sahashi et M.Kato	0.0255164
579337.jpg	Thelypteris japonica (Baker) Ching f. viridescens (Makino) H.It_	Thelypteris japonica (Baker) Ching f. viridescens (Makino) H.It_	1	Thelypteris japonica (Baker) Ching x T. musashiensis (Hiyama) Nakato, Sahashi et M.Kato	2.30694e-08	Deparia petersenii (Kunze) M.Kato	1.15356e-09	Arnica mallotopus Makino	1.30999e-10	Thelypteris quelpaertensis (Christ) Ching	5.77604e-11
663626.jpg	Thelypteris japonica (Baker) Ching f. viridescens (Makino) H.It_	Thelypteris japonica (Baker) Ching f. viridescens (Makino) H.It_	1	Thelypteris liukiuensis (Christ ex Matsum.) K.Iwats.	1.37708e-07	Thelypteris musashiensis (Hiyama) Nakato, Sahashi et M.Kato	2.63206e-09	Diplazium donianum (Mett.) Tardieu var. donianum	6.5504e-10	Deparia dimorphophylla (Koidz.) M.Kato	2.70615e-10
1025581.JPG	Thelypteris japonica (Baker) Ching f. viridescens (Makino) H.It_	Thelypteris japonica (Baker) Ching f. viridescens (Makino) H.It_	0.999328	Thelypteris musashiensis (Hiyama) Nakato, Sahashi et M.Kato	0.000472328	Thelypteris japonica (Baker) Ching x T. musashiensis (Hiyama) Nakato, Sahashi et M.Kato	0.000185767	Thelypteris glanduligera (Kunze) Ching	1.36821e-05	Thelypteris pozoi (Lag.) C.V.Morton subsp. mollissima (Fisch. ex Kunze) C.V.Morton	2.68285e-07
533925.jpg	Thelypteris japonica (Baker) Ching f. viridescens (Makino) H.It_	Thelypteris japonica (Baker) Ching f. viridescens (Makino) H.It_	0.999999	Thelypteris musashiensis (Hiyama) Nakato, Sahashi et M.Kato	7.47255e-07	Deparia mucilagina (M.Kato) Nakaike	3.33119e-07	Thelypteris bukoensis (Tagawa) Ching	1.138e-08	Thelypteris japonica (Baker) Ching x T. musashiensis (Hiyama) Nakato, Sahashi et M.Kato	3.42803e-09
543161.jpg	Thelypteris japonica (Baker) Ching f. viridescens (Makino) H.It_	Thelypteris japonica (Baker) Ching f. viridescens (Makino) H.It_	1	Elymus tsukushiensis Honda var. transiens (Hack.) Osada	9.81016e-08	Thelypteris laxa (Franch. et Sav.) Ching	1.15525e-08	Diplazium mettenianum (Miq.) C.Chr.	2.04006e-09	Thelypteris japonica (Baker) Ching x T. musashiensis (Hiyama) Nakato, Sahashi et M.Kato	4.68051e-10
550076.jpg	Thelypteris japonica (Baker) Ching f. viridescens (Makino) H.It_	Thelypteris japonica (Baker) Ching f. viridescens (Makino) H.It_	0.995741	Thelypteris musashiensis (Hiyama) Nakato, Sahashi et M.Kato	0.00425909	Thelypteris japonica (Baker) Ching x T. musashiensis (Hiyama) Nakato, Sahashi et M.Kato	4.74763e-09	Thelypteris japonica (Baker) Ching	9.45252e-10	Deparia pycnosora (Christ) M.Kato	8.41174e-10
440283.jpg	Thelypteris japonica (Baker) Ching f. viridescens (Makino) H.It_	Thelypteris japonica (Baker) Ching f. viridescens (Makino) H.It_	1	Thelypteris musashiensis (Hiyama) Nakato, Sahashi et M.Kato	9.80529e-09	Thelypteris japonica (Baker) Ching x T. musashiensis (Hiyama) Nakato, Sahashi et M.Kato	5.1411e-10	Diplazium mettenianum (Miq.) C.Chr.	2.36049e-10	Ixeris repens (L.) A.Gray	8.91001e-11
929631.jpg	Thelypteris japonica (Baker) Ching f. viridescens (Makino) H.It_	Thelypteris japonica (Baker) Ching f. viridescens (Makino) H.It_	0.999987	Thelypteris acuminata (Houtt.) C.V.Morton	7.84736e-06	Thelypteris interrupta (Willd.) K.Iwats.	3.33521e-06	Thelypteris japonica (Baker) Ching	1.23039e-06	Bolbitis subcordata (Copel.) Ching	1.46216e-07
147806.jpg	Thelypteris japonica (Baker) Ching f. viridescens (Makino) H.It_	Thelypteris japonica (Baker) Ching f. viridescens (Makino) H.It_	0.998331	Thelypteris musashiensis (Hiyama) Nakato, Sahashi et M.Kato	0.00166904	Diplazium mettenianum (Miq.) C.Chr.	2.14696e-08	Deparia mucilagina (M.Kato) Nakaike	1.84994e-08	Thelypteris bukoensis (Tagawa) Ching	1.61046e-08
C2058566.jpg	Carex insaniae Koidz. var. papillaticulmis (Ohwi) Ohwi	Carex insaniae Koidz. var. papillaticulmis (Ohwi) Ohwi	0.993713	Carex tristachya Thunb. var. pocilliformis (Boott) K_k.	0.0051121	Carex leucochlora Bunge var. gracillima (Akiyama) Katsuy.	0.000904908	Carex rugata Ohwi	0.000124819	Carex tristachya Thunb.	3.67374e-05
C2058570.jpg	Carex insaniae Koidz. var. papillaticulmis (Ohwi) Ohwi	Carex insaniae Koidz. var. papillaticulmis (Ohwi) Ohwi	0.999984	Carex pachygyna Franch. et Sav.	1.00283e-05	Carex rugata Ohwi	5.34347e-06	Carex tristachya Thunb. var. pocilliformis (Boott) K_k.	1.08386e-07	Carex siderosticta Hance	1.05061e-07
C2058583.jpg	Carex insaniae Koidz. var. papillaticulmis (Ohwi) Ohwi	Carex insaniae Koidz. var. papillaticulmis (Ohwi) Ohwi	0.999998	Carex rugata Ohwi	1.21926e-06	Carex tristachya Thunb. var. pocilliformis (Boott) K_k.	5.07655e-07	Carex pachygyna Franch. et Sav.	1.11848e-07	Luzula plumosa E.Mey. subsp. plumosa	4.87327e-09
C2058545.jpg	Carex insaniae Koidz. var. papillaticulmis (Ohwi) Ohwi	Carex insaniae Koidz. var. papillaticulmis (Ohwi) Ohwi	0.976158	Carex pachygyna Franch. et Sav.	0.0232604	Carex phacota Spreng.	0.00053811	Carex tristachya Thunb. var. pocilliformis (Boott) K_k.	4.14401e-05	Alisma canaliculatum A.Braun et C.D.Bouch_	8.21851e-07
C2058560.jpg	Carex insaniae Koidz. var. papillaticulmis (Ohwi) Ohwi	Carex insaniae Koidz. var. papillaticulmis (Ohwi) Ohwi	0.999999	Carex reinii Franch. et Sav.	3.81925e-07	Carex persistens Ohwi	2.27812e-07	Carex tristachya Thunb. var. pocilliformis (Boott) K_k.	1.22634e-07	Carex multifolia Ohwi var. multifolia	2.4377e-08
C2058579.jpg	Carex insaniae Koidz. var. papillaticulmis (Ohwi) Ohwi	Carex insaniae Koidz. var. papillaticulmis (Ohwi) Ohwi	0.984688	Carex morrowii Boott	0.00945185	Carex foliosissima F.Schmidt var. foliosissima	0.00345398	Carex multifolia Ohwi var. multifolia	0.00177625	Carex reinii Franch. et Sav.	0.000599222
C2058536.jpg	Carex insaniae Koidz. var. papillaticulmis (Ohwi) Ohwi	Carex insaniae Koidz. var. papillaticulmis (Ohwi) Ohwi	0.999972	Carex reinii Franch. et Sav.	2.70876e-05	Carex rugata Ohwi	6.08314e-07	Carex conica Boott var. conica	8.05085e-08	Carex pachygyna Franch. et Sav.	7.16157e-09
C2058571.jpg	Carex insaniae Koidz. var. papillaticulmis (Ohwi) Ohwi	Carex insaniae Koidz. var. papillaticulmis (Ohwi) Ohwi	0.999996	Carex tristachya Thunb. var. pocilliformis (Boott) K_k.	3.86541e-06	Carex rugata Ohwi	3.45715e-09	Carex pachygyna Franch. et Sav.	2.43041e-12	Carex multifolia Ohwi var. multifolia	1.03223e-13
C2058543.jpg	Carex insaniae Koidz. var. papillaticulmis (Ohwi) Ohwi	Carex insaniae Koidz. var. papillaticulmis (Ohwi) Ohwi	0.993385	Carex rhizopoda Maxim.	0.00546338	Carex pumila Thunb.	0.000518871	Carex pachygyna Franch. et Sav.	0.000242443	Carex rugata Ohwi	0.000136751
C2058569.jpg	Carex insaniae Koidz. var. papillaticulmis (Ohwi) Ohwi	Carex insaniae Koidz. var. papillaticulmis (Ohwi) Ohwi	0.999988	Carex tristachya Thunb. var. pocilliformis (Boott) K_k.	1.23697e-05	Carex reinii Franch. et Sav.	6.05863e-09	Carex pachygyna Franch. et Sav.	2.66462e-09	Carex persistens Ohwi	1.31861e-10
C2058546.jpg	Carex insaniae Koidz. var. papillaticulmis (Ohwi) Ohwi	Carex insaniae Koidz. var. papillaticulmis (Ohwi) Ohwi	0.999965	Carex pachygyna Franch. et Sav.	2.09889e-05	Brachypodium sylvaticum (Huds.) P.Beauv. var. miserum (Thunb.) Koidz.	1.30559e-05	Carex reinii Franch. et Sav.	6.34924e-07	Arundinella hirta (Thunb.) Tanaka	2.84143e-08
350337.jpg	Crepidomanes latealatum (Bosch) Copel.	Crepidomanes latealatum (Bosch) Copel.	1	Vandenboschia kalamocarpa (Hayata) Ebihara	7.70197e-10	Pleurosoriopsis makinoi (Maxim. ex Makino) Fomin	9.46736e-12	Huperzia serrata (Thunb.) Trevis.	1.95347e-12	Athyrium alpestre (Hoppe) Clairv. subsp. americanum (Butters) Lellinger	1.62056e-12
740568.jpg	Crepidomanes latealatum (Bosch) Copel.	Crepidomanes latealatum (Bosch) Copel.	1	Crepidomanes minutum (Blume) K.Iwats.	4.47251e-09	Gentiana nipponica Maxim.	4.39077e-11	Hymenophyllum polyanthos (Sw.) Sw.	3.93663e-12	Sedum subtile Miq.	2.38066e-12
347375.jpg	Crepidomanes latealatum (Bosch) Copel.	Crepidomanes latealatum (Bosch) Copel.	1	Vandenboschia kalamocarpa (Hayata) Ebihara	7.11358e-08	Hymenophyllum badium Hook. et Grev.	1.40233e-09	Pleurosoriopsis makinoi (Maxim. ex Makino) Fomin	2.54274e-10	Corydalis pallida (Thunb.) Pers. var. tenuis Yatabe	1.38535e-10
371536.jpg	Crepidomanes latealatum (Bosch) Copel.	Crepidomanes latealatum (Bosch) Copel.	1	Ranunculus nipponicus Nakai var. submersus H.Hara	1.17201e-10	Pedicularis keiskei Franch. et Sav.	5.52092e-11	Vandenboschia x stenosiphon (Christ) Copel.	3.03771e-11	Vandenboschia kalamocarpa (Hayata) Ebihara	2.79753e-11
345248.jpg	Crepidomanes latealatum (Bosch) Copel.	Crepidomanes latealatum (Bosch) Copel.	1	Pedicularis keiskei Franch. et Sav.	2.37692e-13	Vandenboschia kalamocarpa (Hayata) Ebihara	2.1092e-13	Hymenophyllum wrightii Bosch	1.05858e-13	Hydrilla verticillata (L.f.) Royle	2.80835e-14
358147.jpg	Crepidomanes latealatum (Bosch) Copel.	Crepidomanes latealatum (Bosch) Copel.	1	Vandenboschia kalamocarpa (Hayata) Ebihara	4.42828e-13	Gentiana nipponica Maxim.	1.10988e-13	Hymenophyllum wrightii Bosch	6.7928e-14	Crepidomanes minutum (Blume) K.Iwats.	5.06173e-14
345964.jpg	Crepidomanes latealatum (Bosch) Copel.	Crepidomanes latealatum (Bosch) Copel.	1	Vandenboschia kalamocarpa (Hayata) Ebihara	1.21456e-12	Pleurosoriopsis makinoi (Maxim. ex Makino) Fomin	4.78657e-15	Hymenophyllum riukiuense Christ	2.44625e-15	Corydalis pallida (Thunb.) Pers. var. tenuis Yatabe	5.00984e-16
349781.jpg	Crepidomanes latealatum (Bosch) Copel.	Crepidomanes latealatum (Bosch) Copel.	1	Plagiogyria x wakabae Sa.Kurata ex Nakaike	3.05572e-08	Crepidomanes minutum (Blume) K.Iwats.	1.86531e-08	Acystopteris japonica (Luerss.) Nakai	1.50037e-09	Celtis boninensis Koidz.	6.67182e-10
802494.jpg	Crepidomanes latealatum (Bosch) Copel.	Crepidomanes latealatum (Bosch) Copel.	1	Vandenboschia x stenosiphon (Christ) Copel.	1.80915e-11	Vandenboschia kalamocarpa (Hayata) Ebihara	1.06423e-11	Davallia mariesii T.Moore ex Baker	3.76409e-13	Corydalis pallida (Thunb.) Pers. var. tenuis Yatabe	3.08653e-13
374195.jpg	Crepidomanes latealatum (Bosch) Copel.	Crepidomanes latealatum (Bosch) Copel.	1	Hymenophyllum wrightii Bosch	1.66483e-10	Huperzia serrata (Thunb.) Trevis.	1.59096e-11	Hydrilla verticillata (L.f.) Royle	2.42156e-12	Gentiana nipponica Maxim.	2.34672e-12
462011.jpg	Crepidomanes latealatum (Bosch) Copel.	Crepidomanes latealatum (Bosch) Copel.	0.997484	Rhododendron serpyllifolium (A.Gray) Miq. var. serpyllifolium	0.00186299	Corydalis pallida (Thunb.) Pers. var. tenuis Yatabe	0.000422117	Acystopteris japonica (Luerss.) Nakai	0.000150338	Pedicularis keiskei Franch. et Sav.	7.41782e-05
346219.jpg	Crepidomanes latealatum (Bosch) Copel.	Crepidomanes latealatum (Bosch) Copel.	1	Hymenophyllum riukiuense Christ	7.44136e-11	Hymenophyllum polyanthos (Sw.) Sw.	4.06074e-12	Hymenophyllum badium Hook. et Grev.	1.84191e-12	Vandenboschia kalamocarpa (Hayata) Ebihara	9.75943e-13
1031206.JPG	Crepidomanes latealatum (Bosch) Copel.	Crepidomanes latealatum (Bosch) Copel.	1	Selaginella shakotanensis (Franch. ex Takeda) Miyabe et Kud_	3.07841e-08	Vandenboschia kalamocarpa (Hayata) Ebihara	2.93094e-08	Vandenboschia x stenosiphon (Christ) Copel.	2.27938e-09	Equisetum arvense L.	1.94005e-09
505826.jpg	Crepidomanes latealatum (Bosch) Copel.	Crepidomanes latealatum (Bosch) Copel.	1	Vandenboschia kalamocarpa (Hayata) Ebihara	2.5713e-07	Crepidomanes minutum (Blume) K.Iwats.	2.32564e-09	Hymenophyllum badium Hook. et Grev.	2.04364e-09	Hymenophyllum barbatum (Bosch) Baker	9.22962e-10
350382.jpg	Crepidomanes latealatum (Bosch) Copel.	Crepidomanes latealatum (Bosch) Copel.	1	Gentiana nipponica Maxim.	1.2295e-07	Loxogramme grammitoides (Baker) C.Chr.	1.17988e-08	Pleurosoriopsis makinoi (Maxim. ex Makino) Fomin	9.58014e-09	Hymenophyllum badium Hook. et Grev.	1.61598e-09
349331.jpg	Crepidomanes latealatum (Bosch) Copel.	Crepidomanes latealatum (Bosch) Copel.	1	Crepidomanes minutum (Blume) K.Iwats.	5.68174e-14	Huperzia serrata (Thunb.) Trevis.	1.28006e-14	Vandenboschia kalamocarpa (Hayata) Ebihara	3.43574e-16	Selaginella tamariscina (P.Beauv.) Spring	3.34752e-16
345860.jpg	Crepidomanes latealatum (Bosch) Copel.	Crepidomanes latealatum (Bosch) Copel.	1	Corydalis pallida (Thunb.) Pers. var. tenuis Yatabe	1.53188e-11	Pleurosoriopsis makinoi (Maxim. ex Makino) Fomin	1.32134e-13	Vandenboschia kalamocarpa (Hayata) Ebihara	7.18489e-14	Pedicularis keiskei Franch. et Sav.	6.27933e-14
349048.jpg	Crepidomanes latealatum (Bosch) Copel.	Crepidomanes latealatum (Bosch) Copel.	1	Vandenboschia kalamocarpa (Hayata) Ebihara	1.19492e-11	Hymenophyllum riukiuense Christ	8.02118e-13	Hymenophyllum polyanthos (Sw.) Sw.	1.65528e-13	Hymenophyllum badium Hook. et Grev.	7.45037e-14
740385.jpg	Crepidomanes latealatum (Bosch) Copel.	Crepidomanes latealatum (Bosch) Copel.	1	Vandenboschia kalamocarpa (Hayata) Ebihara	5.87612e-08	Hymenophyllum barbatum (Bosch) Baker	6.66223e-11	Pedicularis keiskei Franch. et Sav.	2.92811e-11	Hymenophyllum riukiuense Christ	1.56255e-11
349836.jpg	Crepidomanes latealatum (Bosch) Copel.	Crepidomanes latealatum (Bosch) Copel.	1	Vandenboschia kalamocarpa (Hayata) Ebihara	3.77162e-12	Hymenophyllum riukiuense Christ	7.11326e-14	Hymenophyllum badium Hook. et Grev.	7.90736e-16	Carpinus laxiflora (Siebold et Zucc.) Blume	7.64691e-16
371539.jpg	Crepidomanes latealatum (Bosch) Copel.	Crepidomanes latealatum (Bosch) Copel.	1	Pedicularis keiskei Franch. et Sav.	2.55876e-11	Vandenboschia x stenosiphon (Christ) Copel.	9.15816e-12	Hymenophyllum wrightii Bosch	2.25892e-12	Vandenboschia kalamocarpa (Hayata) Ebihara	2.06597e-12
740456.jpg	Crepidomanes latealatum (Bosch) Copel.	Crepidomanes latealatum (Bosch) Copel.	1	Crepidomanes minutum (Blume) K.Iwats.	2.00723e-12	Vandenboschia kalamocarpa (Hayata) Ebihara	1.5815e-14	Hymenophyllum riukiuense Christ	2.92312e-15	Hymenophyllum barbatum (Bosch) Baker	2.78865e-15
740516.jpg	Crepidomanes latealatum (Bosch) Copel.	Crepidomanes latealatum (Bosch) Copel.	1	Sedum makinoi Maxim.	8.22478e-13	Hymenophyllum riukiuense Christ	6.36912e-13	Vandenboschia kalamocarpa (Hayata) Ebihara	2.45887e-13	Gentiana nipponica Maxim.	8.56388e-14
740400.jpg	Crepidomanes latealatum (Bosch) Copel.	Crepidomanes latealatum (Bosch) Copel.	1	Vandenboschia kalamocarpa (Hayata) Ebihara	4.09965e-10	Crepidomanes minutum (Blume) K.Iwats.	2.16048e-11	Pleurosoriopsis makinoi (Maxim. ex Makino) Fomin	1.14185e-11	Gentiana nipponica Maxim.	4.61675e-12
784875.jpg	Crepidomanes latealatum (Bosch) Copel.	Crepidomanes latealatum (Bosch) Copel.	1	Pleurosoriopsis makinoi (Maxim. ex Makino) Fomin	2.04407e-07	Crepidomanes minutum (Blume) K.Iwats.	1.58341e-07	Asplenium tenuicaule Hayata	1.18578e-07	Vandenboschia kalamocarpa (Hayata) Ebihara	2.22364e-08
366869.jpg	Crepidomanes latealatum (Bosch) Copel.	Crepidomanes latealatum (Bosch) Copel.	1	Vandenboschia kalamocarpa (Hayata) Ebihara	1.38263e-11	Pleurosoriopsis makinoi (Maxim. ex Makino) Fomin	7.81615e-12	Selaginella tamariscina (P.Beauv.) Spring	2.91364e-12	Hymenophyllum barbatum (Bosch) Baker	9.25576e-13
00035539.jpg	Crepidomanes latealatum (Bosch) Copel.	Crepidomanes latealatum (Bosch) Copel.	0.999987	Corydalis pallida (Thunb.) Pers. var. tenuis Yatabe	1.23775e-05	Selaginella heterostachys Baker	3.36625e-07	Swertia japonica (Schult.) Makino	8.10553e-08	Oxytropis japonica Maxim. var. japonica	7.92009e-08
802507.jpg	Crepidomanes latealatum (Bosch) Copel.	Crepidomanes latealatum (Bosch) Copel.	1	Pedicularis keiskei Franch. et Sav.	2.73551e-07	Hymenophyllum badium Hook. et Grev.	1.22915e-10	Chamaele decumbens (Thunb.) Makino	1.04767e-10	Selaginella involvens (Sw.) Spring	4.96777e-11
349346.jpg	Crepidomanes latealatum (Bosch) Copel.	Crepidomanes latealatum (Bosch) Copel.	1	Hymenophyllum riukiuense Christ	1.1831e-14	Vandenboschia kalamocarpa (Hayata) Ebihara	4.11192e-15	Hymenophyllum polyanthos (Sw.) Sw.	7.49643e-16	Acer tenuifolium (Koidz.) Koidz.	3.12524e-16
349728.jpg	Crepidomanes latealatum (Bosch) Copel.	Crepidomanes latealatum (Bosch) Copel.	1	Vandenboschia kalamocarpa (Hayata) Ebihara	3.07176e-14	Veronica schmidtiana Regel subsp. senanensis (Maxim.) Kitam. et Murata	3.01997e-14	Vandenboschia x stenosiphon (Christ) Copel.	4.40671e-15	Crepidomanes minutum (Blume) K.Iwats.	3.72631e-15
351346.jpg	Crepidomanes latealatum (Bosch) Copel.	Crepidomanes latealatum (Bosch) Copel.	1	Vandenboschia kalamocarpa (Hayata) Ebihara	8.21349e-14	Pedicularis keiskei Franch. et Sav.	1.54661e-14	Corydalis pallida (Thunb.) Pers. var. tenuis Yatabe	8.16784e-15	Ranunculus nipponicus Nakai var. submersus H.Hara	6.52651e-16
740483.jpg	Crepidomanes latealatum (Bosch) Copel.	Crepidomanes latealatum (Bosch) Copel.	1	Vandenboschia kalamocarpa (Hayata) Ebihara	4.54563e-13	Veronica schmidtiana Regel subsp. senanensis (Maxim.) Kitam. et Murata	3.92881e-13	Hymenophyllum riukiuense Christ	2.63704e-13	Hymenophyllum barbatum (Bosch) Baker	2.24072e-14
00035952.jpg	Crepidomanes latealatum (Bosch) Copel.	Crepidomanes latealatum (Bosch) Copel.	0.999809	Hymenophyllum barbatum (Bosch) Baker	0.000109992	Vandenboschia kalamocarpa (Hayata) Ebihara	7.29798e-05	Viola violacea Makino var. makinoi (H.Boissieu) Hiyama ex F.Maek.	4.13683e-06	Hymenophyllum wrightii Bosch	1.14981e-06
349283.jpg	Crepidomanes latealatum (Bosch) Copel.	Crepidomanes latealatum (Bosch) Copel.	0.999998	Vandenboschia kalamocarpa (Hayata) Ebihara	2.19869e-06	Pleurosoriopsis makinoi (Maxim. ex Makino) Fomin	4.6235e-08	Hymenophyllum riukiuense Christ	6.94986e-09	Sedum makinoi Maxim.	6.22954e-10
802514.jpg	Crepidomanes latealatum (Bosch) Copel.	Crepidomanes latealatum (Bosch) Copel.	0.99999	Viola eizanensis (Makino) Makino	6.20961e-06	Oxytropis japonica Maxim. var. japonica	3.22068e-06	Veronica schmidtiana Regel subsp. senanensis (Maxim.) Kitam. et Murata	1.90088e-07	Fraxinus lanuginosa Koidz. f. serrata (Nakai) Murata	5.50716e-08
349180.jpg	Crepidomanes latealatum (Bosch) Copel.	Crepidomanes latealatum (Bosch) Copel.	1	Vandenboschia kalamocarpa (Hayata) Ebihara	4.02747e-14	Ranunculus nipponicus Nakai var. submersus H.Hara	1.29551e-14	Plagiogyria x wakabae Sa.Kurata ex Nakaike	1.13356e-14	Hymenophyllum badium Hook. et Grev.	6.87376e-15
740532.jpg	Crepidomanes latealatum (Bosch) Copel.	Crepidomanes latealatum (Bosch) Copel.	1	Vandenboschia kalamocarpa (Hayata) Ebihara	5.40243e-11	Hymenophyllum riukiuense Christ	6.64612e-12	Hymenophyllum badium Hook. et Grev.	4.27587e-13	Chamaele decumbens (Thunb.) Makino	3.05313e-13
740567.jpg	Crepidomanes latealatum (Bosch) Copel.	Crepidomanes latealatum (Bosch) Copel.	1	Vandenboschia kalamocarpa (Hayata) Ebihara	9.44649e-15	Vandenboschia x stenosiphon (Christ) Copel.	1.49344e-15	Ranunculus nipponicus Nakai var. submersus H.Hara	3.09034e-16	Hymenophyllum riukiuense Christ	1.64107e-16
349579.jpg	Crepidomanes latealatum (Bosch) Copel.	Crepidomanes latealatum (Bosch) Copel.	1	Vandenboschia kalamocarpa (Hayata) Ebihara	4.42111e-14	Hymenophyllum riukiuense Christ	2.17813e-14	Pleurosoriopsis makinoi (Maxim. ex Makino) Fomin	7.68041e-15	Salix japonica Thunb.	4.58202e-15
740569.jpg	Crepidomanes latealatum (Bosch) Copel.	Crepidomanes latealatum (Bosch) Copel.	1	Vandenboschia kalamocarpa (Hayata) Ebihara	1.27244e-13	Hymenophyllum polyanthos (Sw.) Sw.	1.68344e-14	Hymenophyllum riukiuense Christ	1.13794e-14	Hymenophyllum badium Hook. et Grev.	7.73254e-15
346194.jpg	Crepidomanes latealatum (Bosch) Copel.	Crepidomanes latealatum (Bosch) Copel.	1	Hymenophyllum riukiuense Christ	4.084e-12	Hymenophyllum badium Hook. et Grev.	1.94398e-12	Vandenboschia kalamocarpa (Hayata) Ebihara	7.3525e-13	Ranunculus nipponicus Nakai var. submersus H.Hara	1.44209e-13
345247.jpg	Crepidomanes latealatum (Bosch) Copel.	Crepidomanes latealatum (Bosch) Copel.	1	Pleurosoriopsis makinoi (Maxim. ex Makino) Fomin	1.72323e-13	Vandenboschia kalamocarpa (Hayata) Ebihara	3.52756e-14	Hymenophyllum badium Hook. et Grev.	1.92668e-14	Athyrium alpestre (Hoppe) Clairv. subsp. americanum (Butters) Lellinger	9.80677e-15
346989.jpg	Crepidomanes latealatum (Bosch) Copel.	Crepidomanes latealatum (Bosch) Copel.	1	Vandenboschia kalamocarpa (Hayata) Ebihara	6.0298e-10	Hymenophyllum riukiuense Christ	4.42209e-10	Pleurosoriopsis makinoi (Maxim. ex Makino) Fomin	2.39768e-10	Plagiogyria x wakabae Sa.Kurata ex Nakaike	2.14023e-10
349541.jpg	Crepidomanes latealatum (Bosch) Copel.	Crepidomanes latealatum (Bosch) Copel.	1	Vandenboschia kalamocarpa (Hayata) Ebihara	2.40427e-13	Pleurosoriopsis makinoi (Maxim. ex Makino) Fomin	2.11376e-14	Ranunculus nipponicus Nakai var. submersus H.Hara	1.23501e-14	Crepidomanes minutum (Blume) K.Iwats.	6.53354e-16
364217.jpg	Crepidomanes latealatum (Bosch) Copel.	Crepidomanes latealatum (Bosch) Copel.	1	Pleurosoriopsis makinoi (Maxim. ex Makino) Fomin	6.9405e-12	Vandenboschia kalamocarpa (Hayata) Ebihara	4.64292e-12	Corydalis pallida (Thunb.) Pers. var. tenuis Yatabe	1.22675e-14	Vandenboschia x stenosiphon (Christ) Copel.	4.22562e-15
349184.jpg	Crepidomanes latealatum (Bosch) Copel.	Crepidomanes latealatum (Bosch) Copel.	1	Vandenboschia kalamocarpa (Hayata) Ebihara	7.21267e-13	Hymenophyllum riukiuense Christ	2.36567e-14	Hymenophyllum badium Hook. et Grev.	2.88908e-15	Vandenboschia x stenosiphon (Christ) Copel.	7.40361e-16
740537.jpg	Crepidomanes latealatum (Bosch) Copel.	Crepidomanes latealatum (Bosch) Copel.	1	Vandenboschia kalamocarpa (Hayata) Ebihara	7.50735e-12	Hymenophyllum riukiuense Christ	4.62189e-14	Lemmaphyllum microphyllum C.Presl	3.10183e-14	Pleurosoriopsis makinoi (Maxim. ex Makino) Fomin	1.12288e-14
345739.jpg	Crepidomanes latealatum (Bosch) Copel.	Crepidomanes latealatum (Bosch) Copel.	1	Vandenboschia kalamocarpa (Hayata) Ebihara	4.31216e-10	Pleurosoriopsis makinoi (Maxim. ex Makino) Fomin	4.0634e-13	Hymenophyllum barbatum (Bosch) Baker	4.39088e-14	Vandenboschia x stenosiphon (Christ) Copel.	2.04743e-15
347017.jpg	Crepidomanes latealatum (Bosch) Copel.	Crepidomanes latealatum (Bosch) Copel.	1	Vandenboschia kalamocarpa (Hayata) Ebihara	2.5985e-10	Hymenophyllum riukiuense Christ	2.80365e-11	Chamaecyparis obtusa (Siebold et Zucc.) Endl.	4.91163e-12	Hymenophyllum badium Hook. et Grev.	2.8858e-12
1031282.JPG	Crepidomanes latealatum (Bosch) Copel.	Crepidomanes latealatum (Bosch) Copel.	1	Vandenboschia x stenosiphon (Christ) Copel.	1.16639e-07	Hymenophyllum barbatum (Bosch) Baker	9.5773e-10	Vandenboschia kalamocarpa (Hayata) Ebihara	4.48661e-10	Gentiana nipponica Maxim.	9.89349e-12
9529774.jpg	Crepidomanes latealatum (Bosch) Copel.	Crepidomanes latealatum (Bosch) Copel.	0.998825	Hymenophyllum barbatum (Bosch) Baker	0.000963321	Vandenboschia kalamocarpa (Hayata) Ebihara	0.000146087	Hymenophyllum riukiuense Christ	3.89968e-05	Vandenboschia x quelpaertensis (Nakai) Ebihara	2.06123e-05
802537.jpg	Crepidomanes latealatum (Bosch) Copel.	Crepidomanes latealatum (Bosch) Copel.	0.998917	Crepidomanes minutum (Blume) K.Iwats.	0.00107631	Veronica schmidtiana Regel subsp. senanensis (Maxim.) Kitam. et Murata	2.75713e-06	Hymenophyllum coreanum Nakai	1.91227e-06	Gentiana nipponica Maxim.	7.69606e-07
1031255.JPG	Crepidomanes latealatum (Bosch) Copel.	Crepidomanes latealatum (Bosch) Copel.	0.999999	Pleurosoriopsis makinoi (Maxim. ex Makino) Fomin	8.21384e-07	Sedum makinoi Maxim.	3.61454e-10	Vandenboschia kalamocarpa (Hayata) Ebihara	3.25187e-10	Hymenophyllum wrightii Bosch	1.13493e-10
364898.jpg	Crepidomanes latealatum (Bosch) Copel.	Crepidomanes latealatum (Bosch) Copel.	1	Vandenboschia kalamocarpa (Hayata) Ebihara	3.83136e-15	Hymenophyllum badium Hook. et Grev.	1.29499e-15	Pedicularis keiskei Franch. et Sav.	1.0134e-15	Corydalis pallida (Thunb.) Pers. var. tenuis Yatabe	3.48711e-16
346235.jpg	Crepidomanes latealatum (Bosch) Copel.	Crepidomanes latealatum (Bosch) Copel.	0.999996	Vandenboschia kalamocarpa (Hayata) Ebihara	3.58131e-06	Monochasma sheareri (S.Moore) Maxim.	3.75977e-10	Hymenophyllum riukiuense Christ	7.12674e-11	Pedicularis keiskei Franch. et Sav.	6.87712e-12
346847.jpg	Crepidomanes latealatum (Bosch) Copel.	Crepidomanes latealatum (Bosch) Copel.	1	Crepidomanes minutum (Blume) K.Iwats.	6.98301e-11	Vandenboschia kalamocarpa (Hayata) Ebihara	1.40159e-11	Hymenophyllum riukiuense Christ	3.928e-12	Pleurosoriopsis makinoi (Maxim. ex Makino) Fomin	1.09556e-12
00015254.jpg	Crepidomanes latealatum (Bosch) Copel.	Crepidomanes latealatum (Bosch) Copel.	1	Vandenboschia kalamocarpa (Hayata) Ebihara	3.86385e-08	Corydalis pallida (Thunb.) Pers. var. tenuis Yatabe	2.7436e-08	Pleurosoriopsis makinoi (Maxim. ex Makino) Fomin	7.80654e-09	Chamaele decumbens (Thunb.) Makino	8.58145e-10
348990.jpg	Crepidomanes latealatum (Bosch) Copel.	Crepidomanes latealatum (Bosch) Copel.	1	Vandenboschia kalamocarpa (Hayata) Ebihara	4.88009e-11	Hymenophyllum riukiuense Christ	4.82353e-11	Pleurosoriopsis makinoi (Maxim. ex Makino) Fomin	4.54221e-12	Gentiana nipponica Maxim.	5.89568e-13
740552.jpg	Crepidomanes latealatum (Bosch) Copel.	Crepidomanes latealatum (Bosch) Copel.	1	Hymenophyllum polyanthos (Sw.) Sw.	5.90017e-10	Crepidomanes minutum (Blume) K.Iwats.	3.25663e-10	Hymenophyllum barbatum (Bosch) Baker	3.70643e-11	Huperzia serrata (Thunb.) Trevis.	2.26263e-11
345574.jpg	Crepidomanes latealatum (Bosch) Copel.	Crepidomanes latealatum (Bosch) Copel.	1	Vandenboschia kalamocarpa (Hayata) Ebihara	5.17423e-13	Hymenophyllum badium Hook. et Grev.	2.48085e-14	Pedicularis keiskei Franch. et Sav.	2.98412e-15	Hymenophyllum wrightii Bosch	2.34836e-15
345923.jpg	Crepidomanes latealatum (Bosch) Copel.	Crepidomanes latealatum (Bosch) Copel.	1	Vandenboschia kalamocarpa (Hayata) Ebihara	3.95585e-09	Selaginella involvens (Sw.) Spring	3.82307e-12	Chengiopanax sciadophylloides (Franch. et Sav.) C.B.Shang et J.Y.Huang	1.72747e-12	Hymenophyllum barbatum (Bosch) Baker	1.17754e-12
346892.jpg	Crepidomanes latealatum (Bosch) Copel.	Crepidomanes latealatum (Bosch) Copel.	1	Hymenophyllum riukiuense Christ	4.54953e-11	Vandenboschia kalamocarpa (Hayata) Ebihara	1.19796e-11	Pleurosoriopsis makinoi (Maxim. ex Makino) Fomin	3.62032e-12	Hymenophyllum badium Hook. et Grev.	1.0081e-13
249103.jpg	Crepidomanes latealatum (Bosch) Copel.	Crepidomanes latealatum (Bosch) Copel.	1	Hymenophyllum wrightii Bosch	4.58279e-08	Davallia mariesii T.Moore ex Baker	4.79516e-11	Pedicularis keiskei Franch. et Sav.	1.93467e-11	Oxytropis japonica Maxim. var. japonica	9.28313e-12
802480.jpg	Crepidomanes latealatum (Bosch) Copel.	Crepidomanes latealatum (Bosch) Copel.	1	Pedicularis keiskei Franch. et Sav.	2.32473e-07	Hymenophyllum badium Hook. et Grev.	9.06055e-08	Vandenboschia kalamocarpa (Hayata) Ebihara	3.38457e-08	Ranunculus nipponicus Nakai var. submersus H.Hara	2.73591e-08
396082.jpg	Crepidomanes latealatum (Bosch) Copel.	Crepidomanes latealatum (Bosch) Copel.	1	Hymenophyllum wrightii Bosch	3.30451e-08	Crepidomanes minutum (Blume) K.Iwats.	5.27603e-10	Hymenophyllum polyanthos (Sw.) Sw.	2.00085e-10	Davallia mariesii T.Moore ex Baker	7.34269e-12
349623.jpg	Crepidomanes latealatum (Bosch) Copel.	Crepidomanes latealatum (Bosch) Copel.	1	Crepidomanes minutum (Blume) K.Iwats.	1.82612e-12	Pleurosoriopsis makinoi (Maxim. ex Makino) Fomin	2.602e-13	Gentiana nipponica Maxim.	8.63383e-14	Sedum makinoi Maxim.	4.50146e-14
349059.jpg	Crepidomanes latealatum (Bosch) Copel.	Crepidomanes latealatum (Bosch) Copel.	1	Pleurosoriopsis makinoi (Maxim. ex Makino) Fomin	1.15325e-13	Corydalis pallida (Thunb.) Pers. var. tenuis Yatabe	1.07544e-14	Hymenophyllum wrightii Bosch	1.02194e-14	Vandenboschia kalamocarpa (Hayata) Ebihara	4.77148e-15
247315.jpg	Crepidomanes latealatum (Bosch) Copel.	Crepidomanes latealatum (Bosch) Copel.	1	Vandenboschia x stenosiphon (Christ) Copel.	7.18322e-12	Veronica schmidtiana Regel subsp. senanensis (Maxim.) Kitam. et Murata	3.58748e-12	Crepidomanes minutum (Blume) K.Iwats.	3.12258e-12	Gentiana nipponica Maxim.	2.95727e-12
1031190.JPG	Crepidomanes latealatum (Bosch) Copel.	Crepidomanes latealatum (Bosch) Copel.	0.999998	Hymenophyllum badium Hook. et Grev.	8.17907e-07	Vandenboschia kalamocarpa (Hayata) Ebihara	3.13566e-07	Sedum makinoi Maxim.	2.39381e-07	Hymenophyllum barbatum (Bosch) Baker	1.23577e-07
349602.jpg	Crepidomanes latealatum (Bosch) Copel.	Crepidomanes latealatum (Bosch) Copel.	1	Pleurosoriopsis makinoi (Maxim. ex Makino) Fomin	1.07247e-11	Hymenophyllum riukiuense Christ	1.26924e-12	Vandenboschia kalamocarpa (Hayata) Ebihara	6.70036e-13	Veronica schmidtiana Regel subsp. senanensis (Maxim.) Kitam. et Murata	1.41866e-13
345458.jpg	Crepidomanes latealatum (Bosch) Copel.	Crepidomanes latealatum (Bosch) Copel.	1	Vandenboschia kalamocarpa (Hayata) Ebihara	9.48144e-08	Pleurosoriopsis makinoi (Maxim. ex Makino) Fomin	2.19497e-09	Hymenophyllum riukiuense Christ	3.43464e-13	Vandenboschia x stenosiphon (Christ) Copel.	2.38229e-13
275988.jpg	Crepidomanes latealatum (Bosch) Copel.	Crepidomanes latealatum (Bosch) Copel.	1	Vandenboschia kalamocarpa (Hayata) Ebihara	2.20995e-10	Hymenophyllum wrightii Bosch	1.47999e-10	Hymenophyllum barbatum (Bosch) Baker	1.06798e-11	Hymenophyllum badium Hook. et Grev.	1.26355e-12
458391.jpg	Crepidomanes latealatum (Bosch) Copel.	Crepidomanes latealatum (Bosch) Copel.	1	Hymenophyllum wrightii Bosch	3.68922e-11	Hymenophyllum polyanthos (Sw.) Sw.	7.73008e-12	Hymenophyllum barbatum (Bosch) Baker	4.08509e-12	Hymenophyllum badium Hook. et Grev.	3.4129e-12
350545.jpg	Crepidomanes latealatum (Bosch) Copel.	Crepidomanes latealatum (Bosch) Copel.	1	Hymenophyllum riukiuense Christ	4.31964e-10	Hymenophyllum polyanthos (Sw.) Sw.	1.59897e-10	Pleurosoriopsis makinoi (Maxim. ex Makino) Fomin	1.72679e-12	Hymenophyllum badium Hook. et Grev.	4.75461e-13
740448.jpg	Crepidomanes latealatum (Bosch) Copel.	Crepidomanes latealatum (Bosch) Copel.	1	Vandenboschia kalamocarpa (Hayata) Ebihara	9.21267e-14	Crepidomanes minutum (Blume) K.Iwats.	5.36202e-16	Hymenophyllum badium Hook. et Grev.	1.24291e-17	Hymenophyllum polyanthos (Sw.) Sw.	1.05289e-17
349332.jpg	Crepidomanes latealatum (Bosch) Copel.	Crepidomanes latealatum (Bosch) Copel.	1	Vandenboschia kalamocarpa (Hayata) Ebihara	2.78773e-12	Vandenboschia x stenosiphon (Christ) Copel.	1.9085e-14	Hymenophyllum riukiuense Christ	1.20439e-14	Ranunculus nipponicus Nakai var. submersus H.Hara	9.82666e-16
350074.jpg	Crepidomanes latealatum (Bosch) Copel.	Crepidomanes latealatum (Bosch) Copel.	1	Pleurosoriopsis makinoi (Maxim. ex Makino) Fomin	2.03709e-09	Callitriche palustris L.	5.92114e-10	Vandenboschia kalamocarpa (Hayata) Ebihara	4.27226e-10	Ranunculus nipponicus Nakai var. submersus H.Hara	3.43777e-10
345385.jpg	Crepidomanes latealatum (Bosch) Copel.	Crepidomanes latealatum (Bosch) Copel.	1	Chengiopanax sciadophylloides (Franch. et Sav.) C.B.Shang et J.Y.Huang	2.95193e-09	Corydalis pallida (Thunb.) Pers. var. tenuis Yatabe	9.64877e-12	Carex multifolia Ohwi var. multifolia	5.04694e-12	Pleurosoriopsis makinoi (Maxim. ex Makino) Fomin	4.23516e-12
421981.jpg	Crepidomanes latealatum (Bosch) Copel.	Crepidomanes latealatum (Bosch) Copel.	0.998998	Crepidomanes minutum (Blume) K.Iwats.	0.00100195	Hymenophyllum barbatum (Bosch) Baker	1.26739e-07	Carex stenostachys Franch. et Sav. var. stenostachys	3.84425e-08	Huperzia serrata (Thunb.) Trevis.	2.75981e-08
740580.jpg	Crepidomanes latealatum (Bosch) Copel.	Crepidomanes latealatum (Bosch) Copel.	1	Vandenboschia kalamocarpa (Hayata) Ebihara	1.43349e-13	Ranunculus nipponicus Nakai var. submersus H.Hara	6.10878e-14	Corydalis pallida (Thunb.) Pers. var. tenuis Yatabe	9.40059e-15	Crepidomanes minutum (Blume) K.Iwats.	8.90862e-15
740538.jpg	Crepidomanes latealatum (Bosch) Copel.	Crepidomanes latealatum (Bosch) Copel.	1	Vandenboschia kalamocarpa (Hayata) Ebihara	1.78241e-13	Crepidomanes minutum (Blume) K.Iwats.	6.82006e-15	Vandenboschia x stenosiphon (Christ) Copel.	5.09777e-15	Hymenophyllum riukiuense Christ	7.57288e-16
349259.jpg	Crepidomanes latealatum (Bosch) Copel.	Crepidomanes latealatum (Bosch) Copel.	1	Vandenboschia kalamocarpa (Hayata) Ebihara	5.08884e-11	Hymenophyllum riukiuense Christ	7.14991e-13	Diplazium chinense (Baker) C.Chr.	3.41873e-16	Acystopteris japonica (Luerss.) Nakai	1.65616e-16
1031278.JPG	Crepidomanes latealatum (Bosch) Copel.	Crepidomanes latealatum (Bosch) Copel.	1	Vandenboschia kalamocarpa (Hayata) Ebihara	1.98547e-07	Hymenophyllum badium Hook. et Grev.	9.55541e-10	Vandenboschia x stenosiphon (Christ) Copel.	4.62182e-10	Selaginella shakotanensis (Franch. ex Takeda) Miyabe et Kud_	4.84665e-11
965055.jpg	Crepidomanes latealatum (Bosch) Copel.	Crepidomanes latealatum (Bosch) Copel.	1	Vandenboschia kalamocarpa (Hayata) Ebihara	3.42244e-07	Vandenboschia x stenosiphon (Christ) Copel.	2.96391e-10	Hydrilla verticillata (L.f.) Royle	3.63082e-11	Chamaecyparis obtusa (Siebold et Zucc.) Endl.	2.94184e-12
349314.jpg	Crepidomanes latealatum (Bosch) Copel.	Crepidomanes latealatum (Bosch) Copel.	1	Vandenboschia kalamocarpa (Hayata) Ebihara	2.6965e-10	Hymenophyllum riukiuense Christ	5.37596e-13	Hymenophyllum badium Hook. et Grev.	9.8626e-15	Rosa sambucina Koidz.	3.00097e-15
900713.jpg	Crepidomanes latealatum (Bosch) Copel.	Crepidomanes latealatum (Bosch) Copel.	1	Hymenophyllum barbatum (Bosch) Baker	1.57906e-13	Vandenboschia kalamocarpa (Hayata) Ebihara	1.2524e-13	Hymenophyllum riukiuense Christ	3.34187e-15	Hymenophyllum wrightii Bosch	2.41191e-15
507436.jpg	Crepidomanes latealatum (Bosch) Copel.	Crepidomanes latealatum (Bosch) Copel.	1	Vandenboschia kalamocarpa (Hayata) Ebihara	1.50071e-08	Hymenophyllum riukiuense Christ	9.14832e-11	Ranunculus nipponicus Nakai var. submersus H.Hara	7.24763e-11	Ceratophyllum demersum L.	5.5277e-11
740389.jpg	Crepidomanes latealatum (Bosch) Copel.	Crepidomanes latealatum (Bosch) Copel.	0.999886	Vandenboschia kalamocarpa (Hayata) Ebihara	0.000114309	Lepisorus onoei (Franch. et Sav.) Ching	2.03622e-08	Equisetum arvense L.	4.86616e-09	Pleurosoriopsis makinoi (Maxim. ex Makino) Fomin	1.54415e-09
740541.jpg	Crepidomanes latealatum (Bosch) Copel.	Crepidomanes latealatum (Bosch) Copel.	1	Crepidomanes minutum (Blume) K.Iwats.	1.66754e-11	Vandenboschia x stenosiphon (Christ) Copel.	6.16502e-12	Gentiana nipponica Maxim.	9.16792e-13	Vandenboschia nipponica (Nakai) Ebihara	7.48515e-13
345784.jpg	Crepidomanes latealatum (Bosch) Copel.	Crepidomanes latealatum (Bosch) Copel.	1	Vandenboschia kalamocarpa (Hayata) Ebihara	4.62996e-13	Vandenboschia x stenosiphon (Christ) Copel.	1.41195e-15	Pleurosoriopsis makinoi (Maxim. ex Makino) Fomin	6.53426e-16	Hymenophyllum barbatum (Bosch) Baker	1.86242e-16
349354.jpg	Crepidomanes latealatum (Bosch) Copel.	Crepidomanes latealatum (Bosch) Copel.	1	Pleurosoriopsis makinoi (Maxim. ex Makino) Fomin	2.11159e-10	Vandenboschia kalamocarpa (Hayata) Ebihara	1.62237e-10	Crepidomanes minutum (Blume) K.Iwats.	7.62287e-12	Plagiogyria x wakabae Sa.Kurata ex Nakaike	2.68098e-12
345459.jpg	Crepidomanes latealatum (Bosch) Copel.	Crepidomanes latealatum (Bosch) Copel.	1	Vandenboschia kalamocarpa (Hayata) Ebihara	3.24279e-12	Pedicularis keiskei Franch. et Sav.	2.59271e-12	Corydalis pallida (Thunb.) Pers. var. tenuis Yatabe	2.13718e-13	Hydrilla verticillata (L.f.) Royle	1.10935e-13
1102483.JPG	Crepidomanes latealatum (Bosch) Copel.	Crepidomanes latealatum (Bosch) Copel.	0.999904	Vandenboschia kalamocarpa (Hayata) Ebihara	9.6424e-05	Pedicularis keiskei Franch. et Sav.	2.53235e-08	Vandenboschia nipponica (Nakai) Ebihara	2.79461e-09	Vandenboschia auriculata (Blume) Copel.	7.74586e-10
484217.jpg	Crepidomanes latealatum (Bosch) Copel.	Crepidomanes latealatum (Bosch) Copel.	1	Vandenboschia kalamocarpa (Hayata) Ebihara	6.67068e-12	Pedicularis keiskei Franch. et Sav.	4.08159e-12	Hymenophyllum wrightii Bosch	3.23288e-12	Hymenophyllum barbatum (Bosch) Baker	3.12071e-13
1031252.JPG	Crepidomanes latealatum (Bosch) Copel.	Crepidomanes latealatum (Bosch) Copel.	1	Vandenboschia kalamocarpa (Hayata) Ebihara	1.55424e-09	Hymenophyllum badium Hook. et Grev.	3.84704e-10	Pleurosoriopsis makinoi (Maxim. ex Makino) Fomin	1.97356e-12	Vandenboschia x stenosiphon (Christ) Copel.	1.26053e-12
00022566.jpg	Crepidomanes latealatum (Bosch) Copel.	Crepidomanes latealatum (Bosch) Copel.	0.972098	Vandenboschia kalamocarpa (Hayata) Ebihara	0.026837	Vandenboschia auriculata (Blume) Copel.	0.000994557	Hymenophyllum badium Hook. et Grev.	5.82441e-05	Adiantum pedatum L.	6.54608e-06
366221.jpg	Crepidomanes latealatum (Bosch) Copel.	Crepidomanes latealatum (Bosch) Copel.	1	Vandenboschia kalamocarpa (Hayata) Ebihara	2.43499e-08	Vandenboschia x stenosiphon (Christ) Copel.	1.19177e-11	Hydrilla verticillata (L.f.) Royle	2.62104e-12	Pleurosoriopsis makinoi (Maxim. ex Makino) Fomin	1.74626e-12
349558.jpg	Crepidomanes latealatum (Bosch) Copel.	Crepidomanes latealatum (Bosch) Copel.	1	Crepidomanes minutum (Blume) K.Iwats.	8.00115e-08	Callicarpa subpubescens Hook. et Arn.	8.07387e-10	Hymenophyllum polyanthos (Sw.) Sw.	7.98369e-10	Pleurosoriopsis makinoi (Maxim. ex Makino) Fomin	4.5924e-10
740586.jpg	Crepidomanes latealatum (Bosch) Copel.	Crepidomanes latealatum (Bosch) Copel.	1	Carpinus laxiflora (Siebold et Zucc.) Blume	4.61081e-13	Botrychium virginianum (L.) Sw.	4.5989e-14	Vandenboschia kalamocarpa (Hayata) Ebihara	4.56305e-14	Ranunculus nipponicus Nakai var. submersus H.Hara	1.98313e-14
348878.jpg	Crepidomanes latealatum (Bosch) Copel.	Crepidomanes latealatum (Bosch) Copel.	1	Vandenboschia kalamocarpa (Hayata) Ebihara	1.72616e-10	Ceratophyllum demersum L.	2.87614e-14	Ranunculus nipponicus Nakai var. submersus H.Hara	1.25419e-15	Hymenophyllum barbatum (Bosch) Baker	1.23726e-15
512947.jpg	Crepidomanes latealatum (Bosch) Copel.	Crepidomanes latealatum (Bosch) Copel.	1	Hymenophyllum barbatum (Bosch) Baker	4.53124e-10	Hymenophyllum wrightii Bosch	3.54354e-10	Hymenophyllum polyanthos (Sw.) Sw.	2.52414e-10	Hymenophyllum badium Hook. et Grev.	1.13902e-10
740504.jpg	Crepidomanes latealatum (Bosch) Copel.	Crepidomanes latealatum (Bosch) Copel.	1	Chamaele decumbens (Thunb.) Makino	4.96255e-08	Pedicularis keiskei Franch. et Sav.	1.27707e-08	Hymenophyllum badium Hook. et Grev.	6.62109e-09	Vandenboschia kalamocarpa (Hayata) Ebihara	1.32841e-09
740475.jpg	Crepidomanes latealatum (Bosch) Copel.	Crepidomanes latealatum (Bosch) Copel.	1	Pedicularis keiskei Franch. et Sav.	7.66963e-13	Hymenophyllum polyanthos (Sw.) Sw.	6.75918e-13	Hymenophyllum badium Hook. et Grev.	2.23958e-13	Vandenboschia kalamocarpa (Hayata) Ebihara	1.85834e-13
740491.jpg	Crepidomanes latealatum (Bosch) Copel.	Crepidomanes latealatum (Bosch) Copel.	0.999993	Hymenophyllum riukiuense Christ	6.54275e-06	Hymenophyllum badium Hook. et Grev.	1.94418e-07	Carpinus laxiflora (Siebold et Zucc.) Blume	1.85591e-07	Hymenophyllum polyanthos (Sw.) Sw.	3.58648e-08
349624.jpg	Crepidomanes latealatum (Bosch) Copel.	Crepidomanes latealatum (Bosch) Copel.	1	Crepidomanes minutum (Blume) K.Iwats.	1.89408e-12	Vandenboschia kalamocarpa (Hayata) Ebihara	1.32315e-14	Veronica schmidtiana Regel subsp. senanensis (Maxim.) Kitam. et Murata	1.19556e-15	Celtis boninensis Koidz.	3.75243e-16
349906.jpg	Crepidomanes latealatum (Bosch) Copel.	Crepidomanes latealatum (Bosch) Copel.	1	Vandenboschia kalamocarpa (Hayata) Ebihara	1.46712e-12	Corydalis pallida (Thunb.) Pers. var. tenuis Yatabe	1.05179e-14	Pleurosoriopsis makinoi (Maxim. ex Makino) Fomin	8.01955e-15	Vandenboschia x stenosiphon (Christ) Copel.	1.50404e-15
802513.jpg	Crepidomanes latealatum (Bosch) Copel.	Crepidomanes latealatum (Bosch) Copel.	1	Viola eizanensis (Makino) Makino	1.283e-12	Hymenophyllum wrightii Bosch	1.01614e-12	Ranunculus nipponicus Nakai var. submersus H.Hara	2.63762e-13	Vandenboschia kalamocarpa (Hayata) Ebihara	1.98623e-13
484219.jpg	Crepidomanes latealatum (Bosch) Copel.	Crepidomanes latealatum (Bosch) Copel.	0.999308	Crepidomanes minutum (Blume) K.Iwats.	0.000691222	Hymenophyllum coreanum Nakai	4.0901e-07	Hymenophyllum barbatum (Bosch) Baker	2.03779e-08	Hymenophyllum wrightii Bosch	7.75831e-09
926613.jpg	Crepidomanes latealatum (Bosch) Copel.	Crepidomanes latealatum (Bosch) Copel.	1	Hymenophyllum polyanthos (Sw.) Sw.	2.74374e-12	Vandenboschia kalamocarpa (Hayata) Ebihara	8.62085e-13	Hymenophyllum badium Hook. et Grev.	7.53377e-13	Hymenophyllum barbatum (Bosch) Baker	5.09453e-13
740519.jpg	Crepidomanes latealatum (Bosch) Copel.	Crepidomanes latealatum (Bosch) Copel.	1	Gentiana nipponica Maxim.	1.73488e-11	Hymenophyllum wrightii Bosch	1.50407e-12	Crepidomanes minutum (Blume) K.Iwats.	9.72378e-14	Hymenophyllum barbatum (Bosch) Baker	5.01428e-14
740553.jpg	Crepidomanes latealatum (Bosch) Copel.	Crepidomanes latealatum (Bosch) Copel.	1	Vandenboschia kalamocarpa (Hayata) Ebihara	3.58414e-07	Veronica schmidtiana Regel subsp. senanensis (Maxim.) Kitam. et Murata	1.37889e-07	Hymenophyllum riukiuense Christ	5.50598e-08	Pleurosoriopsis makinoi (Maxim. ex Makino) Fomin	1.08288e-08
545336.jpg	Crepidomanes latealatum (Bosch) Copel.	Crepidomanes latealatum (Bosch) Copel.	0.999994	Hymenophyllum polyanthos (Sw.) Sw.	5.04876e-06	Hymenophyllum wrightii Bosch	2.92309e-07	Hymenophyllum badium Hook. et Grev.	2.08911e-07	Hymenophyllum barbatum (Bosch) Baker	1.19852e-07
00015857.jpg	Crepidomanes latealatum (Bosch) Copel.	Crepidomanes latealatum (Bosch) Copel.	0.999852	Vandenboschia kalamocarpa (Hayata) Ebihara	0.000147616	Hymenophyllum barbatum (Bosch) Baker	4.91839e-07	Carpinus laxiflora (Siebold et Zucc.) Blume	1.31185e-07	Hymenophyllum badium Hook. et Grev.	2.34907e-08
349774.jpg	Crepidomanes latealatum (Bosch) Copel.	Crepidomanes latealatum (Bosch) Copel.	1	Hymenophyllum riukiuense Christ	1.01633e-08	Hymenophyllum polyanthos (Sw.) Sw.	6.96881e-10	Vandenboschia kalamocarpa (Hayata) Ebihara	6.32212e-10	Pleurosoriopsis makinoi (Maxim. ex Makino) Fomin	1.33763e-10
FKSE22657.jpg	Crepidomanes latealatum (Bosch) Copel.	Crepidomanes latealatum (Bosch) Copel.	0.99971	Hymenophyllum wrightii Bosch	0.000257466	Vandenboschia nipponica (Nakai) Ebihara	1.06339e-05	Elatine triandra Schkuhr	7.08843e-06	Callitriche palustris L.	6.0225e-06
00001328.jpg	Crepidomanes latealatum (Bosch) Copel.	Crepidomanes latealatum (Bosch) Copel.	1	Vandenboschia kalamocarpa (Hayata) Ebihara	9.64628e-08	Hymenophyllum barbatum (Bosch) Baker	1.3117e-09	Carpinus laxiflora (Siebold et Zucc.) Blume	4.58571e-10	Hymenophyllum badium Hook. et Grev.	6.47882e-11
740544.jpg	Crepidomanes latealatum (Bosch) Copel.	Crepidomanes latealatum (Bosch) Copel.	1	Vandenboschia kalamocarpa (Hayata) Ebihara	1.38444e-13	Hymenophyllum riukiuense Christ	7.78101e-14	Pedicularis keiskei Franch. et Sav.	3.64358e-14	Huperzia serrata (Thunb.) Trevis.	1.62964e-14
349104.jpg	Crepidomanes latealatum (Bosch) Copel.	Crepidomanes latealatum (Bosch) Copel.	1	Hymenophyllum polyanthos (Sw.) Sw.	2.35683e-14	Hymenophyllum riukiuense Christ	1.92441e-14	Crepidomanes minutum (Blume) K.Iwats.	1.14234e-14	Vandenboschia kalamocarpa (Hayata) Ebihara	6.41627e-15
345476.jpg	Crepidomanes latealatum (Bosch) Copel.	Crepidomanes latealatum (Bosch) Copel.	1	Vandenboschia kalamocarpa (Hayata) Ebihara	8.72719e-13	Pleurosoriopsis makinoi (Maxim. ex Makino) Fomin	4.18053e-15	Hymenophyllum barbatum (Bosch) Baker	1.00732e-15	Corydalis pallida (Thunb.) Pers. var. tenuis Yatabe	1.90565e-16
345388.jpg	Crepidomanes latealatum (Bosch) Copel.	Crepidomanes latealatum (Bosch) Copel.	1	Pleurosoriopsis makinoi (Maxim. ex Makino) Fomin	3.45593e-09	Hymenophyllum badium Hook. et Grev.	6.01079e-11	Huperzia serrata (Thunb.) Trevis.	4.94355e-11	Polystichum ovatopaleaceum (Kodama) Sa.Kurata var. ovatopaleaceum	4.85524e-11
345390.jpg	Crepidomanes latealatum (Bosch) Copel.	Crepidomanes latealatum (Bosch) Copel.	1	Vandenboschia kalamocarpa (Hayata) Ebihara	1.72153e-11	Hydrilla verticillata (L.f.) Royle	2.09634e-14	Selaginella involvens (Sw.) Spring	1.29121e-14	Ceratophyllum demersum L.	1.21514e-14
349638.jpg	Crepidomanes latealatum (Bosch) Copel.	Crepidomanes latealatum (Bosch) Copel.	1	Vandenboschia kalamocarpa (Hayata) Ebihara	3.0229e-12	Hymenophyllum riukiuense Christ	6.22351e-14	Crepidomanes minutum (Blume) K.Iwats.	3.85891e-15	Hymenophyllum badium Hook. et Grev.	2.04361e-16
83860.jpg	Crepidomanes latealatum (Bosch) Copel.	Crepidomanes latealatum (Bosch) Copel.	1	Pleurosoriopsis makinoi (Maxim. ex Makino) Fomin	1.58806e-10	Hymenophyllum wrightii Bosch	1.66688e-11	Veronica schmidtiana Regel subsp. senanensis (Maxim.) Kitam. et Murata	8.76351e-13	Loxogramme grammitoides (Baker) C.Chr.	2.64819e-13
348993.jpg	Crepidomanes latealatum (Bosch) Copel.	Crepidomanes latealatum (Bosch) Copel.	1	Vandenboschia kalamocarpa (Hayata) Ebihara	3.75703e-13	Hymenophyllum riukiuense Christ	2.21431e-13	Pleurosoriopsis makinoi (Maxim. ex Makino) Fomin	1.02819e-14	Hymenophyllum polyanthos (Sw.) Sw.	2.18703e-16
740444.jpg	Crepidomanes latealatum (Bosch) Copel.	Crepidomanes latealatum (Bosch) Copel.	1	Hymenophyllum riukiuense Christ	1.11423e-08	Vandenboschia kalamocarpa (Hayata) Ebihara	6.65774e-11	Hymenophyllum polyanthos (Sw.) Sw.	2.09351e-11	Pedicularis keiskei Franch. et Sav.	1.30646e-11
275991.jpg	Crepidomanes latealatum (Bosch) Copel.	Crepidomanes latealatum (Bosch) Copel.	1	Hymenophyllum wrightii Bosch	2.53002e-12	Vandenboschia kalamocarpa (Hayata) Ebihara	1.6645e-12	Pedicularis keiskei Franch. et Sav.	1.52041e-12	Hymenophyllum barbatum (Bosch) Baker	1.38008e-12
348971.jpg	Crepidomanes latealatum (Bosch) Copel.	Crepidomanes latealatum (Bosch) Copel.	1	Pleurosoriopsis makinoi (Maxim. ex Makino) Fomin	5.68965e-14	Vandenboschia kalamocarpa (Hayata) Ebihara	1.06891e-14	Corydalis pallida (Thunb.) Pers. var. tenuis Yatabe	4.10547e-15	Lygodium japonicum (Thunb.) Sw.	1.10348e-15
346789.jpg	Crepidomanes latealatum (Bosch) Copel.	Crepidomanes latealatum (Bosch) Copel.	1	Vandenboschia kalamocarpa (Hayata) Ebihara	4.60161e-09	Hymenophyllum riukiuense Christ	3.08972e-09	Pleurosoriopsis makinoi (Maxim. ex Makino) Fomin	3.29762e-12	Ranunculus nipponicus Nakai var. submersus H.Hara	9.04201e-14
63420.jpg	Crepidomanes latealatum (Bosch) Copel.	Crepidomanes latealatum (Bosch) Copel.	0.999994	Crepidomanes minutum (Blume) K.Iwats.	5.29947e-06	Hymenophyllum badium Hook. et Grev.	2.8054e-07	Huperzia serrata (Thunb.) Trevis.	9.47368e-08	Loxogramme grammitoides (Baker) C.Chr.	4.76017e-08
421980.jpg	Crepidomanes latealatum (Bosch) Copel.	Crepidomanes latealatum (Bosch) Copel.	0.999968	Crepidomanes minutum (Blume) K.Iwats.	2.67989e-05	Lemmaphyllum microphyllum C.Presl	4.29731e-06	Athyrium melanolepis (Franch. et Sav.) Christ	1.47322e-07	Hymenophyllum wrightii Bosch	9.04962e-08
00028261.jpg	Crepidomanes latealatum (Bosch) Copel.	Crepidomanes latealatum (Bosch) Copel.	0.999999	Vandenboschia kalamocarpa (Hayata) Ebihara	4.51244e-07	Hymenophyllum badium Hook. et Grev.	2.9427e-07	Hydrilla verticillata (L.f.) Royle	1.18339e-07	Carpinus laxiflora (Siebold et Zucc.) Blume	8.53798e-08
1112933.JPG	Crepidomanes latealatum (Bosch) Copel.	Vandenboschia kalamocarpa (Hayata) Ebihara	0.625732	Crepidomanes latealatum (Bosch) Copel.	0.265495	Hymenophyllum riukiuense Christ	0.108558	Vandenboschia auriculata (Blume) Copel.	9.30615e-05	Vandenboschia nipponica (Nakai) Ebihara	4.0595e-05
348480.jpg	Crepidomanes latealatum (Bosch) Copel.	Crepidomanes latealatum (Bosch) Copel.	1	Gentiana nipponica Maxim.	1.46624e-12	Vandenboschia kalamocarpa (Hayata) Ebihara	5.53508e-13	Pleurosoriopsis makinoi (Maxim. ex Makino) Fomin	4.85212e-13	Veronica schmidtiana Regel subsp. senanensis (Maxim.) Kitam. et Murata	2.41693e-14
00011293.jpg	Crepidomanes latealatum (Bosch) Copel.	Crepidomanes latealatum (Bosch) Copel.	0.999977	Hymenophyllum barbatum (Bosch) Baker	2.13619e-05	Vandenboschia kalamocarpa (Hayata) Ebihara	8.56836e-07	Corydalis pallida (Thunb.) Pers. var. tenuis Yatabe	2.87961e-07	Huperzia serrata (Thunb.) Trevis.	9.27775e-08
802533.jpg	Crepidomanes latealatum (Bosch) Copel.	Crepidomanes latealatum (Bosch) Copel.	1	Pedicularis keiskei Franch. et Sav.	1.98084e-09	Vandenboschia kalamocarpa (Hayata) Ebihara	1.86478e-09	Hymenophyllum badium Hook. et Grev.	2.40125e-10	Vandenboschia auriculata (Blume) Copel.	1.43437e-10
796666.jpg	Crepidomanes latealatum (Bosch) Copel.	Crepidomanes latealatum (Bosch) Copel.	1	Vandenboschia x stenosiphon (Christ) Copel.	1.61016e-10	Vandenboschia kalamocarpa (Hayata) Ebihara	4.59937e-12	Selaginella nipponica Franch. et Sav.	3.89867e-12	Selaginella heterostachys Baker	3.26552e-12
349329.jpg	Crepidomanes latealatum (Bosch) Copel.	Crepidomanes latealatum (Bosch) Copel.	1	Hymenophyllum polyanthos (Sw.) Sw.	1.18073e-13	Vandenboschia kalamocarpa (Hayata) Ebihara	9.16725e-14	Hymenophyllum barbatum (Bosch) Baker	2.02137e-15	Hymenophyllum riukiuense Christ	1.9016e-15
349307.jpg	Crepidomanes latealatum (Bosch) Copel.	Crepidomanes latealatum (Bosch) Copel.	1	Vandenboschia kalamocarpa (Hayata) Ebihara	3.49139e-11	Hymenophyllum riukiuense Christ	3.78956e-13	Hymenophyllum badium Hook. et Grev.	2.77949e-14	Pleurosoriopsis makinoi (Maxim. ex Makino) Fomin	3.84483e-15
345983.jpg	Crepidomanes latealatum (Bosch) Copel.	Crepidomanes latealatum (Bosch) Copel.	1	Crepidomanes minutum (Blume) K.Iwats.	4.9467e-08	Hymenophyllum wrightii Bosch	1.89866e-09	Sedum makinoi Maxim.	1.16821e-10	Pleurosoriopsis makinoi (Maxim. ex Makino) Fomin	3.7434e-11
740489.jpg	Crepidomanes latealatum (Bosch) Copel.	Crepidomanes latealatum (Bosch) Copel.	1	Hymenophyllum polyanthos (Sw.) Sw.	1.89824e-07	Chamaele decumbens (Thunb.) Makino	3.43917e-08	Hymenophyllum barbatum (Bosch) Baker	9.81091e-10	Hymenophyllum riukiuense Christ	2.98416e-10
740399.jpg	Crepidomanes latealatum (Bosch) Copel.	Crepidomanes latealatum (Bosch) Copel.	1	Vandenboschia kalamocarpa (Hayata) Ebihara	2.1201e-10	Hydrilla verticillata (L.f.) Royle	8.26157e-13	Ceratophyllum demersum L.	3.89958e-13	Vandenboschia x stenosiphon (Christ) Copel.	3.51988e-13
349598.jpg	Crepidomanes latealatum (Bosch) Copel.	Crepidomanes latealatum (Bosch) Copel.	1	Hymenophyllum riukiuense Christ	3.59441e-12	Vandenboschia kalamocarpa (Hayata) Ebihara	8.43737e-13	Pleurosoriopsis makinoi (Maxim. ex Makino) Fomin	6.23226e-13	Hymenophyllum badium Hook. et Grev.	1.78587e-13
399052.jpg	Crepidomanes latealatum (Bosch) Copel.	Crepidomanes latealatum (Bosch) Copel.	1	Vandenboschia kalamocarpa (Hayata) Ebihara	1.08727e-11	Vandenboschia x stenosiphon (Christ) Copel.	8.56983e-13	Ranunculus nipponicus Nakai var. submersus H.Hara	3.70669e-15	Hydrilla verticillata (L.f.) Royle	5.88963e-16
349631.jpg	Crepidomanes latealatum (Bosch) Copel.	Crepidomanes latealatum (Bosch) Copel.	1	Vandenboschia kalamocarpa (Hayata) Ebihara	2.46653e-12	Hymenophyllum badium Hook. et Grev.	1.09441e-12	Crepidomanes minutum (Blume) K.Iwats.	5.00811e-13	Pleurosoriopsis makinoi (Maxim. ex Makino) Fomin	4.15329e-13
00043332.jpg	Crepidomanes latealatum (Bosch) Copel.	Crepidomanes latealatum (Bosch) Copel.	1	Hymenophyllum barbatum (Bosch) Baker	1.37862e-09	Vandenboschia kalamocarpa (Hayata) Ebihara	9.72918e-10	Artemisia indica Willd. var. maximowiczii (Nakai) H.Hara	1.77946e-10	Hymenophyllum wrightii Bosch	9.25684e-11
1112648.JPG	Crepidomanes latealatum (Bosch) Copel.	Crepidomanes latealatum (Bosch) Copel.	0.699448	Hymenophyllum riukiuense Christ	0.268871	Vandenboschia kalamocarpa (Hayata) Ebihara	0.0269852	Hymenophyllum badium Hook. et Grev.	0.00241927	Hymenophyllum barbatum (Bosch) Baker	0.00221278
349528.jpg	Crepidomanes latealatum (Bosch) Copel.	Crepidomanes latealatum (Bosch) Copel.	1	Chamaecyparis obtusa (Siebold et Zucc.) Endl.	3.95826e-14	Vandenboschia kalamocarpa (Hayata) Ebihara	9.82108e-15	Hymenophyllum riukiuense Christ	5.574e-15	Artemisia lancea Vaniot	5.10709e-15
349126.jpg	Crepidomanes latealatum (Bosch) Copel.	Crepidomanes latealatum (Bosch) Copel.	1	Vandenboschia kalamocarpa (Hayata) Ebihara	1.48561e-08	Hymenophyllum riukiuense Christ	1.32926e-09	Hymenophyllum polyanthos (Sw.) Sw.	4.58344e-12	Hymenophyllum badium Hook. et Grev.	2.47998e-12
349831.jpg	Crepidomanes latealatum (Bosch) Copel.	Crepidomanes latealatum (Bosch) Copel.	1	Veronica schmidtiana Regel subsp. senanensis (Maxim.) Kitam. et Murata	1.15123e-14	Pleurosoriopsis makinoi (Maxim. ex Makino) Fomin	6.49812e-15	Crepidomanes minutum (Blume) K.Iwats.	5.4233e-15	Hymenophyllum riukiuense Christ	2.12396e-16
349793.jpg	Crepidomanes latealatum (Bosch) Copel.	Crepidomanes latealatum (Bosch) Copel.	1	Vandenboschia kalamocarpa (Hayata) Ebihara	1.15737e-13	Crepidomanes minutum (Blume) K.Iwats.	1.02215e-13	Asplenium anogrammoides Christ ex H.L_v.	2.41034e-14	Veronica schmidtiana Regel subsp. senanensis (Maxim.) Kitam. et Murata	2.33117e-14
321102.jpg	Crepidomanes latealatum (Bosch) Copel.	Crepidomanes latealatum (Bosch) Copel.	1	Vandenboschia kalamocarpa (Hayata) Ebihara	5.69379e-09	Corydalis pallida (Thunb.) Pers. var. tenuis Yatabe	1.30377e-11	Pedicularis keiskei Franch. et Sav.	1.79458e-12	Hymenophyllum badium Hook. et Grev.	9.92077e-13
1031284.JPG	Crepidomanes latealatum (Bosch) Copel.	Crepidomanes latealatum (Bosch) Copel.	1	Vandenboschia kalamocarpa (Hayata) Ebihara	1.19813e-07	Vandenboschia x stenosiphon (Christ) Copel.	2.50961e-09	Pleurosoriopsis makinoi (Maxim. ex Makino) Fomin	4.7508e-14	Vandenboschia nipponica (Nakai) Ebihara	6.36321e-15
802499.jpg	Crepidomanes latealatum (Bosch) Copel.	Crepidomanes latealatum (Bosch) Copel.	1	Vandenboschia kalamocarpa (Hayata) Ebihara	2.76039e-09	Vandenboschia x stenosiphon (Christ) Copel.	1.92679e-11	Hymenophyllum badium Hook. et Grev.	7.18252e-12	Pedicularis keiskei Franch. et Sav.	2.90654e-13
364844.jpg	Crepidomanes latealatum (Bosch) Copel.	Crepidomanes latealatum (Bosch) Copel.	1	Pedicularis keiskei Franch. et Sav.	3.18297e-11	Hymenophyllum badium Hook. et Grev.	7.91882e-12	Vandenboschia kalamocarpa (Hayata) Ebihara	4.31621e-12	Hymenophyllum polyanthos (Sw.) Sw.	1.13243e-13
349420.jpg	Crepidomanes latealatum (Bosch) Copel.	Crepidomanes latealatum (Bosch) Copel.	1	Vandenboschia kalamocarpa (Hayata) Ebihara	1.00685e-09	Pleurosoriopsis makinoi (Maxim. ex Makino) Fomin	1.17434e-10	Hymenophyllum riukiuense Christ	4.0137e-12	Carpinus tschonoskii Maxim.	1.34619e-12
741538.jpg	Crepidomanes latealatum (Bosch) Copel.	Hymenophyllum polyanthos (Sw.) Sw.	0.867569	Crepidomanes latealatum (Bosch) Copel.	0.127842	Schizocodon ilicifolius Maxim.	0.00384979	Aster sugimotoi Kitam.	0.00022111	Saxifraga cortusifolia Siebold et Zucc.	9.29522e-05
364066.jpg	Crepidomanes latealatum (Bosch) Copel.	Crepidomanes latealatum (Bosch) Copel.	1	Pleurosoriopsis makinoi (Maxim. ex Makino) Fomin	7.8274e-12	Vandenboschia kalamocarpa (Hayata) Ebihara	6.02222e-12	Vandenboschia x stenosiphon (Christ) Copel.	5.34524e-13	Hymenophyllum barbatum (Bosch) Baker	5.55841e-16
351294.jpg	Crepidomanes latealatum (Bosch) Copel.	Crepidomanes latealatum (Bosch) Copel.	1	Huperzia serrata (Thunb.) Trevis.	1.39405e-13	Crepidomanes minutum (Blume) K.Iwats.	9.45064e-15	Chengiopanax sciadophylloides (Franch. et Sav.) C.B.Shang et J.Y.Huang	6.4417e-15	Pleurosoriopsis makinoi (Maxim. ex Makino) Fomin	5.10655e-15
1031199.JPG	Crepidomanes latealatum (Bosch) Copel.	Crepidomanes latealatum (Bosch) Copel.	1	Vandenboschia kalamocarpa (Hayata) Ebihara	1.79639e-07	Pleurosoriopsis makinoi (Maxim. ex Makino) Fomin	1.56206e-07	Strobilanthes tashiroi Hayata	2.60384e-08	Vandenboschia x stenosiphon (Christ) Copel.	1.32397e-08
346983.jpg	Crepidomanes latealatum (Bosch) Copel.	Crepidomanes latealatum (Bosch) Copel.	1	Hymenophyllum riukiuense Christ	3.71166e-13	Vandenboschia kalamocarpa (Hayata) Ebihara	1.56558e-13	Pleurosoriopsis makinoi (Maxim. ex Makino) Fomin	5.09882e-15	Veronica schmidtiana Regel subsp. senanensis (Maxim.) Kitam. et Murata	4.01779e-16
349996.jpg	Crepidomanes latealatum (Bosch) Copel.	Crepidomanes latealatum (Bosch) Copel.	1	Vandenboschia kalamocarpa (Hayata) Ebihara	6.8051e-14	Pleurosoriopsis makinoi (Maxim. ex Makino) Fomin	9.647e-15	Plagiogyria x wakabae Sa.Kurata ex Nakaike	7.14651e-17	Gentiana nipponica Maxim.	1.88015e-17
50511.jpg	Crepidomanes latealatum (Bosch) Copel.	Crepidomanes latealatum (Bosch) Copel.	1	Pleurosoriopsis makinoi (Maxim. ex Makino) Fomin	3.1819e-07	Hymenophyllum wrightii Bosch	1.202e-07	Loxogramme grammitoides (Baker) C.Chr.	5.26447e-09	Gentiana nipponica Maxim.	1.8285e-09
345382.jpg	Crepidomanes latealatum (Bosch) Copel.	Crepidomanes latealatum (Bosch) Copel.	1	Athyrium melanolepis (Franch. et Sav.) Christ	9.667e-12	Vandenboschia kalamocarpa (Hayata) Ebihara	5.49852e-12	Utricularia australis R.Br.	3.54037e-12	Hydrilla verticillata (L.f.) Royle	3.26629e-12
349527.jpg	Crepidomanes latealatum (Bosch) Copel.	Crepidomanes latealatum (Bosch) Copel.	1	Hymenophyllum polyanthos (Sw.) Sw.	2.23926e-11	Crepidomanes minutum (Blume) K.Iwats.	1.29062e-12	Hymenophyllum riukiuense Christ	5.76059e-13	Vandenboschia kalamocarpa (Hayata) Ebihara	1.48792e-13
349369.jpg	Crepidomanes latealatum (Bosch) Copel.	Crepidomanes latealatum (Bosch) Copel.	1	Veronica schmidtiana Regel subsp. senanensis (Maxim.) Kitam. et Murata	1.80746e-09	Loxogramme grammitoides (Baker) C.Chr.	2.85629e-10	Pleurosoriopsis makinoi (Maxim. ex Makino) Fomin	2.15817e-10	Potamogeton octandrus Poir. var. octandrus	8.37865e-11
345261.jpg	Crepidomanes latealatum (Bosch) Copel.	Crepidomanes latealatum (Bosch) Copel.	1	Chengiopanax sciadophylloides (Franch. et Sav.) C.B.Shang et J.Y.Huang	9.00209e-15	Pleurosoriopsis makinoi (Maxim. ex Makino) Fomin	1.00934e-15	Hymenophyllum wrightii Bosch	1.43161e-16	Vandenboschia kalamocarpa (Hayata) Ebihara	7.35982e-17
349137.jpg	Crepidomanes latealatum (Bosch) Copel.	Crepidomanes latealatum (Bosch) Copel.	1	Gentiana nipponica Maxim.	6.75971e-13	Vandenboschia kalamocarpa (Hayata) Ebihara	6.24185e-13	Veronica schmidtiana Regel subsp. senanensis (Maxim.) Kitam. et Murata	5.35052e-13	Crepidomanes minutum (Blume) K.Iwats.	2.48144e-13
740474.jpg	Crepidomanes latealatum (Bosch) Copel.	Crepidomanes latealatum (Bosch) Copel.	1	Vandenboschia kalamocarpa (Hayata) Ebihara	6.49176e-14	Equisetum arvense L.	1.97484e-15	Rosa sambucina Koidz.	1.10997e-15	Crepidomanes minutum (Blume) K.Iwats.	9.63692e-16
00036044.jpg	Crepidomanes latealatum (Bosch) Copel.	Crepidomanes latealatum (Bosch) Copel.	0.960148	Vandenboschia kalamocarpa (Hayata) Ebihara	0.0398407	Carpinus laxiflora (Siebold et Zucc.) Blume	7.97085e-06	Hydrilla verticillata (L.f.) Royle	1.74281e-06	Pleurosoriopsis makinoi (Maxim. ex Makino) Fomin	6.07223e-07
349532.jpg	Crepidomanes latealatum (Bosch) Copel.	Crepidomanes latealatum (Bosch) Copel.	0.999692	Hymenophyllum polyanthos (Sw.) Sw.	0.000283115	Selliguea hastata (Thunb.) Fraser-Jenk.	1.80201e-05	Crepidomanes minutum (Blume) K.Iwats.	3.91233e-06	Veronica schmidtiana Regel subsp. senanensis (Maxim.) Kitam. et Murata	8.7712e-07
346799.jpg	Crepidomanes latealatum (Bosch) Copel.	Crepidomanes latealatum (Bosch) Copel.	1	Pleurosoriopsis makinoi (Maxim. ex Makino) Fomin	2.4403e-11	Hymenophyllum riukiuense Christ	3.03536e-12	Vandenboschia kalamocarpa (Hayata) Ebihara	1.42623e-12	Vandenboschia auriculata (Blume) Copel.	1.73755e-13
349179.jpg	Crepidomanes latealatum (Bosch) Copel.	Crepidomanes latealatum (Bosch) Copel.	1	Vandenboschia kalamocarpa (Hayata) Ebihara	3.54729e-09	Pedicularis keiskei Franch. et Sav.	7.28145e-12	Monochasma sheareri (S.Moore) Maxim.	3.16578e-12	Hymenophyllum riukiuense Christ	3.11917e-12
740454.jpg	Crepidomanes latealatum (Bosch) Copel.	Crepidomanes latealatum (Bosch) Copel.	1	Vandenboschia kalamocarpa (Hayata) Ebihara	5.69155e-10	Crepidomanes minutum (Blume) K.Iwats.	8.83342e-12	Huperzia serrata (Thunb.) Trevis.	3.83048e-12	Hymenophyllum wrightii Bosch	2.34465e-12
00033661.jpg	Crepidomanes latealatum (Bosch) Copel.	Crepidomanes latealatum (Bosch) Copel.	0.999996	Adiantum pedatum L.	1.59646e-06	Hymenophyllum badium Hook. et Grev.	1.33845e-06	Vandenboschia kalamocarpa (Hayata) Ebihara	1.13131e-06	Carpinus laxiflora (Siebold et Zucc.) Blume	1.63643e-07
1031263.JPG	Crepidomanes latealatum (Bosch) Copel.	Crepidomanes latealatum (Bosch) Copel.	1	Vandenboschia kalamocarpa (Hayata) Ebihara	1.82805e-07	Pedicularis keiskei Franch. et Sav.	2.18397e-08	Hymenophyllum badium Hook. et Grev.	1.93493e-08	Hymenophyllum barbatum (Bosch) Baker	1.13599e-08
505824.jpg	Crepidomanes latealatum (Bosch) Copel.	Crepidomanes latealatum (Bosch) Copel.	1	Crepidomanes minutum (Blume) K.Iwats.	2.44864e-07	Vandenboschia x stenosiphon (Christ) Copel.	1.18549e-10	Gentiana nipponica Maxim.	2.51769e-11	Hymenophyllum barbatum (Bosch) Baker	1.92374e-11
364087.jpg	Crepidomanes latealatum (Bosch) Copel.	Crepidomanes latealatum (Bosch) Copel.	1	Hymenophyllum wrightii Bosch	1.03658e-11	Chengiopanax sciadophylloides (Franch. et Sav.) C.B.Shang et J.Y.Huang	1.05829e-12	Pleurosoriopsis makinoi (Maxim. ex Makino) Fomin	4.08377e-13	Vandenboschia kalamocarpa (Hayata) Ebihara	9.46887e-14
349509.jpg	Crepidomanes latealatum (Bosch) Copel.	Crepidomanes latealatum (Bosch) Copel.	1	Vandenboschia kalamocarpa (Hayata) Ebihara	5.30094e-15	Vandenboschia auriculata (Blume) Copel.	1.07511e-15	Hymenophyllum riukiuense Christ	8.09871e-16	Hydrilla verticillata (L.f.) Royle	5.60019e-16
349663.jpg	Crepidomanes latealatum (Bosch) Copel.	Crepidomanes latealatum (Bosch) Copel.	1	Vandenboschia kalamocarpa (Hayata) Ebihara	1.16218e-11	Pleurosoriopsis makinoi (Maxim. ex Makino) Fomin	5.47972e-12	Sedum makinoi Maxim.	3.64109e-13	Hymenophyllum riukiuense Christ	2.19713e-13
349017.jpg	Crepidomanes latealatum (Bosch) Copel.	Crepidomanes latealatum (Bosch) Copel.	1	Vandenboschia kalamocarpa (Hayata) Ebihara	5.90733e-12	Diplazium chinense (Baker) C.Chr.	2.42441e-14	Lygodium japonicum (Thunb.) Sw.	1.99125e-15	Vandenboschia x quelpaertensis (Nakai) Ebihara	1.34095e-15
505825.jpg	Crepidomanes latealatum (Bosch) Copel.	Crepidomanes latealatum (Bosch) Copel.	1	Vandenboschia kalamocarpa (Hayata) Ebihara	4.22483e-11	Hymenophyllum riukiuense Christ	2.36469e-11	Davallia mariesii T.Moore ex Baker	2.48276e-14	Crepidomanes minutum (Blume) K.Iwats.	9.53388e-15
740535.jpg	Crepidomanes latealatum (Bosch) Copel.	Crepidomanes latealatum (Bosch) Copel.	1	Vandenboschia kalamocarpa (Hayata) Ebihara	1.42143e-11	Vandenboschia x stenosiphon (Christ) Copel.	2.1266e-13	Gentiana nipponica Maxim.	7.61922e-15	Veronica schmidtiana Regel subsp. senanensis (Maxim.) Kitam. et Murata	3.83802e-15
00015624.jpg	Crepidomanes latealatum (Bosch) Copel.	Crepidomanes latealatum (Bosch) Copel.	0.999972	Vandenboschia kalamocarpa (Hayata) Ebihara	2.83043e-05	Hydrilla verticillata (L.f.) Royle	5.29243e-08	Ceratophyllum demersum L.	2.83057e-08	Lindernia procumbens (Krock.) Philcox	1.43654e-08
740566.jpg	Crepidomanes latealatum (Bosch) Copel.	Crepidomanes latealatum (Bosch) Copel.	1	Hymenophyllum riukiuense Christ	1.1546e-11	Vandenboschia kalamocarpa (Hayata) Ebihara	1.84985e-12	Laurocerasus spinulosa (Siebold et Zucc.) C.K.Schneid.	4.64498e-13	Hymenophyllum polyanthos (Sw.) Sw.	7.87941e-14
349142.jpg	Crepidomanes latealatum (Bosch) Copel.	Crepidomanes latealatum (Bosch) Copel.	1	Pleurosoriopsis makinoi (Maxim. ex Makino) Fomin	3.51861e-12	Osmolindsaea japonica (Baker) Lehtonen et Christenh.	2.41653e-12	Botrychium ternatum (Thunb.) Sw.	3.28919e-13	Hymenophyllum riukiuense Christ	2.94398e-13
346000.jpg	Crepidomanes latealatum (Bosch) Copel.	Crepidomanes latealatum (Bosch) Copel.	1	Hymenophyllum riukiuense Christ	1.14282e-11	Vandenboschia kalamocarpa (Hayata) Ebihara	5.11105e-12	Hymenophyllum badium Hook. et Grev.	4.67291e-12	Pleurosoriopsis makinoi (Maxim. ex Makino) Fomin	1.70984e-12
802500.jpg	Crepidomanes latealatum (Bosch) Copel.	Crepidomanes latealatum (Bosch) Copel.	1	Pedicularis keiskei Franch. et Sav.	3.57847e-12	Pleurosoriopsis makinoi (Maxim. ex Makino) Fomin	3.51405e-12	Vandenboschia kalamocarpa (Hayata) Ebihara	6.51332e-13	Sedum makinoi Maxim.	6.37218e-13
353231.jpg	Crepidomanes latealatum (Bosch) Copel.	Crepidomanes latealatum (Bosch) Copel.	0.99994	Gentiana nipponica Maxim.	1.97427e-05	Berberis thunbergii DC.	1.58846e-05	Veronica schmidtiana Regel subsp. senanensis (Maxim.) Kitam. et Murata	1.2819e-05	Hydrilla verticillata (L.f.) Royle	9.92228e-06
349143.jpg	Crepidomanes latealatum (Bosch) Copel.	Crepidomanes latealatum (Bosch) Copel.	1	Vandenboschia kalamocarpa (Hayata) Ebihara	1.47649e-13	Hymenophyllum riukiuense Christ	3.53269e-14	Ranunculus nipponicus Nakai var. submersus H.Hara	5.46934e-16	Carpinus laxiflora (Siebold et Zucc.) Blume	3.44797e-16
367057.jpg	Crepidomanes latealatum (Bosch) Copel.	Crepidomanes latealatum (Bosch) Copel.	1	Vandenboschia kalamocarpa (Hayata) Ebihara	2.2097e-10	Hymenophyllum badium Hook. et Grev.	8.75327e-12	Pleurosoriopsis makinoi (Maxim. ex Makino) Fomin	6.26394e-13	Chengiopanax sciadophylloides (Franch. et Sav.) C.B.Shang et J.Y.Huang	4.99193e-13
1031189.JPG	Crepidomanes latealatum (Bosch) Copel.	Crepidomanes latealatum (Bosch) Copel.	1	Vandenboschia kalamocarpa (Hayata) Ebihara	1.15314e-08	Pleurosoriopsis makinoi (Maxim. ex Makino) Fomin	8.15292e-10	Vandenboschia x stenosiphon (Christ) Copel.	7.84804e-10	Hymenophyllum wrightii Bosch	3.15763e-10
347073.jpg	Crepidomanes latealatum (Bosch) Copel.	Crepidomanes latealatum (Bosch) Copel.	1	Vandenboschia kalamocarpa (Hayata) Ebihara	3.01862e-09	Hymenophyllum riukiuense Christ	1.56016e-10	Hymenophyllum badium Hook. et Grev.	1.26616e-11	Pleurosoriopsis makinoi (Maxim. ex Makino) Fomin	2.5323e-12
345698.jpg	Crepidomanes latealatum (Bosch) Copel.	Crepidomanes latealatum (Bosch) Copel.	1	Hymenophyllum badium Hook. et Grev.	2.89186e-10	Vandenboschia kalamocarpa (Hayata) Ebihara	4.93999e-11	Selaginella involvens (Sw.) Spring	1.02654e-11	Hymenasplenium hondoense (N.Murak. et S.-I.Hatan.) Nakaike	3.42094e-12
349189.jpg	Crepidomanes latealatum (Bosch) Copel.	Crepidomanes latealatum (Bosch) Copel.	1	Sedum makinoi Maxim.	1.7286e-11	Pleurosoriopsis makinoi (Maxim. ex Makino) Fomin	7.39471e-12	Hymenophyllum riukiuense Christ	3.50187e-12	Chamaele decumbens (Thunb.) Makino	1.14114e-12
349796.jpg	Crepidomanes latealatum (Bosch) Copel.	Crepidomanes latealatum (Bosch) Copel.	1	Hymenophyllum riukiuense Christ	7.7761e-16	Hymenophyllum badium Hook. et Grev.	1.76781e-16	Corydalis pallida (Thunb.) Pers. var. tenuis Yatabe	8.5239e-18	Vandenboschia kalamocarpa (Hayata) Ebihara	5.20305e-18
349475.jpg	Crepidomanes latealatum (Bosch) Copel.	Crepidomanes latealatum (Bosch) Copel.	1	Hymenophyllum riukiuense Christ	1.27502e-07	Vandenboschia kalamocarpa (Hayata) Ebihara	4.0477e-08	Hymenophyllum badium Hook. et Grev.	6.58187e-12	Hymenophyllum polyanthos (Sw.) Sw.	1.30473e-12
802506.jpg	Crepidomanes latealatum (Bosch) Copel.	Crepidomanes latealatum (Bosch) Copel.	0.999999	Hymenophyllum barbatum (Bosch) Baker	4.34576e-07	Hymenophyllum wrightii Bosch	6.7737e-08	Hymenophyllum polyanthos (Sw.) Sw.	5.89788e-08	Pleurosoriopsis makinoi (Maxim. ex Makino) Fomin	1.03573e-08
349822.jpg	Crepidomanes latealatum (Bosch) Copel.	Crepidomanes latealatum (Bosch) Copel.	1	Hymenophyllum riukiuense Christ	4.73025e-13	Vandenboschia kalamocarpa (Hayata) Ebihara	3.41742e-13	Ranunculus nipponicus Nakai var. submersus H.Hara	7.88547e-15	Pleurosoriopsis makinoi (Maxim. ex Makino) Fomin	4.05935e-16
[truncated: 147,930 more rows]
