# Supplementary material for: Development of a system for the automated identification of herbarium specimens with high accuracy
Source: Sci Rep. 2022 May 16;12:8066. doi: 10.1038/s41598-022-11450-y (PMC9110755; doi:10.1038/s41598-022-11450-y)
Supplement: Supplementary file 3 — Supplementary Information 3. [file 41598_2022_11450_MOESM3_ESM.zip › Supplimentary data_3/Results.xlsx]

## Sheet: all_results
	recall	precision	fscore	testnum
0	0.958333	0.884615	0.92	26	Phacelurus latifolius (Steud.) Ohwi
1	0.881443	0.988439	0.93188	173	Polystichum longifrons Sa.Kurata
2	1	1	1	27	Plagiogyria x wakabae Sa.Kurata ex Nakaike
3	0.842105	0.8	0.820513	20	Pteris laurisilvicola Sa.Kurata
4	0.6875	0.785714	0.733333	14	Carex hondoensis Ohwi
5	0.928571	1	0.962963	13	Cyperus brevifolius (Rottb.) Hassk. var. brevifolius
6	1	0.961538	0.980392	26	Mitrasacme pygmaea R.Br.
7	0.849057	0.957447	0.9	47	Rubus x pseudohakonensis Sugim.
8	1	0.941176	0.969697	34	Thelypteris acuminata (Houtt.) C.V.Morton x T. parasitica (L.) Tardieu
9	0.965517	0.903226	0.933333	31	Thelypteris japonica (Baker) Ching x T. musashiensis (Hiyama) Nakato, Sahashi et M.Kato
10	0.921569	0.921569	0.921569	51	Viola hondoensis W.Becker et H.Boissieu
11	0.885714	0.861111	0.873239	36	Elymus racemifer (Steud.) Tzvelev var. racemifer
12	0.931034	0.964286	0.947368	28	Machilus japonica Siebold et Zucc. ex Blume
13	0.973913	0.982456	0.978166	114	Asplenium wilfordii Mett.
14	0.961538	0.925926	0.943396	27	Cyperus nipponicus Franch. et Sav. var. nipponicus
15	0.967742	0.989011	0.978261	91	Aucuba japonica Thunb. var. japonica
16	0.777778	0.933333	0.848485	15	Juncus papillosus Franch. et Sav.
17	0.981481	0.938053	0.959276	113	Carex leucochlora Bunge var. leucochlora
18	1	0.815789	0.898551	38	Fraxinus lanuginosa Koidz. f. serrata (Nakai) Murata
19	0.954545	0.954545	0.954545	22	Cocculus trilobus (Thunb.) DC.
20	0.736842	0.933333	0.823529	15	Arisaema tosaense Makino
21	1	1	1	20	Goniophlebium niponicum (Mett.) Bedd.
22	0.818182	0.818182	0.818182	11	Alpinia intermedia Gagnep.
23	0.8	0.8	0.8	20	Ilex macropoda Miq.
24	1	0.930233	0.963855	43	Thelypteris japonica (Baker) Ching f. viridescens (Makino) H.It_
25	0.916667	1	0.956522	11	Carex insaniae Koidz. var. papillaticulmis (Ohwi) Ohwi
26	0.995781	0.975207	0.985386	242	Crepidomanes latealatum (Bosch) Copel.
27	0.936508	0.967213	0.951613	61	Pilea pumila (L.) A.Gray
28	0.892857	0.925926	0.909091	27	Litsea cubeba (Lour.) Pers.
29	0.962264	0.927273	0.944444	55	Quercus acuta Thunb.
30	1	0.6	0.75	10	Bischofia javanica Blume
31	0.95082	0.95082	0.95082	61	Carpinus laxiflora (Siebold et Zucc.) Blume
32	0.886076	0.972222	0.927152	72	Astilbe thunbergii (Siebold et Zucc.) Miq. var. thunbergii
33	0.836364	0.92	0.87619	50	Boehmeria silvestrii (Pamp.) W.T.Wang
34	1	0.93617	0.967033	47	Rubia akane Nakai
35	0.914286	0.842105	0.876712	38	Viola phalacrocarpa Maxim.
36	1	0.8	0.888889	20	Botrychium nipponicum Makino
37	0.897436	0.972222	0.933333	72	Epilobium pyrricholophum Franch. et Sav.
38	0.842105	0.842105	0.842105	19	Scutellaria rubropunctata Hayata
39	1	0.923077	0.96	13	Ilex sugerokii Maxim. var. brevipedunculata (Maxim.) S.Y.Hu
40	1	1	1	56	Mallotus japonicus (L.f.) M_ll.Arg.
41	0.866667	0.866667	0.866667	15	Diplazium x okudairaeoides Sa.Kurata
42	0.809524	1	0.894737	34	Gaultheria adenothrix (Miq.) Maxim.
43	0.972222	0.972222	0.972222	72	Thalictrum minus L. var. hypoleucum (Siebold et Zucc.) Miq.
44	0.888889	0.8	0.842105	10	Salvia glabrescens (Franch. et Sav.) Makino
45	0.892857	0.925926	0.909091	27	Elaeagnus umbellata Thunb. var. umbellata
46	0.958333	0.884615	0.92	52	Isodon longitubus (Miq.) Kud_
47	0.904762	1	0.95	19	Ulmus parvifolia Jacq.
48	0.952941	0.952941	0.952941	85	Setaria faberi R.A.W.Herrm.
49	0.981481	0.946429	0.963636	112	Solidago virgaurea L. subsp. asiatica (Nakai ex H.Hara) Kitam. ex H.Hara
50	0.933333	0.823529	0.875	17	Salvia japonica Thunb.
51	0.95	0.730769	0.826087	26	Lactuca indica L. var. laciniata (Houtt.) H.Hara
52	0.888889	0.941176	0.914286	17	Aster sugimotoi Kitam.
53	0.833333	0.930233	0.879121	43	Digitaria violascens Link
54	0.8	0.363636	0.5	11	Sagittaria aginashi Makino
55	0.965517	0.875	0.918033	32	Vaccinium japonicum Miq.
56	1	0.909091	0.952381	11	Akebia quinata (Houtt.) Decne.
57	0.958333	0.958333	0.958333	24	Goodyera henryi Rolfe
58	0.789474	0.9375	0.857143	16	Viola rossii Hemsl.
59	0.932203	0.916667	0.92437	60	Swertia bimaculata (Siebold et Zucc.) Hook.f. et Thomson ex C.B.Clarke
60	1	0.916667	0.956522	12	Ficus superba (Miq.) Miq. var. japonica Miq.
61	0.782609	0.782609	0.782609	23	Zanthoxylum piperitum (L.) DC. f. inerme (Makino) Makino
62	1	0.642857	0.782609	14	Ostrya japonica Sarg.
63	0.833333	0.909091	0.869565	11	Acer argutum Maxim.
64	0.818182	0.75	0.782609	24	Saussurea savatieri (Franch.) Franch. ex Kadota
65	0.964286	0.9	0.931034	30	Gentiana sikokiana Maxim.
66	0.985294	0.943662	0.964029	71	Microstegium vimineum (Trin.) A.Camus f. vimineum
67	0.981132	1	0.990476	104	Polystichum fibrillosopaleaceum (Kodama) Tagawa
68	0.923077	0.923077	0.923077	13	Thujopsis dolabrata (L.f.) Siebold et Zucc. var. dolabrata
69	0.943396	0.980392	0.961538	51	Lycopodium complanatum L.
70	0.948718	0.880952	0.91358	42	Aria alnifolia (Siebold et Zucc.) Decne.
71	1	1	1	27	Leymus duthiei (Stapf) Y.H.Zhou et H.Q.Zhang ex C.Yen, J.L.Yang et B.R.Baum subsp. longearistatus (Hack.) Y.H.Zhou et H.Q.Zhang var. longearistatus (Hack.) Y.H.Zhou et H.Q.Zhang ex C.Yen, J.L.Yang et B.R.Baum
72	1	0.928571	0.962963	14	Erigeron thunbergii A.Gray subsp. thunbergii
73	0.633333	0.76	0.690909	25	Sasaella ramosa (Makino) Makino
74	0.888889	1	0.941176	16	Carex lasiolepis Franch.
75	0.945455	0.928571	0.936937	56	Carex shimidzensis Franch.
76	0.652174	0.652174	0.652174	23	Pleioblastus chino (Franch. et Sav.) Makino
77	0.928571	0.978495	0.95288	93	Pieris japonica (Thunb.) D.Don ex G.Don subsp. japonica
78	1	0.918919	0.957746	37	Dinebra chinensis (L.) P.M.Peterson et N.Snow
79	1	0.969231	0.984375	65	Cyperus flavidus Retz.
80	0.910448	0.910448	0.910448	67	Carex thunbergii Steud. var. thunbergii
81	0.947368	1	0.972973	36	Vandellia micrantha (D.Don) Eb.Fisch., Sch_ferh. et Kai M_ll.
82	0.833333	1	0.909091	15	Crepidiastrum keiskeanum (Maxim.) Nakai
83	0.816327	0.869565	0.842105	46	Lindernia procumbens (Krock.) Philcox
84	0.925926	0.833333	0.877193	30	Carex dimorpholepis Steud.
85	0.785714	0.846154	0.814815	13	Diplazium donianum (Mett.) Tardieu var. aphanoneuron (Ohwi) Tagawa
86	0.928571	0.928571	0.928571	14	Viola mandshurica W.Becker var. triangularis (Franch. et Sav.) M.Mizush.
87	1	0.7	0.823529	10	Hamamelis japonica Siebold et Zucc. var. bitchuensis (Makino) Ohwi
88	0.923077	0.857143	0.888889	14	Syzygium buxifolium Hook. et Arn.
89	0.947917	0.947917	0.947917	96	Scirpus wichurae Boeck. f. concolor (Maxim.) Ohwi
90	0.907692	0.936508	0.921875	63	Spodiopogon cotulifer (Thunb.) Hack.
91	0.912088	0.954023	0.932584	87	Lindera praecox (Siebold et Zucc.) Blume
92	0.916667	0.916667	0.916667	12	Enkianthus subsessilis (Miq.) Makino
93	0.954545	0.875	0.913043	24	Quercus variabilis Blume
94	1	1	1	236	Pteris dispar Kunze
95	0.9	0.9	0.9	10	Symplocos formosana Brand
96	0.964286	0.931034	0.947368	58	Gynostemma pentaphyllum (Thunb.) Makino
97	0.888889	1	0.941176	16	Vitis saccharifera Makino
98	0.896552	0.83871	0.866667	31	Polygonatum odoratum (Mill.) Druce var. pluriflorum (Miq.) Ohwi
99	0.994737	0.989529	0.992126	191	Zostera marina L.
100	0.933333	1	0.965517	14	Thelypteris griffithii (Hook.f. et Thomson) C.F.Reed var. wilfordii (Hook.) C.M.Kuo
101	0.87013	0.917808	0.893333	73	Lindernia dubia (L.) Pennell subsp. major (Pursh) Pennell
102	0.870968	0.870968	0.870968	31	Solanum emulans Raf.
103	0.894737	1	0.944444	17	Bidens frondosa L.
104	0.880952	0.925	0.902439	40	Cuscuta campestris Yuncker
105	1	0.954545	0.976744	22	Geranium carolinianum L.
106	0.920635	0.95082	0.935484	61	Quercus glauca Thunb.
107	1	1	1	25	Thelypteris torresiana (Gaudich.) Alston var. torresiana
108	1	0.833333	0.909091	12	Lonicera strophiophora Franch.
109	1	0.95	0.974359	20	Boykinia lycoctonifolia (Maxim.) Engl.
110	1	0.923077	0.96	26	Viola betonicifolia Sm. var. albescens (Nakai) F.Maek. et T.Hashim.
111	0.962963	0.928571	0.945455	28	Dysphania ambrosioides (L.) Mosyakin et Clemants
112	0.853659	0.945946	0.897436	37	Damnacanthus indicus C.F.Gaertn. var. indicus
113	0.923077	0.923077	0.923077	39	Gonocarpus micranthus Thunb.
114	1	0.882353	0.9375	17	Carex sachalinensis F.Schmidt var. arimaensis (Ohwi) Ohwi
115	0.863636	0.95	0.904762	20	Codonacanthus pauciflorus (Nees) Nees
116	0.894737	1	0.944444	17	Sicyos angulatus L.
117	0.846154	0.846154	0.846154	13	Rumex conglomeratus Murray
118	1	0.892857	0.943396	28	Desmodium paniculatum (L.) DC.
119	0.942857	0.868421	0.90411	38	Meliosma myriantha Siebold et Zucc.
120	0.8	1	0.888889	12	Idesia polycarpa Maxim.
121	0.891892	0.942857	0.916667	35	Epimedium grandiflorum C.Morren
122	0.914894	0.955556	0.934783	45	Cyperus polystachyos Rottb.
123	1	1	1	20	Rhynchospora rubra (Lour.) Makino
124	0.952381	0.909091	0.930233	22	Physaliastrum echinatum (Yatabe) Makino
125	0.888889	0.96	0.923077	25	Juncus decipiens (Buchenau) Nakai
126	0.705882	0.857143	0.774194	14	Cynanchum caudatum (Miq.) Maxim.
127	0.991342	0.987069	0.989201	232	Microlepia strigosa (Thunb.) C.Presl
128	1	0.96875	0.984127	32	Persicaria perfoliata (L.) H.Gross
129	0.96	1	0.979592	24	Drosera lunata Buch.-Ham. ex DC.
130	0.846154	0.846154	0.846154	13	Schima wallichii (DC.) Korth. subsp. noronhae (Reinw. ex Blume) Bloemb.
131	1	0.925926	0.961538	27	Distylium racemosum Siebold et Zucc.
132	0.466667	0.636364	0.538462	11	Athyrium x amagipedis Sa.Kurata
133	0.971429	0.957746	0.964539	71	Maesa japonica (Thunb.) Moritzi et Zoll.
134	0.833333	0.909091	0.869565	11	Eschenbachia japonica (Thunb.) Koster
135	1	0.863636	0.926829	22	Cyrtomium atropunctatum Sa.Kurata
136	1	0.846154	0.916667	13	Chrysanthemum pacificum Nakai
137	0.888889	1	0.941176	16	Fimbristylis pacifica Ohwi
138	0.932432	0.985714	0.958333	70	Frangula crenata (Siebold et Zucc.) Miq.
139	1	0.818182	0.9	11	Limonium wrightii (Hance) Kuntze var. arbusculum (Maxim.) H.Hara
140	1	0.909091	0.952381	11	Cocculus laurifolius DC.
141	0.972222	0.853659	0.909091	41	Fimbristylis sieboldii Miq. ex Franch. et Sav.
142	0.933333	1	0.965517	14	Pogonatherum crinitum (Thunb.) Kunth
143	0.96	1	0.979592	24	Amorpha fruticosa L.
144	0.964912	0.948276	0.956522	58	Fallopia japonica (Houtt.) Ronse Decr. var. japonica
145	0.935484	0.966667	0.95082	30	Acer pictum Thunb. subsp. dissectum (Wesm.) H.Ohashi
146	0.964286	0.84375	0.9	32	Poa sphondylodes Trin.
147	0.962963	1	0.981132	26	Pyrola japonica Klenze ex Alef.
148	0.97619	0.97619	0.97619	42	Anemone nikoensis Maxim.
149	0.960894	0.99422	0.977273	173	Athyrium crenulatoserrulatum Makino
150	0.921569	0.87037	0.895238	54	Carex leucochlora Bunge var. gracillima (Akiyama) Katsuy.
151	1	1	1	22	Rhynchospora faberi C.B.Clarke
152	0.875	0.897436	0.886076	39	Eriocaulon decemflorum Maxim.
153	0.967742	1	0.983607	30	Carex fernaldiana H.L_v. et Vaniot
154	1	1	1	17	Bulbostylis densa (Wall.) Hand.-Mazz. var. densa
155	0.642857	0.72	0.679245	25	Potamogeton berchtoldii Fieber
156	1	0.954545	0.976744	22	Pseudopyxis depressa Miq.
157	0.954545	0.875	0.913043	24	Setaria chondrachne (Steud.) Honda
158	1	0.6	0.75	15	Ilex serrata Thunb. f. argutidens (Miq.) Sa.Kurata
159	0.918919	0.971429	0.944444	35	Maackia amurensis Rupr. et Maxim.
160	0.925	0.948718	0.936709	39	Neolitsea aciculata (Blume) Koidz.
161	0.921875	0.967213	0.944	61	Rorippa indica (L.) Hiern
162	0.994561	0.995334	0.994948	1286	Pentarhizidium orientale (Hook.) Hayata
163	0.92	0.821429	0.867925	28	Cyperus cyperoides (L.) Kuntze
164	0.8	0.631579	0.705882	19	Mosla scabra (Thunb.) C.Y.Wu et H.W.Li
165	0.88	0.916667	0.897959	24	Salix integra Thunb.
166	0.916667	0.916667	0.916667	12	Stachys aspera Michx. var. hispidula (Regel) Vorosch.
167	1	0.821429	0.901961	28	Padus buergeriana (Miq.) T.T.Y_ et T.C.Ku
168	1	0.982456	0.99115	57	Zanthoxylum schinifolium Siebold et Zucc. var. schinifolium
169	0.997884	0.995778	0.99683	1421	Dennstaedtia hirsuta (Sw.) Mett.
170	0.942308	0.875	0.907407	56	Carpinus tschonoskii Maxim.
171	0.9	0.947368	0.923077	19	Cimicifuga biternata (Siebold et Zucc.) Miq.
172	0.96	0.941176	0.950495	51	Equisetum palustre L.
173	0.962963	1	0.981132	26	Swertia tosaensis Makino
174	0.924812	0.953488	0.938931	129	Persicaria longiseta (Bruijn) Kitag.
175	0.823529	0.913043	0.865979	46	Utricularia australis R.Br.
176	0.870968	0.771429	0.818182	70	Asplenium tripteropus Nakai
177	0.857143	0.827586	0.842105	29	Ilex crenata Thunb. var. crenata
178	0.8	0.666667	0.727273	30	Clinopodium micranthum (Regel) H.Hara var. micranthum
179	0.85	0.809524	0.829268	21	Parasenecio aidzuensis (Koidz.) Kadota
180	0.969697	0.989691	0.979592	97	Equisetum ramosissimum Desf.
181	1	0.894737	0.944444	19	Draba nemorosa L.
182	0.952381	0.952381	0.952381	63	Rhynchospora chinensis auct. non Nees et Meyen
183	0.9	0.9	0.9	40	Eriocaulon miquelianum K_rn.
184	1	0.75	0.857143	16	Veronica polita Fr. var. lilacina (T.Yamaz.) T.Yamaz.
185	0.892562	0.990826	0.93913	109	Echinochloa crus-galli (L.) P.Beauv. var. crus-galli
186	0.95	0.904762	0.926829	21	Amaranthus blitum L.
187	0.848485	0.933333	0.888889	30	Ficus erecta Thunb. var. erecta
188	0.877551	0.934783	0.905263	46	Fagus japonica Maxim.
189	0.914894	0.796296	0.851485	54	Solanum nigrum L.
190	0.944444	0.944444	0.944444	36	Schoenoplectiella juncoides (Roxb.) Lye
191	0.967742	1	0.983607	30	Bromus catharticus Vahl
192	1	0.904762	0.95	21	Artemisia keiskeana Miq.
193	0.997099	0.995655	0.996377	1381	Anisocampium niponicum (Mett.) Y.C.Liu, W.L.Chiou et M.Kato
194	0.961538	0.9375	0.949367	80	Achyranthes bidentata Blume var. japonica Miq.
195	0.997946	0.986196	0.992036	2463	Polystichum polyblepharon (Roem. ex Kunze) C.Presl
196	0.992063	0.971143	0.981492	901	Polystichum tagawanum Sa.Kurata
197	0.996425	0.997317	0.996871	1118	Pteris multifida Poir.
198	0.774194	0.8	0.786885	30	Sasa tsuboiana Makino
199	0.988304	0.994118	0.991202	170	Thelypteris esquirolii (Christ) Ching
200	0.946429	0.981481	0.963636	54	Spiraea dasyantha Bunge
201	1	0.875	0.933333	16	Tilingia holopetala (Maxim.) Kitag.
202	0.925926	0.925926	0.925926	27	Milium effusum L.
203	0.714286	0.909091	0.8	11	Libanotis ugoensis (Koidz.) Kitag. var. japonica (H.Boissieu) T.Yamaz.
204	0.947368	1	0.972973	18	Murdannia keisak (Hassk.) Hand.-Mazz.
205	0.955882	0.902778	0.928571	72	Ligustrum obtusifolium Siebold et Zucc.
206	0.954545	0.84	0.893617	25	Vincetoxicum japonicum (C.Morren et Decne.) Decne.
207	1	1	1	14	Urtica thunbergiana Siebold et Zucc.
208	1	1	1	17	Acer palmatum Thunb.
209	0.9	0.642857	0.75	28	Epilobium amurense Hausskn. subsp. cephalostigma (Hausskn.) C.J.Chen, Hoch et P.H.Raven
210	0.962963	1	0.981132	26	Nephrophyllidium crista-galli (Menzies ex Hook.) Gilg subsp. japonicum (Franch.) Yonek. et H.Ohashi
211	1	0.916667	0.956522	24	Chrysanthemum rupestre Matsum. et Koidz.
212	0.971429	1	0.985507	34	Shortia uniflora (Maxim.) Maxim.
213	0.933333	0.777778	0.848485	18	Hypericum senanense Maxim. subsp. mutiloides (R.Keller) N.Robson
214	1	1	1	27	Pyrrosia hastata (Houtt.) Ching
215	0.850575	0.795699	0.822222	93	Schizocodon soldanelloides Siebold et Zucc. var. soldanelloides
216	0.989023	0.991199	0.99011	909	Coniogramme intermedia Hieron.
217	0.982759	0.982759	0.982759	580	Coniogramme japonica (Thunb.) Diels
218	1	0.953488	0.97619	43	Hydrangea hydrangeoides (Siebold et Zucc.) B.Schulz
219	0.92	0.92	0.92	25	Triantha japonica (Miq.) Baker
220	0.988764	0.977778	0.98324	90	Polystichum ovatopaleaceum (Kodama) Sa.Kurata var. coraiense (Christ ex H.L_v.) Sa.Kurata
221	0.916667	0.916667	0.916667	24	Carex stenantha Franch. et Sav. var. stenantha
222	1	0.963636	0.981481	55	Conandron ramondioides Siebold et Zucc.
223	0.904762	0.95	0.926829	20	Stellaria nipponica Ohwi var. nipponica
224	0.983165	0.993197	0.988156	294	Woodsia polystichoides D.C.Eaton
225	0.960894	0.971751	0.966292	177	Asplenium tenuicaule Hayata
226	0.947368	1	0.972973	36	Epigaea asiatica Maxim.
227	0.85	0.944444	0.894737	18	Ixeris stolonifera A.Gray
228	0.952381	1	0.97561	60	Thelypteris musashiensis (Hiyama) Nakato, Sahashi et M.Kato
229	0.990741	0.990741	0.990741	108	Selaginella tamariscina (P.Beauv.) Spring
230	0.991163	0.995562	0.993358	676	Hypolepis punctata (Thunb.) Mett. ex Kuhn
231	0.916667	0.964912	0.940171	57	Dryopteris cycadina (Franch. et Sav.) C.Chr.
232	0.967742	0.833333	0.895522	36	Chrysosplenium macrostemon Maxim. var. macrostemon
233	0.952381	0.952381	0.952381	21	Diplaziopsis cavaleriana (Christ) C.Chr.
234	1	1	1	17	Tanakaea radicans Franch. et Sav.
235	0.8	1	0.888889	12	Hibanobambusa tranquillans (Koidz.) Maruy. et H.Okamura
236	0.894737	0.894737	0.894737	19	Pseudoraphis sordida (Thwaites) S.M.Phillips et S.L.Chen
237	0.952381	0.909091	0.930233	22	Bolboschoenus fluviatilis (Torr.) Soj_k subsp. yagara (Ohwi) T.Koyama
238	0.946237	0.956522	0.951351	92	Lonicera gracilipes Miq. var. glabra Miq.
239	1	1	1	39	Gymnocarpium dryopteris (L.) Newman
240	0.942308	1	0.970297	49	Cyperus orthostachyus Franch. et Sav.
241	1	0.933333	0.965517	15	Schizachyrium brevifolium (Sw.) Nees ex B_se
242	0.933333	1	0.965517	14	Circaea cordata Royle
243	1	0.923077	0.96	26	Festuca ovina L.
244	0.933333	0.903226	0.918033	31	Hemarthria sibirica (Gand.) Ohwi
245	0.941176	0.923077	0.932039	52	Stellaria aquatica (L.) Scop.
246	0.85	0.927273	0.886957	55	Lindera sericea (Siebold et Zucc.) Blume var. glabrata Blume
247	0.75	0.545455	0.631579	11	Vitis flexuosa Thunb. var. tsukubana Makino
248	0.742857	1	0.852459	26	Parasenecio farfarifolius (Siebold et Zucc.) H.Koyama var. farfarifolius
249	0.673913	0.815789	0.738095	38	Deparia mucilagina (M.Kato) Nakaike
250	0.948454	0.929293	0.938776	99	Vaccinium hirtum Thunb. var. pubescens (Koidz.) T.Yamaz.
251	0.846154	0.785714	0.814815	14	Asarum sieboldii Miq.
252	1	0.9	0.947368	10	Diplazium deciduum N.Ohta et M.Takamiya
253	1	1	1	95	Acystopteris japonica (Luerss.) Nakai
254	1	1	1	13	Galium shikokianum Nakai
255	0.989474	1	0.994709	188	Crepidomanes minutum (Blume) K.Iwats.
256	0.984962	0.984962	0.984962	133	Deutzia crenata Siebold et Zucc.
257	1	0.9375	0.967742	16	Prunella vulgaris L. subsp. asiatica (Nakai) H.Hara
258	0.913043	0.976744	0.94382	43	Aralia cordata Thunb.
259	0.974359	0.962025	0.968153	79	Persicaria sagittata (L.) H.Gross var. sibirica (Meisn.) Miyabe
260	0.892857	0.925926	0.909091	27	Quercus phillyreoides A.Gray
261	0.888889	0.941176	0.914286	17	Medicago polymorpha L.
262	0.922078	1	0.959459	71	Ranunculus japonicus Thunb.
263	1	1	1	16	Sanicula chinensis Bunge
264	0.972973	0.972973	0.972973	37	Chimaphila japonica Miq.
265	0.966667	0.90625	0.935484	32	Parnassia palustris L. var. palustris
266	0.913793	0.883333	0.898305	60	Ilex serrata Thunb.
267	1	0.9375	0.967742	48	Arisaema urashima H.Hara
268	0.997938	0.995885	0.99691	972	Diplopterygium glaucum (Houtt.) Nakai
269	0.942308	0.98	0.960784	50	Deutzia maximowicziana Makino
270	0.977273	0.934783	0.955556	46	Quercus salicina Blume
271	1	0.913043	0.954545	23	Sorbus matsumurana (Makino) Koehne
272	0.923077	1	0.96	48	Aria japonica Decne.
273	0.821429	0.884615	0.851852	26	Actinidia arguta (Siebold et Zucc.) Planch. ex Miq. var. hypoleuca (Nakai) Kitam.
274	0.963636	1	0.981481	53	Hamamelis japonica Siebold et Zucc. var. discolor (Nakai) Sugim.
275	0.948718	1	0.973684	37	Rhododendron multiflorum (Maxim.) Craven
276	1	0.857143	0.923077	14	Hakonechloa macra (Munro ex S.Moore) Makino ex Honda
277	0.97479	1	0.987234	116	Anisocampium sheareri (Baker) Ching
278	0.97561	0.987654	0.981595	81	Acer crataegifolium Siebold et Zucc.
279	1	0.9	0.947368	20	Vandellia crustacea (L.) Benth.
280	0.953846	0.984127	0.96875	63	Alangium platanifolium (Siebold et Zucc.) Harms var. trilobatum (Miq.) Ohwi
281	1	0.945055	0.971751	91	Acer rufinerve Siebold et Zucc.
282	0.982143	0.964912	0.973451	57	Elatostema involucratum Franch. et Sav.
283	0.987654	0.987654	0.987654	81	Padus grayana (Maxim.) C.K.Schneid.
284	0.866667	1	0.928571	13	Rhododendron serpyllifolium (A.Gray) Miq. var. serpyllifolium
285	0.9375	0.882353	0.909091	17	Eulalia speciosa (Debeaux) Kuntze
286	0.888889	1	0.941176	16	Eulalia quadrinervis (Hack.) Kuntze
287	1	0.979167	0.989474	48	Viola eizanensis (Makino) Makino
288	0.930233	0.97561	0.952381	41	Styrax japonicus Siebold et Zucc.
289	0.907407	0.875	0.890909	56	Hydrangea serrata (Thunb.) Ser. var. yesoensis (Koidz.) H.Ohba
290	0.9375	0.789474	0.857143	19	Celtis jessoensis Koidz.
291	0.96	1	0.979592	24	Pedicularis yezoensis Maxim.
292	0.933333	0.875	0.903226	16	Lycopus uniflorus Michx.
293	0.833333	0.909091	0.869565	11	Oxalis stricta L.
294	0.764706	0.928571	0.83871	14	Taraxacum venustum H.Koidz.
295	0.869565	0.645161	0.740741	31	Euonymus oxyphyllus Miq. var. magnus Honda
296	0.852941	0.90625	0.878788	32	Rumex obtusifolius L.
297	1	0.954545	0.976744	22	Viola acuminata Ledeb.
298	1	0.958333	0.978723	24	Selaginella helvetica (L.) Spring
299	1	1	1	26	Geranium yesoense Franch. et Sav. var. yesoense
300	0.989247	0.948454	0.968421	97	Botrychium multifidum (S.G.Gmel.) Rupr. var. robustum (Rupr. ex Milde) C.Chr.
301	0.969697	0.993789	0.981595	161	Athyrium sinense Rupr.
302	0.972973	0.972973	0.972973	37	Daphniphyllum macropodum Miq. subsp. humile (Maxim. ex Franch. et Sav.) Hurus.
303	0.875	0.823529	0.848485	17	Gentiana triflora Pall. var. japonica (Kusn.) H.Hara
304	1	1	1	15	Cardamine yezoensis Maxim.
305	0.931507	0.971429	0.951049	70	Lindsaea chienii Ching
306	0.947368	0.857143	0.9	21	Cerasus itosakura (Siebold) Masam. et S.Suzuki var. itosakura f. ascendens (Makino) H.Ohba et H.Ikeda
307	0.941176	0.8	0.864865	20	Carex aphanolepis Franch. et Sav.
308	0.93617	0.956522	0.946237	46	Celtis sinensis Pers.
309	0.969697	0.914286	0.941176	35	Acalypha australis L.
310	0.878049	0.782609	0.827586	46	Setaria viridis (L.) P.Beauv.
311	1	0.966667	0.983051	30	Rubus phoenicolasius Maxim.
312	0.916667	0.970588	0.942857	34	Vitis ficifolia Bunge
313	0.948718	0.973684	0.961039	38	Calanthe discolor Lindl.
314	1	0.923077	0.96	13	Potamogeton crispus L.
315	1	1	1	19	Gymnocarpium oyamense (Baker) Ching
316	1	1	1	14	Ainsliaea dissecta Franch. et Sav.
317	0.92	1	0.958333	23	Trillium apetalon Makino
318	1	1	1	28	Coptis japonica (Thunb.) Makino
319	0.993603	0.987288	0.990436	472	Dennstaedtia wilfordii (T.Moore) Christ
320	0.898305	0.963636	0.929825	55	Spodiopogon sibiricus Trin.
321	1	0.846154	0.916667	13	Damnacanthus indicus C.F.Gaertn. var. major (Siebold et Zucc.) Makino
322	0.96	0.857143	0.90566	28	Phleum pratense L.
323	0.962287	0.989987	0.975941	799	Dryopteris immixta Ching
324	1	0.941176	0.969697	17	Acer shirasawanum Koidz.
325	0.869565	0.740741	0.8	27	Poa nipponica Koidz.
326	0.857143	1	0.923077	18	Carex sachalinensis F.Schmidt var. alterniflora (Franch.) Ohwi
327	0.880952	0.891566	0.886228	83	Persicaria lapathifolia (L.) Delarbre var. lapathifolia
328	1	0.923077	0.96	13	Rhynchospora fauriei Franch.
329	0.970588	0.942857	0.956522	35	Veronica persica Poir.
330	0.625	0.769231	0.689655	13	Solanum nigrescens M.Martens et Galeotti
331	0.866667	1	0.928571	13	Polystichum x suginoi Sa.Kurata
332	0.810127	0.941176	0.870748	68	Schizocodon soldanelloides Siebold et Zucc. var. magnus (Makino) H.Hara
333	0.8	0.875	0.835821	32	Festuca rubra L. var. rubra
334	0.9375	0.882353	0.909091	17	Malus tschonoskii (Maxim.) C.K.Schneid.
335	0.6	0.6	0.6	10	Setaria x pycnocoma (Steud.) Henrard
336	0.909091	1	0.952381	30	Xanthium orientale L. subsp. orientale
337	1	0.981982	0.990909	111	Woodwardia japonica (L.f.) J.Sm.
338	0.944444	0.957746	0.951049	71	Parasenecio nikomontanus (Matsum.) H.Koyama
339	0.857143	1	0.923077	30	Viburnum furcatum Blume ex Maxim.
340	0.880952	0.880952	0.880952	42	Vincetoxicum aristolochioides (Miq.) Franch. et Sav.
341	0.9	0.857143	0.878049	21	Athyrium x tokashikii Sa.Kurata
342	1	0.916667	0.956522	12	Trichosanthes laceribractea Hayata
343	0.923077	1	0.96	24	Veronica anagallis-aquatica L.
344	0.984314	0.996032	0.990138	252	Plagiogyria euphlebia (Kunze) Mett.
345	0.8	0.666667	0.727273	30	Salix futura Seemen
346	0.9	0.818182	0.857143	11	Blumea conspicua Hayata
347	0.785714	1	0.88	22	Polystichum tsus-simense (Hook.) J.Sm. var. mayebarae (Tagawa) Sa.Kurata
348	0.909091	0.833333	0.869565	12	Carex rugulosa K_k.
349	0.911765	0.939394	0.925373	33	Panicum dichotomiflorum Michx.
350	0.953488	0.97619	0.964706	126	Dryopteris dickinsii (Franch. et Sav.) C.Chr.
351	0.88	1	0.93617	22	Micropolypodium okuboi (Yatabe) Hayata
352	0.833333	0.588235	0.689655	17	Berchemia racemosa var. magna
353	1	0.928571	0.962963	14	Thelypteris liukiuensis (Christ ex Matsum.) K.Iwats.
354	0.985915	0.972222	0.979021	72	Hymenophyllum badium Hook. et Grev.
355	0.923077	0.923077	0.923077	13	Euonymus alatus (Thunb.) Siebold var. rotundatus (Makino) H.Hara
356	1	0.866667	0.928571	15	Rhododendron trinerve Franch. ex H.Boissieu
357	0.857143	0.545455	0.666667	11	Microstegium ciliatum (Trin.) A.Camus
358	0.9	0.964286	0.931034	56	Athyrium x multifidum Rosenst.
359	0.916667	1	0.956522	11	Pellionia radicans (Siebold et Zucc.) Wedd. var. radicans
360	0.909091	0.909091	0.909091	11	Ilex warburgii Loes.
361	0.916667	0.916667	0.916667	12	Breynia officinalis Hemsl.
362	0.8125	0.866667	0.83871	15	Chrysanthemum crassum (Kitam.) Kitam.
363	0.916667	1	0.956522	11	Psychotria boninensis Nakai
364	0.777778	0.933333	0.848485	15	Abies mariesii Mast.
365	0.842105	0.941176	0.888889	17	Scleria terrestris (L.) Fassett
366	1	0.941176	0.969697	34	Ixeris japonica (Burm.f.) Nakai
367	0.862745	0.93617	0.897959	47	Poa trivialis L.
368	1	1	1	13	Nicandra physalodes (L.) Gaertn.
369	0.942308	0.890909	0.915888	110	Viola kusanoana Makino
370	0.630435	0.966667	0.763158	30	Salix pierotii Miq.
371	1	0.95	0.974359	20	Hydrocotyle ramiflora Maxim.
372	1	1	1	13	Mitella japonica Maxim.
373	0.764706	0.590909	0.666667	22	Abelia tetrasepala (Koidz.) H.Hara et S.Kuros.
374	0.933333	0.933333	0.933333	15	Celastrus stephanotidifolius (Makino) Makino
375	0.928571	1	0.962963	13	Carex autumnalis Ohwi
376	0.941176	0.927536	0.934307	69	Polygonatum macranthum (Maxim.) Koidz.
377	1	1	1	43	Euphorbia nutans Lag.
378	0.846154	1	0.916667	11	Eleocharis mamillata H.Lindb. var. cyclocarpa Kitag.
379	0.971429	0.918919	0.944444	37	Muhlenbergia huegelii Trin.
380	0.818182	0.818182	0.818182	11	Persicaria viscofera (Makino) H.Gross var. robusta (Makino) Hiyama
381	0.979058	0.984211	0.981627	190	Botrychium japonicum (Prantl) Underw.
382	0.7	0.823529	0.756757	17	Hibiscus tiliaceus L.
383	1	0.923077	0.96	13	Lysimachia mauritiana Lam. var. rubida (Koidz.) T.Yamaz.
384	0.941176	1	0.969697	32	Pinellia tripartita (Blume) Schott
385	1	0.928571	0.962963	14	Pterostyrax hispidus Siebold et Zucc.
386	0.846154	0.846154	0.846154	13	Ligustrum ovalifolium Hassk.
387	0.941176	1	0.969697	16	Aristolochia kaempferi Willd.
388	0.966667	1	0.983051	29	Viola brevistipulata (Franch. et Sav.) W.Becker subsp. brevistipulata var. brevistipulata
389	1	0.904762	0.95	21	Elaeagnus macrophylla Thunb.
390	0.959459	1	0.97931	71	Plantago asiatica L.
391	0.642857	0.75	0.692308	12	Sasa megalophylla Makino et Uchida
392	1	0.875	0.933333	24	Callicarpa subpubescens Hook. et Arn.
393	0.923077	0.923077	0.923077	13	Cimicifuga japonica (Thunb.) Spreng.
394	1	0.970588	0.985075	102	Thelypteris quelpaertensis (Christ) Ching
395	1	0.857143	0.923077	14	Melicope grisea (Planch.) T.G.Hartley var. grisea
396	0.883721	1	0.938272	38	Ophiopogon planiscapus Nakai
397	0.94697	0.899281	0.922509	139	Cardamine scutata Thunb.
398	0.923077	1	0.96	12	Hydrocotyle javanica Thunb.
399	0.93578	0.980769	0.957746	104	Pteris terminalis Wall. ex J.Agardh var. fauriei (Christ) Ebihara et Nakato
400	0.996372	0.989196	0.992771	833	Pteris cretica L.
401	0.958333	0.945205	0.951724	146	Pteris terminalis Wall. ex J.Agardh var. terminalis
402	0.857143	0.882353	0.869565	34	Galium pseudoasprellum Makino
403	0.923077	1	0.96	24	Tilia maximowicziana Shiras.
404	1	0.923077	0.96	13	Urena lobata L. subsp. lobata
405	0.857143	0.923077	0.888889	26	Diplazium hayatamae N.Ohta et M.Takamiya
406	1	0.928571	0.962963	14	Osmunda x intermedia (Honda) Sugim.
407	0.821429	0.978723	0.893204	47	Alnus sieboldiana Matsum.
408	0.875	0.875	0.875	24	Rubus croceacanthus H.L_v.
409	1	0.973684	0.986667	38	Siphonostegia laeta S.Moore
410	0.9	0.857143	0.878049	42	Calamagrostis x grandiseta Takeda
411	0.533333	0.8	0.64	10	Miscanthus intermedius (Honda) Honda
412	0.84	1	0.913043	21	Scrophularia kakudensis Franch.
413	0.969231	0.984375	0.976744	192	Deparia okuboana (Makino) M.Kato
414	0.967742	0.952381	0.96	63	Deparia unifurcata (Baker) M.Kato
415	1	1	1	17	Lonicera tschonoskii Maxim.
416	0.985915	1	0.992908	70	Monachosorum x flagellare (Maxim. ex Makino) Hayata
417	1	0.916667	0.956522	12	Bolbitis heteroclita (C.Presl) Ching
418	0.977695	0.949458	0.96337	277	Dryopteris hondoensis Koidz.
419	0.932203	0.982143	0.956522	56	Deparia conilii (Franch. et Sav.) M.Kato x D. japonica (Thunb.) M.Kato
420	0.692308	0.692308	0.692308	13	Viburnum wrightii Miq. var. stipellatum Nakai
421	0.892857	1	0.943396	25	Callicarpa japonica Thunb. var. luxurians Rehder
422	0.976471	1	0.988095	83	Deparia pterorachis (Christ) M.Kato
423	0.955056	0.894737	0.923913	95	Acer amoenum Carri_re var. amoenum
424	0.866667	1	0.928571	13	Miricacalia makinoana (Yatabe) Kitam.
425	0.941176	0.888889	0.914286	18	Platanthera sachalinensis F.Schmidt
426	0.666667	0.666667	0.666667	15	Cerasus sargentii (Rehder) H.Ohba var. sargentii
427	1	1	1	30	Stellaria monosperma Buch.-Ham. ex D.Don var. japonica Maxim.
428	0.7	0.5	0.583333	14	Cynoglossum furcatum Wall. var. villosulum (Nakai) Riedl
429	1	0.933333	0.965517	15	Eleutherococcus spinosus (L.f.) S.Y.Hu var. japonicus (Franch. et Sav.) H.Ohba
430	0.947368	0.947368	0.947368	19	Tephroseris integrifolia (L.) Holub subsp. kirilowii (Turcz. ex DC.) B.Nord.
431	1	1	1	13	Scutellaria brachyspica Nakai et H.Hara
432	0.935484	1	0.966667	29	Lysimachia clethroides Duby
433	1	1	1	17	Salsola komarovii Iljin
434	0.625	0.454545	0.526316	11	Machilus boninensis Koidz.
435	0.888889	0.727273	0.8	11	Gardenia boninensis (Nakai) Tuyama ex Toyoda
436	0.909091	0.909091	0.909091	11	Pteris boninensis H.Ohba
437	1	1	1	10	Psychotria homalosperma A.Gray
438	1	0.75	0.857143	16	Cinnamomum pseudopedunculatum Hayata
439	0.9	0.818182	0.857143	11	Magnolia compressa Maxim.
440	0.95	1	0.974359	19	Acer ukurunduense Trautv. et C.A.Mey.
441	1	0.95082	0.97479	61	Cymbopogon tortilis (J.Presl) A.Camus var. goeringii (Steud.) Hand.-Mazz.
442	0.777778	0.583333	0.666667	24	Pleioblastus argenteostriatus (Regel) Nakai 'Okina'
443	0.888889	0.8	0.842105	10	Ligustrum liukiuense Koidz.
444	1	1	1	25	Microsorum scolopendria (Burm.f.) Copel.
445	1	1	1	17	Bolbitis appendiculata (Willd.) K.Iwats.
446	0.916667	0.916667	0.916667	12	Carex ischnostachya Steud. var. fastigiata T.Koyama
447	0.9	0.818182	0.857143	11	Strobilanthes tashiroi Hayata
448	0.882353	0.9375	0.909091	16	Trachelospermum asiaticum (Siebold et Zucc.) Nakai var. liukiuense (Hatus.) Hatus.
449	1	0.954545	0.976744	22	Ainsliaea macroclinidioides Hayata var. okinawensis (Hayata) Kitam.
450	1	0.925926	0.961538	27	Miscanthus sacchariflorus (Maxim.) Benth. et Hook.f. ex Franch.
451	1	0.941176	0.969697	17	Hygrophila lancea (Thunb.) Miq.
452	0.935484	0.805556	0.865672	36	Galium trifloriforme Kom.
453	1	0.833333	0.909091	12	Cerasus apetala (Siebold et Zucc.) Masam. et S.Suzuki var. pilosa (Koidz.) H.Ohba
454	0.952381	0.9375	0.944882	64	Carex foliosissima F.Schmidt var. foliosissima
455	0.886792	0.886792	0.886792	53	Dryopteris uniformis (Makino) Makino
456	1	1	1	19	Ainsliaea acerifolia Sch.Bip. var. subapoda Nakai
457	0.8	1	0.888889	12	Cardamine kiusiana H.Hara
458	0.928571	1	0.962963	13	Athyrium alpestre (Hoppe) Clairv. subsp. americanum (Butters) Lellinger
459	0.769231	0.833333	0.8	12	Inula britannica L. subsp. japonica (Thunb.) Kitam.
460	1	0.913043	0.954545	23	Atractylodes japonica Koidz. ex Kitam.
461	0.983871	1	0.99187	122	Struthiopteris amabilis (Makino) Ching
462	0.993485	0.987055	0.99026	618	Dryopteris crassirhizoma Nakai
463	0.913043	0.954545	0.933333	22	Polypodium fauriei Christ
464	0.833333	0.909091	0.869565	11	Inula ciliaris (Miq.) Maxim. var. glandulosa Kitam.
465	0.881356	0.945455	0.912281	55	Carex otaruensis Franch.
466	1	0.928571	0.962963	14	Oxalis dillenii Jacq.
467	0.915663	0.974359	0.944099	78	Hypericum erectum Thunb.
468	0.983871	0.953125	0.968254	64	Patrinia villosa (Thunb.) Juss.
469	1	1	1	16	Arachniodes yoshinagae (Makino) Ching
470	0.942857	0.942857	0.942857	35	Viburnum phlebotrichum Siebold et Zucc.
471	0.972222	0.972222	0.972222	36	Artemisia japonica Thunb.
472	0.923077	1	0.96	12	Lamium album L. var. barbatum (Siebold et Zucc.) Franch. et Sav.
473	0.7	0.933333	0.8	15	Cirsium nipponense (Nakai) Koidz.
474	0.926829	0.883721	0.904762	43	Lolium arundinaceum (Schreb.) Darbysh.
475	0.984211	0.958974	0.971429	195	Arachniodes chinensis (Rosenst.) Ching
476	1	0.882353	0.9375	17	Cyperus pilosus Vahl
477	1	1	1	34	Selaginella doederleinii Hieron.
478	0.925926	0.961538	0.943396	26	Juglans mandshurica Maxim. var. sachalinensis (Komatsu) Kitam.
479	0.866667	0.928571	0.896552	14	Zoysia macrostachya Franch. et Sav.
480	1	0.875	0.933333	16	Filipendula camtschatica (Pall.) Maxim.
481	0.958333	0.92	0.938776	25	Carex dickinsii Franch. et Sav.
482	1	0.928571	0.962963	14	Osmunda claytoniana L.
483	0.920635	0.920635	0.920635	63	Youngia japonica (L.) DC.
484	0.846154	0.916667	0.88	24	Dioscorea tokoro Makino
485	0.956522	0.916667	0.93617	24	Deyeuxia gigas (Takeda) Ohwi
486	0.826087	0.863636	0.844444	22	Sonchus asper (L.) Hill
487	0.947368	0.947368	0.947368	19	Gastrodia elata Blume
488	0.947368	0.935065	0.941176	77	Diplazium nipponicum Tagawa
489	0.972036	0.992009	0.981921	876	Cyrtomium falcatum (L.f.) C.Presl subsp. falcatum
490	0.815789	0.861111	0.837838	36	Cynoglossum asperrimum Nakai var. tosaense (Nakai) H.Hara
491	0.8	0.875	0.835821	32	Salix udensis Trautv. et C.A.Mey.
492	0.875	0.933333	0.903226	30	Eleusine indica (L.) Gaertn.
493	0.833333	0.833333	0.833333	18	Potamogeton natans L.
494	0.947368	1	0.972973	36	Potentilla kleiniana Wight et Arn. subsp. anemonifolia (Lehm.) Murata
495	0.970149	1	0.984848	65	Patrinia scabiosifolia Link
496	0.85	0.962264	0.902655	53	Sagittaria trifolia L.
497	0.956522	0.956522	0.956522	23	Oxytropis japonica Maxim. var. japonica
498	0.896552	0.896552	0.896552	29	Synurus pungens (Franch. et Sav.) Kitam.
499	1	0.857143	0.923077	14	Gentiana makinoi Kusn.
500	0.882353	1	0.9375	15	Pertya trilobata (Makino) Makino
501	1	0.875	0.933333	16	Nasturtium officinale R.Br.
502	0.870968	0.870968	0.870968	31	Cerastium glomeratum Thuill.
503	1	1	1	14	Polystichum lepidocaulon (Hook.) J.Sm.
504	0.9	0.9	0.9	10	Polystichum x ongataense Sa.Kurata
505	0.9375	0.9375	0.9375	16	Rhododendron weyrichii Maxim.
506	1	1	1	11	Ligularia kaialpina Kitam.
507	0.916667	0.733333	0.814815	15	Glechoma hederacea L. subsp. grandis (A.Gray) H.Hara
508	0.846154	1	0.916667	11	Glochidion zeylanicum (Gaertn.) A.Juss. var. zeylanicum
509	0.943662	0.985294	0.964029	68	Epipactis thunbergii A.Gray
510	0.923077	0.972973	0.947368	37	Dendropanax trifidus (Thunb.) Makino ex H.Hara
511	0.870968	0.9	0.885246	30	Litsea coreana H.L_v.
512	0.883721	1	0.938272	38	Carex dispalata Boott
513	0.944444	0.894737	0.918919	19	Quercus dentata Thunb.
514	1	0.958333	0.978723	24	Pertya robusta (Maxim.) Makino
515	0.818182	0.818182	0.818182	11	Acer diabolicum Blume ex K.Koch
516	0.875	0.636364	0.736842	11	Broussonetia papyrifera (L.) L'H_r. ex Vent.
517	0.970588	0.942857	0.956522	35	Vicia tetrasperma (L.) Schreb.
518	0.865854	0.922078	0.893082	77	Cerasus leveilleana (Koehne) H.Ohba
519	1	0.818182	0.9	11	Beckmannia syzigachne (Steud.) Fernald
520	1	0.941176	0.969697	17	Inula salicina L. var. asiatica Kitam.
521	0.929825	0.963636	0.946429	55	Eragrostis ferruginea (Thunb.) P.Beauv.
522	0.895833	0.934783	0.914894	46	Polystichum makinoi (Tagawa) Tagawa
523	1	0.923077	0.96	13	Erythronium japonicum Decne.
524	0.966102	0.95	0.957983	60	Oxalis corniculata L.
525	0.993789	0.993789	0.993789	161	Selaginella involvens (Sw.) Spring
526	0.909091	0.909091	0.909091	11	Ageratum conyzoides L.
527	0.944444	1	0.971429	85	Ctenitis subglandulosa (Hance) Ching
528	1	0.866667	0.928571	15	Cercidiphyllum japonicum Siebold et Zucc. ex Hoffm. et Schult.
529	0.969697	1	0.984615	32	Nanocnide japonica Blume
530	0.972222	1	0.985915	35	Lindera erythrocarpa Makino
531	0.981481	0.963636	0.972477	55	Thesium chinense Turcz.
532	0.916667	0.846154	0.88	13	Humulus scandens (Lour.) Merr.
533	0.958333	0.92	0.938776	25	Photinia glabra (Thunb.) Maxim.
534	1	0.9375	0.967742	16	Arachniodes rhomboidea (Wall. ex C.Presl) Ching
535	0.999225	0.998451	0.998838	1291	Lygodium japonicum (Thunb.) Sw.
536	1	0.947368	0.972973	38	Parasenecio adenostyloides (Franch. et Sav. ex Maxim.) H.Koyama
537	0.927083	0.988889	0.956989	90	Trisetum bifidum (Thunb.) Ohwi
538	0.914286	0.820513	0.864865	39	Deyeuxia fauriei (Hack.) Ohwi
539	1	0.923077	0.96	13	Valeriana fauriei Briq.
540	1	0.935484	0.966667	31	Spuriopimpinella calycina (Maxim.) Kitag.
541	0.982906	0.991379	0.987124	116	Pourthiaea villosa (Thunb.) Decne. var. villosa
542	1	0.944444	0.971429	18	Asplenium oligophlebium Baker
543	0.857143	0.947368	0.9	19	Isodon umbrosus (Maxim.) H.Hara var. leucanthus (Murai) K.Asano f. kameba (Okuyama ex Ohwi) K.Asano
544	1	1	1	15	Dactylis glomerata L.
545	0.938776	0.978723	0.958333	94	Elymus tsukushiensis Honda var. transiens (Hack.) Osada
546	0.918919	0.871795	0.894737	39	Ischaemum aristatum L. var. crassipes (Steud.) Yonek.
547	0.792453	0.976744	0.875	43	Cyperus microiria Steud.
548	0.981763	0.98626	0.984006	655	Athyrium clivicola Tagawa
549	0.866667	0.8125	0.83871	16	Polystichum microchlamys (Christ) Matsum.
550	0.961538	0.974026	0.967742	77	Pleurosoriopsis makinoi (Maxim. ex Makino) Fomin
551	0.772727	1	0.871795	17	Acer tataricum L. subsp. aidzuense (Franch.) P.C.de Jong
552	0.923077	1	0.96	12	Brassica juncea (L.) Czern.
553	0.95	1	0.974359	19	Trichosanthes cucumeroides (Ser.) Maxim. ex Franch. et Sav.
554	0.9375	0.833333	0.882353	18	Smilax insularis T.C.Hsu et S.W.Chung
555	1	1	1	14	Zanthoxylum ailanthoides Siebold et Zucc. var. ailanthoides
556	1	1	1	42	Corchoropsis crenata Siebold et Zucc.
557	1	0.96875	0.984127	32	Avena fatua L.
558	0.9	0.818182	0.857143	11	Ardisia crispa (Thunb.) A.DC.
559	1	0.933333	0.965517	15	Athyrium x purpureipes Sa.Kurata
560	1	1	1	21	Athyrium spinulosum (Maxim.) Milde
561	0.972222	0.945946	0.958904	37	Boehmeria nivea (L.) Gaudich. var. concolor Makino f. nipononivea (Koidz.) Kitam. ex H.Ohba
562	0.8125	0.928571	0.866667	14	Dimeria ornithopoda Trin. var. tenera (Trin.) Hack.
563	0.878788	0.805556	0.84058	36	Miscanthus tinctorius (Steud.) Hack.
564	0.947368	0.857143	0.9	21	Miscanthus oligostachyus Stapf
565	0.88	0.88	0.88	25	Carex omiana Franch. et Sav. var. monticola Ohwi
566	0.888889	0.8	0.842105	10	Lespedeza cyrtobotrya Miq. f. kawachiana (Nakai) Hatus.
567	0.965517	0.965517	0.965517	29	Veronica undulata Wall.
568	0.923077	0.923077	0.923077	13	Ruppia maritima L.
569	1	0.916667	0.956522	12	Agastache rugosa (Fisch. et C.A.Mey.) Kuntze
570	0.75	0.62069	0.679245	29	Salix miyabeana Seemen subsp. gymnolepis (H.L_v. et Vaniot) H.Ohashi et Yonek.
571	1	0.964286	0.981818	28	Chamaecrista nomame (Makino) H.Ohashi
572	0.958333	0.978723	0.968421	47	Cyperus sanguinolentus Vahl
573	0.967213	0.983333	0.975207	60	Carex incisa Boott
574	0.984375	1	0.992126	63	Dianthus superbus L. var. longicalycinus (Maxim.) F.N.Williams
575	0.866667	0.928571	0.896552	28	Anaphalis margaritacea (L.) Benth. et Hook.f. var. yedoensis (Franch. et Sav.) Ohwi
576	1	1	1	17	Alnus serrulatoides Callier
577	0.941176	1	0.969697	16	Galium verum L.
578	1	0.977273	0.988506	44	Artemisia capillaris Thunb.
579	0.888889	0.8	0.842105	10	Asarum nipponicum F.Maek. var. nipponicum
580	0.980769	0.962264	0.971429	53	Schoenoplectiella triangulata (Roxb.) J.Jung et H.K.Choi var. triangulata
581	0.960784	1	0.98	49	Glochidion obovatum Siebold et Zucc.
582	1	0.9375	0.967742	48	Taraxacum japonicum Koidz.
583	1	1	1	13	Crepidomanes thysanostomum (Makino) Ebihara et K.Iwats.
584	0.962963	0.881356	0.920354	59	Carex morrowii Boott
585	0.545455	0.923077	0.685714	13	Taraxacum platycarpum Dahlst. var. platycarpum
586	0.727273	0.8	0.761905	10	Aster yomena (Kitam.) Honda var. dentatus (Kitam.) H.Hara
587	1	0.916667	0.956522	12	Viburnum opulus L. var. sargentii (Koehne) Takeda
588	0.888889	0.923077	0.90566	26	Metaplexis japonica (Thunb.) Makino
589	1	1	1	18	Nymphoides indica (L.) Kuntze
590	0.846154	0.916667	0.88	12	Hydrangea macrophylla (Thunb.) Ser. f. normalis (E.H.Wilson) H.Hara
591	0.958333	0.766667	0.851852	30	Hydrangea scandens (L.f.) Ser.
592	0.909091	1	0.952381	10	Ficus microcarpa L.f.
593	0.953488	0.87234	0.911111	47	Viburnum dilatatum Thunb.
594	0.8	1	0.888889	24	Carpesium divaricatum Siebold et Zucc. var. divaricatum
595	0.944444	0.944444	0.944444	18	Diplomorpha sikokiana (Franch. et Sav.) Honda
596	1	0.941176	0.969697	17	Rotala indica (Willd.) Koehne
597	0.97561	0.97561	0.97561	41	Trichosanthes kirilowii Maxim. var. japonica (Miq.) Kitam.
598	0.866667	1	0.928571	26	Platycodon grandiflorus (Jacq.) A.DC.
599	1	1	1	12	Dianella ensifolia (L.) DC.
600	0.97561	0.952381	0.963855	42	Anemone pseudoaltaica H.Hara
601	1	1	1	11	Chrysanthemum seticuspe (Maxim.) Hand.-Mazz. f. boreale (Makino) H.Ohashi et Yonek.
602	0.857143	0.5	0.631579	12	Dioscorea septemloba Thunb. var. septemloba
603	1	1	1	33	Synurus palmatopinnatifidus (Makino) Kitam. var. palmatopinnatifidus
604	0.986301	0.923077	0.953642	78	Galium kikumugura Ohwi
605	1	1	1	41	Limnophila sessiliflora (Vahl) Blume
606	0.90625	0.966667	0.935484	30	Corydalis heterocarpa Siebold et Zucc. var. japonica (Franch. et Sav.) Ohwi
607	0.933333	1	0.965517	14	Arisaema kishidae Makino ex Nakai
608	0.993435	0.976344	0.984816	465	Plagiogyria japonica Nakai
609	1	0.95	0.974359	40	Potentilla fragarioides L. var. major Maxim.
610	0.916667	0.916667	0.916667	12	Marsdenia tomentosa C.Morren et Decne.
611	1	0.9375	0.967742	16	Leptatherum japonicum Franch. et Sav. var. boreale (Ohwi) Ibaragi et Yonek.
612	0.941176	1	0.969697	16	Ludwigia octovalvis (Jacq.) P.H.Raven
613	1	0.944444	0.971429	18	Wollastonia biflora (L.) DC.
614	1	0.941176	0.969697	17	Ainsliaea apiculata Sch.Bip.
615	1	0.863636	0.926829	66	Bromus remotiflorus (Steud.) Ohwi
616	1	0.952381	0.97561	21	Lycoris sanguinea Maxim. var. sanguinea
617	0.921348	0.953488	0.937143	86	Ranunculus silerifolius H.L_v. var. glaber (H.Boissieu) Tamura
618	0.971429	0.957746	0.964539	71	Justicia procumbens L. var. leucantha Honda f. japonica (Thunb.) H.Hara
619	0.809524	0.871795	0.839506	39	Salix vulpina Andersson subsp. vulpina
620	0.971429	0.918919	0.944444	37	Impatiens noli-tangere L.
621	0.959184	0.959184	0.959184	49	Hedera rhombea (Miq.) Bean
622	1	0.976744	0.988235	43	Galium kinuta Nakai et H.Hara
623	1	0.8	0.888889	10	Dryopteris kinokuniensis Sa.Kurata
624	0.913043	0.913043	0.913043	23	Diplazium donianum (Mett.) Tardieu var. donianum
625	0.916667	0.942857	0.929577	70	Lespedeza buergeri Miq.
626	0.846154	1	0.916667	11	Phellodendron amurense Rupr. var. amurense
627	0.943396	0.943396	0.943396	53	Salvia nipponica Miq.
628	1	0.909091	0.952381	11	Weigela maximowiczii (S.Moore) Rehder
629	1	1	1	15	Linum medium (Planch.) Britton
630	0.915385	0.937008	0.92607	127	Stachyurus praecox Siebold et Zucc.
631	0.9375	0.75	0.833333	20	Pellionia scabra Benth.
632	0.916667	0.897959	0.907216	49	Trigonotis peduncularis (Trevir.) F.B.Forbes et Hemsl.
633	0.92	0.958333	0.938776	24	Hymenophyllum oligosorum Makino
634	0.931034	0.931034	0.931034	29	Dryopteris maximowicziana (Miq.) C.Chr.
635	0.997494	0.986369	0.9919	807	Diplazium squamigerum (Mett.) C.Hope
636	0.926829	0.974359	0.95	39	Ajuga decumbens Thunb.
637	0.882353	0.833333	0.857143	18	Phedimus aizoon (L.) 't Hart var. floribundus (Nakai) H.Ohba
638	0.885246	0.964286	0.923077	56	Setaria glauca (L.) P.Beauv. var. pallidefusca (Schumach.) T.Koyama
639	0.928571	1	0.962963	13	Corydalis papilligera Ohwi
640	0.971429	0.971429	0.971429	35	Carex persistens Ohwi
641	0.925	1	0.961039	37	Cerasus incisa (Thunb.) Loisel. var. kinkiensis (Koidz.) H.Ohba
642	1	0.833333	0.909091	12	Lonicera morrowii A.Gray
643	1	0.884615	0.938776	26	Narthecium asiaticum Maxim.
644	0.814815	0.956522	0.88	23	Sida rhombifolia L. subsp. rhombifolia
645	0.947368	0.9	0.923077	20	Carex pyrenaica Wahlenb. var. altior K_k.
646	0.928571	1	0.962963	13	Trollius hondoensis Nakai
647	0.934211	0.934211	0.934211	76	Agrimonia pilosa Ledeb. var. japonica (Miq.) Nakai
648	0.9	0.931034	0.915254	29	Cephalanthera falcata (Thunb.) Blume
649	1	0.954545	0.976744	22	Patrinia triloba (Miq.) Miq. var. palmata (Maxim.) H.Hara
650	0.961538	0.892857	0.925926	28	Rumex japonicus Houtt.
651	0.903226	0.933333	0.918033	30	Cynodon dactylon (L.) Pers. var. dactylon
652	0.84	0.84	0.84	25	Tarenna kotoensis (Hayata) Kaneh. et Sasaki var. gyokushinkwa (Ohwi) Masam.
653	1	0.866667	0.928571	45	Hydrangea bifida (Maxim.) Y.De Smet et Granados
654	1	0.923077	0.96	26	Cephalanthera erecta (Thunb.) Blume
655	0.892857	0.78125	0.833333	32	Monotropastrum humile (D.Don) H.Hara
656	0.82	0.931818	0.87234	44	Monotropa uniflora L.
657	0.875	0.875	0.875	16	Vaccinium wrightii A.Gray
658	0.96	1	0.979592	48	Veronicastrum japonicum (Nakai) T.Yamaz. var. japonicum
659	0.777778	0.636364	0.7	11	Cyperus compressus L.
660	0.941176	0.888889	0.914286	18	Lycium chinense Mill.
661	0.959184	0.989474	0.974093	95	Hydrangea alternifolia Siebold
662	0.952381	0.833333	0.888889	24	Juncus tenuis Willd.
663	0.921053	0.972222	0.945946	36	Rubus hirsutus Thunb.
664	0.944444	0.85	0.894737	20	Clerodendrum trichotomum Thunb. var. trichotomum
665	0.923077	1	0.96	12	Asparagus cochinchinensis (Lour.) Merr.
666	0.864407	0.962264	0.910714	53	Carex rugata Ohwi
667	0.993088	0.996532	0.994807	865	Matteuccia struthiopteris (L.) Tod.
668	0.923077	1	0.96	12	Scaevola taccada (Gaertn.) Roxb.
669	1	1	1	34	Aeschynomene indica L.
670	0.974359	1	0.987013	38	Chelidonium majus L. subsp. asiaticum H.Hara
671	1	0.928571	0.962963	14	Vicia cracca L.
672	1	0.9375	0.967742	16	Chaenomeles japonica (Thunb.) Lindl. ex Spach
673	0.975	1	0.987342	39	Clematis stans Siebold et Zucc.
674	0.9375	1	0.967742	15	Ainsliaea uniflora Sch.Bip.
675	0.934783	0.955556	0.945055	45	Phalaris arundinacea L.
676	0.954545	1	0.976744	21	Lysimachia vulgaris L. subsp. davurica (Ledeb.) Tatew.
677	1	0.997628	0.998812	843	Adiantum pedatum L.
678	0.941176	0.979592	0.96	49	Microlepia x bipinnata (Makino) Y.Shimura
679	1	0.8	0.888889	10	Xylosma congesta (Lour.) Merr.
680	1	0.954545	0.976744	44	Pueraria lobata (Willd.) Ohwi subsp. lobata
681	0.96	0.96	0.96	25	Gardenia jasminoides Ellis
682	0.947368	1	0.972973	18	Monochasma sheareri (S.Moore) Maxim.
683	0.944444	0.85	0.894737	20	Quercus acutissima Carruth.
684	0.714286	0.416667	0.526316	12	Sasa senanensis (Franch. et Sav.) Rehder
685	0.916667	0.956522	0.93617	46	Rubus crataegifolius Bunge
686	0.6875	0.785714	0.733333	14	Sasa veitchii (Carri_re) Rehder var. veitchii
687	1	0.981651	0.990741	109	Carpinus japonica Blume
688	1	0.944444	0.971429	18	Verbena officinalis L.
689	1	0.923077	0.96	13	Sphagneticola calendulacea (L.) Pruski
690	0.954545	0.893617	0.923077	47	Cornus macrophylla Wall.
691	0.927711	0.974684	0.950617	79	Berchemia racemosa Siebold et Zucc.
692	0.844444	0.95	0.894118	40	Dryopteris lacera (Thunb.) Kuntze
693	0.938776	0.92	0.929293	50	Liparis kumokiri F.Maek.
694	0.98	1	0.989899	98	Asplenium ruprechtii Sa.Kurata
695	0.974227	0.994737	0.984375	190	Selaginella remotifolia Spring
696	1	0.928571	0.962963	28	Sophora flavescens Aiton
697	0.957447	0.9	0.927835	50	Castanea crenata Siebold et Zucc.
698	1	0.98	0.989899	50	Neolepisorus ensatus (Thunb.) Ching
699	0.991935	0.991935	0.991935	124	Asplenium wrightii D.C.Eaton ex Hook.
700	0.888889	0.8	0.842105	30	Clinopodium coreanum (H.L_v.) H.Hara subsp. coreanum
701	1	1	1	22	Pertya rigidula (Miq.) Makino
702	0.866667	1	0.928571	39	Galium japonicum Makino
703	0.943396	0.980392	0.961538	51	Rhamnus japonica Maxim. var. decipiens Maxim.
704	1	0.809524	0.894737	21	Carex arenicola F.Schmidt
705	0.9375	0.882353	0.909091	34	Ilex rotunda Thunb.
706	1	0.962963	0.981132	27	Symplocos kuroki Nagam.
707	1	0.944444	0.971429	18	Micranthes fusca (Maxim.) S.Akiyama et H.Ohba var. kikubuki (Ohwi) S.Akiyama et H.Ohba
708	0.966667	0.935484	0.95082	31	Eleocharis kuroguwai Ohwi
709	0.666667	0.5	0.571429	12	Agrostis nigra With.
710	0.902439	0.902439	0.902439	41	Ilex sugerokii Maxim. var. sugerokii
711	0.961538	1	0.980392	25	Hosiea japonica Makino
712	1	0.846154	0.916667	26	Tripterygium regelii Sprague et Takeda
713	0.962963	0.83871	0.896552	31	Fimbristylis diphylloides Makino
714	0.636364	0.636364	0.636364	11	Saussurea sessiliflora (Koidz.) Kitam.
715	1	0.875	0.933333	16	Symplocos prunifolia Siebold et Zucc.
716	0.972973	0.972973	0.972973	37	Isodon trichocarpus (Maxim.) Kud_
717	0.9	0.947368	0.923077	19	Cyathea podophylla (Hook.) Copel.
718	1	1	1	13	Zehneria guamensis (Merr.) Fosberg
719	0.896552	0.962963	0.928571	27	Hydrilla verticillata (L.f.) Royle
720	0.992172	0.986381	0.989268	514	Lindera umbellata Thunb. var. umbellata
721	0.909091	1	0.952381	30	Veronica miqueliana Nakai
722	1	0.921053	0.958904	38	Fatoua villosa (Thunb.) Nakai
723	0.933333	0.875	0.903226	16	Celtis boninensis Koidz.
724	0.833333	1	0.909091	10	Ipomoea pes-caprae (L.) R.Br.
725	0.5	0.7	0.583333	10	Fraxinus lanuginosa Koidz. f. lanuginosa
726	0.956522	1	0.977778	22	Vaccinium japonicum Miq. var. ciliare Matsum. ex Komatsu
727	0.823529	0.933333	0.875	15	Fallopia japonica (Houtt.) Ronse Decr. var. uzenensis (Honda) Yonek. et H.Ohashi
728	0.931034	0.84375	0.885246	32	Ischaemum anthephoroides (Steud.) Miq.
729	0.95	0.703704	0.808511	27	Ranunculus cantoniensis DC.
730	0.692308	0.818182	0.75	11	Stachyurus praecox Siebold et Zucc. f. leucotrichus (Hayashi) H.Hara
731	0.846154	1	0.916667	11	Lindera sericea (Siebold et Zucc.) Blume var. sericea
732	0.96875	0.939394	0.953846	33	Hovenia trichocarpa Chun et Tsiang var. robusta (Nakai et Y.Kimura) Y.L.Chen et P.K.Chou
733	1	0.882353	0.9375	17	Carex duvaliana Franch. et Sav.
734	1	1	1	16	Carex ciliatomarginata Nakai
735	0.9	0.9	0.9	10	Persicaria barbata (L.) H.Hara var. barbata
736	1	0.818182	0.9	11	Viburnum plicatum Thunb. var. plicatum f. glabrum (Koidz. ex Nakai) Rehder
737	1	0.615385	0.761905	13	Galium pogonanthum Franch. et Sav. f. nudiflorum (Makino) Ohwi
738	1	1	1	11	Scleromitrion angustifolium (Cham. et Schltdl.) Benth.
739	0.893617	0.954545	0.923077	44	Thelypteris parasitica (L.) Tardieu
740	0.827586	0.96	0.888889	25	Zelkova serrata (Thunb.) Makino
741	0.966667	1	0.983051	29	Hylodesmum podocarpum (DC.) H.Ohashi & R.R.Mill subsp. fallax (Schindl.) H.Ohashi & R.R.Mill
742	1	0.909091	0.952381	11	Rhododendron scabrum G.Don
743	1	0.7	0.823529	10	Hovenia dulcis Thunb.
744	0.999113	0.999113	0.999113	1127	Thelypteris decursivepinnata (H.C.Hall) Ching
745	1	1	1	15	Astragalus sinicus L.
746	1	0.971831	0.985714	71	Geranium thunbergii Siebold ex Lindl. et Paxton
747	0.901639	0.948276	0.92437	58	Boehmeria spicata (Thunb.) Thunb.
748	0.984375	1	0.992126	63	Hydrangea hirta (Thunb.) Siebold et Zucc.
749	0.967742	0.983607	0.97561	61	Cyperus haspan L. var. tuberiferus T.Koyama
750	0.875	0.583333	0.7	12	Cynanchum wilfordii (Maxim.) Hook.f.
751	0.965517	0.965517	0.965517	29	Rhynchospora fujiiana Makino
752	0.870968	0.870968	0.870968	31	Juncus prismatocarpus R.Br. subsp. leschenaultii (J.Gay ex Laharpe) Kirschner
753	0.722222	1	0.83871	13	Bolboschoenus koshevnikovii (Litv. ex Zinger) A.E.Kozhevn.
754	0.990291	0.93578	0.962264	109	Asplenium ritoense Hayata
755	0.909091	0.909091	0.909091	11	Broussonetia x kazinoki Siebold
756	0.943396	0.877193	0.909091	57	Picris hieracioides L. subsp. japonica (Thunb.) Krylov
757	1	1	1	11	Nuphar japonica DC.
758	0.913043	0.954545	0.933333	22	Anthoxanthum nitens (Weber) Y.Schouten et Veldkamp var. sachalinense (Printz) Yonek.
759	0.973684	0.948718	0.961039	39	Carex pumila Thunb.
760	0.945946	1	0.972222	35	Carex kobomugi Ohwi
761	0.9	0.878049	0.888889	41	Thelypteris triphylla (Sw.) K.Iwats.
762	0.9375	1	0.967742	30	Parasenecio maximowiczianus (Nakai et F.Maek. ex H.Hara) H.Koyama
763	0.975395	0.998201	0.986667	556	Hymenophyllum barbatum (Bosch) Baker
764	1	1	1	39	Brachyelytrum japonicum (Hack.) Hack. ex Honda
765	0.985075	0.985075	0.985075	67	Pertya scandens (Thunb.) Sch.Bip.
766	1	1	1	11	Corylopsis gotoana Makino
767	1	1	1	403	Onoclea sensibilis L. var. interrupta Maxim.
768	0.818182	1	0.9	18	Zoysia pacifica (Goudswaard) M.Hotta et Kuroki
769	0.956522	0.916667	0.93617	72	Arisaema peninsulae Nakai
770	0.8	0.666667	0.727273	12	Lapsanastrum apogonoides (Maxim.) Pak et K.Bremer
771	0.875	0.875	0.875	16	Lilium leichtlinii Hook.f. f. pseudotigrinum (Carri_re) H.Hara et Kitam.
772	1	0.983051	0.991453	59	Carex reinii Franch. et Sav.
773	0.915493	1	0.955882	65	Hydrangea luteovenosa Koidz.
774	0.88	0.956522	0.916667	23	Diplomorpha ganpi (Siebold et Zucc.) Nakai
775	0.955556	0.934783	0.945055	46	Orixa japonica Thunb.
776	0.941176	1	0.969697	16	Euonymus carnosus Hemsl.
777	0.882353	0.978261	0.927835	92	Diplazium virescens Kunze
778	1	1	1	30	Empusa nervosa (Thunb.) T.C.Hsu
779	0.971429	1	0.985507	34	Oreorchis patens (Lindl.) Lindl.
780	0.904762	0.95	0.926829	40	Hypericum laxum (Blume) Koidz.
781	0.948718	0.925	0.936709	40	Hymenophyllum wrightii Bosch
782	1	0.8	0.888889	25	Vaccinium vitis-idaea L.
783	1	1	1	34	Neillia incisa (Thunb.) S.H.Oh
784	0.980769	0.85	0.910714	60	Cyperus iria L.
785	0.866667	0.906977	0.886364	43	Carex brunnea Thunb.
786	0.833333	0.810811	0.821918	37	Salix dolichostyla Seemen subsp. serissifolia (Kimura) H.Ohashi et H.Nakai
787	0.956522	0.916667	0.93617	48	Chengiopanax sciadophylloides (Franch. et Sav.) C.B.Shang et J.Y.Huang
788	0.931034	0.964286	0.947368	28	Phtheirospermum japonicum (Thunb.) Kanitz
789	1	0.909091	0.952381	11	Filipendula auriculata (Ohwi) Kitam.
790	0.998314	0.999156	0.998735	1185	Dicranopteris pedata (Houtt.) Nakaike
791	0.894737	0.894737	0.894737	19	Carex stenostachys Franch. et Sav. var. cuneata (Ohwi) Ohwi et T.Koyama
792	0.947368	0.947368	0.947368	38	Daphne kiusiana Miq.
793	0.888889	0.941176	0.914286	17	Lycopus ramosissimus (Makino) Makino var. ramosissimus
794	0.9	0.75	0.818182	12	Bidens pilosa L. var. minor (Blume) Sherff
795	0.962963	0.962963	0.962963	27	Scleria parvula Steud.
796	0.921875	0.983333	0.951613	60	Carex parciflora Boott var. macroglossa (Franch. et Sav.) Ohwi
797	0.85	1	0.918919	17	Huperzia selago (L.) Bernh. ex Schrank et C.F.P.Mart.
798	0.928571	0.962963	0.945455	27	Eragrostis minor Host
799	0.828571	0.783784	0.805556	37	Viola japonica Langsd. ex DC.
800	0.714286	0.769231	0.740741	13	Bidens pilosa L. var. pilosa
801	0.964286	0.9	0.931034	30	Viola grypoceras A.Gray var. exilis (Miq.) Nakai
802	1	0.995868	0.99793	242	Asplenium scolopendrium L. subsp. japonicum (Kom.) Rasbach, Reichst. et Viane
803	0.964286	0.771429	0.857143	35	Carex doenitzii Boeck.
804	0.978723	1	0.989247	92	Mitella pauciflora Rosend.
805	0.8	0.727273	0.761905	44	Abelia serrata Siebold et Zucc.
806	0.942308	0.859649	0.899083	57	Setaria pallide-fusca
807	1	1	1	18	Monochoria vaginalis (Burm.f.) C.Presl ex Kunth
808	0.92	0.938776	0.929293	49	Lysimachia japonica Thunb.
809	0.93578	0.927273	0.931507	110	Quercus serrata Murray
810	0.97619	0.97619	0.97619	42	Euphorbia maculata L.
811	0.868852	0.828125	0.848	64	Agrostis gigantea Roth
812	0.820513	0.888889	0.853333	36	Vandenboschia x stenosiphon (Christ) Copel.
813	0.925373	0.984127	0.953846	63	Acer sieboldianum Miq.
814	1	1	1	11	Styrax shiraianus Makino
815	0.84375	0.964286	0.9	28	Stellaria media (L.) Vill.
816	0.994382	0.977901	0.986072	181	Thelypteris angustifrons (Miq.) Ching
817	1	0.933333	0.965517	15	Veratrum stamineum Maxim.
818	0.947368	0.947368	0.947368	19	Hosta sieboldii (Paxton) J.W.Ingram var. sieboldii f. spathulata (Miq.) W.G.Schmid
819	1	0.818182	0.9	11	Thelypteris taiwanensis (C.Chr.) K.Iwats.
820	0.8	1	0.888889	12	Calamagrostis adpressiramea Ohwi
821	0.965909	0.988372	0.977011	172	Dennstaedtia zeylanica (Sw.) Zink ex Fraser-Jenk. et Kandel
822	0.942857	0.891892	0.916667	37	Pyrola alpina Andres
823	0.984772	0.989796	0.987277	196	Arachniodes sporadosora (Kunze) Nakaike
824	0.965517	0.933333	0.949153	30	Viburnum erosum Thunb.
825	1	0.722222	0.83871	18	Euphrasia matsumurae Nakai
826	0.766667	0.884615	0.821429	26	Scutellaria indica L. var. parvifolia (Makino) Makino
827	1	1	1	20	Helwingia japonica (Thunb.) F.Dietr. var. parvifolia Makino
828	0.98	0.98	0.98	200	Asplenium anogrammoides Christ ex H.L_v.
829	0.95	0.95	0.95	20	Rubus pectinellus Maxim.
830	0.818182	0.818182	0.818182	11	Clematis pierotii Miq.
831	0.90566	0.888889	0.897196	54	Rhododendron reticulatum D.Don ex G.Don
832	1	1	1	24	Briza maxima L.
833	0.967742	0.983607	0.97561	61	Phyllanthus flexuosus (Siebold et Zucc.) M_ll.Arg.
834	0.875	1	0.933333	14	Damnacanthus indicus C.F.Gaertn. var. lancifolius Makino f. oblongus (Koidz.) Sugim.
835	0.857143	0.947368	0.9	19	Elaeocarpus japonicus Siebold et Zucc.
836	0.911765	0.911765	0.911765	34	Ophioglossum petiolatum Hook.
837	0.842105	0.969697	0.901408	33	Machilus kobu Maxim.
838	0.95	1	0.974359	19	Magnolia kobus DC.
839	1	0.9875	0.993711	80	Arthraxon hispidus (Thunb.) Makino
840	0.947368	1	0.972973	18	Ribes japonicum Maxim.
841	0.964286	1	0.981818	54	Scirpus fuirenoides Maxim.
842	0.972222	0.921053	0.945946	38	Indigofera pseudotinctoria Matsum.
843	0.925926	1	0.961538	25	Oenothera laciniata Hill
844	0.980583	0.990196	0.985366	102	Euonymus alatus (Thunb.) Siebold var. alatus f. striatus (Thunb.) Makino
845	1	0.769231	0.869565	13	Phyllanthus lepidocarpus Siebold et Zucc.
846	0.952381	0.952381	0.952381	63	Acer micranthum Siebold et Zucc.
847	0.971429	0.971429	0.971429	35	Pilea notata C.H.Wright
848	0.982759	0.966102	0.974359	59	Melica nutans L.
849	0.95	0.95	0.95	20	Avenella flexuosa (L.) Drejer
850	1	1	1	12	Tsuga diversifolia (Maxim.) Mast.
851	0.846154	0.785714	0.814815	14	Medicago lupulina L.
852	1	0.96875	0.984127	32	Trifolium dubium Sibth.
853	0.846154	0.846154	0.846154	13	Sigesbeckia glabrescens (Makino) Makino
854	0.818182	0.6	0.692308	15	Digitaria radicosa (J.Presl) Miq.
855	0.8	1	0.888889	12	Drosera spatulata Labill.
856	0.983516	0.98895	0.986226	181	Woodwardia orientalis Sw.
857	0.863636	0.95	0.904762	40	Sedum bulbiferum Makino
858	0.947368	0.947368	0.947368	19	Laportea cuspidata (Wedd.) Friis f. bulbifera (Kitam.) Fukuoka et Kurosaki
859	0.952381	0.952381	0.952381	21	Pittosporum illicioides Makino
860	0.846154	0.846154	0.846154	13	Viburnum plicatum Thunb. var. parvifolium Miq.
861	0.85	0.944444	0.894737	18	Rhododendron pentandrum (Maxim.) Craven
862	0.580645	0.75	0.654545	24	Pleioblastus kongosanensis Makino
863	0.95	0.95	0.95	20	Mussaenda parviflora Miq.
864	0.977778	0.956522	0.967033	46	Cardamine leucantha (Tausch) O.E.Schulz
865	0.907692	0.951613	0.929134	62	Carex maximowiczii Miq. var. maximowiczii
866	0.916667	1	0.956522	11	Actinostemma tenerum Griff.
867	1	1	1	18	Tapeinidium pinnatum (Cav.) C.Chr.
868	1	0.962963	0.981132	27	Cornus canadensis L.
869	1	0.5	0.666667	10	Sesamum indicum L.
870	0.944444	1	0.971429	17	Viburnum sieboldii Miq.
871	0.934783	0.914894	0.924731	47	Aster glehnii F.Schmidt var. hondoensis Kitam.
872	1	0.941176	0.969697	51	Staphylea japonica (Thunb.) Mabb.
873	0.833333	0.869565	0.851064	23	Salix vulpina Andersson subsp. alopochroa (Kimura) H.Ohashi et Yonek.
874	1	1	1	14	Persicaria foliosa (H.Lindb.) Kitag. var. nikaii (Makino) H.Hara
875	0.972477	0.950673	0.961451	223	Polystichum pseudomakinoi Tagawa
876	0.954545	1	0.976744	21	Dryopteris championii (Benth.) C.Chr. ex Ching
877	0.956522	0.916667	0.93617	24	Osmolindsaea japonica (Baker) Lehtonen et Christenh.
878	0.8	0.857143	0.827586	14	Rhododendron nudipes Nakai
879	0.95	1	0.974359	19	Cremastra appendiculata (D.Don) Makino var. variabilis (Blume) I.D.Lund
880	0.977273	0.934783	0.955556	46	Cleyera japonica Thunb.
881	1	1	1	20	Anodendron affine (Hook. et Arn.) Druce
882	0.978218	0.995968	0.987013	496	Polystichum retrosopaleaceum (Kodama) Tagawa
883	0.75	0.9	0.818182	10	Hibiscus makinoi Jotani et H.Ohba
884	0.85	0.894737	0.871795	95	Athyrium oblitescens Sa.Kurata
885	0.941176	0.923077	0.932039	52	Mazus miquelii Makino
886	1	1	1	20	Habenaria radiata (Thunb.) Spreng.
887	0.726027	0.929825	0.815385	57	Persicaria odorata (Lour.) Soj_k subsp. conspicua (Nakai) Yonek.
888	1	0.923077	0.96	13	Rhododendron tashiroi Maxim.
889	0.88	0.758621	0.814815	29	Alnus trabeculosa Hand.-Mazz.
890	0.974026	1	0.986842	75	Leptatherum japonicum Franch. et Sav. var. japonicum
891	0.883721	0.844444	0.863636	45	Lophatherum gracile Brongn.
892	0.982143	1	0.990991	55	Carex pachygyna Franch. et Sav.
893	0.882353	0.9375	0.909091	16	Cephalanthera longibracteata Blume
894	1	1	1	16	Potamogeton wrightii Morong
895	0.941176	1	0.969697	16	Lilium japonicum Houtt.
896	0.92	0.851852	0.884615	27	Camellia sasanqua Thunb.
897	0.95	1	0.974359	19	Carpesium glossophyllum Maxim.
898	1	1	1	15	Loxogramme duclouxii Christ
899	0.956522	0.956522	0.956522	23	Peperomia japonica Makino
900	0.933333	0.875	0.903226	16	Rhododendron indicum (L.) Sweet
901	1	1	1	11	Scrophularia musashiensis Bonati
902	0.982456	0.965517	0.973913	58	Ophiorrhiza japonica Blume
903	0.75	0.545455	0.631579	11	Diplazium x satsumense Sa.Kurata
904	0.923077	0.8	0.857143	15	Smilax bracteata C.Presl var. bracteata
905	1	1	1	16	Deparia x birii Fraser-Jenk.
906	1	0.944444	0.971429	18	Carex ligulata Nees
907	1	0.857143	0.923077	14	Persicaria maackiana (Regel) Nakai
908	0.866667	0.962963	0.912281	27	Athyrium deltoidofrons Makino
909	0.8125	0.764706	0.787879	34	Persicaria lapathifolia (L.) Delarbre var. incana (Roth) H.Hara
910	0.95	0.95	0.95	40	Kadsura japonica (L.) Dunal
911	0.928571	1	0.962963	13	Sorbus commixta Hedl. var. rufoferruginea C.K.Schneid.
912	1	0.952381	0.97561	42	Leersia sayanuka Ohwi
913	0.970588	0.891892	0.929577	37	Enkianthus campanulatus (Miq.) G.Nicholson
914	0.942857	0.916667	0.929577	36	Cimicifuga simplex (DC.) Wormsk. ex Turcz.
915	0.814815	0.916667	0.862745	24	Smilax china L.
916	0.965517	0.965517	0.965517	29	Actinidia arguta (Siebold et Zucc.) Planch. ex Miq. var. arguta
917	0.777778	0.583333	0.666667	12	Cirsium yezoense (Maxim.) Makino
918	0.923077	1	0.96	24	Tephroseris pierotii (Miq.) Holub
919	0.972603	0.898734	0.934211	79	Hypericum pseudopetiolatum R.Keller
920	0.928571	1	0.962963	13	Lobelia sessilifolia Lamb.
921	0.986486	0.986486	0.986486	74	Nemosenecio nikoensis (Miq.) B.Nord.
922	1	0.875	0.933333	24	Pterocarya rhoifolia Siebold et Zucc.
923	0.926829	1	0.962025	38	Carpinus cordata Blume var. cordata
924	0.863636	0.95	0.904762	20	Aster rugulosus Maxim.
925	0.970588	0.970588	0.970588	34	Euonymus melananthus Franch. et Sav.
926	0.926829	1	0.962025	38	Deinostema violaceum (Maxim.) T.Yamaz.
927	0.982759	0.863636	0.919355	66	Stellaria diversiflora Maxim.
928	0.942857	0.970588	0.956522	34	Eupatorium lindleyanum DC.
929	0.9375	0.909091	0.923077	33	Symplocos sawafutagi Nagam.
930	1	1	1	17	Veronica muratae T.Yamaz.
931	1	0.842105	0.914286	19	Dichocarpum nipponicum (Franch.) W.T.Wang et P.K.Hsiao var. sarmentosum (Ohwi) Tamura et K.Kosuge
932	0.733333	0.916667	0.814815	12	Isodon shikokianus (Makino) H.Hara var. occidentalis Murata
933	0.884615	0.978723	0.929293	47	Schoenoplectus triqueter (L.) Palla
934	0.833333	0.869565	0.851064	23	Vitis flexuosa Thunb.
935	1	0.8	0.888889	10	Lindsaea javanensis Blume
936	0.928571	1	0.962963	26	Diphylleia grayi F.Schmidt
937	0.829268	0.894737	0.860759	38	Zanthoxylum piperitum (L.) DC.
938	0.967742	0.882353	0.923077	34	Pellionia radicans (Siebold et Zucc.) Wedd. var. minima (Makino) Hatus.
939	0.923077	1	0.96	12	Asarum hexalobum F.Maek. var. hexalobum
940	1	0.962963	0.981132	27	Amelanchier asiatica (Siebold et Zucc.) Endl. ex Walp.
941	1	1	1	16	Trigastrotheca stricta (L.) Thulin
942	1	0.8	0.888889	10	Ilex buergeri Miq.
943	0.882353	1	0.9375	15	Fimbristylis spathacea Roth
944	0.901961	0.958333	0.929293	48	Pedicularis resupinata L.
945	0.833333	0.961538	0.892857	26	Carex scabrifolia Steud.
946	1	0.846154	0.916667	13	Fraxinus platypoda Oliv.
947	0.545455	0.545455	0.545455	11	Smilax riparia A.DC.
948	0.9875	0.9875	0.9875	80	Eleocharis wichurae Boeck.
949	0.964286	0.964286	0.964286	56	Illicium anisatum L.
950	1	1	1	16	Salix x eriocataphylla Kimura
951	0.991914	0.991914	0.991914	1113	Deparia japonica (Thunb.) M.Kato
952	0.997326	0.985469	0.991362	757	Athyrium decurrentialatum (Hook.) Copel.
953	1	1	1	23	Viola shikokiana Makino
954	1	1	1	20	Calamagrostis tashiroi Ohwi subsp. sikokiana (Ohwi) Tateoka
955	0.918919	1	0.957746	68	Melampyrum laxum Miq. var. laxum
956	0.909091	0.833333	0.869565	12	Ardisia quinquegona Blume
957	0.923077	0.888889	0.90566	27	Angelica pubescens Maxim.
958	0.999508	0.999508	0.999508	2034	Struthiopteris niponica (Kunze) Nakai
959	0.98913	1	0.994536	182	Haplopteris flexuosa (F_e) E.H.Crane
960	0.857143	0.947368	0.9	19	Scutellaria laeteviolacea Koidz.
961	0.833333	0.909091	0.869565	11	Botrychium atrovirens (Sahashi) M.Kato
962	0.909091	1	0.952381	10	Melilotus officinalis (L.) Pall. subsp. suaveolens (Ledeb.) H.Ohashi
963	0.965517	0.933333	0.949153	30	Eragrostis curvula (Schrad.) Nees
964	0.869565	0.952381	0.909091	21	Hypericum senanense Maxim. subsp. senanense
965	1	0.969697	0.984615	33	Tilia japonica (Miq.) Simonk.
966	0.944444	0.944444	0.944444	18	Euphorbia sinanensis (Hurus.) T.Kuros. et H.Ohashi
967	1	1	1	15	Dianthus shinanensis (Yatabe) Makino
968	0.98773	1	0.993827	161	Davallia mariesii T.Moore ex Baker
969	1	0.992593	0.996283	135	Arachniodes mutica (Franch. et Sav.) Ohwi
970	0.884615	0.978723	0.929293	47	Viola violacea Makino var. violacea
971	1	0.967742	0.983607	31	Zoysia japonica Steud.
972	0.931818	0.931818	0.931818	44	Carex nervata Franch. et Sav.
973	1	0.928571	0.962963	14	Cinnamomum doederleinii Engl.
974	1	0.846154	0.916667	13	Grona heterocarpa (L.) H.Ohashi et K.Ohashi
975	0.96	0.96	0.96	25	Salix japonica Thunb.
976	0.875	0.875	0.875	16	Distylium lepidotum Nakai
977	0.925926	0.961538	0.943396	26	Maesa perlaria (Lour.) Merr. var. formosana (Mez) Yuen P.Yang
978	1	0.818182	0.9	11	Murdannia loriformis (Hassk.) R.S.Rao et Kammathy
979	0.9	0.818182	0.857143	11	Maackia tashiroi (Yatabe) Makino
980	0.9	0.818182	0.857143	11	Corydalis balansae Prain
981	0.764706	1	0.866667	13	Tarenna subsessilis (A.Gray) T.It_
982	0.818182	0.9	0.857143	10	Cyperus cyperinus (Vahl) J.V.Suringar
983	0.8	0.8	0.8	10	Adenophora tashiroi (Makino et Nakai) Makino et Nakai
984	1	0.9	0.947368	30	Paspalum dilatatum Poir.
985	0.9	0.75	0.818182	12	Leptopetalum biflorum (L.) Neupane et N.Wikstr.
986	0.923077	1	0.96	12	Myrsine maximowiczii (Koidz.) E.Walker
987	1	1	1	11	Commelina diffusa Burm.f.
988	1	0.538462	0.7	13	Euphorbia hirta L.
989	0.909091	0.833333	0.869565	12	Calamagrostis autumnalis Koidz. subsp. insularis (Honda) Tateoka
990	0.703704	0.904762	0.791667	21	Eupatorium luchuense Nakai
991	1	0.818182	0.9	11	Aidia canthioides (Champ. ex Benth.) Masam.
992	0.75	1	0.857143	12	Osmanthus insularis Koidz.
993	0.736842	0.777778	0.756757	18	Ilex mertensii Maxim.
994	0.967742	0.882353	0.923077	34	Spiraea japonica L.f.
995	0.95	0.974359	0.962025	39	Filipendula multijuga Maxim.
996	1	1	1	33	Asplenium boreale (Ohwi ex Sa.Kurata) Nakaike
997	0.846154	0.916667	0.88	12	Keiskea japonica Miq.
998	1	0.931034	0.964286	29	Hypopitys monotropa Crantz
999	0.896552	0.962963	0.928571	54	Vaccinium bracteatum Thunb.
1000	0.9375	0.952381	0.944882	63	Rhaphiolepis indica (L.) Lindl. var. umbellata (Thunb.) H.Ohashi
1001	1	0.961538	0.980392	26	Aster verticillatus (Reinw.) Brouillet, Semple et Y.L.Chen
1002	0.833333	0.833333	0.833333	12	Goodyera velutina Maxim.
1003	1	1	1	30	Cymbidium goeringii (Rchb.f.) Rchb.f.
1004	0.907895	0.932432	0.92	74	Carex blepharicarpa Franch.
1005	0.933333	0.875	0.903226	16	Heloniopsis orientalis (Thunb.) Tanaka
1006	0.944444	1	0.971429	17	Turpinia ternata Nakai
1007	0.909091	1	0.952381	10	Chionographis japonica Maxim.
1008	1	0.833333	0.909091	36	Quercus myrsinifolia Blume
1009	0.916667	0.970588	0.942857	68	Neoshirakia japonica (Siebold et Zucc.) Esser
1010	0.92	0.958333	0.938776	24	Holcus lanatus L.
1011	0.952381	0.930233	0.941176	43	Carex rhizopoda Maxim.
1012	0.826087	0.863636	0.844444	22	Carex alopecuroides D.Don var. chlorostachya C.B.Clarke
1013	0.962963	1	0.981132	26	Psychotria serpens L.
1014	0.923077	0.923077	0.923077	13	Gaultheria pyroloides Hook.f. et Thomson ex Miq.
1015	1	1	1	12	Glaucidium palmatum Siebold et Zucc.
1016	0.533333	0.727273	0.615385	11	Saussurea nikoensis Franch. et Sav.
1017	0.933333	0.823529	0.875	17	Angelica polymorpha Maxim.
1018	0.983607	0.983607	0.983607	122	Dryopteris expansa (C.Presl) Fraser-Jenk. et Jermy
1019	0.777778	0.636364	0.7	11	Abies veitchii Lindl.
1020	1	0.96	0.979592	25	Aster scaber Thunb.
1021	0.769231	0.833333	0.8	12	Polystichum x shin-tashiroi Sa.Kurata
1022	0.933333	1	0.965517	14	Astragalus shiroumensis Makino
1023	0.967742	0.967742	0.967742	31	Chenopodium album L.
1024	0.988764	0.946237	0.967033	93	Neolitsea sericea (Blume) Koidz.
1025	0.852941	1	0.920635	29	Trifolium repens L.
1026	0.933333	0.875	0.903226	16	Vincetoxicum sublanceolatum (Miq.) Maxim. var. macranthum Maxim.
1027	0.923077	0.6	0.727273	60	Persicaria japonica (Meisn.) Nakai ex Ohki var. japonica
1028	0.857143	0.5	0.631579	12	Taraxacum albidum Dahlst.
1029	1	1	1	19	Sanguisorba albiflora (Makino) Makino
1030	0.861111	1	0.925373	31	Ixeridium dentatum (Thunb.) Tzvelev subsp. nipponicum (Nakai) Pak et Kawano var. albiflorum (Makino) Tzvelev
1031	1	0.727273	0.842105	11	Chrysosplenium album Maxim. var. album
1032	0.96875	0.939394	0.953846	33	Lindera triloba (Siebold et Zucc.) Blume
1033	1	0.9	0.947368	20	Rhododendron quinquefolium Bisset et S.Moore
1034	0.772727	0.62963	0.693878	27	Salix dolichostyla Seemen subsp. dolichostyla
1035	0.948864	0.97093	0.95977	172	Diplazium hachijoense Nakai
1036	1	1	1	73	Osmunda banksiifolia (C.Presl) Kuhn
1037	0.868421	0.891892	0.88	37	Aster leiophyllus Franch. et Sav. var. leiophyllus
1038	0.916667	0.916667	0.916667	48	Lindsaea orbiculata (Lam.) Mett. ex Kuhn var. commixta (Tagawa) K.U.Kramer
1039	0.769231	0.769231	0.769231	13	Leptochilus x shintenensis (Hayata) Nakaike
1040	0.897436	0.945946	0.921053	37	Persicaria neofiliformis (Nakai) Ohki
1041	0.6	0.75	0.666667	12	Liparis krameri Franch. et Sav. var. krameri
1042	1	1	1	18	Biancaea decapetala (Roth) O.Deg.
1043	0.928571	1	0.962963	39	Chelonopsis moschata Miq.
1044	0.916667	0.916667	0.916667	36	Cardamine impatiens L. var. impatiens
1045	0.916667	0.846154	0.88	13	Ophiopogon japonicus (Thunb.) Ker Gawl.
1046	0.816327	0.869565	0.842105	46	Salix eriocarpa Franch. et Sav.
1047	1	1	1	12	Ajuga nipponensis Makino
1048	1	0.996379	0.998186	1381	Polystichum tripteron (Kunze) C.Presl
1049	0.921053	0.945946	0.933333	74	Carex ischnostachya Steud. var. ischnostachya
1050	0.954545	0.954545	0.954545	22	Coix lacryma-jobi L. var. lacryma-jobi
1051	1	1	1	13	Brasenia schreberi J.F.Gmel.
1052	0.894737	0.944444	0.918919	18	Corydalis decumbens (Thunb.) Pers.
1053	0.967742	0.967742	0.967742	31	Saxifraga cortusifolia Siebold et Zucc.
1054	0.941176	1	0.969697	16	Platanthera florentii Franch. et Sav.
1055	0.894737	0.809524	0.85	21	Lonicera japonica Thunb.
1056	0.944444	0.944444	0.944444	36	Rumex acetosa L.
1057	0.903846	0.94	0.921569	50	Rorippa palustris (L.) Besser
1058	0.769231	0.909091	0.833333	11	Lilium maculatum Thunb.
1059	1	0.95	0.974359	20	Cryptomeria japonica (L.f.) D.Don
1060	1	0.977273	0.988506	44	Lycopodium annotinum L.
1061	1	0.997433	0.998715	1948	Equisetum arvense L.
1062	0.980769	1	0.990291	51	Cheiropleuria integrifolia (D.C.Eaton ex Hook.) M.Kato, Y.Yatabe, Sahashi et N.Murak.
1063	0.917526	0.967391	0.941799	92	Miscanthus sinensis Andersson
1064	1	0.857143	0.923077	14	Perillula reptans Maxim.
1065	0.952381	1	0.97561	40	Vincetoxicum pycnostelma Kitag.
1066	1	0.928571	0.962963	28	Arabis flagellosa Miq.
1067	1	1	1	26	Sasa borealis (Hack.) Makino et Shibata
1068	0.906977	1	0.95122	39	Zehneria japonica (Thunb.) H.Y.Liu
1069	0.888889	1	0.941176	40	Vicia hirsuta (L.) Gray
1070	0.893333	0.8375	0.864516	80	Poa annua L.
1071	0.90625	0.977528	0.940541	89	Paspalum scrobiculatum L. var. orbiculare (G.Forst.) Hack.
1072	0.979167	0.979167	0.979167	48	Bromus japonicus Thunb.
1073	0.972973	0.857143	0.911392	42	Alopecurus aequalis Sobol. var. amurensis (Kom.) Ohwi
1074	0.916667	0.785714	0.846154	28	Vandellia anagallis (Burm.f.) T.Yamaz. var. verbenifolia (Colsm.) T.Yamaz.
1075	0.848485	0.933333	0.888889	30	Paspalum thunbergii Kunth
1076	0.818182	0.857143	0.837209	21	Luzula capitata (Miq.) Miq. ex Kom.
1077	0.896552	0.928571	0.912281	56	Castanopsis sieboldii (Makino) Hatus. ex T.Yamaz. et Mashiba subsp. sieboldii
1078	1	0.965517	0.982456	29	Cassytha filiformis L.
1079	0.915888	0.951456	0.933333	103	Vaccinium smallii A.Gray var. glabrum Koidz.
1080	0.615385	0.727273	0.666667	11	Blyxa echinosperma (C.B.Clarke) Hook.f.
1081	0.913043	0.954545	0.933333	66	Viola mandshurica W.Becker
1082	0.962025	0.962025	0.962025	79	Viola vaginata Maxim.
1083	1	1	1	17	Itea japonica Oliv.
1084	0.944444	1	0.971429	17	Tiarella polyphylla D.Don
1085	0.961538	0.892857	0.925926	28	Malus toringo (Siebold) Siebold ex de Vriese
1086	0.923077	1	0.96	12	Solidago altissima L.
1087	0.962963	0.934132	0.948328	167	Deparia dimorphophylla (Koidz.) M.Kato
1088	1	0.727273	0.842105	11	Saussurea tanakae Franch. et Sav. ex Maxim.
1089	0.833333	1	0.909091	10	Deparia dimorphophylla (Koidz.) M.Kato x D. pseudoconilii (Seriz.) Seriz.
1090	0.935484	0.90625	0.920635	32	Vandenboschia x quelpaertensis (Nakai) Ebihara
1091	0.928571	0.722222	0.8125	18	Phragmites karka (Retz.) Trin. ex Steud.
1092	0.882353	0.882353	0.882353	17	Sorghum halepense (L.) Pers.
1093	0.935484	0.878788	0.90625	33	Taraxacum officinale Weber ex F.H.Wigg.
1094	0.966667	1	0.983051	29	Acorus gramineus Sol. ex Aiton
1095	0.909091	0.833333	0.869565	12	Vallisneria natans (Lour.) H.Hara var. natans
1096	0.956522	1	0.977778	22	Isodon effusus (Maxim.) H.Hara
1097	0.944444	0.894737	0.918919	19	Alopecurus japonicus Steud.
1098	1	1	1	20	Pedicularis keiskei Franch. et Sav.
1099	1	1	1	23	Silene gracillima Rohrb.
1100	0.923077	0.888889	0.90566	27	Melia azedarach L.
1101	0.909091	0.909091	0.909091	11	Bidens biternata (Lour.) Merr. et Sherff
1102	0.927273	1	0.962264	51	Chamaele decumbens (Thunb.) Makino
1103	0.978022	0.927083	0.951872	96	Clematis terniflora DC.
1104	0.955882	0.955882	0.955882	68	Swertia japonica (Schult.) Makino
1105	0.944444	0.894737	0.918919	19	Leibnitzia anandria (L.) Turcz.
1106	0.964286	1	0.981818	27	Sarcandra glabra (Thunb.) Nakai
1107	1	1	1	22	Hemerocallis middendorffii Trautv. et C.A.Mey. var. esculenta (Koidz.) Ohwi
1108	0.99956	0.998681	0.99912	2275	Osmunda japonica Thunb.
1109	1	0.923077	0.96	13	Aletris spicata (Thunb.) Franch.
1110	0.722222	1	0.83871	13	Sambucus chinensis Lindl.
1111	0.818182	0.9	0.857143	10	Ipomoea littoralis Blume
1112	0.95	1	0.974359	19	Cephalomanes javanicum (Blume) Bosch var. asplenioides (C.Chr.) K.Iwats.
1113	0.761905	0.888889	0.820513	18	Leptopetalum coreanum (H.L_v.) Naiki et Ohi-Toma var. coreanum
1114	0.975	0.975	0.975	40	Adenophora remotiflora (Siebold et Zucc.) Miq.
1115	1	0.909091	0.952381	11	Marsdenia tinctoria R.Br. var. tomentosa Masam.
1116	0.828947	0.984375	0.9	64	Ilex pedunculosa Miq.
1117	0.98	0.960784	0.970297	51	Myrsine seguinii H.L_v.
1118	0.9	0.75	0.818182	12	Ischaemum aristatum L. var. aristatum
1119	0.875	0.7	0.777778	10	Eupatorium formosanum Hayata
1120	0.727273	0.615385	0.666667	13	Isodon shikokianus (Makino) H.Hara var. intermedius (Kud_) Murata
1121	0.955224	0.977099	0.966038	131	Plagiogyria adnata (Blume) Bedd.
1122	0.933333	1	0.965517	14	Eclipta thermalis Bunge
1123	0.970588	1	0.985075	33	Euphorbia lasiocaula Boiss.
1124	0.934783	0.977273	0.955556	44	Anthoxanthum horsfieldii (Kunth ex Benn.) Mez ex Reeder var. japonicum (Maxim.) Veldkamp
1125	0.94	0.959184	0.949495	49	Athyrium pinetorum Tagawa
1126	1	0.96	0.979592	25	Ixeridium alpicola (Takeda) Pak et Kawano
1127	1	0.976744	0.988235	43	Lycopodium sitchense Rupr. var. nikoense (Franch. et Sav.) Takeda
1128	1	0.939394	0.96875	33	Carex planata Franch. et Sav. var. planata
1129	1	0.944444	0.971429	18	Anaphalis alpicola Makino
1130	0.927273	0.927273	0.927273	55	Gamblea innovans (Siebold et Zucc.) C.B.Shang, Lowry et Frodin
1131	1	1	1	12	Cibotium barometz (L.) J.Sm.
1132	0.980392	1	0.990099	50	Carex siderosticta Hance
1133	0.96875	0.96875	0.96875	32	Ranunculus sceleratus L.
1134	0.962264	0.980769	0.971429	52	Streptopus streptopoides (Ledeb.) Frye et Rigg subsp. japonicus (Maxim.) Utech et Kawano
1135	0.945946	1	0.972222	35	Macleaya cordata (Willd.) R.Br.
1136	0.958333	1	0.978723	23	Penthorum chinense Pursh
1137	0.789474	0.882353	0.833333	17	Carex sociata Boott
1138	0.8	0.333333	0.470588	12	Cirsium inundatum Makino
1139	0.837838	0.911765	0.873239	34	Veronica arvensis L.
1140	0.923077	1	0.96	24	Trigonotis guilielmii (A.Gray) A.Gray ex G_rke
1141	0.888889	0.615385	0.727273	13	Elymus racemifer (Steud.) Tzvelev var. japonensis (Honda) Osada
1142	0.941176	0.842105	0.888889	19	Vincetoxicum glabrum (Nakai) Kitag.
1143	0.878788	0.805556	0.84058	36	Selaginella nipponica Franch. et Sav.
1144	0.818182	0.9	0.857143	10	Smilax nipponica Miq.
1145	1	0.995261	0.997625	633	Onychium japonicum (Thunb.) Kunze
1146	0.9375	0.957447	0.947368	47	Carex maculata Boott
1147	0.828571	0.935484	0.878788	31	Cardamine fallax (O.E.Schulz) Nakai
1148	0.881579	0.881579	0.881579	152	Viola grypoceras A.Gray var. grypoceras
1149	0.8125	0.928571	0.866667	14	Chrysosplenium tosaense (Makino) Makino ex Sut_
1150	1	1	1	14	Thelypteris bukoensis (Tagawa) Ching
1151	0.906977	0.795918	0.847826	49	Salix triandra L. subsp. nipponica (Franch. et Sav.) A.K.Skvortsov
1152	1	1	1	13	Dactyloctenium aegyptium (L.) P.Beauv.
1153	1	0.954545	0.976744	22	Prunella prunelliformis (Maxim.) Makino
1154	0.684211	0.928571	0.787879	14	Carex aphyllopus K_k. var. aphyllopus
1155	0.972973	0.9	0.935065	40	Agrostis tateyamensis Tateoka
1156	1	1	1	20	Gentiana thunbergii (G.Don) Griseb. var. minor Maxim.
1157	0.960912	0.975207	0.968007	605	Athyrium otophorum (Miq.) Koidz.
1158	0.955556	0.955556	0.955556	135	Weigela hortensis (Siebold et Zucc.) K.Koch
1159	0.925	0.973684	0.948718	38	Carex forficula Franch. et Sav.
1160	0.902439	0.925	0.91358	40	Peracarpa carnosa (Wall.) Hook.f. et Thomson
1161	0.969697	0.969697	0.969697	66	Persicaria nepalensis (Meisn.) H.Gross
1162	0.981132	0.962963	0.971963	54	Circaea erubescens Franch. et Sav.
1163	1	1	1	49	Dryopteris tokyoensis (Makino) C.Chr.
1164	0.925926	1	0.961538	25	Crotalaria sessiliflora L.
1165	0.8125	0.8125	0.8125	16	Utricularia japonica Makino
1166	0.869565	0.952381	0.909091	21	Carex podogyna Franch. et Sav.
1167	0.910959	0.93662	0.923611	142	Cardamine occulta Hornem.
1168	0.974359	0.926829	0.95	41	Machilus thunbergii Siebold et Zucc.
1169	0.941176	0.969697	0.955224	33	Hydrangea involucrata Siebold
1170	0.968254	0.983871	0.976	62	Cyperus difformis L.
1171	0.904762	1	0.95	19	Tricyrtis latifolia Maxim.
1172	1	0.952381	0.97561	21	Deparia japonica (Thunb.) M.Kato x D. pseudoconilii (Seriz.) Seriz. var. pseudoconilii
1173	1	0.928571	0.962963	14	Nephrolepis cordifolia (L.) C.Presl
1174	0.882353	0.882353	0.882353	17	Carex filipes Franch. et Sav. var. filipes
1175	0.769231	0.625	0.689655	16	Parasenecio farfarifolius (Siebold et Zucc.) H.Koyama var. bulbiferus (Maxim.) H.Koyama
1176	0.928571	1	0.962963	13	Poa acroleuca Steud. f. submoniliformis (Makino) T.Koyama
1177	0.97619	0.953488	0.964706	43	Magnolia salicifolia (Siebld et Zucc.) Maxim.
1178	0.9	0.947368	0.923077	19	Serratula insularis Iljin
1179	0.75	0.8	0.774194	15	Aralia elata (Miq.) Seem.
1180	0.954545	0.84	0.893617	25	Rhynchosia volubilis Lour.
1181	0.636364	0.636364	0.636364	11	Saussurea hisauchii Nakai
1182	0.9	0.818182	0.857143	22	Symplocos coreana (H.L_v.) Ohwi
1183	0.941176	0.969697	0.955224	33	Raphanus sativus L.
1184	0.981818	1	0.990826	54	Geum japonicum Thunb.
1185	0.972973	0.972973	0.972973	37	Carex daisenensis Nakai
1186	0.814815	0.814815	0.814815	27	Rhododendron lagopus Nakai var. lagopus
1187	0.97619	1	0.987952	41	Saxifraga fortunei Hook.f. var. alpina (Matsum. et Nakai) Nakai
1188	0.944444	1	0.971429	34	Lindera obtusiloba Blume
1189	0.818182	0.75	0.782609	12	Erechtites hieraciifolius (L.) Raf. ex DC.
1190	0.96	0.979592	0.969697	49	Pennisetum alopecuroides (L.) Spreng.
1191	0.953488	0.953488	0.953488	43	Imperata cylindrica (L.) Raeusch. var. koenigii (Retz.) Pilg.
1192	0.920635	0.920635	0.920635	63	Isachne globosa (Thunb.) Kuntze
1193	0.914894	0.977273	0.945055	44	Disporum smilacinum A.Gray
1194	0.888889	0.842105	0.864865	19	Ehretia acuminata R.Br. var. obovata (Lindl.) I.M.Johnst.
1195	0.972973	0.878049	0.923077	41	Astilbe microphylla Knoll
1196	0.96	1	0.979592	24	Gnaphalium japonicum Thunb.
1197	0.875	0.823529	0.848485	17	Gamochaeta pensylvanica (Willd.) Cabrera
1198	0.954545	0.913043	0.933333	23	Lonicera ramosissima Franch. et Sav. ex Maxim. var. ramosissima f. glabrata (Nakai) H.Hara
1199	1	0.991803	0.995885	122	Oplismenus undulatifolius (Ard.) Roem. et Schult.
1200	0.909091	1	0.952381	10	Gardneria multiflora Makino
1201	0.986111	0.986111	0.986111	72	Acer carpinifolium Siebold et Zucc.
1202	0.73913	0.653846	0.693878	26	Sasa palmata (Lat.-Marl. ex Burb.) E.G.Camus
1203	0.8	0.727273	0.761905	11	Cyperus amuricus Maxim.
1204	0.916667	0.988024	0.951009	167	Asplenium trichomanes L.
1205	1	0.96	0.979592	25	Polystichum igaense Tagawa
1206	1	1	1	16	Torreya nucifera Siebold et Zucc. var. radicans Nakai
1207	1	0.9	0.947368	10	Cyathea metteniana (Hance) C.Chr. et Tardieu
1208	1	0.941176	0.969697	51	Mitella stylosa auct. non H.Boissieu
1209	0.869565	0.930233	0.898876	43	Sasa tyuhgokensis Makino
1210	1	1	1	33	Arnica mallotopus Makino
1211	0.928571	0.65	0.764706	20	Cerasus apetala (Siebold et Zucc.) Masam. et S.Suzuki var. tetsuyae H.Ohba
1212	0.978723	0.938776	0.958333	49	Ludwigia epilobioides Maxim. subsp. epilobioides
1213	1	0.92	0.958333	25	Cleistogenes hackelii (Honda) Honda
1214	1	1	1	18	Phyllodoce nipponica Makino
1215	0.892857	0.862069	0.877193	29	Athyrium kuratae Seriz.
1216	0.935897	0.948052	0.941935	77	Dryopteris commixta Tagawa
1217	0.857143	1	0.923077	12	Vincetoxicum macrophyllum Siebold et Zucc.
1218	0.916667	0.846154	0.88	13	Heloniopsis breviscapa Maxim. var. breviscapa
1219	0.873016	0.932203	0.901639	59	Poa crassinervis Honda
1220	1	0.944444	0.971429	18	Lepisorus tosaensis (Makino) H.It_
1221	0.949438	0.949438	0.949438	178	Lespedeza homoloba Nakai
1222	0.928571	0.928571	0.928571	14	Carex nubigena D.Don subsp. albata (Boott ex Franch. et Sav.) T.Koyama var. franchetiana Ohwi
1223	0.733333	0.6875	0.709677	16	Sigesbeckia orientalis L.
1224	1	1	1	13	Ajuga yesoensis Maxim. ex Franch. et Sav. var. tsukubana Nakai
1225	0.647059	1	0.785714	11	Elaeagnus montana Makino var. ovata (Maxim.) Araki
1226	1	0.882353	0.9375	17	Carex hirtifructus K_k.
1227	0.97619	1	0.987952	41	Buckleya lanceolata (Siebold et Zucc.) Miq.
1228	0.755556	0.764045	0.759777	89	Abelia spathulata Siebold et Zucc. var. spathulata
1229	0.965517	1	0.982456	28	Quercus sessilifolia Blume
1230	0.958333	0.985714	0.971831	70	Paris tetraphylla A.Gray
1231	1	1	1	20	Buxus microphylla Siebold et Zucc. var. japonica (M_ll.Arg. ex Miq.) Rehder et E.H.Wilson
1232	0.764706	0.928571	0.83871	14	Ilex goshiensis Hayata
1233	0.666667	0.909091	0.769231	11	Putranjiva matsumurae Koidz.
1234	0.88	1	0.93617	22	Melampyrum roseum Maxim. var. roseum
1235	0.916667	0.916667	0.916667	12	Parthenocissus tricuspidata (Siebold et Zucc.) Planch.
1236	0.939394	1	0.96875	31	Toxicodendron orientale Greene subsp. orientale
1237	0.956522	1	0.977778	22	Cyrtosia septentrionalis (Rchb.f.) Garay
1238	0.910714	1	0.953271	51	Corylus sieboldiana Blume var. sieboldiana
1239	0.888889	0.827586	0.857143	29	Castanopsis cuspidata (Thunb.) Schottky
1240	0.933333	1	0.965517	14	Centella asiatica (L.) Urb.
1241	0.950495	1	0.974619	96	Viola verecunda A.Gray var. verecunda
1242	0.9375	1	0.967742	15	Trientalis europaea L.
1243	0.757576	0.833333	0.793651	30	Sagina japonica (Sw.) Ohwi
1244	0.909722	0.984962	0.945848	133	Polystichum ovatopaleaceum (Kodama) Sa.Kurata var. ovatopaleaceum
1245	0.965517	1	0.982456	28	Commelina communis L.
1246	1	0.934211	0.965986	76	Rhododendron benhallii Craven
1247	0.947917	0.938144	0.943005	97	Adenophora triphylla (Thunb.) A.DC. subsp. aperticampanulata Kitam.
1248	0.930435	0.990741	0.959641	108	Euonymus oxyphyllus Miq. var. oxyphyllus
1249	0.959459	0.972603	0.965986	73	Impatiens textorii Miq.
1250	1	0.954545	0.976744	44	Hydrangea petiolaris Siebold et Zucc.
1251	0.975	1	0.987342	39	Mitchella undulata Siebold et Zucc.
1252	0.916667	0.916667	0.916667	36	Celastrus orbiculatus Thunb. var. orbiculatus
1253	0.983871	0.968254	0.976	63	Valeriana flaccidissima Maxim.
1254	0.791667	0.95	0.863636	20	Elaeagnus glabra Thunb.
1255	1	1	1	21	Ardisia pusilla A.DC.
1256	0.909091	0.857143	0.882353	35	Skimmia japonica Thunb. var. intermedia Komatsu f. repens (Nakai) Ohwi
1257	0.966667	1	0.983051	29	Persicaria chinensis (L.) H.Gross
1258	0.979079	0.991525	0.985263	236	Polystichum craspedosorum (Maxim.) Diels
1259	0.923077	0.96	0.941176	25	Tetragonia tetragonoides (Pall.) Kuntze
1260	0.947368	0.947368	0.947368	19	Teucrium viscidum Blume var. miquelianum (Maxim.) H.Hara
1261	0.958333	0.958333	0.958333	24	Codonopsis lanceolata (Siebold et Zucc.) Trautv.
1262	0.857143	0.827586	0.842105	29	Chrysosplenium flagelliferum F.Schmidt
1263	0.833333	0.909091	0.869565	11	Alternanthera sessilis (L.) R.Br. ex DC.
1264	1	0.8	0.888889	15	Vicia amoena Fisch. ex Ser.
1265	1	0.983333	0.991597	60	Vandenboschia auriculata (Blume) Copel.
1266	1	0.857143	0.923077	14	Barnardia japonica (Thunb.) Schult. et Schult.f.
1267	0.947368	0.75	0.837209	24	Euonymus fortunei (Turcz.) Hand.-Mazz.
1268	0.964286	0.964286	0.964286	28	Glycine max (L.) Merr. subsp. soja (Siebold et Zucc.) H.Ohashi
1269	0.8	0.941176	0.864865	17	Vincetoxicum tanakae (Maxim.) Franch. et Sav.
1270	1	1	1	22	Phragmites japonicus Steud.
1271	0.948276	0.982143	0.964912	56	Tripterospermum japonicum (Siebold et Zucc.) Maxim.
1272	1	1	1	12	Farfugium japonicum (L.) Kitam.
1273	0.966102	0.95	0.957983	60	Trachelospermum asiaticum (Siebold et Zucc.) Nakai var. asiaticum
1274	0.82	0.773585	0.796117	53	Carex kiotensis Franch. et Sav.
1275	0.909091	1	0.952381	10	Acer nipponicum H.Hara
1276	0.857143	1	0.923077	24	Thelypteris interrupta (Willd.) K.Iwats.
1277	1	1	1	28	Japonicalia tebakoensis (Makino) C.Ren et Q.E.Yang
1278	0.916667	1	0.956522	11	Celastrus punctatus Thunb.
1279	0.982143	0.932203	0.956522	59	Rosa luciae Rochebr. et Franch. ex Cr_p.
1280	1	1	1	11	Aster lucens Kitam.
1281	1	1	1	12	Cyrtomium laetevirens (Hiyama) Nakaike
1282	0.931507	0.931507	0.931507	73	Fimbristylis dichotoma (L.) Vahl var. tentsuki T.Koyama
1283	1	0.911765	0.953846	34	Comanthosphace japonica (Miq.) S.Moore
1284	1	1	1	10	Scutellaria muramatsui H.Hara
1285	0.909091	1	0.952381	10	Drosera tokaiensis (Komiya et C.Shibata) T.Nakam. et K.Ueda subsp. tokaiensis
1286	0.714286	0.5	0.588235	10	Taraxacum platycarpum Dahlst. var. longeappendiculatum (Nakai) Morita
1287	0.857143	0.545455	0.666667	11	Elaeagnus multiflora Thunb. var. hortensis (Maxim.) Servett.
1288	0.998037	0.995431	0.996732	1532	Huperzia serrata (Thunb.) Trevis.
1289	0.950125	0.9525	0.951311	400	Dryopteris nipponensis Koidz.
1290	0.87931	1	0.93578	51	Rhododendron wadanum Makino
1291	0.806452	0.833333	0.819672	30	Lophatherum sinense Rendle
1292	0.928571	0.83871	0.881356	31	Euphorbia helioscopia L.
1293	0.928571	0.722222	0.8125	18	Clinopodium gracile (Benth.) Kuntze
1294	1	0.913043	0.954545	23	Woodsia glabella R.Br. ex Richards.
1295	0.961538	0.961538	0.961538	26	Pogonia japonica Rchb.f.
1296	0.931034	0.84375	0.885246	32	Rhynchosia acuminatifolia Makino
1297	0.96	0.923077	0.941176	52	Epimedium sempervirens Nakai ex F.Maek.
1298	0.933333	1	0.965517	14	Vincetoxicum sieboldii Franch. et Sav.
1299	0.916667	0.916667	0.916667	12	Diospyros morrisiana Hance
1300	1	0.727273	0.842105	11	Smilax china L. var. yanagitae Honda
1301	0.961538	0.961538	0.961538	26	Asplenium yoshinagae Makino
1302	0.962963	1	0.981132	26	Asplenium sarelii Hook. subsp. pekinense (Hance) Fraser-Jenk., Pangtey et Khullar
1303	0.875	0.913043	0.893617	23	Mazus pumilus (Burm.f.) Steenis
1304	0.818182	0.642857	0.72	14	Centipeda minima (L.) A.Braun et Asch.
1305	1	1	1	68	Equisetum hyemale L.
1306	0.961905	0.980583	0.971154	103	Arundinella hirta (Thunb.) Tanaka
1307	1	0.958333	0.978723	24	Aesculus turbinata Blume
1308	0.990909	0.990909	0.990909	110	Panax japonicus (T.Nees) C.A.Mey.
1309	0.68	0.607143	0.641509	28	Cirsium ovalifolium (Franch. et Sav.) Matsum.
1310	1	0.545455	0.705882	11	Fraxinus japonica Blume ex K.Koch
1311	0.927536	1	0.962406	64	Pittosporum tobira (Thunb.) W.T.Aiton
1312	0.909091	0.930233	0.91954	86	Festuca parvigluma Steud.
1313	0.923077	0.96	0.941176	25	Hypericum ascyron L. subsp. ascyron var. ascyron
1314	0.904762	1	0.95	19	Polystichum ohmurae Sa.Kurata
1315	0.994312	0.995342	0.994827	1932	Asplenium incisum Thunb.
1316	1	1	1	17	Lindsaea merrillii Copel. subsp. yaeyamensis (Tagawa) K.U.Kramer
1317	0.842105	0.761905	0.8	21	Astilbe odontophylla Miq.
1318	0.904762	0.678571	0.77551	28	Clematis tosaensis Makino
1319	0.588235	0.588235	0.588235	17	Polystichum x anceps Sa.Kurata
1320	1	0.916667	0.956522	12	Cicuta virosa L.
1321	1	0.923077	0.96	13	Houttuynia cordata Thunb.
1322	0.9	0.9375	0.918367	48	Glyceria ischyroneura Steud.
1323	1	1	1	11	Symplocos nakaharae (Hayata) Masam.
1324	0.875	0.807692	0.84	26	Sparganium japonicum Rothert
1325	1	1	1	32	Dryopteris sieboldii (Van Houtte ex Mett.) Kuntze
1326	0.934783	0.826923	0.877551	52	Poa pratensis L. subsp. pratensis
1327	0.803922	0.931818	0.863158	44	Viola rostrata Pursh subsp. japonica W.Becker et H.Boissieu
1328	1	0.9375	0.967742	16	Lygodium japonicum (Thunb.) Sw. var. microstachyum (Desv.) C.Chr. et Tardieu
1329	0.904762	1	0.95	19	Saussurea riederi Herder var. daisetsuensis (Nakai) Kitam.
1330	1	1	1	11	Damnacanthus giganteus (Makino) Nakai
1331	0.916667	0.956522	0.93617	23	Paspalum longifolium Roxb.
1332	0.986301	0.986301	0.986301	73	Viola ovato-oblonga (Miq.) Makino
1333	0.990476	0.990476	0.990476	105	Dryopteris sparsa (Buch.-Ham. ex D.Don) Kuntze
1334	0.966667	0.935484	0.95082	31	Pertya glabrescens Sch.Bip. ex Nakai
1335	0.933333	0.965517	0.949153	29	Viola bissetii Maxim.
1336	1	0.956522	0.977778	23	Persicaria breviochreata (Makino) Ohki
1337	0.97619	0.884892	0.928302	139	Cyrtomium devexiscapulae (Koidz.) Ching
1338	0.974359	0.974359	0.974359	39	Boehmeria sieboldiana Blume
1339	0.973684	0.961039	0.96732	77	Botrychium strictum Underw.
1340	1	1	1	20	Corydalis raddeana Regel
1341	0.8	1	0.888889	12	Psychotria manillensis Bartl. ex DC.
1342	0.979167	0.921569	0.949495	102	Carex lenta D.Don var. lenta
1343	0.976744	0.933333	0.954545	45	Vulpia myuros (L.) C.C.Gmel.
1344	0.764706	0.8125	0.787879	16	Elsholtzia ciliata (Thunb.) Hyl.
1345	0.923077	0.923077	0.923077	13	Pyrus pyrifolia (Burm.f.) Nakai var. culta (Makino) Nakai
1346	0.964286	0.931034	0.947368	29	Capsella bursa-pastoris (L.) Medik.
1347	0.951613	0.95935	0.955466	123	Deparia petersenii (Kunze) M.Kato
1348	1	0.979592	0.989691	98	Pteris wallichiana J.Agardh
1349	0.8125	0.764706	0.787879	17	Elaeagnus multiflora Thunb. var. multiflora
1350	0.954545	0.954545	0.954545	22	Stewartia pseudocamellia Maxim.
1351	0.966292	0.988506	0.977273	87	Euphorbia sieboldiana C.Morren et Decne.
1352	0.985507	0.985507	0.985507	138	Botrychium virginianum (L.) Sw.
1353	0.9875	0.9875	0.9875	80	Vaccinium oldhamii Miq.
1354	0.933333	1	0.965517	28	Wisteriopsis japonica (Siebold et Zucc.) J.Compton et Schrire
1355	0.927536	0.969697	0.948148	66	Sorbus commixta Hedl.
1356	1	1	1	14	Tectaria decurrens (C.Presl) Copel.
1357	0.826087	0.904762	0.863636	21	Ilex chinensis Sims
1358	1	0.909091	0.952381	11	Boerhavia glabrata Blume
1359	0.952381	0.952381	0.952381	21	Dipsacus japonicus Miq.
1360	1	0.923077	0.96	13	Croomia heterosepala (Baker) Okuyama
1361	1	0.913043	0.954545	23	Cystopteris fragilis (L.) Bernh.
1362	0.95	0.95	0.95	40	Quercus aliena Blume
1363	1	0.935065	0.966443	77	Carex curvicollis Franch. et Sav.
1364	0.90625	0.935484	0.920635	31	Eriochloa villosa (Thunb.) Kunth
1365	0.875	0.7	0.777778	10	Polygonatum falcatum A.Gray
1366	0.924528	0.98	0.951456	50	Rubus parvifolius L.
1367	1	0.923077	0.96	13	Elaeagnus pungens Thunb.
1368	1	1	1	23	Huperzia fordii (Baker) Dixit
1369	0.977778	1	0.988764	44	Sorbus gracilis (Siebold et Zucc.) K.Koch
1370	0.869565	0.8	0.833333	25	Athyrium x austrojaponense Sa.Kurata
1371	0.95614	0.964602	0.960352	113	Arachniodes fargesii (Christ) Seriz.
1372	1	1	1	22	Disporum sessile D.Don ex Schult. et Schult.f. var. micranthum Hatus. ex M.N.Tamura et M.Hotta
1373	0.935484	0.966667	0.95082	30	Hymenasplenium murakami-hatanakae Nakaike
1374	1	1	1	11	Nandina domestica Thunb.
1375	0.931818	1	0.964706	41	Vicia unijuga A.Braun
1376	0.9	0.818182	0.857143	11	Stachyurus praecox var. Matsuzakii
1377	1	0.978261	0.989011	46	Aeginetia indica L.
1378	0.956522	1	0.977778	22	Silene baccifera (L.) Roth var. japonica (Miq.) H.Ohashi et H.Nakai
1379	0.728814	0.781818	0.754386	55	Cirsium tonense Nakai var. tonense
1380	0.916667	0.846154	0.88	13	Saussurea sugimurae Honda
1381	0.909091	0.909091	0.909091	11	Dryopteris fragrans (L.) Schott var. remotiuscula (Kom.) Fomin
1382	0.809524	0.918919	0.860759	37	Viola obtusa Makino
1383	0.979167	0.959184	0.969072	49	Rubus microphyllus L.f.
1384	0.818182	0.818182	0.818182	11	Dioscorea bulbifera L.
1385	0.898305	1	0.946429	53	Picrasma quassioides (D.Don) Benn.
1386	1	0.888889	0.941176	18	Teucrium japonicum Houtt.
1387	0.929825	0.946429	0.938053	56	Ixeridium dentatum (Thunb.) Tzvelev subsp. dentatum
1388	0.820896	0.901639	0.859375	61	Weigela decora (Nakai) Nakai
1389	1	0.785714	0.88	14	Euonymus alatus (Thunb.) Siebold f. alatus
1390	1	0.884615	0.938776	26	Ajuga yesoensis Maxim. ex Franch. et Sav.
1391	0.976744	0.933333	0.954545	45	Lespedeza thunbergii (DC.) Nakai subsp. thunbergii 'Nipponica'
1392	0.878049	0.857143	0.86747	42	Euphorbia humifusa
1393	1	0.90625	0.95082	32	Pteris kiuschiuensis Hieron.
1394	0.968254	0.99187	0.97992	123	Carex stenostachys Franch. et Sav. var. stenostachys
1395	0.9	1	0.947368	27	Thelypteris nipponica (Franch. et Sav.) Ching
1396	0.804878	0.75	0.776471	44	Chrysosplenium macrostemon Maxim. var. shiobarense (Franch.) H.Hara
1397	0.730769	0.863636	0.791667	22	Philadelphus satsumi Siebold ex Lindl. et Paxton f. nikoensis (Rehder) Ohwi ex Yonek.
1398	0.925926	0.892857	0.909091	28	Eriocaulon omuranum T.Koyama
1399	0.948718	1	0.973684	37	Anemone flaccida F.Schmidt
1400	1	0.793103	0.884615	29	Sambucus racemosa L. subsp. sieboldiana (Miq.) H.Hara
1401	0.914286	0.914286	0.914286	35	Eragrostis multicaulis Steud.
1402	0.692308	0.818182	0.75	11	Dryopteris labordei (Christ) C.Chr. var. indusiata (Makino) Seriz.
1403	0.979798	0.941748	0.960396	103	Panicum bisulcatum Thunb.
1404	0.730769	0.863636	0.791667	22	Carex mitrata Franch. var. mitrata
1405	0.875	0.958904	0.915033	73	Agrostis clavata Trin. var. nukabo Ohwi
1406	0.99115	0.982456	0.986784	114	Neocheiropteris ningpoensis (Baker) Bosman
1407	0.954545	0.954545	0.954545	22	Luzula plumosa E.Mey. subsp. plumosa
1408	0.982609	0.974138	0.978355	116	Hylodesmum podocarpum (DC.) H.Ohashi & R.R.Mill subsp. oxyphyllum (DC.) H.Ohashi & R.R.Mill var. japonicum (Miq.) H.Ohashi
1409	1	0.923077	0.96	13	Eragrostis aquatica Honda
1410	0.925926	0.806452	0.862069	31	Moliniopsis japonica (Hack.) Hayata
1411	0.9375	0.882353	0.909091	17	Adenostemma lavenia (L.) Kuntze
1412	1	1	1	21	Lysimachia fortunei Maxim.
1413	0.8	0.888889	0.842105	36	Sacciolepis indica (L.) Chase
1414	0.979452	1	0.989619	143	Asplenium normale D.Don
1415	0.978723	1	0.989247	92	Rhachidosorus mesosorus (Makino) Ching
1416	0.964286	0.794118	0.870968	34	Rhus javanica L. var. chinensis (Mill.) T.Yamaz.
1417	1	0.909091	0.952381	11	Betula corylifolia Regel et Maxim.
1418	0.938272	0.926829	0.932515	82	Chrysosplenium grayanum Maxim.
1419	0.97619	1	0.987952	41	Lespedeza pilosa (Thunb.) Siebold et Zucc.
1420	0.928571	0.83871	0.881356	31	Salix gracilistyla Miq.
1421	0.940476	1	0.969325	79	Lyonia ovalifolia (Wall.) Drude var. elliptica (Siebold et Zucc.) Hand.-Mazz.
1422	1	1	1	58	Spiranthes sinensis (Pers.) Ames subsp. australis (R.Br.) Kitam.
1423	0.95	0.904762	0.926829	21	Thuja standishii (Gordon) Carri_re
1424	0.982759	1	0.991304	57	Muhlenbergia japonica Steud.
1425	0.904762	1	0.95	19	Sporobolus indicus (L.) R.Br. var. purpureosuffusus (Ohwi) T.Koyama f. spiciformis T.Koyama
1426	0.783784	0.828571	0.805556	35	Lolium multiflorum Lam.
1427	0.964912	0.964912	0.964912	57	Ligustrum japonicum Thunb.
1428	0.9375	0.857143	0.895522	35	Cuscuta japonica Choisy
1429	0.894737	0.894737	0.894737	19	Persicaria viscofera (Makino) H.Gross var. viscofera
1430	0.972973	0.923077	0.947368	39	Aletris foliata (Maxim.) Bureau et Franch.
1431	0.966667	0.966667	0.966667	30	Albizia julibrissin Durazz.
1432	0.9375	0.882353	0.909091	17	Ipomoea indica (Burm.) Merr.
1433	0.8	0.8	0.8	25	Cirsium japonicum Fisch. ex DC.
1434	1	1	1	19	Dunbaria villosa (Thunb.) Makino
1435	0.985507	0.957746	0.971429	71	Rosa multiflora Thunb.
1436	0.793651	0.952381	0.865801	105	Calamagrostis arundinacea (L.) Roth subsp. brachytricha (Steud.) Tzvelev
1437	0.997245	0.99633	0.996788	1090	Lepisorus thunbergianus (Kaulf.) Ching
1438	0.875	0.933333	0.903226	15	Metanarthecium luteoviride Maxim.
1439	1	1	1	16	Schoenus apogon Roem. et Schult.
1440	0.935484	1	0.966667	29	Platycarya strobilacea Siebold et Zucc.
1441	0.83871	0.8125	0.825397	32	Sonchus oleraceus L.
1442	0.935484	0.805556	0.865672	36	Carex mitrata Franch. var. aristata Ohwi
1443	0.997183	0.994382	0.995781	356	Diplazium wichurae (Mett.) Diels
1444	0.900709	0.947761	0.923636	134	Aster microcephalus (Miq.) Franch. et Sav. var. ovatus (Franch. et Sav.) Soejima et Mot.Ito
1445	1	0.970588	0.985075	34	Dumasia truncata Siebold et Zucc.
1446	0.761905	0.888889	0.820513	18	Chrysanthemum japonense (Makino) Nakai
1447	0.777778	0.736842	0.756757	19	Viola yedoensis Makino var. yedoensis
1448	0.888889	0.727273	0.8	22	Utricularia aurea Lour.
1449	0.846154	0.916667	0.88	12	Angelica decursiva (Miq.) Franch. et Sav.
1450	0.904762	0.863636	0.883721	22	Hydrocotyle maritima Honda
1451	1	0.904762	0.95	21	Valerianella locusta (L.) Laterr.
1452	0.892857	1	0.943396	25	Fimbristylis complanata (Retz.) Link f. exaltata T.Koyama
1453	0.8	0.923077	0.857143	13	Cirsium tanakae auct. non (Franch. et Sav.) Matsum.
1454	1	0.923077	0.96	13	Adenocaulon himalaicum Edgew.
1455	0.921875	0.951613	0.936508	62	Ampelopsis glandulosa (Wall.) Momiy. var. heterophylla (Thunb.) Momiy.
1456	1	0.909091	0.952381	11	Melastoma candidum D.Don
1457	0.941176	1	0.969697	16	Senecio vulgaris L.
1458	1	0.933333	0.965517	30	Arenaria serpyllifolia L. var. serpyllifolia
1459	1	0.961538	0.980392	52	Stellaria alsine Grimm var. undulata (Thunb.) Ohwi
1460	0.939394	0.96875	0.953846	32	Platanthera minor (Miq.) Rchb.f.
1461	0.932432	0.932432	0.932432	74	Hydrangea paniculata Siebold
1462	1	1	1	12	Cirsium norikurense Nakai
1463	1	1	1	31	Cephalotaxus harringtonia (Knight ex Forbes) K.Koch var. nana (Nakai) Rehder
1464	0.823529	0.777778	0.8	18	Agrostis stolonifera L.
1465	0.777778	0.7	0.736842	10	Woodwardia unigemmata (Makino) Nakai
1466	0.909091	0.833333	0.869565	12	Lepturus repens (G.Forst.) R.Br.
1467	1	1	1	29	Isachne nipponensis Ohwi
1468	0.8	0.727273	0.761905	11	Euphorbia prostrata Aiton
1469	0.925	0.822222	0.870588	45	Sacciolepis spicata (L.) Honda ex Masam. var. spicata
1470	0.913043	1	0.954545	21	Symplocos myrtacea Siebold et Zucc.
1471	1	0.909091	0.952381	11	Samolus parviflorus Raf.
1472	0.78125	0.925926	0.847458	54	Vandenboschia kalamocarpa (Hayata) Ebihara
1473	0.769231	0.909091	0.833333	11	Lespedeza cuneata (Dum.Cours.) G.Don var. serpens (Nakai) Ohwi ex Shimabuku
1474	0.9875	0.951807	0.969325	83	Acer japonicum Thunb.
1475	0.987179	0.987179	0.987179	78	Phryma esquirolii H.L_v.
1476	0.977376	0.986301	0.981818	219	Arachniodes simplicior (Makino) Ohwi
1477	0.842105	1	0.914286	16	Impatiens hypophylla Makino
1478	1	1	1	16	Galinsoga quadriradiata Ruiz et Pav.
1479	1	1	1	22	Styrax obassia Siebold et Zucc.
1480	1	0.916667	0.956522	24	Poa hakusanensis Hack.
1481	0.952381	0.952381	0.952381	21	Patrinia triloba (Miq.) Miq. var. triloba
1482	1	0.916667	0.956522	12	Isodon umbrosus (Maxim.) H.Hara var. hakusanensis (Kud_) K.Asano
1483	0.769231	0.909091	0.833333	11	Primula cuneifolia Ledeb. var. hakusanensis (Franch.) Makino
1484	0.923077	1	0.96	12	Bupleurum nipponicum Koso-Pol.
1485	0.964286	0.964286	0.964286	28	Rhododendron brachycarpum D.Don ex G.Don
1486	0.972973	1	0.986301	36	Arabidopsis halleri (L.) O'Kane et Al-Shehbaz subsp. gemmifera (Matsum.) O'Kane et Al-Shehbaz var. senanensis (Matsum.) Yonek.
1487	0.961538	1	0.980392	25	Peucedanum multivittatum Maxim.
1488	0.966667	0.935484	0.95082	31	Viburnum japonicum (Thunb.) Spreng.
1489	0.955479	0.86646	0.908795	322	Deparia jiulungensis (Ching) Z.R.Wang var. albosquamata (M.Kato) Z.R.Wang
1490	0.948718	1	0.973684	37	Peristrophe japonica (Thunb.) Bremek. var. subrotunda (Matsuda) Murata et Terao
1491	0.923077	0.705882	0.8	17	Weigela coraeensis Thunb.
1492	0.881356	0.881356	0.881356	59	Athyrium christensenianum (Koidz.) Seriz.
1493	0.972973	1	0.986301	144	Adiantum monochlamys D.C.Eaton
1494	1	1	1	63	Tofieldia coccinea Richards. var. gracilis (Franch. et Sav.) T.Shimizu
1495	0.909091	0.909091	0.909091	22	Neanotis hirsuta (L.f.) W.H.Lewis var. hirsuta
1496	0.993151	0.993151	0.993151	146	Thelypteris glanduligera (Kunze) Ching
1497	0.909091	1	0.952381	10	Corylus heterophylla Fisch. ex Besser var. thunbergii Blume
1498	0.882353	0.9375	0.909091	16	Scopolia japonica Maxim.
1499	0.766667	1	0.867925	23	Stephania japonica (Thunb.) Miers
1500	0.96	1	0.979592	24	Toxicodendron succedaneum (L.) Kuntze
1501	0.969697	1	0.984615	32	Bulbostylis barbata (Rottb.) Kunth
1502	0.857143	0.923077	0.888889	13	Turritis glabra L.
1503	0.940299	0.969231	0.954545	65	Tubocapsicum anomalum (Franch. et Sav.) Makino var. anomalum
1504	1	1	1	11	Rubus ribisoideus Matsum.
1505	0.8125	0.8125	0.8125	16	Woodwardia prolifera Hook. et Arn.
1506	0.96	0.923077	0.941176	26	Achyranthes bidentata var. hachijoensis
1507	0.94382	0.954545	0.949153	88	Pteris fauriei Hieron.
1508	0.880597	0.967213	0.921875	61	Pteris oshimensis Hieron.
1509	0.8	0.8	0.8	15	Miscanthus sinensis Andersson var. condensatus (Hack.) Makino
1510	0.791667	0.919355	0.850746	62	Dryopteris caudipinna Nakai
1511	0.909091	0.714286	0.8	14	Mentha canadensis L.
1512	0.842105	0.761905	0.8	21	Athyrium x pseudoiseanum Sa.Kurata
1513	0.846154	0.785714	0.814815	14	Drypetes integerrima (Koidz.) Hosok.
1514	0.987342	0.987342	0.987342	79	Helwingia japonica (Thunb.) F.Dietr.
1515	0.964286	0.964286	0.964286	56	Bothriospermum zeylanicum (J.Jacq.) Druce
1516	1	0.904762	0.95	21	Heracleum sphondylium L. var. nipponicum (Kitag.) H.Ohba
1517	0.969231	0.984375	0.976744	128	Persicaria posumbu (Buch.-Ham. ex D.Don) H.Gross
1518	0.818182	0.818182	0.818182	22	Chrysosplenium album Maxim. var. stamineum (Franch.) H.Hara
1519	1	1	1	15	Centaurium tenuiflorum (Hoffmanns. et Link) Fritsch ex Janchen
1520	0.9375	0.918367	0.927835	49	Eubotryoides grayana (Maxim.) H.Hara var. grayana
1521	1	0.875	0.933333	16	Achnatherum pekinense (Hance) Ohwi
1522	0.909091	0.97561	0.941176	41	Pseudognaphalium affine (D.Don) Anderb.
1523	1	0.636364	0.777778	11	Synurus excelsus (Makino) Kitam.
1524	0.923077	0.923077	0.923077	13	Carex fibrillosa Franch. et Sav.
1525	0.8125	1	0.896552	13	Vigna marina (Burm.) Merr.
1526	0.9	0.692308	0.782609	13	Ficus virgata Reinw. ex Blume
1527	0.911111	0.931818	0.921348	44	Setaria viridis (L.) P.Beauv. var. pachystachys (Franch. et Sav.) Makino et Nemoto
1528	0.98	1	0.989899	49	Lathyrus japonicus Willd.
1529	0.909091	1	0.952381	10	Rubus x ribifolius Siebold et Zucc.
1530	0.966667	1	0.983051	58	Vitex rotundifolia L.f.
1531	0.782609	0.947368	0.857143	19	Smilax sebeana Miq.
1532	0.945946	1	0.972222	35	Cyperus rotundus L.
1533	0.828571	0.828571	0.828571	35	Sagina maxima A.Gray
1534	1	0.866667	0.928571	30	Canavalia lineata (Thunb.) DC.
1535	0.9375	1	0.967742	30	Dianthus japonicus Thunb.
1536	0.821429	1	0.901961	23	Ixeris repens (L.) A.Gray
1537	0.875	0.913043	0.893617	23	Lonicera affinis Hook. et Arn.
1538	1	0.821429	0.901961	28	Arabis stelleri DC. var. japonica (A.Gray) F.Schmidt
1539	0.966667	0.966667	0.966667	30	Ophioglossum thermale Kom.
1540	0.931818	0.911111	0.921348	45	Eurya emarginata (Thunb.) Makino
1541	0.944444	0.944444	0.944444	36	Calystegia soldanella (L.) R.Br.
1542	1	0.961538	0.980392	26	Litsea japonica (Thunb.) Juss.
1543	1	0.928571	0.962963	42	Odontosoria biflora (Kaulf.) C.Chr.
1544	0.928571	1	0.962963	13	Glehnia littoralis F.Schmidt ex Miq.
1545	0.939394	0.939394	0.939394	33	Lysimachia mauritiana Lam.
1546	0.948454	0.989247	0.968421	93	Eleocharis congesta D.Don var. japonica (Miq.) T.Koyama
1547	0.75	1	0.857143	12	Carex capillacea Boott var. capillacea
1548	0.975824	0.995516	0.985572	446	Thelypteris japonica (Baker) Ching
1549	0.866667	1	0.928571	13	Kalopanax septemlobus (Thunb.) Koidz.
1550	0.875	0.636364	0.736842	11	Juncus wallichianus Laharpe
1551	1	0.916667	0.956522	12	Oplopanax japonicus (Nakai) Nakai
1552	0.981481	0.946429	0.963636	56	Anthoxanthum odoratum L. subsp. odoratum
1553	1	0.833333	0.909091	18	Barbarea vulgaris R.Br.
1554	1	0.842105	0.914286	19	Erigeron philadelphicus L.
1555	0.821429	0.821429	0.821429	56	Persicaria maculosa Gray subsp. hirticaulis (Danser) S.Ekman et Knutsson var. pubescens (Makino) Yonek.
1556	1	0.961538	0.980392	26	Bistorta tenuicaulis (Bisset et S.Moore) Nakai var. tenuicaulis
1557	0.842105	0.941176	0.888889	17	Saururus chinensis (Lour.) Baill.
1558	1	1	1	13	Senecio cannabifolius Less.
1559	0.844828	1	0.915888	49	Clematis japonica Thunb.
1560	0.883333	0.898305	0.890756	59	Alnus japonica (Thunb.) Steud.
1561	0.909091	0.869565	0.888889	69	Philadelphus satsumi Siebold ex Lindl. et Paxton
1562	0.923077	1	0.96	12	Coptis quinquefolia Miq.
1563	0.871795	0.944444	0.906667	36	Rhododendron semibarbatum Maxim.
1564	0.964286	0.964286	0.964286	28	Ranunculus nipponicus Nakai var. submersus H.Hara
1565	0.884615	0.821429	0.851852	28	Salix caprea L.
1566	0.969697	0.969697	0.969697	33	Rubus illecebrosus Focke
1567	0.928571	0.928571	0.928571	14	Actinodaphne acuminata (Blume) Meisn.
1568	1	0.846154	0.916667	13	Osmanthus heterophyllus (G.Don) P.S.Green
1569	0.925926	0.961538	0.943396	52	Polypogon fugax Nees ex Steud.
1570	0.9125	0.948052	0.929936	77	Carex lanceolata Boott
1571	0.733333	0.916667	0.814815	12	Viola yezoensis Maxim.
1572	0.95	1	0.974359	19	Rhododendron keiskei Miq.
1573	0.998794	1	0.999397	828	Lycopodium clavatum L. var. nipponicum Nakai
1574	1	0.916667	0.956522	12	Cyathea lepifera (J.Sm.) Copel.
1575	0.968254	1	0.983871	61	Diplazium chinense (Baker) C.Chr.
1576	0.833333	0.909091	0.869565	11	Arisaema aequinoctiale Nakai et F.Maek.
1577	0.916667	0.785714	0.846154	14	Isodon japonicus (Burm.f.) H.Hara
1578	0.958333	0.958333	0.958333	24	Sporobolus japonicus (Steud.) Maxim. ex Rendle
1579	0.97561	0.97561	0.97561	41	Carex wahuensis C.A.Mey. var. bongardii (Boott) Franch. et Sav.
1580	1	0.875	0.933333	16	Bromus diandrus Roth
1581	0.872881	0.936364	0.903509	110	Deyeuxia longiseta (Hack.) Ohwi
1582	0.894737	0.944444	0.918919	72	Carex japonica Thunb.
1583	0.983471	0.937008	0.959677	127	Eurya japonica Thunb. var. japonica
1584	0.846154	0.916667	0.88	12	Athyrium x hisatsuanum Sa.Kurata
1585	0.938776	1	0.968421	46	Trapa japonica Flerow
1586	1	0.9375	0.967742	16	Nymphaea tetragona Georgi
1587	0.985507	0.971429	0.978417	70	Fimbristylis littoralis Gaudich.
1588	0.996441	0.992908	0.994671	282	Pyrrosia lingua (Thunb.) Farw.
1589	0.6	0.545455	0.571429	11	Leotochilus x simplicifrons (Christ) Nakaike
1590	0.666667	0.833333	0.740741	12	Thelypteris simplex (Hook.) K.Iwats.
1591	1	0.947368	0.972973	19	Flueggea suffruticosa (Pall.) Baill.
1592	1	1	1	23	Artemisia monophylla Kitam.
1593	0.935484	0.966667	0.95082	30	Cladium jamaicense Crantz subsp. chinense (Nees) T.Koyama
1594	0.928571	0.764706	0.83871	17	Chloranthus quadrifolius (A.Gray) H.Ohba et S.Akiyama
1595	0.954545	0.875	0.913043	24	Acer tenuifolium (Koidz.) Koidz.
1596	1	0.866667	0.928571	15	Cyperus flaccidus R.Br.
1597	0.926829	0.95	0.938272	40	Calamagrostis nana Takeda subsp. nana
1598	1	0.904762	0.95	21	Wahlenbergia marginata (Thunb.) A.DC.
1599	1	0.866667	0.928571	15	Coelachne japonica Hack.
1600	0.837838	0.96875	0.898551	32	Carex grallatoria Maxim. var. grallatoria
1601	0.962963	0.928571	0.945455	28	Viola tokubuchiana Makino var. takedana (Makino) F.Maek.
1602	0.983607	0.983607	0.983607	61	Scrophularia duplicatoserrata (Miq.) Makino
1603	0.85	0.944444	0.894737	18	Chamaecyparis obtusa (Siebold et Zucc.) Endl.
1604	1	1	1	38	Asplenium prolongatum Hook.
1605	0.861111	0.911765	0.885714	34	Korthalsella japonica (Thunb.) Engl.
1606	0.939394	1	0.96875	31	Aucuba japonica Thunb. var. borealis Miyabe et Kud_
1607	0.6875	0.55	0.611111	20	Carex discoidea Boott var. discoidea
1608	1	1	1	15	Viola verecunda A.Gray var. subaequiloba (Franch. et Sav.) F. Maek.
1609	0.823529	0.875	0.848485	16	Cirsium buergeri Miq.
1610	0.952381	0.97561	0.963855	41	Capillipedium parviflorum (R.Br.) Stapf
1611	1	0.714286	0.833333	14	Lindernia anagallidea (Michx.) Pennell
1612	1	0.8	0.888889	10	Damnacanthus indicus C.F.Gaertn. var. microphyllus (Makino) Makino ex Nakai
1613	0.980263	0.955128	0.967532	156	Dryopteris sacrosancta Koidz.
1614	0.941176	0.941176	0.941176	17	Ficus thunbergii Maxim.
1615	0.888889	0.842105	0.864865	19	Schizocodon ilicifolius Maxim.
1616	0.888889	1	0.941176	32	Tofieldia okuboi Makino
1617	0.904762	0.863636	0.883721	22	Semiaquilegia adoxoides (DC.) Makino
1618	0.984375	0.887324	0.933333	71	Deutzia gracilis Siebold et Zucc.
1619	0.916667	1	0.956522	22	Elatostema japonicum Wedd.
1620	0.916667	0.846154	0.88	26	Hypericum japonicum Thunb.
1621	0.978723	0.978723	0.978723	94	Polystichum tsus-simense (Hook.) J.Sm. var. tsus-simense
1622	0.953271	0.990291	0.971429	103	Carex conica Boott var. conica
1623	0.965517	1	0.982456	28	Typha domingensis Pers.
1624	0.833333	1	0.909091	15	Ajuga pygmaea A.Gray
1625	0.921569	0.921569	0.921569	51	Agrimonia nipponica Koidz.
1626	0.969697	0.969697	0.969697	66	Cyperus brevifolius (Rottb.) Hassk. var. leiolepis (Franch. et Sav.) T.Koyama
1627	0.93007	0.956835	0.943262	139	Selaginella heterostachys Baker
1628	0.948718	0.902439	0.925	41	Lindera lancea (Momiy.) H.Koyama
1629	0.971831	0.958333	0.965035	72	Broussonetia monoica Hance
1630	1	0.5	0.666667	16	Hymenophyllum coreanum Nakai
1631	1	0.9	0.947368	20	Agrostis valvata Steud.
1632	0.95	1	0.974359	38	Briza minor L.
1633	0.96	0.8	0.872727	30	Carex phacota Spreng.
1634	1	0.958333	0.978723	48	Loxogramme grammitoides (Baker) C.Chr.
1635	1	0.987835	0.99388	411	Lastrea thelypteris (L.) Bory
1636	0.9375	1	0.967742	45	Adenophora nikoensis Franch. et Sav. var. nikoensis f. nikoensis
1637	1	1	1	11	Stewartia monadelpha Siebold et Zucc.
1638	0.969697	0.969697	0.969697	66	Carex mollicula Boott
1639	0.9375	0.833333	0.882353	18	Lycopus maackianus (Maxim. ex Herder) Makino
1640	0.72549	0.840909	0.778947	44	Mosla dianthera (Buch.-Ham. ex Roxb.) Maxim.
1641	0.95122	0.8125	0.876404	48	Erigeron annuus (L.) Pers.
1642	0.955556	1	0.977273	43	Rumex acetosella L. subsp. pyrenaicus (Pourr. ex Lapeyr.) Akeroyd
1643	0.974359	0.926829	0.95	41	Huperzia miyoshiana (Makino) Ching
1644	1	0.960784	0.98	51	Carex oxyandra (Franch. et Sav.) Kud_
1645	0.933333	1	0.965517	14	Hydrocotyle yabei Makino var. yabei
1646	0.917808	0.858974	0.887417	78	Deyeuxia hakonensis (Franch. et Sav.) Keng
1647	0.933333	0.777778	0.848485	18	Lepisorus onoei (Franch. et Sav.) Ching
1648	0.833333	0.625	0.714286	24	Vandenboschia nipponica (Nakai) Ebihara
1649	0.909091	0.961538	0.934579	52	Polygala japonica Houtt.
1650	0.833333	0.9375	0.882353	16	Thelypteris cystopteroides (D.C.Eaton) Ching
1651	1	0.9	0.947368	10	Dianthus kiusianus Makino
1652	0.714286	0.833333	0.769231	12	Rubus minusculus H.L_v. et Vaniot
1653	0.893617	0.893617	0.893617	47	Fimbristylis autumnalis (L.) Roem. et Schult.
1654	1	0.96	0.979592	25	Potentilla centigrana Maxim.
1655	0.928571	0.8125	0.866667	16	Schoenoplectiella lineolata (Franch. et Sav.) J.Jung et H.K.Choi
1656	0.9	0.9	0.9	10	Euonymus boninensis Koidz.
1657	0.956522	0.916667	0.93617	24	Phyllanthus ussuriensis Rupr. et Maxim.
1658	0.7	0.875	0.777778	16	Sparganium subglobosum Morong
1659	0.88	0.916667	0.897959	24	Ammannia multiflora Roxb.
1660	0.9375	1	0.967742	15	Erigeron canadensis L.
1661	1	0.821429	0.901961	28	Carex tristachya Thunb. var. pocilliformis (Boott) K_k.
1662	0.962963	0.962963	0.962963	27	Galium gracilens (A.Gray) Makino
1663	0.95	0.863636	0.904762	22	Artemisia lancea Vaniot
1664	0.991071	0.98579	0.988424	563	Thelypteris torresiana (Gaudich.) Alston var. calvata (Baker) K.Iwats.
1665	1	1	1	22	Selaginella shakotanensis (Franch. ex Takeda) Miyabe et Kud_
1666	1	1	1	19	Diplazium takii Sa.Kurata
1667	0.928571	1	0.962963	13	Corylopsis pauciflora Siebold et Zucc.
1668	0.933333	0.965517	0.949153	29	Solanum lyratum Thunb.
1669	0.941176	0.941176	0.941176	17	Eupatorium makinoi T.Kawahara et Yahara
1670	1	1	1	23	Blechnopsis orientalis (L.) C.Presl
1671	0.888889	0.888889	0.888889	18	Calystegia pubescens Lindl. f. major (Makino) Yonek.
1672	1	0.8	0.888889	35	Potamogeton distinctus A.Benn.
1673	0.6	0.461538	0.521739	26	Pleioblastus nagashima (Mitford) Nakai
1674	0.997308	0.964844	0.980807	768	Athyrium wardii (Hook.) Makino
1675	0.9375	0.882353	0.909091	17	Cercidiphyllum magnificum (Nakai) Nakai
1676	1	0.893617	0.94382	47	Cardamine appendiculata Franch. et Sav.
1677	0.965517	0.965517	0.965517	29	Arisaema ovale Nakai var. sadoense (Nakai) J.Murata
1678	0.85	0.894737	0.871795	19	Eriocaulon alpestre Hook.f. et Thomson ex K_rn.
1679	0.911765	0.939394	0.925373	33	Diplazium dilatatum Blume
1680	1	1	1	17	Deschampsia cespitosa (L.) P.Beauv. var. festucifolia Honda
1681	0.9375	0.882353	0.909091	17	Glyceria leptolepis Ohwi
1682	0.833333	0.833333	0.833333	12	Patis coreana (Honda) Ohwi
1683	0.921053	1	0.958904	35	Ophioglossum vulgatum L.
1684	0.94898	0.989362	0.96875	94	Cyrtomium macrophyllum (Makino) Tagawa var. macrophyllum
1685	0.761905	0.842105	0.8	19	Maianthemum yesoense (Franch. et Sav.) LaFrankie
1686	0.916667	0.916667	0.916667	12	Carex insaniae Koidz. var. insaniae
1687	0.95	0.95	0.95	20	Cyperus leptocarpus (F.Muell.) Bauters
1688	1	1	1	10	Diplazium x bittyuense Tagawa
1689	1	1	1	23	Rubus corchorifolius L.f.
1690	0.785714	0.916667	0.846154	12	Pyrrosia linearifolia (Hook.) Ching
1691	0.875	0.666667	0.756757	42	Carex miyabei Franch.
1692	0.833333	0.909091	0.869565	11	Piper kadsura (Choisy) Ohwi
1693	0.947368	0.9	0.923077	20	Ilex geniculata Maxim.
1694	0.935484	1	0.966667	29	Petasites japonicus (Siebold et Zucc.) Maxim.
1695	0.956522	0.956522	0.956522	23	Nabalus acerifolius Maxim.
1696	0.993421	1	0.9967	151	Woodsia manchuriensis Hook.
1697	1	1	1	86	Euptelea polyandra Siebold et Zucc.
1698	1	0.97619	0.987952	42	Carex teinogyna Boott
1699	0.92	1	0.958333	23	Melandrium firmum (Siebold et Zucc.) Rohrb.
1700	0.964912	1	0.982143	55	Silene miqueliana (Rohrb.) H.Ohashi et H.Nakai
1701	0.964286	0.870968	0.915254	62	Wisteria floribunda (Willd.) DC.
1702	1	0.769231	0.869565	13	Cirsium purpuratum (Maxim.) Matsum.
1703	1	0.979167	0.989474	48	Buddleja japonica Hemsl.
1704	1	0.973684	0.986667	38	Hylodesmum oldhamii (Oliv.) H.Ohashi & R.R.Mill
1705	1	0.956522	0.977778	23	Monachosorum maximowiczii (Baker) Hayata
1706	1	0.833333	0.909091	12	Arabis serrata Franch. et Sav. var. serrata
1707	0.933333	0.933333	0.933333	30	Plagiogyria x sessilifolia Nakaike
1708	0.9	0.9	0.9	10	Asarum caulescens Maxim.
1709	0.909091	1	0.952381	20	Oldenlandia brachypoda DC.
1710	0.965517	1	0.982456	28	Chloranthus serratus (Thunb.) Roem. et Schult.
1711	1	1	1	25	Pachysandra terminalis Siebold et Zucc.
1712	0.923077	0.96	0.941176	25	Gentiana zollingeri Fawc.
1713	0.95	0.826087	0.883721	23	Schoenoplectus tabernaemontani (C.C.Gmel.) Palla
1714	0.882353	0.909091	0.895522	33	Potamogeton fryeri A.Benn.
1715	0.714286	0.882353	0.789474	17	Polystichum x inadae Sa.Kurata
1716	1	0.947368	0.972973	19	Microlepia pseudostrigosa Makino
1717	0.897436	1	0.945946	35	Deparia pseudoconilii (Seriz.) Seriz.
1718	0.999228	0.996918	0.998072	1298	Microlepia marginata (Panzer) C.Chr.
1719	0.941176	0.888889	0.914286	18	Viola sieboldii Maxim.
1720	0.983051	0.983051	0.983051	59	Rubus buergeri Miq.
1721	0.939394	1	0.96875	31	Zanthoxylum armatum DC. var. subtrifoliatum (Franch.) Kitam.
1722	0.960784	1	0.98	196	Botrychium ternatum (Thunb.) Sw.
1723	1	0.818182	0.9	11	Ambrosia artemisiifolia L.
1724	0.980198	0.961165	0.970588	103	Fagus crenata Blume
1725	0.985714	0.985714	0.985714	70	Paederia foetida L.
1726	0.9375	0.967742	0.952381	31	Cyathea spinulosa Wall. ex Hook.
1727	0.939394	1	0.96875	31	Bolbitis subcordata (Copel.) Ching
1728	0.96	0.979592	0.969697	49	Potentilla hebiichigo Yonek. et H.Ohashi
1729	0.993982	0.99598	0.99498	995	Athyrium yokoscense (Franch. et Sav.) Christ
1730	0.958333	1	0.978723	23	Plantago lanceolata L.
1731	0.964912	0.964912	0.964912	57	Alisma canaliculatum A.Braun et C.D.Bouch_
1732	1	1	1	350	Deparia lancea (Thunb.) Fraser-Jenk.
1733	0.9375	0.9375	0.9375	16	Tilia kiusiana Makino et Shiras.
1734	0.823529	0.875	0.848485	16	Erigeron strigosus Muhl. ex Willd.
1735	0.991627	0.976301	0.983904	1941	Dryopteris erythrosora (D.C.Eaton) Kuntze
1736	0.95	1	0.974359	38	Enkianthus cernuus (Siebold et Zucc.) Makino f. rubens (Maxim.) Ohwi
1737	1	1	1	13	Rubus vernus Focke
1738	0.954545	0.913043	0.933333	23	Pyrola incarnata (DC.) Fisch. ex Freyn
1739	0.571429	0.615385	0.592593	13	Abelia spathulata Siebold et Zucc. var. sanguinea Makino
1740	1	1	1	31	Disporum sessile D.Don ex Schult. et Schult.f. var. sessile
1741	0.978723	0.938776	0.958333	49	Hymenasplenium hondoense (N.Murak. et S.-I.Hatan.) Nakaike
1742	0.896552	1	0.945455	26	Rubus sieboldii Blume
1743	0.842105	1	0.914286	16	Dryopteris shikokiana (Makino) C.Chr.
1744	1	0.875	0.933333	16	Magnolia obovata Thunb.
1745	0.96875	1	0.984127	31	Brylkinia caudata (Munro ex A.Gray) F.Schmidt
1746	1	0.916667	0.956522	24	Anisocampium x saitoanum (Sugim.) M.Kato
1747	0.964286	0.870968	0.915254	31	Chrysosplenium fauriei Franch.
1748	0.928571	0.8125	0.866667	16	Atriplex prostrata Boucher ex DC.
1749	1	1	1	26	Microsorum insigne (Blume) Copel.
1750	1	0.954545	0.976744	22	Pteris ensiformis Burm.f.
1751	0.846154	0.846154	0.846154	13	Myriophyllum spicatum L.
1752	0.882353	0.9375	0.909091	16	Utricularia caerulea L.
1753	0.83871	0.896552	0.866667	29	Eriocaulon sieboldianum Siebold et Zucc. ex Steud.
1754	0.990783	0.99537	0.993072	648	Thelypteris acuminata (Houtt.) C.V.Morton
1755	1	0.777778	0.875	18	Carex maximowiczii Miq. var. levisaccus Ohwi
1756	0.967742	0.967742	0.967742	31	Amaranthus hybridus L.
1757	0.957447	0.978261	0.967742	46	Polystichum braunii (Spenn.) F_e
1758	0.971014	1	0.985294	67	Athyrium iseanum Rosenst. var. iseanum
1759	0.972826	0.994444	0.983516	180	Arachniodes exilis (Hance) Ching
1760	0.909091	0.833333	0.869565	12	Quercus x nipponica Koidz.
1761	1	1	1	25	Carpesium divaricatum Siebold et Zucc. var. abrotanoides (Matsum. et Koidz.) H.Koyama
1762	0.952941	0.964286	0.95858	168	Hymenophyllum polyanthos (Sw.) Sw.
1763	0.954545	0.954545	0.954545	22	Euphrasia insignis Wettst. subsp. insignis var. japonica (Wettst.) Ohwi
1764	0.992722	0.984127	0.988406	693	Deparia conilii (Franch. et Sav.) M.Kato
1765	0.896552	0.896552	0.896552	29	Arisaema angustatum Franch. et Sav.
1766	0.990099	0.983607	0.986842	305	Arachniodes borealis Seriz.
1767	0.953488	0.97619	0.964706	42	Persicaria praetermissa (Hook.f.) H.Hara
1768	0.924528	0.960784	0.942308	51	Platanthera tipuloides (L.f.) Lindl.
1769	0.777778	0.777778	0.777778	18	Anaphalis margaritacea (L.) Benth. et Hook.f. var. angustifolia (Franch. et Sav.) Hayata
1770	0.961538	1	0.980392	25	Galium trifidum L. subsp. columbianum (Rydb.) Hult_n
1771	0.866667	0.866667	0.866667	15	Atriplex patens (Litv.) Iljin
1772	0.928571	1	0.962963	13	Ammannia coccinea Rottb.
1773	1	1	1	29	Deparia conilii (Franch. et Sav.) M.Kato x D. pseudoconilii (Seriz.) Seriz.
1774	0.864865	0.8	0.831169	40	Potamogeton octandrus Poir. var. octandrus
1775	0.913043	0.954545	0.933333	22	Polystichum tachiroanum (Luerss.) Tagawa
1776	0.96875	0.939394	0.953846	33	Crepidiastrum lanceolatum (Houtt.) Nakai
1777	0.888889	0.727273	0.8	22	Lolium perenne L.
1778	0.973333	0.973333	0.973333	75	Schoenoplectiella hotarui (Ohwi) J.Jung et H.K.Choi
1779	0.971429	1	0.985507	34	Lithospermum zollingeri A.DC.
1780	1	0.95122	0.975	41	Campanula punctata Lam. var. punctata
1781	0.947368	1	0.972973	18	Calamagrostis pseudophragmites (Haller f.) Koeler
1782	0.8	0.8	0.8	10	Najas graminea Delile
1783	1	0.963303	0.981308	109	Elliottia paniculata (Siebold et Zucc.) Hook.f.
1784	0.909091	0.909091	0.909091	11	Lamium amplexicaule L.
1785	0.944444	0.944444	0.944444	18	Apios fortunei Maxim.
1786	0.888889	0.857143	0.872727	28	Amaranthus viridis L.
1787	0.947368	0.923077	0.935065	39	Berchemia longiracemosa Okuyama
1788	0.923077	0.705882	0.8	17	Ctenitis eatonii (Baker) Ching
1789	0.991979	0.998654	0.995305	743	Odontosoria chinensis (L.) J.Sm.
1790	0.961538	1	0.980392	25	Scheuchzeria palustris L.
1791	0.916667	0.916667	0.916667	24	Osmolindsaea odorata (Roxb.) Lehtonen et Cristenh.
1792	0.875	0.7	0.777778	10	Carex pisiformis Boott
1793	1	0.97619	0.987952	42	Clematis apiifolia DC. var. apiifolia
1794	0.825397	1	0.904348	52	Chrysosplenium kiotoense Ohwi
1795	0.965517	0.918033	0.941176	61	Persicaria pubescens (Blume) H.Hara
1796	0.952381	1	0.97561	20	Maianthemum dilatatum (Alph.Wood) A.Nelson et J.F.Macbr.
1797	0.954545	0.875	0.913043	24	Viola violacea Makino var. makinoi (H.Boissieu) Hiyama ex F.Maek.
1798	1	0.952381	0.97561	21	Zizania latifolia (Griseb.) Turcz. ex Stapf
1799	0.974359	0.95	0.962025	40	Euonymus japonicus Thunb.
1800	0.983607	0.9375	0.96	64	Carex gibba Wahlenb.
1801	0.888889	1	0.941176	64	Actinidia polygama (Siebold et Zucc.) Planch. ex Maxim.
1802	1	0.916667	0.956522	12	Phyllostachys reticulata (Rupr.) K.Koch
1803	1	0.818182	0.9	11	Scirpus mitsukurianus Makino
1804	0.982759	1	0.991304	57	Boenninghausenia albiflora (Hook.) Rchb. ex Meisn. var. japonica (Nakai ex Makino et Nemoto) Suzuki
1805	0.909091	0.833333	0.869565	12	Taxillus kaempferi (DC.) Danser var. kaempferi
1806	0.823529	1	0.903226	28	Pteris nipponica W.C.Shieh
1807	0.880952	0.973684	0.925	38	Eleocharis acicularis (L.) Roem. et Schult. var. longiseta Svenson
1808	0.863636	1	0.926829	19	Nuttallanthus canadensis (L.) D.A.Sutton
1809	1	0.944444	0.971429	36	Carex biwensis Franch.
1810	0.9	0.818182	0.857143	11	Ceratophyllum demersum L.
1811	1	0.961538	0.980392	26	Lithocarpus edulis (Makino) Nakai
1812	1	0.829268	0.906667	41	Melampyrum roseum Maxim. var. japonicum Franch. et Sav.
1813	0.972222	0.945946	0.958904	37	Persicaria senticosa (Meisn.) H.Gross
1814	0.873016	0.820896	0.846154	67	Arisaema japonicum Blume
1815	1	0.818182	0.9	11	Cyrtomium devexiscapulae (Koidz.) Ching x C. fortunei J.Sm. var. clivicola (Makino) Tagawa
1816	0.894737	1	0.944444	17	Ipomoea lacunosa L.
1817	1	1	1	33	Lepidium virginicum L.
1818	0.993631	0.9984	0.99601	625	Lemmaphyllum microphyllum C.Presl
1819	0.985075	0.942857	0.963504	70	Euonymus sieboldianus Blume var. sieboldianus
1820	0.96875	0.96875	0.96875	96	Fraxinus sieboldiana Blume
1821	1	0.967213	0.983333	61	Deutzia scabra Thunb. var. scabra
1822	1	1	1	18	Patrinia gibbosa Maxim.
1823	0.920354	0.971963	0.945455	107	Cardamine tanakae Franch. et Sav. ex Maxim.
1824	0.944444	1	0.971429	34	Viola keiskei Miq.
1825	1	0.833333	0.909091	12	Hylodesmum podocarpum (DC.) H.Ohashi & R.R.Mill subsp. podocarpum
1826	0.948718	0.973684	0.961039	38	Pyrola nephrophylla (Andres) Andres
1827	1	0.828571	0.90625	35	Solanum maximowiczii Koidz.
1828	0.961538	0.914634	0.9375	82	Lespedeza cyrtobotrya Miq.
1829	0.921687	0.944444	0.932927	162	Dryopteris fuscipes C.Chr.
1830	0.962963	0.8125	0.881356	32	Sedum makinoi Maxim.
1831	0.758621	0.814815	0.785714	27	Salix chaenomeloides Kimura
1832	1	1	1	13	Ipomoea coccinea L.
1833	0.962264	0.962264	0.962264	53	Hamamelis japonica Siebold et Zucc.
1834	0.944444	0.894737	0.918919	19	Silene gallica L. var. quinquevulnera (L.) W.D.J.Koch
1835	0.992481	1	0.996226	132	Lycopodium dendroideum Michx.
1836	0.97619	0.911111	0.942529	45	Ardisia crenata Sims
1837	0.909091	1	0.952381	20	Comanthosphace stellipila (Miq.) S.Moore
1838	0.944444	0.944444	0.944444	18	Rhynchospora alba (L.) Vahl
1839	0.923077	0.923077	0.923077	13	Sparganium stoloniferum (Graebn.) Buch.-Ham. ex Juz.
1840	1	0.978261	0.989011	184	Dryopteris chinensis (Baker) Koidz.
1841	0.857143	0.923077	0.888889	26	Pilea hamaoi Makino
1842	0.918919	0.944444	0.931507	36	Ottelia alismoides (L.) Pers.
1843	0.972973	0.947368	0.96	38	Hypericum crassifolium (Blume) Nakai
1844	0.96875	0.939394	0.953846	33	Cyperus serotinus Rottb.
1845	0.927273	0.962264	0.944444	53	Cornus controversa Hemsl. var. controversa
1846	1	0.98	0.989899	150	Lycopodiella cernua (L.) Pic.Serm.
1847	0.991071	0.991071	0.991071	112	Trigonotis brevipes (Maxim.) Maxim.
1848	0.972222	0.985915	0.979021	71	Circaea mollis Siebold et Zucc.
1849	0.947368	1	0.972973	18	Habenaria sagittifera Rchb.f.
1850	0.933333	1	0.965517	28	Equisetum fluviatile L.
1851	0.909091	0.9375	0.923077	64	Quercus crispula Blume var. crispula
1852	0.818182	0.818182	0.818182	11	Isoetes japonica A.Braun
1853	0.8	0.727273	0.761905	22	Callitriche palustris L.
1854	0.951613	0.921875	0.936508	64	Persicaria filiformis (Thunb.) Nakai
1855	0.92	0.958333	0.938776	24	Rotala mexicana Cham. et Schltdl.
1856	0.952381	0.97561	0.963855	41	Betula grossa Siebold et Zucc.
1857	1	0.9	0.947368	20	Nepeta subsessilis Maxim.
1858	0.944444	1	0.971429	17	Ohwia caudata (Thunb.) H.Ohashi
1859	0.979167	0.959184	0.969072	49	Lythrum anceps (Koehne) Makino
1860	0.915789	0.977528	0.945652	89	Poa acroleuca Steud.
1861	0.9	0.947368	0.923077	19	Lobelia chinensis Lour.
1862	1	0.991895	0.995931	1604	Thelypteris pozoi (Lag.) C.V.Morton subsp. mollissima (Fisch. ex Kunze) C.V.Morton
1863	0.989362	0.978947	0.984127	95	Persicaria thunbergii (Siebold et Zucc.) H.Gross var. thunbergii
1864	0.888889	0.666667	0.761905	12	Elatine triandra Schkuhr
1865	0.982456	0.933333	0.957265	60	Erythranthe inflata (Miq.) G.L.Nesom
1866	1	0.882353	0.9375	17	Cardamine hirsuta L.
1867	0.590909	0.866667	0.702703	15	Carex stenostachys Franch. et Sav. var. cuneata (Ohwi) Ohwi et T.Koyama
1868	1	0.916667	0.956522	12	Angelica sachalinensis Maxim. var. glabra (Koidz.) T.Yamaz.
1869	0.965517	0.965517	0.965517	29	Polygonum aviculare L. subsp. aviculare
1870	0.833333	0.769231	0.8	13	Menyanthes trifoliata L.
1871	0.997992	0.994	0.995992	500	Selliguea hastata (Thunb.) Fraser-Jenk.
1872	0.954545	0.875	0.913043	24	Acer cissifolium (Siebold et Zucc.) K.Koch
1873	0.933333	1	0.965517	14	Cryptotaenia canadensis (L.) DC. subsp. japonica (Hassk.) Hand.-Mazz.
1874	0.916667	1	0.956522	11	Akebia trifoliata (Thunb.) Koidz.
1875	0.979592	0.941176	0.96	51	Staphylea bumalda DC.
1876	0.978261	0.957447	0.967742	47	Potentilla freyniana Bornm.
1877	0.833333	0.909091	0.869565	11	Rhododendron dilatatum Miq. var. dilatatum
1878	1	1	1	24	Geranium wilfordii Maxim. var. wilfordii
1879	0.833333	0.769231	0.8	13	Hylotelephium verticillatum (L.) H.Ohba
1880	0.875	0.736842	0.8	19	Stellaria neglecta Weihe
1881	0.987234	0.983051	0.985138	236	Thelypteris viridifrons Tagawa
1882	0.882353	0.9375	0.909091	32	Acer tschonoskii Maxim.
1883	0.95	0.904762	0.926829	21	Carex nubigena D.Don subsp. albata (Boott ex Franch. et Sav.) T.Koyama
1884	0.933333	0.875	0.903226	16	Utricularia bifida L.
1885	1	0.933333	0.965517	15	Symplocos glauca (Thunb.) Koidz.
1886	0.9375	0.9375	0.9375	64	Cerastium fontanum Baumg. subsp. vulgare (Hartm.) Greuter et Burdet var. angustifolium (Franch.) H.Hara
1887	1	0.842105	0.914286	19	Asarum asperum F.Maek.
1888	1	0.933333	0.965517	15	Athyrium imbricatum Christ
1889	0.942029	0.984848	0.962963	66	Rosa paniculigera (Koidz.) Makino ex Momiy.
1890	0.954545	0.976744	0.965517	43	Lotus corniculatus L. subsp. japonicus (Regel) H.Ohashi
1891	0.789474	0.652174	0.714286	23	Sasa nipponica (Makino) Makino et Shibata
1892	1	0.916667	0.956522	12	Rhododendron x tectum Koidz.
1893	0.9	0.692308	0.782609	13	Cyrtomium yamamotoi Tagawa
1894	1	0.931034	0.964286	29	Polystichum balansae Christ
1895	1	0.454545	0.625	11	Fraxinus apertisquamifera H.Hara
1896	0.833333	0.909091	0.869565	11	Solidago virgaurea L. subsp. leiocarpa (Benth.) Hult_n
1897	0.96	0.888889	0.923077	27	Spodiopogon depauperatus Hack.
1898	1	0.992175	0.996072	639	Dryopteris sabae (Franch. et Sav.) C.Chr.
1899	0.941176	0.941176	0.941176	17	Rhynchospora yasudana Makino
1900	0.916667	0.942857	0.929577	35	Ligustrum tschonoskii Decne.
1901	0.952381	0.8	0.869565	25	Laportea cuspidata (Wedd.) Friis
1902	0.95	0.974359	0.962025	39	Goodyera schlechtendaliana Rchb.f.
1903	1	0.866667	0.928571	15	Ilex nipponica Makino
1904	0.947368	1	0.972973	18	Cheilanthes kuhnii Milde var. brandtii (Franch. et Sav.) Tagawa
1905	1	1	1	21	Artemisia pedunculosa Miq.
1906	0.981132	0.945455	0.962963	55	Oxalis nipponica S.Aoki et J.Murata subsp. nipponica
1907	1	0.9	0.947368	20	Thalictrum tuberiferum Maxim.
1908	0.833333	0.909091	0.869565	11	Alnus fauriei H.L_v. et Vaniot
1909	0.937853	0.965116	0.951289	172	Carex multifolia Ohwi var. multifolia
1910	0.901099	0.953488	0.926554	86	Viburnum wrightii Miq. var. wrightii
1911	0.980952	0.944954	0.962617	109	Corydalis pallida (Thunb.) Pers. var. tenuis Yatabe
1912	0.904762	0.974359	0.938272	39	Diplazium sibiricum (Turcz. ex Kunze) Sa.Kurata var. glabrum (Tagawa) Sa.Kurata x D. squamigerum (Mett.) Matsum.
1913	0.923077	0.923077	0.923077	13	Rhododendron kiusianum Makino
1914	0.960396	0.989796	0.974874	98	Dryopteris polylepis (Franch. et Sav.) C.Chr.
1915	0.958333	0.958333	0.958333	24	Veronica schmidtiana Regel subsp. senanensis (Maxim.) Kitam. et Murata
1916	0.972973	1	0.986301	36	Hieracium japonicum Franch. et Sav.
1917	0.9	0.818182	0.857143	11	Cerasus maximowiczii (Rupr.) Kom.
1918	0.901961	0.92	0.910891	50	Skimmia japonica Thunb. var. japonica
1919	0.865169	0.931452	0.897087	248	Deparia pycnosora (Christ) M.Kato
1920	1	1	1	31	Struthiopteris castanea (Makino) Nakai
1921	0.973684	0.986667	0.980132	75	Diplazium sibiricum (Turcz. ex Kunze) Sa.Kurata var. glabrum (Tagawa) Sa.Kurata
1922	0.97561	0.97561	0.97561	82	Carex olivacea Boott subsp. confertiflora (Boott) T.Koyama
1923	0.923077	0.923077	0.923077	13	Carex dissitiflora Franch.
1924	0.92	0.958333	0.938776	24	Conioselinum chinense (L.) Britton, Sterns et Poggenb. var. filicinum (H.Wolff)
1925	0.936508	0.983333	0.95935	60	Persicaria debilis (Meisn.) H.Gross ex W.T.Lee
1926	1	0.875	0.933333	16	Circaea alpina L. subsp. alpina
1927	0.894737	1	0.944444	17	Salvia lutescens (Koidz.) Koidz. var. crenata (Makino) Murata
1928	0.916667	0.916667	0.916667	12	Clinopodium micranthum (Regel) H.Hara_x000D_ var. sachalinense (F.Schmidt) T.Yamaz. et Murata
1929	1	0.923077	0.96	13	Quercus crispula Blume var. horikawae H.Ohba
1930	0.948718	1	0.973684	37	Polygonatum lasianthum Maxim.
1931	1	1	1	13	Rubus subcrataegifolius (H.L_v. et Vaniot) H.L_v.
1932	1	1	1	17	Schizopepon bryoniifolius Maxim.
1933	0.7	0.7	0.7	10	Agrostis borealis Hartm. var. flaccida (Hack.) T.Koyama
1934	1	0.903226	0.949153	31	Luzula jimboi Miyabe et Kud_ subsp. atrotepala Z.Kaplan
1935	0.9375	1	0.967742	45	Muhlenbergia curviaristata (Ohwi) Ohwi var. nipponica Ohwi
1936	0.941176	0.941176	0.941176	17	Lepisorus ussuriensis (Regel et Maack) Ching var. distans (Makino) Tagawa
1937	0.959184	1	0.979167	94	Diplazium mettenianum (Miq.) C.Chr.
1938	0.847458	0.925926	0.884956	54	Stellaria sessiliflora Y.Yabe
1939	0.981132	1	0.990476	52	Meliosma tenuis Maxim.
1940	0.923077	0.827586	0.872727	29	Rubus hakonensis Franch. et Sav.
1941	0.964286	0.931034	0.947368	29	Athyrium rupestre Kodama
1942	0.98913	0.994536	0.991826	183	Dryopteris monticola (Makino) C.Chr.
1943	0.975	0.975	0.975	40	Elliottia bracteata (Maxim.) Hook.f.
1944	0.931034	0.964286	0.947368	28	Melampyrum laxum Miq. var. nikkoense Beauverd
1945	1	0.933333	0.965517	15	Sedum japonicum Siebold ex Miq. subsp. japonicum var. senanense (Makino) Makino
1946	0.990991	0.948276	0.969163	116	Athyrium melanolepis (Franch. et Sav.) Christ
1947	0.925	0.973684	0.948718	38	Carpesium triste Maxim.
1948	0.933333	0.875	0.903226	16	Aster savatieri Makino
1949	0.962963	1	0.981132	26	Gentiana nipponica Maxim.
1950	0.995633	1	0.997812	228	Thelypteris phegopteris (L.) Sloss. ex Rydb.
1951	0.877193	1	0.934579	50	Laportea bulbifera (Siebold et Zucc.) Wedd.
1952	1	0.941176	0.969697	17	Bulbophyllum inconspicuum Maxim.
1953	0.966667	0.935484	0.95082	31	Deparia kiusiana (Koidz.) M.Kato
1954	0.9	0.947368	0.923077	19	Aphananthe aspera (Thunb.) Planch.
1955	0.904762	0.974359	0.938272	39	Deparia x musashiensis (H.Ohba) Seriz.
1956	0.926829	1	0.962025	38	Veronica peregrina L.
1957	0.909091	1	0.952381	20	Glyceria acutiflora Torr. subsp. japonica (Steud.) T.Koyama et Kawano
1958	0.891892	0.891892	0.891892	37	Deyeuxia matsumurae (Maxim.) Ohwi
1959	0.923077	0.923077	0.923077	13	Wikstroemia pseudoretusa Koidz.
1960	0.9	0.947368	0.923077	19	Ligustrum micranthum Zucc.
1961	1	0.9	0.947368	10	Planchonella boninensis (Nakai) Masam. et Yanagih.
1962	1	0.909091	0.952381	11	Gynochthodes boninensis (Ohwi) E.Oguri et T.Sugaw.
1963	0.857143	0.857143	0.857143	14	Stauntonia hexaphylla (Thunb.) Decne.
1964	0.883721	0.987013	0.932515	77	Corydalis incisa (Thunb.) Pers.
1965	0.96875	0.978947	0.973822	95	Callicarpa japonica Thunb.
1966	1	0.931034	0.964286	29	Trifolium pratense L.
1967	0.8	0.727273	0.761905	11	Paraprenanthes sororia (Miq.) C.Shih
1968	0.846154	0.785714	0.814815	14	Cyanthillium cinereum (L.) H.Rob.
1969	0.928571	0.928571	0.928571	28	Rhododendron albrechtii Maxim.
1970	0.961538	0.943396	0.952381	53	Arisaema yamatense (Nakai) Nakai subsp. yamatense
1971	0.811321	0.914894	0.86	47	Carex leucochlora Bunge var. candolleana (H.L_v. et Vaniot) Katsuy.
1972	0.954545	1	0.976744	21	Fimbristylis velata R.Br.
1973	0.943396	1	0.970874	50	Themeda japonica (Andersson) Tanaka
1974	0.954545	1	0.976744	42	Berberis thunbergii DC.
1975	0.846154	0.846154	0.846154	13	Acer maximowiczianum Miq.
1976	0.5	0.7	0.583333	10	Pleioblastus simonii (Carri_re) Nakai
1977	0.911111	1	0.953488	41	Lespedeza cuneata (Dum.Cours.) G.Don var. cuneata
1978	0.916667	1	0.956522	11	Leonurus japonicus Houtt.
1979	0.807018	0.884615	0.844037	52	Digitaria ciliaris (Retz.) Koeler
1980	1	0.90625	0.95082	32	Oenothera biennis L.
1981	1	1	1	41	Cyrtomium caryotideum (Wall. ex Hook. et Grev.) C.Presl
1982	0.947368	0.857143	0.9	42	Boehmeria platanifolia (Maxim.) Franch. et Sav. ex C.H.Wright
1983	1	0.964286	0.981818	28	Andropogon virginicus L.
1984	0.875	1	0.933333	14	Cyperus eragrostis Lam.
1985	1	0.955556	0.977273	45	Drosera rotundifolia L.
1986	1	1	1	40	Carex tristachya Thunb.
1987	0.944444	1	0.971429	17	Pteris vittata L.
1988	0.952381	1	0.97561	20	Ardisia sieboldii Miq.
1989	0.931034	0.964286	0.947368	28	Microtropis japonica (Franch. et Sav.) Hallier f.
1990	0.962963	1	0.981132	26	Rhododendron macrosepalum Maxim.
1991	0.862069	0.862069	0.862069	29	Ilex integra Thunb.
1992	0.857143	0.857143	0.857143	14	Ternstroemia gymnanthera (Wight et Arn.) Bedd.
1993	1	0.846154	0.916667	13	Abies firma Siebold et Zucc.
1994	0.947368	0.981818	0.964286	55	Rubus palmatus Thunb. var. coptophyllus (A.Gray) Kuntze ex Koidz.
1995	0.958333	1	0.978723	23	Trichosanthes multiloba Miq.
1996	1	0.961538	0.980392	26	Trautvetteria japonica Siebold et Zucc.
1997	0.977778	0.977778	0.977778	90	Japonicalia delphiniifolia (Siebold et Zucc.) C.Ren et Q.E.Yang
1998	0.923077	1	0.96	12	Prunus persica (L.) Batsch
[truncated: 175 more rows]
