# Supplementary material for: Development of a system for the automated identification of herbarium specimens with high accuracy
Source: Sci Rep. 2022 May 16;12:8066. doi: 10.1038/s41598-022-11450-y (PMC9110755; doi:10.1038/s41598-022-11450-y)
Supplement: Supplementary file 3 — Supplementary Information 3. [file 41598_2022_11450_MOESM3_ESM.zip › Supplimentary data_3/Top5.xlsx]

## Sheet: Sheet1
file	Scientific name	Top1	prob	Top2	prob	Top3	prob	Top4	prob	Top5	prob
FKSE60353.jpg	Phacelurus latifolius (Steud.) Ohwi	Phacelurus latifolius (Steud.) Ohwi	0.999899	Pleioblastus nagashima (Mitford) Nakai	5.13947e-05	Pleioblastus argenteostriatus (Regel) Nakai 'Okina'	4.1983e-05	Pleioblastus simonii (Carri_re) Nakai	4.45853e-06	Sasaella ramosa (Makino) Makino	1.90574e-06
KAG155257.jpg	Phacelurus latifolius (Steud.) Ohwi	Phalaris arundinacea L.	0.938257	Phacelurus latifolius (Steud.) Ohwi	0.0361213	Pleioblastus linearis (Hack.) Nakai	0.00848618	Spodiopogon cotulifer (Thunb.) Hack.	0.00673721	Capillipedium parviflorum (R.Br.) Stapf	0.00318808
C2039822.jpg	Phacelurus latifolius (Steud.) Ohwi	Phacelurus latifolius (Steud.) Ohwi	1	Pseudosasa japonica (Siebold et Zucc. ex Steud.) Makino ex Nakai	2.9497e-11	Ischaemum anthephoroides (Steud.) Miq.	7.32304e-12	Miscanthus sinensis Andersson	5.27679e-12	Carex persistens Ohwi	1.17623e-12
C2039806.jpg	Phacelurus latifolius (Steud.) Ohwi	Phacelurus latifolius (Steud.) Ohwi	1	Arundinella hirta (Thunb.) Tanaka	1.85747e-07	Pseudosasa japonica (Siebold et Zucc. ex Steud.) Makino ex Nakai	6.68682e-08	Miscanthus tinctorius (Steud.) Hack.	1.23425e-08	Spodiopogon cotulifer (Thunb.) Hack.	8.64579e-09
FKSE53186.jpg	Phacelurus latifolius (Steud.) Ohwi	Phacelurus latifolius (Steud.) Ohwi	0.997447	Lactuca indica L. var. laciniata (Houtt.) H.Hara	0.00139359	Miscanthus sinensis Andersson	0.00103149	Sorghum halepense (L.) Pers.	7.74167e-05	Coix lacryma-jobi L. var. lacryma-jobi	4.40707e-05
C2039814.jpg	Phacelurus latifolius (Steud.) Ohwi	Phacelurus latifolius (Steud.) Ohwi	1	Phragmites karka (Retz.) Trin. ex Steud.	1.23072e-07	Miscanthus sinensis Andersson	6.91311e-09	Miscanthus sinensis Andersson var. condensatus (Hack.) Makino	3.87426e-09	Sorghum halepense (L.) Pers.	1.53667e-09
C2039808.jpg	Phacelurus latifolius (Steud.) Ohwi	Phacelurus latifolius (Steud.) Ohwi	1	Phragmites karka (Retz.) Trin. ex Steud.	1.83159e-08	Pseudosasa japonica (Siebold et Zucc. ex Steud.) Makino ex Nakai	1.87703e-10	Cladium jamaicense Crantz subsp. chinense (Nees) T.Koyama	1.52436e-10	Arundinella hirta (Thunb.) Tanaka	2.09704e-11
C2039815.jpg	Phacelurus latifolius (Steud.) Ohwi	Phacelurus latifolius (Steud.) Ohwi	1	Sorghum halepense (L.) Pers.	1.99172e-08	Phalaris arundinacea L.	4.02586e-09	Arundinella hirta (Thunb.) Tanaka	3.98221e-09	Elymus racemifer (Steud.) Tzvelev var. japonensis (Honda) Osada	1.37701e-09
C2039823.jpg	Phacelurus latifolius (Steud.) Ohwi	Phacelurus latifolius (Steud.) Ohwi	1	Sorghum halepense (L.) Pers.	7.9516e-12	Phragmites australis (Cav.) Trin. ex Steud.	2.23465e-12	Typha domingensis Pers.	7.62926e-13	Coix lacryma-jobi L. var. lacryma-jobi	4.87081e-13
FKSE12186.jpg	Phacelurus latifolius (Steud.) Ohwi	Phacelurus latifolius (Steud.) Ohwi	1	Carex rugulosa K_k.	4.81655e-09	Miscanthus sinensis Andersson	3.3445e-09	Typha domingensis Pers.	1.24913e-10	Imperata cylindrica (L.) Raeusch. var. koenigii (Retz.) Pilg.	9.45387e-11
C2039794.jpg	Phacelurus latifolius (Steud.) Ohwi	Phacelurus latifolius (Steud.) Ohwi	0.999982	Phleum pratense L.	1.59224e-05	Eulalia speciosa (Debeaux) Kuntze	9.96998e-07	Sorghum halepense (L.) Pers.	7.83121e-07	Phalaris arundinacea L.	9.33346e-08
C2039819.jpg	Phacelurus latifolius (Steud.) Ohwi	Phacelurus latifolius (Steud.) Ohwi	1	Miscanthus sinensis Andersson	8.44702e-08	Miscanthus tinctorius (Steud.) Hack.	7.62939e-09	Eulalia speciosa (Debeaux) Kuntze	4.9428e-09	Carex persistens Ohwi	4.86269e-10
C2039838.jpg	Phacelurus latifolius (Steud.) Ohwi	Phacelurus latifolius (Steud.) Ohwi	1	Phragmites australis (Cav.) Trin. ex Steud.	1.83472e-09	Pseudosasa japonica (Siebold et Zucc. ex Steud.) Makino ex Nakai	4.61216e-10	Sorghum halepense (L.) Pers.	1.06921e-11	Phragmites karka (Retz.) Trin. ex Steud.	3.94559e-12
KAG083837.jpg	Phacelurus latifolius (Steud.) Ohwi	Phacelurus latifolius (Steud.) Ohwi	0.953972	Phragmites australis (Cav.) Trin. ex Steud.	0.0448991	Pleioblastus linearis (Hack.) Nakai	0.000682832	Elymus tsukushiensis Honda var. transiens (Hack.) Osada	0.000231205	Echinochloa crus-galli (L.) P.Beauv. var. crus-galli	6.90892e-05
00000268.jpg	Phacelurus latifolius (Steud.) Ohwi	Phacelurus latifolius (Steud.) Ohwi	0.946036	Typha domingensis Pers.	0.0477361	Miscanthus sinensis Andersson	0.00588306	Phalaris arundinacea L.	0.000140075	Phleum pratense L.	6.65991e-05
C2039780.jpg	Phacelurus latifolius (Steud.) Ohwi	Phacelurus latifolius (Steud.) Ohwi	1	Pseudosasa japonica (Siebold et Zucc. ex Steud.) Makino ex Nakai	1.22691e-08	Pleioblastus simonii (Carri_re) Nakai	2.37126e-10	Typha domingensis Pers.	6.83067e-12	Coix lacryma-jobi L. var. lacryma-jobi	3.11168e-12
FKSE93583.jpg	Phacelurus latifolius (Steud.) Ohwi	Phacelurus latifolius (Steud.) Ohwi	0.996419	Sorghum halepense (L.) Pers.	0.00148623	Pseudosasa japonica (Siebold et Zucc. ex Steud.) Makino ex Nakai	0.00143072	Carex rugulosa K_k.	0.000190346	Phragmites australis (Cav.) Trin. ex Steud.	0.000134892
C2039784.jpg	Phacelurus latifolius (Steud.) Ohwi	Phacelurus latifolius (Steud.) Ohwi	1	Miscanthus sinensis Andersson	1.6634e-10	Pentarhizidium orientale (Hook.) Hayata	2.95225e-11	Pseudosasa japonica (Siebold et Zucc. ex Steud.) Makino ex Nakai	2.05688e-12	Arundinella hirta (Thunb.) Tanaka	4.54181e-13
C2039777.jpg	Phacelurus latifolius (Steud.) Ohwi	Phacelurus latifolius (Steud.) Ohwi	1	Arundinella hirta (Thunb.) Tanaka	1.05718e-13	Pseudosasa japonica (Siebold et Zucc. ex Steud.) Makino ex Nakai	5.70593e-14	Phragmites australis (Cav.) Trin. ex Steud.	2.49259e-14	Phragmites karka (Retz.) Trin. ex Steud.	8.85492e-15
1168408.JPG	Phacelurus latifolius (Steud.) Ohwi	Miscanthus sinensis Andersson	0.815936	Phragmites karka (Retz.) Trin. ex Steud.	0.072313	Echinochloa crus-galli (L.) P.Beauv. var. crus-galli	0.0445337	Phragmites australis (Cav.) Trin. ex Steud.	0.0234835	Phragmites japonicus Steud.	0.0161888
C2039831.jpg	Phacelurus latifolius (Steud.) Ohwi	Phacelurus latifolius (Steud.) Ohwi	0.999997	Phragmites australis (Cav.) Trin. ex Steud.	2.9589e-06	Miscanthus sacchariflorus (Maxim.) Benth. et Hook.f. ex Franch.	1.18535e-07	Typha domingensis Pers.	9.48602e-08	Miscanthus sinensis Andersson	2.63072e-08
711520.jpg	Phacelurus latifolius (Steud.) Ohwi	Phacelurus latifolius (Steud.) Ohwi	1	Miscanthus sinensis Andersson	3.48208e-09	Phragmites australis (Cav.) Trin. ex Steud.	2.64586e-09	Coix lacryma-jobi L. var. lacryma-jobi	1.16866e-09	Imperata cylindrica (L.) Raeusch. var. koenigii (Retz.) Pilg.	8.0623e-10
C2039768.jpg	Phacelurus latifolius (Steud.) Ohwi	Phacelurus latifolius (Steud.) Ohwi	0.999992	Arundinella hirta (Thunb.) Tanaka	6.96588e-06	Bromus catharticus Vahl	6.50774e-07	Phalaris arundinacea L.	4.55985e-07	Lolium arundinaceum (Schreb.) Darbysh.	1.53891e-08
FKSE21644.jpg	Phacelurus latifolius (Steud.) Ohwi	Phacelurus latifolius (Steud.) Ohwi	0.999934	Miscanthus sacchariflorus (Maxim.) Benth. et Hook.f. ex Franch.	6.35822e-05	Phragmites australis (Cav.) Trin. ex Steud.	9.14927e-07	Zizania latifolia (Griseb.) Turcz. ex Stapf	6.55813e-07	Pleioblastus simonii (Carri_re) Nakai	3.74403e-07
KAG084055.jpg	Phacelurus latifolius (Steud.) Ohwi	Miscanthus sinensis Andersson var. condensatus (Hack.) Makino	0.584332	Phacelurus latifolius (Steud.) Ohwi	0.398505	Gardenia jasminoides Ellis	0.0109816	Phragmites karka (Retz.) Trin. ex Steud.	0.00498523	Pleioblastus linearis (Hack.) Nakai	0.00112835
C2039841.jpg	Phacelurus latifolius (Steud.) Ohwi	Phacelurus latifolius (Steud.) Ohwi	0.999995	Phragmites australis (Cav.) Trin. ex Steud.	1.96104e-06	Phalaris arundinacea L.	1.80127e-06	Capillipedium parviflorum (R.Br.) Stapf	6.01003e-07	Ischaemum anthephoroides (Steud.) Miq.	5.13796e-07
441370.jpg	Polystichum longifrons Sa.Kurata	Polystichum longifrons Sa.Kurata	1	Polystichum fibrillosopaleaceum (Kodama) Tagawa	9.39899e-19	Polystichum polyblepharon (Roem. ex Kunze) C.Presl	2.37662e-19	Polystichum x anceps Sa.Kurata	5.62529e-20	Onoclea sensibilis L. var. interrupta Maxim.	4.11111e-20
784496.jpg	Polystichum longifrons Sa.Kurata	Polystichum longifrons Sa.Kurata	1	Polystichum polyblepharon (Roem. ex Kunze) C.Presl	4.75336e-12	Polystichum x anceps Sa.Kurata	3.87503e-13	Polystichum fibrillosopaleaceum (Kodama) Tagawa	5.88485e-14	Dryopteris commixta Tagawa	2.18551e-14
576494.jpg	Polystichum longifrons Sa.Kurata	Polystichum longifrons Sa.Kurata	1	Dennstaedtia zeylanica (Sw.) Zink ex Fraser-Jenk. et Kandel	3.76649e-10	Polystichum x anceps Sa.Kurata	1.24568e-10	Onoclea sensibilis L. var. interrupta Maxim.	7.27138e-11	Polystichum polyblepharon (Roem. ex Kunze) C.Presl	2.29886e-11
819585.jpg	Polystichum longifrons Sa.Kurata	Polystichum longifrons Sa.Kurata	1	Polystichum polyblepharon (Roem. ex Kunze) C.Presl	3.46497e-09	Polystichum fibrillosopaleaceum (Kodama) Tagawa	9.04061e-11	Microlepia strigosa (Thunb.) C.Presl	6.65852e-11	Polystichum x ongataense Sa.Kurata	2.53344e-15
147020.jpg	Polystichum longifrons Sa.Kurata	Polystichum longifrons Sa.Kurata	0.9998	Polystichum polyblepharon (Roem. ex Kunze) C.Presl	0.000199995	Polystichum x suginoi Sa.Kurata	1.14338e-09	Microlepia strigosa (Thunb.) C.Presl	4.5328e-11	Polystichum x anceps Sa.Kurata	2.58733e-11
00038186.jpg	Polystichum longifrons Sa.Kurata	Polystichum longifrons Sa.Kurata	1	Polystichum x anceps Sa.Kurata	7.92578e-09	Polystichum polyblepharon (Roem. ex Kunze) C.Presl	9.36575e-10	Polystichum x inadae Sa.Kurata	2.76374e-10	Microlepia marginata (Panzer) C.Chr.	1.62253e-10
00002428.jpg	Polystichum longifrons Sa.Kurata	Polystichum longifrons Sa.Kurata	0.999577	Polystichum x anceps Sa.Kurata	0.000416184	Polystichum tagawanum Sa.Kurata	6.0238e-06	Polystichum polyblepharon (Roem. ex Kunze) C.Presl	5.43776e-07	Polystichum tsus-simense (Hook.) J.Sm. var. mayebarae (Tagawa) Sa.Kurata	2.43422e-09
509745.jpg	Polystichum longifrons Sa.Kurata	Polystichum longifrons Sa.Kurata	1	Polystichum x anceps Sa.Kurata	9.96398e-15	Microlepia marginata (Panzer) C.Chr.	8.87578e-15	Dennstaedtia hirsuta (Sw.) Mett.	3.62834e-15	Onoclea sensibilis L. var. interrupta Maxim.	3.14488e-15
00022131.jpg	Polystichum longifrons Sa.Kurata	Polystichum longifrons Sa.Kurata	1	Polystichum x anceps Sa.Kurata	2.07332e-08	Polystichum tagawanum Sa.Kurata	1.42483e-08	Polystichum pseudomakinoi Tagawa	6.23056e-10	Deparia kiusiana (Koidz.) M.Kato	6.50172e-11
422760.jpg	Polystichum longifrons Sa.Kurata	Polystichum longifrons Sa.Kurata	1	Microlepia marginata (Panzer) C.Chr.	7.68777e-16	Onoclea sensibilis L. var. interrupta Maxim.	2.6055e-17	Osmunda japonica Thunb.	9.28996e-18	Polystichum polyblepharon (Roem. ex Kunze) C.Presl	4.44304e-19
00031399.jpg	Polystichum longifrons Sa.Kurata	Polystichum longifrons Sa.Kurata	1	Polystichum x anceps Sa.Kurata	3.87058e-09	Polystichum polyblepharon (Roem. ex Kunze) C.Presl	1.73137e-11	Dryopteris tokyoensis (Makino) C.Chr.	3.76598e-12	Polystichum x inadae Sa.Kurata	3.11197e-13
533836.jpg	Polystichum longifrons Sa.Kurata	Polystichum longifrons Sa.Kurata	1	Onoclea sensibilis L. var. interrupta Maxim.	4.5041e-16	Microlepia marginata (Panzer) C.Chr.	1.86913e-16	Polystichum polyblepharon (Roem. ex Kunze) C.Presl	7.48025e-18	Microlepia strigosa (Thunb.) C.Presl	7.79566e-19
784424.jpg	Polystichum longifrons Sa.Kurata	Polystichum longifrons Sa.Kurata	1	Onoclea sensibilis L. var. interrupta Maxim.	7.36915e-12	Polystichum polyblepharon (Roem. ex Kunze) C.Presl	2.5651e-12	Osmunda japonica Thunb.	1.39297e-12	Huperzia serrata (Thunb.) Trevis.	1.00617e-12
422723.jpg	Polystichum longifrons Sa.Kurata	Polystichum longifrons Sa.Kurata	1	Polystichum polyblepharon (Roem. ex Kunze) C.Presl	8.36188e-09	Dennstaedtia zeylanica (Sw.) Zink ex Fraser-Jenk. et Kandel	9.85133e-12	Polystichum fibrillosopaleaceum (Kodama) Tagawa	3.29157e-12	Polystichum x anceps Sa.Kurata	2.18278e-12
432008.jpg	Polystichum longifrons Sa.Kurata	Polystichum longifrons Sa.Kurata	1	Polystichum polyblepharon (Roem. ex Kunze) C.Presl	9.54721e-14	Dennstaedtia hirsuta (Sw.) Mett.	1.3832e-14	Hypolepis punctata (Thunb.) Mett. ex Kuhn	1.18887e-15	Polystichum braunii (Spenn.) F_e	3.94243e-17
333349.jpg	Polystichum longifrons Sa.Kurata	Polystichum longifrons Sa.Kurata	1	Polystichum fibrillosopaleaceum (Kodama) Tagawa	1.11911e-07	Polystichum pseudomakinoi Tagawa	3.30282e-08	Microlepia pseudostrigosa Makino	1.02771e-08	Microlepia marginata (Panzer) C.Chr.	2.11751e-09
576493.jpg	Polystichum longifrons Sa.Kurata	Polystichum longifrons Sa.Kurata	1	Polystichum polyblepharon (Roem. ex Kunze) C.Presl	4.42529e-10	Dennstaedtia zeylanica (Sw.) Zink ex Fraser-Jenk. et Kandel	5.55e-11	Polystichum fibrillosopaleaceum (Kodama) Tagawa	1.03652e-11	Microlepia strigosa (Thunb.) C.Presl	2.25833e-13
819718.jpg	Polystichum longifrons Sa.Kurata	Polystichum longifrons Sa.Kurata	1	Polystichum polyblepharon (Roem. ex Kunze) C.Presl	4.59971e-10	Polystichum fibrillosopaleaceum (Kodama) Tagawa	1.46253e-11	Polystichum pseudomakinoi Tagawa	4.69213e-13	Polystichum x ongataense Sa.Kurata	1.1041e-14
437647.jpg	Polystichum longifrons Sa.Kurata	Polystichum longifrons Sa.Kurata	0.950069	Polystichum polyblepharon (Roem. ex Kunze) C.Presl	0.0499313	Polystichum fibrillosopaleaceum (Kodama) Tagawa	8.71347e-08	Salix caprea L.	1.73079e-11	Microlepia strigosa (Thunb.) C.Presl	3.76456e-12
784448.jpg	Polystichum longifrons Sa.Kurata	Polystichum longifrons Sa.Kurata	1	Polystichum pseudomakinoi Tagawa	4.74293e-13	Polystichum polyblepharon (Roem. ex Kunze) C.Presl	4.20393e-15	Dennstaedtia zeylanica (Sw.) Zink ex Fraser-Jenk. et Kandel	1.45915e-15	Polystichum fibrillosopaleaceum (Kodama) Tagawa	1.16229e-15
00025290.jpg	Polystichum longifrons Sa.Kurata	Polystichum longifrons Sa.Kurata	0.998764	Polystichum x anceps Sa.Kurata	0.00123538	Dryopteris dickinsii (Franch. et Sav.) C.Chr.	1.05062e-06	Spiraea dasyantha Bunge	1.14898e-08	Dryopteris tokyoensis (Makino) C.Chr.	1.04053e-08
432471.jpg	Polystichum longifrons Sa.Kurata	Polystichum longifrons Sa.Kurata	1	Polystichum polyblepharon (Roem. ex Kunze) C.Presl	5.33772e-18	Polystichum pseudomakinoi Tagawa	1.21901e-18	Dennstaedtia zeylanica (Sw.) Zink ex Fraser-Jenk. et Kandel	4.72894e-19	Polystichum fibrillosopaleaceum (Kodama) Tagawa	4.68372e-19
441372.jpg	Polystichum longifrons Sa.Kurata	Polystichum longifrons Sa.Kurata	1	Polystichum polyblepharon (Roem. ex Kunze) C.Presl	4.67363e-11	Polystichum pseudomakinoi Tagawa	7.25298e-12	Osmundastrum cinnamomeum (L.) C.Presl var. fokiense (Copel.) Tagawa	1.41029e-12	Microlepia strigosa (Thunb.) C.Presl	3.78658e-13
00037605.jpg	Polystichum longifrons Sa.Kurata	Polystichum longifrons Sa.Kurata	1	Polystichum x anceps Sa.Kurata	3.29466e-08	Microlepia marginata (Panzer) C.Chr.	8.27155e-11	Lespedeza cuneata (Dum.Cours.) G.Don var. cuneata	2.99842e-12	Dryopteris cycadina (Franch. et Sav.) C.Chr.	9.52999e-13
00031665.jpg	Polystichum longifrons Sa.Kurata	Polystichum longifrons Sa.Kurata	0.896384	Polystichum x anceps Sa.Kurata	0.0960322	Polystichum makinoi (Tagawa) Tagawa	0.00437632	Polystichum tagawanum Sa.Kurata	0.0025049	Polystichum pseudomakinoi Tagawa	0.000693971
437701.jpg	Polystichum longifrons Sa.Kurata	Polystichum longifrons Sa.Kurata	1	Polystichum polyblepharon (Roem. ex Kunze) C.Presl	1.05319e-14	Dennstaedtia zeylanica (Sw.) Zink ex Fraser-Jenk. et Kandel	6.74858e-16	Onoclea sensibilis L. var. interrupta Maxim.	5.88785e-17	Microlepia strigosa (Thunb.) C.Presl	5.53507e-17
422630.jpg	Polystichum longifrons Sa.Kurata	Polystichum longifrons Sa.Kurata	1	Polystichum polyblepharon (Roem. ex Kunze) C.Presl	7.42876e-09	Dennstaedtia zeylanica (Sw.) Zink ex Fraser-Jenk. et Kandel	1.85242e-12	Dennstaedtia hirsuta (Sw.) Mett.	2.88176e-14	Polystichum igaense Tagawa	1.78874e-14
784430.jpg	Polystichum longifrons Sa.Kurata	Polystichum longifrons Sa.Kurata	1	Polystichum polyblepharon (Roem. ex Kunze) C.Presl	1.12977e-11	Microlepia strigosa (Thunb.) C.Presl	2.85335e-12	Polystichum igaense Tagawa	7.73499e-13	Microlepia marginata (Panzer) C.Chr.	5.07876e-14
00031333.jpg	Polystichum longifrons Sa.Kurata	Polystichum longifrons Sa.Kurata	1	Polystichum tagawanum Sa.Kurata	1.68299e-07	Polystichum x anceps Sa.Kurata	3.0816e-08	Rotala indica (Willd.) Koehne	3.01478e-08	Artemisia capillaris Thunb.	1.27366e-08
819428.jpg	Polystichum longifrons Sa.Kurata	Polystichum longifrons Sa.Kurata	1	Polystichum polyblepharon (Roem. ex Kunze) C.Presl	3.53226e-11	Dennstaedtia hirsuta (Sw.) Mett.	6.60241e-13	Polystichum fibrillosopaleaceum (Kodama) Tagawa	3.58314e-13	Polystichum igaense Tagawa	1.42008e-14
577941.jpg	Polystichum longifrons Sa.Kurata	Polystichum longifrons Sa.Kurata	1	Microlepia marginata (Panzer) C.Chr.	7.11434e-11	Polystichum polyblepharon (Roem. ex Kunze) C.Presl	2.34225e-11	Diplazium hayatamae N.Ohta et M.Takamiya	2.16026e-12	Onoclea sensibilis L. var. interrupta Maxim.	2.13536e-12
513749.jpg	Polystichum longifrons Sa.Kurata	Polystichum longifrons Sa.Kurata	1	Dennstaedtia zeylanica (Sw.) Zink ex Fraser-Jenk. et Kandel	4.49098e-17	Polystichum polyblepharon (Roem. ex Kunze) C.Presl	2.20958e-17	Dennstaedtia hirsuta (Sw.) Mett.	1.89601e-17	Polystichum fibrillosopaleaceum (Kodama) Tagawa	1.02872e-17
819716.jpg	Polystichum longifrons Sa.Kurata	Polystichum longifrons Sa.Kurata	1	Dennstaedtia zeylanica (Sw.) Zink ex Fraser-Jenk. et Kandel	4.90574e-14	Polystichum fibrillosopaleaceum (Kodama) Tagawa	1.70253e-14	Polystichum polyblepharon (Roem. ex Kunze) C.Presl	1.13813e-15	Arachniodes mutica (Franch. et Sav.) Ohwi	6.3712e-16
533857.jpg	Polystichum longifrons Sa.Kurata	Polystichum longifrons Sa.Kurata	1	Microlepia marginata (Panzer) C.Chr.	5.79832e-14	Polystichum polyblepharon (Roem. ex Kunze) C.Presl	5.44023e-15	Onoclea sensibilis L. var. interrupta Maxim.	5.20264e-15	Hypericum crassifolium (Blume) Nakai	3.09923e-15
784440.jpg	Polystichum longifrons Sa.Kurata	Polystichum longifrons Sa.Kurata	1	Microlepia marginata (Panzer) C.Chr.	1.04515e-12	Cuscuta campestris Yuncker	7.50082e-13	Dennstaedtia hirsuta (Sw.) Mett.	3.47394e-13	Onoclea sensibilis L. var. interrupta Maxim.	1.63547e-13
00031953.jpg	Polystichum longifrons Sa.Kurata	Polystichum longifrons Sa.Kurata	0.997486	Polystichum x anceps Sa.Kurata	0.00251373	Dryopteris tokyoensis (Makino) C.Chr.	7.20921e-08	Woodwardia japonica (L.f.) J.Sm.	9.59542e-09	Osmundastrum cinnamomeum (L.) C.Presl var. fokiense (Copel.) Tagawa	8.82512e-09
560412.jpg	Polystichum longifrons Sa.Kurata	Polystichum longifrons Sa.Kurata	1	Polystichum polyblepharon (Roem. ex Kunze) C.Presl	2.92385e-10	Polystichum fibrillosopaleaceum (Kodama) Tagawa	4.99956e-11	Hymenophyllum polyanthos (Sw.) Sw.	1.19509e-11	Abies mariesii Mast.	9.1176e-12
422638.jpg	Polystichum longifrons Sa.Kurata	Polystichum longifrons Sa.Kurata	1	Microlepia marginata (Panzer) C.Chr.	1.50403e-14	Polystichum polyblepharon (Roem. ex Kunze) C.Presl	1.19876e-17	Dennstaedtia hirsuta (Sw.) Mett.	5.51997e-18	Onoclea sensibilis L. var. interrupta Maxim.	5.30425e-18
819464.jpg	Polystichum longifrons Sa.Kurata	Polystichum longifrons Sa.Kurata	1	Polystichum polyblepharon (Roem. ex Kunze) C.Presl	4.56959e-08	Polystichum fibrillosopaleaceum (Kodama) Tagawa	1.29796e-11	Polystichum pseudomakinoi Tagawa	1.953e-16	Dennstaedtia zeylanica (Sw.) Zink ex Fraser-Jenk. et Kandel	1.70946e-16
438645.jpg	Polystichum longifrons Sa.Kurata	Polystichum longifrons Sa.Kurata	1	Dennstaedtia hirsuta (Sw.) Mett.	6.833e-16	Polystichum polyblepharon (Roem. ex Kunze) C.Presl	4.26655e-16	Polystichum igaense Tagawa	4.17381e-16	Microlepia marginata (Panzer) C.Chr.	2.80946e-16
819732.jpg	Polystichum longifrons Sa.Kurata	Polystichum longifrons Sa.Kurata	1	Polystichum polyblepharon (Roem. ex Kunze) C.Presl	7.51323e-08	Polystichum fibrillosopaleaceum (Kodama) Tagawa	9.13074e-09	Polystichum igaense Tagawa	1.27221e-10	Microlepia strigosa (Thunb.) C.Presl	9.23726e-12
00020557.jpg	Polystichum longifrons Sa.Kurata	Polystichum x anceps Sa.Kurata	0.604708	Polystichum longifrons Sa.Kurata	0.385996	Polystichum x inadae Sa.Kurata	0.00843647	Polystichum retrosopaleaceum (Kodama) Tagawa	0.000437014	Polystichum polyblepharon (Roem. ex Kunze) C.Presl	0.000257394
527178.jpg	Polystichum longifrons Sa.Kurata	Polystichum longifrons Sa.Kurata	1	Polystichum polyblepharon (Roem. ex Kunze) C.Presl	3.09151e-12	Polystichum fibrillosopaleaceum (Kodama) Tagawa	2.43714e-14	Onoclea sensibilis L. var. interrupta Maxim.	2.1254e-14	Polystichum x ongataense Sa.Kurata	1.89358e-14
521347.jpg	Polystichum longifrons Sa.Kurata	Polystichum longifrons Sa.Kurata	1	Polystichum polyblepharon (Roem. ex Kunze) C.Presl	3.27104e-13	Polystichum x anceps Sa.Kurata	1.33413e-14	Microlepia marginata (Panzer) C.Chr.	4.64033e-16	Polystichum pseudomakinoi Tagawa	1.76654e-16
422820.jpg	Polystichum longifrons Sa.Kurata	Polystichum longifrons Sa.Kurata	1	Polystichum polyblepharon (Roem. ex Kunze) C.Presl	1.28139e-10	Dennstaedtia zeylanica (Sw.) Zink ex Fraser-Jenk. et Kandel	8.89412e-14	Microlepia strigosa (Thunb.) C.Presl	4.63874e-15	Polystichum ovatopaleaceum (Kodama) Sa.Kurata var. coraiense (Christ ex H.L_v.) Sa.Kurata	1.83049e-15
819460.jpg	Polystichum longifrons Sa.Kurata	Polystichum longifrons Sa.Kurata	1	Polystichum polyblepharon (Roem. ex Kunze) C.Presl	1.1602e-11	Polystichum fibrillosopaleaceum (Kodama) Tagawa	1.28248e-14	Microlepia strigosa (Thunb.) C.Presl	2.61578e-17	Lespedeza cuneata (Dum.Cours.) G.Don var. cuneata	1.22556e-17
819577.jpg	Polystichum longifrons Sa.Kurata	Polystichum longifrons Sa.Kurata	1	Polystichum polyblepharon (Roem. ex Kunze) C.Presl	4.09952e-16	Dennstaedtia hirsuta (Sw.) Mett.	3.13459e-19	Dryopteris tokyoensis (Makino) C.Chr.	4.76826e-20	Pteridium aquilinum (L.) Kuhn	1.00455e-20
819568.jpg	Polystichum longifrons Sa.Kurata	Polystichum longifrons Sa.Kurata	1	Polystichum polyblepharon (Roem. ex Kunze) C.Presl	7.00852e-12	Microlepia marginata (Panzer) C.Chr.	1.35983e-16	Microlepia strigosa (Thunb.) C.Presl	9.14726e-17	Polystichum x anceps Sa.Kurata	9.12732e-17
00037017.jpg	Polystichum longifrons Sa.Kurata	Polystichum longifrons Sa.Kurata	0.999999	Polystichum x anceps Sa.Kurata	6.54565e-07	Polystichum x inadae Sa.Kurata	9.34497e-11	Polystichum tagawanum Sa.Kurata	3.02658e-11	Polystichum polyblepharon (Roem. ex Kunze) C.Presl	3.89623e-12
577948.jpg	Polystichum longifrons Sa.Kurata	Polystichum longifrons Sa.Kurata	1	Onoclea sensibilis L. var. interrupta Maxim.	3.19269e-14	Microlepia marginata (Panzer) C.Chr.	1.11624e-14	Polystichum polyblepharon (Roem. ex Kunze) C.Presl	7.04098e-15	Dennstaedtia zeylanica (Sw.) Zink ex Fraser-Jenk. et Kandel	8.78208e-16
422733.jpg	Polystichum longifrons Sa.Kurata	Polystichum longifrons Sa.Kurata	1	Polystichum x anceps Sa.Kurata	2.47629e-12	Microlepia strigosa (Thunb.) C.Presl	5.30967e-13	Polystichum polyblepharon (Roem. ex Kunze) C.Presl	4.22338e-13	Dennstaedtia zeylanica (Sw.) Zink ex Fraser-Jenk. et Kandel	2.51687e-13
784420.jpg	Polystichum longifrons Sa.Kurata	Polystichum longifrons Sa.Kurata	1	Polystichum pseudomakinoi Tagawa	6.66933e-13	Polystichum fibrillosopaleaceum (Kodama) Tagawa	1.20827e-13	Polystichum polyblepharon (Roem. ex Kunze) C.Presl	8.2215e-14	Microlepia strigosa (Thunb.) C.Presl	6.54978e-17
819579.jpg	Polystichum longifrons Sa.Kurata	Polystichum longifrons Sa.Kurata	1	Polystichum polyblepharon (Roem. ex Kunze) C.Presl	5.20009e-08	Polystichum pseudomakinoi Tagawa	8.76146e-14	Polystichum fibrillosopaleaceum (Kodama) Tagawa	2.69627e-14	Abies mariesii Mast.	1.00587e-15
784437.jpg	Polystichum longifrons Sa.Kurata	Polystichum longifrons Sa.Kurata	1	Microlepia strigosa (Thunb.) C.Presl	2.99078e-11	Polystichum polyblepharon (Roem. ex Kunze) C.Presl	1.8661e-11	Dennstaedtia zeylanica (Sw.) Zink ex Fraser-Jenk. et Kandel	4.22463e-12	Lysimachia fortunei Maxim.	3.2783e-13
422628.jpg	Polystichum longifrons Sa.Kurata	Polystichum longifrons Sa.Kurata	1	Onoclea sensibilis L. var. interrupta Maxim.	2.45176e-13	Polystichum fibrillosopaleaceum (Kodama) Tagawa	6.80656e-14	Microlepia marginata (Panzer) C.Chr.	2.58388e-14	Osmundastrum cinnamomeum (L.) C.Presl var. fokiense (Copel.) Tagawa	1.06798e-14
819474.jpg	Polystichum longifrons Sa.Kurata	Polystichum longifrons Sa.Kurata	1	Polystichum polyblepharon (Roem. ex Kunze) C.Presl	2.84234e-10	Microlepia strigosa (Thunb.) C.Presl	2.31303e-16	Polystichum igaense Tagawa	7.03129e-17	Polystichum fibrillosopaleaceum (Kodama) Tagawa	2.61804e-17
558208.jpg	Polystichum longifrons Sa.Kurata	Polystichum longifrons Sa.Kurata	1	Polystichum polyblepharon (Roem. ex Kunze) C.Presl	1.77252e-09	Polystichum fibrillosopaleaceum (Kodama) Tagawa	5.71968e-11	Microlepia strigosa (Thunb.) C.Presl	6.08676e-12	Polystichum x anceps Sa.Kurata	4.7725e-13
00038677.jpg	Polystichum longifrons Sa.Kurata	Polystichum longifrons Sa.Kurata	0.999998	Polystichum x anceps Sa.Kurata	1.66644e-06	Polystichum tagawanum Sa.Kurata	7.41394e-10	Polystichum pseudomakinoi Tagawa	1.30591e-10	Polystichum polyblepharon (Roem. ex Kunze) C.Presl	6.00666e-11
819720.jpg	Polystichum longifrons Sa.Kurata	Polystichum longifrons Sa.Kurata	1	Polystichum polyblepharon (Roem. ex Kunze) C.Presl	4.91238e-08	Polystichum tagawanum Sa.Kurata	1.3031e-13	Polystichum fibrillosopaleaceum (Kodama) Tagawa	9.06161e-14	Polystichum pseudomakinoi Tagawa	6.15383e-14
819715.jpg	Polystichum longifrons Sa.Kurata	Polystichum longifrons Sa.Kurata	0.999992	Polystichum polyblepharon (Roem. ex Kunze) C.Presl	7.89748e-06	Polystichum x ongataense Sa.Kurata	5.16877e-08	Polystichum retrosopaleaceum (Kodama) Tagawa	1.14074e-08	Polystichum fibrillosopaleaceum (Kodama) Tagawa	4.50561e-09
521371.jpg	Polystichum longifrons Sa.Kurata	Polystichum longifrons Sa.Kurata	1	Polystichum polyblepharon (Roem. ex Kunze) C.Presl	9.16194e-13	Fagus crenata Blume	5.4002e-14	Microlepia strigosa (Thunb.) C.Presl	2.34424e-14	Polystichum fibrillosopaleaceum (Kodama) Tagawa	1.11105e-14
422640.jpg	Polystichum longifrons Sa.Kurata	Polystichum longifrons Sa.Kurata	1	Polystichum polyblepharon (Roem. ex Kunze) C.Presl	5.52906e-14	Microlepia marginata (Panzer) C.Chr.	2.30616e-16	Dennstaedtia zeylanica (Sw.) Zink ex Fraser-Jenk. et Kandel	1.77185e-16	Polystichum x anceps Sa.Kurata	5.93258e-17
FKSE99855.jpg	Polystichum longifrons Sa.Kurata	Polystichum polyblepharon (Roem. ex Kunze) C.Presl	0.992047	Polystichum fibrillosopaleaceum (Kodama) Tagawa	0.00728583	Polystichum retrosopaleaceum (Kodama) Tagawa	0.000428461	Polystichum ovatopaleaceum (Kodama) Sa.Kurata var. coraiense (Christ ex H.L_v.) Sa.Kurata	6.70372e-05	Polystichum braunii (Spenn.) F_e	4.1925e-05
572939.jpg	Polystichum longifrons Sa.Kurata	Polystichum longifrons Sa.Kurata	1	Polystichum polyblepharon (Roem. ex Kunze) C.Presl	1.30163e-15	Microlepia marginata (Panzer) C.Chr.	1.00365e-15	Onoclea sensibilis L. var. interrupta Maxim.	1.77051e-16	Polystichum x anceps Sa.Kurata	1.38531e-16
00037018.jpg	Polystichum longifrons Sa.Kurata	Polystichum longifrons Sa.Kurata	0.999866	Polystichum x anceps Sa.Kurata	0.000133089	Polystichum tagawanum Sa.Kurata	6.47281e-07	Lespedeza cuneata (Dum.Cours.) G.Don var. cuneata	9.42628e-11	Polystichum x inadae Sa.Kurata	5.72419e-11
00020558.jpg	Polystichum longifrons Sa.Kurata	Polystichum longifrons Sa.Kurata	1	Polystichum x anceps Sa.Kurata	3.99432e-10	Polystichum polyblepharon (Roem. ex Kunze) C.Presl	9.53069e-11	Polystichum x inadae Sa.Kurata	8.50489e-12	Microlepia marginata (Panzer) C.Chr.	9.76507e-13
533855.jpg	Polystichum longifrons Sa.Kurata	Polystichum longifrons Sa.Kurata	1	Polystichum polyblepharon (Roem. ex Kunze) C.Presl	7.6599e-16	Polystichum x anceps Sa.Kurata	1.63406e-16	Onoclea sensibilis L. var. interrupta Maxim.	3.55575e-17	Dennstaedtia zeylanica (Sw.) Zink ex Fraser-Jenk. et Kandel	3.45064e-17
521354.jpg	Polystichum longifrons Sa.Kurata	Polystichum longifrons Sa.Kurata	1	Polystichum x anceps Sa.Kurata	3.03062e-11	Polystichum polyblepharon (Roem. ex Kunze) C.Presl	1.68667e-11	Microlepia marginata (Panzer) C.Chr.	1.45465e-11	Dennstaedtia hirsuta (Sw.) Mett.	3.32424e-12
00009026.jpg	Polystichum longifrons Sa.Kurata	Polystichum longifrons Sa.Kurata	1	Polystichum x anceps Sa.Kurata	1.77091e-11	Lespedeza cuneata (Dum.Cours.) G.Don var. cuneata	4.81918e-13	Dryopteris tokyoensis (Makino) C.Chr.	6.07481e-14	Lespedeza cuneata (Dum.Cours.) G.Don var. serpens (Nakai) Ohwi ex Shimabuku	7.58369e-16
00009019.jpg	Polystichum longifrons Sa.Kurata	Polystichum longifrons Sa.Kurata	1	Polystichum x anceps Sa.Kurata	2.36636e-09	Microlepia marginata (Panzer) C.Chr.	6.37339e-13	Lespedeza cuneata (Dum.Cours.) G.Don var. cuneata	1.73896e-14	Indigofera pseudotinctoria Matsum.	1.09803e-14
509671.jpg	Polystichum longifrons Sa.Kurata	Polystichum longifrons Sa.Kurata	1	Polystichum polyblepharon (Roem. ex Kunze) C.Presl	4.79918e-13	Onoclea sensibilis L. var. interrupta Maxim.	2.69544e-13	Dennstaedtia zeylanica (Sw.) Zink ex Fraser-Jenk. et Kandel	2.34103e-13	Thelypteris acuminata (Houtt.) C.V.Morton	4.99441e-14
428778.jpg	Polystichum longifrons Sa.Kurata	Polystichum longifrons Sa.Kurata	1	Polystichum polyblepharon (Roem. ex Kunze) C.Presl	1.91353e-12	Polystichum fibrillosopaleaceum (Kodama) Tagawa	2.93253e-14	Dennstaedtia zeylanica (Sw.) Zink ex Fraser-Jenk. et Kandel	1.50715e-14	Polystichum pseudomakinoi Tagawa	2.72025e-16
422748.jpg	Polystichum longifrons Sa.Kurata	Polystichum longifrons Sa.Kurata	1	Polystichum polyblepharon (Roem. ex Kunze) C.Presl	1.85154e-11	Polystichum braunii (Spenn.) F_e	1.62052e-12	Polystichum fibrillosopaleaceum (Kodama) Tagawa	8.30597e-13	Osmunda japonica Thunb.	5.53954e-13
00038187.jpg	Polystichum longifrons Sa.Kurata	Polystichum longifrons Sa.Kurata	1	Polystichum pseudomakinoi Tagawa	4.73649e-12	Polystichum x anceps Sa.Kurata	2.6006e-13	Microlepia marginata (Panzer) C.Chr.	7.27389e-15	Polystichum polyblepharon (Roem. ex Kunze) C.Presl	5.65455e-15
577949.jpg	Polystichum longifrons Sa.Kurata	Polystichum longifrons Sa.Kurata	1	Polystichum braunii (Spenn.) F_e	2.06033e-07	Polystichum polyblepharon (Roem. ex Kunze) C.Presl	2.65018e-08	Dennstaedtia hirsuta (Sw.) Mett.	2.75196e-09	Deparia kiusiana (Koidz.) M.Kato	1.57212e-09
819572.jpg	Polystichum longifrons Sa.Kurata	Polystichum longifrons Sa.Kurata	1	Polystichum polyblepharon (Roem. ex Kunze) C.Presl	6.35081e-09	Polystichum fibrillosopaleaceum (Kodama) Tagawa	3.39575e-14	Dennstaedtia hirsuta (Sw.) Mett.	1.53982e-15	Polystichum igaense Tagawa	2.87562e-16
222827.jpg	Polystichum longifrons Sa.Kurata	Polystichum longifrons Sa.Kurata	1	Microlepia strigosa (Thunb.) C.Presl	9.73081e-12	Polystichum polyblepharon (Roem. ex Kunze) C.Presl	7.33748e-13	Polystichum fibrillosopaleaceum (Kodama) Tagawa	5.45698e-13	Dennstaedtia zeylanica (Sw.) Zink ex Fraser-Jenk. et Kandel	6.55879e-14
560410.jpg	Polystichum longifrons Sa.Kurata	Polystichum longifrons Sa.Kurata	1	Microlepia strigosa (Thunb.) C.Presl	1.17594e-09	Polystichum fibrillosopaleaceum (Kodama) Tagawa	8.71682e-12	Polystichum ovatopaleaceum (Kodama) Sa.Kurata var. coraiense (Christ ex H.L_v.) Sa.Kurata	4.19533e-12	Polystichum polyblepharon (Roem. ex Kunze) C.Presl	5.07624e-13
00037012.jpg	Polystichum longifrons Sa.Kurata	Polystichum longifrons Sa.Kurata	0.999889	Polystichum x anceps Sa.Kurata	7.98926e-05	Polystichum pseudomakinoi Tagawa	2.43528e-05	Polystichum polyblepharon (Roem. ex Kunze) C.Presl	5.33132e-06	Polystichum tagawanum Sa.Kurata	8.07216e-07
00038092.jpg	Polystichum longifrons Sa.Kurata	Polystichum longifrons Sa.Kurata	1	Polystichum x anceps Sa.Kurata	2.5922e-07	Rumex obtusifolius L.	3.03446e-09	Lespedeza cuneata (Dum.Cours.) G.Don var. cuneata	7.94074e-10	Polystichum tagawanum Sa.Kurata	3.08692e-10
819686.jpg	Polystichum longifrons Sa.Kurata	Polystichum longifrons Sa.Kurata	1	Polystichum polyblepharon (Roem. ex Kunze) C.Presl	1.08071e-09	Dennstaedtia hirsuta (Sw.) Mett.	1.85615e-12	Polystichum tagawanum Sa.Kurata	2.37757e-13	Arachniodes mutica (Franch. et Sav.) Ohwi	1.44352e-13
426651.jpg	Polystichum longifrons Sa.Kurata	Polystichum longifrons Sa.Kurata	1	Polystichum fibrillosopaleaceum (Kodama) Tagawa	2.11411e-12	Polystichum polyblepharon (Roem. ex Kunze) C.Presl	1.24281e-12	Dennstaedtia zeylanica (Sw.) Zink ex Fraser-Jenk. et Kandel	5.49122e-13	Microlepia strigosa (Thunb.) C.Presl	1.00859e-14
576497.jpg	Polystichum longifrons Sa.Kurata	Polystichum longifrons Sa.Kurata	1	Polystichum polyblepharon (Roem. ex Kunze) C.Presl	1.19927e-07	Dennstaedtia zeylanica (Sw.) Zink ex Fraser-Jenk. et Kandel	5.0277e-08	Microlepia strigosa (Thunb.) C.Presl	4.43871e-08	Polystichum x ongataense Sa.Kurata	2.97507e-10
436087.jpg	Polystichum longifrons Sa.Kurata	Polystichum longifrons Sa.Kurata	1	Polystichum polyblepharon (Roem. ex Kunze) C.Presl	1.12516e-12	Microlepia marginata (Panzer) C.Chr.	2.44226e-15	Dennstaedtia hirsuta (Sw.) Mett.	1.28606e-15	Onoclea sensibilis L. var. interrupta Maxim.	3.26793e-16
474293.jpg	Polystichum longifrons Sa.Kurata	Polystichum longifrons Sa.Kurata	1	Polystichum polyblepharon (Roem. ex Kunze) C.Presl	2.18994e-08	Dennstaedtia zeylanica (Sw.) Zink ex Fraser-Jenk. et Kandel	1.13847e-09	Polystichum fibrillosopaleaceum (Kodama) Tagawa	1.13162e-09	Dennstaedtia hirsuta (Sw.) Mett.	3.61729e-12
784433.jpg	Polystichum longifrons Sa.Kurata	Polystichum longifrons Sa.Kurata	1	Polystichum makinoi (Tagawa) Tagawa	1.2529e-13	Onoclea sensibilis L. var. interrupta Maxim.	6.10524e-15	Dennstaedtia zeylanica (Sw.) Zink ex Fraser-Jenk. et Kandel	2.16643e-15	Lespedeza cuneata (Dum.Cours.) G.Don var. cuneata	1.65126e-15
819462.jpg	Polystichum longifrons Sa.Kurata	Polystichum longifrons Sa.Kurata	1	Polystichum polyblepharon (Roem. ex Kunze) C.Presl	4.15238e-19	Microlepia marginata (Panzer) C.Chr.	9.48376e-21	Dennstaedtia zeylanica (Sw.) Zink ex Fraser-Jenk. et Kandel	2.91091e-21	Microlepia strigosa (Thunb.) C.Presl	4.65864e-22
927933.jpg	Polystichum longifrons Sa.Kurata	Polystichum longifrons Sa.Kurata	1	Polystichum x anceps Sa.Kurata	1.0826e-07	Polystichum polyblepharon (Roem. ex Kunze) C.Presl	9.81343e-08	Polystichum fibrillosopaleaceum (Kodama) Tagawa	4.14202e-09	Pentarhizidium orientale (Hook.) Hayata	1.43514e-11
00038093.jpg	Polystichum longifrons Sa.Kurata	Polystichum longifrons Sa.Kurata	0.994708	Polystichum retrosopaleaceum (Kodama) Tagawa	0.00340637	Polystichum x anceps Sa.Kurata	0.00176366	Deparia pycnosora (Christ) M.Kato	0.000114289	Polystichum pseudomakinoi Tagawa	2.83453e-06
533853.jpg	Polystichum longifrons Sa.Kurata	Polystichum longifrons Sa.Kurata	1	Polystichum polyblepharon (Roem. ex Kunze) C.Presl	1.56808e-09	Onoclea sensibilis L. var. interrupta Maxim.	2.75829e-11	Hypolepis punctata (Thunb.) Mett. ex Kuhn	3.60485e-12	Turritis glabra L.	6.74928e-13
577952.jpg	Polystichum longifrons Sa.Kurata	Polystichum longifrons Sa.Kurata	1	Microlepia marginata (Panzer) C.Chr.	3.99093e-16	Onoclea sensibilis L. var. interrupta Maxim.	2.79171e-16	Microlepia pseudostrigosa Makino	2.34722e-16	Microlepia strigosa (Thunb.) C.Presl	8.72638e-17
00042564.jpg	Polystichum longifrons Sa.Kurata	Polystichum longifrons Sa.Kurata	1	Microlepia marginata (Panzer) C.Chr.	5.31982e-07	Thelypteris acuminata (Houtt.) C.V.Morton	1.65301e-08	Polystichum x anceps Sa.Kurata	7.60463e-09	Polystichum ohmurae Sa.Kurata	2.07259e-09
432004.jpg	Polystichum longifrons Sa.Kurata	Polystichum longifrons Sa.Kurata	1	Dennstaedtia zeylanica (Sw.) Zink ex Fraser-Jenk. et Kandel	4.97793e-08	Polystichum polyblepharon (Roem. ex Kunze) C.Presl	5.33584e-11	Osmundastrum cinnamomeum (L.) C.Presl var. fokiense (Copel.) Tagawa	1.72968e-11	Hypericum crassifolium (Blume) Nakai	4.85872e-12
587241.jpg	Polystichum longifrons Sa.Kurata	Polystichum longifrons Sa.Kurata	1	Polystichum polyblepharon (Roem. ex Kunze) C.Presl	7.38497e-16	Polystichum x anceps Sa.Kurata	1.84889e-17	Microlepia marginata (Panzer) C.Chr.	1.3117e-17	Polystichum ovatopaleaceum (Kodama) Sa.Kurata var. coraiense (Christ ex H.L_v.) Sa.Kurata	3.34277e-18
00016439.jpg	Polystichum longifrons Sa.Kurata	Polystichum longifrons Sa.Kurata	1	Polystichum x anceps Sa.Kurata	1.99268e-11	Polystichum pseudomakinoi Tagawa	2.61522e-14	Dryopteris tokyoensis (Makino) C.Chr.	5.4596e-15	Dryopteris dickinsii (Franch. et Sav.) C.Chr.	3.25021e-15
577960.jpg	Polystichum longifrons Sa.Kurata	Polystichum longifrons Sa.Kurata	1	Polystichum x anceps Sa.Kurata	5.52947e-12	Microlepia strigosa (Thunb.) C.Presl	2.66141e-12	Polystichum polyblepharon (Roem. ex Kunze) C.Presl	2.54274e-13	Microlepia pseudostrigosa Makino	3.9614e-14
819438.jpg	Polystichum longifrons Sa.Kurata	Polystichum longifrons Sa.Kurata	1	Polystichum polyblepharon (Roem. ex Kunze) C.Presl	7.07136e-08	Microlepia strigosa (Thunb.) C.Presl	2.27202e-12	Polystichum fibrillosopaleaceum (Kodama) Tagawa	6.49164e-13	Polystichum igaense Tagawa	8.70381e-15
422641.jpg	Polystichum longifrons Sa.Kurata	Polystichum longifrons Sa.Kurata	1	Polystichum polyblepharon (Roem. ex Kunze) C.Presl	1.07934e-08	Microlepia strigosa (Thunb.) C.Presl	5.42874e-11	Dennstaedtia zeylanica (Sw.) Zink ex Fraser-Jenk. et Kandel	7.48965e-13	Polystichum fibrillosopaleaceum (Kodama) Tagawa	3.82379e-13
00002425.jpg	Polystichum longifrons Sa.Kurata	Polystichum longifrons Sa.Kurata	1	Polystichum tsus-simense (Hook.) J.Sm. var. mayebarae (Tagawa) Sa.Kurata	2.47358e-11	Polystichum x anceps Sa.Kurata	5.11615e-12	Arachniodes standishii (T.Moore) Ohwi	2.29659e-13	Dryopteris tokyoensis (Makino) C.Chr.	7.01968e-14
509744.jpg	Polystichum longifrons Sa.Kurata	Polystichum longifrons Sa.Kurata	1	Osmundastrum cinnamomeum (L.) C.Presl var. fokiense (Copel.) Tagawa	1.8146e-14	Polystichum pseudomakinoi Tagawa	1.73818e-14	Polystichum fibrillosopaleaceum (Kodama) Tagawa	8.17189e-15	Polystichum polyblepharon (Roem. ex Kunze) C.Presl	6.00818e-15
00005192.jpg	Polystichum longifrons Sa.Kurata	Polystichum longifrons Sa.Kurata	1	Polystichum x anceps Sa.Kurata	4.32798e-07	Polystichum polyblepharon (Roem. ex Kunze) C.Presl	1.74302e-10	Polystichum tagawanum Sa.Kurata	1.22365e-10	Arachniodes mutica (Franch. et Sav.) Ohwi	3.17169e-13
590620.jpg	Polystichum longifrons Sa.Kurata	Polystichum longifrons Sa.Kurata	1	Onoclea sensibilis L. var. interrupta Maxim.	4.60651e-10	Polystichum polyblepharon (Roem. ex Kunze) C.Presl	1.31837e-11	Dennstaedtia zeylanica (Sw.) Zink ex Fraser-Jenk. et Kandel	3.40275e-12	Polystichum ovatopaleaceum (Kodama) Sa.Kurata var. coraiense (Christ ex H.L_v.) Sa.Kurata	6.55251e-13
438342.jpg	Polystichum longifrons Sa.Kurata	Polystichum longifrons Sa.Kurata	1	Polystichum fibrillosopaleaceum (Kodama) Tagawa	2.15981e-17	Microlepia strigosa (Thunb.) C.Presl	1.29031e-17	Polystichum polyblepharon (Roem. ex Kunze) C.Presl	8.47681e-20	Polystichum x anceps Sa.Kurata	4.75022e-21
819723.jpg	Polystichum longifrons Sa.Kurata	Polystichum longifrons Sa.Kurata	1	Polystichum polyblepharon (Roem. ex Kunze) C.Presl	8.18453e-13	Polystichum pseudomakinoi Tagawa	2.94965e-13	Polystichum fibrillosopaleaceum (Kodama) Tagawa	1.77402e-14	Pentarhizidium orientale (Hook.) Hayata	5.81315e-17
435352.jpg	Polystichum longifrons Sa.Kurata	Polystichum longifrons Sa.Kurata	1	Polystichum polyblepharon (Roem. ex Kunze) C.Presl	2.87795e-14	Abies mariesii Mast.	8.17566e-17	Microlepia marginata (Panzer) C.Chr.	1.20311e-17	Polystichum x anceps Sa.Kurata	2.02623e-18
819586.jpg	Polystichum longifrons Sa.Kurata	Polystichum longifrons Sa.Kurata	1	Polystichum polyblepharon (Roem. ex Kunze) C.Presl	7.18553e-15	Polystichum fibrillosopaleaceum (Kodama) Tagawa	2.14152e-18	Polystichum tagawanum Sa.Kurata	3.89492e-19	Polystichum igaense Tagawa	2.63296e-19
422830.jpg	Polystichum longifrons Sa.Kurata	Polystichum longifrons Sa.Kurata	1	Polystichum polyblepharon (Roem. ex Kunze) C.Presl	1.25644e-12	Dennstaedtia zeylanica (Sw.) Zink ex Fraser-Jenk. et Kandel	5.5661e-14	Polystichum braunii (Spenn.) F_e	8.82905e-15	Polystichum pseudomakinoi Tagawa	3.30274e-15
FKSE34149.jpg	Polystichum longifrons Sa.Kurata	Polystichum longifrons Sa.Kurata	1	Dryopteris cycadina (Franch. et Sav.) C.Chr.	6.3212e-09	Polystichum polyblepharon (Roem. ex Kunze) C.Presl	6.11091e-10	Pentarhizidium orientale (Hook.) Hayata	3.17654e-10	Solidago altissima L.	1.00361e-10
513754.jpg	Polystichum longifrons Sa.Kurata	Polystichum longifrons Sa.Kurata	1	Dennstaedtia hirsuta (Sw.) Mett.	4.55122e-14	Polystichum polyblepharon (Roem. ex Kunze) C.Presl	2.6479e-14	Polystichum fibrillosopaleaceum (Kodama) Tagawa	8.70421e-15	Dennstaedtia zeylanica (Sw.) Zink ex Fraser-Jenk. et Kandel	7.39839e-16
00003475.jpg	Polystichum longifrons Sa.Kurata	Polystichum longifrons Sa.Kurata	0.999995	Polystichum x anceps Sa.Kurata	5.34662e-06	Polystichum tagawanum Sa.Kurata	4.33554e-10	Polystichum polyblepharon (Roem. ex Kunze) C.Presl	3.91998e-10	Polystichum x inadae Sa.Kurata	1.54179e-11
437649.jpg	Polystichum longifrons Sa.Kurata	Polystichum longifrons Sa.Kurata	1	Polystichum polyblepharon (Roem. ex Kunze) C.Presl	1.09137e-13	Polystichum fibrillosopaleaceum (Kodama) Tagawa	2.80631e-15	Microlepia strigosa (Thunb.) C.Presl	6.92973e-16	Onoclea sensibilis L. var. interrupta Maxim.	6.70922e-17
595991.jpg	Polystichum longifrons Sa.Kurata	Polystichum longifrons Sa.Kurata	1	Polystichum fibrillosopaleaceum (Kodama) Tagawa	2.58128e-09	Polystichum polyblepharon (Roem. ex Kunze) C.Presl	5.69367e-10	Dennstaedtia zeylanica (Sw.) Zink ex Fraser-Jenk. et Kandel	1.04607e-13	Arachniodes mutica (Franch. et Sav.) Ohwi	9.44924e-14
00017851.jpg	Polystichum longifrons Sa.Kurata	Polystichum longifrons Sa.Kurata	0.999974	Polystichum x anceps Sa.Kurata	2.47314e-05	Polystichum polyblepharon (Roem. ex Kunze) C.Presl	8.62331e-07	Polystichum tagawanum Sa.Kurata	1.05803e-08	Polystichum x inadae Sa.Kurata	3.13576e-10
927924.jpg	Polystichum longifrons Sa.Kurata	Polystichum longifrons Sa.Kurata	0.999999	Polystichum polyblepharon (Roem. ex Kunze) C.Presl	1.11004e-06	Microlepia marginata (Panzer) C.Chr.	1.46069e-08	Polystichum pseudomakinoi Tagawa	1.02725e-09	Dennstaedtia zeylanica (Sw.) Zink ex Fraser-Jenk. et Kandel	1.59022e-10
564163.jpg	Polystichum longifrons Sa.Kurata	Polystichum longifrons Sa.Kurata	1	Polystichum polyblepharon (Roem. ex Kunze) C.Presl	9.78711e-12	Polystichum fibrillosopaleaceum (Kodama) Tagawa	1.75055e-14	Dennstaedtia hirsuta (Sw.) Mett.	9.66357e-16	Woodwardia orientalis Sw.	4.69969e-17
577959.jpg	Polystichum longifrons Sa.Kurata	Polystichum longifrons Sa.Kurata	1	Microlepia marginata (Panzer) C.Chr.	2.7863e-13	Polystichum fibrillosopaleaceum (Kodama) Tagawa	9.60713e-14	Microlepia pseudostrigosa Makino	4.99824e-14	Microlepia strigosa (Thunb.) C.Presl	1.27693e-14
00003453.jpg	Polystichum longifrons Sa.Kurata	Polystichum longifrons Sa.Kurata	0.999998	Polystichum x anceps Sa.Kurata	1.27579e-06	Polystichum pseudomakinoi Tagawa	2.60721e-07	Polystichum tagawanum Sa.Kurata	2.36248e-07	Polystichum polyblepharon (Roem. ex Kunze) C.Presl	2.4113e-09
595986.jpg	Polystichum longifrons Sa.Kurata	Polystichum longifrons Sa.Kurata	1	Polystichum fibrillosopaleaceum (Kodama) Tagawa	7.07215e-09	Polystichum polyblepharon (Roem. ex Kunze) C.Presl	1.20441e-11	Polystichum x anceps Sa.Kurata	4.68965e-12	Microlepia strigosa (Thunb.) C.Presl	1.57857e-12
00009022.jpg	Polystichum longifrons Sa.Kurata	Polystichum longifrons Sa.Kurata	1	Microlepia marginata (Panzer) C.Chr.	2.87508e-10	Dryopteris tokyoensis (Makino) C.Chr.	2.30224e-13	Polystichum x anceps Sa.Kurata	1.22712e-13	Microlepia x bipinnata (Makino) Y.Shimura	2.32286e-14
521355.jpg	Polystichum longifrons Sa.Kurata	Polystichum longifrons Sa.Kurata	1	Polystichum polyblepharon (Roem. ex Kunze) C.Presl	3.27292e-09	Dennstaedtia zeylanica (Sw.) Zink ex Fraser-Jenk. et Kandel	2.48726e-12	Dennstaedtia hirsuta (Sw.) Mett.	1.24804e-12	Polystichum fibrillosopaleaceum (Kodama) Tagawa	1.93491e-13
422642.jpg	Polystichum longifrons Sa.Kurata	Polystichum longifrons Sa.Kurata	1	Osmunda japonica Thunb.	2.67998e-12	Polystichum fibrillosopaleaceum (Kodama) Tagawa	2.5525e-13	Polystichum polyblepharon (Roem. ex Kunze) C.Presl	8.64063e-14	Polystichum pseudomakinoi Tagawa	5.11189e-15
441380.jpg	Polystichum longifrons Sa.Kurata	Polystichum longifrons Sa.Kurata	1	Dennstaedtia hirsuta (Sw.) Mett.	1.32408e-16	Microlepia marginata (Panzer) C.Chr.	1.24891e-16	Onoclea sensibilis L. var. interrupta Maxim.	1.02433e-16	Polystichum polyblepharon (Roem. ex Kunze) C.Presl	4.33696e-17
577940.jpg	Polystichum longifrons Sa.Kurata	Polystichum longifrons Sa.Kurata	1	Microlepia marginata (Panzer) C.Chr.	1.29803e-16	Polystichum polyblepharon (Roem. ex Kunze) C.Presl	6.06281e-17	Onoclea sensibilis L. var. interrupta Maxim.	2.88215e-17	Dennstaedtia zeylanica (Sw.) Zink ex Fraser-Jenk. et Kandel	2.03418e-17
572945.jpg	Polystichum longifrons Sa.Kurata	Polystichum longifrons Sa.Kurata	1	Dennstaedtia zeylanica (Sw.) Zink ex Fraser-Jenk. et Kandel	2.5267e-10	Polystichum polyblepharon (Roem. ex Kunze) C.Presl	1.82404e-12	Dennstaedtia hirsuta (Sw.) Mett.	2.79396e-14	Microlepia strigosa (Thunb.) C.Presl	5.04338e-15
432001.jpg	Polystichum longifrons Sa.Kurata	Polystichum longifrons Sa.Kurata	1	Polystichum polyblepharon (Roem. ex Kunze) C.Presl	4.3142e-11	Dennstaedtia zeylanica (Sw.) Zink ex Fraser-Jenk. et Kandel	5.26152e-13	Microlepia strigosa (Thunb.) C.Presl	3.12416e-14	Polystichum ovatopaleaceum (Kodama) Sa.Kurata var. coraiense (Christ ex H.L_v.) Sa.Kurata	7.63656e-15
00017849.jpg	Polystichum longifrons Sa.Kurata	Polystichum longifrons Sa.Kurata	1	Polystichum pseudomakinoi Tagawa	3.68406e-10	Microlepia marginata (Panzer) C.Chr.	9.89131e-14	Polystichum x anceps Sa.Kurata	2.18622e-14	Dryopteris commixta Tagawa	1.92916e-14
636281.jpg	Polystichum longifrons Sa.Kurata	Polystichum longifrons Sa.Kurata	1	Polystichum polyblepharon (Roem. ex Kunze) C.Presl	2.33e-13	Polystichum pseudomakinoi Tagawa	6.57816e-15	Polystichum fibrillosopaleaceum (Kodama) Tagawa	4.06386e-15	Polystichum tagawanum Sa.Kurata	8.67553e-17
927930.jpg	Polystichum longifrons Sa.Kurata	Polystichum longifrons Sa.Kurata	1	Polystichum polyblepharon (Roem. ex Kunze) C.Presl	1.30126e-11	Microlepia marginata (Panzer) C.Chr.	1.73309e-13	Polystichum x anceps Sa.Kurata	5.28834e-15	Onoclea sensibilis L. var. interrupta Maxim.	1.74938e-15
00038679.jpg	Polystichum longifrons Sa.Kurata	Polystichum longifrons Sa.Kurata	1	Microlepia marginata (Panzer) C.Chr.	4.96118e-09	Polystichum x anceps Sa.Kurata	3.2846e-09	Polystichum tagawanum Sa.Kurata	3.46928e-12	Polystichum polyblepharon (Roem. ex Kunze) C.Presl	1.0325e-12
00038660.jpg	Polystichum longifrons Sa.Kurata	Polystichum longifrons Sa.Kurata	1	Polystichum pseudomakinoi Tagawa	5.44989e-09	Polystichum x anceps Sa.Kurata	1.30598e-10	Microlepia marginata (Panzer) C.Chr.	2.10304e-11	Polystichum tagawanum Sa.Kurata	4.1953e-13
819564.jpg	Polystichum longifrons Sa.Kurata	Polystichum longifrons Sa.Kurata	1	Polystichum polyblepharon (Roem. ex Kunze) C.Presl	1.67541e-11	Polystichum fibrillosopaleaceum (Kodama) Tagawa	3.40363e-15	Dennstaedtia hirsuta (Sw.) Mett.	2.11397e-15	Polystichum braunii (Spenn.) F_e	1.26802e-16
00017335.jpg	Polystichum longifrons Sa.Kurata	Polystichum longifrons Sa.Kurata	0.999983	Polystichum x anceps Sa.Kurata	1.71151e-05	Polystichum tagawanum Sa.Kurata	4.42996e-09	Arachniodes rhomboidea (Wall. ex C.Presl) Ching	3.23638e-10	Polystichum pseudomakinoi Tagawa	3.0831e-10
587236.jpg	Polystichum longifrons Sa.Kurata	Polystichum longifrons Sa.Kurata	1	Polystichum braunii (Spenn.) F_e	2.25355e-13	Polystichum polyblepharon (Roem. ex Kunze) C.Presl	3.98765e-14	Polystichum x anceps Sa.Kurata	1.36561e-16	Ligustrum obtusifolium Siebold et Zucc.	1.1625e-16
784423.jpg	Polystichum longifrons Sa.Kurata	Polystichum longifrons Sa.Kurata	1	Polystichum x anceps Sa.Kurata	1.05323e-12	Polystichum polyblepharon (Roem. ex Kunze) C.Presl	3.22446e-13	Microlepia strigosa (Thunb.) C.Presl	4.26452e-14	Osmundastrum cinnamomeum (L.) C.Presl var. fokiense (Copel.) Tagawa	1.35922e-14
577954.jpg	Polystichum longifrons Sa.Kurata	Polystichum longifrons Sa.Kurata	0.999999	Microlepia strigosa (Thunb.) C.Presl	9.61129e-07	Polystichum retrosopaleaceum (Kodama) Tagawa	2.5512e-07	Polystichum ovatopaleaceum (Kodama) Sa.Kurata var. coraiense (Christ ex H.L_v.) Sa.Kurata	3.69145e-09	Polystichum fibrillosopaleaceum (Kodama) Tagawa	1.66451e-09
422626.jpg	Polystichum longifrons Sa.Kurata	Polystichum longifrons Sa.Kurata	1	Polystichum polyblepharon (Roem. ex Kunze) C.Presl	1.60445e-11	Dennstaedtia zeylanica (Sw.) Zink ex Fraser-Jenk. et Kandel	1.20986e-12	Microlepia marginata (Panzer) C.Chr.	3.46694e-13	Polystichum pseudomakinoi Tagawa	4.09879e-14
438343.jpg	Polystichum longifrons Sa.Kurata	Polystichum longifrons Sa.Kurata	1	Polystichum polyblepharon (Roem. ex Kunze) C.Presl	8.6638e-14	Polystichum fibrillosopaleaceum (Kodama) Tagawa	4.62182e-16	Onoclea sensibilis L. var. interrupta Maxim.	8.93141e-17	Microlepia marginata (Panzer) C.Chr.	2.72783e-17
784592.jpg	Polystichum longifrons Sa.Kurata	Polystichum longifrons Sa.Kurata	1	Polystichum braunii (Spenn.) F_e	1.80799e-13	Polystichum makinoi (Tagawa) Tagawa	4.38903e-14	Polystichum fibrillosopaleaceum (Kodama) Tagawa	3.5769e-14	Polystichum polyblepharon (Roem. ex Kunze) C.Presl	1.40984e-14
513746.jpg	Polystichum longifrons Sa.Kurata	Polystichum longifrons Sa.Kurata	1	Polystichum polyblepharon (Roem. ex Kunze) C.Presl	5.71106e-13	Onoclea sensibilis L. var. interrupta Maxim.	2.41011e-16	Dennstaedtia hirsuta (Sw.) Mett.	1.5219e-16	Microlepia marginata (Panzer) C.Chr.	1.48059e-16
422742.jpg	Polystichum longifrons Sa.Kurata	Polystichum longifrons Sa.Kurata	1	Microlepia marginata (Panzer) C.Chr.	2.23283e-10	Polystichum polyblepharon (Roem. ex Kunze) C.Presl	1.48521e-11	Dennstaedtia zeylanica (Sw.) Zink ex Fraser-Jenk. et Kandel	6.85444e-14	Onoclea sensibilis L. var. interrupta Maxim.	5.15668e-14
577969.jpg	Polystichum longifrons Sa.Kurata	Polystichum longifrons Sa.Kurata	1	Microlepia strigosa (Thunb.) C.Presl	4.33809e-08	Deparia dimorphophylla (Koidz.) M.Kato	3.80624e-09	Polystichum pseudomakinoi Tagawa	1.49541e-09	Microlepia pseudostrigosa Makino	1.26044e-09
422727.jpg	Polystichum longifrons Sa.Kurata	Polystichum longifrons Sa.Kurata	1	Polystichum polyblepharon (Roem. ex Kunze) C.Presl	8.22842e-10	Dennstaedtia zeylanica (Sw.) Zink ex Fraser-Jenk. et Kandel	4.34359e-12	Polystichum x anceps Sa.Kurata	2.20607e-12	Microlepia strigosa (Thunb.) C.Presl	3.9579e-13
256639.jpg	Polystichum longifrons Sa.Kurata	Polystichum longifrons Sa.Kurata	1	Polystichum polyblepharon (Roem. ex Kunze) C.Presl	1.59699e-12	Dennstaedtia zeylanica (Sw.) Zink ex Fraser-Jenk. et Kandel	2.07359e-13	Polystichum fibrillosopaleaceum (Kodama) Tagawa	1.24593e-16	Polystichum x anceps Sa.Kurata	3.20417e-17
474294.jpg	Polystichum longifrons Sa.Kurata	Polystichum longifrons Sa.Kurata	1	Polystichum polyblepharon (Roem. ex Kunze) C.Presl	9.04936e-14	Polystichum fibrillosopaleaceum (Kodama) Tagawa	2.61509e-17	Microlepia strigosa (Thunb.) C.Presl	2.25285e-18	Dennstaedtia hirsuta (Sw.) Mett.	1.37912e-18
521349.jpg	Polystichum longifrons Sa.Kurata	Polystichum longifrons Sa.Kurata	1	Polystichum polyblepharon (Roem. ex Kunze) C.Presl	1.00312e-09	Polystichum x anceps Sa.Kurata	7.39504e-14	Polystichum fibrillosopaleaceum (Kodama) Tagawa	3.9446e-17	Onoclea sensibilis L. var. interrupta Maxim.	2.34868e-17
521344.jpg	Polystichum longifrons Sa.Kurata	Polystichum longifrons Sa.Kurata	1	Dennstaedtia zeylanica (Sw.) Zink ex Fraser-Jenk. et Kandel	2.40278e-13	Polystichum x anceps Sa.Kurata	2.07227e-13	Polystichum pseudomakinoi Tagawa	1.36095e-13	Polystichum polyblepharon (Roem. ex Kunze) C.Presl	2.70368e-14
576502.jpg	Polystichum longifrons Sa.Kurata	Polystichum longifrons Sa.Kurata	1	Dennstaedtia zeylanica (Sw.) Zink ex Fraser-Jenk. et Kandel	9.34947e-11	Dennstaedtia hirsuta (Sw.) Mett.	7.16567e-11	Microlepia marginata (Panzer) C.Chr.	1.85166e-11	Polystichum polyblepharon (Roem. ex Kunze) C.Presl	2.91705e-12
435356.jpg	Polystichum longifrons Sa.Kurata	Polystichum longifrons Sa.Kurata	1	Polystichum polyblepharon (Roem. ex Kunze) C.Presl	1.19747e-13	Dennstaedtia zeylanica (Sw.) Zink ex Fraser-Jenk. et Kandel	1.20734e-14	Microlepia pseudostrigosa Makino	5.84763e-17	Microlepia marginata (Panzer) C.Chr.	4.75461e-17
00038188.jpg	Polystichum longifrons Sa.Kurata	Polystichum longifrons Sa.Kurata	0.999999	Polystichum x anceps Sa.Kurata	8.2197e-07	Polystichum pseudomakinoi Tagawa	9.72254e-08	Polystichum polyblepharon (Roem. ex Kunze) C.Presl	1.11188e-10	Polystichum tagawanum Sa.Kurata	8.7108e-11
00031336.jpg	Polystichum longifrons Sa.Kurata	Polystichum longifrons Sa.Kurata	0.999991	Polystichum x inadae Sa.Kurata	4.53112e-06	Artemisia capillaris Thunb.	1.47061e-06	Ammannia multiflora Roxb.	1.21511e-06	Polystichum retrosopaleaceum (Kodama) Tagawa	8.25711e-07
560411.jpg	Polystichum longifrons Sa.Kurata	Polystichum longifrons Sa.Kurata	1	Polystichum polyblepharon (Roem. ex Kunze) C.Presl	7.53563e-13	Microlepia strigosa (Thunb.) C.Presl	2.33849e-13	Dennstaedtia zeylanica (Sw.) Zink ex Fraser-Jenk. et Kandel	3.60386e-14	Polystichum fibrillosopaleaceum (Kodama) Tagawa	3.18643e-14
426654.jpg	Polystichum longifrons Sa.Kurata	Polystichum longifrons Sa.Kurata	1	Polystichum polyblepharon (Roem. ex Kunze) C.Presl	2.45907e-13	Dennstaedtia zeylanica (Sw.) Zink ex Fraser-Jenk. et Kandel	2.37002e-15	Polystichum fibrillosopaleaceum (Kodama) Tagawa	2.21676e-16	Dennstaedtia hirsuta (Sw.) Mett.	8.66805e-18
309841.jpg	Polystichum longifrons Sa.Kurata	Polystichum longifrons Sa.Kurata	1	Polystichum polyblepharon (Roem. ex Kunze) C.Presl	1.03852e-12	Polystichum fibrillosopaleaceum (Kodama) Tagawa	1.32496e-15	Microlepia strigosa (Thunb.) C.Presl	3.53462e-16	Polystichum retrosopaleaceum (Kodama) Tagawa	2.12678e-17
422751.jpg	Polystichum longifrons Sa.Kurata	Polystichum longifrons Sa.Kurata	1	Polystichum polyblepharon (Roem. ex Kunze) C.Presl	2.69187e-17	Polystichum x anceps Sa.Kurata	2.0846e-17	Osmunda japonica Thunb.	1.91089e-17	Polystichum braunii (Spenn.) F_e	8.0715e-18
927937.jpg	Polystichum longifrons Sa.Kurata	Polystichum longifrons Sa.Kurata	1	Polystichum polyblepharon (Roem. ex Kunze) C.Presl	1.28381e-08	Polystichum fibrillosopaleaceum (Kodama) Tagawa	4.67214e-10	Microlepia marginata (Panzer) C.Chr.	1.54005e-12	Polystichum pseudomakinoi Tagawa	1.03388e-12
819583.jpg	Polystichum longifrons Sa.Kurata	Polystichum longifrons Sa.Kurata	1	Polystichum polyblepharon (Roem. ex Kunze) C.Presl	9.07752e-11	Microlepia strigosa (Thunb.) C.Presl	5.22763e-15	Polystichum fibrillosopaleaceum (Kodama) Tagawa	5.56633e-16	Polystichum igaense Tagawa	1.3398e-16
00031663.jpg	Polystichum longifrons Sa.Kurata	Polystichum longifrons Sa.Kurata	0.999806	Polystichum x anceps Sa.Kurata	0.000171346	Polystichum tagawanum Sa.Kurata	1.85018e-05	Polystichum fibrillosopaleaceum (Kodama) Tagawa	1.93117e-06	Polystichum x ongataense Sa.Kurata	1.41611e-06
00031335.jpg	Polystichum longifrons Sa.Kurata	Polystichum longifrons Sa.Kurata	1	Matteuccia struthiopteris (L.) Tod.	9.09418e-10	Polystichum x anceps Sa.Kurata	5.7006e-10	Polystichum tagawanum Sa.Kurata	5.20513e-10	Polystichum retrosopaleaceum (Kodama) Tagawa	4.55829e-10
00002426.jpg	Polystichum longifrons Sa.Kurata	Polystichum longifrons Sa.Kurata	0.998646	Polystichum tagawanum Sa.Kurata	0.0013543	Polystichum makinoi (Tagawa) Tagawa	1.0928e-07	Polystichum tsus-simense (Hook.) J.Sm. var. mayebarae (Tagawa) Sa.Kurata	4.79788e-08	Arachniodes standishii (T.Moore) Ohwi	3.0202e-08
784441.jpg	Polystichum longifrons Sa.Kurata	Polystichum longifrons Sa.Kurata	1	Polystichum ovatopaleaceum (Kodama) Sa.Kurata var. coraiense (Christ ex H.L_v.) Sa.Kurata	1.60142e-10	Polystichum polyblepharon (Roem. ex Kunze) C.Presl	1.2416e-10	Polystichum x ongataense Sa.Kurata	6.03887e-12	Polystichum tagawanum Sa.Kurata	2.65039e-12
422744.jpg	Polystichum longifrons Sa.Kurata	Polystichum longifrons Sa.Kurata	1	Polystichum x anceps Sa.Kurata	1.52788e-14	Polystichum fibrillosopaleaceum (Kodama) Tagawa	9.46991e-15	Polystichum polyblepharon (Roem. ex Kunze) C.Presl	2.90956e-16	Microlepia pseudostrigosa Makino	1.30869e-16
514759.jpg	Polystichum longifrons Sa.Kurata	Polystichum longifrons Sa.Kurata	1	Polystichum fibrillosopaleaceum (Kodama) Tagawa	7.529e-09	Polystichum polyblepharon (Roem. ex Kunze) C.Presl	2.32204e-10	Polystichum x anceps Sa.Kurata	3.57532e-11	Osmundastrum cinnamomeum (L.) C.Presl var. fokiense (Copel.) Tagawa	1.98553e-12
819707.jpg	Polystichum longifrons Sa.Kurata	Polystichum longifrons Sa.Kurata	1	Polystichum polyblepharon (Roem. ex Kunze) C.Presl	1.61225e-09	Arachniodes mutica (Franch. et Sav.) Ohwi	2.77696e-13	Dennstaedtia zeylanica (Sw.) Zink ex Fraser-Jenk. et Kandel	4.95947e-14	Polystichum fibrillosopaleaceum (Kodama) Tagawa	2.28002e-14
423131.jpg	Polystichum longifrons Sa.Kurata	Polystichum longifrons Sa.Kurata	0.999995	Microlepia marginata (Panzer) C.Chr.	4.68093e-06	Dennstaedtia zeylanica (Sw.) Zink ex Fraser-Jenk. et Kandel	3.43733e-08	Microlepia strigosa (Thunb.) C.Presl	2.23882e-09	Polystichum fibrillosopaleaceum (Kodama) Tagawa	1.20783e-10
422743.jpg	Polystichum longifrons Sa.Kurata	Polystichum longifrons Sa.Kurata	1	Microlepia strigosa (Thunb.) C.Presl	4.45214e-08	Polystichum polyblepharon (Roem. ex Kunze) C.Presl	3.71593e-08	Polystichum retrosopaleaceum (Kodama) Tagawa	3.82786e-09	Polystichum ovatopaleaceum (Kodama) Sa.Kurata var. coraiense (Christ ex H.L_v.) Sa.Kurata	1.49516e-09
560409.jpg	Polystichum longifrons Sa.Kurata	Polystichum longifrons Sa.Kurata	0.999802	Microlepia strigosa (Thunb.) C.Presl	0.00015963	Osmundastrum cinnamomeum (L.) C.Presl var. fokiense (Copel.) Tagawa	3.44051e-05	Polystichum ovatopaleaceum (Kodama) Sa.Kurata var. coraiense (Christ ex H.L_v.) Sa.Kurata	3.76591e-06	Polystichum retrosopaleaceum (Kodama) Tagawa	8.30644e-09
00043452.jpg	Polystichum longifrons Sa.Kurata	Polystichum longifrons Sa.Kurata	0.999997	Polystichum x anceps Sa.Kurata	2.61842e-06	Polystichum polyblepharon (Roem. ex Kunze) C.Presl	3.5579e-09	Lespedeza cuneata (Dum.Cours.) G.Don var. cuneata	6.3933e-10	Dryopteris cycadina (Franch. et Sav.) C.Chr.	1.62873e-10
819479.jpg	Polystichum longifrons Sa.Kurata	Polystichum longifrons Sa.Kurata	1	Polystichum fibrillosopaleaceum (Kodama) Tagawa	9.92158e-11	Polystichum pseudomakinoi Tagawa	8.71843e-12	Polystichum polyblepharon (Roem. ex Kunze) C.Presl	7.12643e-13	Deparia dimorphophylla (Koidz.) M.Kato	3.70113e-16
577958.jpg	Polystichum longifrons Sa.Kurata	Polystichum longifrons Sa.Kurata	0.999992	Microlepia strigosa (Thunb.) C.Presl	8.19827e-06	Elliottia paniculata (Siebold et Zucc.) Hook.f.	2.46239e-09	Polystichum ovatopaleaceum (Kodama) Sa.Kurata var. coraiense (Christ ex H.L_v.) Sa.Kurata	3.5987e-10	Dennstaedtia zeylanica (Sw.) Zink ex Fraser-Jenk. et Kandel	1.58397e-10
819439.jpg	Polystichum longifrons Sa.Kurata	Polystichum longifrons Sa.Kurata	1	Polystichum polyblepharon (Roem. ex Kunze) C.Presl	2.06253e-12	Microlepia strigosa (Thunb.) C.Presl	5.48228e-17	Polystichum fibrillosopaleaceum (Kodama) Tagawa	1.84545e-17	Dennstaedtia zeylanica (Sw.) Zink ex Fraser-Jenk. et Kandel	1.66702e-17
784478.jpg	Polystichum longifrons Sa.Kurata	Polystichum longifrons Sa.Kurata	1	Polystichum polyblepharon (Roem. ex Kunze) C.Presl	1.12941e-16	Dennstaedtia zeylanica (Sw.) Zink ex Fraser-Jenk. et Kandel	1.21554e-17	Arachniodes mutica (Franch. et Sav.) Ohwi	3.18038e-18	Polystichum fibrillosopaleaceum (Kodama) Tagawa	1.89766e-18
819725.jpg	Polystichum longifrons Sa.Kurata	Polystichum longifrons Sa.Kurata	1	Polystichum polyblepharon (Roem. ex Kunze) C.Presl	3.28868e-09	Polystichum x anceps Sa.Kurata	7.894e-12	Polystichum fibrillosopaleaceum (Kodama) Tagawa	1.44354e-12	Abies mariesii Mast.	6.4117e-13
388976.jpg	Polystichum longifrons Sa.Kurata	Polystichum longifrons Sa.Kurata	1	Polystichum fibrillosopaleaceum (Kodama) Tagawa	4.69041e-10	Polystichum polyblepharon (Roem. ex Kunze) C.Presl	2.62751e-11	Dennstaedtia zeylanica (Sw.) Zink ex Fraser-Jenk. et Kandel	6.46865e-12	Microlepia strigosa (Thunb.) C.Presl	5.63076e-12
369440.jpg	Plagiogyria x wakabae Sa.Kurata ex Nakaike	Plagiogyria x wakabae Sa.Kurata ex Nakaike	0.999991	Plagiogyria japonica Nakai	7.49723e-06	Plagiogyria x sessilifolia Nakaike	9.53293e-07	Epimedium grandiflorum C.Morren	8.74134e-08	Thelypteris acuminata (Houtt.) C.V.Morton x T. parasitica (L.) Tardieu	2.43527e-08
1192010.JPG	Plagiogyria x wakabae Sa.Kurata ex Nakaike	Plagiogyria x wakabae Sa.Kurata ex Nakaike	0.999998	Plagiogyria japonica Nakai	9.68615e-07	Plagiogyria x sessilifolia Nakaike	9.63232e-07	Thelypteris acuminata (Houtt.) C.V.Morton x T. parasitica (L.) Tardieu	3.27794e-08	Sagittaria aginashi Makino	8.73316e-09
1191372.JPG	Plagiogyria x wakabae Sa.Kurata ex Nakaike	Plagiogyria x wakabae Sa.Kurata ex Nakaike	1	Fraxinus lanuginosa Koidz. f. serrata (Nakai) Murata	3.01623e-07	Eleutherococcus spinosus (L.f.) S.Y.Hu var. spinosus	6.53872e-08	Thelypteris acuminata (Houtt.) C.V.Morton x T. parasitica (L.) Tardieu	1.06952e-08	Plagiogyria x sessilifolia Nakaike	5.04518e-09
360869.jpg	Plagiogyria x wakabae Sa.Kurata ex Nakaike	Plagiogyria x wakabae Sa.Kurata ex Nakaike	0.99976	Plagiogyria x sessilifolia Nakaike	0.000240519	Plagiogyria japonica Nakai	4.68784e-08	Thelypteris acuminata (Houtt.) C.V.Morton x T. parasitica (L.) Tardieu	1.22442e-09	Plagiogyria adnata (Blume) Bedd.	3.90774e-10
361682.jpg	Plagiogyria x wakabae Sa.Kurata ex Nakaike	Plagiogyria x wakabae Sa.Kurata ex Nakaike	1	Plagiogyria x sessilifolia Nakaike	1.05968e-07	Plagiogyria japonica Nakai	4.48176e-08	Thelypteris acuminata (Houtt.) C.V.Morton x T. parasitica (L.) Tardieu	1.4763e-08	Plagiogyria adnata (Blume) Bedd.	4.33437e-09
310125.jpg	Plagiogyria x wakabae Sa.Kurata ex Nakaike	Plagiogyria x wakabae Sa.Kurata ex Nakaike	0.999898	Plagiogyria adnata (Blume) Bedd.	9.52451e-05	Symplocos prunifolia Siebold et Zucc.	3.7647e-06	Crepidomanes latealatum (Bosch) Copel.	1.61418e-06	Thelypteris parasitica (L.) Tardieu	5.07996e-07
345334.jpg	Plagiogyria x wakabae Sa.Kurata ex Nakaike	Plagiogyria x wakabae Sa.Kurata ex Nakaike	1	Plagiogyria japonica Nakai	9.36812e-08	Diplazium deciduum N.Ohta et M.Takamiya	3.03774e-08	Plagiogyria x sessilifolia Nakaike	2.94905e-08	Eleutherococcus spinosus (L.f.) S.Y.Hu var. spinosus	8.85197e-09
333861.jpg	Plagiogyria x wakabae Sa.Kurata ex Nakaike	Plagiogyria x wakabae Sa.Kurata ex Nakaike	1	Plagiogyria x sessilifolia Nakaike	3.75687e-09	Salix japonica Thunb.	2.14268e-09	Plagiogyria matsumurana Makino	2.94681e-10	Thelypteris parasitica (L.) Tardieu	2.60438e-10
342304.jpg	Plagiogyria x wakabae Sa.Kurata ex Nakaike	Plagiogyria x wakabae Sa.Kurata ex Nakaike	0.999391	Plagiogyria japonica Nakai	0.000600769	Clematis japonica Thunb.	7.31537e-06	Crepidomanes latealatum (Bosch) Copel.	2.41524e-07	Plagiogyria x sessilifolia Nakaike	1.48643e-07
735327.jpg	Plagiogyria x wakabae Sa.Kurata ex Nakaike	Plagiogyria x wakabae Sa.Kurata ex Nakaike	0.998587	Plagiogyria adnata (Blume) Bedd.	0.00140034	Lasianthus fordii Hance	5.8008e-06	Plagiogyria japonica Nakai	2.53866e-06	Angiopteris lygodiifolia Rosenst.	1.65188e-06
808835.jpg	Plagiogyria x wakabae Sa.Kurata ex Nakaike	Plagiogyria x wakabae Sa.Kurata ex Nakaike	1	Thelypteris acuminata (Houtt.) C.V.Morton x T. parasitica (L.) Tardieu	3.62218e-09	Plagiogyria japonica Nakai	1.80865e-10	Rhododendron semibarbatum Maxim.	1.42788e-11	Plagiogyria x sessilifolia Nakaike	1.25362e-11
735328.jpg	Plagiogyria x wakabae Sa.Kurata ex Nakaike	Plagiogyria x wakabae Sa.Kurata ex Nakaike	0.936359	Plagiogyria adnata (Blume) Bedd.	0.0601416	Plagiogyria japonica Nakai	0.00125562	Plagiogyria x sessilifolia Nakaike	0.00108	Cyrtomium atropunctatum Sa.Kurata	0.000617558
1191986.JPG	Plagiogyria x wakabae Sa.Kurata ex Nakaike	Plagiogyria x wakabae Sa.Kurata ex Nakaike	0.999994	Plagiogyria x sessilifolia Nakaike	5.81713e-06	Plagiogyria japonica Nakai	6.31787e-08	Thelypteris triphylla (Sw.) K.Iwats.	5.96394e-10	Lonicera strophiophora Franch.	4.0677e-10
808837.jpg	Plagiogyria x wakabae Sa.Kurata ex Nakaike	Plagiogyria x wakabae Sa.Kurata ex Nakaike	1	Plagiogyria japonica Nakai	8.32944e-09	Symplocos prunifolia Siebold et Zucc.	1.27359e-11	Croomia heterosepala (Baker) Okuyama	6.07206e-12	Plagiogyria adnata (Blume) Bedd.	5.10217e-12
384205.jpg	Plagiogyria x wakabae Sa.Kurata ex Nakaike	Plagiogyria x wakabae Sa.Kurata ex Nakaike	0.999999	Plagiogyria japonica Nakai	6.38627e-07	Plagiogyria x sessilifolia Nakaike	5.96877e-07	Crepidomanes latealatum (Bosch) Copel.	3.85147e-09	Deparia petersenii (Kunze) M.Kato	1.58869e-09
363883.jpg	Plagiogyria x wakabae Sa.Kurata ex Nakaike	Plagiogyria x wakabae Sa.Kurata ex Nakaike	1	Plagiogyria x sessilifolia Nakaike	2.61426e-07	Plagiogyria japonica Nakai	3.73361e-08	Thelypteris acuminata (Houtt.) C.V.Morton x T. parasitica (L.) Tardieu	4.56863e-09	Crepidomanes latealatum (Bosch) Copel.	2.17689e-10
340404.jpg	Plagiogyria x wakabae Sa.Kurata ex Nakaike	Plagiogyria x wakabae Sa.Kurata ex Nakaike	0.999937	Plagiogyria x sessilifolia Nakaike	6.19551e-05	Plagiogyria japonica Nakai	1.12895e-06	Paspalum thunbergii Kunth	1.33859e-09	Plagiogyria matsumurana Makino	5.67911e-10
363909.jpg	Plagiogyria x wakabae Sa.Kurata ex Nakaike	Plagiogyria x wakabae Sa.Kurata ex Nakaike	0.999214	Plagiogyria japonica Nakai	0.000744483	Plagiogyria x sessilifolia Nakaike	4.17256e-05	Pyrrosia hastata (Houtt.) Ching	9.19538e-09	Plagiogyria adnata (Blume) Bedd.	5.14945e-09
384219.jpg	Plagiogyria x wakabae Sa.Kurata ex Nakaike	Plagiogyria x wakabae Sa.Kurata ex Nakaike	0.999992	Plagiogyria x sessilifolia Nakaike	7.88616e-06	Plagiogyria japonica Nakai	1.37173e-07	Symplocos prunifolia Siebold et Zucc.	7.94323e-08	Thelypteris parasitica (L.) Tardieu	4.31391e-08
1033920.JPG	Plagiogyria x wakabae Sa.Kurata ex Nakaike	Plagiogyria x wakabae Sa.Kurata ex Nakaike	0.88084	Plagiogyria japonica Nakai	0.119124	Plagiogyria matsumurana Makino	2.17406e-05	Plagiogyria adnata (Blume) Bedd.	8.37428e-06	Thelypteris nipponica (Franch. et Sav.) Ching	3.41139e-06
1189637.JPG	Plagiogyria x wakabae Sa.Kurata ex Nakaike	Plagiogyria x wakabae Sa.Kurata ex Nakaike	0.999689	Fraxinus lanuginosa Koidz. f. serrata (Nakai) Murata	0.00012728	Plagiogyria x sessilifolia Nakaike	0.000125721	Plagiogyria japonica Nakai	5.78683e-05	Symplocos prunifolia Siebold et Zucc.	2.24498e-08
1191992.JPG	Plagiogyria x wakabae Sa.Kurata ex Nakaike	Plagiogyria x wakabae Sa.Kurata ex Nakaike	1	Plagiogyria japonica Nakai	6.63014e-08	Plagiogyria x sessilifolia Nakaike	2.30566e-08	Plagiogyria adnata (Blume) Bedd.	7.75162e-09	Picrasma quassioides (D.Don) Benn.	3.38434e-11
1192003.JPG	Plagiogyria x wakabae Sa.Kurata ex Nakaike	Plagiogyria x wakabae Sa.Kurata ex Nakaike	0.99985	Plagiogyria japonica Nakai	0.000145801	Diplazium wichurae (Mett.) Diels	1.49072e-06	Plagiogyria matsumurana Makino	1.16894e-06	Plagiogyria x sessilifolia Nakaike	4.90034e-07
725784.jpg	Plagiogyria x wakabae Sa.Kurata ex Nakaike	Plagiogyria x wakabae Sa.Kurata ex Nakaike	0.999981	Plagiogyria x sessilifolia Nakaike	1.06743e-05	Plagiogyria japonica Nakai	7.85379e-06	Athyrium x amagipedis Sa.Kurata	5.90482e-08	Vaccinium hirtum Thunb. var. pubescens (Koidz.) T.Yamaz.	2.90247e-08
390550.jpg	Plagiogyria x wakabae Sa.Kurata ex Nakaike	Plagiogyria x wakabae Sa.Kurata ex Nakaike	1	Plagiogyria japonica Nakai	3.22198e-08	Athyrium x purpureipes Sa.Kurata	9.69322e-09	Fraxinus lanuginosa Koidz. f. serrata (Nakai) Murata	6.98836e-09	Eleutherococcus spinosus (L.f.) S.Y.Hu var. spinosus	3.19516e-09
1192004.JPG	Plagiogyria x wakabae Sa.Kurata ex Nakaike	Plagiogyria x wakabae Sa.Kurata ex Nakaike	1	Plagiogyria adnata (Blume) Bedd.	7.847e-10	Clematis japonica Thunb.	7.00625e-11	Fraxinus lanuginosa Koidz. f. serrata (Nakai) Murata	4.48165e-11	Plagiogyria japonica Nakai	1.92558e-11
336402.jpg	Plagiogyria x wakabae Sa.Kurata ex Nakaike	Plagiogyria x wakabae Sa.Kurata ex Nakaike	0.999715	Plagiogyria japonica Nakai	0.000284312	Plagiogyria x sessilifolia Nakaike	1.0288e-06	Plagiogyria adnata (Blume) Bedd.	1.97263e-09	Diplazium wichurae (Mett.) Diels	7.6934e-10
365332.jpg	Pteris laurisilvicola Sa.Kurata	Pteris laurisilvicola Sa.Kurata	0.778088	Pteris fauriei Hieron.	0.211839	Pteris wallichiana J.Agardh	0.00660089	Pteris kiuschiuensis Hieron.	0.00341096	Dicranopteris pedata (Houtt.) Nakaike	3.0752e-05
779391.jpg	Pteris laurisilvicola Sa.Kurata	Pteris oshimensis Hieron.	0.959597	Pteris laurisilvicola Sa.Kurata	0.0404026	Lophatherum gracile Brongn.	1.00619e-08	Pteris fauriei Hieron.	5.47695e-09	Pteris cretica L.	4.50304e-09
1170933.JPG	Pteris laurisilvicola Sa.Kurata	Pteris laurisilvicola Sa.Kurata	0.999999	Pteris kiuschiuensis Hieron.	7.62982e-07	Pteris oshimensis Hieron.	5.38422e-07	Pteris wallichiana J.Agardh	1.45672e-09	Anisocampium x saitoanum (Sugim.) M.Kato	2.96819e-11
KAG082797.jpg	Pteris laurisilvicola Sa.Kurata	Pteris laurisilvicola Sa.Kurata	0.937637	Pteris oshimensis Hieron.	0.0618077	Panax japonicus (T.Nees) C.A.Mey.	0.000535572	Pteris fauriei Hieron.	5.65193e-06	Pteris kiuschiuensis Hieron.	4.86571e-06
808508.jpg	Pteris laurisilvicola Sa.Kurata	Pteris fauriei Hieron.	0.712224	Pteris laurisilvicola Sa.Kurata	0.247178	Pteris wallichiana J.Agardh	0.0306514	Athyrium x austrojaponense Sa.Kurata	0.00908194	Pteris kiuschiuensis Hieron.	0.000696577
808523.jpg	Pteris laurisilvicola Sa.Kurata	Pteris laurisilvicola Sa.Kurata	1	Deparia pseudoconilii (Seriz.) Seriz.	1.97626e-07	Pteris oshimensis Hieron.	1.48572e-07	Pteris ryukyuensis Tagawa	4.54643e-08	Pteris kiuschiuensis Hieron.	2.90853e-08
170642.jpg	Pteris laurisilvicola Sa.Kurata	Pteris laurisilvicola Sa.Kurata	1	Pteris wallichiana J.Agardh	7.90293e-08	Pteris oshimensis Hieron.	3.03931e-08	Pteris fauriei Hieron.	1.4485e-08	Anthoxanthum horsfieldii (Kunth ex Benn.) Mez ex Reeder var. japonicum (Maxim.) Veldkamp	8.20744e-09
365434.jpg	Pteris laurisilvicola Sa.Kurata	Pteris laurisilvicola Sa.Kurata	0.999952	Pteris wallichiana J.Agardh	4.82489e-05	Pteris oshimensis Hieron.	2.46331e-09	Pteris kiuschiuensis Hieron.	1.2502e-09	Pteris boninensis H.Ohba	3.75449e-10
KAG083740.jpg	Pteris laurisilvicola Sa.Kurata	Pteris laurisilvicola Sa.Kurata	0.999952	Pteris fauriei Hieron.	3.55349e-05	Pteris oshimensis Hieron.	1.24414e-05	Pteris cretica L.	1.67208e-07	Pteris boninensis H.Ohba	6.32076e-08
808521.jpg	Pteris laurisilvicola Sa.Kurata	Pteris laurisilvicola Sa.Kurata	0.999895	Pteris fauriei Hieron.	0.000104944	Pteris oshimensis Hieron.	1.85718e-10	Anthoxanthum horsfieldii (Kunth ex Benn.) Mez ex Reeder var. japonicum (Maxim.) Veldkamp	4.24391e-11	Arachniodes yakusimensis (H.It_) Nakaike	1.75188e-11
332610.jpg	Pteris laurisilvicola Sa.Kurata	Pteris laurisilvicola Sa.Kurata	0.999993	Pteris oshimensis Hieron.	6.83927e-06	Pteris kiuschiuensis Hieron.	3.5555e-09	Pteris fauriei Hieron.	1.33077e-10	Dicranopteris pedata (Houtt.) Nakaike	1.11305e-11
735664.jpg	Pteris laurisilvicola Sa.Kurata	Pteris laurisilvicola Sa.Kurata	0.501083	Pteris oshimensis Hieron.	0.498367	Pteris kiuschiuensis Hieron.	0.000546808	Pteris fauriei Hieron.	1.34321e-06	Pteris dispar Kunze	9.14266e-07
1162811.JPG	Pteris laurisilvicola Sa.Kurata	Pteris laurisilvicola Sa.Kurata	0.865863	Pteris fauriei Hieron.	0.134001	Arachniodes yakusimensis (H.It_) Nakaike	4.78399e-05	Pteris kiuschiuensis Hieron.	3.55998e-05	Deparia pseudoconilii (Seriz.) Seriz.	2.99552e-05
741321.jpg	Pteris laurisilvicola Sa.Kurata	Pteris laurisilvicola Sa.Kurata	0.934868	Pteris oshimensis Hieron.	0.046958	Pteris fauriei Hieron.	0.0180834	Pteris kiuschiuensis Hieron.	4.25684e-05	Pteris boninensis H.Ohba	3.03845e-05
KAG126715.jpg	Pteris laurisilvicola Sa.Kurata	Pteris laurisilvicola Sa.Kurata	0.999971	Pteris fauriei Hieron.	2.9367e-05	Pteris terminalis Wall. ex J.Agardh var. terminalis	1.32375e-07	Pteris kiuschiuensis Hieron.	1.9976e-08	Anemone flaccida F.Schmidt	9.99789e-09
365206.jpg	Pteris laurisilvicola Sa.Kurata	Pteris laurisilvicola Sa.Kurata	0.999998	Pteris oshimensis Hieron.	1.71516e-06	Pteris ryukyuensis Tagawa	1.10287e-08	Pteris kiuschiuensis Hieron.	1.50827e-09	Pteris wallichiana J.Agardh	1.00194e-10
808507.jpg	Pteris laurisilvicola Sa.Kurata	Pteris fauriei Hieron.	0.953086	Pteris laurisilvicola Sa.Kurata	0.0237485	Athyrium x austrojaponense Sa.Kurata	0.0230434	Pteris wallichiana J.Agardh	8.01375e-05	Pteris boninensis H.Ohba	3.27813e-05
364958.jpg	Pteris laurisilvicola Sa.Kurata	Pteris laurisilvicola Sa.Kurata	1	Pteris ryukyuensis Tagawa	6.27596e-08	Pteris kiuschiuensis Hieron.	1.05101e-08	Pteris oshimensis Hieron.	4.34791e-09	Pteris wallichiana J.Agardh	1.9816e-09
742535.jpg	Pteris laurisilvicola Sa.Kurata	Pteris laurisilvicola Sa.Kurata	0.999995	Pteris oshimensis Hieron.	4.87478e-06	Deyeuxia epigeios (L.) Mabb.	1.39566e-07	Arachniodes exilis (Hance) Ching	1.1256e-07	Microlepia x bipinnata (Makino) Y.Shimura	5.83906e-08
735790.jpg	Pteris laurisilvicola Sa.Kurata	Pteris oshimensis Hieron.	0.816231	Pteris laurisilvicola Sa.Kurata	0.183768	Pteris kiuschiuensis Hieron.	1.52119e-06	Pteris dispar Kunze	6.34283e-11	Carpinus laxiflora (Siebold et Zucc.) Blume	4.65704e-11
338164.jpg	Carex hondoensis Ohwi	Carex hondoensis Ohwi	1	Carex kiotensis Franch. et Sav.	2.91698e-07	Dactyloctenium aegyptium (L.) P.Beauv.	8.20661e-08	Carex incisa Boott	4.58582e-08	Cymbopogon tortilis (J.Presl) A.Camus var. goeringii (Steud.) Hand.-Mazz.	3.25236e-08
746241.jpg	Carex hondoensis Ohwi	Carex hondoensis Ohwi	0.999326	Carex dissitiflora Franch.	0.000386218	Carex miyabei Franch.	5.9995e-05	Dactylis glomerata L.	5.2682e-05	Deyeuxia matsumurae (Maxim.) Ohwi	3.80959e-05
277975.jpg	Carex hondoensis Ohwi	Carex miyabei Franch.	0.896122	Carex hondoensis Ohwi	0.103793	Anthoxanthum horsfieldii (Kunth ex Benn.) Mez ex Reeder var. japonicum (Maxim.) Veldkamp	6.63998e-05	Polystichum tripteron (Kunze) C.Presl	7.95146e-06	Carex dissitiflora Franch.	4.74486e-06
97299.jpg	Carex hondoensis Ohwi	Carex miyabei Franch.	0.883406	Carex curvicollis Franch. et Sav.	0.0611082	Carex hondoensis Ohwi	0.0454553	Carex podogyna Franch. et Sav.	0.00407927	Carex aphyllopus K_k. var. aphyllopus	0.00262426
FKSE4419.jpg	Carex hondoensis Ohwi	Carex hondoensis Ohwi	0.952281	Brylkinia caudata (Munro ex A.Gray) F.Schmidt	0.0461293	Carex sachalinensis F.Schmidt var. alterniflora (Franch.) Ohwi	0.000677134	Carex stenostachys Franch. et Sav. var. cuneata (Ohwi) Ohwi et T.Koyama	0.00022198	Carex dissitiflora Franch.	0.000144833
108907.jpg	Carex hondoensis Ohwi	Carex hondoensis Ohwi	0.999998	Carex incisa Boott	1.80053e-06	Carex curvicollis Franch. et Sav.	6.31723e-08	Carex dissitiflora Franch.	9.14945e-10	Carex filipes Franch. et Sav. var. filipes	2.20105e-10
FKSE95393.jpg	Carex hondoensis Ohwi	Carex hondoensis Ohwi	0.985642	Echinochloa crus-galli (L.) P.Beauv. var. crus-galli	0.0128996	Carex shimidzensis Franch.	0.000418181	Setaria faberi R.A.W.Herrm.	0.000356762	Carex kiotensis Franch. et Sav.	0.000290862
297332.jpg	Carex hondoensis Ohwi	Carex hondoensis Ohwi	0.999967	Carex lasiolepis Franch.	2.94396e-05	Carex kiotensis Franch. et Sav.	2.74934e-06	Ophiopogon planiscapus Nakai	6.18606e-07	Carex persistens Ohwi	1.17121e-07
FKSE4420.jpg	Carex hondoensis Ohwi	Carex hondoensis Ohwi	0.999794	Glyceria acutiflora Torr. subsp. japonica (Steud.) T.Koyama et Kawano	0.000142845	Carex nubigena D.Don subsp. albata (Boott ex Franch. et Sav.) T.Koyama	2.06708e-05	Bromus catharticus Vahl	1.88426e-05	Carex miyabei Franch.	1.55624e-05
FKSE4422.jpg	Carex hondoensis Ohwi	Carex hondoensis Ohwi	0.998981	Echinochloa crus-galli (L.) P.Beauv. var. crus-galli	0.000991105	Carex incisa Boott	2.72182e-05	Anthoxanthum horsfieldii (Kunth ex Benn.) Mez ex Reeder var. japonicum (Maxim.) Veldkamp	4.45538e-07	Carex dissitiflora Franch.	3.61383e-07
401824.jpg	Carex hondoensis Ohwi	Carex hondoensis Ohwi	0.999482	Carex miyabei Franch.	0.000320883	Lycoris sanguinea Maxim. var. sanguinea	0.000124372	Carex kiotensis Franch. et Sav.	3.48747e-05	Carex aphyllopus K_k. var. aphyllopus	1.50025e-05
569942.jpg	Carex hondoensis Ohwi	Carex kiotensis Franch. et Sav.	0.497232	Carex hondoensis Ohwi	0.338201	Carex multifolia Ohwi var. multifolia	0.120961	Carex lasiolepis Franch.	0.0152881	Carex miyabei Franch.	0.00825465
42173.jpg	Carex hondoensis Ohwi	Carex hondoensis Ohwi	0.999036	Carex curvicollis Franch. et Sav.	0.000731264	Carex incisa Boott	0.000171108	Andropogon virginicus L.	4.6838e-05	Poa hakusanensis Hack.	5.92938e-06
FKSE4421.jpg	Carex hondoensis Ohwi	Carex hondoensis Ohwi	0.999274	Trisetum bifidum (Thunb.) Ohwi	0.000389735	Echinochloa crus-galli (L.) P.Beauv. var. crus-galli	0.000252452	Deyeuxia longiseta (Hack.) Ohwi	4.10793e-05	Deschampsia cespitosa (L.) P.Beauv. var. festucifolia Honda	2.50008e-05
C2066431.jpg	Cyperus brevifolius (Rottb.) Hassk. var. brevifolius	Cyperus brevifolius (Rottb.) Hassk. var. brevifolius	0.932792	Carex planata Franch. et Sav. var. planata	0.0626952	Cyperus microiria Steud.	0.00297813	Cyperus brevifolius (Rottb.) Hassk. var. leiolepis (Franch. et Sav.) T.Koyama	0.000669422	Cyperus leptocarpus (F.Muell.) Bauters	0.000487055
C2066423.jpg	Cyperus brevifolius (Rottb.) Hassk. var. brevifolius	Cyperus brevifolius (Rottb.) Hassk. var. brevifolius	1	Cyperus brevifolius (Rottb.) Hassk. var. leiolepis (Franch. et Sav.) T.Koyama	5.14127e-10	Carex rugata Ohwi	3.79874e-10	Carex rhizopoda Maxim.	5.25683e-12	Viola keiskei Miq.	6.64608e-13
C2066467.jpg	Cyperus brevifolius (Rottb.) Hassk. var. brevifolius	Cyperus brevifolius (Rottb.) Hassk. var. brevifolius	0.999959	Carex thunbergii Steud. var. thunbergii	2.63793e-05	Cyperus brevifolius (Rottb.) Hassk. var. leiolepis (Franch. et Sav.) T.Koyama	1.0004e-05	Carex transversa Boott	4.78426e-06	Schoenoplectiella juncoides (Roxb.) Lye	2.40059e-07
C2066425.jpg	Cyperus brevifolius (Rottb.) Hassk. var. brevifolius	Cyperus brevifolius (Rottb.) Hassk. var. brevifolius	1	Carex rugata Ohwi	3.44491e-07	Cyperus brevifolius (Rottb.) Hassk. var. leiolepis (Franch. et Sav.) T.Koyama	2.97434e-08	Carex mitrata Franch. var. aristata Ohwi	5.22875e-09	Cyperus leptocarpus (F.Muell.) Bauters	3.65293e-10
C2066471.jpg	Cyperus brevifolius (Rottb.) Hassk. var. brevifolius	Cyperus brevifolius (Rottb.) Hassk. var. brevifolius	0.999938	Cyperus brevifolius (Rottb.) Hassk. var. leiolepis (Franch. et Sav.) T.Koyama	6.14921e-05	Cyperus sanguinolentus Vahl	9.16439e-12	Dianthus superbus L. var. longicalycinus (Maxim.) F.N.Williams	5.82415e-12	Persicaria thunbergii (Siebold et Zucc.) H.Gross var. thunbergii	9.56485e-13
C2066462.jpg	Cyperus brevifolius (Rottb.) Hassk. var. brevifolius	Cyperus brevifolius (Rottb.) Hassk. var. brevifolius	0.996502	Cyperus brevifolius (Rottb.) Hassk. var. leiolepis (Franch. et Sav.) T.Koyama	0.0034291	Cyperus sanguinolentus Vahl	2.52658e-05	Fimbristylis diphylloides Makino	2.20643e-05	Fimbristylis complanata (Retz.) Link f. exaltata T.Koyama	9.38663e-06
C2066439.jpg	Cyperus brevifolius (Rottb.) Hassk. var. brevifolius	Cyperus brevifolius (Rottb.) Hassk. var. brevifolius	0.999229	Carex rugata Ohwi	0.000754804	Cyperus brevifolius (Rottb.) Hassk. var. leiolepis (Franch. et Sav.) T.Koyama	1.55911e-05	Asplenium tripteropus Nakai	1.32092e-07	Carex mitrata Franch. var. aristata Ohwi	1.04474e-07
C2066477.jpg	Cyperus brevifolius (Rottb.) Hassk. var. brevifolius	Cyperus brevifolius (Rottb.) Hassk. var. brevifolius	0.999885	Cyperus brevifolius (Rottb.) Hassk. var. leiolepis (Franch. et Sav.) T.Koyama	0.000114488	Cyperus sanguinolentus Vahl	9.54427e-08	Cyperus polystachyos Rottb.	2.82073e-09	Cyperus haspan L. var. tuberiferus T.Koyama	2.22218e-09
C2066418.jpg	Cyperus brevifolius (Rottb.) Hassk. var. brevifolius	Cyperus brevifolius (Rottb.) Hassk. var. brevifolius	0.999963	Cyperus brevifolius (Rottb.) Hassk. var. leiolepis (Franch. et Sav.) T.Koyama	3.66592e-05	Carex planata Franch. et Sav. var. planata	2.67152e-07	Schoenoplectiella juncoides (Roxb.) Lye	4.35013e-08	Carex transversa Boott	2.13091e-08
C2066436.jpg	Cyperus brevifolius (Rottb.) Hassk. var. brevifolius	Cyperus brevifolius (Rottb.) Hassk. var. brevifolius	0.999993	Cyperus brevifolius (Rottb.) Hassk. var. leiolepis (Franch. et Sav.) T.Koyama	6.81882e-06	Cyperus leptocarpus (F.Muell.) Bauters	5.29773e-11	Cyperus sanguinolentus Vahl	3.5251e-11	Ipomoea lacunosa L.	3.27892e-12
C2066466.jpg	Cyperus brevifolius (Rottb.) Hassk. var. brevifolius	Cyperus brevifolius (Rottb.) Hassk. var. brevifolius	0.999452	Cyperus brevifolius (Rottb.) Hassk. var. leiolepis (Franch. et Sav.) T.Koyama	0.000547887	Cyperus sanguinolentus Vahl	1.99171e-07	Cyperus difformis L.	9.00434e-08	Cyperus leptocarpus (F.Muell.) Bauters	1.65461e-08
C2066427.jpg	Cyperus brevifolius (Rottb.) Hassk. var. brevifolius	Cyperus brevifolius (Rottb.) Hassk. var. brevifolius	1	Carex leucochlora Bunge var. candolleana (H.L_v. et Vaniot) Katsuy.	6.84631e-10	Carex rugata Ohwi	4.60396e-10	Carex oxyandra (Franch. et Sav.) Kud_	3.47795e-10	Cyperus brevifolius (Rottb.) Hassk. var. leiolepis (Franch. et Sav.) T.Koyama	3.22156e-10
C2066458.jpg	Cyperus brevifolius (Rottb.) Hassk. var. brevifolius	Cyperus brevifolius (Rottb.) Hassk. var. brevifolius	0.999763	Cyperus brevifolius (Rottb.) Hassk. var. leiolepis (Franch. et Sav.) T.Koyama	0.000137649	Cyperus leptocarpus (F.Muell.) Bauters	9.93024e-05	Cyperus sanguinolentus Vahl	3.55058e-08	Cyperus polystachyos Rottb.	2.40088e-08
00030406 - コピー (3) - コピー.jpg	Mitrasacme pygmaea R.Br.	Mitrasacme pygmaea R.Br.	1	Ranunculus japonicus Thunb.	4.01395e-08	Valeriana flaccidissima Maxim.	3.09373e-08	Ixeridium dentatum (Thunb.) Tzvelev subsp. dentatum	1.6781e-08	Ranunculus silerifolius H.L_v. var. glaber (H.Boissieu) Tamura	1.65581e-08
KAG057986.jpg	Mitrasacme pygmaea R.Br.	Mitrasacme pygmaea R.Br.	1	Eriocaulon decemflorum Maxim.	1.19151e-07	Cerastium fontanum Baumg. subsp. vulgare (Hartm.) Greuter et Burdet var. angustifolium (Franch.) H.Hara	6.07964e-10	Arabidopsis halleri (L.) O'Kane et Al-Shehbaz subsp. gemmifera (Matsum.) O'Kane et Al-Shehbaz var. senanensis (Matsum.) Yonek.	3.6261e-10	Cardamine hirsuta L.	3.04555e-10
KAG057980.jpg	Mitrasacme pygmaea R.Br.	Mitrasacme pygmaea R.Br.	1	Arabidopsis halleri (L.) O'Kane et Al-Shehbaz subsp. gemmifera (Matsum.) O'Kane et Al-Shehbaz var. senanensis (Matsum.) Yonek.	4.32648e-09	Youngia japonica (L.) DC.	2.91104e-09	Circaea erubescens Franch. et Sav.	1.10505e-09	Ainsliaea apiculata Sch.Bip.	5.12314e-10
KAG057964.jpg	Mitrasacme pygmaea R.Br.	Mitrasacme pygmaea R.Br.	1	Draba nemorosa L.	2.11767e-08	Arenaria serpyllifolia L. var. serpyllifolia	1.53154e-08	Ainsliaea apiculata Sch.Bip.	9.99533e-09	Eleocharis congesta D.Don var. japonica (Miq.) T.Koyama	9.47697e-09
KAG057990 - コピー.jpg	Mitrasacme pygmaea R.Br.	Mitrasacme pygmaea R.Br.	0.999948	Euphorbia prostrata Aiton	3.35833e-05	Drosera spatulata Labill.	1.25222e-05	Eriocaulon decemflorum Maxim.	2.50659e-06	Vallisneria natans (Lour.) H.Hara var. natans	1.61937e-06
KAG057970 - コピー (2).jpg	Mitrasacme pygmaea R.Br.	Mitrasacme pygmaea R.Br.	1	Eriocaulon decemflorum Maxim.	2.71003e-08	Utricularia bifida L.	4.08662e-11	Samolus parviflorus Raf.	3.97419e-11	Liparis krameri Franch. et Sav. var. krameri	3.62399e-11
251360.jpg	Mitrasacme pygmaea R.Br.	Mitrasacme pygmaea R.Br.	1	Boenninghausenia albiflora (Hook.) Rchb. ex Meisn. var. japonica (Nakai ex Makino et Nemoto) Suzuki	5.51583e-09	Wahlenbergia marginata (Thunb.) A.DC.	1.07294e-09	Eleocharis acicularis (L.) Roem. et Schult. var. longiseta Svenson	1.27953e-10	Fimbristylis dichotoma (L.) Vahl var. tentsuki T.Koyama	1.05061e-10
00030404.jpg	Mitrasacme pygmaea R.Br.	Mitrasacme pygmaea R.Br.	0.999995	Eriocaulon miquelianum K_rn.	3.06694e-06	Ranunculus japonicus Thunb.	1.8487e-06	Wahlenbergia marginata (Thunb.) A.DC.	1.18025e-07	Cardamine hirsuta L.	3.30835e-08
00030406.jpg	Mitrasacme pygmaea R.Br.	Mitrasacme pygmaea R.Br.	0.999988	Ranunculus japonicus Thunb.	1.0446e-05	Ainsliaea apiculata Sch.Bip.	5.19671e-07	Lycopodiella cernua (L.) Pic.Serm.	3.97753e-07	Arabis nipponica (Franch. et Sav.) H.Boissieu	3.61205e-07
KAG084697 - コピー (2).jpg	Mitrasacme pygmaea R.Br.	Mitrasacme pygmaea R.Br.	0.842915	Stellaria nipponica Ohwi var. nipponica	0.108146	Sagina maxima A.Gray	0.0309883	Lobelia chinensis Lour.	0.0156576	Wahlenbergia marginata (Thunb.) A.DC.	0.000993965
KAG057977 - コピー (2).jpg	Mitrasacme pygmaea R.Br.	Mitrasacme pygmaea R.Br.	1	Lysimachia arvensis (L.) U.Manns et Anderb. var. caerulea (L.) Turland et Bergmeier	4.63958e-09	Pseudopyxis depressa Miq.	3.49789e-09	Stephania japonica (Thunb.) Miers	2.60513e-09	Fallopia japonica (Houtt.) Ronse Decr. var. japonica	1.72505e-09
754332 - コピー.jpg	Mitrasacme pygmaea R.Br.	Mitrasacme pygmaea R.Br.	0.999998	Eleocharis acicularis (L.) Roem. et Schult. var. longiseta Svenson	1.63879e-06	Carex biwensis Franch.	1.39681e-08	Ranunculus japonicus Thunb.	2.55383e-09	Cardamine hirsuta L.	1.799e-09
KAG057966.jpg	Mitrasacme pygmaea R.Br.	Mitrasacme pygmaea R.Br.	1	Wahlenbergia marginata (Thunb.) A.DC.	2.57503e-11	Eleocharis acicularis (L.) Roem. et Schult. var. longiseta Svenson	5.87917e-12	Cerastium fontanum Baumg. subsp. vulgare (Hartm.) Greuter et Burdet var. angustifolium (Franch.) H.Hara	3.13076e-12	Ainsliaea apiculata Sch.Bip.	9.65937e-13
368750 - コピー (2).jpg	Mitrasacme pygmaea R.Br.	Mitrasacme pygmaea R.Br.	0.999999	Euphrasia insignis Wettst. subsp. insignis var. japonica (Wettst.) Ohwi	2.04098e-07	Conandron ramondioides Siebold et Zucc.	1.45464e-07	Viola betonicifolia Sm. var. albescens (Nakai) F.Maek. et T.Hashim.	1.45197e-07	Tanakaea radicans Franch. et Sav.	1.16974e-07
KAG057972 - コピー.jpg	Mitrasacme pygmaea R.Br.	Mitrasacme pygmaea R.Br.	1	Cerastium fontanum Baumg. subsp. vulgare (Hartm.) Greuter et Burdet var. angustifolium (Franch.) H.Hara	8.42046e-08	Eriocaulon decemflorum Maxim.	1.1841e-08	Ranunculus japonicus Thunb.	6.63319e-09	Stellaria media (L.) Vill.	2.1313e-09
FKSE6089 - コピー.jpg	Mitrasacme pygmaea R.Br.	Mitrasacme pygmaea R.Br.	0.999989	Ixeris stolonifera A.Gray	5.78909e-06	Liparis krameri Franch. et Sav. var. krameri	5.43714e-06	Arthraxon hispidus (Thunb.) Makino	5.67705e-08	Ainsliaea apiculata Sch.Bip.	2.66395e-08
905165.jpg	Mitrasacme pygmaea R.Br.	Mitrasacme pygmaea R.Br.	1	Eriocaulon decemflorum Maxim.	6.84791e-09	Cardamine hirsuta L.	6.10264e-09	Ranunculus japonicus Thunb.	3.59624e-09	Eleocharis congesta D.Don var. japonica (Miq.) T.Koyama	4.24982e-11
KAG057991 - コピー.jpg	Mitrasacme pygmaea R.Br.	Mitrasacme pygmaea R.Br.	1	Eleocharis acicularis (L.) Roem. et Schult. var. longiseta Svenson	6.61253e-10	Stellaria nipponica Ohwi var. nipponica	5.36216e-10	Eriocaulon decemflorum Maxim.	1.46542e-10	Eriocaulon sieboldianum Siebold et Zucc. ex Steud.	2.78917e-11
KAG081657 - コピー.jpg	Mitrasacme pygmaea R.Br.	Mitrasacme pygmaea R.Br.	0.99999	Ixeris stolonifera A.Gray	8.34968e-06	Eleocharis acicularis (L.) Roem. et Schult. var. longiseta Svenson	9.17612e-07	Eriocaulon decemflorum Maxim.	2.31994e-07	Wahlenbergia marginata (Thunb.) A.DC.	9.75134e-08
222041.jpg	Mitrasacme pygmaea R.Br.	Mitrasacme pygmaea R.Br.	0.999999	Ranunculus japonicus Thunb.	6.11761e-07	Avenella flexuosa (L.) Drejer	7.34613e-09	Chrysosplenium flagelliferum F.Schmidt	5.45556e-09	Cardamine hirsuta L.	1.93449e-09
KAG084464.jpg	Mitrasacme pygmaea R.Br.	Mitrasacme pygmaea R.Br.	1	Eriocaulon decemflorum Maxim.	3.59282e-08	Ranunculus japonicus Thunb.	2.01481e-09	Melandrium firmum (Siebold et Zucc.) Rohrb.	2.25463e-10	Wahlenbergia marginata (Thunb.) A.DC.	1.24034e-11
KAG057972 - コピー (2).jpg	Mitrasacme pygmaea R.Br.	Mitrasacme pygmaea R.Br.	1	Cerastium fontanum Baumg. subsp. vulgare (Hartm.) Greuter et Burdet var. angustifolium (Franch.) H.Hara	1.90414e-10	Wahlenbergia marginata (Thunb.) A.DC.	1.15962e-11	Stellaria media (L.) Vill.	8.34974e-12	Ajuga pygmaea A.Gray	5.06184e-12
00030406 - コピー (5) - コピー.jpg	Mitrasacme pygmaea R.Br.	Mitrasacme pygmaea R.Br.	1	Ranunculus japonicus Thunb.	5.41301e-09	Eriocaulon miquelianum K_rn.	3.24201e-09	Cerastium fontanum Baumg. subsp. vulgare (Hartm.) Greuter et Burdet var. angustifolium (Franch.) H.Hara	1.33904e-09	Ranunculus silerifolius H.L_v. var. glaber (H.Boissieu) Tamura	2.74812e-10
KAG057973 - コピー.jpg	Mitrasacme pygmaea R.Br.	Mitrasacme pygmaea R.Br.	0.999961	Drosera spatulata Labill.	1.01033e-05	Utricularia japonica Makino	7.64304e-06	Lepisorus onoei (Franch. et Sav.) Ching	4.81748e-06	Eriocaulon decemflorum Maxim.	4.56164e-06
KAG081980.jpg	Mitrasacme pygmaea R.Br.	Sagina maxima A.Gray	0.533774	Mitrasacme pygmaea R.Br.	0.196724	Sagina japonica (Sw.) Ohwi	0.196554	Stellaria nipponica Ohwi var. nipponica	0.0721814	Wahlenbergia marginata (Thunb.) A.DC.	0.000761217
222040 - コピー (2).jpg	Mitrasacme pygmaea R.Br.	Mitrasacme pygmaea R.Br.	0.999992	Ranunculus japonicus Thunb.	8.17298e-06	Wahlenbergia marginata (Thunb.) A.DC.	3.13156e-08	Eriocaulon decemflorum Maxim.	2.81851e-10	Cardamine hirsuta L.	1.3838e-11
C2131777.jpg	Rubus x pseudohakonensis Sugim.	Rubus x pseudohakonensis Sugim.	1	Ampelopsis glandulosa (Wall.) Momiy. var. heterophylla (Thunb.) Momiy.	6.89287e-11	Rubus hakonensis Franch. et Sav.	3.75722e-11	Parasenecio farfarifolius (Siebold et Zucc.) H.Koyama var. farfarifolius	4.35629e-12	Trichosanthes kirilowii Maxim. var. japonica (Miq.) Kitam.	6.63064e-13
C2131684.jpg	Rubus x pseudohakonensis Sugim.	Rubus x pseudohakonensis Sugim.	1	Rubus hakonensis Franch. et Sav.	9.0005e-12	Rubus pectinellus Maxim.	3.16892e-12	Circaea cordata Royle	1.53631e-14	Ampelopsis glandulosa (Wall.) Momiy. var. heterophylla (Thunb.) Momiy.	1.02397e-14
C2131723.jpg	Rubus x pseudohakonensis Sugim.	Rubus x pseudohakonensis Sugim.	1	Rubus hakonensis Franch. et Sav.	2.21167e-09	Parasenecio farfarifolius (Siebold et Zucc.) H.Koyama var. farfarifolius	1.03163e-10	Pueraria lobata (Willd.) Ohwi subsp. lobata	8.03791e-11	Rubus buergeri Miq.	1.82636e-11
$_C2131698.jpg	Rubus x pseudohakonensis Sugim.	Rubus x pseudohakonensis Sugim.	1	Rubus palmatus Thunb. var. coptophyllus (A.Gray) Kuntze ex Koidz.	7.14721e-13	Rubus pectinellus Maxim.	3.85019e-13	Rubus hakonensis Franch. et Sav.	1.64698e-13	Vitis coignetiae Pulliat ex Planch.	2.74641e-14
$_C2131774.jpg	Rubus x pseudohakonensis Sugim.	Rubus x pseudohakonensis Sugim.	1	Rubus hakonensis Franch. et Sav.	1.58878e-10	Ampelopsis glandulosa (Wall.) Momiy. var. heterophylla (Thunb.) Momiy.	3.26196e-11	Rubus buergeri Miq.	1.81671e-12	Trichosanthes cucumeroides (Ser.) Maxim. ex Franch. et Sav.	1.37945e-12
$_C2131778.jpg	Rubus x pseudohakonensis Sugim.	Rubus x pseudohakonensis Sugim.	1	Rubus hakonensis Franch. et Sav.	6.17007e-10	Rubus crataegifolius Bunge	2.52006e-10	Ampelopsis glandulosa (Wall.) Momiy. var. heterophylla (Thunb.) Momiy.	6.57255e-12	Trichosanthes cucumeroides (Ser.) Maxim. ex Franch. et Sav.	6.27868e-12
$_C2131765.jpg	Rubus x pseudohakonensis Sugim.	Rubus x pseudohakonensis Sugim.	1	Rubus hakonensis Franch. et Sav.	4.70353e-09	Parasenecio farfarifolius (Siebold et Zucc.) H.Koyama var. farfarifolius	2.32935e-10	Circaea cordata Royle	1.12285e-10	Pertya robusta (Maxim.) Makino	1.93832e-11
$_C2131783.jpg	Rubus x pseudohakonensis Sugim.	Rubus x pseudohakonensis Sugim.	1	Parasenecio farfarifolius (Siebold et Zucc.) H.Koyama var. farfarifolius	9.45743e-10	Deutzia crenata Siebold et Zucc.	3.47398e-11	Clematis japonica Thunb.	8.8659e-12	Rubus hakonensis Franch. et Sav.	2.58968e-12
C2131742.jpg	Rubus x pseudohakonensis Sugim.	Rubus x pseudohakonensis Sugim.	1	Rubus hakonensis Franch. et Sav.	2.42992e-11	Ampelopsis glandulosa (Wall.) Momiy. var. heterophylla (Thunb.) Momiy.	3.84667e-13	Rubus subcrataegifolius (H.L_v. et Vaniot) H.L_v.	6.99963e-15	Rubus parvifolius L.	3.05903e-15
$_C2131752.jpg	Rubus x pseudohakonensis Sugim.	Rubus x pseudohakonensis Sugim.	1	Rubus hakonensis Franch. et Sav.	3.66831e-13	Rubus buergeri Miq.	8.89894e-14	Schizocodon soldanelloides Siebold et Zucc. var. magnus (Makino) H.Hara	6.0098e-15	Parasenecio farfarifolius (Siebold et Zucc.) H.Koyama var. farfarifolius	1.84332e-15
FKSE84518.jpg	Rubus x pseudohakonensis Sugim.	Rubus hakonensis Franch. et Sav.	0.995755	Rubus buergeri Miq.	0.00351963	Rhododendron wadanum Makino	0.000373681	Rubus x pseudohakonensis Sugim.	0.000244033	Vitis flexuosa Thunb.	3.90009e-05
$_C2131696.jpg	Rubus x pseudohakonensis Sugim.	Rubus x pseudohakonensis Sugim.	1	Pueraria lobata (Willd.) Ohwi subsp. lobata	2.80271e-11	Cuscuta japonica Choisy	2.05309e-11	Trichosanthes multiloba Miq.	1.68845e-12	Parasenecio farfarifolius (Siebold et Zucc.) H.Koyama var. farfarifolius	4.14183e-13
C2131700.jpg	Rubus x pseudohakonensis Sugim.	Rubus x pseudohakonensis Sugim.	1	Rubus palmatus Thunb. var. coptophyllus (A.Gray) Kuntze ex Koidz.	3.97724e-16	Rubus hakonensis Franch. et Sav.	2.31908e-16	Cuscuta japonica Choisy	1.24791e-16	Parthenocissus tricuspidata (Siebold et Zucc.) Planch.	7.95452e-17
C2131769.jpg	Rubus x pseudohakonensis Sugim.	Rubus x pseudohakonensis Sugim.	1	Rubus hakonensis Franch. et Sav.	1.39696e-11	Ampelopsis glandulosa (Wall.) Momiy. var. heterophylla (Thunb.) Momiy.	5.82173e-12	Rubus buergeri Miq.	6.67786e-13	Rubus palmatus Thunb. var. coptophyllus (A.Gray) Kuntze ex Koidz.	6.16767e-13
C2131713.jpg	Rubus x pseudohakonensis Sugim.	Rubus x pseudohakonensis Sugim.	1	Rubus pectinellus Maxim.	6.86298e-12	Rubus hakonensis Franch. et Sav.	8.15194e-13	Parthenocissus tricuspidata (Siebold et Zucc.) Planch.	1.93265e-14	Circaea cordata Royle	6.96801e-15
C2131734.jpg	Rubus x pseudohakonensis Sugim.	Rubus x pseudohakonensis Sugim.	1	Circaea cordata Royle	7.80932e-13	Pueraria lobata (Willd.) Ohwi subsp. lobata	2.71332e-13	Rubus buergeri Miq.	2.70025e-13	Rubus hakonensis Franch. et Sav.	9.72323e-14
$_C2131794.jpg	Rubus x pseudohakonensis Sugim.	Rubus x pseudohakonensis Sugim.	0.999988	Rubus phoenicolasius Maxim.	1.05098e-05	Celastrus orbiculatus Thunb. var. orbiculatus	1.97147e-06	Corylopsis gotoana Makino	1.47252e-08	Xanthium orientale L. subsp. orientale	1.25193e-08
C2131702.jpg	Rubus x pseudohakonensis Sugim.	Rubus x pseudohakonensis Sugim.	1	Mallotus japonicus (L.f.) M_ll.Arg.	3.0806e-08	Rubus hakonensis Franch. et Sav.	9.22377e-09	Schizocodon soldanelloides Siebold et Zucc. var. magnus (Makino) H.Hara	4.69155e-09	Corylopsis gotoana Makino	1.1521e-09
$_C2131750.jpg	Rubus x pseudohakonensis Sugim.	Rubus x pseudohakonensis Sugim.	0.999928	Rubus hakonensis Franch. et Sav.	7.01182e-05	Ampelopsis glandulosa (Wall.) Momiy. var. heterophylla (Thunb.) Momiy.	2.18483e-06	Rubus crataegifolius Bunge	6.51115e-08	Vitis ficifolia Bunge	1.28341e-09
C2131727.jpg	Rubus x pseudohakonensis Sugim.	Rubus x pseudohakonensis Sugim.	1	Rubus buergeri Miq.	2.62247e-13	Pueraria lobata (Willd.) Ohwi subsp. lobata	1.65853e-13	Xanthium orientale L. subsp. orientale	8.97577e-14	Rubus hakonensis Franch. et Sav.	1.32712e-14
$_C2131790.jpg	Rubus x pseudohakonensis Sugim.	Rubus x pseudohakonensis Sugim.	1	Clematis apiifolia DC. var. apiifolia	3.74199e-09	Trichosanthes cucumeroides (Ser.) Maxim. ex Franch. et Sav.	3.05493e-10	Rubus parvifolius L.	9.45517e-11	Rubus hakonensis Franch. et Sav.	4.84206e-11
$_C2131786.jpg	Rubus x pseudohakonensis Sugim.	Rubus x pseudohakonensis Sugim.	1	Rubus phoenicolasius Maxim.	2.72201e-11	Rubus pectinellus Maxim.	1.14836e-11	Rubus buergeri Miq.	1.13139e-11	Hydrangea petiolaris Siebold et Zucc.	2.93748e-13
C2131781.jpg	Rubus x pseudohakonensis Sugim.	Rubus x pseudohakonensis Sugim.	1	Rubus hakonensis Franch. et Sav.	9.31021e-08	Parasenecio farfarifolius (Siebold et Zucc.) H.Koyama var. farfarifolius	1.57671e-11	Xanthium orientale L. subsp. orientale	1.06619e-11	Ampelopsis glandulosa (Wall.) Momiy. var. heterophylla (Thunb.) Momiy.	4.22633e-12
$_C2131767.jpg	Rubus x pseudohakonensis Sugim.	Rubus x pseudohakonensis Sugim.	1	Rubus phoenicolasius Maxim.	1.71384e-10	Rubus pectinellus Maxim.	1.00916e-10	Trichosanthes cucumeroides (Ser.) Maxim. ex Franch. et Sav.	1.25585e-11	Rubus hakonensis Franch. et Sav.	8.67328e-12
00018101.jpg	Rubus x pseudohakonensis Sugim.	Rubus x pseudohakonensis Sugim.	0.999988	Rubus hakonensis Franch. et Sav.	1.15074e-05	Hydrocotyle javanica Thunb.	1.37818e-08	Rubus buergeri Miq.	1.08047e-09	Viola kusanoana Makino	4.03716e-10
00016181.jpg	Rubus x pseudohakonensis Sugim.	Rubus x pseudohakonensis Sugim.	0.996667	Rubus hakonensis Franch. et Sav.	0.00305562	Vitis ficifolia Bunge	0.000220104	Rubus buergeri Miq.	5.36454e-05	Trichosanthes cucumeroides (Ser.) Maxim. ex Franch. et Sav.	1.62627e-06
C2131715.jpg	Rubus x pseudohakonensis Sugim.	Rubus x pseudohakonensis Sugim.	1	Rubus hakonensis Franch. et Sav.	2.77336e-10	Rubus pectinellus Maxim.	1.59241e-10	Circaea cordata Royle	1.44499e-10	Ampelopsis glandulosa (Wall.) Momiy. var. heterophylla (Thunb.) Momiy.	7.31492e-11
C2131710.jpg	Rubus x pseudohakonensis Sugim.	Rubus x pseudohakonensis Sugim.	1	Ampelopsis glandulosa (Wall.) Momiy. var. heterophylla (Thunb.) Momiy.	3.95651e-07	Trichosanthes cucumeroides (Ser.) Maxim. ex Franch. et Sav.	1.61556e-08	Rubus buergeri Miq.	3.62405e-09	Zehneria guamensis (Merr.) Fosberg	5.54411e-10
$_C2131787.jpg	Rubus x pseudohakonensis Sugim.	Rubus x pseudohakonensis Sugim.	1	Parasenecio farfarifolius (Siebold et Zucc.) H.Koyama var. farfarifolius	3.12974e-12	Rubus hakonensis Franch. et Sav.	9.43165e-13	Xanthium orientale L. subsp. orientale	2.03163e-13	Ampelopsis glandulosa (Wall.) Momiy. var. heterophylla (Thunb.) Momiy.	6.52169e-15
C2131782.jpg	Rubus x pseudohakonensis Sugim.	Rubus x pseudohakonensis Sugim.	1	Rubus hakonensis Franch. et Sav.	9.82977e-12	Parasenecio farfarifolius (Siebold et Zucc.) H.Koyama var. farfarifolius	2.68671e-12	Salvia nipponica Miq.	2.08661e-15	Fallopia japonica (Houtt.) Ronse Decr. var. japonica	1.48418e-15
C2131726.jpg	Rubus x pseudohakonensis Sugim.	Rubus x pseudohakonensis Sugim.	1	Fallopia japonica (Houtt.) Ronse Decr. var. japonica	1.68427e-11	Parasenecio farfarifolius (Siebold et Zucc.) H.Koyama var. farfarifolius	1.12266e-12	Circaea cordata Royle	2.33664e-13	Vitis coignetiae Pulliat ex Planch.	1.69096e-13
$_C2131792.jpg	Rubus x pseudohakonensis Sugim.	Rubus x pseudohakonensis Sugim.	1	Rubus pectinellus Maxim.	1.30347e-11	Rubus hakonensis Franch. et Sav.	6.92262e-13	Circaea cordata Royle	2.63007e-13	Trichosanthes cucumeroides (Ser.) Maxim. ex Franch. et Sav.	7.01703e-14
00018184.jpg	Rubus x pseudohakonensis Sugim.	Rubus buergeri Miq.	0.778089	Rubus x pseudohakonensis Sugim.	0.176161	Rubus hakonensis Franch. et Sav.	0.0444142	Xanthium orientale L. subsp. orientale	0.000893003	Schizocodon soldanelloides Siebold et Zucc. var. magnus (Makino) H.Hara	0.000391476
$_C2131772.jpg	Rubus x pseudohakonensis Sugim.	Rubus x pseudohakonensis Sugim.	1	Rubus hakonensis Franch. et Sav.	2.93466e-10	Rubus buergeri Miq.	1.06625e-10	Parasenecio farfarifolius (Siebold et Zucc.) H.Koyama var. farfarifolius	2.09218e-11	Ampelopsis glandulosa (Wall.) Momiy. var. heterophylla (Thunb.) Momiy.	3.49066e-12
C2131761.jpg	Rubus x pseudohakonensis Sugim.	Rubus x pseudohakonensis Sugim.	1	Rubus hakonensis Franch. et Sav.	2.21123e-11	Ampelopsis glandulosa (Wall.) Momiy. var. heterophylla (Thunb.) Momiy.	4.22466e-12	Parasenecio farfarifolius (Siebold et Zucc.) H.Koyama var. farfarifolius	3.39382e-12	Rubus buergeri Miq.	2.80555e-13
C2131695.jpg	Rubus x pseudohakonensis Sugim.	Rubus x pseudohakonensis Sugim.	1	Rubus palmatus Thunb. var. coptophyllus (A.Gray) Kuntze ex Koidz.	1.54528e-11	Rhododendron wadanum Makino	1.32172e-11	Ampelopsis glandulosa (Wall.) Momiy. var. heterophylla (Thunb.) Momiy.	3.35459e-12	Rubus hakonensis Franch. et Sav.	3.4996e-13
C2131703.jpg	Rubus x pseudohakonensis Sugim.	Rubus x pseudohakonensis Sugim.	1	Rubus hakonensis Franch. et Sav.	3.72218e-12	Xanthium orientale L. subsp. orientale	2.59595e-14	Circaea cordata Royle	1.17025e-14	Parasenecio farfarifolius (Siebold et Zucc.) H.Koyama var. farfarifolius	2.2005e-15
C2131750.jpg	Rubus x pseudohakonensis Sugim.	Rubus x pseudohakonensis Sugim.	0.999928	Rubus hakonensis Franch. et Sav.	7.01182e-05	Ampelopsis glandulosa (Wall.) Momiy. var. heterophylla (Thunb.) Momiy.	2.18483e-06	Rubus crataegifolius Bunge	6.51115e-08	Vitis ficifolia Bunge	1.28341e-09
$_C2131720.jpg	Rubus x pseudohakonensis Sugim.	Rubus x pseudohakonensis Sugim.	1	Circaea cordata Royle	3.92773e-09	Trichosanthes cucumeroides (Ser.) Maxim. ex Franch. et Sav.	3.80483e-10	Pueraria lobata (Willd.) Ohwi subsp. lobata	2.24616e-10	Rubus buergeri Miq.	4.22448e-11
C2131717.jpg	Rubus x pseudohakonensis Sugim.	Rubus x pseudohakonensis Sugim.	1	Rubus pectinellus Maxim.	1.14009e-07	Parthenocissus tricuspidata (Siebold et Zucc.) Planch.	7.37992e-11	Rubus buergeri Miq.	5.66838e-11	Hamamelis japonica Siebold et Zucc. var. discolor (Nakai) Sugim.	1.27144e-11
$_C2131739.jpg	Rubus x pseudohakonensis Sugim.	Rubus x pseudohakonensis Sugim.	1	Rubus parvifolius L.	6.86574e-09	Hedera rhombea (Miq.) Bean	1.61323e-09	Rubus hakonensis Franch. et Sav.	2.60156e-10	Rhynchosia volubilis Lour.	2.51736e-10
$_C2131742.jpg	Rubus x pseudohakonensis Sugim.	Rubus x pseudohakonensis Sugim.	1	Rubus hakonensis Franch. et Sav.	2.42992e-11	Ampelopsis glandulosa (Wall.) Momiy. var. heterophylla (Thunb.) Momiy.	3.84667e-13	Rubus subcrataegifolius (H.L_v. et Vaniot) H.L_v.	6.99963e-15	Rubus parvifolius L.	3.05903e-15
C2131724.jpg	Rubus x pseudohakonensis Sugim.	Rubus x pseudohakonensis Sugim.	1	Rubus hakonensis Franch. et Sav.	2.41315e-10	Rubus crataegifolius Bunge	9.0314e-13	Rubus buergeri Miq.	6.12848e-13	Cuscuta japonica Choisy	1.80209e-13
$_C2131744.jpg	Rubus x pseudohakonensis Sugim.	Rubus x pseudohakonensis Sugim.	1	Rubus hakonensis Franch. et Sav.	3.48772e-08	Ampelopsis glandulosa (Wall.) Momiy. var. heterophylla (Thunb.) Momiy.	7.63227e-10	Hydrangea petiolaris Siebold et Zucc.	4.9703e-10	Rubus phoenicolasius Maxim.	1.17642e-11
$_C2131762.jpg	Rubus x pseudohakonensis Sugim.	Rubus x pseudohakonensis Sugim.	1	Trichosanthes cucumeroides (Ser.) Maxim. ex Franch. et Sav.	3.30337e-08	Rubus hakonensis Franch. et Sav.	8.80484e-10	Ampelopsis glandulosa (Wall.) Momiy. var. heterophylla (Thunb.) Momiy.	1.27445e-10	Rubus buergeri Miq.	7.02648e-12
$_C2131713.jpg	Rubus x pseudohakonensis Sugim.	Rubus x pseudohakonensis Sugim.	1	Rubus pectinellus Maxim.	6.86298e-12	Rubus hakonensis Franch. et Sav.	8.15194e-13	Parthenocissus tricuspidata (Siebold et Zucc.) Planch.	1.93265e-14	Circaea cordata Royle	6.96801e-15
$_C2131788.jpg	Rubus x pseudohakonensis Sugim.	Rubus x pseudohakonensis Sugim.	1	Ampelopsis glandulosa (Wall.) Momiy. var. heterophylla (Thunb.) Momiy.	6.66417e-09	Trichosanthes cucumeroides (Ser.) Maxim. ex Franch. et Sav.	4.56031e-09	Rubus buergeri Miq.	1.53231e-09	Rubus hakonensis Franch. et Sav.	3.75949e-10
1113165.JPG	Thelypteris acuminata (Houtt.) C.V.Morton x T. parasitica (L.) Tardieu	Thelypteris acuminata (Houtt.) C.V.Morton x T. parasitica (L.) Tardieu	0.898626	Thelypteris esquirolii (Christ) Ching	0.0474148	Thelypteris japonica (Baker) Ching x T. musashiensis (Hiyama) Nakato, Sahashi et M.Kato	0.0239694	Dryopteris cycadina (Franch. et Sav.) C.Chr.	0.0163084	Thelypteris acuminata (Houtt.) C.V.Morton	0.00831242
1188114.JPG	Thelypteris acuminata (Houtt.) C.V.Morton x T. parasitica (L.) Tardieu	Thelypteris acuminata (Houtt.) C.V.Morton x T. parasitica (L.) Tardieu	1	Thelypteris parasitica (L.) Tardieu	7.42618e-09	Thelypteris interrupta (Willd.) K.Iwats.	1.51317e-10	Thelypteris esquirolii (Christ) Ching	1.47997e-10	Matteuccia struthiopteris (L.) Tod.	2.79059e-11
297269.jpg	Thelypteris acuminata (Houtt.) C.V.Morton x T. parasitica (L.) Tardieu	Thelypteris parasitica (L.) Tardieu	0.957376	Thelypteris acuminata (Houtt.) C.V.Morton x T. parasitica (L.) Tardieu	0.0425676	Diplazium virescens Kunze	4.35327e-05	Thelypteris interrupta (Willd.) K.Iwats.	6.72929e-06	Pentarhizidium orientale (Hook.) Hayata	4.84871e-06
147178.jpg	Thelypteris acuminata (Houtt.) C.V.Morton x T. parasitica (L.) Tardieu	Thelypteris acuminata (Houtt.) C.V.Morton x T. parasitica (L.) Tardieu	1	Thelypteris parasitica (L.) Tardieu	3.76807e-10	Deparia x birii Fraser-Jenk.	3.30227e-10	Thelypteris interrupta (Willd.) K.Iwats.	2.36993e-10	Plagiogyria x sessilifolia Nakaike	2.08458e-10
433685.jpg	Thelypteris acuminata (Houtt.) C.V.Morton x T. parasitica (L.) Tardieu	Thelypteris acuminata (Houtt.) C.V.Morton x T. parasitica (L.) Tardieu	0.999999	Thelypteris parasitica (L.) Tardieu	1.29771e-06	Deparia petersenii (Kunze) M.Kato	3.15487e-08	Scirpus wichurae Boeck. f. concolor (Maxim.) Ohwi	1.55752e-08	Deparia x birii Fraser-Jenk.	8.13027e-09
369882.jpg	Thelypteris acuminata (Houtt.) C.V.Morton x T. parasitica (L.) Tardieu	Thelypteris acuminata (Houtt.) C.V.Morton x T. parasitica (L.) Tardieu	0.999998	Thelypteris parasitica (L.) Tardieu	1.07347e-06	Cibotium barometz (L.) J.Sm.	2.53492e-07	Diplazium hayatamae N.Ohta et M.Takamiya	1.46407e-07	Diplazium hachijoense Nakai	7.80046e-08
1170355.JPG	Thelypteris acuminata (Houtt.) C.V.Morton x T. parasitica (L.) Tardieu	Thelypteris acuminata (Houtt.) C.V.Morton x T. parasitica (L.) Tardieu	0.999989	Thelypteris interrupta (Willd.) K.Iwats.	5.31886e-06	Thelypteris acuminata (Houtt.) C.V.Morton	3.30805e-06	Thelypteris esquirolii (Christ) Ching	1.96302e-06	Blechnopsis orientalis (L.) C.Presl	9.26569e-08
311033.jpg	Thelypteris acuminata (Houtt.) C.V.Morton x T. parasitica (L.) Tardieu	Thelypteris acuminata (Houtt.) C.V.Morton x T. parasitica (L.) Tardieu	0.999999	Plagiogyria x wakabae Sa.Kurata ex Nakaike	9.41356e-07	Diplazium virescens Kunze	2.43511e-07	Thelypteris esquirolii (Christ) Ching	1.76561e-07	Thelypteris parasitica (L.) Tardieu	5.27393e-08
1188088.JPG	Thelypteris acuminata (Houtt.) C.V.Morton x T. parasitica (L.) Tardieu	Thelypteris acuminata (Houtt.) C.V.Morton x T. parasitica (L.) Tardieu	0.999997	Thelypteris decursivepinnata (H.C.Hall) Ching	3.33781e-06	Thelypteris parasitica (L.) Tardieu	1.14538e-07	Matteuccia struthiopteris (L.) Tod.	1.33304e-08	Paspalum dilatatum Poir.	1.00521e-08
812508.jpg	Thelypteris acuminata (Houtt.) C.V.Morton x T. parasitica (L.) Tardieu	Thelypteris acuminata (Houtt.) C.V.Morton x T. parasitica (L.) Tardieu	0.993169	Plagiogyria x wakabae Sa.Kurata ex Nakaike	0.00648219	Thelypteris interrupta (Willd.) K.Iwats.	0.000318185	Goniophlebium niponicum (Mett.) Bedd.	2.04645e-05	Deparia petersenii (Kunze) M.Kato	4.03344e-06
517500.jpg	Thelypteris acuminata (Houtt.) C.V.Morton x T. parasitica (L.) Tardieu	Thelypteris acuminata (Houtt.) C.V.Morton x T. parasitica (L.) Tardieu	0.999969	Thelypteris parasitica (L.) Tardieu	2.07167e-05	Diplazium hayatamae N.Ohta et M.Takamiya	6.07236e-06	Deparia x birii Fraser-Jenk.	2.32693e-06	Diplazium hachijoense Nakai	1.54475e-06
465170.jpg	Thelypteris acuminata (Houtt.) C.V.Morton x T. parasitica (L.) Tardieu	Thelypteris acuminata (Houtt.) C.V.Morton x T. parasitica (L.) Tardieu	0.990915	Diplazium virescens Kunze	0.00487354	Thelypteris parasitica (L.) Tardieu	0.003388	Diplazium wichurae (Mett.) Diels	0.000460221	Miscanthus oligostachyus Stapf	0.000264743
73329.jpg	Thelypteris acuminata (Houtt.) C.V.Morton x T. parasitica (L.) Tardieu	Thelypteris acuminata (Houtt.) C.V.Morton x T. parasitica (L.) Tardieu	0.992659	Cibotium barometz (L.) J.Sm.	0.00598471	Thelypteris parasitica (L.) Tardieu	0.00132656	Diplazium hachijoense Nakai	1.31281e-05	Thelypteris japonica (Baker) Ching	3.59704e-06
1036176.JPG	Thelypteris acuminata (Houtt.) C.V.Morton x T. parasitica (L.) Tardieu	Thelypteris acuminata (Houtt.) C.V.Morton x T. parasitica (L.) Tardieu	1	Plagiogyria x wakabae Sa.Kurata ex Nakaike	2.67385e-10	Fraxinus lanuginosa Koidz. f. serrata (Nakai) Murata	5.21896e-11	Thelypteris parasitica (L.) Tardieu	3.67887e-12	Diplazium mettenianum (Miq.) C.Chr.	2.85483e-12
1170356.JPG	Thelypteris acuminata (Houtt.) C.V.Morton x T. parasitica (L.) Tardieu	Thelypteris acuminata (Houtt.) C.V.Morton x T. parasitica (L.) Tardieu	0.999982	Thelypteris parasitica (L.) Tardieu	1.74171e-05	Thelypteris esquirolii (Christ) Ching	8.89373e-08	Matteuccia struthiopteris (L.) Tod.	6.02843e-09	Cibotium barometz (L.) J.Sm.	5.37287e-09
296647.jpg	Thelypteris acuminata (Houtt.) C.V.Morton x T. parasitica (L.) Tardieu	Thelypteris acuminata (Houtt.) C.V.Morton x T. parasitica (L.) Tardieu	1	Thelypteris parasitica (L.) Tardieu	1.16974e-07	Deparia x birii Fraser-Jenk.	4.38014e-09	Plagiogyria x wakabae Sa.Kurata ex Nakaike	1.45629e-09	Cibotium barometz (L.) J.Sm.	7.38096e-10
511368.jpg	Thelypteris acuminata (Houtt.) C.V.Morton x T. parasitica (L.) Tardieu	Thelypteris acuminata (Houtt.) C.V.Morton x T. parasitica (L.) Tardieu	1	Thelypteris parasitica (L.) Tardieu	1.75464e-07	Plagiogyria x wakabae Sa.Kurata ex Nakaike	1.26774e-09	Cibotium barometz (L.) J.Sm.	2.30994e-10	Diplazium hachijoense Nakai	1.19043e-10
314787.jpg	Thelypteris acuminata (Houtt.) C.V.Morton x T. parasitica (L.) Tardieu	Thelypteris acuminata (Houtt.) C.V.Morton x T. parasitica (L.) Tardieu	0.999999	Thelypteris parasitica (L.) Tardieu	8.50495e-07	Spodiopogon sibiricus Trin.	1.7229e-07	Thelypteris esquirolii (Christ) Ching	3.82121e-08	Miscanthus tinctorius (Steud.) Hack.	1.59982e-08
1046053.JPG	Thelypteris acuminata (Houtt.) C.V.Morton x T. parasitica (L.) Tardieu	Thelypteris acuminata (Houtt.) C.V.Morton x T. parasitica (L.) Tardieu	1	Diplazium virescens Kunze	2.82157e-08	Cibotium barometz (L.) J.Sm.	2.01516e-08	Pentarhizidium orientale (Hook.) Hayata	1.45656e-08	Thelypteris esquirolii (Christ) Ching	1.32398e-08
535333.jpg	Thelypteris acuminata (Houtt.) C.V.Morton x T. parasitica (L.) Tardieu	Thelypteris acuminata (Houtt.) C.V.Morton x T. parasitica (L.) Tardieu	0.99926	Thelypteris parasitica (L.) Tardieu	0.000637335	Deparia petersenii (Kunze) M.Kato	9.41429e-05	Diplazium wichurae (Mett.) Diels	5.6682e-06	Deparia dimorphophylla (Koidz.) M.Kato x D. pseudoconilii (Seriz.) Seriz.	1.36611e-06
1188100.JPG	Thelypteris acuminata (Houtt.) C.V.Morton x T. parasitica (L.) Tardieu	Thelypteris acuminata (Houtt.) C.V.Morton x T. parasitica (L.) Tardieu	0.999943	Plagiogyria x wakabae Sa.Kurata ex Nakaike	5.678e-05	Miscanthus oligostachyus Stapf	1.4482e-07	Thelypteris torresiana (Gaudich.) Alston var. torresiana	4.3434e-08	Cibotium barometz (L.) J.Sm.	3.47334e-08
937002.jpg	Thelypteris acuminata (Houtt.) C.V.Morton x T. parasitica (L.) Tardieu	Thelypteris acuminata (Houtt.) C.V.Morton x T. parasitica (L.) Tardieu	1	Thelypteris interrupta (Willd.) K.Iwats.	6.55913e-10	Dryopteris tokyoensis (Makino) C.Chr.	9.28864e-12	Plagiogyria x sessilifolia Nakaike	7.92459e-12	Thelypteris esquirolii (Christ) Ching	3.88684e-12
933100.jpg	Thelypteris acuminata (Houtt.) C.V.Morton x T. parasitica (L.) Tardieu	Thelypteris acuminata (Houtt.) C.V.Morton x T. parasitica (L.) Tardieu	1	Thelypteris parasitica (L.) Tardieu	1.24482e-10	Diplazium hayatamae N.Ohta et M.Takamiya	5.19083e-11	Thelypteris interrupta (Willd.) K.Iwats.	1.66262e-11	Deparia petersenii (Kunze) M.Kato	6.03111e-12
145467.jpg	Thelypteris acuminata (Houtt.) C.V.Morton x T. parasitica (L.) Tardieu	Thelypteris parasitica (L.) Tardieu	0.68652	Thelypteris acuminata (Houtt.) C.V.Morton x T. parasitica (L.) Tardieu	0.313428	Thelypteris quelpaertensis (Christ) Ching	5.18826e-05	Cibotium barometz (L.) J.Sm.	4.19889e-08	Thelypteris interrupta (Willd.) K.Iwats.	2.11288e-08
1193561.JPG	Thelypteris acuminata (Houtt.) C.V.Morton x T. parasitica (L.) Tardieu	Thelypteris acuminata (Houtt.) C.V.Morton x T. parasitica (L.) Tardieu	0.99998	Thelypteris interrupta (Willd.) K.Iwats.	2.03909e-05	Plagiogyria x wakabae Sa.Kurata ex Nakaike	1.6204e-07	Thelypteris acuminata (Houtt.) C.V.Morton	3.22276e-08	Miscanthus oligostachyus Stapf	2.85555e-08
1188086.JPG	Thelypteris acuminata (Houtt.) C.V.Morton x T. parasitica (L.) Tardieu	Thelypteris acuminata (Houtt.) C.V.Morton x T. parasitica (L.) Tardieu	0.999979	Thelypteris parasitica (L.) Tardieu	2.05853e-05	Diplazium wichurae (Mett.) Diels	8.28383e-08	Diplazium hachijoense Nakai	4.68429e-08	Plagiogyria x wakabae Sa.Kurata ex Nakaike	1.15473e-10
1161768.JPG	Thelypteris acuminata (Houtt.) C.V.Morton x T. parasitica (L.) Tardieu	Thelypteris acuminata (Houtt.) C.V.Morton x T. parasitica (L.) Tardieu	0.999999	Diplazium mettenianum (Miq.) C.Chr.	1.04132e-06	Diplazium hayatamae N.Ohta et M.Takamiya	1.7496e-07	Deparia x birii Fraser-Jenk.	2.80134e-08	Diplazium virescens Kunze	1.26559e-08
1046057.JPG	Thelypteris acuminata (Houtt.) C.V.Morton x T. parasitica (L.) Tardieu	Thelypteris acuminata (Houtt.) C.V.Morton x T. parasitica (L.) Tardieu	0.999971	Pentarhizidium orientale (Hook.) Hayata	2.77107e-05	Deparia x birii Fraser-Jenk.	1.30899e-06	Diplazium mettenianum (Miq.) C.Chr.	5.71719e-08	Cymbidium goeringii (Rchb.f.) Rchb.f.	2.1308e-08
9544246.JPG	Thelypteris acuminata (Houtt.) C.V.Morton x T. parasitica (L.) Tardieu	Thelypteris acuminata (Houtt.) C.V.Morton x T. parasitica (L.) Tardieu	0.92329	Thelypteris parasitica (L.) Tardieu	0.0758768	Thelypteris esquirolii (Christ) Ching	0.000828798	Cibotium barometz (L.) J.Sm.	4.61654e-06	Matteuccia struthiopteris (L.) Tod.	3.11378e-08
1168618.JPG	Thelypteris acuminata (Houtt.) C.V.Morton x T. parasitica (L.) Tardieu	Thelypteris acuminata (Houtt.) C.V.Morton x T. parasitica (L.) Tardieu	0.999992	Thelypteris parasitica (L.) Tardieu	7.73356e-06	Cibotium barometz (L.) J.Sm.	6.04012e-07	Thelypteris esquirolii (Christ) Ching	1.58061e-08	Plagiogyria x wakabae Sa.Kurata ex Nakaike	8.4121e-09
394873.jpg	Thelypteris acuminata (Houtt.) C.V.Morton x T. parasitica (L.) Tardieu	Thelypteris acuminata (Houtt.) C.V.Morton x T. parasitica (L.) Tardieu	1	Plagiogyria x wakabae Sa.Kurata ex Nakaike	2.70496e-10	Thelypteris parasitica (L.) Tardieu	4.81365e-11	Thelypteris esquirolii (Christ) Ching	1.39153e-11	Cibotium barometz (L.) J.Sm.	9.62963e-12
1170285.JPG	Thelypteris acuminata (Houtt.) C.V.Morton x T. parasitica (L.) Tardieu	Thelypteris acuminata (Houtt.) C.V.Morton x T. parasitica (L.) Tardieu	0.999999	Thelypteris esquirolii (Christ) Ching	3.17745e-07	Plagiogyria x sessilifolia Nakaike	2.37293e-07	Thelypteris parasitica (L.) Tardieu	1.55053e-07	Thelypteris acuminata (Houtt.) C.V.Morton	1.52214e-08
506193.jpg	Thelypteris acuminata (Houtt.) C.V.Morton x T. parasitica (L.) Tardieu	Thelypteris acuminata (Houtt.) C.V.Morton x T. parasitica (L.) Tardieu	1	Thelypteris parasitica (L.) Tardieu	2.97242e-07	Plagiogyria x wakabae Sa.Kurata ex Nakaike	2.17668e-07	Osmundastrum cinnamomeum (L.) C.Presl var. fokiense (Copel.) Tagawa	1.75253e-08	Deparia petersenii (Kunze) M.Kato	1.12658e-09
368870.jpg	Thelypteris acuminata (Houtt.) C.V.Morton x T. parasitica (L.) Tardieu	Thelypteris acuminata (Houtt.) C.V.Morton x T. parasitica (L.) Tardieu	0.991566	Thelypteris parasitica (L.) Tardieu	0.00472163	Deparia petersenii (Kunze) M.Kato	0.00369684	Plagiogyria x wakabae Sa.Kurata ex Nakaike	6.91456e-06	Miscanthus oligostachyus Stapf	5.70836e-06
1168503.JPG	Thelypteris japonica (Baker) Ching x T. musashiensis (Hiyama) Nakato, Sahashi et M.Kato	Thelypteris japonica (Baker) Ching x T. musashiensis (Hiyama) Nakato, Sahashi et M.Kato	1	Thelypteris japonica (Baker) Ching	1.9937e-09	Pteris oshimensis Hieron.	2.25744e-11	Thelypteris musashiensis (Hiyama) Nakato, Sahashi et M.Kato	3.9227e-12	Microlepia strigosa (Thunb.) C.Presl	4.25394e-13
509163.jpg	Thelypteris japonica (Baker) Ching x T. musashiensis (Hiyama) Nakato, Sahashi et M.Kato	Thelypteris japonica (Baker) Ching	0.990384	Thelypteris japonica (Baker) Ching x T. musashiensis (Hiyama) Nakato, Sahashi et M.Kato	0.00961631	Thelypteris glanduligera (Kunze) Ching	1.2866e-09	Diplazium wichurae (Mett.) Diels	1.02253e-09	Thelypteris japonica (Baker) Ching f. viridescens (Makino) H.It_	2.78904e-10
831858.jpg	Thelypteris japonica (Baker) Ching x T. musashiensis (Hiyama) Nakato, Sahashi et M.Kato	Thelypteris japonica (Baker) Ching x T. musashiensis (Hiyama) Nakato, Sahashi et M.Kato	1	Thelypteris japonica (Baker) Ching	3.44196e-09	Thelypteris japonica (Baker) Ching f. viridescens (Makino) H.It_	3.95274e-11	Deparia mucilagina (M.Kato) Nakaike	2.7621e-11	Pteris oshimensis Hieron.	7.06888e-12
1042088.JPG	Thelypteris japonica (Baker) Ching x T. musashiensis (Hiyama) Nakato, Sahashi et M.Kato	Thelypteris japonica (Baker) Ching x T. musashiensis (Hiyama) Nakato, Sahashi et M.Kato	1	Thelypteris japonica (Baker) Ching	3.11716e-07	Thelypteris musashiensis (Hiyama) Nakato, Sahashi et M.Kato	3.47563e-08	Athyrium rupestre Kodama	2.73126e-08	Thelypteris quelpaertensis (Christ) Ching	1.17856e-08
1157147.JPG	Thelypteris japonica (Baker) Ching x T. musashiensis (Hiyama) Nakato, Sahashi et M.Kato	Thelypteris japonica (Baker) Ching x T. musashiensis (Hiyama) Nakato, Sahashi et M.Kato	0.999808	Thelypteris japonica (Baker) Ching	0.000191685	Thelypteris japonica (Baker) Ching f. viridescens (Makino) H.It_	6.75666e-08	Pteris oshimensis Hieron.	9.6177e-10	Thelypteris pozoi (Lag.) C.V.Morton subsp. mollissima (Fisch. ex Kunze) C.V.Morton	3.50124e-11
129836.jpg	Thelypteris japonica (Baker) Ching x T. musashiensis (Hiyama) Nakato, Sahashi et M.Kato	Thelypteris japonica (Baker) Ching x T. musashiensis (Hiyama) Nakato, Sahashi et M.Kato	1	Thelypteris musashiensis (Hiyama) Nakato, Sahashi et M.Kato	2.05244e-08	Thelypteris japonica (Baker) Ching	1.31579e-08	Cyathea lepifera (J.Sm.) Copel.	4.71565e-09	Thelypteris quelpaertensis (Christ) Ching	4.46989e-09
435238.jpg	Thelypteris japonica (Baker) Ching x T. musashiensis (Hiyama) Nakato, Sahashi et M.Kato	Thelypteris japonica (Baker) Ching x T. musashiensis (Hiyama) Nakato, Sahashi et M.Kato	0.999996	Thelypteris japonica (Baker) Ching	3.32373e-06	Thelypteris japonica (Baker) Ching f. viridescens (Makino) H.It_	2.95838e-07	Diplazium chinense (Baker) C.Chr.	7.6587e-09	Thelypteris parasitica (L.) Tardieu	1.17366e-09
333387.jpg	Thelypteris japonica (Baker) Ching x T. musashiensis (Hiyama) Nakato, Sahashi et M.Kato	Thelypteris japonica (Baker) Ching	0.675942	Thelypteris japonica (Baker) Ching x T. musashiensis (Hiyama) Nakato, Sahashi et M.Kato	0.324057	Thelypteris musashiensis (Hiyama) Nakato, Sahashi et M.Kato	1.7956e-07	Cibotium barometz (L.) J.Sm.	5.74078e-08	Hylodesmum podocarpum (DC.) H.Ohashi & R.R.Mill subsp. oxyphyllum (DC.) H.Ohashi & R.R.Mill var. japonicum (Miq.) H.Ohashi	4.67884e-09
514479.jpg	Thelypteris japonica (Baker) Ching x T. musashiensis (Hiyama) Nakato, Sahashi et M.Kato	Thelypteris japonica (Baker) Ching x T. musashiensis (Hiyama) Nakato, Sahashi et M.Kato	1	Thelypteris japonica (Baker) Ching	4.98913e-08	Thelypteris glanduligera (Kunze) Ching	2.12237e-10	Diplazium wichurae (Mett.) Diels	2.8248e-11	Pteris oshimensis Hieron.	1.71792e-11
570770.jpg	Thelypteris japonica (Baker) Ching x T. musashiensis (Hiyama) Nakato, Sahashi et M.Kato	Thelypteris japonica (Baker) Ching x T. musashiensis (Hiyama) Nakato, Sahashi et M.Kato	0.983054	Thelypteris musashiensis (Hiyama) Nakato, Sahashi et M.Kato	0.00909632	Thelypteris japonica (Baker) Ching	0.00784535	Athyrium x austrojaponense Sa.Kurata	2.01093e-06	Athyrium otophorum (Miq.) Koidz.	1.42346e-06
1166297.JPG	Thelypteris japonica (Baker) Ching x T. musashiensis (Hiyama) Nakato, Sahashi et M.Kato	Thelypteris japonica (Baker) Ching x T. musashiensis (Hiyama) Nakato, Sahashi et M.Kato	0.998744	Thelypteris japonica (Baker) Ching	0.00125512	Athyrium x austrojaponense Sa.Kurata	6.07113e-07	Dryopteris kinokuniensis Sa.Kurata	2.22304e-07	Dryopteris erythrosora (D.C.Eaton) Kuntze	2.73326e-09
1168505.JPG	Thelypteris japonica (Baker) Ching x T. musashiensis (Hiyama) Nakato, Sahashi et M.Kato	Thelypteris japonica (Baker) Ching x T. musashiensis (Hiyama) Nakato, Sahashi et M.Kato	1	Thelypteris japonica (Baker) Ching f. viridescens (Makino) H.It_	1.92627e-10	Thelypteris japonica (Baker) Ching	6.98679e-11	Thelypteris musashiensis (Hiyama) Nakato, Sahashi et M.Kato	5.13757e-11	Cassytha filiformis L.	1.44217e-11
423264.jpg	Thelypteris japonica (Baker) Ching x T. musashiensis (Hiyama) Nakato, Sahashi et M.Kato	Thelypteris japonica (Baker) Ching x T. musashiensis (Hiyama) Nakato, Sahashi et M.Kato	0.999953	Thelypteris japonica (Baker) Ching	4.71711e-05	Diplazium wichurae (Mett.) Diels	1.53397e-10	Thelypteris japonica (Baker) Ching f. viridescens (Makino) H.It_	9.35991e-11	Diplazium mettenianum (Miq.) C.Chr.	5.74395e-11
1159818.JPG	Thelypteris japonica (Baker) Ching x T. musashiensis (Hiyama) Nakato, Sahashi et M.Kato	Thelypteris japonica (Baker) Ching x T. musashiensis (Hiyama) Nakato, Sahashi et M.Kato	1	Thelypteris japonica (Baker) Ching	1.20924e-07	Thelypteris musashiensis (Hiyama) Nakato, Sahashi et M.Kato	1.27447e-10	Deparia mucilagina (M.Kato) Nakaike	1.78883e-11	Athyrium sinense Rupr.	6.47314e-12
422697.jpg	Thelypteris japonica (Baker) Ching x T. musashiensis (Hiyama) Nakato, Sahashi et M.Kato	Thelypteris japonica (Baker) Ching x T. musashiensis (Hiyama) Nakato, Sahashi et M.Kato	0.99998	Thelypteris japonica (Baker) Ching	2.04895e-05	Thelypteris japonica (Baker) Ching f. viridescens (Makino) H.It_	3.35414e-08	Thelypteris musashiensis (Hiyama) Nakato, Sahashi et M.Kato	1.16119e-08	Thelypteris glanduligera (Kunze) Ching	6.46099e-10
1133771.JPG	Thelypteris japonica (Baker) Ching x T. musashiensis (Hiyama) Nakato, Sahashi et M.Kato	Thelypteris japonica (Baker) Ching x T. musashiensis (Hiyama) Nakato, Sahashi et M.Kato	0.999999	Thelypteris pozoi (Lag.) C.V.Morton subsp. mollissima (Fisch. ex Kunze) C.V.Morton	4.63197e-07	Thelypteris musashiensis (Hiyama) Nakato, Sahashi et M.Kato	1.81523e-07	Thelypteris japonica (Baker) Ching	8.24928e-08	Thelypteris esquirolii (Christ) Ching	1.79148e-08
570769.jpg	Thelypteris japonica (Baker) Ching x T. musashiensis (Hiyama) Nakato, Sahashi et M.Kato	Thelypteris japonica (Baker) Ching	0.848232	Thelypteris japonica (Baker) Ching x T. musashiensis (Hiyama) Nakato, Sahashi et M.Kato	0.151671	Thelypteris laxa (Franch. et Sav.) Ching	5.21465e-05	Thelypteris musashiensis (Hiyama) Nakato, Sahashi et M.Kato	4.09828e-05	Thelypteris japonica (Baker) Ching f. viridescens (Makino) H.It_	3.20524e-06
799747.jpg	Thelypteris japonica (Baker) Ching x T. musashiensis (Hiyama) Nakato, Sahashi et M.Kato	Thelypteris japonica (Baker) Ching x T. musashiensis (Hiyama) Nakato, Sahashi et M.Kato	1	Thelypteris japonica (Baker) Ching	2.01263e-09	Thelypteris musashiensis (Hiyama) Nakato, Sahashi et M.Kato	9.60355e-10	Thelypteris japonica (Baker) Ching f. viridescens (Makino) H.It_	3.30044e-10	Microlepia strigosa (Thunb.) C.Presl	1.63483e-10
1166280.JPG	Thelypteris japonica (Baker) Ching x T. musashiensis (Hiyama) Nakato, Sahashi et M.Kato	Thelypteris japonica (Baker) Ching x T. musashiensis (Hiyama) Nakato, Sahashi et M.Kato	1	Thelypteris japonica (Baker) Ching	9.25665e-10	Deparia mucilagina (M.Kato) Nakaike	1.51269e-10	Deparia jiulungensis (Ching) Z.R.Wang var. albosquamata (M.Kato) Z.R.Wang	1.08516e-12	Thelypteris musashiensis (Hiyama) Nakato, Sahashi et M.Kato	6.57032e-14
1166188.JPG	Thelypteris japonica (Baker) Ching x T. musashiensis (Hiyama) Nakato, Sahashi et M.Kato	Thelypteris japonica (Baker) Ching x T. musashiensis (Hiyama) Nakato, Sahashi et M.Kato	1	Thelypteris japonica (Baker) Ching	5.0179e-09	Cyathea lepifera (J.Sm.) Copel.	1.01222e-11	Thelypteris musashiensis (Hiyama) Nakato, Sahashi et M.Kato	2.96736e-13	Deparia dimorphophylla (Koidz.) M.Kato	1.97131e-13
1042130.JPG	Thelypteris japonica (Baker) Ching x T. musashiensis (Hiyama) Nakato, Sahashi et M.Kato	Thelypteris japonica (Baker) Ching x T. musashiensis (Hiyama) Nakato, Sahashi et M.Kato	0.999956	Athyrium x austrojaponense Sa.Kurata	3.71495e-05	Thelypteris japonica (Baker) Ching	6.00083e-06	Dryopteris erythrosora (D.C.Eaton) Kuntze	4.26325e-07	Dryopteris kinokuniensis Sa.Kurata	3.52907e-07
1133780.JPG	Thelypteris japonica (Baker) Ching x T. musashiensis (Hiyama) Nakato, Sahashi et M.Kato	Thelypteris japonica (Baker) Ching x T. musashiensis (Hiyama) Nakato, Sahashi et M.Kato	0.989153	Thelypteris japonica (Baker) Ching	0.010847	Deparia dimorphophylla (Koidz.) M.Kato	3.56547e-08	Pteris oshimensis Hieron.	8.2346e-09	Thelypteris pozoi (Lag.) C.V.Morton subsp. mollissima (Fisch. ex Kunze) C.V.Morton	7.46481e-09
436671.jpg	Thelypteris japonica (Baker) Ching x T. musashiensis (Hiyama) Nakato, Sahashi et M.Kato	Thelypteris japonica (Baker) Ching x T. musashiensis (Hiyama) Nakato, Sahashi et M.Kato	1	Thelypteris japonica (Baker) Ching	1.49801e-11	Microlepia strigosa (Thunb.) C.Presl	1.03468e-12	Thelypteris glanduligera (Kunze) Ching	7.64785e-13	Pteris oshimensis Hieron.	3.5614e-13
1045682.JPG	Thelypteris japonica (Baker) Ching x T. musashiensis (Hiyama) Nakato, Sahashi et M.Kato	Thelypteris japonica (Baker) Ching x T. musashiensis (Hiyama) Nakato, Sahashi et M.Kato	0.99756	Thelypteris glanduligera (Kunze) Ching	0.00243854	Lastrea thelypteris (L.) Bory	9.92649e-07	Thelypteris japonica (Baker) Ching f. viridescens (Makino) H.It_	4.73599e-09	Thelypteris musashiensis (Hiyama) Nakato, Sahashi et M.Kato	4.5081e-09
1157036.JPG	Thelypteris japonica (Baker) Ching x T. musashiensis (Hiyama) Nakato, Sahashi et M.Kato	Thelypteris japonica (Baker) Ching x T. musashiensis (Hiyama) Nakato, Sahashi et M.Kato	1	Thelypteris japonica (Baker) Ching f. viridescens (Makino) H.It_	3.43848e-08	Thelypteris musashiensis (Hiyama) Nakato, Sahashi et M.Kato	5.11083e-10	Deparia dimorphophylla (Koidz.) M.Kato	3.19509e-10	Thelypteris esquirolii (Christ) Ching	2.12684e-10
439164.jpg	Thelypteris japonica (Baker) Ching x T. musashiensis (Hiyama) Nakato, Sahashi et M.Kato	Thelypteris japonica (Baker) Ching x T. musashiensis (Hiyama) Nakato, Sahashi et M.Kato	1	Thelypteris japonica (Baker) Ching f. viridescens (Makino) H.It_	1.56328e-09	Thelypteris japonica (Baker) Ching	4.95202e-10	Deparia mucilagina (M.Kato) Nakaike	1.3496e-12	Thelypteris parasitica (L.) Tardieu	1.2489e-12
1042097.JPG	Thelypteris japonica (Baker) Ching x T. musashiensis (Hiyama) Nakato, Sahashi et M.Kato	Thelypteris japonica (Baker) Ching x T. musashiensis (Hiyama) Nakato, Sahashi et M.Kato	0.999961	Thelypteris japonica (Baker) Ching	3.87898e-05	Thelypteris glanduligera (Kunze) Ching	2.00677e-09	Thelypteris musashiensis (Hiyama) Nakato, Sahashi et M.Kato	7.26158e-10	Dryopteris polylepis (Franch. et Sav.) C.Chr.	3.64308e-10
543159.jpg	Thelypteris japonica (Baker) Ching x T. musashiensis (Hiyama) Nakato, Sahashi et M.Kato	Thelypteris japonica (Baker) Ching x T. musashiensis (Hiyama) Nakato, Sahashi et M.Kato	1	Pteris oshimensis Hieron.	1.55714e-08	Thelypteris japonica (Baker) Ching	3.80963e-09	Thelypteris glanduligera (Kunze) Ching	1.04585e-09	Deparia pycnosora (Christ) M.Kato	2.65154e-10
1152587.JPG	Thelypteris japonica (Baker) Ching x T. musashiensis (Hiyama) Nakato, Sahashi et M.Kato	Thelypteris japonica (Baker) Ching x T. musashiensis (Hiyama) Nakato, Sahashi et M.Kato	1	Thelypteris japonica (Baker) Ching	1.03167e-07	Pteris oshimensis Hieron.	3.96402e-08	Cyathea spinulosa Wall. ex Hook.	1.28513e-08	Phellodendron amurense Rupr. var. amurense	9.94998e-09
424536.jpg	Thelypteris japonica (Baker) Ching x T. musashiensis (Hiyama) Nakato, Sahashi et M.Kato	Thelypteris japonica (Baker) Ching x T. musashiensis (Hiyama) Nakato, Sahashi et M.Kato	0.999968	Thelypteris japonica (Baker) Ching f. viridescens (Makino) H.It_	2.47831e-05	Thelypteris japonica (Baker) Ching	7.20663e-06	Deparia dimorphophylla (Koidz.) M.Kato	3.14909e-07	Deparia pycnosora (Christ) M.Kato	6.23575e-10
423943.jpg	Thelypteris japonica (Baker) Ching x T. musashiensis (Hiyama) Nakato, Sahashi et M.Kato	Thelypteris japonica (Baker) Ching x T. musashiensis (Hiyama) Nakato, Sahashi et M.Kato	0.999963	Thelypteris japonica (Baker) Ching	3.6623e-05	Pteris oshimensis Hieron.	5.76913e-08	Thelypteris musashiensis (Hiyama) Nakato, Sahashi et M.Kato	3.36761e-09	Deparia pycnosora (Christ) M.Kato	3.19142e-09
FKSE51506.jpg	Viola hondoensis W.Becker et H.Boissieu	Viola hondoensis W.Becker et H.Boissieu	1	Viola verecunda A.Gray var. verecunda	1.7723e-07	Peracarpa carnosa (Wall.) Hook.f. et Thomson	4.15332e-08	Centella asiatica (L.) Urb.	1.58986e-09	Cardamine scutata Thunb.	1.18589e-09
JPG019013.JPG	Viola hondoensis W.Becker et H.Boissieu	Viola hondoensis W.Becker et H.Boissieu	0.999987	Viola iwagawae Makino	1.31002e-05	Viola verecunda A.Gray var. verecunda	1.92572e-08	Viola grypoceras A.Gray var. exilis (Miq.) Nakai	5.62678e-09	Chrysosplenium macrostemon Maxim. var. macrostemon	3.94628e-09
JPG019089.JPG	Viola hondoensis W.Becker et H.Boissieu	Viola hondoensis W.Becker et H.Boissieu	1	Viola iwagawae Makino	2.7002e-09	Viola keiskei Miq.	2.67794e-13	Viola verecunda A.Gray var. verecunda	5.97317e-15	Viola obtusa Makino	5.09789e-15
FKSE15822.jpg	Viola hondoensis W.Becker et H.Boissieu	Viola hondoensis W.Becker et H.Boissieu	0.999954	Asarum nipponicum F.Maek. var. nipponicum	3.9917e-05	Viola keiskei Miq.	2.63288e-06	Viola verecunda A.Gray var. verecunda	1.97763e-06	Asarum caulescens Maxim.	7.23467e-07
JPG018937.JPG	Viola hondoensis W.Becker et H.Boissieu	Viola hondoensis W.Becker et H.Boissieu	0.84148	Viola iwagawae Makino	0.153471	Viola verecunda A.Gray var. verecunda	0.00192912	Oxalis corniculata L.	0.00116041	Trifolium repens L.	0.000972577
JPG019123.JPG	Viola hondoensis W.Becker et H.Boissieu	Viola hondoensis W.Becker et H.Boissieu	0.998087	Viola iwagawae Makino	0.00188743	Centella asiatica (L.) Urb.	1.1937e-05	Viola verecunda A.Gray var. verecunda	8.09041e-06	Trifolium repens L.	2.19035e-06
JPG018997.JPG	Viola hondoensis W.Becker et H.Boissieu	Viola hondoensis W.Becker et H.Boissieu	1	Viola iwagawae Makino	4.92068e-07	Eutrema tenue (Miq.) Makino	3.23049e-09	Oxalis corniculata L.	1.55953e-09	Chrysosplenium flagelliferum F.Schmidt	1.06492e-09
JPG019129.JPG	Viola hondoensis W.Becker et H.Boissieu	Viola hondoensis W.Becker et H.Boissieu	0.999876	Viola iwagawae Makino	7.73078e-05	Viola obtusa Makino	4.48651e-05	Oxalis dillenii Jacq.	7.16323e-07	Hosiea japonica Makino	4.40985e-07
JPG019073.JPG	Viola hondoensis W.Becker et H.Boissieu	Viola hondoensis W.Becker et H.Boissieu	0.999998	Viola iwagawae Makino	1.58883e-06	Viola obtusa Makino	4.29364e-13	Acalypha australis L.	2.91502e-13	Oxalis dillenii Jacq.	1.91048e-14
FKSE2789.jpg	Viola hondoensis W.Becker et H.Boissieu	Viola hondoensis W.Becker et H.Boissieu	1	Brasenia schreberi J.F.Gmel.	5.09672e-12	Viola verecunda A.Gray var. verecunda	7.3904e-13	Viola grypoceras A.Gray var. grypoceras	2.04593e-13	Asarum asperum F.Maek.	7.7753e-14
JPG018961.JPG	Viola hondoensis W.Becker et H.Boissieu	Viola hondoensis W.Becker et H.Boissieu	0.999972	Viola iwagawae Makino	2.7978e-05	Viola kusanoana Makino	1.40425e-10	Viola keiskei Miq.	4.75361e-11	Eutrema japonicum (Miq.) Koidz.	1.91684e-11
FKSE99036.jpg	Viola hondoensis W.Becker et H.Boissieu	Viola hondoensis W.Becker et H.Boissieu	1	Chrysosplenium japonicum (Maxim.) Makino	1.19003e-09	Viola grypoceras A.Gray var. grypoceras	1.00352e-09	Viola iwagawae Makino	2.70174e-10	Viola verecunda A.Gray var. verecunda	2.07302e-10
FKSE120996.jpg	Viola hondoensis W.Becker et H.Boissieu	Viola hondoensis W.Becker et H.Boissieu	0.999995	Peracarpa carnosa (Wall.) Hook.f. et Thomson	4.63099e-06	Callitriche palustris L.	2.36331e-07	Cuscuta campestris Yuncker	1.80751e-07	Viola iwagawae Makino	4.30152e-08
FKSE60842.jpg	Viola hondoensis W.Becker et H.Boissieu	Viola hondoensis W.Becker et H.Boissieu	0.999992	Chrysosplenium japonicum (Maxim.) Makino	5.51635e-06	Centella asiatica (L.) Urb.	1.65069e-06	Asarum nipponicum F.Maek. var. nipponicum	1.00818e-07	Viola keiskei Miq.	7.78017e-08
RTCM-9773.jpg	Viola hondoensis W.Becker et H.Boissieu	Viola hondoensis W.Becker et H.Boissieu	0.999998	Viola phalacrocarpa Maxim.	2.29993e-06	Viola keiskei Miq.	3.7206e-08	Brasenia schreberi J.F.Gmel.	7.44761e-09	Ottelia alismoides (L.) Pers.	1.16392e-09
JPG018995.JPG	Viola hondoensis W.Becker et H.Boissieu	Viola iwagawae Makino	0.968657	Viola hondoensis W.Becker et H.Boissieu	0.0313421	Viola verecunda A.Gray var. verecunda	5.30242e-07	Glycine max (L.) Merr. subsp. soja (Siebold et Zucc.) H.Ohashi	3.58043e-07	Callitriche palustris L.	5.67194e-08
FKSE51117.jpg	Viola hondoensis W.Becker et H.Boissieu	Viola hondoensis W.Becker et H.Boissieu	1	Nanocnide japonica Blume	2.55371e-07	Viola verecunda A.Gray var. verecunda	1.72143e-07	Viola phalacrocarpa Maxim.	3.76934e-08	Cardamine scutata Thunb.	2.11759e-08
JPG018943.JPG	Viola hondoensis W.Becker et H.Boissieu	Viola hondoensis W.Becker et H.Boissieu	0.989875	Viola iwagawae Makino	0.0101246	Viola kusanoana Makino	4.67451e-07	Viola keiskei Miq.	1.27643e-07	Eutrema japonicum (Miq.) Koidz.	6.60912e-08
JPG018953.JPG	Viola hondoensis W.Becker et H.Boissieu	Viola hondoensis W.Becker et H.Boissieu	1	Viola iwagawae Makino	4.17933e-07	Viola keiskei Miq.	5.24845e-08	Viola japonica Langsd. ex DC.	1.26968e-09	Impatiens noli-tangere L.	3.34629e-11
JPG018969.JPG	Viola hondoensis W.Becker et H.Boissieu	Viola hondoensis W.Becker et H.Boissieu	0.999992	Viola iwagawae Makino	7.47271e-06	Viola keiskei Miq.	6.32277e-08	Viola japonica Langsd. ex DC.	7.67739e-09	Viola kusanoana Makino	7.48663e-09
FKSE51419.jpg	Viola hondoensis W.Becker et H.Boissieu	Viola hondoensis W.Becker et H.Boissieu	0.999989	Parnassia palustris L. var. palustris	4.10327e-06	Chrysosplenium japonicum (Maxim.) Makino	3.13696e-06	Barbarea vulgaris R.Br.	2.03257e-06	Viola verecunda A.Gray var. verecunda	6.04878e-07
1306934.JPG	Viola hondoensis W.Becker et H.Boissieu	Viola hondoensis W.Becker et H.Boissieu	0.999392	Viola grypoceras A.Gray var. grypoceras	0.000439807	Viola verecunda A.Gray var. verecunda	0.000113585	Viola iwagawae Makino	3.42651e-05	Elaeagnus macrophylla Thunb.	6.87121e-06
FKSE50939.jpg	Viola hondoensis W.Becker et H.Boissieu	Viola hondoensis W.Becker et H.Boissieu	1	Viola keiskei Miq.	4.58998e-09	Viola verecunda A.Gray var. verecunda	4.05766e-11	Nanocnide japonica Blume	3.13043e-11	Viola yezoensis Maxim.	1.85697e-11
JPG019015.JPG	Viola hondoensis W.Becker et H.Boissieu	Lysimachia japonica Thunb.	0.445751	Medicago polymorpha L.	0.377464	Viola iwagawae Makino	0.15414	Lespedeza cyrtobotrya Miq.	0.0175352	Dunbaria villosa (Thunb.) Makino	0.00196452
JPG019131.JPG	Viola hondoensis W.Becker et H.Boissieu	Viola hondoensis W.Becker et H.Boissieu	0.999159	Viola iwagawae Makino	0.000818027	Viola verecunda A.Gray var. verecunda	1.99157e-05	Parnassia palustris L. var. palustris	2.67837e-06	Viola japonica Langsd. ex DC.	1.89675e-08
JPG019113.JPG	Viola hondoensis W.Becker et H.Boissieu	Viola hondoensis W.Becker et H.Boissieu	1	Viola verecunda A.Gray var. verecunda	1.26658e-10	Viola japonica Langsd. ex DC.	1.07593e-10	Trisetum bifidum (Thunb.) Ohwi	2.92866e-11	Chrysosplenium japonicum (Maxim.) Makino	2.68022e-11
JPG018955.JPG	Viola hondoensis W.Becker et H.Boissieu	Viola hondoensis W.Becker et H.Boissieu	0.999026	Viola iwagawae Makino	0.000961013	Viola verecunda A.Gray var. verecunda	8.57518e-06	Viola kusanoana Makino	3.9677e-06	Viola keiskei Miq.	4.15413e-07
JPG019041.JPG	Viola hondoensis W.Becker et H.Boissieu	Viola hondoensis W.Becker et H.Boissieu	1	Viola japonica Langsd. ex DC.	6.05832e-12	Viola iwagawae Makino	1.28984e-12	Viola keiskei Miq.	1.9652e-13	Chrysosplenium japonicum (Maxim.) Makino	5.00369e-14
FKSE51112.jpg	Viola hondoensis W.Becker et H.Boissieu	Viola hondoensis W.Becker et H.Boissieu	0.99999	Viola grypoceras A.Gray var. grypoceras	3.16217e-06	Viola verecunda A.Gray var. verecunda	2.21804e-06	Peracarpa carnosa (Wall.) Hook.f. et Thomson	1.32038e-06	Smilax china L.	1.24095e-06
FKSE51116.jpg	Viola hondoensis W.Becker et H.Boissieu	Viola hondoensis W.Becker et H.Boissieu	1	Chrysosplenium japonicum (Maxim.) Makino	2.74995e-08	Trifolium repens L.	2.0142e-09	Cardamine tanakae Franch. et Sav. ex Maxim.	2.2567e-10	Glechoma hederacea L. subsp. grandis (A.Gray) H.Hara	1.03519e-10
JPG019137.JPG	Viola hondoensis W.Becker et H.Boissieu	Viola hondoensis W.Becker et H.Boissieu	0.999967	Viola japonica Langsd. ex DC.	3.11216e-05	Solanum nigrescens M.Martens et Galeotti	8.60411e-07	Viola verecunda A.Gray var. verecunda	2.59519e-07	Oxalis dillenii Jacq.	1.26055e-07
JPG018991.JPG	Viola hondoensis W.Becker et H.Boissieu	Viola hondoensis W.Becker et H.Boissieu	0.970201	Viola iwagawae Makino	0.0297897	Viola keiskei Miq.	9.39899e-06	Viola kusanoana Makino	2.20055e-08	Acalypha australis L.	1.72169e-08
FKSE51060.jpg	Viola hondoensis W.Becker et H.Boissieu	Viola hondoensis W.Becker et H.Boissieu	0.999998	Brasenia schreberi J.F.Gmel.	1.492e-06	Centella asiatica (L.) Urb.	6.00984e-07	Schizocodon soldanelloides Siebold et Zucc. var. magnus (Makino) H.Hara	3.34118e-08	Schizocodon soldanelloides Siebold et Zucc. var. soldanelloides	1.80521e-08
JPG019101.JPG	Viola hondoensis W.Becker et H.Boissieu	Viola hondoensis W.Becker et H.Boissieu	0.99928	Viola grypoceras A.Gray var. grypoceras	0.000637743	Trifolium repens L.	4.5298e-05	Viola grypoceras A.Gray var. exilis (Miq.) Nakai	3.12189e-05	Viola iwagawae Makino	3.40985e-06
FKSE96160.jpg	Viola hondoensis W.Becker et H.Boissieu	Viola hondoensis W.Becker et H.Boissieu	0.990398	Trifolium repens L.	0.00728069	Peracarpa carnosa (Wall.) Hook.f. et Thomson	0.00126603	Viola iwagawae Makino	0.000584829	Chrysosplenium album Maxim. var. album	0.000356459
FKSE52239.jpg	Viola hondoensis W.Becker et H.Boissieu	Viola hondoensis W.Becker et H.Boissieu	0.970994	Viola vaginata Maxim.	0.0277226	Viola keiskei Miq.	0.000758064	Viola yezoensis Maxim.	0.000514309	Asarum nipponicum F.Maek. var. nipponicum	8.67557e-06
FKSE121027.jpg	Viola hondoensis W.Becker et H.Boissieu	Viola hondoensis W.Becker et H.Boissieu	0.999714	Chrysosplenium japonicum (Maxim.) Makino	0.000163162	Viola verecunda A.Gray var. verecunda	5.07956e-05	Viola keiskei Miq.	3.48613e-05	Viola phalacrocarpa Maxim.	1.28241e-05
JPG019059.JPG	Viola hondoensis W.Becker et H.Boissieu	Viola hondoensis W.Becker et H.Boissieu	1	Viola iwagawae Makino	3.21518e-09	Eutrema japonicum (Miq.) Koidz.	1.52695e-12	Viola keiskei Miq.	9.15948e-13	Celastrus orbiculatus Thunb. var. orbiculatus	4.44215e-13
FKSE51118.jpg	Viola hondoensis W.Becker et H.Boissieu	Viola hondoensis W.Becker et H.Boissieu	1	Viola keiskei Miq.	1.08529e-08	Viola kusanoana Makino	1.55604e-09	Barbarea vulgaris R.Br.	5.96501e-10	Calystegia soldanella (L.) R.Br.	5.71779e-10
1306931.JPG	Viola hondoensis W.Becker et H.Boissieu	Viola hondoensis W.Becker et H.Boissieu	0.999966	Viola grypoceras A.Gray var. grypoceras	2.53444e-05	Viola iwagawae Makino	7.01175e-06	Shortia uniflora (Maxim.) Maxim.	8.6387e-07	Cardamine kiusiana H.Hara	3.0595e-07
JPG019019.JPG	Viola hondoensis W.Becker et H.Boissieu	Viola hondoensis W.Becker et H.Boissieu	0.993891	Viola iwagawae Makino	0.00610904	Viola kusanoana Makino	2.63118e-09	Viola grypoceras A.Gray var. grypoceras	1.44806e-09	Chrysosplenium macrostemon Maxim. var. macrostemon	8.68015e-10
1286687.JPG	Viola hondoensis W.Becker et H.Boissieu	Viola rossii Hemsl.	0.818684	Viola yezoensis Maxim.	0.0876908	Parnassia palustris L. var. palustris	0.0430932	Ranunculus silerifolius H.L_v. var. glaber (H.Boissieu) Tamura	0.0203037	Viola bissetii Maxim.	0.0127954
00038777.jpg	Viola hondoensis W.Becker et H.Boissieu	Viola hondoensis W.Becker et H.Boissieu	0.999997	Chrysosplenium album Maxim. var. album	2.21621e-06	Chrysosplenium kiotoense Ohwi	7.40673e-07	Cuscuta campestris Yuncker	1.0663e-07	Ranunculus nipponicus Nakai var. submersus H.Hara	5.79211e-08
JPG018901.JPG	Viola hondoensis W.Becker et H.Boissieu	Viola hondoensis W.Becker et H.Boissieu	0.759544	Viola iwagawae Makino	0.24042	Viola verecunda A.Gray var. verecunda	2.85333e-05	Viola keiskei Miq.	7.66029e-06	Nymphoides indica (L.) Kuntze	1.44908e-07
FKSE121069.jpg	Viola hondoensis W.Becker et H.Boissieu	Viola grypoceras A.Gray var. grypoceras	0.996774	Ainsliaea apiculata Sch.Bip.	0.00236775	Viola phalacrocarpa Maxim.	0.000245878	Viola obtusa Makino	0.000232838	Viola rostrata Pursh subsp. japonica W.Becker et H.Boissieu	0.000144374
FKSE19460.jpg	Viola hondoensis W.Becker et H.Boissieu	Viola hondoensis W.Becker et H.Boissieu	1	Centella asiatica (L.) Urb.	1.73726e-07	Asarum nipponicum F.Maek. var. nipponicum	1.42778e-07	Viola sieboldii Maxim.	5.30535e-09	Asarum caulescens Maxim.	4.30191e-09
FKSE50094.jpg	Viola hondoensis W.Becker et H.Boissieu	Viola hondoensis W.Becker et H.Boissieu	0.999999	Monochoria vaginalis (Burm.f.) C.Presl ex Kunth	6.21225e-07	Eutrema japonicum (Miq.) Koidz.	9.74713e-08	Oxalis nipponica S.Aoki et J.Murata subsp. nipponica	2.55335e-09	Viola rossii Hemsl.	5.78274e-10
FKSE62418.jpg	Viola hondoensis W.Becker et H.Boissieu	Viola hondoensis W.Becker et H.Boissieu	1	Viola verecunda A.Gray var. verecunda	7.42555e-10	Chrysosplenium japonicum (Maxim.) Makino	4.50527e-10	Barbarea vulgaris R.Br.	7.88255e-11	Viola iwagawae Makino	4.26002e-11
FKSE38181.jpg	Viola hondoensis W.Becker et H.Boissieu	Viola hondoensis W.Becker et H.Boissieu	1	Chrysosplenium japonicum (Maxim.) Makino	8.42496e-12	Trisetum bifidum (Thunb.) Ohwi	7.05117e-12	Asarum nipponicum F.Maek. var. nipponicum	1.78943e-13	Viola keiskei Miq.	5.8394e-14
FKSE51111.jpg	Viola hondoensis W.Becker et H.Boissieu	Viola hondoensis W.Becker et H.Boissieu	0.999989	Viola vaginata Maxim.	1.11366e-05	Chrysosplenium grayanum Maxim.	4.4642e-08	Dryopteris lacera (Thunb.) Kuntze	1.5334e-08	Viola rossii Hemsl.	1.08913e-08
JPG019083.JPG	Viola hondoensis W.Becker et H.Boissieu	Viola hondoensis W.Becker et H.Boissieu	0.994578	Viola iwagawae Makino	0.00542237	Trifolium repens L.	1.20779e-07	Oxalis dillenii Jacq.	7.24214e-10	Viola obtusa Makino	4.30688e-10
00014064.jpg	Elymus racemifer (Steud.) Tzvelev var. racemifer	Elymus racemifer (Steud.) Tzvelev var. racemifer	0.999844	Elymus tsukushiensis Honda var. transiens (Hack.) Osada	0.000108608	Elymus racemifer (Steud.) Tzvelev var. japonensis (Honda) Osada	4.47827e-05	Muhlenbergia curviaristata (Ohwi) Ohwi var. nipponica Ohwi	9.8625e-07	Hemarthria sibirica (Gand.) Ohwi	5.34369e-07
FKSE98946.jpg	Elymus racemifer (Steud.) Tzvelev var. racemifer	Elymus racemifer (Steud.) Tzvelev var. racemifer	0.995313	Elymus racemifer (Steud.) Tzvelev var. japonensis (Honda) Osada	0.00338231	Elymus tsukushiensis Honda var. transiens (Hack.) Osada	0.000660696	Calamagrostis arundinacea (L.) Roth subsp. brachytricha (Steud.) Tzvelev	0.000211446	Achnatherum pekinense (Hance) Ohwi	0.000142157
FKSE62434.jpg	Elymus racemifer (Steud.) Tzvelev var. racemifer	Elymus racemifer (Steud.) Tzvelev var. racemifer	0.964403	Vulpia myuros (L.) C.C.Gmel.	0.032998	Glyceria acutiflora Torr. subsp. japonica (Steud.) T.Koyama et Kawano	0.000611554	Elymus tsukushiensis Honda var. transiens (Hack.) Osada	0.000444704	Elymus racemifer (Steud.) Tzvelev var. japonensis (Honda) Osada	0.000430097
C2031160.jpg	Elymus racemifer (Steud.) Tzvelev var. racemifer	Elymus racemifer (Steud.) Tzvelev var. racemifer	0.995356	Elymus racemifer (Steud.) Tzvelev var. japonensis (Honda) Osada	0.00434294	Elymus tsukushiensis Honda var. transiens (Hack.) Osada	0.000298132	Echinochloa crus-galli (L.) P.Beauv. var. crus-galli	2.38914e-06	Sorghum halepense (L.) Pers.	1.17515e-08
C2031205.jpg	Elymus racemifer (Steud.) Tzvelev var. racemifer	Elymus racemifer (Steud.) Tzvelev var. racemifer	0.997942	Elymus racemifer (Steud.) Tzvelev var. japonensis (Honda) Osada	0.00205761	Elymus tsukushiensis Honda var. transiens (Hack.) Osada	8.3213e-08	Echinochloa crus-galli (L.) P.Beauv. var. crus-galli	7.68689e-09	Eleusine indica (L.) Gaertn.	5.2873e-09
C2031154.jpg	Elymus racemifer (Steud.) Tzvelev var. racemifer	Elymus racemifer (Steud.) Tzvelev var. racemifer	0.999673	Elymus racemifer (Steud.) Tzvelev var. japonensis (Honda) Osada	0.000117438	Trisetum bifidum (Thunb.) Ohwi	9.60627e-05	Brylkinia caudata (Munro ex A.Gray) F.Schmidt	5.66308e-05	Echinochloa crus-galli (L.) P.Beauv. var. crus-galli	5.45259e-05
C2031176.jpg	Elymus racemifer (Steud.) Tzvelev var. racemifer	Elymus racemifer (Steud.) Tzvelev var. racemifer	0.999616	Elymus racemifer (Steud.) Tzvelev var. japonensis (Honda) Osada	0.000165358	Eriochloa villosa (Thunb.) Kunth	0.000134103	Alopecurus aequalis Sobol. var. amurensis (Kom.) Ohwi	7.38369e-05	Echinochloa crus-galli (L.) P.Beauv. var. crus-galli	5.04502e-06
FKSE52887.jpg	Elymus racemifer (Steud.) Tzvelev var. racemifer	Anthoxanthum horsfieldii (Kunth ex Benn.) Mez ex Reeder var. japonicum (Maxim.) Veldkamp	0.898083	Carex transversa Boott	0.0362627	Carex aphanolepis Franch. et Sav.	0.0335822	Glyceria ischyroneura Steud.	0.0128903	Paspalum thunbergii Kunth	0.00579196
C2031151.jpg	Elymus racemifer (Steud.) Tzvelev var. racemifer	Elymus racemifer (Steud.) Tzvelev var. racemifer	1	Elymus racemifer (Steud.) Tzvelev var. japonensis (Honda) Osada	3.37696e-07	Elymus tsukushiensis Honda var. transiens (Hack.) Osada	5.83382e-08	Echinochloa crus-galli (L.) P.Beauv. var. crus-galli	1.38283e-09	Calamagrostis arundinacea (L.) Roth subsp. brachytricha (Steud.) Tzvelev	4.04562e-11
C2031187.jpg	Elymus racemifer (Steud.) Tzvelev var. racemifer	Elymus racemifer (Steud.) Tzvelev var. racemifer	0.999946	Elymus racemifer (Steud.) Tzvelev var. japonensis (Honda) Osada	5.34767e-05	Elymus tsukushiensis Honda var. transiens (Hack.) Osada	3.91888e-07	Echinochloa crus-galli (L.) P.Beauv. var. crus-galli	3.08568e-09	Calamagrostis arundinacea (L.) Roth subsp. brachytricha (Steud.) Tzvelev	2.67938e-11
C2031091.jpg	Elymus racemifer (Steud.) Tzvelev var. racemifer	Elymus racemifer (Steud.) Tzvelev var. racemifer	0.999071	Elymus tsukushiensis Honda var. transiens (Hack.) Osada	0.000845436	Echinochloa crus-galli (L.) P.Beauv. var. crus-galli	7.46399e-05	Bromus remotiflorus (Steud.) Ohwi	6.00985e-06	Calamagrostis arundinacea (L.) Roth subsp. brachytricha (Steud.) Tzvelev	2.44085e-06
C2031130.jpg	Elymus racemifer (Steud.) Tzvelev var. racemifer	Elymus racemifer (Steud.) Tzvelev var. racemifer	0.999989	Elymus tsukushiensis Honda var. transiens (Hack.) Osada	8.54017e-06	Elymus racemifer (Steud.) Tzvelev var. japonensis (Honda) Osada	1.63908e-06	Carex multifolia Ohwi var. multifolia	1.53862e-07	Echinochloa crus-galli (L.) P.Beauv. var. crus-galli	1.01796e-07
FKSE100105.jpg	Elymus racemifer (Steud.) Tzvelev var. racemifer	Elymus racemifer (Steud.) Tzvelev var. racemifer	0.638396	Elymus tsukushiensis Honda var. transiens (Hack.) Osada	0.218699	Trisetum bifidum (Thunb.) Ohwi	0.0400616	Lolium perenne L.	0.028775	Anthoxanthum horsfieldii (Kunth ex Benn.) Mez ex Reeder var. japonicum (Maxim.) Veldkamp	0.017356
00001323.jpg	Elymus racemifer (Steud.) Tzvelev var. racemifer	Elymus tsukushiensis Honda var. transiens (Hack.) Osada	0.999836	Andropogon virginicus L.	0.000131913	Deyeuxia longiseta (Hack.) Ohwi	2.72844e-05	Echinochloa crus-galli (L.) P.Beauv. var. crus-galli	4.37155e-06	Elymus racemifer (Steud.) Tzvelev var. racemifer	3.73292e-07
C2031186.jpg	Elymus racemifer (Steud.) Tzvelev var. racemifer	Elymus racemifer (Steud.) Tzvelev var. japonensis (Honda) Osada	0.725266	Elymus racemifer (Steud.) Tzvelev var. racemifer	0.274679	Elymus tsukushiensis Honda var. transiens (Hack.) Osada	4.8273e-05	Echinochloa crus-galli (L.) P.Beauv. var. crus-galli	6.99741e-06	Eriochloa villosa (Thunb.) Kunth	1.53875e-08
FKSE52977.jpg	Elymus racemifer (Steud.) Tzvelev var. racemifer	Lolium multiflorum Lam.	0.487101	Elymus racemifer (Steud.) Tzvelev var. racemifer	0.336476	Moliniopsis japonica (Hack.) Hayata	0.0754912	Lolium arundinaceum (Schreb.) Darbysh.	0.0405533	Trisetum bifidum (Thunb.) Ohwi	0.0194154
C2031128.jpg	Elymus racemifer (Steud.) Tzvelev var. racemifer	Elymus racemifer (Steud.) Tzvelev var. racemifer	0.657708	Elymus tsukushiensis Honda var. transiens (Hack.) Osada	0.341636	Elymus racemifer (Steud.) Tzvelev var. japonensis (Honda) Osada	0.000567509	Calamagrostis arundinacea (L.) Roth subsp. brachytricha (Steud.) Tzvelev	5.11494e-05	Echinochloa crus-galli (L.) P.Beauv. var. crus-galli	2.45553e-05
C2031191.jpg	Elymus racemifer (Steud.) Tzvelev var. racemifer	Elymus racemifer (Steud.) Tzvelev var. racemifer	0.921624	Elymus racemifer (Steud.) Tzvelev var. japonensis (Honda) Osada	0.0783764	Echinochloa crus-galli (L.) P.Beauv. var. crus-galli	6.31995e-08	Eleusine indica (L.) Gaertn.	5.13792e-08	Elymus tsukushiensis Honda var. transiens (Hack.) Osada	2.68052e-08
C2031188.jpg	Elymus racemifer (Steud.) Tzvelev var. racemifer	Elymus racemifer (Steud.) Tzvelev var. racemifer	0.999992	Elymus racemifer (Steud.) Tzvelev var. japonensis (Honda) Osada	7.5211e-06	Elymus tsukushiensis Honda var. transiens (Hack.) Osada	3.25078e-08	Eleusine indica (L.) Gaertn.	1.00785e-09	Eulalia quadrinervis (Hack.) Kuntze	8.98877e-11
00025577.jpg	Elymus racemifer (Steud.) Tzvelev var. racemifer	Elymus racemifer (Steud.) Tzvelev var. racemifer	0.768565	Elymus racemifer (Steud.) Tzvelev var. japonensis (Honda) Osada	0.137596	Brylkinia caudata (Munro ex A.Gray) F.Schmidt	0.0522448	Elymus tsukushiensis Honda var. transiens (Hack.) Osada	0.0333643	Sacciolepis indica (L.) Chase	0.003668
C2031106.jpg	Elymus racemifer (Steud.) Tzvelev var. racemifer	Elymus racemifer (Steud.) Tzvelev var. racemifer	0.999973	Elymus racemifer (Steud.) Tzvelev var. japonensis (Honda) Osada	2.00912e-05	Elymus tsukushiensis Honda var. transiens (Hack.) Osada	6.07946e-06	Echinochloa crus-galli (L.) P.Beauv. var. crus-galli	9.0386e-07	Carex multifolia Ohwi var. multifolia	1.66461e-07
C2031114.jpg	Elymus racemifer (Steud.) Tzvelev var. racemifer	Elymus racemifer (Steud.) Tzvelev var. racemifer	0.999999	Elymus racemifer (Steud.) Tzvelev var. japonensis (Honda) Osada	8.47067e-07	Carex multifolia Ohwi var. multifolia	4.09461e-07	Elymus tsukushiensis Honda var. transiens (Hack.) Osada	5.07592e-08	Brylkinia caudata (Munro ex A.Gray) F.Schmidt	4.67948e-08
C2031096.jpg	Elymus racemifer (Steud.) Tzvelev var. racemifer	Elymus racemifer (Steud.) Tzvelev var. racemifer	0.999219	Calamagrostis arundinacea (L.) Roth subsp. brachytricha (Steud.) Tzvelev	0.000575934	Elymus racemifer (Steud.) Tzvelev var. japonensis (Honda) Osada	0.000193978	Brylkinia caudata (Munro ex A.Gray) F.Schmidt	6.8692e-06	Elymus tsukushiensis Honda var. transiens (Hack.) Osada	3.57923e-06
C2031126.jpg	Elymus racemifer (Steud.) Tzvelev var. racemifer	Elymus racemifer (Steud.) Tzvelev var. racemifer	0.999999	Elymus racemifer (Steud.) Tzvelev var. japonensis (Honda) Osada	1.03988e-06	Echinochloa crus-galli (L.) P.Beauv. var. crus-galli	8.44144e-08	Andropogon virginicus L.	8.03825e-09	Carex dimorpholepis Steud.	2.19572e-09
C2031139.jpg	Elymus racemifer (Steud.) Tzvelev var. racemifer	Elymus racemifer (Steud.) Tzvelev var. racemifer	0.998341	Eulalia speciosa (Debeaux) Kuntze	0.00158367	Echinochloa crus-galli (L.) P.Beauv. var. crus-galli	4.59684e-05	Elymus racemifer (Steud.) Tzvelev var. japonensis (Honda) Osada	1.16601e-05	Andropogon virginicus L.	5.90961e-06
C2031216.jpg	Elymus racemifer (Steud.) Tzvelev var. racemifer	Elymus racemifer (Steud.) Tzvelev var. racemifer	0.988949	Elymus racemifer (Steud.) Tzvelev var. japonensis (Honda) Osada	0.0110508	Echinochloa crus-galli (L.) P.Beauv. var. crus-galli	1.45275e-07	Calamagrostis arundinacea (L.) Roth subsp. brachytricha (Steud.) Tzvelev	3.54274e-08	Eulalia speciosa (Debeaux) Kuntze	1.94762e-08
C2031220.jpg	Elymus racemifer (Steud.) Tzvelev var. racemifer	Elymus racemifer (Steud.) Tzvelev var. racemifer	0.825523	Elymus racemifer (Steud.) Tzvelev var. japonensis (Honda) Osada	0.174437	Echinochloa crus-galli (L.) P.Beauv. var. crus-galli	4.01204e-05	Lolium multiflorum Lam.	8.89081e-08	Paspalum dilatatum Poir.	2.05067e-09
FKSE120236.jpg	Elymus racemifer (Steud.) Tzvelev var. racemifer	Carex daisenensis Nakai	0.928552	Carex multifolia Ohwi var. multifolia	0.0612963	Carex conica Boott var. conica	0.00262725	Sporobolus indicus (L.) R.Br. var. purpureosuffusus (Ohwi) T.Koyama f. spiciformis T.Koyama	0.00258385	Elymus racemifer (Steud.) Tzvelev var. racemifer	0.0017236
C2031102.jpg	Elymus racemifer (Steud.) Tzvelev var. racemifer	Elymus racemifer (Steud.) Tzvelev var. racemifer	0.999993	Elymus racemifer (Steud.) Tzvelev var. japonensis (Honda) Osada	3.79866e-06	Echinochloa crus-galli (L.) P.Beauv. var. crus-galli	2.08584e-06	Calamagrostis arundinacea (L.) Roth subsp. brachytricha (Steud.) Tzvelev	6.00862e-07	Agrostis clavata Trin. var. nukabo Ohwi	4.86911e-07
C2031147.jpg	Elymus racemifer (Steud.) Tzvelev var. racemifer	Elymus racemifer (Steud.) Tzvelev var. racemifer	0.999999	Elymus racemifer (Steud.) Tzvelev var. japonensis (Honda) Osada	1.37793e-06	Elymus tsukushiensis Honda var. transiens (Hack.) Osada	6.16534e-09	Echinochloa crus-galli (L.) P.Beauv. var. crus-galli	2.3908e-09	Eriochloa villosa (Thunb.) Kunth	6.46812e-10
C2031109.jpg	Elymus racemifer (Steud.) Tzvelev var. racemifer	Elymus racemifer (Steud.) Tzvelev var. racemifer	0.994047	Elymus racemifer (Steud.) Tzvelev var. japonensis (Honda) Osada	0.0055432	Calamagrostis arundinacea (L.) Roth subsp. brachytricha (Steud.) Tzvelev	0.000203937	Elymus tsukushiensis Honda var. transiens (Hack.) Osada	0.000203495	Echinochloa crus-galli (L.) P.Beauv. var. crus-galli	2.13862e-06
C2031101.jpg	Elymus racemifer (Steud.) Tzvelev var. racemifer	Elymus racemifer (Steud.) Tzvelev var. racemifer	0.99998	Elymus racemifer (Steud.) Tzvelev var. japonensis (Honda) Osada	1.25568e-05	Elymus tsukushiensis Honda var. transiens (Hack.) Osada	7.06698e-06	Echinochloa crus-galli (L.) P.Beauv. var. crus-galli	2.49121e-08	Bromus remotiflorus (Steud.) Ohwi	7.05536e-10
C2031089.jpg	Elymus racemifer (Steud.) Tzvelev var. racemifer	Elymus racemifer (Steud.) Tzvelev var. racemifer	0.999941	Elymus racemifer (Steud.) Tzvelev var. japonensis (Honda) Osada	5.93111e-05	Elymus tsukushiensis Honda var. transiens (Hack.) Osada	1.60134e-07	Calamagrostis arundinacea (L.) Roth subsp. brachytricha (Steud.) Tzvelev	9.7551e-10	Carex multifolia Ohwi var. multifolia	4.99734e-10
C2031195.jpg	Elymus racemifer (Steud.) Tzvelev var. racemifer	Elymus racemifer (Steud.) Tzvelev var. racemifer	0.999983	Elymus racemifer (Steud.) Tzvelev var. japonensis (Honda) Osada	1.65789e-05	Lolium perenne L.	4.48752e-08	Sporobolus indicus (L.) R.Br. var. purpureosuffusus (Ohwi) T.Koyama f. spiciformis T.Koyama	3.73431e-08	Calamagrostis arundinacea (L.) Roth subsp. brachytricha (Steud.) Tzvelev	2.90685e-08
C2031122.jpg	Elymus racemifer (Steud.) Tzvelev var. racemifer	Elymus racemifer (Steud.) Tzvelev var. racemifer	1	Elymus racemifer (Steud.) Tzvelev var. japonensis (Honda) Osada	8.29344e-08	Lolium multiflorum Lam.	1.39525e-09	Glyceria ischyroneura Steud.	5.48805e-10	Cyperus polystachyos Rottb.	8.84189e-11
C2031105.jpg	Elymus racemifer (Steud.) Tzvelev var. racemifer	Elymus racemifer (Steud.) Tzvelev var. racemifer	0.999304	Elymus racemifer (Steud.) Tzvelev var. japonensis (Honda) Osada	0.000695205	Elymus tsukushiensis Honda var. transiens (Hack.) Osada	6.13212e-07	Calamagrostis arundinacea (L.) Roth subsp. brachytricha (Steud.) Tzvelev	3.57405e-07	Echinochloa crus-galli (L.) P.Beauv. var. crus-galli	1.06336e-08
00000577.jpg	Machilus japonica Siebold et Zucc. ex Blume	Machilus japonica Siebold et Zucc. ex Blume	0.999999	Actinodaphne acuminata (Blume) Meisn.	7.87557e-07	Neolitsea aciculata (Blume) Koidz.	2.82507e-07	Quercus sessilifolia Blume	1.74268e-08	Litsea coreana H.L_v.	6.08113e-09
00022681.jpg	Machilus japonica Siebold et Zucc. ex Blume	Machilus japonica Siebold et Zucc. ex Blume	0.999991	Ardisia crispa (Thunb.) A.DC.	2.99942e-06	Quercus salicina Blume	2.7016e-06	Quercus myrsinifolia Blume	1.71455e-06	Actinodaphne acuminata (Blume) Meisn.	6.1554e-07
00014936.jpg	Machilus japonica Siebold et Zucc. ex Blume	Machilus japonica Siebold et Zucc. ex Blume	1	Litsea cubeba (Lour.) Pers.	8.0817e-10	Quercus acuta Thunb.	1.39675e-10	Quercus salicina Blume	9.76316e-11	Machilus thunbergii Siebold et Zucc.	5.04911e-11
00020939.jpg	Machilus japonica Siebold et Zucc. ex Blume	Machilus japonica Siebold et Zucc. ex Blume	0.999906	Machilus thunbergii Siebold et Zucc.	8.87259e-05	Quercus acuta Thunb.	2.73453e-06	Lithocarpus edulis (Makino) Nakai	1.10221e-06	Psychotria homalosperma A.Gray	5.1292e-07
763075.jpg	Machilus japonica Siebold et Zucc. ex Blume	Machilus japonica Siebold et Zucc. ex Blume	0.998438	Actinodaphne acuminata (Blume) Meisn.	0.00122773	Osmanthus insularis Koidz.	0.000317011	Aidia canthioides (Champ. ex Benth.) Masam.	7.95342e-06	Ardisia crenata Sims	4.37038e-06
00015088.jpg	Machilus japonica Siebold et Zucc. ex Blume	Machilus japonica Siebold et Zucc. ex Blume	0.999184	Quercus salicina Blume	0.000785387	Litsea cubeba (Lour.) Pers.	3.02028e-05	Quercus myrsinifolia Blume	4.96156e-07	Ilex chinensis Sims	3.16929e-07
00022709.jpg	Machilus japonica Siebold et Zucc. ex Blume	Machilus japonica Siebold et Zucc. ex Blume	1	Daphniphyllum macropodum Miq. subsp. macropodum	5.4963e-09	Cyperus nipponicus Franch. et Sav. var. nipponicus	2.00508e-09	Machilus thunbergii Siebold et Zucc.	8.43971e-10	Tofieldia coccinea Richards. var. gracilis (Franch. et Sav.) T.Shimizu	3.92995e-10
1172408.JPG	Machilus japonica Siebold et Zucc. ex Blume	Psychotria manillensis Bartl. ex DC.	0.802393	Machilus thunbergii Siebold et Zucc.	0.171325	Machilus japonica Siebold et Zucc. ex Blume	0.0241808	Magnolia obovata Thunb.	0.00115998	Callicarpa japonica Thunb. var. luxurians Rehder	0.000308278
KAG021969.jpg	Machilus japonica Siebold et Zucc. ex Blume	Machilus japonica Siebold et Zucc. ex Blume	0.995934	Actinodaphne acuminata (Blume) Meisn.	0.00359065	Machilus thunbergii Siebold et Zucc.	0.000471085	Aidia canthioides (Champ. ex Benth.) Masam.	3.37929e-06	Quercus sessilifolia Blume	4.91367e-07
KAG051356.jpg	Machilus japonica Siebold et Zucc. ex Blume	Machilus japonica Siebold et Zucc. ex Blume	0.990355	Neolitsea aciculata (Blume) Koidz.	0.00943392	Actinodaphne acuminata (Blume) Meisn.	0.000193806	Litsea coreana H.L_v.	6.44835e-06	Sarcandra glabra (Thunb.) Nakai	6.2176e-06
00029737.jpg	Machilus japonica Siebold et Zucc. ex Blume	Machilus japonica Siebold et Zucc. ex Blume	0.999955	Quercus acuta Thunb.	4.07912e-05	Actinodaphne acuminata (Blume) Meisn.	4.32224e-06	Quercus salicina Blume	2.21335e-07	Osmanthus insularis Koidz.	4.43871e-08
00000670.jpg	Machilus japonica Siebold et Zucc. ex Blume	Machilus japonica Siebold et Zucc. ex Blume	0.999999	Actinodaphne acuminata (Blume) Meisn.	8.03921e-07	Daphniphyllum macropodum Miq. subsp. humile (Maxim. ex Franch. et Sav.) Hurus.	4.50319e-07	Quercus acuta Thunb.	4.31481e-08	Salix eriocarpa Franch. et Sav.	3.85471e-08
KAG051327.jpg	Machilus japonica Siebold et Zucc. ex Blume	Machilus japonica Siebold et Zucc. ex Blume	0.999999	Neolitsea sericea (Blume) Koidz.	4.47039e-07	Aidia canthioides (Champ. ex Benth.) Masam.	1.42608e-07	Arisaema urashima H.Hara	8.50179e-08	Actinodaphne acuminata (Blume) Meisn.	4.41542e-08
00022807.jpg	Machilus japonica Siebold et Zucc. ex Blume	Machilus japonica Siebold et Zucc. ex Blume	0.999607	Actinodaphne acuminata (Blume) Meisn.	0.000392671	Machilus thunbergii Siebold et Zucc.	1.60167e-08	Taimingasa yatabei (Matsum. et Koidz.) C.Ren et Q.E.Yang	1.12702e-08	Arisaema urashima H.Hara	4.3673e-09
00003837.jpg	Machilus japonica Siebold et Zucc. ex Blume	Machilus japonica Siebold et Zucc. ex Blume	0.999984	Machilus thunbergii Siebold et Zucc.	1.61101e-05	Cinnamomum yabunikkei H.Ohba	2.94853e-07	Trochodendron aralioides Siebold et Zucc.	9.18118e-08	Actinodaphne acuminata (Blume) Meisn.	2.91812e-08
00028095.jpg	Machilus japonica Siebold et Zucc. ex Blume	Machilus japonica Siebold et Zucc. ex Blume	0.999999	Actinodaphne acuminata (Blume) Meisn.	6.88786e-07	Symplocos glauca (Thunb.) Koidz.	1.05405e-07	Quercus acuta Thunb.	3.36613e-09	Machilus thunbergii Siebold et Zucc.	2.28679e-09
KAG051343.jpg	Machilus japonica Siebold et Zucc. ex Blume	Machilus japonica Siebold et Zucc. ex Blume	0.980727	Actinodaphne acuminata (Blume) Meisn.	0.0169238	Quercus salicina Blume	0.00234722	Sacciolepis spicata (L.) Honda ex Masam. var. spicata	1.50025e-06	Tarenna kotoensis (Hayata) Kaneh. et Sasaki var. gyokushinkwa (Ohwi) Masam.	1.37091e-07
KAG051322.jpg	Machilus japonica Siebold et Zucc. ex Blume	Machilus japonica Siebold et Zucc. ex Blume	0.969037	Quercus salicina Blume	0.0305654	Arisaema urashima H.Hara	0.000192396	Arisaema angustatum Franch. et Sav.	0.000185023	Tarenna kotoensis (Hayata) Kaneh. et Sasaki var. gyokushinkwa (Ohwi) Masam.	1.55208e-05
KAG051347.jpg	Machilus japonica Siebold et Zucc. ex Blume	Machilus japonica Siebold et Zucc. ex Blume	0.999342	Actinodaphne acuminata (Blume) Meisn.	0.000653183	Quercus salicina Blume	1.37995e-06	Tarenna kotoensis (Hayata) Kaneh. et Sasaki var. gyokushinkwa (Ohwi) Masam.	1.1138e-06	Aidia canthioides (Champ. ex Benth.) Masam.	8.40218e-07
00022638.jpg	Machilus japonica Siebold et Zucc. ex Blume	Machilus japonica Siebold et Zucc. ex Blume	0.999995	Actinodaphne acuminata (Blume) Meisn.	4.90825e-06	Pseudosasa japonica (Siebold et Zucc. ex Steud.) Makino ex Nakai	3.41285e-08	Symplocos glauca (Thunb.) Koidz.	1.56554e-10	Quercus salicina Blume	1.28111e-10
KAG051340.jpg	Machilus japonica Siebold et Zucc. ex Blume	Machilus japonica Siebold et Zucc. ex Blume	0.999976	Machilus thunbergii Siebold et Zucc.	1.00468e-05	Quercus acuta Thunb.	7.70897e-06	Quercus salicina Blume	2.76582e-06	Actinodaphne acuminata (Blume) Meisn.	1.32088e-06
00022710.jpg	Machilus japonica Siebold et Zucc. ex Blume	Machilus japonica Siebold et Zucc. ex Blume	0.999999	Machilus thunbergii Siebold et Zucc.	7.7282e-07	Quercus acuta Thunb.	9.6389e-08	Cremastra appendiculata (D.Don) Makino var. variabilis (Blume) I.D.Lund	7.69008e-08	Arisaema japonicum Blume	2.63513e-08
00000671.jpg	Machilus japonica Siebold et Zucc. ex Blume	Machilus japonica Siebold et Zucc. ex Blume	0.999512	Quercus sessilifolia Blume	0.000385116	Daphniphyllum macropodum Miq. subsp. humile (Maxim. ex Franch. et Sav.) Hurus.	0.000102211	Machilus thunbergii Siebold et Zucc.	4.57585e-07	Lindera umbellata Thunb. var. umbellata	2.29399e-08
KAG051350.jpg	Machilus japonica Siebold et Zucc. ex Blume	Machilus japonica Siebold et Zucc. ex Blume	1	Quercus sessilifolia Blume	3.0365e-07	Litsea cubeba (Lour.) Pers.	7.38812e-08	Quercus myrsinifolia Blume	8.6102e-09	Quercus salicina Blume	6.43675e-09
KAG051338.jpg	Machilus japonica Siebold et Zucc. ex Blume	Machilus japonica Siebold et Zucc. ex Blume	0.902037	Actinodaphne acuminata (Blume) Meisn.	0.0975027	Salix eriocarpa Franch. et Sav.	0.000311034	Quercus salicina Blume	0.000120955	Antidesma japonicum Siebold et Zucc.	2.06557e-05
KAG051357.jpg	Machilus japonica Siebold et Zucc. ex Blume	Machilus japonica Siebold et Zucc. ex Blume	0.999946	Arisaema angustatum Franch. et Sav.	5.17992e-05	Quercus salicina Blume	1.39281e-06	Tarenna kotoensis (Hayata) Kaneh. et Sasaki var. gyokushinkwa (Ohwi) Masam.	2.43824e-07	Arisaema urashima H.Hara	1.60703e-07
1108724.JPG	Machilus japonica Siebold et Zucc. ex Blume	Machilus japonica Siebold et Zucc. ex Blume	0.999985	Litsea coreana H.L_v.	1.32654e-05	Machilus thunbergii Siebold et Zucc.	7.54032e-07	Actinodaphne acuminata (Blume) Meisn.	2.91513e-07	Arisaema urashima H.Hara	1.39505e-07
00025961.jpg	Machilus japonica Siebold et Zucc. ex Blume	Machilus japonica Siebold et Zucc. ex Blume	0.974215	Cinnamomum yabunikkei H.Ohba	0.0177366	Anodendron affine (Hook. et Arn.) Druce	0.00366239	Trochodendron aralioides Siebold et Zucc.	0.00277396	Neolitsea aciculata (Blume) Koidz.	0.000796007
1043477.JPG	Asplenium wilfordii Mett.	Asplenium wilfordii Mett.	1	Chamaecyparis obtusa (Siebold et Zucc.) Endl.	2.59967e-09	Cheilanthes kuhnii Milde var. brandtii (Franch. et Sav.) Tagawa	1.32944e-10	Asplenium ritoense Hayata	3.56958e-11	Athyrium spinulosum (Maxim.) Milde	3.4691e-12
400007.jpg	Asplenium wilfordii Mett.	Asplenium wilfordii Mett.	0.96121	Asplenium anogrammoides Christ ex H.L_v.	0.03879	Deyeuxia longiseta (Hack.) Ohwi	3.23061e-09	Asplenium ritoense Hayata	6.7187e-10	Polystichum tripteron (Kunze) C.Presl	4.07551e-11
411325.jpg	Asplenium wilfordii Mett.	Asplenium wilfordii Mett.	1	Asplenium anogrammoides Christ ex H.L_v.	2.95935e-11	Asplenium yoshinagae Makino	1.55339e-14	Asplenium wrightii D.C.Eaton ex Hook.	5.68457e-15	Ainsliaea uniflora Sch.Bip.	4.09342e-15
411324.jpg	Asplenium wilfordii Mett.	Asplenium wilfordii Mett.	1	Asplenium anogrammoides Christ ex H.L_v.	2.91619e-10	Asplenium ritoense Hayata	4.79409e-12	Asplenium yoshinagae Makino	2.28e-13	Deyeuxia longiseta (Hack.) Ohwi	1.13785e-13
KAG123557.jpg	Asplenium wilfordii Mett.	Asplenium wilfordii Mett.	1	Botrychium atrovirens (Sahashi) M.Kato	3.75119e-09	Asplenium prolongatum Hook.	6.18394e-11	Asplenium yoshinagae Makino	2.75875e-11	Asplenium ritoense Hayata	1.10253e-11
KAG123575.jpg	Asplenium wilfordii Mett.	Asplenium wilfordii Mett.	1	Asplenium ritoense Hayata	1.51082e-08	Odontosoria biflora (Kaulf.) C.Chr.	8.05785e-09	Adiantum monochlamys D.C.Eaton	6.22306e-10	Odontosoria chinensis (L.) J.Sm.	4.62349e-10
398152.jpg	Asplenium wilfordii Mett.	Asplenium wilfordii Mett.	0.999992	Asplenium anogrammoides Christ ex H.L_v.	7.8419e-06	Asplenium ritoense Hayata	3.52874e-14	Chamaecyparis obtusa (Siebold et Zucc.) Endl.	3.23562e-14	Deyeuxia longiseta (Hack.) Ohwi	2.03925e-14
403954.jpg	Asplenium wilfordii Mett.	Asplenium wilfordii Mett.	0.999883	Asplenium anogrammoides Christ ex H.L_v.	0.000117213	Asplenium ritoense Hayata	9.10957e-10	Deyeuxia longiseta (Hack.) Ohwi	3.82693e-10	Crepidomanes thysanostomum (Makino) Ebihara et K.Iwats.	4.15582e-12
399991.jpg	Asplenium wilfordii Mett.	Asplenium wilfordii Mett.	0.999999	Asplenium yoshinagae Makino	5.43942e-07	Asplenium anogrammoides Christ ex H.L_v.	1.29147e-07	Deyeuxia longiseta (Hack.) Ohwi	4.03785e-08	Asplenium ritoense Hayata	1.18293e-08
927236.jpg	Asplenium wilfordii Mett.	Asplenium wilfordii Mett.	1	Asplenium anogrammoides Christ ex H.L_v.	3.0608e-09	Cyathea lepifera (J.Sm.) Copel.	6.80918e-12	Dennstaedtia wilfordii (T.Moore) Christ	4.57465e-12	Polystichum tripteron (Kunze) C.Presl	5.99286e-13
KAG123573.jpg	Asplenium wilfordii Mett.	Asplenium wilfordii Mett.	1	Asplenium anogrammoides Christ ex H.L_v.	2.65698e-13	Asplenium sarelii Hook. subsp. pekinense (Hance) Fraser-Jenk., Pangtey et Khullar	2.5106e-15	Quercus glauca Thunb.	2.01064e-15	Juncus papillosus Franch. et Sav.	1.1006e-15
418158.jpg	Asplenium wilfordii Mett.	Asplenium wilfordii Mett.	0.999997	Asplenium ritoense Hayata	2.49934e-06	Asplenium anogrammoides Christ ex H.L_v.	3.86573e-07	Deyeuxia longiseta (Hack.) Ohwi	5.56866e-11	Bischofia javanica Blume	3.53563e-11
404840.jpg	Asplenium wilfordii Mett.	Asplenium wilfordii Mett.	1	Asplenium anogrammoides Christ ex H.L_v.	1.17966e-08	Chamaecyparis obtusa (Siebold et Zucc.) Endl.	4.53504e-12	Asplenium ritoense Hayata	5.44278e-13	Asplenium sarelii Hook. subsp. pekinense (Hance) Fraser-Jenk., Pangtey et Khullar	8.65597e-15
KAG123598.jpg	Asplenium wilfordii Mett.	Asplenium wilfordii Mett.	0.999919	Asplenium ritoense Hayata	4.57291e-05	Adiantum monochlamys D.C.Eaton	3.46741e-05	Botrychium atrovirens (Sahashi) M.Kato	9.51528e-08	Asplenium prolongatum Hook.	3.25167e-08
398155.jpg	Asplenium wilfordii Mett.	Asplenium wilfordii Mett.	0.999957	Asplenium anogrammoides Christ ex H.L_v.	4.14634e-05	Asplenium ritoense Hayata	2.0111e-06	Selaginella heterostachys Baker	3.42169e-08	Asplenium sarelii Hook. subsp. pekinense (Hance) Fraser-Jenk., Pangtey et Khullar	3.08839e-09
400685.jpg	Asplenium wilfordii Mett.	Asplenium wilfordii Mett.	1	Chamaecyparis obtusa (Siebold et Zucc.) Endl.	2.389e-10	Saussurea hisauchii Nakai	2.02058e-12	Acer crataegifolium Siebold et Zucc.	1.39158e-12	Acer tenuifolium (Koidz.) Koidz.	1.25253e-12
400860.jpg	Asplenium wilfordii Mett.	Asplenium wilfordii Mett.	1	Aralia elata (Miq.) Seem.	9.3511e-12	Cyathea lepifera (J.Sm.) Copel.	3.38835e-12	Asparagus cochinchinensis (Lour.) Merr.	1.71343e-12	Chamaecyparis obtusa (Siebold et Zucc.) Endl.	1.27952e-12
1092193.JPG	Asplenium wilfordii Mett.	Asplenium wilfordii Mett.	1	Crepidomanes thysanostomum (Makino) Ebihara et K.Iwats.	3.01026e-07	Asplenium prolongatum Hook.	1.60804e-07	Asplenium yoshinagae Makino	4.35395e-08	Asplenium anogrammoides Christ ex H.L_v.	3.19553e-08
984153.jpg	Asplenium wilfordii Mett.	Asplenium wilfordii Mett.	0.999984	Asplenium anogrammoides Christ ex H.L_v.	1.50522e-05	Athyrium sinense Rupr.	5.04787e-07	Asplenium incisum Thunb.	1.8466e-07	Chamaecyparis obtusa (Siebold et Zucc.) Endl.	2.32225e-08
273127.jpg	Asplenium wilfordii Mett.	Asplenium wilfordii Mett.	0.99991	Asplenium ritoense Hayata	8.59196e-05	Chamaecyparis obtusa (Siebold et Zucc.) Endl.	2.05291e-06	Asplenium prolongatum Hook.	2.0171e-06	Fraxinus longicuspis Siebold et Zucc.	5.27348e-08
400885.jpg	Asplenium wilfordii Mett.	Asplenium wilfordii Mett.	0.999748	Asplenium anogrammoides Christ ex H.L_v.	0.000251992	Asplenium sarelii Hook. subsp. pekinense (Hance) Fraser-Jenk., Pangtey et Khullar	5.05759e-11	Asplenium yoshinagae Makino	3.16151e-11	Cystopteris fragilis (L.) Bernh.	3.62867e-12
KAG085848.jpg	Asplenium wilfordii Mett.	Asplenium wilfordii Mett.	0.999827	Onychium japonicum (Thunb.) Kunze	0.000167002	Odontosoria chinensis (L.) J.Sm.	1.159e-06	Vandenboschia kalamocarpa (Hayata) Ebihara	1.141e-06	Thelypteris glanduligera (Kunze) Ching	8.19517e-07
112565.jpg	Asplenium wilfordii Mett.	Asplenium wilfordii Mett.	0.994921	Asplenium ritoense Hayata	0.00435303	Asplenium anogrammoides Christ ex H.L_v.	0.000724683	Odontosoria chinensis (L.) J.Sm.	9.70836e-07	Asplenium sarelii Hook. subsp. pekinense (Hance) Fraser-Jenk., Pangtey et Khullar	1.63001e-07
397592.jpg	Asplenium wilfordii Mett.	Asplenium wilfordii Mett.	1	Asplenium anogrammoides Christ ex H.L_v.	1.49058e-11	Odontosoria chinensis (L.) J.Sm.	1.34949e-12	Asplenium yoshinagae Makino	1.77999e-13	Davallia mariesii T.Moore ex Baker	9.45246e-14
33119.jpg	Asplenium wilfordii Mett.	Asplenium wilfordii Mett.	0.999999	Crepidomanes thysanostomum (Makino) Ebihara et K.Iwats.	7.48748e-07	Chamaecyparis obtusa (Siebold et Zucc.) Endl.	3.83799e-07	Cyathea lepifera (J.Sm.) Copel.	7.12174e-08	Eragrostis aquatica Honda	6.02386e-08
964161.jpg	Asplenium wilfordii Mett.	Asplenium wilfordii Mett.	1	Asplenium anogrammoides Christ ex H.L_v.	7.27056e-10	Asplenium yoshinagae Makino	1.66636e-10	Synurus pungens (Franch. et Sav.) Kitam.	1.24474e-10	Deyeuxia longiseta (Hack.) Ohwi	1.1296e-10
257056.jpg	Asplenium wilfordii Mett.	Asplenium wilfordii Mett.	0.999964	Asplenium ritoense Hayata	2.66597e-05	Asplenium prolongatum Hook.	8.99549e-06	Asplenium yoshinagae Makino	2.63002e-07	Diplazium donianum (Mett.) Tardieu var. donianum	1.44949e-07
400865.jpg	Asplenium wilfordii Mett.	Asplenium tenuicaule Hayata	0.836454	Pleurosoriopsis makinoi (Maxim. ex Makino) Fomin	0.0458074	Asplenium yoshinagae Makino	0.0406728	Asplenium wilfordii Mett.	0.0291958	Asplenium sarelii Hook. subsp. pekinense (Hance) Fraser-Jenk., Pangtey et Khullar	0.0169394
1136102.JPG	Asplenium wilfordii Mett.	Asplenium wilfordii Mett.	1	Asplenium anogrammoides Christ ex H.L_v.	1.9799e-08	Crepidomanes thysanostomum (Makino) Ebihara et K.Iwats.	4.19308e-10	Asplenium yoshinagae Makino	2.12489e-10	Asplenium prolongatum Hook.	1.24438e-10
249027.jpg	Asplenium wilfordii Mett.	Asplenium wilfordii Mett.	1	Asplenium ritoense Hayata	6.0507e-08	Asplenium prolongatum Hook.	1.17487e-08	Asplenium yoshinagae Makino	1.25622e-10	Adiantum monochlamys D.C.Eaton	2.72517e-12
411319.jpg	Asplenium wilfordii Mett.	Asplenium wilfordii Mett.	1	Asplenium anogrammoides Christ ex H.L_v.	1.93301e-07	Cystopteris fragilis (L.) Bernh.	9.19484e-09	Polystichum tripteron (Kunze) C.Presl	3.84868e-09	Deyeuxia longiseta (Hack.) Ohwi	3.55123e-09
318460_2.jpg	Asplenium wilfordii Mett.	Asplenium wilfordii Mett.	0.951851	Asplenium anogrammoides Christ ex H.L_v.	0.0480359	Agrostis nigra With.	9.66685e-05	Phragmites japonicus Steud.	8.84498e-06	Asplenium prolongatum Hook.	2.89818e-06
418155.jpg	Asplenium wilfordii Mett.	Asplenium wilfordii Mett.	0.998051	Asplenium anogrammoides Christ ex H.L_v.	0.00194627	Asplenium ritoense Hayata	2.50697e-06	Asplenium yoshinagae Makino	3.86648e-07	Deyeuxia longiseta (Hack.) Ohwi	5.29561e-09
400697.jpg	Asplenium wilfordii Mett.	Asplenium wilfordii Mett.	1	Asplenium yoshinagae Makino	8.93945e-14	Asplenium anogrammoides Christ ex H.L_v.	8.02576e-15	Asplenium ritoense Hayata	2.32561e-15	Deyeuxia longiseta (Hack.) Ohwi	2.16235e-15
1043486.JPG	Asplenium wilfordii Mett.	Asplenium wilfordii Mett.	1	Chamaecyparis obtusa (Siebold et Zucc.) Endl.	7.54676e-11	Asplenium anogrammoides Christ ex H.L_v.	5.77591e-13	Cheilanthes kuhnii Milde var. brandtii (Franch. et Sav.) Tagawa	5.24298e-13	Asplenium ritoense Hayata	1.13234e-13
632748.jpg	Asplenium wilfordii Mett.	Asplenium wilfordii Mett.	1	Chamaecyparis obtusa (Siebold et Zucc.) Endl.	2.1282e-10	Asplenium prolongatum Hook.	6.23434e-11	Asplenium yoshinagae Makino	9.40807e-12	Deyeuxia longiseta (Hack.) Ohwi	7.57733e-12
TAI 009989.jpg	Asplenium wilfordii Mett.	Asplenium wilfordii Mett.	0.989428	Asplenium ritoense Hayata	0.00476896	Asplenium prolongatum Hook.	0.00393438	Asplenium anogrammoides Christ ex H.L_v.	0.00186665	Lindsaea chienii Ching	1.43515e-06
418152.jpg	Asplenium wilfordii Mett.	Asplenium wilfordii Mett.	0.999998	Asplenium anogrammoides Christ ex H.L_v.	1.49154e-06	Cheilanthes kuhnii Milde var. brandtii (Franch. et Sav.) Tagawa	1.26513e-10	Asplenium ritoense Hayata	4.91176e-11	Odontosoria chinensis (L.) J.Sm.	4.46374e-12
405945.jpg	Asplenium wilfordii Mett.	Asplenium wilfordii Mett.	1	Deyeuxia longiseta (Hack.) Ohwi	2.04712e-10	Botrychium ternatum (Thunb.) Sw.	5.93614e-11	Asplenium ritoense Hayata	5.33329e-11	Acystopteris japonica (Luerss.) Nakai	3.24796e-11
406816.jpg	Asplenium wilfordii Mett.	Asplenium wilfordii Mett.	1	Calamagrostis adpressiramea Ohwi	4.16168e-12	Athyrium sinense Rupr.	1.538e-12	Deyeuxia longiseta (Hack.) Ohwi	1.04296e-12	Calamagrostis arundinacea (L.) Roth subsp. brachytricha (Steud.) Tzvelev	3.49278e-13
313912.jpg	Asplenium wilfordii Mett.	Asplenium wilfordii Mett.	0.999983	Asplenium prolongatum Hook.	1.66742e-05	Eragrostis aquatica Honda	5.01688e-07	Asplenium ritoense Hayata	1.09596e-07	Crepidomanes thysanostomum (Makino) Ebihara et K.Iwats.	3.03229e-08
115153.jpg	Asplenium wilfordii Mett.	Asplenium wilfordii Mett.	0.999914	Asplenium ritoense Hayata	8.61586e-05	Asplenium yoshinagae Makino	2.68139e-08	Asplenium anogrammoides Christ ex H.L_v.	1.82673e-08	Odontosoria chinensis (L.) J.Sm.	1.36077e-08
401899.jpg	Asplenium wilfordii Mett.	Asplenium wilfordii Mett.	0.999197	Asplenium anogrammoides Christ ex H.L_v.	0.000802893	Asplenium ritoense Hayata	6.57183e-08	Asplenium wrightii D.C.Eaton ex Hook.	1.05663e-09	Botrychium ternatum (Thunb.) Sw.	4.43412e-10
402350.jpg	Asplenium wilfordii Mett.	Asplenium wilfordii Mett.	0.999911	Asplenium anogrammoides Christ ex H.L_v.	8.87284e-05	Deyeuxia longiseta (Hack.) Ohwi	3.96941e-09	Calamagrostis adpressiramea Ohwi	6.67886e-11	Asplenium yoshinagae Makino	5.87095e-11
419059.jpg	Asplenium wilfordii Mett.	Asplenium wilfordii Mett.	0.99967	Asplenium ritoense Hayata	0.000327303	Asplenium yoshinagae Makino	2.3962e-06	Asplenium anogrammoides Christ ex H.L_v.	7.14623e-08	Asplenium prolongatum Hook.	4.55969e-09
833405.jpg	Asplenium wilfordii Mett.	Asplenium wilfordii Mett.	1	Asplenium anogrammoides Christ ex H.L_v.	4.51233e-10	Lindsaea chienii Ching	2.87093e-11	Deyeuxia longiseta (Hack.) Ohwi	5.22921e-12	Cheilanthes kuhnii Milde var. brandtii (Franch. et Sav.) Tagawa	4.74942e-12
227918.jpg	Asplenium wilfordii Mett.	Asplenium wilfordii Mett.	0.999963	Asplenium ritoense Hayata	3.7193e-05	Odontosoria chinensis (L.) J.Sm.	3.78373e-09	Asplenium anogrammoides Christ ex H.L_v.	2.1836e-09	Betula grossa Siebold et Zucc.	7.81242e-11
61769.jpg	Asplenium wilfordii Mett.	Asplenium wilfordii Mett.	0.999979	Asplenium ritoense Hayata	1.97408e-05	Asplenium yoshinagae Makino	1.22753e-06	Asplenium sarelii Hook. subsp. pekinense (Hance) Fraser-Jenk., Pangtey et Khullar	6.20572e-08	Asplenium prolongatum Hook.	2.45248e-08
323312.jpg	Asplenium wilfordii Mett.	Asplenium wilfordii Mett.	0.999981	Asplenium yoshinagae Makino	1.8183e-05	Asplenium ritoense Hayata	5.7248e-07	Asplenium prolongatum Hook.	1.42291e-07	Asplenium wrightii D.C.Eaton ex Hook.	1.06034e-07
1043448.JPG	Asplenium wilfordii Mett.	Asplenium wilfordii Mett.	0.999998	Asplenium yoshinagae Makino	2.24456e-06	Asplenium ritoense Hayata	4.39906e-08	Asplenium prolongatum Hook.	4.62432e-09	Asplenium sarelii Hook. subsp. pekinense (Hance) Fraser-Jenk., Pangtey et Khullar	3.08721e-09
418164.jpg	Asplenium wilfordii Mett.	Asplenium wilfordii Mett.	1	Deyeuxia longiseta (Hack.) Ohwi	1.08216e-10	Asplenium anogrammoides Christ ex H.L_v.	3.43317e-11	Asplenium ritoense Hayata	3.63124e-12	Asplenium wrightii D.C.Eaton ex Hook.	7.06831e-13
833382.jpg	Asplenium wilfordii Mett.	Asplenium wilfordii Mett.	1	Deyeuxia longiseta (Hack.) Ohwi	3.96467e-12	Asplenium anogrammoides Christ ex H.L_v.	3.04478e-12	Chamaecyparis obtusa (Siebold et Zucc.) Endl.	2.26494e-13	Cheilanthes kuhnii Milde var. brandtii (Franch. et Sav.) Tagawa	2.17911e-13
399994.jpg	Asplenium wilfordii Mett.	Asplenium wilfordii Mett.	1	Chamaecyparis obtusa (Siebold et Zucc.) Endl.	2.08787e-10	Asplenium ritoense Hayata	1.9697e-11	Asplenium anogrammoides Christ ex H.L_v.	1.24993e-11	Botrychium ternatum (Thunb.) Sw.	7.13505e-12
411327.jpg	Asplenium wilfordii Mett.	Asplenium wilfordii Mett.	1	Asplenium ritoense Hayata	2.20827e-08	Asplenium yoshinagae Makino	2.64122e-10	Asplenium anogrammoides Christ ex H.L_v.	2.41997e-10	Deyeuxia longiseta (Hack.) Ohwi	1.99108e-10
89011.jpg	Asplenium wilfordii Mett.	Asplenium wilfordii Mett.	1	Vandenboschia auriculata (Blume) Copel.	1.15557e-07	Athyrium sinense Rupr.	1.02743e-07	Asplenium ritoense Hayata	3.56932e-08	Chamaecyparis obtusa (Siebold et Zucc.) Endl.	3.42725e-08
411321.jpg	Asplenium wilfordii Mett.	Asplenium wilfordii Mett.	1	Asplenium ritoense Hayata	5.47316e-08	Dennstaedtia wilfordii (T.Moore) Christ	3.66062e-10	Asplenium anogrammoides Christ ex H.L_v.	3.52585e-10	Lindsaea chienii Ching	3.21777e-10
418170.jpg	Asplenium wilfordii Mett.	Asplenium wilfordii Mett.	0.999891	Asplenium anogrammoides Christ ex H.L_v.	0.000109233	Deyeuxia longiseta (Hack.) Ohwi	2.22466e-07	Asplenium ritoense Hayata	2.49485e-08	Botrychium ternatum (Thunb.) Sw.	1.801e-10
KAG123572.jpg	Asplenium wilfordii Mett.	Asplenium wilfordii Mett.	0.999996	Asplenium yoshinagae Makino	3.79545e-06	Asplenium prolongatum Hook.	9.31984e-11	Asplenium anogrammoides Christ ex H.L_v.	2.79025e-11	Botrychium atrovirens (Sahashi) M.Kato	6.51996e-12
1043464.JPG	Asplenium wilfordii Mett.	Asplenium wilfordii Mett.	0.999971	Asplenium ritoense Hayata	1.79751e-05	Asplenium anogrammoides Christ ex H.L_v.	7.75072e-06	Odontosoria chinensis (L.) J.Sm.	1.55082e-06	Asplenium sarelii Hook. subsp. pekinense (Hance) Fraser-Jenk., Pangtey et Khullar	1.49792e-06
305574.jpg	Asplenium wilfordii Mett.	Asplenium wilfordii Mett.	0.967371	Asplenium sarelii Hook. subsp. pekinense (Hance) Fraser-Jenk., Pangtey et Khullar	0.0323175	Asplenium ritoense Hayata	0.000237761	Asplenium yoshinagae Makino	4.24736e-05	Asplenium incisum Thunb.	1.51856e-05
1043468.JPG	Asplenium wilfordii Mett.	Asplenium wilfordii Mett.	1	Asplenium ritoense Hayata	3.5941e-11	Asplenium prolongatum Hook.	1.04119e-12	Odontosoria chinensis (L.) J.Sm.	6.64691e-14	Asplenium anogrammoides Christ ex H.L_v.	5.76418e-14
KAG123595.jpg	Asplenium wilfordii Mett.	Asplenium wilfordii Mett.	1	Cheilanthes kuhnii Milde var. brandtii (Franch. et Sav.) Tagawa	1.39149e-08	Odontosoria chinensis (L.) J.Sm.	1.26418e-08	Asplenium ritoense Hayata	1.1564e-09	Odontosoria biflora (Kaulf.) C.Chr.	5.91947e-10
400861.jpg	Asplenium wilfordii Mett.	Asplenium wilfordii Mett.	1	Asplenium anogrammoides Christ ex H.L_v.	3.33021e-09	Ainsliaea uniflora Sch.Bip.	4.69787e-10	Asplenium yoshinagae Makino	1.16512e-10	Asplenium wrightii D.C.Eaton ex Hook.	3.20692e-11
398160.jpg	Asplenium wilfordii Mett.	Asplenium wilfordii Mett.	1	Asplenium anogrammoides Christ ex H.L_v.	1.71068e-07	Asplenium ritoense Hayata	2.93921e-13	Asplenium yoshinagae Makino	6.50422e-15	Asplenium sarelii Hook. subsp. pekinense (Hance) Fraser-Jenk., Pangtey et Khullar	1.59542e-15
400877.jpg	Asplenium wilfordii Mett.	Asplenium wilfordii Mett.	0.999999	Asplenium anogrammoides Christ ex H.L_v.	6.82579e-07	Asplenium ritoense Hayata	3.41149e-10	Acystopteris japonica (Luerss.) Nakai	1.23824e-11	Odontosoria chinensis (L.) J.Sm.	3.04002e-12
210969.jpg	Asplenium wilfordii Mett.	Asplenium wilfordii Mett.	0.999985	Deyeuxia fauriei (Hack.) Ohwi	1.16426e-05	Asplenium yoshinagae Makino	3.07573e-06	Asplenium prolongatum Hook.	4.91391e-07	Asplenium sarelii Hook. subsp. pekinense (Hance) Fraser-Jenk., Pangtey et Khullar	4.21827e-08
1043446.JPG	Asplenium wilfordii Mett.	Asplenium wilfordii Mett.	0.999892	Asplenium ritoense Hayata	9.75486e-05	Odontosoria chinensis (L.) J.Sm.	5.10325e-06	Asplenium anogrammoides Christ ex H.L_v.	3.15133e-06	Asplenium sarelii Hook. subsp. pekinense (Hance) Fraser-Jenk., Pangtey et Khullar	2.42873e-06
404841.jpg	Asplenium wilfordii Mett.	Asplenium wilfordii Mett.	0.999873	Asplenium anogrammoides Christ ex H.L_v.	8.58351e-05	Asplenium ritoense Hayata	4.05578e-05	Deyeuxia longiseta (Hack.) Ohwi	2.30461e-07	Botrychium ternatum (Thunb.) Sw.	8.11253e-08
1043463.JPG	Asplenium wilfordii Mett.	Asplenium ritoense Hayata	0.931012	Asplenium wilfordii Mett.	0.0689866	Asplenium anogrammoides Christ ex H.L_v.	8.33675e-07	Odontosoria chinensis (L.) J.Sm.	7.94272e-07	Botrychium atrovirens (Sahashi) M.Kato	2.32264e-08
186772.jpg	Asplenium wilfordii Mett.	Asplenium wilfordii Mett.	0.894111	Asplenium prolongatum Hook.	0.0990296	Crepidomanes thysanostomum (Makino) Ebihara et K.Iwats.	0.00666487	Asplenium ritoense Hayata	9.5675e-05	Athyrium spinulosum (Maxim.) Milde	5.84155e-05
833406.jpg	Asplenium wilfordii Mett.	Asplenium wilfordii Mett.	0.999986	Asplenium anogrammoides Christ ex H.L_v.	1.37398e-05	Crepidomanes thysanostomum (Makino) Ebihara et K.Iwats.	1.77272e-11	Athyrium sinense Rupr.	1.39628e-11	Chamaecyparis obtusa (Siebold et Zucc.) Endl.	6.14076e-12
927230.jpg	Asplenium wilfordii Mett.	Asplenium wilfordii Mett.	0.999987	Asplenium anogrammoides Christ ex H.L_v.	1.30771e-05	Asplenium ritoense Hayata	7.03723e-11	Asplenium prolongatum Hook.	1.38088e-11	Eragrostis aquatica Honda	5.03753e-12
1043460.JPG	Asplenium wilfordii Mett.	Asplenium wilfordii Mett.	1	Asplenium anogrammoides Christ ex H.L_v.	1.0956e-10	Athyrium sinense Rupr.	6.32338e-11	Crepidomanes thysanostomum (Makino) Ebihara et K.Iwats.	4.19786e-11	Chamaecyparis obtusa (Siebold et Zucc.) Endl.	4.01894e-11
1043480.JPG	Asplenium wilfordii Mett.	Asplenium wilfordii Mett.	0.998294	Asplenium prolongatum Hook.	0.00162491	Asplenium ritoense Hayata	8.04402e-05	Asplenium sarelii Hook. subsp. pekinense (Hance) Fraser-Jenk., Pangtey et Khullar	8.43897e-08	Asplenium anogrammoides Christ ex H.L_v.	8.32835e-08
742536.jpg	Asplenium wilfordii Mett.	Asplenium wilfordii Mett.	1	Asplenium anogrammoides Christ ex H.L_v.	3.03066e-07	Asplenium prolongatum Hook.	3.46787e-10	Eragrostis ferruginea (Thunb.) P.Beauv.	1.15494e-11	Asplenium yoshinagae Makino	2.74239e-12
636566.jpg	Asplenium wilfordii Mett.	Asplenium wilfordii Mett.	0.999995	Asplenium anogrammoides Christ ex H.L_v.	4.54578e-06	Asplenium sarelii Hook. subsp. pekinense (Hance) Fraser-Jenk., Pangtey et Khullar	6.90078e-07	Asplenium yoshinagae Makino	1.14597e-07	Asplenium prolongatum Hook.	1.923e-08
418391.jpg	Asplenium wilfordii Mett.	Asplenium wilfordii Mett.	1	Asplenium anogrammoides Christ ex H.L_v.	5.17764e-12	Athyrium sinense Rupr.	7.20002e-14	Chamaecyparis obtusa (Siebold et Zucc.) Endl.	1.72905e-14	Quercus glauca Thunb.	3.10627e-16
400858.jpg	Asplenium wilfordii Mett.	Asplenium wilfordii Mett.	1	Asplenium anogrammoides Christ ex H.L_v.	5.28769e-13	Deyeuxia longiseta (Hack.) Ohwi	7.81526e-14	Calamagrostis adpressiramea Ohwi	5.73297e-14	Asplenium ritoense Hayata	2.94173e-15
402360.jpg	Asplenium wilfordii Mett.	Asplenium wilfordii Mett.	0.999988	Asplenium anogrammoides Christ ex H.L_v.	1.22835e-05	Asplenium ritoense Hayata	3.81894e-09	Asplenium sarelii Hook. subsp. pekinense (Hance) Fraser-Jenk., Pangtey et Khullar	1.36178e-10	Deyeuxia longiseta (Hack.) Ohwi	2.97622e-11
TAI 001297.jpg	Asplenium wilfordii Mett.	Asplenium wilfordii Mett.	1	Cyperus haspan L. var. tuberiferus T.Koyama	2.85567e-10	Asplenium anogrammoides Christ ex H.L_v.	3.92357e-11	Crepidomanes thysanostomum (Makino) Ebihara et K.Iwats.	4.30352e-12	Cheilanthes kuhnii Milde var. brandtii (Franch. et Sav.) Tagawa	5.81941e-13
310349.jpg	Asplenium wilfordii Mett.	Asplenium wilfordii Mett.	1	Asplenium yoshinagae Makino	1.8398e-08	Crepidomanes thysanostomum (Makino) Ebihara et K.Iwats.	1.0942e-08	Asplenium ritoense Hayata	1.78491e-09	Asplenium prolongatum Hook.	6.7229e-10
1043483.JPG	Asplenium wilfordii Mett.	Asplenium wilfordii Mett.	1	Deyeuxia longiseta (Hack.) Ohwi	4.32852e-08	Asplenium ritoense Hayata	3.01547e-08	Asplenium prolongatum Hook.	2.44317e-08	Odontosoria chinensis (L.) J.Sm.	1.10008e-08
KAG123590.jpg	Asplenium wilfordii Mett.	Asplenium wilfordii Mett.	1	Asplenium ritoense Hayata	4.74013e-14	Odontosoria chinensis (L.) J.Sm.	4.97393e-15	Asplenium prolongatum Hook.	1.67638e-16	Odontosoria biflora (Kaulf.) C.Chr.	8.3511e-17
400014.jpg	Asplenium wilfordii Mett.	Asplenium wilfordii Mett.	1	Asplenium anogrammoides Christ ex H.L_v.	7.10219e-12	Cyathea lepifera (J.Sm.) Copel.	2.9683e-12	Athyrium imbricatum Christ	8.11053e-13	Deyeuxia longiseta (Hack.) Ohwi	3.28648e-14
400883.jpg	Asplenium wilfordii Mett.	Asplenium wilfordii Mett.	1	Asplenium anogrammoides Christ ex H.L_v.	5.11151e-10	Asplenium ritoense Hayata	2.81508e-11	Athyrium sinense Rupr.	5.53457e-12	Asplenium yoshinagae Makino	3.98344e-12
400864.jpg	Asplenium wilfordii Mett.	Asplenium wilfordii Mett.	1	Asplenium yoshinagae Makino	2.66416e-08	Asplenium anogrammoides Christ ex H.L_v.	1.99343e-08	Asplenium wrightii D.C.Eaton ex Hook.	1.92983e-09	Asplenium ritoense Hayata	9.40143e-11
KAG123551.jpg	Asplenium wilfordii Mett.	Asplenium wilfordii Mett.	1	Onychium japonicum (Thunb.) Kunze	7.70059e-09	Galium verum L.	1.30283e-09	Crepidomanes thysanostomum (Makino) Ebihara et K.Iwats.	5.82867e-10	Utricularia japonica Makino	3.18174e-10
1108659.JPG	Asplenium wilfordii Mett.	Asplenium wilfordii Mett.	0.844117	Asplenium anogrammoides Christ ex H.L_v.	0.086817	Asplenium ritoense Hayata	0.0676826	Cyperus amuricus Maxim.	0.000759299	Vandenboschia kalamocarpa (Hayata) Ebihara	0.000558398
418146.jpg	Asplenium wilfordii Mett.	Asplenium wilfordii Mett.	1	Asplenium anogrammoides Christ ex H.L_v.	1.13173e-07	Deyeuxia longiseta (Hack.) Ohwi	2.09468e-12	Dennstaedtia wilfordii (T.Moore) Christ	1.58569e-12	Acer tenuifolium (Koidz.) Koidz.	1.00057e-12
418147.jpg	Asplenium wilfordii Mett.	Asplenium wilfordii Mett.	1	Asplenium anogrammoides Christ ex H.L_v.	1.54641e-09	Chamaecyparis obtusa (Siebold et Zucc.) Endl.	1.8517e-10	Botrychium ternatum (Thunb.) Sw.	7.16381e-12	Asplenium ritoense Hayata	2.70049e-12
1043452.JPG	Asplenium wilfordii Mett.	Asplenium wilfordii Mett.	0.999984	Asplenium prolongatum Hook.	1.58569e-05	Asplenium ritoense Hayata	8.65028e-09	Fimbristylis autumnalis (L.) Roem. et Schult.	6.11315e-09	Haplopteris flexuosa (F_e) E.H.Crane	5.05023e-09
1016969.jpg	Asplenium wilfordii Mett.	Asplenium wilfordii Mett.	1	Asplenium ritoense Hayata	7.29143e-12	Cheilanthes kuhnii Milde var. brandtii (Franch. et Sav.) Tagawa	5.24473e-12	Cyperus haspan L. var. tuberiferus T.Koyama	2.11903e-12	Chamaecyparis obtusa (Siebold et Zucc.) Endl.	9.84881e-13
KAG123552.jpg	Asplenium wilfordii Mett.	Asplenium wilfordii Mett.	0.999999	Asplenium prolongatum Hook.	4.32302e-07	Adiantum monochlamys D.C.Eaton	6.30772e-08	Onychium japonicum (Thunb.) Kunze	5.50623e-08	Asplenium ritoense Hayata	5.21015e-10
833403.jpg	Asplenium wilfordii Mett.	Asplenium wilfordii Mett.	1	Asplenium anogrammoides Christ ex H.L_v.	4.79371e-11	Botrychium ternatum (Thunb.) Sw.	3.40107e-11	Athyrium sinense Rupr.	2.09182e-11	Deyeuxia longiseta (Hack.) Ohwi	4.27135e-12
418148.jpg	Asplenium wilfordii Mett.	Asplenium wilfordii Mett.	0.995363	Asplenium anogrammoides Christ ex H.L_v.	0.00460896	Deyeuxia longiseta (Hack.) Ohwi	2.76228e-05	Polystichum tripteron (Kunze) C.Presl	7.35237e-07	Asplenium sarelii Hook. subsp. pekinense (Hance) Fraser-Jenk., Pangtey et Khullar	5.68447e-08
400681.jpg	Asplenium wilfordii Mett.	Asplenium wilfordii Mett.	0.999987	Asplenium anogrammoides Christ ex H.L_v.	1.34753e-05	Asplenium yoshinagae Makino	5.27044e-11	Polystichum tripteron (Kunze) C.Presl	1.92178e-11	Quercus glauca Thunb.	1.49131e-11
397596_4.jpg	Asplenium wilfordii Mett.	Asplenium wilfordii Mett.	0.998832	Asplenium anogrammoides Christ ex H.L_v.	0.00116832	Ainsliaea dissecta Franch. et Sav.	5.33187e-10	Hymenophyllum riukiuense Christ	4.3148e-10	Luzula jimboi Miyabe et Kud_ subsp. atrotepala Z.Kaplan	6.20767e-11
223239.jpg	Asplenium wilfordii Mett.	Asplenium wilfordii Mett.	0.999827	Asplenium ritoense Hayata	0.000170563	Asplenium prolongatum Hook.	1.31423e-06	Asplenium yoshinagae Makino	7.21708e-07	Asplenium wrightii D.C.Eaton ex Hook.	1.11552e-07
79668.jpg	Asplenium wilfordii Mett.	Asplenium wilfordii Mett.	1	Crepidomanes thysanostomum (Makino) Ebihara et K.Iwats.	5.07588e-07	Odontosoria chinensis (L.) J.Sm.	3.24843e-08	Athyrium spinulosum (Maxim.) Milde	7.1637e-09	Chamaecyparis obtusa (Siebold et Zucc.) Endl.	1.02887e-09
411070.jpg	Asplenium wilfordii Mett.	Asplenium wilfordii Mett.	1	Deyeuxia longiseta (Hack.) Ohwi	8.68577e-11	Asplenium anogrammoides Christ ex H.L_v.	4.24991e-11	Lycoris sanguinea Maxim. var. sanguinea	5.74093e-12	Asplenium ritoense Hayata	4.53785e-12
400863.jpg	Asplenium wilfordii Mett.	Asplenium wilfordii Mett.	1	Asplenium anogrammoides Christ ex H.L_v.	5.51952e-10	Asplenium ritoense Hayata	1.0332e-11	Asplenium prolongatum Hook.	9.53488e-12	Asplenium yoshinagae Makino	3.00577e-12
248650.jpg	Asplenium wilfordii Mett.	Asplenium wilfordii Mett.	0.999999	Asplenium ritoense Hayata	7.40041e-07	Crepidomanes thysanostomum (Makino) Ebihara et K.Iwats.	4.18174e-07	Asplenium prolongatum Hook.	1.24936e-07	Chamaecyparis obtusa (Siebold et Zucc.) Endl.	1.04402e-09
273954.jpg	Asplenium wilfordii Mett.	Asplenium wilfordii Mett.	0.990024	Asplenium ritoense Hayata	0.00920527	Asplenium sarelii Hook. subsp. pekinense (Hance) Fraser-Jenk., Pangtey et Khullar	0.000405619	Asplenium yoshinagae Makino	0.000340167	Asplenium prolongatum Hook.	1.14251e-05
411459.jpg	Asplenium wilfordii Mett.	Asplenium wilfordii Mett.	1	Chamaecyparis obtusa (Siebold et Zucc.) Endl.	6.53181e-10	Asplenium ritoense Hayata	9.554e-11	Botrychium virginianum (L.) Sw.	1.5825e-11	Asplenium anogrammoides Christ ex H.L_v.	1.50018e-11
833407.jpg	Asplenium wilfordii Mett.	Asplenium wilfordii Mett.	1	Chamaecyparis obtusa (Siebold et Zucc.) Endl.	2.38808e-13	Asplenium anogrammoides Christ ex H.L_v.	4.32619e-16	Asplenium ritoense Hayata	3.24866e-16	Cyathea lepifera (J.Sm.) Copel.	1.08164e-16
927232.jpg	Asplenium wilfordii Mett.	Asplenium wilfordii Mett.	1	Chamaecyparis obtusa (Siebold et Zucc.) Endl.	3.51555e-12	Asplenium anogrammoides Christ ex H.L_v.	8.55901e-15	Onoclea sensibilis L. var. interrupta Maxim.	1.11539e-15	Asplenium yoshinagae Makino	8.73847e-16
413560.jpg	Asplenium wilfordii Mett.	Asplenium wilfordii Mett.	0.999986	Asplenium anogrammoides Christ ex H.L_v.	1.14305e-05	Deyeuxia longiseta (Hack.) Ohwi	2.59247e-06	Asplenium prolongatum Hook.	6.90083e-09	Asplenium ritoense Hayata	2.49446e-09
833408.jpg	Asplenium wilfordii Mett.	Asplenium wilfordii Mett.	1	Asplenium anogrammoides Christ ex H.L_v.	4.9418e-07	Chamaecyparis obtusa (Siebold et Zucc.) Endl.	2.59794e-09	Quercus glauca Thunb.	3.79235e-11	Asplenium ritoense Hayata	1.17587e-11
100189.jpg	Asplenium wilfordii Mett.	Asplenium wilfordii Mett.	0.999992	Asplenium ritoense Hayata	7.59732e-06	Asplenium anogrammoides Christ ex H.L_v.	7.73404e-08	Asplenium yoshinagae Makino	9.30211e-09	Asplenium prolongatum Hook.	2.94058e-09
400875.jpg	Asplenium wilfordii Mett.	Asplenium wilfordii Mett.	1	Asplenium anogrammoides Christ ex H.L_v.	3.34576e-10	Deyeuxia longiseta (Hack.) Ohwi	3.23062e-11	Asplenium yoshinagae Makino	5.55095e-12	Calamagrostis arundinacea (L.) Roth subsp. brachytricha (Steud.) Tzvelev	2.04254e-12
400684.jpg	Asplenium wilfordii Mett.	Asplenium wilfordii Mett.	0.999999	Asplenium anogrammoides Christ ex H.L_v.	1.1822e-06	Quercus glauca Thunb.	4.46738e-10	Lycoris sanguinea Maxim. var. sanguinea	2.37437e-10	Ainsliaea uniflora Sch.Bip.	1.82307e-10
405775.jpg	Asplenium wilfordii Mett.	Asplenium wilfordii Mett.	0.999808	Asplenium yoshinagae Makino	0.000129619	Asplenium ritoense Hayata	2.77098e-05	Asplenium anogrammoides Christ ex H.L_v.	1.25098e-05	Lindsaea chienii Ching	1.08609e-05
927233.jpg	Asplenium wilfordii Mett.	Asplenium wilfordii Mett.	0.998021	Asplenium ritoense Hayata	0.00179704	Asplenium prolongatum Hook.	0.000180573	Asplenium anogrammoides Christ ex H.L_v.	7.31068e-07	Asplenium sarelii Hook. subsp. pekinense (Hance) Fraser-Jenk., Pangtey et Khullar	5.54769e-07
773745.jpg	Asplenium wilfordii Mett.	Asplenium wilfordii Mett.	0.999999	Asplenium ritoense Hayata	6.85504e-07	Asplenium prolongatum Hook.	8.118e-09	Asplenium anogrammoides Christ ex H.L_v.	4.22687e-11	Asplenium yoshinagae Makino	3.90677e-11
KAG065538.jpg	Cyperus nipponicus Franch. et Sav. var. nipponicus	Cyperus compressus L.	0.996209	Cyperus cyperinus (Vahl) J.V.Suringar	0.00303457	Cyperus nipponicus Franch. et Sav. var. nipponicus	0.000742104	Carex fibrillosa Franch. et Sav.	7.44617e-06	Cyperus polystachyos Rottb.	6.13113e-06
FKSE93503.jpg	Cyperus nipponicus Franch. et Sav. var. nipponicus	Cyperus nipponicus Franch. et Sav. var. nipponicus	0.95863	Carex discoidea Boott var. discoidea	0.0134251	Carex leucochlora Bunge var. candolleana (H.L_v. et Vaniot) Katsuy.	0.0128769	Carex fibrillosa Franch. et Sav.	0.0115489	Carex mitrata Franch. var. aristata Ohwi	0.00188844
C2063757.jpg	Cyperus nipponicus Franch. et Sav. var. nipponicus	Cyperus nipponicus Franch. et Sav. var. nipponicus	1	Cyperus compressus L.	2.05456e-10	Cyperus leptocarpus (F.Muell.) Bauters	1.85859e-10	Cyperus polystachyos Rottb.	8.31223e-11	Cyperus amuricus Maxim.	7.57306e-11
C2063764.jpg	Cyperus nipponicus Franch. et Sav. var. nipponicus	Cyperus nipponicus Franch. et Sav. var. nipponicus	1	Clematis tosaensis Makino	5.01213e-09	Carex rugata Ohwi	3.10555e-09	Chrysosplenium japonicum (Maxim.) Makino	3.09698e-09	Cerastium glomeratum Thuill.	3.0477e-09
FKSE4886.jpg	Cyperus nipponicus Franch. et Sav. var. nipponicus	Cyperus nipponicus Franch. et Sav. var. nipponicus	1	Cyperus compressus L.	5.17343e-10	Cyperus polystachyos Rottb.	3.57184e-12	Cyperus brevifolius (Rottb.) Hassk. var. leiolepis (Franch. et Sav.) T.Koyama	3.79207e-13	Cyperus amuricus Maxim.	1.4441e-13
C2063782.jpg	Cyperus nipponicus Franch. et Sav. var. nipponicus	Cyperus nipponicus Franch. et Sav. var. nipponicus	1	Cyperus brevifolius (Rottb.) Hassk. var. brevifolius	4.08416e-07	Lespedeza homoloba Nakai	2.71663e-08	Cyperus polystachyos Rottb.	1.85265e-08	Carex pumila Thunb.	1.48645e-08
FKSE65419.jpg	Cyperus nipponicus Franch. et Sav. var. nipponicus	Cyperus nipponicus Franch. et Sav. var. nipponicus	0.600656	Carex fibrillosa Franch. et Sav.	0.399182	Carex rugata Ohwi	0.000128617	Juncus prismatocarpus R.Br. subsp. leschenaultii (J.Gay ex Laharpe) Kirschner	1.02633e-05	Cyperus amuricus Maxim.	6.83349e-06
951414.jpg	Cyperus nipponicus Franch. et Sav. var. nipponicus	Cyperus nipponicus Franch. et Sav. var. nipponicus	0.918292	Cyperus compressus L.	0.0794286	Cyperus polystachyos Rottb.	0.00226268	Carex grallatoria Maxim. var. grallatoria	3.66245e-06	Cuscuta campestris Yuncker	3.42276e-06
00023352.jpg	Cyperus nipponicus Franch. et Sav. var. nipponicus	Cyperus nipponicus Franch. et Sav. var. nipponicus	0.99739	Cyperus leptocarpus (F.Muell.) Bauters	0.00245186	Hydrocotyle maritima Honda	7.972e-05	Bulbostylis barbata (Rottb.) Kunth	4.00777e-05	Fimbristylis littoralis Gaudich.	8.26923e-06
FKSE4887.jpg	Cyperus nipponicus Franch. et Sav. var. nipponicus	Cyperus nipponicus Franch. et Sav. var. nipponicus	0.999998	Cyperus compressus L.	1.57703e-06	Cyperus polystachyos Rottb.	1.09015e-09	Cyperus amuricus Maxim.	4.07375e-11	Cyperus difformis L.	6.50296e-12
00023362.jpg	Cyperus nipponicus Franch. et Sav. var. nipponicus	Cyperus nipponicus Franch. et Sav. var. nipponicus	0.999999	Fimbristylis littoralis Gaudich.	3.46396e-07	Juncus prismatocarpus R.Br. subsp. leschenaultii (J.Gay ex Laharpe) Kirschner	3.32199e-07	Cyperus leptocarpus (F.Muell.) Bauters	2.05056e-07	Juncus wallichianus Laharpe	3.71671e-08
C2063814.jpg	Cyperus nipponicus Franch. et Sav. var. nipponicus	Cyperus nipponicus Franch. et Sav. var. nipponicus	0.999967	Cyperus brevifolius (Rottb.) Hassk. var. leiolepis (Franch. et Sav.) T.Koyama	2.35114e-05	Cyperus polystachyos Rottb.	9.2275e-06	Cyperus leptocarpus (F.Muell.) Bauters	1.81349e-07	Cyperus difformis L.	4.24895e-08
C2063808.jpg	Cyperus nipponicus Franch. et Sav. var. nipponicus	Cyperus nipponicus Franch. et Sav. var. nipponicus	0.999999	Cyperus sanguinolentus Vahl	4.26437e-07	Cyperus polystachyos Rottb.	1.88767e-07	Clematis tosaensis Makino	1.56293e-07	Carex scabrifolia Steud.	3.30768e-08
00012317.jpg	Cyperus nipponicus Franch. et Sav. var. nipponicus	Cyperus nipponicus Franch. et Sav. var. nipponicus	1	Carex fibrillosa Franch. et Sav.	6.39581e-10	Cyperus compressus L.	1.81849e-10	Carex pumila Thunb.	1.04079e-10	Cyperus leptocarpus (F.Muell.) Bauters	7.7875e-12
0773-2375.jpg	Cyperus nipponicus Franch. et Sav. var. nipponicus	Cyperus nipponicus Franch. et Sav. var. nipponicus	0.999209	Cyperus compressus L.	0.000790241	Carex fibrillosa Franch. et Sav.	2.48196e-07	Cyperus difformis L.	2.20519e-07	Cyperus cyperinus (Vahl) J.V.Suringar	2.93901e-08
C2063806.jpg	Cyperus nipponicus Franch. et Sav. var. nipponicus	Cyperus nipponicus Franch. et Sav. var. nipponicus	0.999987	Cyperus polystachyos Rottb.	1.22713e-05	Cyperus orthostachyus Franch. et Sav.	3.9034e-07	Cyperus difformis L.	1.48014e-07	Fimbristylis velata R.Br.	8.05893e-08
0771-2372.jpg	Cyperus nipponicus Franch. et Sav. var. nipponicus	Cyperus nipponicus Franch. et Sav. var. nipponicus	0.99989	Cyperus compressus L.	9.16582e-05	Cyperus flavidus Retz.	1.67531e-05	Cyperus flaccidus R.Br.	1.14595e-06	Juncus tenuis Willd.	3.66348e-07
00010926.jpg	Cyperus nipponicus Franch. et Sav. var. nipponicus	Cyperus nipponicus Franch. et Sav. var. nipponicus	1	Cyperus compressus L.	2.02038e-07	Cyperus difformis L.	1.1091e-08	Cyperus flaccidus R.Br.	1.76119e-09	Carex fibrillosa Franch. et Sav.	4.10046e-10
C2063766.jpg	Cyperus nipponicus Franch. et Sav. var. nipponicus	Cyperus nipponicus Franch. et Sav. var. nipponicus	0.999997	Cyperus flavidus Retz.	3.08749e-06	Cyperus microiria Steud.	8.24142e-08	Cyperus eragrostis Lam.	8.26367e-10	Cyperus amuricus Maxim.	2.92302e-10
C2063807.jpg	Cyperus nipponicus Franch. et Sav. var. nipponicus	Cyperus nipponicus Franch. et Sav. var. nipponicus	1	Cyperus difformis L.	8.94434e-08	Cyperus sanguinolentus Vahl	2.57488e-08	Cyperus polystachyos Rottb.	8.93257e-09	Cyperus brevifolius (Rottb.) Hassk. var. leiolepis (Franch. et Sav.) T.Koyama	3.9844e-10
FKSE53625.jpg	Cyperus nipponicus Franch. et Sav. var. nipponicus	Cyperus nipponicus Franch. et Sav. var. nipponicus	0.999492	Cyperus compressus L.	0.000506947	Galinsoga quadriradiata Ruiz et Pav.	3.32466e-07	Cyperus polystachyos Rottb.	3.11741e-07	Cyperus amuricus Maxim.	5.80881e-08
FKSE4889.jpg	Cyperus nipponicus Franch. et Sav. var. nipponicus	Cyperus nipponicus Franch. et Sav. var. nipponicus	0.999999	Cyperus brevifolius (Rottb.) Hassk. var. leiolepis (Franch. et Sav.) T.Koyama	5.28933e-07	Cyperus compressus L.	1.42959e-07	Cyperus sanguinolentus Vahl	1.10855e-08	Cyperus polystachyos Rottb.	2.94256e-09
FKSE4878.jpg	Cyperus nipponicus Franch. et Sav. var. nipponicus	Cyperus nipponicus Franch. et Sav. var. nipponicus	1	Cyperus brevifolius (Rottb.) Hassk. var. leiolepis (Franch. et Sav.) T.Koyama	7.42986e-13	Cyperus flaccidus R.Br.	1.87387e-13	Cyperus amuricus Maxim.	6.2899e-14	Cyperus difformis L.	6.17084e-14
C2063819.jpg	Cyperus nipponicus Franch. et Sav. var. nipponicus	Cyperus eragrostis Lam.	0.830715	Cyperus cyperoides (L.) Kuntze	0.125405	Cyperus nipponicus Franch. et Sav. var. nipponicus	0.0438752	Carex pumila Thunb.	4.03782e-06	Cyperus microiria Steud.	4.95298e-07
FKSE65417.jpg	Cyperus nipponicus Franch. et Sav. var. nipponicus	Cyperus nipponicus Franch. et Sav. var. nipponicus	1	Cyperus sanguinolentus Vahl	2.3126e-08	Cyperus compressus L.	3.57188e-09	Cyperus difformis L.	5.67801e-10	Cyperus polystachyos Rottb.	2.73661e-10
00023356.jpg	Cyperus nipponicus Franch. et Sav. var. nipponicus	Cyperus nipponicus Franch. et Sav. var. nipponicus	0.998985	Cyperus leptocarpus (F.Muell.) Bauters	0.000807472	Eriocaulon sieboldianum Siebold et Zucc. ex Steud.	0.000129661	Fimbristylis littoralis Gaudich.	5.05229e-05	Fimbristylis dichotoma (L.) Vahl var. tentsuki T.Koyama	1.5192e-05
C2063761.jpg	Cyperus nipponicus Franch. et Sav. var. nipponicus	Cyperus nipponicus Franch. et Sav. var. nipponicus	1	Cyperus eragrostis Lam.	2.2969e-07	Cyperus sanguinolentus Vahl	7.25413e-10	Cyperus difformis L.	4.0343e-10	Cyperus polystachyos Rottb.	1.99142e-10
JPG073967.JPG	Aucuba japonica Thunb. var. japonica	Aucuba japonica Thunb. var. japonica	1	Daphniphyllum macropodum Miq. subsp. humile (Maxim. ex Franch. et Sav.) Hurus.	6.47636e-12	Quercus glauca Thunb.	4.34619e-14	Quercus aliena Blume	3.59021e-14	Sesamum indicum L.	3.15975e-14
00036920.jpg	Aucuba japonica Thunb. var. japonica	Aucuba japonica Thunb. var. japonica	0.99999	Saururus chinensis (Lour.) Baill.	3.30957e-06	Ehretia acuminata R.Br. var. obovata (Lindl.) I.M.Johnst.	2.755e-06	Miricacalia makinoana (Yatabe) Kitam.	1.81986e-06	Magnolia obovata Thunb.	8.06117e-07
JPG073601.JPG	Aucuba japonica Thunb. var. japonica	Aucuba japonica Thunb. var. japonica	1	Gardneria multiflora Makino	1.71846e-08	Pieris japonica (Thunb.) D.Don ex G.Don subsp. japonica	1.3216e-08	Aucuba japonica Thunb. var. borealis Miyabe et Kud_	1.23791e-09	Veronicastrum japonicum (Nakai) T.Yamaz. var. japonicum	1.10272e-10
JPG073965.JPG	Aucuba japonica Thunb. var. japonica	Aucuba japonica Thunb. var. japonica	1	Daphniphyllum macropodum Miq. subsp. humile (Maxim. ex Franch. et Sav.) Hurus.	1.27623e-11	Aucuba japonica Thunb. var. borealis Miyabe et Kud_	9.14665e-13	Ilex chinensis Sims	8.85591e-13	Ilex pedunculosa Miq.	1.83712e-13
JPG066835.JPG	Aucuba japonica Thunb. var. japonica	Aucuba japonica Thunb. var. japonica	1	Aucuba japonica Thunb. var. borealis Miyabe et Kud_	6.58104e-08	Ilex pedunculosa Miq.	1.98586e-10	Sarcandra glabra (Thunb.) Nakai	5.02836e-12	Ilex chinensis Sims	1.17947e-12
JPG073483.JPG	Aucuba japonica Thunb. var. japonica	Aucuba japonica Thunb. var. japonica	1	Daphniphyllum macropodum Miq. subsp. humile (Maxim. ex Franch. et Sav.) Hurus.	2.80874e-09	Aucuba japonica Thunb. var. borealis Miyabe et Kud_	9.15923e-10	Clethra barbinervis Siebold et Zucc.	1.20634e-11	Eleutherococcus spinosus (L.f.) S.Y.Hu var. spinosus	1.51355e-13
JPG066845.JPG	Aucuba japonica Thunb. var. japonica	Aucuba japonica Thunb. var. japonica	1	Aucuba japonica Thunb. var. borealis Miyabe et Kud_	6.00494e-08	Sarcandra glabra (Thunb.) Nakai	3.20436e-10	Ilex chinensis Sims	1.18405e-12	Quercus salicina Blume	1.12461e-12
JPG073721.JPG	Aucuba japonica Thunb. var. japonica	Aucuba japonica Thunb. var. japonica	1	Aucuba japonica Thunb. var. borealis Miyabe et Kud_	1.37862e-12	Gardneria multiflora Makino	3.76293e-13	Ardisia japonica (Thunb.) Blume	4.30891e-14	Ilex chinensis Sims	4.83901e-15
JPG073953.JPG	Aucuba japonica Thunb. var. japonica	Aucuba japonica Thunb. var. japonica	1	Aucuba japonica Thunb. var. borealis Miyabe et Kud_	1.71523e-11	Quercus serrata Murray	3.43499e-12	Maesa japonica (Thunb.) Moritzi et Zoll.	2.80864e-12	Cornus kousa Buerger ex Hance subsp. kousa	5.80425e-14
JPG066889.JPG	Aucuba japonica Thunb. var. japonica	Aucuba japonica Thunb. var. japonica	1	Aucuba japonica Thunb. var. borealis Miyabe et Kud_	1.41882e-08	Sarcandra glabra (Thunb.) Nakai	1.8861e-10	Quercus serrata Murray	4.57749e-11	Ilex chinensis Sims	4.30037e-11
JPG073887.JPG	Aucuba japonica Thunb. var. japonica	Aucuba japonica Thunb. var. japonica	1	Aucuba japonica Thunb. var. borealis Miyabe et Kud_	2.62897e-10	Veronicastrum japonicum (Nakai) T.Yamaz. var. japonicum	4.42221e-11	Scrophularia kakudensis Franch.	2.95018e-11	Cornus macrophylla Wall.	1.8889e-11
JPG073883.JPG	Aucuba japonica Thunb. var. japonica	Aucuba japonica Thunb. var. japonica	0.999998	Gardneria multiflora Makino	2.06857e-06	Aucuba japonica Thunb. var. borealis Miyabe et Kud_	4.32952e-09	Sesamum indicum L.	1.06717e-09	Ilex chinensis Sims	2.01064e-10
JPG073495.JPG	Aucuba japonica Thunb. var. japonica	Aucuba japonica Thunb. var. japonica	1	Scrophularia kakudensis Franch.	5.13134e-11	Potamogeton fryeri A.Benn.	6.23924e-12	Syneilesis palmata (Thunb.) Maxim.	3.68771e-12	Veronicastrum japonicum (Nakai) T.Yamaz. var. japonicum	1.16231e-12
JPG073705.JPG	Aucuba japonica Thunb. var. japonica	Aucuba japonica Thunb. var. japonica	1	Aucuba japonica Thunb. var. borealis Miyabe et Kud_	1.20204e-13	Cornus macrophylla Wall.	2.29026e-15	Ilex pedunculosa Miq.	1.14708e-15	Clethra barbinervis Siebold et Zucc.	7.3226e-17
JPG073661.JPG	Aucuba japonica Thunb. var. japonica	Aucuba japonica Thunb. var. japonica	0.996263	Cornus macrophylla Wall.	0.00362662	Eleutherococcus spinosus (L.f.) S.Y.Hu var. spinosus	5.40102e-05	Scrophularia kakudensis Franch.	4.30533e-05	Clethra barbinervis Siebold et Zucc.	7.24689e-06
JPG066861.JPG	Aucuba japonica Thunb. var. japonica	Aucuba japonica Thunb. var. japonica	0.999995	synonym	3.25726e-06	Cornus macrophylla Wall.	1.5503e-06	Miricacalia makinoana (Yatabe) Kitam.	2.21261e-07	Daphniphyllum macropodum Miq. subsp. humile (Maxim. ex Franch. et Sav.) Hurus.	6.09726e-08
JPG073977.JPG	Aucuba japonica Thunb. var. japonica	Aucuba japonica Thunb. var. japonica	1	Osmanthus heterophyllus (G.Don) P.S.Green	2.36598e-08	Ilex pedunculosa Miq.	2.35956e-08	Aucuba japonica Thunb. var. borealis Miyabe et Kud_	2.27067e-08	Ilex chinensis Sims	2.94171e-09
JPG073851.JPG	Aucuba japonica Thunb. var. japonica	Aucuba japonica Thunb. var. japonica	1	Clethra barbinervis Siebold et Zucc.	1.14763e-09	Aucuba japonica Thunb. var. borealis Miyabe et Kud_	1.27912e-10	Ilex chinensis Sims	3.1734e-11	Quercus serrata Murray	1.06907e-11
JPG073951.JPG	Aucuba japonica Thunb. var. japonica	Aucuba japonica Thunb. var. japonica	1	Aucuba japonica Thunb. var. borealis Miyabe et Kud_	2.2182e-13	Scrophularia kakudensis Franch.	1.28441e-14	Acer tataricum L. subsp. aidzuense (Franch.) P.C.de Jong	3.77332e-17	Scrophularia duplicatoserrata (Miq.) Makino	8.45715e-18
JPG066865.JPG	Aucuba japonica Thunb. var. japonica	Aucuba japonica Thunb. var. japonica	1	Aucuba japonica Thunb. var. borealis Miyabe et Kud_	2.67914e-07	Ilex pedunculosa Miq.	5.18953e-11	Gardneria multiflora Makino	8.25408e-13	Vaccinium bracteatum Thunb.	5.31395e-13
JPG073591.JPG	Aucuba japonica Thunb. var. japonica	Aucuba japonica Thunb. var. japonica	1	Ilex pedunculosa Miq.	5.33606e-08	Cornus macrophylla Wall.	5.05634e-08	Cornus kousa Buerger ex Hance subsp. kousa	5.68504e-10	Aucuba japonica Thunb. var. borealis Miyabe et Kud_	1.37186e-10
JPG066853.JPG	Aucuba japonica Thunb. var. japonica	Aucuba japonica Thunb. var. japonica	1	Ilex pedunculosa Miq.	3.08184e-07	Quercus serrata Murray	7.69177e-09	Aucuba japonica Thunb. var. borealis Miyabe et Kud_	3.87728e-09	Miricacalia makinoana (Yatabe) Kitam.	3.15666e-09
JPG073659.JPG	Aucuba japonica Thunb. var. japonica	Aucuba japonica Thunb. var. japonica	1	Gardneria multiflora Makino	1.82153e-07	Daphniphyllum macropodum Miq. subsp. humile (Maxim. ex Franch. et Sav.) Hurus.	3.28391e-10	Scrophularia kakudensis Franch.	2.06618e-11	Myrsine seguinii H.L_v.	1.79839e-11
FKSE85857.jpg	Aucuba japonica Thunb. var. japonica	Aucuba japonica Thunb. var. japonica	0.856825	Frangula crenata (Siebold et Zucc.) Miq.	0.07353	Kadsura japonica (L.) Dunal	0.0347165	Magnolia salicifolia (Siebld et Zucc.) Maxim.	0.0215574	Aucuba japonica Thunb. var. borealis Miyabe et Kud_	0.00585383
JPG073645.JPG	Aucuba japonica Thunb. var. japonica	Aucuba japonica Thunb. var. japonica	1	Cornus macrophylla Wall.	8.97833e-10	Gardneria multiflora Makino	2.91306e-11	Scrophularia kakudensis Franch.	1.57707e-11	Ilex chinensis Sims	1.8266e-12
1241580.JPG	Aucuba japonica Thunb. var. japonica	Aucuba japonica Thunb. var. japonica	0.58099	Aucuba japonica Thunb. var. borealis Miyabe et Kud_	0.418913	Tarenna kotoensis (Hayata) Kaneh. et Sasaki var. gyokushinkwa (Ohwi) Masam.	7.0008e-05	Turpinia ternata Nakai	1.63757e-05	Quercus salicina Blume	1.026e-05
JPG073509.JPG	Aucuba japonica Thunb. var. japonica	Aucuba japonica Thunb. var. japonica	1	Cornus macrophylla Wall.	9.09797e-12	Gardneria multiflora Makino	1.10128e-12	Aucuba japonica Thunb. var. borealis Miyabe et Kud_	5.60787e-14	Japonicalia delphiniifolia (Siebold et Zucc.) C.Ren et Q.E.Yang	3.62346e-15
JPG073623.JPG	Aucuba japonica Thunb. var. japonica	Aucuba japonica Thunb. var. japonica	1	Ilex pedunculosa Miq.	1.52537e-12	Sarcandra glabra (Thunb.) Nakai	1.2248e-12	Quercus serrata Murray	9.11391e-13	Aucuba japonica Thunb. var. borealis Miyabe et Kud_	7.68016e-13
JPG073759.JPG	Aucuba japonica Thunb. var. japonica	Aucuba japonica Thunb. var. japonica	1	Aucuba japonica Thunb. var. borealis Miyabe et Kud_	7.37859e-12	Ilex chinensis Sims	1.4949e-13	Veronicastrum japonicum (Nakai) T.Yamaz. var. japonicum	9.15907e-14	Sarcandra glabra (Thunb.) Nakai	2.37757e-14
JPG073829.JPG	Aucuba japonica Thunb. var. japonica	Aucuba japonica Thunb. var. japonica	1	Ilex chinensis Sims	3.62758e-10	Cornus macrophylla Wall.	3.06545e-11	Sagittaria trifolia L.	6.65829e-14	Sesamum indicum L.	2.41146e-14
JPG066775.JPG	Aucuba japonica Thunb. var. japonica	Aucuba japonica Thunb. var. japonica	0.999999	Ardisia japonica (Thunb.) Blume	5.78393e-07	Daphne kiusiana Miq.	6.3758e-08	Aucuba japonica Thunb. var. borealis Miyabe et Kud_	4.1944e-08	Daphniphyllum macropodum Miq. subsp. humile (Maxim. ex Franch. et Sav.) Hurus.	3.47988e-08
JPG066759.JPG	Aucuba japonica Thunb. var. japonica	Aucuba japonica Thunb. var. japonica	1	Ilex chinensis Sims	3.57982e-07	Gardneria multiflora Makino	7.75633e-10	Myrsine seguinii H.L_v.	4.36541e-10	Daphniphyllum macropodum Miq. subsp. humile (Maxim. ex Franch. et Sav.) Hurus.	1.90802e-10
JPG073757.JPG	Aucuba japonica Thunb. var. japonica	Aucuba japonica Thunb. var. japonica	1	Trichosanthes multiloba Miq.	8.67761e-10	Calystegia pubescens Lindl. f. major (Makino) Yonek.	4.11234e-13	Syneilesis palmata (Thunb.) Maxim.	3.88137e-13	Japonicalia delphiniifolia (Siebold et Zucc.) C.Ren et Q.E.Yang	3.7832e-13
JPG073451.JPG	Aucuba japonica Thunb. var. japonica	Aucuba japonica Thunb. var. japonica	1	Aucuba japonica Thunb. var. borealis Miyabe et Kud_	5.43967e-13	Osmanthus heterophyllus (G.Don) P.S.Green	1.38247e-13	Quercus serrata Murray	9.4598e-14	Viburnum wrightii Miq. var. wrightii	6.81666e-14
JPG066801.JPG	Aucuba japonica Thunb. var. japonica	Aucuba japonica Thunb. var. japonica	0.996014	Quercus crispula Blume var. crispula	0.00329682	Osmanthus heterophyllus (G.Don) P.S.Green	0.000656592	Trichosanthes multiloba Miq.	1.70414e-05	Pieris japonica (Thunb.) D.Don ex G.Don subsp. japonica	7.65017e-06
JPG066829.JPG	Aucuba japonica Thunb. var. japonica	Aucuba japonica Thunb. var. japonica	0.999998	Sarcandra glabra (Thunb.) Nakai	1.63642e-06	Aucuba japonica Thunb. var. borealis Miyabe et Kud_	6.00089e-09	Ardisia crenata Sims	1.28657e-09	Helicia cochinchinensis Lour.	9.89488e-10
JPG073813.JPG	Aucuba japonica Thunb. var. japonica	Aucuba japonica Thunb. var. japonica	1	Aucuba japonica Thunb. var. borealis Miyabe et Kud_	4.11764e-13	Ardisia japonica (Thunb.) Blume	6.93569e-14	Kadsura japonica (L.) Dunal	3.04136e-14	Sarcandra glabra (Thunb.) Nakai	2.02213e-14
00035330.jpg	Aucuba japonica Thunb. var. japonica	Aucuba japonica Thunb. var. japonica	0.999996	Aucuba japonica Thunb. var. borealis Miyabe et Kud_	1.55311e-06	Daphniphyllum macropodum Miq. subsp. macropodum	8.59297e-07	Daphniphyllum macropodum Miq. subsp. humile (Maxim. ex Franch. et Sav.) Hurus.	7.64625e-07	Diospyros japonica Siebold et Zucc.	5.04323e-07
FKSE97421.jpg	Aucuba japonica Thunb. var. japonica	Aucuba japonica Thunb. var. japonica	0.999998	Aucuba japonica Thunb. var. borealis Miyabe et Kud_	1.54122e-06	Scrophularia kakudensis Franch.	6.52113e-11	Cornus macrophylla Wall.	3.5622e-12	Sambucus chinensis Lindl.	3.4783e-12
JPG073777.JPG	Aucuba japonica Thunb. var. japonica	Aucuba japonica Thunb. var. japonica	1	Ilex chinensis Sims	4.57293e-11	Daphniphyllum macropodum Miq. subsp. humile (Maxim. ex Franch. et Sav.) Hurus.	4.40426e-11	Cornus macrophylla Wall.	2.19662e-11	Clethra barbinervis Siebold et Zucc.	5.31762e-12
FKSE62775.jpg	Aucuba japonica Thunb. var. japonica	Aucuba japonica Thunb. var. japonica	1	Alnus japonica (Thunb.) Steud.	5.86826e-10	Aucuba japonica Thunb. var. borealis Miyabe et Kud_	2.65563e-10	Quercus glauca Thunb.	1.32106e-10	Acer tataricum L. subsp. aidzuense (Franch.) P.C.de Jong	1.01557e-11
JPG073831.JPG	Aucuba japonica Thunb. var. japonica	Aucuba japonica Thunb. var. japonica	1	Scrophularia kakudensis Franch.	2.53126e-14	Aucuba japonica Thunb. var. borealis Miyabe et Kud_	5.50114e-16	Cornus macrophylla Wall.	1.94537e-16	Sarcandra glabra (Thunb.) Nakai	5.30727e-17
JPG073561.JPG	Aucuba japonica Thunb. var. japonica	Aucuba japonica Thunb. var. japonica	1	Osmanthus heterophyllus (G.Don) P.S.Green	2.34139e-12	Aucuba japonica Thunb. var. borealis Miyabe et Kud_	1.49564e-12	Cornus kousa Buerger ex Hance subsp. kousa	7.19151e-13	Sesamum indicum L.	1.7319e-13
JPG073873.JPG	Aucuba japonica Thunb. var. japonica	Aucuba japonica Thunb. var. japonica	1	Gardneria multiflora Makino	5.29512e-08	Aucuba japonica Thunb. var. borealis Miyabe et Kud_	1.63678e-10	Ilex chinensis Sims	8.00523e-11	Sesamum indicum L.	4.85659e-11
JPG073801.JPG	Aucuba japonica Thunb. var. japonica	Aucuba japonica Thunb. var. japonica	1	Scrophularia kakudensis Franch.	1.66618e-10	Cornus macrophylla Wall.	5.34641e-11	Tarenna kotoensis (Hayata) Kaneh. et Sasaki var. gyokushinkwa (Ohwi) Masam.	3.74096e-12	Ilex chinensis Sims	2.92998e-12
FKSE4656.jpg	Aucuba japonica Thunb. var. japonica	Aucuba japonica Thunb. var. japonica	0.999997	Aucuba japonica Thunb. var. borealis Miyabe et Kud_	3.02143e-06	Scrophularia kakudensis Franch.	9.0909e-11	Sambucus chinensis Lindl.	4.3372e-11	Daphniphyllum macropodum Miq. subsp. macropodum	1.56814e-12
JPG073717.JPG	Aucuba japonica Thunb. var. japonica	Aucuba japonica Thunb. var. japonica	1	Aucuba japonica Thunb. var. borealis Miyabe et Kud_	8.59984e-11	Sarcandra glabra (Thunb.) Nakai	6.41874e-12	Quercus serrata Murray	6.76129e-13	Quercus glauca Thunb.	8.5854e-14
JPG066859.JPG	Aucuba japonica Thunb. var. japonica	Aucuba japonica Thunb. var. japonica	1	Aucuba japonica Thunb. var. borealis Miyabe et Kud_	2.61532e-08	Ilex pedunculosa Miq.	1.14419e-08	Acer japonicum Thunb.	6.76283e-09	Clethra barbinervis Siebold et Zucc.	2.78878e-09
KAG010665.jpg	Aucuba japonica Thunb. var. japonica	Aucuba japonica Thunb. var. japonica	0.999995	Sarcandra glabra (Thunb.) Nakai	2.50079e-06	Aucuba japonica Thunb. var. borealis Miyabe et Kud_	2.00305e-06	Magnolia salicifolia (Siebld et Zucc.) Maxim.	8.45825e-08	Litsea cubeba (Lour.) Pers.	2.80742e-08
JPG073621.JPG	Aucuba japonica Thunb. var. japonica	Aucuba japonica Thunb. var. japonica	1	Cornus macrophylla Wall.	6.43688e-09	Scrophularia kakudensis Franch.	6.40875e-10	synonym	5.00027e-10	Sesamum indicum L.	1.21189e-10
JPG073727.JPG	Aucuba japonica Thunb. var. japonica	Aucuba japonica Thunb. var. japonica	1	Cornus macrophylla Wall.	2.3571e-08	Calystegia pubescens Lindl. f. major (Makino) Yonek.	8.54018e-09	Cornus kousa Buerger ex Hance subsp. kousa	5.95766e-11	Trapa japonica Flerow	1.8744e-11
JPG066831.JPG	Aucuba japonica Thunb. var. japonica	Aucuba japonica Thunb. var. japonica	0.999999	Aucuba japonica Thunb. var. borealis Miyabe et Kud_	9.38415e-07	Daphniphyllum macropodum Miq. subsp. humile (Maxim. ex Franch. et Sav.) Hurus.	1.35516e-08	Alnus japonica (Thunb.) Steud.	2.98407e-09	Ilex rotunda Thunb.	1.77929e-09
JPG073611.JPG	Aucuba japonica Thunb. var. japonica	Aucuba japonica Thunb. var. japonica	1	Cornus macrophylla Wall.	1.1377e-08	Gardneria multiflora Makino	1.0522e-09	Scrophularia kakudensis Franch.	4.80727e-10	Sambucus chinensis Lindl.	5.97266e-13
JPG073755.JPG	Aucuba japonica Thunb. var. japonica	Aucuba japonica Thunb. var. japonica	1	Ilex chinensis Sims	7.64847e-11	Gardneria multiflora Makino	2.40877e-12	Scrophularia kakudensis Franch.	1.18404e-12	Quercus serrata Murray	9.14832e-13
JPG066837.JPG	Aucuba japonica Thunb. var. japonica	Aucuba japonica Thunb. var. japonica	0.999905	Ilex chinensis Sims	8.804e-05	Gardneria multiflora Makino	5.97615e-06	Alnus japonica (Thunb.) Steud.	7.56817e-07	Ohwia caudata (Thunb.) H.Ohashi	2.13833e-07
JPG066749.JPG	Aucuba japonica Thunb. var. japonica	Aucuba japonica Thunb. var. japonica	1	Aucuba japonica Thunb. var. borealis Miyabe et Kud_	8.16752e-09	Ilex chinensis Sims	7.49248e-09	Pieris japonica (Thunb.) D.Don ex G.Don subsp. japonica	8.21696e-10	Daphniphyllum macropodum Miq. subsp. humile (Maxim. ex Franch. et Sav.) Hurus.	4.1174e-10
KAG010660.jpg	Aucuba japonica Thunb. var. japonica	Aucuba japonica Thunb. var. japonica	0.999998	Sarcandra glabra (Thunb.) Nakai	1.43715e-06	Aucuba japonica Thunb. var. borealis Miyabe et Kud_	2.43244e-07	Neolitsea sericea (Blume) Koidz.	2.95179e-10	Quercus glauca Thunb.	1.07964e-10
JPG073587.JPG	Aucuba japonica Thunb. var. japonica	Aucuba japonica Thunb. var. japonica	1	Aucuba japonica Thunb. var. borealis Miyabe et Kud_	2.78678e-08	Sesamum indicum L.	1.75954e-11	Daphniphyllum macropodum Miq. subsp. humile (Maxim. ex Franch. et Sav.) Hurus.	8.41255e-12	Ilex chinensis Sims	3.98167e-12
JPG073825.JPG	Aucuba japonica Thunb. var. japonica	Aucuba japonica Thunb. var. japonica	1	Aucuba japonica Thunb. var. borealis Miyabe et Kud_	6.03553e-10	Ilex chinensis Sims	1.77292e-10	Sarcandra glabra (Thunb.) Nakai	9.06154e-11	Ardisia japonica (Thunb.) Blume	1.21685e-11
JPG073635.JPG	Aucuba japonica Thunb. var. japonica	Aucuba japonica Thunb. var. japonica	1	Gardneria multiflora Makino	3.01995e-09	Cornus macrophylla Wall.	2.2034e-09	synonym	3.64752e-10	Aucuba japonica Thunb. var. borealis Miyabe et Kud_	1.05395e-10
JPG073765.JPG	Aucuba japonica Thunb. var. japonica	Aucuba japonica Thunb. var. japonica	1	Syneilesis palmata (Thunb.) Maxim.	1.05773e-13	Aucuba japonica Thunb. var. borealis Miyabe et Kud_	5.44552e-15	Sarcandra glabra (Thunb.) Nakai	1.61435e-15	Myrsine seguinii H.L_v.	1.94257e-17
JPG073435.JPG	Aucuba japonica Thunb. var. japonica	Aucuba japonica Thunb. var. japonica	0.999842	Acer ukurunduense Trautv. et C.A.Mey.	7.46816e-05	Osmanthus heterophyllus (G.Don) P.S.Green	3.198e-05	Viburnum dilatatum Thunb.	2.54546e-05	Parasenecio farfarifolius (Siebold et Zucc.) H.Koyama var. farfarifolius	1.21055e-05
JPG073807.JPG	Aucuba japonica Thunb. var. japonica	Aucuba japonica Thunb. var. japonica	1	Scrophularia kakudensis Franch.	2.26751e-11	Gardneria multiflora Makino	4.15062e-13	Aucuba japonica Thunb. var. borealis Miyabe et Kud_	4.73715e-14	Solanum maximowiczii Koidz.	8.84442e-15
JPG073687.JPG	Aucuba japonica Thunb. var. japonica	Aucuba japonica Thunb. var. japonica	1	Gardneria multiflora Makino	8.77945e-09	Scrophularia kakudensis Franch.	8.13781e-09	Aucuba japonica Thunb. var. borealis Miyabe et Kud_	1.27414e-11	Myrsine seguinii H.L_v.	6.21329e-12
FKSE14527.jpg	Aucuba japonica Thunb. var. japonica	Aucuba japonica Thunb. var. japonica	0.98636	Aucuba japonica Thunb. var. borealis Miyabe et Kud_	0.0121167	Trochodendron aralioides Siebold et Zucc.	0.00113988	Ficus erecta Thunb. var. erecta	0.00024864	Illicium anisatum L.	0.000106159
00035309.jpg	Aucuba japonica Thunb. var. japonica	Aucuba japonica Thunb. var. japonica	0.990113	Deutzia crenata Siebold et Zucc.	0.00926938	Cirsium tonense Nakai var. tonense	0.000188943	Eleutherococcus spinosus (L.f.) S.Y.Hu var. spinosus	0.000131452	Polystichum x anceps Sa.Kurata	7.67725e-05
FKSE39087.jpg	Aucuba japonica Thunb. var. japonica	Aucuba japonica Thunb. var. borealis Miyabe et Kud_	0.564829	Aucuba japonica Thunb. var. japonica	0.435171	Sarcandra glabra (Thunb.) Nakai	9.90605e-09	Bolbitis heteroclita (C.Presl) Ching	2.52088e-09	Veronicastrum japonicum (Nakai) T.Yamaz. var. japonicum	1.01457e-09
00028906.jpg	Aucuba japonica Thunb. var. japonica	Aucuba japonica Thunb. var. japonica	1	Daphniphyllum macropodum Miq. subsp. macropodum	5.15569e-07	Aucuba japonica Thunb. var. borealis Miyabe et Kud_	1.01499e-08	Ficus erecta Thunb. var. erecta	3.81329e-10	Daphniphyllum macropodum Miq. subsp. humile (Maxim. ex Franch. et Sav.) Hurus.	5.60855e-11
00013823.jpg	Aucuba japonica Thunb. var. japonica	Aucuba japonica Thunb. var. japonica	1	Aucuba japonica Thunb. var. borealis Miyabe et Kud_	3.10499e-08	Alnus japonica (Thunb.) Steud.	2.91385e-09	Sarcandra glabra (Thunb.) Nakai	2.04835e-09	Cornus macrophylla Wall.	8.1282e-10
JPG073573.JPG	Aucuba japonica Thunb. var. japonica	Aucuba japonica Thunb. var. japonica	1	Scrophularia kakudensis Franch.	7.54191e-08	Eleutherococcus spinosus (L.f.) S.Y.Hu var. spinosus	7.2257e-08	Aralia cordata Thunb.	1.72837e-08	Syneilesis palmata (Thunb.) Maxim.	7.70716e-09
JPG073789.JPG	Aucuba japonica Thunb. var. japonica	Aucuba japonica Thunb. var. japonica	1	Ilex chinensis Sims	5.82037e-09	Aucuba japonica Thunb. var. borealis Miyabe et Kud_	9.43578e-12	Ilex pedunculosa Miq.	8.40696e-12	Sarcandra glabra (Thunb.) Nakai	7.53055e-13
JPG073703.JPG	Aucuba japonica Thunb. var. japonica	Aucuba japonica Thunb. var. japonica	1	Aucuba japonica Thunb. var. borealis Miyabe et Kud_	3.14618e-11	Ilex chinensis Sims	1.02596e-11	Daphniphyllum macropodum Miq. subsp. humile (Maxim. ex Franch. et Sav.) Hurus.	1.90173e-12	Gardneria multiflora Makino	1.6947e-12
JPG066839.JPG	Aucuba japonica Thunb. var. japonica	Aucuba japonica Thunb. var. japonica	1	Aucuba japonica Thunb. var. borealis Miyabe et Kud_	5.19094e-08	Quercus serrata Murray	7.57689e-11	Quercus glauca Thunb.	4.89229e-11	Bolbitis heteroclita (C.Presl) Ching	1.0822e-11
JPG073695.JPG	Aucuba japonica Thunb. var. japonica	Aucuba japonica Thunb. var. japonica	1	Gardneria multiflora Makino	9.46269e-10	Aucuba japonica Thunb. var. borealis Miyabe et Kud_	7.70502e-12	Daphniphyllum macropodum Miq. subsp. humile (Maxim. ex Franch. et Sav.) Hurus.	5.23312e-12	Cornus macrophylla Wall.	3.30435e-13
FKSE39085.jpg	Aucuba japonica Thunb. var. japonica	Aucuba japonica Thunb. var. japonica	0.996045	Aucuba japonica Thunb. var. borealis Miyabe et Kud_	0.00395457	Quercus serrata Murray	1.94574e-10	Quercus crispula Blume var. horikawae H.Ohba	6.64544e-11	Sarcandra glabra (Thunb.) Nakai	5.01944e-11
JPG073909.JPG	Aucuba japonica Thunb. var. japonica	Aucuba japonica Thunb. var. japonica	0.999999	Ardisia japonica (Thunb.) Blume	5.89002e-07	Cornus macrophylla Wall.	4.31068e-07	Epigaea asiatica Maxim.	9.1154e-08	Pyrola japonica Klenze ex Alef.	4.61196e-08
JPG073707.JPG	Aucuba japonica Thunb. var. japonica	Aucuba japonica Thunb. var. japonica	1	Cornus macrophylla Wall.	5.13072e-09	Aucuba japonica Thunb. var. borealis Miyabe et Kud_	7.49297e-15	Sambucus chinensis Lindl.	8.29133e-16	Scrophularia kakudensis Franch.	4.05813e-16
JPG073913.JPG	Aucuba japonica Thunb. var. japonica	Aucuba japonica Thunb. var. japonica	1	Zanthoxylum ailanthoides Siebold et Zucc. var. ailanthoides	1.31264e-10	Syneilesis palmata (Thunb.) Maxim.	1.89716e-11	Mallotus japonicus (L.f.) M_ll.Arg.	1.36535e-12	Veronicastrum japonicum (Nakai) T.Yamaz. var. japonicum	1.31338e-12
KAG010659.jpg	Aucuba japonica Thunb. var. japonica	Aucuba japonica Thunb. var. japonica	0.971595	Aucuba japonica Thunb. var. borealis Miyabe et Kud_	0.0284051	Diospyros japonica Siebold et Zucc.	1.31068e-07	Acer rufinerve Siebold et Zucc.	4.15166e-08	Cornus macrophylla Wall.	1.16765e-08
JPG066755.JPG	Aucuba japonica Thunb. var. japonica	Aucuba japonica Thunb. var. japonica	1	Aucuba japonica Thunb. var. borealis Miyabe et Kud_	7.1484e-08	Veronicastrum japonicum (Nakai) T.Yamaz. var. japonicum	3.07865e-10	Clethra barbinervis Siebold et Zucc.	2.20151e-10	Trapa japonica Flerow	9.8248e-11
JPG073833.JPG	Aucuba japonica Thunb. var. japonica	Aucuba japonica Thunb. var. japonica	1	Sarcandra glabra (Thunb.) Nakai	1.27562e-12	Aucuba japonica Thunb. var. borealis Miyabe et Kud_	4.52524e-16	Sesamum indicum L.	1.77796e-16	Ardisia japonica (Thunb.) Blume	9.21724e-17
KAG010669.jpg	Aucuba japonica Thunb. var. japonica	Aucuba japonica Thunb. var. japonica	0.977013	Viburnum urceolatum Siebold et Zucc.	0.0229831	Aucuba japonica Thunb. var. borealis Miyabe et Kud_	2.97355e-06	Magnolia salicifolia (Siebld et Zucc.) Maxim.	5.10713e-07	Tarenna subsessilis (A.Gray) T.It_	2.34151e-07
JPG066761.JPG	Aucuba japonica Thunb. var. japonica	Aucuba japonica Thunb. var. japonica	1	Cornus macrophylla Wall.	6.60482e-09	Scrophularia kakudensis Franch.	1.91664e-09	Gardneria multiflora Makino	1.15599e-09	Daphniphyllum macropodum Miq. subsp. humile (Maxim. ex Franch. et Sav.) Hurus.	8.31745e-10
JPG073901.JPG	Aucuba japonica Thunb. var. japonica	Aucuba japonica Thunb. var. japonica	1	Gardneria multiflora Makino	1.33614e-07	Ilex chinensis Sims	1.15742e-07	Osmanthus heterophyllus (G.Don) P.S.Green	1.387e-08	Daphniphyllum macropodum Miq. subsp. humile (Maxim. ex Franch. et Sav.) Hurus.	3.57443e-09
JPG073497.JPG	Aucuba japonica Thunb. var. japonica	Aucuba japonica Thunb. var. japonica	1	Ilex chinensis Sims	4.24074e-12	Cornus macrophylla Wall.	2.85977e-12	Aucuba japonica Thunb. var. borealis Miyabe et Kud_	1.03574e-12	Ilex pedunculosa Miq.	7.80661e-13
JPG073943.JPG	Aucuba japonica Thunb. var. japonica	Aucuba japonica Thunb. var. japonica	1	Aucuba japonica Thunb. var. borealis Miyabe et Kud_	6.54071e-11	Veronicastrum japonicum (Nakai) T.Yamaz. var. japonicum	2.28105e-12	Scrophularia kakudensis Franch.	2.19527e-12	Daphniphyllum macropodum Miq. subsp. humile (Maxim. ex Franch. et Sav.) Hurus.	8.95363e-13
JPG073939.JPG	Aucuba japonica Thunb. var. japonica	Aucuba japonica Thunb. var. japonica	0.999994	Kadsura japonica (L.) Dunal	3.45089e-06	Scrophularia kakudensis Franch.	1.21124e-06	Ilex pedunculosa Miq.	6.22857e-07	synonym	2.86676e-07
00041143.jpg	Aucuba japonica Thunb. var. japonica	Aucuba japonica Thunb. var. japonica	0.999998	Alnus japonica (Thunb.) Steud.	1.97291e-06	Diospyros japonica Siebold et Zucc.	3.4957e-07	Aucuba japonica Thunb. var. borealis Miyabe et Kud_	1.9789e-08	Pyrus pyrifolia (Burm.f.) Nakai var. culta (Makino) Nakai	1.41794e-09
JPG073627.JPG	Aucuba japonica Thunb. var. japonica	Aucuba japonica Thunb. var. japonica	0.999999	Cornus macrophylla Wall.	5.20666e-07	Ilex pedunculosa Miq.	2.58084e-07	Aucuba japonica Thunb. var. borealis Miyabe et Kud_	7.18977e-08	Osmanthus heterophyllus (G.Don) P.S.Green	1.40041e-09
JPG073905.JPG	Aucuba japonica Thunb. var. japonica	Aucuba japonica Thunb. var. japonica	1	Ilex chinensis Sims	3.46728e-08	Aucuba japonica Thunb. var. borealis Miyabe et Kud_	2.03313e-12	Cirsium yoshinoi Nakai	7.34336e-13	Gardneria multiflora Makino	6.72396e-13
JPG066751.JPG	Aucuba japonica Thunb. var. japonica	Aucuba japonica Thunb. var. japonica	1	Scrophularia kakudensis Franch.	1.86684e-10	Aucuba japonica Thunb. var. borealis Miyabe et Kud_	1.79521e-10	Daphniphyllum macropodum Miq. subsp. humile (Maxim. ex Franch. et Sav.) Hurus.	1.12923e-11	Sesamum indicum L.	2.55736e-13
KAG017044.jpg	Juncus papillosus Franch. et Sav.	Juncus papillosus Franch. et Sav.	1	Juncus wallichianus Laharpe	1.15716e-09	Fimbristylis dichotoma (L.) Vahl var. tentsuki T.Koyama	6.69782e-10	Bischofia javanica Blume	3.77815e-10	Mosla dianthera (Buch.-Ham. ex Roxb.) Maxim.	1.63349e-10
00009649.jpg	Juncus papillosus Franch. et Sav.	Juncus papillosus Franch. et Sav.	1	Juncus wallichianus Laharpe	4.48208e-07	Fimbristylis autumnalis (L.) Roem. et Schult.	8.05397e-09	Juncus prismatocarpus R.Br. subsp. leschenaultii (J.Gay ex Laharpe) Kirschner	1.23878e-09	Eleocharis congesta D.Don var. japonica (Miq.) T.Koyama	3.73145e-11
KAG017055.jpg	Juncus papillosus Franch. et Sav.	Juncus papillosus Franch. et Sav.	1	Asplenium wilfordii Mett.	9.82555e-09	Avenella flexuosa (L.) Drejer	2.87257e-10	Alisma canaliculatum A.Braun et C.D.Bouch_	6.474e-11	Juncus prismatocarpus R.Br. subsp. leschenaultii (J.Gay ex Laharpe) Kirschner	5.98122e-11
FKSE18395.jpg	Juncus papillosus Franch. et Sav.	Juncus papillosus Franch. et Sav.	1	Juncus wallichianus Laharpe	2.3788e-10	Juncus prismatocarpus R.Br. subsp. leschenaultii (J.Gay ex Laharpe) Kirschner	6.12454e-11	Cyperus haspan L. var. tuberiferus T.Koyama	2.19057e-12	Acystopteris japonica (Luerss.) Nakai	2.83004e-13
TRPM-P-880-0013-004.jpg	Juncus papillosus Franch. et Sav.	Juncus papillosus Franch. et Sav.	0.999953	Juncus wallichianus Laharpe	4.67699e-05	Juncus prismatocarpus R.Br. subsp. leschenaultii (J.Gay ex Laharpe) Kirschner	4.54174e-07	Cyperus haspan L. var. tuberiferus T.Koyama	1.04241e-09	Acystopteris japonica (Luerss.) Nakai	1.17335e-10
FKSE40173.jpg	Juncus papillosus Franch. et Sav.	Juncus papillosus Franch. et Sav.	0.999513	Juncus prismatocarpus R.Br. subsp. leschenaultii (J.Gay ex Laharpe) Kirschner	0.000487333	Juncus wallichianus Laharpe	1.13078e-07	Carex rugata Ohwi	1.22828e-09	Chamaele decumbens (Thunb.) Makino	1.69529e-10
FKSE121157.jpg	Juncus papillosus Franch. et Sav.	Juncus papillosus Franch. et Sav.	0.95811	Cryptotaenia canadensis (L.) DC. subsp. japonica (Hassk.) Hand.-Mazz.	0.0153709	Cyperus haspan L. var. tuberiferus T.Koyama	0.00861833	Moliniopsis japonica (Hack.) Hayata	0.00690406	Panicum bisulcatum Thunb.	0.00559457
KAG017046.jpg	Juncus papillosus Franch. et Sav.	Juncus papillosus Franch. et Sav.	0.999986	Fimbristylis autumnalis (L.) Roem. et Schult.	1.43173e-05	Fimbristylis velata R.Br.	4.56104e-08	Juncus prismatocarpus R.Br. subsp. leschenaultii (J.Gay ex Laharpe) Kirschner	2.74173e-08	Alisma canaliculatum A.Braun et C.D.Bouch_	6.39147e-09
00021405.jpg	Juncus papillosus Franch. et Sav.	Juncus papillosus Franch. et Sav.	1	Fimbristylis autumnalis (L.) Roem. et Schult.	6.36411e-08	Cyperus haspan L. var. tuberiferus T.Koyama	3.30485e-08	Juncus wallichianus Laharpe	5.60345e-09	Juncus prismatocarpus R.Br. subsp. leschenaultii (J.Gay ex Laharpe) Kirschner	1.66384e-09
FKSE11073.jpg	Juncus papillosus Franch. et Sav.	Juncus papillosus Franch. et Sav.	0.986971	Juncus prismatocarpus R.Br. subsp. leschenaultii (J.Gay ex Laharpe) Kirschner	0.00706561	Cyperus flaccidus R.Br.	0.00349908	Fimbristylis velata R.Br.	0.00224854	Chamaele decumbens (Thunb.) Makino	8.50395e-05
KAG083432.jpg	Juncus papillosus Franch. et Sav.	Juncus papillosus Franch. et Sav.	0.935779	Juncus tenuis Willd.	0.064178	Juncus wallichianus Laharpe	3.68729e-05	Carex leucochlora Bunge var. leucochlora	4.52088e-06	Fimbristylis diphylloides Makino	8.37777e-07
FKSE36447.jpg	Juncus papillosus Franch. et Sav.	Rhynchospora alba (L.) Vahl	0.771698	Juncus papillosus Franch. et Sav.	0.220005	Carex omiana Franch. et Sav. var. monticola Ohwi	0.00476206	Scheuchzeria palustris L.	0.00224992	Carex omiana Franch. et Sav. var. omiana	0.00065416
00009647.jpg	Juncus papillosus Franch. et Sav.	Juncus papillosus Franch. et Sav.	1	Eleocharis congesta D.Don var. japonica (Miq.) T.Koyama	1.15569e-09	Miscanthus sinensis Andersson	8.28834e-11	Fimbristylis autumnalis (L.) Roem. et Schult.	7.12113e-11	Cyperus flaccidus R.Br.	4.51856e-11
FKSE36266.jpg	Juncus papillosus Franch. et Sav.	Juncus papillosus Franch. et Sav.	1	Cardamine dentipetala Matsum.	2.66317e-07	Cyperus flaccidus R.Br.	7.69148e-08	Thelypteris japonica (Baker) Ching	5.75249e-08	Asplenium ritoense Hayata	4.74183e-08
FKSE18463.jpg	Juncus papillosus Franch. et Sav.	Juncus papillosus Franch. et Sav.	0.678342	Rodgersia podophylla A.Gray	0.320031	Juncus wallichianus Laharpe	0.001361	Astilbe odontophylla Miq.	9.44946e-05	Scirpus wichurae Boeck. f. concolor (Maxim.) Ohwi	8.05825e-05
KAG086229.jpg	Carex leucochlora Bunge var. leucochlora	Carex leucochlora Bunge var. leucochlora	0.979021	Carex rhizopoda Maxim.	0.0110608	Carex tristachya Thunb. var. pocilliformis (Boott) K_k.	0.0042267	Carex leucochlora Bunge var. candolleana (H.L_v. et Vaniot) Katsuy.	0.00383735	Carex leucochlora Bunge var. gracillima (Akiyama) Katsuy.	0.00118896
C2055337.jpg	Carex leucochlora Bunge var. leucochlora	Carex leucochlora Bunge var. leucochlora	1	Carex fibrillosa Franch. et Sav.	9.83602e-10	Poa annua L.	3.57648e-10	Carex discoidea Boott var. discoidea	2.53919e-10	Carex parciflora Boott var. macroglossa (Franch. et Sav.) Ohwi	2.80524e-11
KAG063841.jpg	Carex leucochlora Bunge var. leucochlora	Carex leucochlora Bunge var. leucochlora	0.999999	Carex discoidea Boott var. discoidea	7.52361e-07	Carex fibrillosa Franch. et Sav.	2.89116e-07	Carex leucochlora Bunge var. candolleana (H.L_v. et Vaniot) Katsuy.	1.12062e-09	Carex rugata Ohwi	7.94551e-10
C2055521.jpg	Carex leucochlora Bunge var. leucochlora	Carex leucochlora Bunge var. leucochlora	1	Carex lanceolata Boott	3.91693e-11	Carex mitrata Franch. var. aristata Ohwi	4.80339e-12	Potentilla fragarioides L. var. major Maxim.	9.13373e-13	Carex omiana Franch. et Sav. var. omiana	2.27366e-13
C2055586.jpg	Carex leucochlora Bunge var. leucochlora	Carex leucochlora Bunge var. leucochlora	1	Carex lanceolata Boott	4.75494e-07	Carex oxyandra (Franch. et Sav.) Kud_	7.759e-09	Cyrtomium falcatum (L.f.) C.Presl subsp. falcatum	6.31093e-10	Cornus macrophylla Wall.	2.77303e-10
C2055492.jpg	Carex leucochlora Bunge var. leucochlora	Carex leucochlora Bunge var. leucochlora	1	Carex discoidea Boott var. discoidea	2.66704e-12	Carex mitrata Franch. var. mitrata	7.32143e-13	Carex leucochlora Bunge var. candolleana (H.L_v. et Vaniot) Katsuy.	3.59824e-13	Carex mitrata Franch. var. aristata Ohwi	1.42449e-13
C2055233.jpg	Carex leucochlora Bunge var. leucochlora	Carex leucochlora Bunge var. leucochlora	1	Juncus prismatocarpus R.Br. subsp. leschenaultii (J.Gay ex Laharpe) Kirschner	1.2597e-09	Carex mitrata Franch. var. aristata Ohwi	1.84061e-10	Carex omiana Franch. et Sav. var. omiana	5.07663e-11	Carex lanceolata Boott	2.92123e-11
C2055451.jpg	Carex leucochlora Bunge var. leucochlora	Carex leucochlora Bunge var. leucochlora	1	Carex discoidea Boott var. discoidea	6.30871e-09	Carex fibrillosa Franch. et Sav.	2.76867e-09	Carex mitrata Franch. var. aristata Ohwi	5.11446e-10	Carex leucochlora Bunge var. candolleana (H.L_v. et Vaniot) Katsuy.	2.06642e-12
C2055513.jpg	Carex leucochlora Bunge var. leucochlora	Carex leucochlora Bunge var. leucochlora	0.959409	Carex nervata Franch. et Sav.	0.0405763	Carex arenicola F.Schmidt	7.52418e-06	Carex oxyandra (Franch. et Sav.) Kud_	6.37902e-06	Carex curvicollis Franch. et Sav.	7.56848e-07
C2055490.jpg	Carex leucochlora Bunge var. leucochlora	Carex leucochlora Bunge var. leucochlora	1	Carex mitrata Franch. var. aristata Ohwi	1.46621e-14	Carex discoidea Boott var. discoidea	3.95929e-15	Poa annua L.	1.51453e-16	Carex parciflora Boott var. macroglossa (Franch. et Sav.) Ohwi	5.45269e-17
C2055441.jpg	Carex leucochlora Bunge var. leucochlora	Carex leucochlora Bunge var. leucochlora	1	Carex parciflora Boott var. macroglossa (Franch. et Sav.) Ohwi	3.72309e-12	Carex discoidea Boott var. discoidea	7.76133e-13	Carex filipes Franch. et Sav. var. filipes	3.87475e-13	Carex curvicollis Franch. et Sav.	1.52765e-13
969437.jpg	Carex leucochlora Bunge var. leucochlora	Carex leucochlora Bunge var. leucochlora	0.937216	Poa annua L.	0.0608507	Poa crassinervis Honda	0.00119046	Carex tristachya Thunb. var. pocilliformis (Boott) K_k.	0.000341241	Cyperus compressus L.	0.000114227
C2055333.jpg	Carex leucochlora Bunge var. leucochlora	Carex leucochlora Bunge var. leucochlora	1	Carex leucochlora Bunge var. gracillima (Akiyama) Katsuy.	3.85278e-10	Carex discoidea Boott var. discoidea	4.97675e-11	Poa annua L.	4.85246e-11	Carex mitrata Franch. var. aristata Ohwi	2.04687e-11
3322-1841.jpg	Carex leucochlora Bunge var. leucochlora	Carex leucochlora Bunge var. leucochlora	0.999979	Carex leucochlora Bunge var. candolleana (H.L_v. et Vaniot) Katsuy.	9.98572e-06	Carex mitrata Franch. var. aristata Ohwi	9.76414e-06	Carex mitrata Franch. var. mitrata	7.60027e-07	Carex rugata Ohwi	6.11284e-07
C2055262.jpg	Carex leucochlora Bunge var. leucochlora	Carex leucochlora Bunge var. leucochlora	1	Carex omiana Franch. et Sav. var. omiana	4.48327e-08	Carex lanceolata Boott	6.64948e-09	Carex mitrata Franch. var. aristata Ohwi	7.5385e-12	Schizocodon soldanelloides Siebold et Zucc. var. soldanelloides	6.61979e-12
C2055317.jpg	Carex leucochlora Bunge var. leucochlora	Carex leucochlora Bunge var. leucochlora	1	Carex lanceolata Boott	2.59764e-10	Carex japonica Thunb.	7.5649e-11	Carex nervata Franch. et Sav.	5.95087e-11	Carex oxyandra (Franch. et Sav.) Kud_	5.89364e-11
C2055585.jpg	Carex leucochlora Bunge var. leucochlora	Carex lanceolata Boott	0.501799	Carex leucochlora Bunge var. leucochlora	0.498189	Carex oxyandra (Franch. et Sav.) Kud_	1.1447e-05	Carex omiana Franch. et Sav. var. omiana	9.87446e-08	Cuscuta japonica Choisy	5.44273e-08
C2055196.jpg	Carex leucochlora Bunge var. leucochlora	Carex leucochlora Bunge var. leucochlora	1	Carex mitrata Franch. var. aristata Ohwi	4.06463e-12	Carex oxyandra (Franch. et Sav.) Kud_	9.12629e-14	Carex curvicollis Franch. et Sav.	5.86323e-14	Carex discoidea Boott var. discoidea	2.47047e-14
C2055296.jpg	Carex leucochlora Bunge var. leucochlora	Carex leucochlora Bunge var. leucochlora	1	Carex daisenensis Nakai	1.90954e-10	Carex mitrata Franch. var. aristata Ohwi	4.53332e-12	Carex fibrillosa Franch. et Sav.	2.81315e-13	Carex mollicula Boott	1.4706e-13
C2055456.jpg	Carex leucochlora Bunge var. leucochlora	Carex leucochlora Bunge var. leucochlora	1	Carex discoidea Boott var. discoidea	8.80758e-08	Carex mitrata Franch. var. aristata Ohwi	2.21897e-09	Carex lanceolata Boott	5.31387e-10	Cyperus nipponicus Franch. et Sav. var. nipponicus	1.45173e-11
KAG052674.jpg	Carex leucochlora Bunge var. leucochlora	Carex leucochlora Bunge var. leucochlora	0.999999	Carex fibrillosa Franch. et Sav.	9.76863e-07	Carex curvicollis Franch. et Sav.	7.85872e-08	Carex discoidea Boott var. discoidea	3.06955e-09	Ixeris japonica (Burm.f.) Nakai	4.0462e-11
00041097.jpg	Carex leucochlora Bunge var. leucochlora	Carex leucochlora Bunge var. leucochlora	0.741289	Carex mitrata Franch. var. aristata Ohwi	0.199394	Carex daisenensis Nakai	0.0439013	Carex mitrata Franch. var. mitrata	0.00489897	Carex leucochlora Bunge var. candolleana (H.L_v. et Vaniot) Katsuy.	0.00425276
C2055204.jpg	Carex leucochlora Bunge var. leucochlora	Carex leucochlora Bunge var. leucochlora	1	Poa annua L.	7.76891e-10	Carex daisenensis Nakai	6.92516e-11	Carex mitrata Franch. var. aristata Ohwi	3.2988e-11	Poa crassinervis Honda	3.29225e-11
00041095.jpg	Carex leucochlora Bunge var. leucochlora	Carex leucochlora Bunge var. leucochlora	0.942703	Carex tristachya Thunb. var. pocilliformis (Boott) K_k.	0.0282375	Carex daisenensis Nakai	0.0240905	Carex tristachya Thunb.	0.00470465	Carex mitrata Franch. var. aristata Ohwi	0.000102034
726693.jpg	Carex leucochlora Bunge var. leucochlora	Carex leucochlora Bunge var. leucochlora	0.999996	Carex leucochlora Bunge var. gracillima (Akiyama) Katsuy.	2.5917e-06	Carex mitrata Franch. var. mitrata	1.05466e-06	Carex discoidea Boott var. discoidea	4.3939e-08	Carex fibrillosa Franch. et Sav.	3.69184e-08
KAG052673.jpg	Carex leucochlora Bunge var. leucochlora	Carex leucochlora Bunge var. leucochlora	1	Carex leucochlora Bunge var. gracillima (Akiyama) Katsuy.	1.85104e-08	Carex discoidea Boott var. discoidea	1.00347e-08	Juncus wallichianus Laharpe	7.20353e-09	Juncus tenuis Willd.	5.07871e-09
C2055470.jpg	Carex leucochlora Bunge var. leucochlora	Carex leucochlora Bunge var. leucochlora	1	Carex fibrillosa Franch. et Sav.	7.37114e-11	Carex discoidea Boott var. discoidea	1.92063e-13	Carex mitrata Franch. var. aristata Ohwi	7.49857e-14	Carex wahuensis C.A.Mey. var. bongardii (Boott) Franch. et Sav.	3.47609e-14
C2055240.jpg	Carex leucochlora Bunge var. leucochlora	Carex leucochlora Bunge var. leucochlora	1	Carex lanceolata Boott	1.101e-08	Carex mitrata Franch. var. aristata Ohwi	7.25117e-09	Carex wahuensis C.A.Mey. var. bongardii (Boott) Franch. et Sav.	1.68224e-09	Carex parciflora Boott var. macroglossa (Franch. et Sav.) Ohwi	1.44161e-09
FKSE20855.jpg	Carex leucochlora Bunge var. leucochlora	Carex leucochlora Bunge var. leucochlora	0.999974	Carex leucochlora Bunge var. gracillima (Akiyama) Katsuy.	1.68172e-05	Carex fibrillosa Franch. et Sav.	8.32122e-06	Carex discoidea Boott var. discoidea	3.93607e-07	Carex curvicollis Franch. et Sav.	3.59046e-07
C2055311.jpg	Carex leucochlora Bunge var. leucochlora	Carex leucochlora Bunge var. leucochlora	1	Carex lanceolata Boott	1.31721e-13	Carex ligulata Nees	6.60612e-15	Carex oxyandra (Franch. et Sav.) Kud_	1.90741e-15	Carex lenta D.Don var. lenta	5.07033e-16
C2055374.jpg	Carex leucochlora Bunge var. leucochlora	Carex leucochlora Bunge var. leucochlora	1	Carex lanceolata Boott	3.14833e-08	Carex mitrata Franch. var. aristata Ohwi	2.17166e-09	Viola ovato-oblonga (Miq.) Makino	9.84845e-11	Viola obtusa Makino	6.61393e-11
C2055425.jpg	Carex leucochlora Bunge var. leucochlora	Carex leucochlora Bunge var. leucochlora	0.999999	Carex lanceolata Boott	7.49511e-07	Carex duvaliana Franch. et Sav.	2.95367e-11	Carex leucochlora Bunge var. gracillima (Akiyama) Katsuy.	2.57868e-11	Carex mitrata Franch. var. mitrata	1.72571e-11
C2055703.jpg	Carex leucochlora Bunge var. leucochlora	Carex leucochlora Bunge var. leucochlora	0.999421	Carex daisenensis Nakai	0.000508305	Carex sociata Boott	4.14062e-05	Carex mitrata Franch. var. aristata Ohwi	2.22208e-05	Carex parciflora Boott var. macroglossa (Franch. et Sav.) Ohwi	3.00051e-06
C2055303.jpg	Carex leucochlora Bunge var. leucochlora	Carex leucochlora Bunge var. leucochlora	1	Carex nervata Franch. et Sav.	5.0655e-09	Carex mitrata Franch. var. aristata Ohwi	1.60311e-11	Carex fibrillosa Franch. et Sav.	1.01342e-11	Carex oxyandra (Franch. et Sav.) Kud_	4.6026e-12
C2055386.jpg	Carex leucochlora Bunge var. leucochlora	Carex leucochlora Bunge var. leucochlora	1	Eragrostis aquatica Honda	7.85762e-11	Carex curvicollis Franch. et Sav.	4.25962e-11	Cuscuta japonica Choisy	3.18273e-11	Carex lanceolata Boott	3.09362e-11
KAG063829.jpg	Carex leucochlora Bunge var. leucochlora	Carex leucochlora Bunge var. leucochlora	0.985543	Carex mitrata Franch. var. mitrata	0.0143691	Carex mitrata Franch. var. aristata Ohwi	4.55915e-05	Carex discoidea Boott var. discoidea	3.65988e-05	Carex rugata Ohwi	4.63369e-06
KAG084002.jpg	Carex leucochlora Bunge var. leucochlora	Carex leucochlora Bunge var. leucochlora	0.999325	Carex tristachya Thunb. var. pocilliformis (Boott) K_k.	0.000310687	Carex leucochlora Bunge var. candolleana (H.L_v. et Vaniot) Katsuy.	0.000122074	Avena fatua L.	0.000121642	Carex mitrata Franch. var. mitrata	7.04546e-05
C2055438.jpg	Carex leucochlora Bunge var. leucochlora	Carex leucochlora Bunge var. leucochlora	1	Carex wahuensis C.A.Mey. var. bongardii (Boott) Franch. et Sav.	2.53366e-12	Carex mitrata Franch. var. aristata Ohwi	9.33937e-13	Bulbostylis barbata (Rottb.) Kunth	9.77404e-14	Carex discoidea Boott var. discoidea	6.06405e-14
C2055512.jpg	Carex leucochlora Bunge var. leucochlora	Carex leucochlora Bunge var. leucochlora	0.637789	Carex lanceolata Boott	0.361812	Cuscuta campestris Yuncker	0.000314606	Poa hisauchii Honda	6.09932e-05	Carex oxyandra (Franch. et Sav.) Kud_	1.73794e-05
00025099.jpg	Carex leucochlora Bunge var. leucochlora	Carex leucochlora Bunge var. leucochlora	0.999242	Carex leucochlora Bunge var. candolleana (H.L_v. et Vaniot) Katsuy.	0.00075602	Carex mitrata Franch. var. aristata Ohwi	1.85286e-06	Carex fibrillosa Franch. et Sav.	5.29931e-08	Carex leucochlora Bunge var. gracillima (Akiyama) Katsuy.	7.21817e-09
C2055276.jpg	Carex leucochlora Bunge var. leucochlora	Carex leucochlora Bunge var. leucochlora	1	Carex wahuensis C.A.Mey. var. bongardii (Boott) Franch. et Sav.	6.46562e-11	Carex mitrata Franch. var. aristata Ohwi	6.41264e-11	Carex lanceolata Boott	5.97359e-11	Carex mitrata Franch. var. mitrata	2.32715e-11
C2055338.jpg	Carex leucochlora Bunge var. leucochlora	Carex leucochlora Bunge var. leucochlora	1	Carex lanceolata Boott	9.06838e-08	Carex leucochlora Bunge var. gracillima (Akiyama) Katsuy.	4.39441e-09	Carex mitrata Franch. var. aristata Ohwi	1.85768e-09	Carex discoidea Boott var. discoidea	1.44444e-11
C2055520.jpg	Carex leucochlora Bunge var. leucochlora	Carex leucochlora Bunge var. leucochlora	1	Carex omiana Franch. et Sav. var. omiana	3.76539e-13	Carex nervata Franch. et Sav.	4.54852e-14	Carex tristachya Thunb.	2.73225e-14	Carex mitrata Franch. var. aristata Ohwi	6.08473e-15
C2055546.jpg	Carex leucochlora Bunge var. leucochlora	Carex leucochlora Bunge var. leucochlora	1	Carex sachalinensis F.Schmidt var. alterniflora (Franch.) Ohwi	2.36452e-07	Carex omiana Franch. et Sav. var. omiana	1.18472e-09	Carex lanceolata Boott	7.94612e-10	Carex ligulata Nees	9.00252e-11
C2055362.jpg	Carex leucochlora Bunge var. leucochlora	Carex leucochlora Bunge var. leucochlora	1	Carex sachalinensis F.Schmidt var. alterniflora (Franch.) Ohwi	9.38706e-11	Carex kiotensis Franch. et Sav.	3.1224e-11	Carex rhizopoda Maxim.	2.5853e-11	Pseudoraphis sordida (Thwaites) S.M.Phillips et S.L.Chen	1.38898e-11
C2055241.jpg	Carex leucochlora Bunge var. leucochlora	Carex leucochlora Bunge var. leucochlora	1	Carex fibrillosa Franch. et Sav.	1.22383e-11	Carex discoidea Boott var. discoidea	1.18473e-11	Carex mitrata Franch. var. aristata Ohwi	9.88931e-14	Carex sachalinensis F.Schmidt var. alterniflora (Franch.) Ohwi	7.55059e-14
C2055187.jpg	Carex leucochlora Bunge var. leucochlora	Carex leucochlora Bunge var. leucochlora	1	Carex parciflora Boott var. macroglossa (Franch. et Sav.) Ohwi	1.35871e-10	Poa annua L.	1.36691e-12	Carex mitrata Franch. var. aristata Ohwi	6.17642e-13	Carex sachalinensis F.Schmidt var. alterniflora (Franch.) Ohwi	1.82411e-14
KAG052677.jpg	Carex leucochlora Bunge var. leucochlora	Carex leucochlora Bunge var. leucochlora	0.999758	Carex thunbergii Steud. var. thunbergii	0.00021429	Fimbristylis dichotoma (L.) Vahl var. tentsuki T.Koyama	2.41382e-05	Carex gibba Wahlenb.	9.41953e-07	Carex phacota Spreng.	7.42794e-07
FKSE4374.jpg	Carex leucochlora Bunge var. leucochlora	Carex leucochlora Bunge var. leucochlora	0.663473	Carex parciflora Boott var. macroglossa (Franch. et Sav.) Ohwi	0.33426	Carex stenostachys Franch. et Sav. var. cuneata (Ohwi) Ohwi et T.Koyama	0.00164845	Carex transversa Boott	0.000216233	Carex filipes Franch. et Sav. var. filipes	0.000115639
C2055363.jpg	Carex leucochlora Bunge var. leucochlora	Carex leucochlora Bunge var. leucochlora	1	Carex lanceolata Boott	3.75394e-12	Carex curvicollis Franch. et Sav.	4.44019e-13	Poa annua L.	1.13942e-13	Carex sachalinensis F.Schmidt var. alterniflora (Franch.) Ohwi	6.72268e-14
KAG063843.jpg	Carex leucochlora Bunge var. leucochlora	Carex leucochlora Bunge var. leucochlora	0.999994	Carex rugata Ohwi	3.05037e-06	Carex fibrillosa Franch. et Sav.	1.27707e-06	Carex discoidea Boott var. discoidea	1.14004e-06	Carex mitrata Franch. var. mitrata	2.93993e-07
C2055501.jpg	Carex leucochlora Bunge var. leucochlora	Carex leucochlora Bunge var. leucochlora	1	Carex mitrata Franch. var. aristata Ohwi	3.20182e-12	Carex lanceolata Boott	6.72666e-13	Solidago virgaurea L. subsp. asiatica (Nakai ex H.Hara) Kitam. ex H.Hara	5.19967e-14	Poa annua L.	3.72505e-14
C2055410.jpg	Carex leucochlora Bunge var. leucochlora	Carex leucochlora Bunge var. leucochlora	1	Carex lanceolata Boott	1.91415e-07	Carex wahuensis C.A.Mey. var. bongardii (Boott) Franch. et Sav.	2.19895e-09	Carex kiotensis Franch. et Sav.	6.18828e-10	Cuscuta japonica Choisy	2.41385e-10
C2055291.jpg	Carex leucochlora Bunge var. leucochlora	Carex leucochlora Bunge var. leucochlora	1	Carex lanceolata Boott	4.72035e-09	Carex mitrata Franch. var. aristata Ohwi	4.10846e-10	Carex daisenensis Nakai	6.52901e-12	Carex wahuensis C.A.Mey. var. bongardii (Boott) Franch. et Sav.	7.20493e-13
C2055287.jpg	Carex leucochlora Bunge var. leucochlora	Carex leucochlora Bunge var. leucochlora	1	Carex lanceolata Boott	2.09843e-09	Carex wahuensis C.A.Mey. var. bongardii (Boott) Franch. et Sav.	6.72038e-12	Carex mitrata Franch. var. aristata Ohwi	1.75657e-12	Carex duvaliana Franch. et Sav.	8.50859e-13
C2055421.jpg	Carex leucochlora Bunge var. leucochlora	Carex leucochlora Bunge var. leucochlora	1	Carex mitrata Franch. var. aristata Ohwi	5.12782e-08	Carex leucochlora Bunge var. gracillima (Akiyama) Katsuy.	7.36902e-10	Carex lanceolata Boott	8.12458e-11	Arabidopsis halleri (L.) O'Kane et Al-Shehbaz subsp. gemmifera (Matsum.) O'Kane et Al-Shehbaz var. senanensis (Matsum.) Yonek.	1.47712e-11
KAG063822.jpg	Carex leucochlora Bunge var. leucochlora	Carex leucochlora Bunge var. leucochlora	0.79892	Carex discoidea Boott var. discoidea	0.196257	Carex mitrata Franch. var. mitrata	0.00481462	Carex leucochlora Bunge var. gracillima (Akiyama) Katsuy.	6.20265e-06	Carex mitrata Franch. var. aristata Ohwi	1.41881e-06
C2055364.jpg	Carex leucochlora Bunge var. leucochlora	Carex leucochlora Bunge var. leucochlora	1	Carex discoidea Boott var. discoidea	3.86769e-16	Carex mitrata Franch. var. aristata Ohwi	7.67648e-17	Carex leucochlora Bunge var. gracillima (Akiyama) Katsuy.	7.18683e-17	Carex fibrillosa Franch. et Sav.	1.18965e-17
00025103.jpg	Carex leucochlora Bunge var. leucochlora	Carex leucochlora Bunge var. leucochlora	0.999993	Carex mitrata Franch. var. aristata Ohwi	3.91914e-06	Carex fibrillosa Franch. et Sav.	2.48115e-06	Carex mitrata Franch. var. mitrata	6.26719e-08	Carex tristachya Thunb.	5.95538e-08
C2055453.jpg	Carex leucochlora Bunge var. leucochlora	Carex leucochlora Bunge var. leucochlora	0.988878	Carex lanceolata Boott	0.0110352	Carex sachalinensis F.Schmidt var. alterniflora (Franch.) Ohwi	8.57945e-05	Struthiopteris amabilis (Makino) Ching	3.49894e-07	Carex leucochlora Bunge var. gracillima (Akiyama) Katsuy.	1.15964e-07
C2055482.jpg	Carex leucochlora Bunge var. leucochlora	Carex leucochlora Bunge var. leucochlora	1	Carex mitrata Franch. var. aristata Ohwi	1.3544e-10	Carex discoidea Boott var. discoidea	1.60109e-12	Carex lanceolata Boott	5.02263e-13	Carex mitrata Franch. var. mitrata	1.85372e-14
C2055399.jpg	Carex leucochlora Bunge var. leucochlora	Carex leucochlora Bunge var. leucochlora	1	Cyperus cyperoides (L.) Kuntze	1.57876e-11	Carex fibrillosa Franch. et Sav.	1.11236e-11	Cyperus cyperinus (Vahl) J.V.Suringar	7.29847e-12	Carex daisenensis Nakai	1.0733e-12
C2055325.jpg	Carex leucochlora Bunge var. leucochlora	Carex leucochlora Bunge var. leucochlora	1	Carex daisenensis Nakai	2.08126e-11	Carex mitrata Franch. var. aristata Ohwi	1.11294e-12	Diplazium mettenianum (Miq.) C.Chr.	1.80284e-13	Carex omiana Franch. et Sav. var. omiana	1.45876e-13
C2055321.jpg	Carex leucochlora Bunge var. leucochlora	Carex leucochlora Bunge var. leucochlora	1	Carex mitrata Franch. var. aristata Ohwi	1.94793e-10	Carex omiana Franch. et Sav. var. omiana	1.13561e-11	Carex lanceolata Boott	9.75565e-12	Festuca parvigluma Steud.	6.16818e-13
C2055197.jpg	Carex leucochlora Bunge var. leucochlora	Carex leucochlora Bunge var. leucochlora	1	Carex mitrata Franch. var. aristata Ohwi	2.65896e-11	Carex fibrillosa Franch. et Sav.	8.77249e-13	Carex daisenensis Nakai	9.10902e-14	Carex discoidea Boott var. discoidea	4.02301e-14
00012769.jpg	Carex leucochlora Bunge var. leucochlora	Carex leucochlora Bunge var. leucochlora	0.689608	Carex mitrata Franch. var. aristata Ohwi	0.195411	Carex leucochlora Bunge var. candolleana (H.L_v. et Vaniot) Katsuy.	0.114555	Eriocaulon miquelianum K_rn.	0.000284496	Carex fibrillosa Franch. et Sav.	7.87167e-05
C2055345.jpg	Carex leucochlora Bunge var. leucochlora	Carex leucochlora Bunge var. leucochlora	1	Carex mitrata Franch. var. aristata Ohwi	2.33584e-11	Carex lanceolata Boott	1.52312e-11	Arthraxon hispidus (Thunb.) Makino	1.88599e-13	Carex leucochlora Bunge var. gracillima (Akiyama) Katsuy.	1.78058e-13
C2055288.jpg	Carex leucochlora Bunge var. leucochlora	Carex leucochlora Bunge var. leucochlora	1	Carex wahuensis C.A.Mey. var. bongardii (Boott) Franch. et Sav.	1.73154e-11	Carex omiana Franch. et Sav. var. omiana	6.44307e-13	Carex nervata Franch. et Sav.	1.1453e-13	Saussurea triptera Maxim.	1.70282e-14
C2055414.jpg	Carex leucochlora Bunge var. leucochlora	Carex leucochlora Bunge var. leucochlora	1	Carex tristachya Thunb.	1.09106e-14	Carex mitrata Franch. var. aristata Ohwi	3.87358e-15	Carex ligulata Nees	2.17469e-15	Carex wahuensis C.A.Mey. var. bongardii (Boott) Franch. et Sav.	1.10185e-15
C2055381.jpg	Carex leucochlora Bunge var. leucochlora	Carex leucochlora Bunge var. leucochlora	1	Carex mitrata Franch. var. aristata Ohwi	1.19007e-12	Carex discoidea Boott var. discoidea	1.26413e-13	Poa crassinervis Honda	2.8116e-14	Carex curvicollis Franch. et Sav.	7.8362e-15
764262.jpg	Carex leucochlora Bunge var. leucochlora	Carex leucochlora Bunge var. leucochlora	0.999909	Carex gibba Wahlenb.	7.88598e-05	Carex sociata Boott	1.11143e-05	Carex fibrillosa Franch. et Sav.	3.92349e-07	Lysimachia sikokiana Miq.	2.12962e-07
C2055562.jpg	Carex leucochlora Bunge var. leucochlora	Carex leucochlora Bunge var. leucochlora	0.65515	Carex lanceolata Boott	0.344824	Carex pisiformis Boott	2.35791e-05	Carex duvaliana Franch. et Sav.	1.67828e-06	Carex filipes Franch. et Sav. var. filipes	5.30069e-07
C2055297.jpg	Carex leucochlora Bunge var. leucochlora	Carex leucochlora Bunge var. leucochlora	0.999991	Carex rhizopoda Maxim.	5.60075e-06	Carex lanceolata Boott	2.23238e-06	Carex nervata Franch. et Sav.	1.01544e-06	Carex sachalinensis F.Schmidt var. alterniflora (Franch.) Ohwi	8.48238e-08
KAG080233.jpg	Carex leucochlora Bunge var. leucochlora	Carex discoidea Boott var. discoidea	0.396316	Carex leucochlora Bunge var. leucochlora	0.195983	Carex leucochlora Bunge var. gracillima (Akiyama) Katsuy.	0.181661	Carex leucochlora Bunge var. candolleana (H.L_v. et Vaniot) Katsuy.	0.0952574	Carex nervata Franch. et Sav.	0.0709129
C2055336.jpg	Carex leucochlora Bunge var. leucochlora	Carex leucochlora Bunge var. leucochlora	1	Carex fibrillosa Franch. et Sav.	4.65553e-10	Carex mitrata Franch. var. aristata Ohwi	3.25468e-10	Melica nutans L.	2.78306e-10	Carex curvicollis Franch. et Sav.	1.42696e-10
KAG063834.jpg	Carex leucochlora Bunge var. leucochlora	Carex mitrata Franch. var. mitrata	0.788682	Carex leucochlora Bunge var. leucochlora	0.197912	Agrostis clavata Trin. var. nukabo Ohwi	0.0122843	Carex tristachya Thunb. var. pocilliformis (Boott) K_k.	0.000605121	Carex leucochlora Bunge var. gracillima (Akiyama) Katsuy.	0.000428724
C2055331.jpg	Carex leucochlora Bunge var. leucochlora	Carex leucochlora Bunge var. leucochlora	1	Carex mitrata Franch. var. aristata Ohwi	2.30592e-09	Carex leucochlora Bunge var. gracillima (Akiyama) Katsuy.	1.34959e-09	Carex curvicollis Franch. et Sav.	3.71276e-12	Poa sphondylodes Trin.	8.84822e-13
C2055219.jpg	Carex leucochlora Bunge var. leucochlora	Carex leucochlora Bunge var. leucochlora	1	Carex mitrata Franch. var. aristata Ohwi	1.03393e-11	Carex parciflora Boott var. macroglossa (Franch. et Sav.) Ohwi	5.1266e-14	Carex japonica Thunb.	1.27331e-14	Carex wahuensis C.A.Mey. var. bongardii (Boott) Franch. et Sav.	1.23686e-14
C2055504.jpg	Carex leucochlora Bunge var. leucochlora	Carex leucochlora Bunge var. leucochlora	1	Cyrtomium falcatum (L.f.) C.Presl subsp. falcatum	1.61117e-10	Carex lanceolata Boott	1.0739e-10	Carex kiotensis Franch. et Sav.	9.07342e-11	Carex foliosissima F.Schmidt var. foliosissima	4.32632e-11
RTCM-1823.jpg	Carex leucochlora Bunge var. leucochlora	Carex leucochlora Bunge var. leucochlora	0.999987	Carex fibrillosa Franch. et Sav.	1.31177e-05	Cyperus amuricus Maxim.	7.50941e-08	Themeda japonica (Andersson) Tanaka	2.57066e-09	Viola eizanensis (Makino) Makino	1.28456e-09
C2055515.jpg	Carex leucochlora Bunge var. leucochlora	Carex leucochlora Bunge var. leucochlora	1	Carex daisenensis Nakai	3.15106e-10	Carex leucochlora Bunge var. gracillima (Akiyama) Katsuy.	2.30612e-10	Carex sachalinensis F.Schmidt var. alterniflora (Franch.) Ohwi	1.89492e-10	Carex mitrata Franch. var. mitrata	1.05374e-10
C2055413.jpg	Carex leucochlora Bunge var. leucochlora	Carex leucochlora Bunge var. leucochlora	1	Bromus japonicus Thunb.	5.35234e-13	Carex ligulata Nees	5.81372e-14	Bromus diandrus Roth	2.8735e-14	Carex curvicollis Franch. et Sav.	2.51778e-14
KAG063819.jpg	Carex leucochlora Bunge var. leucochlora	Carex leucochlora Bunge var. leucochlora	0.999829	Carex discoidea Boott var. discoidea	0.000168977	Carex fibrillosa Franch. et Sav.	1.337e-06	Carex leucochlora Bunge var. candolleana (H.L_v. et Vaniot) Katsuy.	3.4074e-07	Carex mitrata Franch. var. mitrata	1.79123e-08
00038873.jpg	Carex leucochlora Bunge var. leucochlora	Carex leucochlora Bunge var. leucochlora	0.9995	Carex mitrata Franch. var. aristata Ohwi	0.000478142	Carex leucochlora Bunge var. candolleana (H.L_v. et Vaniot) Katsuy.	8.93534e-06	Poa crassinervis Honda	7.84959e-06	Carex curvicollis Franch. et Sav.	4.043e-06
728392.jpg	Carex leucochlora Bunge var. leucochlora	Carex leucochlora Bunge var. leucochlora	1	Carex discoidea Boott var. discoidea	9.09001e-09	Carex leucochlora Bunge var. gracillima (Akiyama) Katsuy.	2.58742e-09	Carex fibrillosa Franch. et Sav.	4.94162e-10	Carex leucochlora Bunge var. candolleana (H.L_v. et Vaniot) Katsuy.	4.53605e-11
C2055329.jpg	Carex leucochlora Bunge var. leucochlora	Carex leucochlora Bunge var. leucochlora	0.998963	Carex fibrillosa Franch. et Sav.	0.00102026	Carex mitrata Franch. var. aristata Ohwi	9.58702e-06	Carex discoidea Boott var. discoidea	2.65352e-06	Stachyurus praecox Siebold et Zucc.	1.51399e-06
C2055192.jpg	Carex leucochlora Bunge var. leucochlora	Carex leucochlora Bunge var. leucochlora	1	Carex mitrata Franch. var. aristata Ohwi	7.89345e-09	Carex lanceolata Boott	3.70319e-09	Carex oxyandra (Franch. et Sav.) Kud_	2.05054e-10	Carex mitrata Franch. var. mitrata	1.16294e-10
C2055553.jpg	Carex leucochlora Bunge var. leucochlora	Carex leucochlora Bunge var. leucochlora	1	Carex mitrata Franch. var. aristata Ohwi	1.22482e-09	Carex discoidea Boott var. discoidea	1.32715e-10	Carex leucochlora Bunge var. candolleana (H.L_v. et Vaniot) Katsuy.	4.87482e-11	Poa annua L.	3.97538e-11
C2055499.jpg	Carex leucochlora Bunge var. leucochlora	Carex leucochlora Bunge var. leucochlora	1	Carex nervata Franch. et Sav.	7.36912e-16	Carex discoidea Boott var. discoidea	5.16993e-16	Carex mitrata Franch. var. mitrata	2.6251e-16	Carex leucochlora Bunge var. gracillima (Akiyama) Katsuy.	8.27241e-17
00024951.jpg	Carex leucochlora Bunge var. leucochlora	Carex leucochlora Bunge var. leucochlora	0.997931	Carex fibrillosa Franch. et Sav.	0.00205457	Carex mitrata Franch. var. aristata Ohwi	6.24837e-06	Carex mitrata Franch. var. mitrata	4.30707e-06	Carex leucochlora Bunge var. candolleana (H.L_v. et Vaniot) Katsuy.	3.55234e-06
RTCM-1824.jpg	Carex leucochlora Bunge var. leucochlora	Carex leucochlora Bunge var. leucochlora	0.915434	Carex leucochlora Bunge var. gracillima (Akiyama) Katsuy.	0.0521296	Carex sachalinensis F.Schmidt var. alterniflora (Franch.) Ohwi	0.0206428	Festuca ovina L.	0.00644909	Carex mitrata Franch. var. aristata Ohwi	0.00193755
KAG063881.jpg	Carex leucochlora Bunge var. leucochlora	Carex mitrata Franch. var. mitrata	0.497669	Carex leucochlora Bunge var. leucochlora	0.260233	Carex conica Boott var. conica	0.138848	Carex brunnea Thunb.	0.0500587	Carex rhizopoda Maxim.	0.0308284
C2055395.jpg	Carex leucochlora Bunge var. leucochlora	Carex leucochlora Bunge var. leucochlora	1	Carex leucochlora Bunge var. gracillima (Akiyama) Katsuy.	5.70067e-13	Selaginella tamariscina (P.Beauv.) Spring	3.06966e-13	Carex mitrata Franch. var. aristata Ohwi	1.42519e-13	Poa annua L.	9.31172e-14
C2055493.jpg	Carex leucochlora Bunge var. leucochlora	Carex leucochlora Bunge var. leucochlora	1	Carex lanceolata Boott	1.71225e-07	Cuscuta japonica Choisy	3.36714e-11	Carex curvicollis Franch. et Sav.	1.77256e-11	Carex maximowiczii Miq. var. maximowiczii	1.33605e-11
990378.jpg	Carex leucochlora Bunge var. leucochlora	Carex leucochlora Bunge var. leucochlora	1	Carex discoidea Boott var. discoidea	1.05759e-07	Carex tristachya Thunb. var. pocilliformis (Boott) K_k.	9.56068e-09	Carex sociata Boott	5.69122e-09	Poa annua L.	4.31273e-09
FKSE63108.jpg	Carex leucochlora Bunge var. leucochlora	Carex leucochlora Bunge var. leucochlora	0.997456	Carex tristachya Thunb.	0.00254225	Carex mitrata Franch. var. aristata Ohwi	5.78391e-07	Carex tristachya Thunb. var. pocilliformis (Boott) K_k.	4.12124e-07	Carex leucochlora Bunge var. gracillima (Akiyama) Katsuy.	3.63531e-07
C2055299.jpg	Carex leucochlora Bunge var. leucochlora	Carex leucochlora Bunge var. leucochlora	1	Carex mitrata Franch. var. aristata Ohwi	3.10601e-12	Carex nervata Franch. et Sav.	5.1895e-15	Crepidiastrum denticulatum (Houtt.) Pak et Kawano	1.81265e-15	Carex lanceolata Boott	6.9835e-16
C2055465.jpg	Carex leucochlora Bunge var. leucochlora	Carex leucochlora Bunge var. leucochlora	1	Carex mitrata Franch. var. aristata Ohwi	3.05668e-09	Carex lanceolata Boott	8.66264e-10	Carex mitrata Franch. var. mitrata	6.7975e-10	Carex discoidea Boott var. discoidea	1.06088e-12
FKSE16963.jpg	Carex leucochlora Bunge var. leucochlora	Carex leucochlora Bunge var. leucochlora	0.884478	Carex leucochlora Bunge var. gracillima (Akiyama) Katsuy.	0.0717315	Carex leucochlora Bunge var. candolleana (H.L_v. et Vaniot) Katsuy.	0.034624	Carex tristachya Thunb. var. pocilliformis (Boott) K_k.	0.00746341	Carex mitrata Franch. var. aristata Ohwi	0.000774802
C2055301.jpg	Carex leucochlora Bunge var. leucochlora	Carex leucochlora Bunge var. leucochlora	1	Carex lanceolata Boott	2.54731e-10	Carex mitrata Franch. var. mitrata	1.79811e-11	Carex mitrata Franch. var. aristata Ohwi	6.81502e-13	Carex daisenensis Nakai	3.61565e-13
C2055551.jpg	Carex leucochlora Bunge var. leucochlora	Carex leucochlora Bunge var. leucochlora	0.999998	Carex lanceolata Boott	1.13719e-06	Carex oxyandra (Franch. et Sav.) Kud_	6.02841e-07	Rhynchospora fauriei Franch.	2.06293e-07	Fimbristylis pacifica Ohwi	1.4059e-07
00041094.jpg	Carex leucochlora Bunge var. leucochlora	Carex stenostachys Franch. et Sav. var. stenostachys	0.848112	Carex leucochlora Bunge var. leucochlora	0.138209	Carex mitrata Franch. var. aristata Ohwi	0.0061609	Carex fibrillosa Franch. et Sav.	0.00287029	Carex stenostachys Franch. et Sav. var. cuneata (Ohwi) Ohwi et T.Koyama	0.00255278
C2055269.jpg	Carex leucochlora Bunge var. leucochlora	Carex leucochlora Bunge var. leucochlora	1	Carex mitrata Franch. var. aristata Ohwi	2.41821e-10	Setaria viridis (L.) P.Beauv.	1.95513e-10	Carex oxyandra (Franch. et Sav.) Kud_	1.92916e-10	Carex japonica Thunb.	1.30684e-10
KAG084103.jpg	Carex leucochlora Bunge var. leucochlora	Carex leucochlora Bunge var. leucochlora	1	Carex mitrata Franch. var. mitrata	3.99285e-07	Carex tristachya Thunb.	4.36218e-08	Carex tristachya Thunb. var. pocilliformis (Boott) K_k.	6.72629e-09	Carex discoidea Boott var. discoidea	8.75635e-10
C2055385.jpg	Carex leucochlora Bunge var. leucochlora	Carex leucochlora Bunge var. leucochlora	1	Carex mitrata Franch. var. aristata Ohwi	1.13164e-13	Carex fibrillosa Franch. et Sav.	2.21323e-15	Juncus prismatocarpus R.Br. subsp. leschenaultii (J.Gay ex Laharpe) Kirschner	1.31552e-15	Carex omiana Franch. et Sav. var. omiana	3.44999e-16
C2055255.jpg	Carex leucochlora Bunge var. leucochlora	Carex leucochlora Bunge var. leucochlora	1	Carex mitrata Franch. var. aristata Ohwi	2.34648e-13	Carex oxyandra (Franch. et Sav.) Kud_	9.27697e-15	Carex discoidea Boott var. discoidea	8.35117e-15	Carex filipes Franch. et Sav. var. filipes	6.69285e-15
C2055555.jpg	Carex leucochlora Bunge var. leucochlora	Carex leucochlora Bunge var. leucochlora	1	Carex lanceolata Boott	3.37329e-08	Carex mitrata Franch. var. aristata Ohwi	4.24915e-09	Carex rugata Ohwi	3.57183e-09	Carex leucochlora Bunge var. gracillima (Akiyama) Katsuy.	7.43808e-10
00038874.jpg	Carex leucochlora Bunge var. leucochlora	Carex capillacea Boott var. capillacea	0.568761	Carex leucochlora Bunge var. gracillima (Akiyama) Katsuy.	0.280298	Carex mitrata Franch. var. aristata Ohwi	0.109832	Carex planata Franch. et Sav. var. planata	0.0147523	Carex leucochlora Bunge var. leucochlora	0.012722
C2055474.jpg	Carex leucochlora Bunge var. leucochlora	Carex leucochlora Bunge var. leucochlora	1	Poa annua L.	1.23053e-11	Carex mitrata Franch. var. aristata Ohwi	2.54461e-12	Carex fibrillosa Franch. et Sav.	2.77357e-13	Luzula capitata (Miq.) Miq. ex Kom.	1.48705e-13
C2055215.jpg	Carex leucochlora Bunge var. leucochlora	Carex leucochlora Bunge var. leucochlora	0.998655	Carex omiana Franch. et Sav. var. omiana	0.00132542	Carex sachalinensis F.Schmidt var. alterniflora (Franch.) Ohwi	6.08135e-06	Carex nervata Franch. et Sav.	5.54974e-06	Carex lanceolata Boott	5.13035e-06
C2055254.jpg	Carex leucochlora Bunge var. leucochlora	Carex leucochlora Bunge var. leucochlora	1	Carex japonica Thunb.	2.42692e-09	Carex omiana Franch. et Sav. var. omiana	6.4903e-10	Carex duvaliana Franch. et Sav.	4.91851e-10	Carex lanceolata Boott	3.51938e-10
C2055412.jpg	Carex leucochlora Bunge var. leucochlora	Carex leucochlora Bunge var. leucochlora	1	Carex nervata Franch. et Sav.	1.47409e-14	Carex lanceolata Boott	3.03857e-16	Carex wahuensis C.A.Mey. var. bongardii (Boott) Franch. et Sav.	2.01441e-16	Carex curvicollis Franch. et Sav.	1.25194e-17
1286441.JPG	Carex leucochlora Bunge var. leucochlora	Carex leucochlora Bunge var. gracillima (Akiyama) Katsuy.	0.596682	Carex leucochlora Bunge var. leucochlora	0.137774	Cyperus polystachyos Rottb.	0.074575	Sporobolus indicus (L.) R.Br. var. purpureosuffusus (Ohwi) T.Koyama f. spiciformis T.Koyama	0.0448404	Carex conica Boott var. conica	0.0444317
RTCM-8228.jpg	Fraxinus lanuginosa Koidz. f. serrata (Nakai) Murata	Leontice robusta (Maxim.) Diels	0.920157	Vaccinium smallii A.Gray var. glabrum Koidz.	0.0300696	Fraxinus lanuginosa Koidz. f. serrata (Nakai) Murata	0.0195341	Vaccinium japonicum Miq.	0.0171562	Lindera triloba (Siebold et Zucc.) Blume	0.00413053
JPG020527.JPG	Fraxinus lanuginosa Koidz. f. serrata (Nakai) Murata	Fraxinus lanuginosa Koidz. f. serrata (Nakai) Murata	0.999996	Fraxinus sieboldiana Blume	4.35873e-06	Fraxinus lanuginosa Koidz. f. lanuginosa	8.63994e-09	Melia azedarach L.	5.99221e-09	Arisaema peninsulae Nakai	5.42506e-09
KAG076086.jpg	Fraxinus lanuginosa Koidz. f. serrata (Nakai) Murata	Fraxinus lanuginosa Koidz. f. serrata (Nakai) Murata	0.994979	Fraxinus longicuspis Siebold et Zucc.	0.00495324	Fraxinus lanuginosa Koidz. f. lanuginosa	6.63646e-05	Fraxinus japonica Blume ex K.Koch	4.47514e-07	Fraxinus platypoda Oliv.	2.86863e-07
JPG020451.JPG	Fraxinus lanuginosa Koidz. f. serrata (Nakai) Murata	Fraxinus lanuginosa Koidz. f. serrata (Nakai) Murata	0.999609	Fraxinus sieboldiana Blume	0.000390877	Picrasma quassioides (D.Don) Benn.	4.48879e-09	Fraxinus lanuginosa Koidz. f. lanuginosa	2.15753e-09	Gamblea innovans (Siebold et Zucc.) C.B.Shang, Lowry et Frodin	6.27893e-10
JPG020461.JPG	Fraxinus lanuginosa Koidz. f. serrata (Nakai) Murata	Fraxinus lanuginosa Koidz. f. serrata (Nakai) Murata	0.869514	Fraxinus sieboldiana Blume	0.130472	Fraxinus lanuginosa Koidz. f. lanuginosa	1.36803e-05	Weigela floribunda (Siebold et Zucc.) K.Koch	2.00612e-07	Arisaema peninsulae Nakai	1.70171e-07
00000216.jpg	Fraxinus lanuginosa Koidz. f. serrata (Nakai) Murata	Fraxinus lanuginosa Koidz. f. serrata (Nakai) Murata	0.999763	Fraxinus lanuginosa Koidz. f. lanuginosa	0.000237073	Gamblea innovans (Siebold et Zucc.) C.B.Shang, Lowry et Frodin	1.96745e-07	Fraxinus sieboldiana Blume	1.90263e-08	Fraxinus japonica Blume ex K.Koch	1.03722e-08
382210.jpg	Fraxinus lanuginosa Koidz. f. serrata (Nakai) Murata	Fraxinus lanuginosa Koidz. f. serrata (Nakai) Murata	1	Weigela floribunda (Siebold et Zucc.) K.Koch	1.42774e-09	Fraxinus sieboldiana Blume	9.98008e-11	Symplocos prunifolia Siebold et Zucc.	8.54338e-11	Ilex goshiensis Hayata	8.49098e-11
JPG020519.JPG	Fraxinus lanuginosa Koidz. f. serrata (Nakai) Murata	Fraxinus lanuginosa Koidz. f. serrata (Nakai) Murata	0.674617	Fraxinus sieboldiana Blume	0.286996	Pieris japonica (Thunb.) D.Don ex G.Don subsp. japonica	0.0381368	Schima wallichii (DC.) Korth. subsp. noronhae (Reinw. ex Blume) Bloemb.	4.77126e-05	Acer pictum Thunb. subsp. dissectum (Wesm.) H.Ohashi	4.24166e-05
RTCM-8217.jpg	Fraxinus lanuginosa Koidz. f. serrata (Nakai) Murata	Fraxinus lanuginosa Koidz. f. lanuginosa	0.984009	Fraxinus lanuginosa Koidz. f. serrata (Nakai) Murata	0.0120337	Fraxinus sieboldiana Blume	0.00388974	Fraxinus longicuspis Siebold et Zucc.	6.66759e-05	Fraxinus japonica Blume ex K.Koch	2.78511e-07
KAG076054.jpg	Fraxinus lanuginosa Koidz. f. serrata (Nakai) Murata	Fraxinus lanuginosa Koidz. f. serrata (Nakai) Murata	0.999462	Euonymus alatus (Thunb.) Siebold var. alatus f. striatus (Thunb.) Makino	0.000294027	Maackia tashiroi (Yatabe) Makino	0.00020323	Maackia amurensis Rupr. et Maxim.	3.17101e-05	Fraxinus longicuspis Siebold et Zucc.	7.50978e-06
1074798.JPG	Fraxinus lanuginosa Koidz. f. serrata (Nakai) Murata	Fraxinus lanuginosa Koidz. f. serrata (Nakai) Murata	1	Lindera triloba (Siebold et Zucc.) Blume	3.66518e-07	Cerasus itosakura (Siebold) Masam. et S.Suzuki var. itosakura f. ascendens (Makino) H.Ohba et H.Ikeda	4.01668e-08	Fraxinus lanuginosa Koidz. f. lanuginosa	2.83713e-08	Fraxinus apertisquamifera H.Hara	1.53057e-08
JPG020457.JPG	Fraxinus lanuginosa Koidz. f. serrata (Nakai) Murata	Fraxinus lanuginosa Koidz. f. serrata (Nakai) Murata	0.989243	Lyonia ovalifolia (Wall.) Drude var. elliptica (Siebold et Zucc.) Hand.-Mazz.	0.00915837	Wisteria brachybotrys Siebold et Zucc.	0.00118182	Sagittaria trifolia L.	0.000156636	Fraxinus sieboldiana Blume	9.15593e-05
JPG020469.JPG	Fraxinus lanuginosa Koidz. f. serrata (Nakai) Murata	Fraxinus lanuginosa Koidz. f. serrata (Nakai) Murata	0.388181	Vaccinium japonicum Miq. var. ciliare Matsum. ex Komatsu	0.303017	Vaccinium bracteatum Thunb.	0.191887	Vitis saccharifera Makino	0.0707891	Fraxinus sieboldiana Blume	0.0141988
796389.jpg	Fraxinus lanuginosa Koidz. f. serrata (Nakai) Murata	Fraxinus longicuspis Siebold et Zucc.	0.972547	Fraxinus lanuginosa Koidz. f. serrata (Nakai) Murata	0.0274521	Cerasus sargentii (Rehder) H.Ohba var. sargentii	6.9354e-07	Cerasus jamasakura (Siebold ex Koidz.) H.Ohba	2.00813e-07	Cerasus itosakura (Siebold) Masam. et S.Suzuki var. itosakura f. ascendens (Makino) H.Ohba et H.Ikeda	1.27925e-07
JPG020473.JPG	Fraxinus lanuginosa Koidz. f. serrata (Nakai) Murata	Fraxinus lanuginosa Koidz. f. serrata (Nakai) Murata	0.999027	Fraxinus sieboldiana Blume	0.000915442	Euonymus alatus (Thunb.) Siebold var. alatus f. striatus (Thunb.) Makino	5.01103e-05	Fraxinus lanuginosa Koidz. f. lanuginosa	3.53974e-06	Pieris japonica (Thunb.) D.Don ex G.Don subsp. japonica	3.49487e-06
JPG020559.JPG	Fraxinus lanuginosa Koidz. f. serrata (Nakai) Murata	Fraxinus lanuginosa Koidz. f. serrata (Nakai) Murata	0.999872	Gentiana scabra Bunge var. buergeri (Miq.) Maxim. ex Franch. et Sav.	5.01365e-05	Callicarpa japonica Thunb.	4.95123e-05	Phyllostachys reticulata (Rupr.) K.Koch	1.20248e-05	Ottelia alismoides (L.) Pers.	6.27427e-06
JPG020509.JPG	Fraxinus lanuginosa Koidz. f. serrata (Nakai) Murata	Fraxinus lanuginosa Koidz. f. serrata (Nakai) Murata	0.999919	Fraxinus longicuspis Siebold et Zucc.	6.2399e-05	Fraxinus sieboldiana Blume	1.26927e-05	Anisocampium niponicum (Mett.) Y.C.Liu, W.L.Chiou et M.Kato	1.66863e-06	Acer amoenum Carri_re var. matsumurae (Koidz.) K.Ogata	1.46124e-06
JPG020561.JPG	Fraxinus lanuginosa Koidz. f. serrata (Nakai) Murata	Fraxinus sieboldiana Blume	0.967832	Fraxinus lanuginosa Koidz. f. serrata (Nakai) Murata	0.0320788	Pieris japonica (Thunb.) D.Don ex G.Don subsp. japonica	4.53924e-05	Rubus illecebrosus Focke	2.10198e-05	Lyonia ovalifolia (Wall.) Drude var. elliptica (Siebold et Zucc.) Hand.-Mazz.	1.00995e-05
JPG020549.JPG	Fraxinus lanuginosa Koidz. f. serrata (Nakai) Murata	Sorbus commixta Hedl.	0.698807	Fraxinus sieboldiana Blume	0.211746	Wisteria floribunda (Willd.) DC.	0.0563746	Fraxinus lanuginosa Koidz. f. serrata (Nakai) Murata	0.0156077	Gardneria multiflora Makino	0.00733686
00009202.jpg	Fraxinus lanuginosa Koidz. f. serrata (Nakai) Murata	Fraxinus lanuginosa Koidz. f. serrata (Nakai) Murata	0.99587	Fraxinus lanuginosa Koidz. f. lanuginosa	0.00412245	Fraxinus longicuspis Siebold et Zucc.	5.90943e-06	Fraxinus sieboldiana Blume	1.29533e-06	Fraxinus apertisquamifera H.Hara	2.97695e-08
905020.jpg	Fraxinus lanuginosa Koidz. f. serrata (Nakai) Murata	Fraxinus lanuginosa Koidz. f. serrata (Nakai) Murata	0.709405	Fraxinus longicuspis Siebold et Zucc.	0.165904	Fraxinus apertisquamifera H.Hara	0.122752	Picrasma quassioides (D.Don) Benn.	0.00133291	Angelica sachalinensis Maxim. var. glabra (Koidz.) T.Yamaz.	0.000264845
00011652.jpg	Fraxinus lanuginosa Koidz. f. serrata (Nakai) Murata	Fraxinus lanuginosa Koidz. f. serrata (Nakai) Murata	0.989173	Fraxinus lanuginosa Koidz. f. lanuginosa	0.0108263	Fraxinus sieboldiana Blume	7.25068e-07	Acer cissifolium (Siebold et Zucc.) K.Koch	1.09395e-07	Lyonia ovalifolia (Wall.) Drude var. elliptica (Siebold et Zucc.) Hand.-Mazz.	6.80647e-08
JPG020545.JPG	Fraxinus lanuginosa Koidz. f. serrata (Nakai) Murata	Fraxinus lanuginosa Koidz. f. serrata (Nakai) Murata	0.984548	Fraxinus sieboldiana Blume	0.0151996	Gamblea innovans (Siebold et Zucc.) C.B.Shang, Lowry et Frodin	0.000146905	Fraxinus lanuginosa Koidz. f. lanuginosa	0.000104714	Cornus kousa Buerger ex Hance subsp. kousa	3.33763e-07
JPG020449.JPG	Fraxinus lanuginosa Koidz. f. serrata (Nakai) Murata	Fraxinus lanuginosa Koidz. f. serrata (Nakai) Murata	1	Fraxinus sieboldiana Blume	1.03948e-07	Fraxinus lanuginosa Koidz. f. lanuginosa	2.52648e-10	Fraxinus longicuspis Siebold et Zucc.	3.74562e-12	Cornus macrophylla Wall.	6.5939e-13
JPG020441.JPG	Fraxinus lanuginosa Koidz. f. serrata (Nakai) Murata	Fraxinus lanuginosa Koidz. f. serrata (Nakai) Murata	0.991959	Stachyurus praecox Siebold et Zucc.	0.0049238	Rubus illecebrosus Focke	0.0026247	Helwingia japonica (Thunb.) F.Dietr. var. parvifolia Makino	0.00024409	Athyrium crenulatoserrulatum Makino	0.000109298
00012930.jpg	Fraxinus lanuginosa Koidz. f. serrata (Nakai) Murata	Fraxinus longicuspis Siebold et Zucc.	0.899383	Fraxinus lanuginosa Koidz. f. serrata (Nakai) Murata	0.100616	Fraxinus lanuginosa Koidz. f. lanuginosa	2.78901e-07	Fraxinus platypoda Oliv.	2.95102e-10	Fraxinus apertisquamifera H.Hara	1.69071e-10
00000960.jpg	Fraxinus lanuginosa Koidz. f. serrata (Nakai) Murata	Fraxinus lanuginosa Koidz. f. serrata (Nakai) Murata	0.999564	Fraxinus longicuspis Siebold et Zucc.	0.000314441	Rubus minusculus H.L_v. et Vaniot	9.44393e-05	Hylodesmum podocarpum (DC.) H.Ohashi & R.R.Mill subsp. oxyphyllum (DC.) H.Ohashi & R.R.Mill var. japonicum (Miq.) H.Ohashi	1.89565e-05	Fraxinus lanuginosa Koidz. f. lanuginosa	8.32426e-06
00009201.jpg	Fraxinus lanuginosa Koidz. f. serrata (Nakai) Murata	Fraxinus lanuginosa Koidz. f. serrata (Nakai) Murata	0.983979	Fraxinus lanuginosa Koidz. f. lanuginosa	0.0160182	Fraxinus sieboldiana Blume	1.48311e-06	Acer pictum Thunb. subsp. dissectum (Wesm.) H.Ohashi	4.21951e-07	Fraxinus longicuspis Siebold et Zucc.	2.0494e-07
JPG020437.JPG	Fraxinus lanuginosa Koidz. f. serrata (Nakai) Murata	Fraxinus lanuginosa Koidz. f. serrata (Nakai) Murata	0.999974	Fraxinus sieboldiana Blume	1.84306e-05	Clematis tosaensis Makino	3.30005e-06	Gamblea innovans (Siebold et Zucc.) C.B.Shang, Lowry et Frodin	3.21891e-06	Acer pictum Thunb. subsp. dissectum (Wesm.) H.Ohashi	2.94409e-07
796386.jpg	Fraxinus lanuginosa Koidz. f. serrata (Nakai) Murata	Fraxinus lanuginosa Koidz. f. serrata (Nakai) Murata	0.96664	Fraxinus longicuspis Siebold et Zucc.	0.0320692	Celtis boninensis Koidz.	0.000708682	Callicarpa subpubescens Hook. et Arn.	0.000179101	Lindera praecox (Siebold et Zucc.) Blume	0.000164124
JPG020501.JPG	Fraxinus lanuginosa Koidz. f. serrata (Nakai) Murata	Fraxinus lanuginosa Koidz. f. serrata (Nakai) Murata	0.999982	Fraxinus lanuginosa Koidz. f. lanuginosa	1.11163e-05	Fraxinus sieboldiana Blume	4.4785e-06	Fraxinus longicuspis Siebold et Zucc.	2.41319e-06	Picrasma quassioides (D.Don) Benn.	4.33008e-10
JPG020477.JPG	Fraxinus lanuginosa Koidz. f. serrata (Nakai) Murata	Fraxinus lanuginosa Koidz. f. serrata (Nakai) Murata	0.983111	Fraxinus sieboldiana Blume	0.0166175	Picrasma quassioides (D.Don) Benn.	0.000221599	Fraxinus lanuginosa Koidz. f. lanuginosa	2.30957e-05	Wisteria floribunda (Willd.) DC.	8.87314e-06
JPG020487.JPG	Fraxinus lanuginosa Koidz. f. serrata (Nakai) Murata	Fraxinus lanuginosa Koidz. f. serrata (Nakai) Murata	0.994016	Fraxinus sieboldiana Blume	0.00598307	Sorbus commixta Hedl.	3.19321e-07	Picrasma quassioides (D.Don) Benn.	3.9945e-08	Fraxinus apertisquamifera H.Hara	1.13106e-08
JPG020425.JPG	Fraxinus lanuginosa Koidz. f. serrata (Nakai) Murata	Fraxinus lanuginosa Koidz. f. serrata (Nakai) Murata	0.999996	Fraxinus sieboldiana Blume	4.02717e-06	Acer pictum Thunb. subsp. dissectum (Wesm.) H.Ohashi	6.44381e-09	Fraxinus lanuginosa Koidz. f. lanuginosa	5.06549e-09	Vaccinium japonicum Miq. var. ciliare Matsum. ex Komatsu	4.33527e-11
JPG020429.JPG	Fraxinus lanuginosa Koidz. f. serrata (Nakai) Murata	Fraxinus lanuginosa Koidz. f. serrata (Nakai) Murata	1	Fraxinus sieboldiana Blume	1.61064e-07	Picrasma quassioides (D.Don) Benn.	9.09009e-08	Fraxinus lanuginosa Koidz. f. lanuginosa	4.48714e-08	Euonymus alatus (Thunb.) Siebold var. alatus f. striatus (Thunb.) Makino	5.19484e-09
JPG020537.JPG	Fraxinus lanuginosa Koidz. f. serrata (Nakai) Murata	Fraxinus lanuginosa Koidz. f. serrata (Nakai) Murata	0.996007	Fraxinus sieboldiana Blume	0.00396779	Picrasma quassioides (D.Don) Benn.	1.85625e-05	Fraxinus lanuginosa Koidz. f. lanuginosa	4.06847e-06	Acer cissifolium (Siebold et Zucc.) K.Koch	2.68286e-06
796373.jpg	Fraxinus lanuginosa Koidz. f. serrata (Nakai) Murata	Fraxinus lanuginosa Koidz. f. serrata (Nakai) Murata	1	Diplazium virescens Kunze	3.44192e-10	Diplazium hachijoense Nakai	1.80396e-10	Diplazium mettenianum (Miq.) C.Chr.	7.95422e-11	Symplocos prunifolia Siebold et Zucc.	5.94186e-11
KAG076069.jpg	Fraxinus lanuginosa Koidz. f. serrata (Nakai) Murata	Fraxinus lanuginosa Koidz. f. lanuginosa	0.753737	Fraxinus longicuspis Siebold et Zucc.	0.141474	Fraxinus lanuginosa Koidz. f. serrata (Nakai) Murata	0.0996203	Fraxinus sieboldiana Blume	0.00270626	Fraxinus japonica Blume ex K.Koch	0.000994921
KAG059387.jpg	Cocculus trilobus (Thunb.) DC.	Cocculus trilobus (Thunb.) DC.	0.977864	Stephania japonica (Thunb.) Miers	0.0221356	Smilax insularis T.C.Hsu et S.W.Chung	7.22954e-10	Dioscorea tokoro Makino	4.461e-10	Smilax riparia A.DC.	8.6453e-11
4131-UR729.jpg	Cocculus trilobus (Thunb.) DC.	Cocculus trilobus (Thunb.) DC.	0.999864	Dioscorea septemloba Thunb. var. septemloba	0.000131265	Dioscorea japonica Thunb.	2.04563e-06	Thelypteris angustifrons (Miq.) Ching	1.08864e-06	Selaginella nipponica Franch. et Sav.	6.59514e-07
FKSE64299.jpg	Cocculus trilobus (Thunb.) DC.	Cocculus trilobus (Thunb.) DC.	0.999907	Stephania japonica (Thunb.) Miers	7.09985e-05	Smilax riparia A.DC.	2.11528e-05	Paederia foetida L.	6.54001e-07	Lonicera affinis Hook. et Arn.	2.78512e-07
FKSE85886.jpg	Cocculus trilobus (Thunb.) DC.	Cocculus trilobus (Thunb.) DC.	1	Amphicarpaea edgeworthii Benth.	3.37428e-07	Berchemia racemosa Siebold et Zucc.	6.38876e-09	Rhynchosia acuminatifolia Makino	3.95596e-09	Dioscorea japonica Thunb.	3.25416e-09
KAG159210.jpg	Cocculus trilobus (Thunb.) DC.	Cocculus trilobus (Thunb.) DC.	0.998837	Symplocos coreana (H.L_v.) Ohwi	0.00100737	Solanum nigrum L.	0.000152689	Solanum nigrescens M.Martens et Galeotti	2.89266e-06	Stachyurus praecox Siebold et Zucc.	2.10282e-07
TRPM-P-934-1003-006.jpg	Cocculus trilobus (Thunb.) DC.	Cocculus trilobus (Thunb.) DC.	0.980607	Stephania japonica (Thunb.) Miers	0.0193693	Smilax china L.	1.28864e-05	Paederia foetida L.	5.99653e-06	Pyrola alpina Andres	2.84011e-06
KAG059423.jpg	Cocculus trilobus (Thunb.) DC.	Cocculus trilobus (Thunb.) DC.	0.999748	Vitex rotundifolia L.f.	0.000251703	Vincetoxicum tanakae (Maxim.) Franch. et Sav.	1.06435e-07	Berchemia racemosa Siebold et Zucc.	3.02478e-08	Dioscorea tokoro Makino	1.99144e-09
KAG059420.jpg	Cocculus trilobus (Thunb.) DC.	Cocculus trilobus (Thunb.) DC.	1	Stephania japonica (Thunb.) Miers	1.10434e-09	Vincetoxicum aristolochioides (Miq.) Franch. et Sav.	1.39498e-11	Piper kadsura (Choisy) Ohwi	9.79873e-13	Dioscorea tokoro Makino	7.54675e-13
KAG059418.jpg	Cocculus trilobus (Thunb.) DC.	Cocculus trilobus (Thunb.) DC.	0.991664	Stephania japonica (Thunb.) Miers	0.00832277	Smilax riparia A.DC.	1.29586e-05	Itea japonica Oliv.	7.94624e-09	Scrophularia duplicatoserrata (Miq.) Makino	5.10771e-09
FKSE60257.jpg	Cocculus trilobus (Thunb.) DC.	Cocculus trilobus (Thunb.) DC.	0.999999	Smilax riparia A.DC.	9.73409e-07	Rubia akane Nakai	3.98958e-07	Stephania japonica (Thunb.) Miers	8.93429e-10	Paederia foetida L.	5.03869e-10
6793-UR164.jpg	Cocculus trilobus (Thunb.) DC.	Cocculus trilobus (Thunb.) DC.	0.985756	Persicaria debilis (Meisn.) H.Gross ex W.T.Lee	0.0118572	Rhododendron lagopus Nakai var. lagopus	0.00149551	Rhododendron wadanum Makino	0.000455971	Viola acuminata Ledeb.	0.000377835
1166800.JPG	Cocculus trilobus (Thunb.) DC.	Cocculus trilobus (Thunb.) DC.	0.999959	Stephania japonica (Thunb.) Miers	4.08987e-05	Lindera obtusiloba Blume	3.85184e-08	Smilax china L.	1.94136e-10	Amphicarpaea edgeworthii Benth.	3.65697e-11
1166794.JPG	Cocculus trilobus (Thunb.) DC.	Cocculus trilobus (Thunb.) DC.	0.99938	Stephania japonica (Thunb.) Miers	0.000600554	Dioscorea tokoro Makino	8.24107e-06	Ipomoea indica (Burm.) Merr.	7.52929e-06	Rubus pectinellus Maxim.	1.37907e-06
988514.jpg	Cocculus trilobus (Thunb.) DC.	Stephania japonica (Thunb.) Miers	0.662168	Cocculus trilobus (Thunb.) DC.	0.333184	Smilax sebeana Miq.	0.00439416	Smilax insularis T.C.Hsu et S.W.Chung	0.00023672	Stauntonia hexaphylla (Thunb.) Decne.	7.85026e-06
KAG059393.jpg	Cocculus trilobus (Thunb.) DC.	Cocculus trilobus (Thunb.) DC.	0.999704	Clematis meyeniana Walp. var. insularis Sprague	0.000269406	Stephania japonica (Thunb.) Miers	1.62709e-05	Lonicera affinis Hook. et Arn.	5.32347e-06	Codonacanthus pauciflorus (Nees) Nees	4.35068e-06
TAI 116167.jpg	Cocculus trilobus (Thunb.) DC.	Cocculus trilobus (Thunb.) DC.	0.966084	Vigna marina (Burm.) Merr.	0.0261007	Vitex rotundifolia L.f.	0.00469701	Rhynchosia volubilis Lour.	0.00310341	Vincetoxicum tanakae (Maxim.) Franch. et Sav.	5.78447e-06
KAG059389.jpg	Cocculus trilobus (Thunb.) DC.	Cocculus trilobus (Thunb.) DC.	0.999837	Stephania japonica (Thunb.) Miers	0.000162698	Pseudopyxis depressa Miq.	1.43156e-13	Vincetoxicum aristolochioides (Miq.) Franch. et Sav.	3.92197e-14	Clematis meyeniana Walp. var. insularis Sprague	1.68749e-14
KAG059409.jpg	Cocculus trilobus (Thunb.) DC.	Cocculus trilobus (Thunb.) DC.	0.965143	Stephania japonica (Thunb.) Miers	0.0347574	Rhynchosia volubilis Lour.	8.70633e-05	Athyrium x kidoanum Sa.Kurata	1.03975e-05	Galium pseudoasprellum Makino	4.50762e-07
KAG059403.jpg	Cocculus trilobus (Thunb.) DC.	Cocculus trilobus (Thunb.) DC.	1	Aristolochia kaempferi Willd.	5.1108e-10	Stephania japonica (Thunb.) Miers	1.96722e-10	Dioscorea japonica Thunb.	9.65481e-11	Microsorum scolopendria (Burm.f.) Copel.	1.23423e-12
726512.jpg	Cocculus trilobus (Thunb.) DC.	Cocculus trilobus (Thunb.) DC.	1	Stephania japonica (Thunb.) Miers	1.12664e-08	Paederia foetida L.	1.67143e-10	Lindera obtusiloba Blume	6.9684e-11	Piper kadsura (Choisy) Ohwi	1.34089e-11
1022471.jpg	Cocculus trilobus (Thunb.) DC.	Cocculus trilobus (Thunb.) DC.	0.999975	Stephania japonica (Thunb.) Miers	2.48579e-05	Aristolochia kaempferi Willd.	1.05593e-07	Pseudopyxis depressa Miq.	7.40631e-08	Lindera obtusiloba Blume	4.48979e-09
1219598.JPG	Cocculus trilobus (Thunb.) DC.	Cocculus trilobus (Thunb.) DC.	0.999995	Stephania japonica (Thunb.) Miers	5.085e-06	Paederia foetida L.	7.22857e-09	Vincetoxicum aristolochioides (Miq.) Franch. et Sav.	3.96807e-09	Lindera obtusiloba Blume	4.22317e-11
C2047173.jpg	Arisaema tosaense Makino	Arisaema tosaense Makino	0.999989	Arisaema yamatense (Nakai) Nakai subsp. yamatense	1.09329e-05	Pinellia tripartita (Blume) Schott	1.5502e-07	Arisaema urashima H.Hara	1.29234e-07	Arisaema japonicum Blume	6.05e-11
C2047177.jpg	Arisaema tosaense Makino	Arisaema tosaense Makino	1	Arisaema urashima H.Hara	5.33776e-11	Arisaema kishidae Makino ex Nakai	1.04945e-12	Pinellia tripartita (Blume) Schott	9.1449e-13	Arisaema yamatense (Nakai) Nakai subsp. yamatense	4.21043e-15
C2047197.jpg	Arisaema tosaense Makino	Arisaema tosaense Makino	1	Arisaema urashima H.Hara	3.05194e-13	Pinellia tripartita (Blume) Schott	2.71324e-13	Arisaema yamatense (Nakai) Nakai subsp. yamatense	5.86029e-15	Arisaema japonicum Blume	3.9487e-17
C2047239.jpg	Arisaema tosaense Makino	Arisaema tosaense Makino	1	Arisaema yamatense (Nakai) Nakai subsp. yamatense	1.16861e-08	Meliosma myriantha Siebold et Zucc.	2.58217e-09	Arisaema urashima H.Hara	6.26962e-10	Orixa japonica Thunb.	3.42974e-11
C2047209.jpg	Arisaema tosaense Makino	Arisaema tosaense Makino	1	Arisaema peninsulae Nakai	4.28039e-07	Arisaema yamatense (Nakai) Nakai subsp. yamatense	4.08395e-09	Arisaema kishidae Makino ex Nakai	1.90707e-09	Pinellia tripartita (Blume) Schott	3.23508e-10
4767-2474.jpg	Arisaema tosaense Makino	Arisaema japonicum Blume	0.999312	Arisaema peninsulae Nakai	0.000578041	Panax japonicus (T.Nees) C.A.Mey.	0.000106548	Disporum sessile D.Don ex Schult. et Schult.f. var. micranthum Hatus. ex M.N.Tamura et M.Hotta	1.33583e-06	Tubocapsicum anomalum (Franch. et Sav.) Makino var. anomalum	7.05475e-07
C2047212.jpg	Arisaema tosaense Makino	Arisaema tosaense Makino	0.997307	Arisaema urashima H.Hara	0.00244776	Arisaema yamatense (Nakai) Nakai subsp. yamatense	0.000144504	Carex pachygyna Franch. et Sav.	8.7439e-05	Nephrolepis cordifolia (L.) C.Presl	6.98474e-06
C2047190.jpg	Arisaema tosaense Makino	Arisaema tosaense Makino	1	Arisaema urashima H.Hara	2.81173e-12	Arisaema japonicum Blume	2.573e-12	Arisaema kishidae Makino ex Nakai	6.93995e-13	Pinellia tripartita (Blume) Schott	5.53753e-13
C2047232.jpg	Arisaema tosaense Makino	Arisaema tosaense Makino	0.999998	Arisaema yamatense (Nakai) Nakai subsp. yamatense	1.62243e-06	Arisaema urashima H.Hara	2.54753e-08	Arisaema japonicum Blume	2.03108e-09	Arisaema peninsulae Nakai	1.89305e-10
C2047176.jpg	Arisaema tosaense Makino	Arisaema tosaense Makino	1	Arisaema yamatense (Nakai) Nakai subsp. yamatense	3.40139e-07	Arisaema urashima H.Hara	6.35035e-09	Agrostis stolonifera L.	2.42583e-10	Coniogramme intermedia Hieron.	4.61096e-12
C2047188.jpg	Arisaema tosaense Makino	Arisaema tosaense Makino	1	Arisaema yamatense (Nakai) Nakai subsp. yamatense	6.80691e-11	Arisaema japonicum Blume	3.48728e-11	Arisaema peninsulae Nakai	3.94593e-12	Pinellia tripartita (Blume) Schott	3.5072e-13
C2047229.jpg	Arisaema tosaense Makino	Arisaema tosaense Makino	1	Arisaema urashima H.Hara	1.95834e-09	Arisaema yamatense (Nakai) Nakai subsp. yamatense	5.45621e-11	Coniogramme intermedia Hieron.	4.58764e-12	Carex shimidzensis Franch.	2.07283e-13
C2047211.jpg	Arisaema tosaense Makino	Arisaema tosaense Makino	1	Arisaema urashima H.Hara	3.68125e-08	Arisaema japonicum Blume	1.58225e-09	Arisaema yamatense (Nakai) Nakai subsp. yamatense	4.76542e-10	Coniogramme intermedia Hieron.	7.85555e-11
C2047227.jpg	Arisaema tosaense Makino	Arisaema tosaense Makino	1	Arisaema yamatense (Nakai) Nakai subsp. yamatense	3.79773e-12	Pinellia tripartita (Blume) Schott	4.18687e-13	Coniogramme intermedia Hieron.	8.10533e-14	Arisaema urashima H.Hara	3.4485e-14
C2047226.jpg	Arisaema tosaense Makino	Arisaema tosaense Makino	0.99999	Meliosma myriantha Siebold et Zucc.	9.77119e-06	Orixa japonica Thunb.	7.61652e-11	Quercus aliena Blume	1.64804e-11	Pterocarya rhoifolia Siebold et Zucc.	2.85583e-12
00016085.jpg	Goniophlebium niponicum (Mett.) Bedd.	Goniophlebium niponicum (Mett.) Bedd.	1	Plagiogyria matsumurana Makino	1.58295e-09	Polypodium fauriei Christ	5.2526e-11	Pteris terminalis Wall. ex J.Agardh var. terminalis	2.58811e-11	Gymnocarpium oyamense (Baker) Ching	2.83312e-12
1114089.JPG	Goniophlebium niponicum (Mett.) Bedd.	Goniophlebium niponicum (Mett.) Bedd.	1	Nephrolepis cordifolia (L.) C.Presl	2.02333e-08	Thelypteris interrupta (Willd.) K.Iwats.	5.49858e-10	Lepisorus onoei (Franch. et Sav.) Ching	4.20288e-10	Dicranopteris pedata (Houtt.) Nakaike	3.4098e-10
KAG126653.jpg	Goniophlebium niponicum (Mett.) Bedd.	Goniophlebium niponicum (Mett.) Bedd.	0.993659	Nephrolepis cordifolia (L.) C.Presl	0.00633962	Carex dimorpholepis Steud.	1.65971e-06	Polypodium fauriei Christ	1.75997e-07	Vicia amoena Fisch. ex Ser.	7.64921e-08
KAG082335.jpg	Goniophlebium niponicum (Mett.) Bedd.	Goniophlebium niponicum (Mett.) Bedd.	1	Nephrolepis cordifolia (L.) C.Presl	3.02701e-07	Asplenium boreale (Ohwi ex Sa.Kurata) Nakaike	2.92502e-08	Asplenium oligophlebium Baker	1.05742e-08	Hymenasplenium murakami-hatanakae Nakaike	3.4704e-09
735330.jpg	Goniophlebium niponicum (Mett.) Bedd.	Goniophlebium niponicum (Mett.) Bedd.	1	Nephrolepis cordifolia (L.) C.Presl	2.55223e-07	Microlepia marginata (Panzer) C.Chr.	6.38945e-08	Plagiogyria x wakabae Sa.Kurata ex Nakaike	4.945e-08	Onoclea sensibilis L. var. interrupta Maxim.	3.70197e-08
KAG081363.jpg	Goniophlebium niponicum (Mett.) Bedd.	Goniophlebium niponicum (Mett.) Bedd.	1	Nephrolepis cordifolia (L.) C.Presl	1.93823e-09	Dicranopteris pedata (Houtt.) Nakaike	3.25198e-10	Leotochilus x simplicifrons (Christ) Nakaike	1.00846e-10	Carex maximowiczii Miq. var. maximowiczii	4.48951e-13
00022197.jpg	Goniophlebium niponicum (Mett.) Bedd.	Goniophlebium niponicum (Mett.) Bedd.	0.999043	Gymnocarpium oyamense (Baker) Ching	0.000810389	Onoclea sensibilis L. var. interrupta Maxim.	7.67094e-05	Polypodium fauriei Christ	6.71631e-05	Microlepia marginata (Panzer) C.Chr.	5.86869e-07
734697.jpg	Goniophlebium niponicum (Mett.) Bedd.	Goniophlebium niponicum (Mett.) Bedd.	1	Lepidomicrosorum buergerianum (Miq.) Ching et Shing	8.79619e-10	Pyrrosia lingua (Thunb.) Farw.	8.72345e-10	Deparia conilii (Franch. et Sav.) M.Kato	5.55701e-10	Leotochilus x simplicifrons (Christ) Nakaike	2.99404e-10
KAG126670.jpg	Goniophlebium niponicum (Mett.) Bedd.	Goniophlebium niponicum (Mett.) Bedd.	1	Polypodium fauriei Christ	2.86839e-09	Lepisorus onoei (Franch. et Sav.) Ching	1.10895e-09	Stephania japonica (Thunb.) Miers	4.87988e-10	Dicranopteris pedata (Houtt.) Nakaike	2.32626e-10
779434.jpg	Goniophlebium niponicum (Mett.) Bedd.	Goniophlebium niponicum (Mett.) Bedd.	0.99925	Pteris terminalis Wall. ex J.Agardh var. fauriei (Christ) Ebihara et Nakato	0.000699452	Nephrolepis cordifolia (L.) C.Presl	3.25818e-05	Carex dimorpholepis Steud.	1.18209e-05	Lycopodium clavatum L. var. nipponicum Nakai	1.96132e-06
00001227.jpg	Goniophlebium niponicum (Mett.) Bedd.	Goniophlebium niponicum (Mett.) Bedd.	1	Carex maximowiczii Miq. var. maximowiczii	3.38137e-09	Polypodium fauriei Christ	2.21921e-09	Akebia trifoliata (Thunb.) Koidz.	7.35442e-10	Plagiogyria adnata (Blume) Bedd.	4.72497e-10
00033491.jpg	Goniophlebium niponicum (Mett.) Bedd.	Goniophlebium niponicum (Mett.) Bedd.	0.999992	Pteris terminalis Wall. ex J.Agardh var. terminalis	5.96388e-06	Neolepisorus ensatus (Thunb.) Ching	7.82801e-07	Plagiogyria matsumurana Makino	7.60738e-07	Struthiopteris niponica (Kunze) Nakai	4.60519e-08
KAG126661.jpg	Goniophlebium niponicum (Mett.) Bedd.	Goniophlebium niponicum (Mett.) Bedd.	1	Nephrolepis cordifolia (L.) C.Presl	1.16755e-08	Lepisorus onoei (Franch. et Sav.) Ching	2.1329e-09	Polypodium fauriei Christ	6.93892e-10	Oxalis nipponica S.Aoki et J.Murata subsp. nipponica	2.6484e-10
00007502.jpg	Goniophlebium niponicum (Mett.) Bedd.	Goniophlebium niponicum (Mett.) Bedd.	1	Carex maximowiczii Miq. var. maximowiczii	2.51473e-08	Gymnocarpium oyamense (Baker) Ching	9.35718e-09	Nephrolepis cordifolia (L.) C.Presl	3.96373e-09	Athyrium wardii (Hook.) Makino	2.92034e-09
00001150.jpg	Goniophlebium niponicum (Mett.) Bedd.	Goniophlebium niponicum (Mett.) Bedd.	1	Dicranopteris pedata (Houtt.) Nakaike	2.18366e-08	Pteris terminalis Wall. ex J.Agardh var. terminalis	1.4238e-08	Plagiogyria matsumurana Makino	1.88164e-09	Plagiogyria adnata (Blume) Bedd.	4.47458e-10
00001151.jpg	Goniophlebium niponicum (Mett.) Bedd.	Goniophlebium niponicum (Mett.) Bedd.	1	Dicranopteris pedata (Houtt.) Nakaike	7.92243e-09	Carex maximowiczii Miq. var. maximowiczii	3.99492e-12	Nephrolepis cordifolia (L.) C.Presl	3.02053e-12	Thelypteris interrupta (Willd.) K.Iwats.	1.75163e-12
00016082.jpg	Goniophlebium niponicum (Mett.) Bedd.	Goniophlebium niponicum (Mett.) Bedd.	1	Polypodium fauriei Christ	1.66229e-09	Pteris terminalis Wall. ex J.Agardh var. terminalis	8.93768e-10	Plagiogyria matsumurana Makino	3.46238e-11	Carex maximowiczii Miq. var. maximowiczii	3.35706e-11
KAG128617.jpg	Goniophlebium niponicum (Mett.) Bedd.	Goniophlebium niponicum (Mett.) Bedd.	0.999998	Akebia trifoliata (Thunb.) Koidz.	1.72583e-06	Plagiogyria x wakabae Sa.Kurata ex Nakaike	2.56887e-08	Trichosanthes laceribractea Hayata	2.24828e-08	Zanthoxylum piperitum (L.) DC. f. inerme (Makino) Makino	6.52999e-09
KAG126671.jpg	Goniophlebium niponicum (Mett.) Bedd.	Goniophlebium niponicum (Mett.) Bedd.	1	Nephrolepis cordifolia (L.) C.Presl	4.78737e-09	Oxalis nipponica S.Aoki et J.Murata subsp. nipponica	3.69088e-09	Adiantum monochlamys D.C.Eaton	2.00077e-09	Polystichum ovatopaleaceum (Kodama) Sa.Kurata var. ovatopaleaceum	2.7548e-10
00016084.jpg	Goniophlebium niponicum (Mett.) Bedd.	Goniophlebium niponicum (Mett.) Bedd.	1	Pteris terminalis Wall. ex J.Agardh var. terminalis	5.9636e-10	Polypodium fauriei Christ	2.19381e-10	Plagiogyria matsumurana Makino	2.09002e-10	Carex maximowiczii Miq. var. maximowiczii	7.20063e-11
MAK20100222_MAK012.jpg	Alpinia intermedia Gagnep.	Alpinia intermedia Gagnep.	0.999794	Sasa palmata (Lat.-Marl. ex Burb.) E.G.Camus	0.000160664	Polygonatum macranthum (Maxim.) Koidz.	2.29154e-05	Sasa megalophylla Makino et Uchida	1.07256e-05	Nuphar japonica DC.	2.80564e-06
763491.jpg	Alpinia intermedia Gagnep.	Coniogramme japonica (Thunb.) Diels	0.981005	Alpinia intermedia Gagnep.	0.0186076	Asplenium setoi N.Murak. et Seriz.	0.000149875	Coix lacryma-jobi L. var. lacryma-jobi	7.60064e-05	Leptochilus x shintenensis (Hayata) Nakaike	3.39748e-05
KAG023121.jpg	Alpinia intermedia Gagnep.	Alpinia intermedia Gagnep.	0.950021	Gardenia jasminoides Ellis	0.0394824	Symplocos glauca (Thunb.) Koidz.	0.00820957	Schima wallichii (DC.) Korth. subsp. noronhae (Reinw. ex Blume) Bloemb.	0.000407608	Psychotria manillensis Bartl. ex DC.	0.000370524
KAG052579.jpg	Alpinia intermedia Gagnep.	Alpinia intermedia Gagnep.	1	Sonchus oleraceus L.	2.07341e-07	Lactuca indica L. var. laciniata (Houtt.) H.Hara	7.39572e-09	Sasa senanensis (Franch. et Sav.) Rehder	2.7119e-09	Raphanus sativus L.	1.42414e-09
MAK20100223_MAK001.jpg	Alpinia intermedia Gagnep.	Sasaella ramosa (Makino) Makino	0.880355	Sasa borealis (Hack.) Makino et Shibata	0.0574379	Alpinia intermedia Gagnep.	0.0522147	Hibanobambusa tranquillans (Koidz.) Maruy. et H.Okamura	0.0051026	Arisaema japonicum Blume	0.00171204
9516057.jpg	Alpinia intermedia Gagnep.	Alpinia intermedia Gagnep.	0.957783	Ficus virgata Reinw. ex Blume	0.0340099	Tubocapsicum anomalum (Franch. et Sav.) Makino var. anomalum	0.00653972	Empusa formosana (Rchb.f.) T.C.Hsu	0.000912984	Tricyrtis latifolia Maxim.	0.00045038
1172851.JPG	Alpinia intermedia Gagnep.	Alpinia intermedia Gagnep.	1	Phragmites australis (Cav.) Trin. ex Steud.	1.86618e-07	Asplenium setoi N.Murak. et Seriz.	6.25515e-10	Lactuca indica L. var. laciniata (Houtt.) H.Hara	4.3813e-10	Lespedeza cuneata (Dum.Cours.) G.Don var. cuneata	2.40699e-10
KAG052588.jpg	Alpinia intermedia Gagnep.	Alpinia intermedia Gagnep.	1	Cuscuta campestris Yuncker	1.52198e-09	Sasa senanensis (Franch. et Sav.) Rehder	2.75783e-10	Pleioblastus linearis (Hack.) Nakai	1.74547e-10	Echinochloa crus-galli (L.) P.Beauv. var. crus-galli	1.6227e-10
MAK20110124_MAK066.jpg	Alpinia intermedia Gagnep.	Alpinia intermedia Gagnep.	0.999991	Lactuca indica L. var. laciniata (Houtt.) H.Hara	8.8379e-06	Sasa palmata (Lat.-Marl. ex Burb.) E.G.Camus	4.76374e-07	Sasa tyuhgokensis Makino	7.31119e-08	Maianthemum viridiflorum (Nakai) H.Li	2.06897e-08
KAG052578.jpg	Alpinia intermedia Gagnep.	Alpinia intermedia Gagnep.	0.999969	Sasa tsuboiana Makino	3.0887e-05	Sorghum halepense (L.) Pers.	3.5073e-07	Phacelurus latifolius (Steud.) Ohwi	7.68464e-08	Sasa borealis (Hack.) Makino et Shibata	1.72532e-08
KAG019230.jpg	Alpinia intermedia Gagnep.	Alpinia intermedia Gagnep.	0.999998	Lactuca indica L. var. laciniata (Houtt.) H.Hara	1.64338e-06	Phragmites australis (Cav.) Trin. ex Steud.	1.59507e-07	Sasa borealis (Hack.) Makino et Shibata	6.18443e-08	Rumex japonicus Houtt.	5.55596e-08
KAG003976.jpg	Ilex macropoda Miq.	Ilex macropoda Miq.	0.999997	Lindera umbellata Thunb. var. umbellata	2.30967e-06	Rhamnus japonica Maxim. var. decipiens Maxim.	6.32294e-07	Cercidiphyllum magnificum (Nakai) Nakai	7.0744e-08	Hamamelis japonica Siebold et Zucc.	7.0328e-08
KAG003977.jpg	Ilex macropoda Miq.	Ilex macropoda Miq.	0.910974	Viburnum furcatum Blume ex Maxim.	0.0796134	Smilax china L.	0.00567385	Neoshirakia japonica (Siebold et Zucc.) Esser	0.00185372	Viburnum japonicum (Thunb.) Spreng.	0.000969165
FKSE11488.jpg	Ilex macropoda Miq.	Ilex macropoda Miq.	0.999974	Toxicodendron orientale Greene subsp. orientale	2.4502e-05	Malus toringo (Siebold) Siebold ex de Vriese	1.11254e-06	Malus tschonoskii (Maxim.) C.K.Schneid.	4.72892e-07	Cornus controversa Hemsl. var. controversa	1.45986e-07
KAG003972.jpg	Ilex macropoda Miq.	Ilex macropoda Miq.	0.884305	Cercidiphyllum magnificum (Nakai) Nakai	0.111754	Viburnum furcatum Blume ex Maxim.	0.00370305	Alnus serrulatoides Callier	0.000168896	Viburnum dilatatum Thunb.	3.56444e-05
FKSE66077.jpg	Ilex macropoda Miq.	Ilex macropoda Miq.	1	Ilex pedunculosa Miq.	2.96253e-08	Elaeagnus glabra Thunb.	1.48001e-08	Cerasus jamasakura (Siebold ex Koidz.) H.Ohba	1.33289e-09	Smilax china L.	1.32581e-09
KAG081523.jpg	Ilex macropoda Miq.	Ilex macropoda Miq.	0.999982	Ligustrum japonicum Thunb.	3.77912e-06	Solanum nigrescens M.Martens et Galeotti	3.0753e-06	Viburnum opulus L. var. sargentii (Koehne) Takeda	2.8687e-06	Enkianthus campanulatus (Miq.) G.Nicholson	1.3973e-06
KAG003953.jpg	Ilex macropoda Miq.	Ilex macropoda Miq.	0.999966	Ilex rotunda Thunb.	3.09699e-05	Lindera praecox (Siebold et Zucc.) Blume	1.42998e-06	Ilex serrata Thunb.	1.2558e-06	Ilex pedunculosa Miq.	3.92948e-07
FKSE34017.jpg	Ilex macropoda Miq.	Ilex macropoda Miq.	0.999968	Neoshirakia japonica (Siebold et Zucc.) Esser	3.1157e-05	Cerasus leveilleana (Koehne) H.Ohba	4.64241e-07	Lindera praecox (Siebold et Zucc.) Blume	3.29163e-08	Celastrus orbiculatus Thunb. var. orbiculatus	3.85294e-09
KAG021791.jpg	Ilex macropoda Miq.	Ilex macropoda Miq.	0.999664	Alnus sieboldiana Matsum.	0.000260918	Broussonetia x kazinoki Siebold	4.36082e-05	Carpinus tschonoskii Maxim.	1.90548e-05	Lyonia ovalifolia (Wall.) Drude var. elliptica (Siebold et Zucc.) Hand.-Mazz.	4.40187e-06
KAG003964.jpg	Ilex macropoda Miq.	Ilex macropoda Miq.	1	Frangula crenata (Siebold et Zucc.) Miq.	2.94563e-08	Neoshirakia japonica (Siebold et Zucc.) Esser	1.95984e-08	Lyonia ovalifolia (Wall.) Drude var. elliptica (Siebold et Zucc.) Hand.-Mazz.	7.3509e-09	Ilex rotunda Thunb.	2.39396e-09
FKSE11527.jpg	Ilex macropoda Miq.	Ilex macropoda Miq.	1	Actinidia polygama (Siebold et Zucc.) Planch. ex Maxim.	3.28071e-07	Corylus sieboldiana Blume var. sieboldiana	6.69594e-09	Smilax nipponica Miq.	3.43954e-09	Rhynchosia volubilis Lour.	1.20604e-09
FKSE121217.jpg	Ilex macropoda Miq.	Cornus controversa Hemsl. var. controversa	0.979483	Ilex macropoda Miq.	0.0115867	Ilex rotunda Thunb.	0.00864541	Crepidiastrum denticulatum (Houtt.) Pak et Kawano	0.000114732	Alnus japonica (Thunb.) Steud.	9.44436e-05
FKSE15457.jpg	Ilex macropoda Miq.	Ilex macropoda Miq.	0.929728	Celastrus orbiculatus Thunb. var. orbiculatus	0.0702718	Elaeagnus macrophylla Thunb.	2.68172e-07	Malus tschonoskii (Maxim.) C.K.Schneid.	2.58466e-07	Actinidia polygama (Siebold et Zucc.) Planch. ex Maxim.	7.52301e-08
KAG003955.jpg	Ilex macropoda Miq.	Ilex macropoda Miq.	0.999993	Celastrus stephanotidifolius (Makino) Makino	4.55898e-06	Neoshirakia japonica (Siebold et Zucc.) Esser	7.68231e-07	Lindera obtusiloba Blume	5.79607e-07	Elaeagnus macrophylla Thunb.	4.8202e-07
SDH00000633.jpg	Ilex macropoda Miq.	Ilex macropoda Miq.	0.999854	Smilax china L.	0.000108072	Cerasus leveilleana (Koehne) H.Ohba	2.65234e-05	Viburnum plicatum Thunb. var. tomentosum Miq.	1.12618e-05	Corylus sieboldiana Blume var. sieboldiana	2.63009e-08
5545-6750.jpg	Ilex macropoda Miq.	Aria alnifolia (Siebold et Zucc.) Decne.	0.568749	Viburnum wrightii Miq. var. wrightii	0.420276	Fagus japonica Maxim.	0.00459775	Frangula crenata (Siebold et Zucc.) Miq.	0.00268268	Amelanchier asiatica (Siebold et Zucc.) Endl. ex Walp.	0.0017155
FKSE62831.jpg	Ilex macropoda Miq.	Cerasus jamasakura (Siebold ex Koidz.) H.Ohba	0.839085	Cerasus leveilleana (Koehne) H.Ohba	0.141832	Ilex macropoda Miq.	0.0190757	Viburnum plicatum Thunb. var. tomentosum Miq.	5.5217e-06	Viburnum plicatum Thunb. var. parvifolium Miq.	9.90281e-07
6390-6749.jpg	Ilex macropoda Miq.	Cornus kousa Buerger ex Hance subsp. kousa	0.996806	Styrax japonicus Siebold et Zucc.	0.00147918	Aria alnifolia (Siebold et Zucc.) Decne.	0.000597916	Callicarpa japonica Thunb.	0.000586331	Symplocos coreana (H.L_v.) Ohwi	0.000287435
KAG003963.jpg	Ilex macropoda Miq.	Ilex macropoda Miq.	0.999998	Marsdenia tinctoria R.Br. var. tomentosa Masam.	2.03761e-06	Neoshirakia japonica (Siebold et Zucc.) Esser	8.67995e-08	Neolitsea sericea (Blume) Koidz.	4.87802e-10	Smilax china L.	3.58234e-10
FKSE35273.jpg	Ilex macropoda Miq.	Ilex macropoda Miq.	1	Viburnum plicatum Thunb. var. tomentosum Miq.	1.6925e-09	Lonicera gracilipes Miq. var. glabra Miq.	8.95102e-10	Viburnum dilatatum Thunb.	7.03488e-11	Lindera umbellata Thunb. var. umbellata	5.25371e-11
574422.jpg	Thelypteris japonica (Baker) Ching f. viridescens (Makino) H.It_	Thelypteris japonica (Baker) Ching f. viridescens (Makino) H.It_	0.907509	Thelypteris quelpaertensis (Christ) Ching	0.0786225	Deparia mucilagina (M.Kato) Nakaike	0.0121133	Thelypteris musashiensis (Hiyama) Nakato, Sahashi et M.Kato	0.00139156	Thelypteris decursivepinnata (H.C.Hall) Ching	0.000262049
1152598.JPG	Thelypteris japonica (Baker) Ching f. viridescens (Makino) H.It_	Thelypteris japonica (Baker) Ching f. viridescens (Makino) H.It_	0.999952	Thelypteris musashiensis (Hiyama) Nakato, Sahashi et M.Kato	4.07649e-05	Thelypteris laxa (Franch. et Sav.) Ching	5.59297e-06	Thelypteris japonica (Baker) Ching	8.36404e-07	Thelypteris glanduligera (Kunze) Ching	3.82438e-07
545902.jpg	Thelypteris japonica (Baker) Ching f. viridescens (Makino) H.It_	Thelypteris musashiensis (Hiyama) Nakato, Sahashi et M.Kato	0.865312	Thelypteris japonica (Baker) Ching f. viridescens (Makino) H.It_	0.119553	Thelypteris phegopteris (L.) Sloss. ex Rydb.	0.0149952	Acer nipponicum H.Hara	0.000135453	Deparia pycnosora (Christ) M.Kato	2.37236e-06
543160.jpg	Thelypteris japonica (Baker) Ching f. viridescens (Makino) H.It_	Thelypteris japonica (Baker) Ching f. viridescens (Makino) H.It_	0.999548	Thelypteris musashiensis (Hiyama) Nakato, Sahashi et M.Kato	0.00045103	Thelypteris phegopteris (L.) Sloss. ex Rydb.	4.10919e-07	Thelypteris laxa (Franch. et Sav.) Ching	1.11147e-07	Thelypteris esquirolii (Christ) Ching	1.95352e-08
433499.jpg	Thelypteris japonica (Baker) Ching f. viridescens (Makino) H.It_	Thelypteris japonica (Baker) Ching f. viridescens (Makino) H.It_	1	Thelypteris esquirolii (Christ) Ching	9.45741e-09	Thelypteris japonica (Baker) Ching	3.32192e-09	Ctenitis subglandulosa (Hance) Ching	5.80714e-12	Thelypteris musashiensis (Hiyama) Nakato, Sahashi et M.Kato	2.56279e-12
558891.jpg	Thelypteris japonica (Baker) Ching f. viridescens (Makino) H.It_	Thelypteris japonica (Baker) Ching f. viridescens (Makino) H.It_	0.999998	Thelypteris musashiensis (Hiyama) Nakato, Sahashi et M.Kato	2.43578e-06	Thelypteris laxa (Franch. et Sav.) Ching	1.48224e-08	Deparia dimorphophylla (Koidz.) M.Kato	2.45437e-10	Thelypteris japonica (Baker) Ching x T. musashiensis (Hiyama) Nakato, Sahashi et M.Kato	7.45404e-11
799735.jpg	Thelypteris japonica (Baker) Ching f. viridescens (Makino) H.It_	Thelypteris japonica (Baker) Ching f. viridescens (Makino) H.It_	0.999999	Thelypteris interrupta (Willd.) K.Iwats.	6.30368e-07	Thelypteris japonica (Baker) Ching	5.37223e-08	Thelypteris phegopteris (L.) Sloss. ex Rydb.	3.50502e-08	Thelypteris musashiensis (Hiyama) Nakato, Sahashi et M.Kato	2.00464e-09
831769.jpg	Thelypteris japonica (Baker) Ching f. viridescens (Makino) H.It_	Thelypteris japonica (Baker) Ching f. viridescens (Makino) H.It_	0.535749	Thelypteris quelpaertensis (Christ) Ching	0.291357	Thelypteris bukoensis (Tagawa) Ching	0.120279	Deparia mucilagina (M.Kato) Nakaike	0.0510964	Thelypteris musashiensis (Hiyama) Nakato, Sahashi et M.Kato	0.00148995
1045378.JPG	Thelypteris japonica (Baker) Ching f. viridescens (Makino) H.It_	Thelypteris japonica (Baker) Ching f. viridescens (Makino) H.It_	0.998013	Thelypteris musashiensis (Hiyama) Nakato, Sahashi et M.Kato	0.00187143	Thelypteris laxa (Franch. et Sav.) Ching	0.000108273	Thelypteris glanduligera (Kunze) Ching	6.37594e-06	Thelypteris japonica (Baker) Ching	4.68327e-07
570761.jpg	Thelypteris japonica (Baker) Ching f. viridescens (Makino) H.It_	Thelypteris japonica (Baker) Ching f. viridescens (Makino) H.It_	0.999995	Thelypteris japonica (Baker) Ching	5.08003e-06	Thelypteris interrupta (Willd.) K.Iwats.	5.35604e-08	Thelypteris musashiensis (Hiyama) Nakato, Sahashi et M.Kato	2.17437e-08	Athyrium spinulosum (Maxim.) Milde	1.74471e-09
596379.jpg	Thelypteris japonica (Baker) Ching f. viridescens (Makino) H.It_	Thelypteris japonica (Baker) Ching f. viridescens (Makino) H.It_	1	Thelypteris musashiensis (Hiyama) Nakato, Sahashi et M.Kato	6.04649e-09	Thelypteris japonica (Baker) Ching x T. musashiensis (Hiyama) Nakato, Sahashi et M.Kato	2.00822e-10	Ctenitis subglandulosa (Hance) Ching	3.4637e-11	Thelypteris interrupta (Willd.) K.Iwats.	7.60045e-12
1156220.JPG	Thelypteris japonica (Baker) Ching f. viridescens (Makino) H.It_	Thelypteris japonica (Baker) Ching f. viridescens (Makino) H.It_	0.998795	Thelypteris musashiensis (Hiyama) Nakato, Sahashi et M.Kato	0.00112188	Thelypteris japonica (Baker) Ching x T. musashiensis (Hiyama) Nakato, Sahashi et M.Kato	5.13639e-05	Cibotium barometz (L.) J.Sm.	2.2942e-05	Thelypteris quelpaertensis (Christ) Ching	2.92743e-06
440269.jpg	Thelypteris japonica (Baker) Ching f. viridescens (Makino) H.It_	Thelypteris japonica (Baker) Ching f. viridescens (Makino) H.It_	1	Thelypteris japonica (Baker) Ching x T. musashiensis (Hiyama) Nakato, Sahashi et M.Kato	9.28566e-08	Thelypteris musashiensis (Hiyama) Nakato, Sahashi et M.Kato	1.55024e-09	Thelypteris esquirolii (Christ) Ching	3.08714e-10	Thelypteris laxa (Franch. et Sav.) Ching	5.90043e-11
1023727.JPG	Thelypteris japonica (Baker) Ching f. viridescens (Makino) H.It_	Thelypteris japonica (Baker) Ching f. viridescens (Makino) H.It_	0.999995	Thelypteris esquirolii (Christ) Ching	4.83485e-06	Thelypteris japonica (Baker) Ching x T. musashiensis (Hiyama) Nakato, Sahashi et M.Kato	2.34779e-07	Thelypteris glanduligera (Kunze) Ching	9.28661e-08	Thelypteris musashiensis (Hiyama) Nakato, Sahashi et M.Kato	5.55853e-08
1156142.JPG	Thelypteris japonica (Baker) Ching f. viridescens (Makino) H.It_	Thelypteris japonica (Baker) Ching f. viridescens (Makino) H.It_	0.999999	Thelypteris musashiensis (Hiyama) Nakato, Sahashi et M.Kato	1.01975e-06	Thelypteris japonica (Baker) Ching	1.23332e-10	Neocheiropteris ningpoensis (Baker) Bosman	1.20385e-10	Deparia dimorphophylla (Koidz.) M.Kato	6.90344e-11
1017515.jpg	Thelypteris japonica (Baker) Ching f. viridescens (Makino) H.It_	Thelypteris japonica (Baker) Ching f. viridescens (Makino) H.It_	0.968339	Thelypteris esquirolii (Christ) Ching	0.0157948	Thelypteris musashiensis (Hiyama) Nakato, Sahashi et M.Kato	0.0102928	Thelypteris pozoi (Lag.) C.V.Morton subsp. mollissima (Fisch. ex Kunze) C.V.Morton	0.00537659	Deparia mucilagina (M.Kato) Nakaike	0.000143469
432930.jpg	Thelypteris japonica (Baker) Ching f. viridescens (Makino) H.It_	Thelypteris japonica (Baker) Ching f. viridescens (Makino) H.It_	0.999997	Thelypteris musashiensis (Hiyama) Nakato, Sahashi et M.Kato	1.25678e-06	Athyrium spinulosum (Maxim.) Milde	7.90304e-07	Thelypteris japonica (Baker) Ching	2.98013e-07	Thelypteris phegopteris (L.) Sloss. ex Rydb.	6.68846e-10
437963.jpg	Thelypteris japonica (Baker) Ching f. viridescens (Makino) H.It_	Thelypteris japonica (Baker) Ching f. viridescens (Makino) H.It_	1	Thelypteris musashiensis (Hiyama) Nakato, Sahashi et M.Kato	5.86111e-09	Thelypteris japonica (Baker) Ching	3.55737e-10	Thelypteris interrupta (Willd.) K.Iwats.	1.68652e-10	Deparia x musashiensis (H.Ohba) Seriz.	5.77504e-11
88735.jpg	Thelypteris japonica (Baker) Ching f. viridescens (Makino) H.It_	Thelypteris japonica (Baker) Ching f. viridescens (Makino) H.It_	0.999995	Thelypteris musashiensis (Hiyama) Nakato, Sahashi et M.Kato	4.67821e-06	Thelypteris japonica (Baker) Ching	1.46221e-07	Deparia dimorphophylla (Koidz.) M.Kato	6.15619e-09	Thelypteris esquirolii (Christ) Ching	3.76566e-09
574427.jpg	Thelypteris japonica (Baker) Ching f. viridescens (Makino) H.It_	Thelypteris japonica (Baker) Ching f. viridescens (Makino) H.It_	0.999974	Thelypteris musashiensis (Hiyama) Nakato, Sahashi et M.Kato	2.46314e-05	Thelypteris japonica (Baker) Ching	1.17096e-06	Thelypteris laxa (Franch. et Sav.) Ching	9.97951e-08	Thelypteris phegopteris (L.) Sloss. ex Rydb.	2.55561e-08
437959.jpg	Thelypteris japonica (Baker) Ching f. viridescens (Makino) H.It_	Thelypteris japonica (Baker) Ching f. viridescens (Makino) H.It_	0.927638	Thelypteris musashiensis (Hiyama) Nakato, Sahashi et M.Kato	0.072239	Thelypteris japonica (Baker) Ching	0.000117974	Athyrium spinulosum (Maxim.) Milde	4.34473e-06	Neocheiropteris ningpoensis (Baker) Bosman	4.57321e-07
437940.jpg	Thelypteris japonica (Baker) Ching f. viridescens (Makino) H.It_	Thelypteris japonica (Baker) Ching f. viridescens (Makino) H.It_	0.997851	Thelypteris musashiensis (Hiyama) Nakato, Sahashi et M.Kato	0.00213825	Athyrium spinulosum (Maxim.) Milde	1.03975e-05	Thelypteris japonica (Baker) Ching	3.75234e-07	Thelypteris japonica (Baker) Ching x T. musashiensis (Hiyama) Nakato, Sahashi et M.Kato	3.29135e-07
1153098.JPG	Thelypteris japonica (Baker) Ching f. viridescens (Makino) H.It_	Thelypteris japonica (Baker) Ching f. viridescens (Makino) H.It_	0.673077	Thelypteris musashiensis (Hiyama) Nakato, Sahashi et M.Kato	0.326922	Thelypteris japonica (Baker) Ching x T. musashiensis (Hiyama) Nakato, Sahashi et M.Kato	7.54442e-07	Thelypteris japonica (Baker) Ching	4.66331e-09	Thelypteris phegopteris (L.) Sloss. ex Rydb.	1.72684e-09
464003.jpg	Thelypteris japonica (Baker) Ching f. viridescens (Makino) H.It_	Thelypteris japonica (Baker) Ching f. viridescens (Makino) H.It_	0.999936	Thelypteris musashiensis (Hiyama) Nakato, Sahashi et M.Kato	6.35978e-05	Thelypteris japonica (Baker) Ching	2.77611e-11	Thelypteris japonica (Baker) Ching x T. musashiensis (Hiyama) Nakato, Sahashi et M.Kato	1.07785e-11	Neocheiropteris ningpoensis (Baker) Bosman	2.84926e-12
574439.jpg	Thelypteris japonica (Baker) Ching f. viridescens (Makino) H.It_	Thelypteris japonica (Baker) Ching f. viridescens (Makino) H.It_	0.999988	Thelypteris musashiensis (Hiyama) Nakato, Sahashi et M.Kato	7.22052e-06	Thelypteris japonica (Baker) Ching	4.941e-06	Athyrium spinulosum (Maxim.) Milde	1.6913e-08	Thelypteris phegopteris (L.) Sloss. ex Rydb.	1.65039e-08
424537.jpg	Thelypteris japonica (Baker) Ching f. viridescens (Makino) H.It_	Thelypteris japonica (Baker) Ching x T. musashiensis (Hiyama) Nakato, Sahashi et M.Kato	0.999991	Thelypteris japonica (Baker) Ching	9.04903e-06	Thelypteris japonica (Baker) Ching f. viridescens (Makino) H.It_	2.75634e-09	Pteris oshimensis Hieron.	1.1002e-09	Deparia pycnosora (Christ) M.Kato	7.67541e-11
439536.jpg	Thelypteris japonica (Baker) Ching f. viridescens (Makino) H.It_	Thelypteris japonica (Baker) Ching f. viridescens (Makino) H.It_	1	Thelypteris laxa (Franch. et Sav.) Ching	1.11487e-10	Thelypteris musashiensis (Hiyama) Nakato, Sahashi et M.Kato	7.42877e-11	Diplazium donianum (Mett.) Tardieu var. aphanoneuron (Ohwi) Tagawa	1.07433e-11	Deparia dimorphophylla (Koidz.) M.Kato	7.1312e-12
422691.jpg	Thelypteris japonica (Baker) Ching f. viridescens (Makino) H.It_	Thelypteris japonica (Baker) Ching f. viridescens (Makino) H.It_	1	Thelypteris japonica (Baker) Ching	1.36927e-07	Thelypteris laxa (Franch. et Sav.) Ching	1.10468e-07	Thelypteris musashiensis (Hiyama) Nakato, Sahashi et M.Kato	6.52577e-08	Thelypteris phegopteris (L.) Sloss. ex Rydb.	3.2917e-09
437613.jpg	Thelypteris japonica (Baker) Ching f. viridescens (Makino) H.It_	Thelypteris japonica (Baker) Ching f. viridescens (Makino) H.It_	1	Thelypteris musashiensis (Hiyama) Nakato, Sahashi et M.Kato	8.4932e-09	Thelypteris interrupta (Willd.) K.Iwats.	2.26517e-10	Deparia pycnosora (Christ) M.Kato	2.14419e-11	Thelypteris japonica (Baker) Ching x T. musashiensis (Hiyama) Nakato, Sahashi et M.Kato	1.03715e-11
574437.jpg	Thelypteris japonica (Baker) Ching f. viridescens (Makino) H.It_	Thelypteris musashiensis (Hiyama) Nakato, Sahashi et M.Kato	0.998753	Thelypteris japonica (Baker) Ching	0.000745938	Thelypteris quelpaertensis (Christ) Ching	0.000437573	Thelypteris japonica (Baker) Ching f. viridescens (Makino) H.It_	5.73603e-05	Thelypteris parasitica (L.) Tardieu	2.88966e-06
1045381.JPG	Thelypteris japonica (Baker) Ching f. viridescens (Makino) H.It_	Thelypteris japonica (Baker) Ching f. viridescens (Makino) H.It_	0.999989	Thelypteris japonica (Baker) Ching x T. musashiensis (Hiyama) Nakato, Sahashi et M.Kato	9.97434e-06	Thelypteris musashiensis (Hiyama) Nakato, Sahashi et M.Kato	6.51194e-07	Thelypteris esquirolii (Christ) Ching	4.09056e-08	Thelypteris japonica (Baker) Ching	1.57081e-10
799731.jpg	Thelypteris japonica (Baker) Ching f. viridescens (Makino) H.It_	Thelypteris japonica (Baker) Ching f. viridescens (Makino) H.It_	0.96792	Thelypteris musashiensis (Hiyama) Nakato, Sahashi et M.Kato	0.0320801	Thelypteris japonica (Baker) Ching x T. musashiensis (Hiyama) Nakato, Sahashi et M.Kato	1.87653e-07	Cibotium barometz (L.) J.Sm.	1.45187e-08	Deparia mucilagina (M.Kato) Nakaike	4.53233e-09
1152604.JPG	Thelypteris japonica (Baker) Ching f. viridescens (Makino) H.It_	Thelypteris japonica (Baker) Ching f. viridescens (Makino) H.It_	0.999999	Thelypteris musashiensis (Hiyama) Nakato, Sahashi et M.Kato	7.1232e-07	Thelypteris japonica (Baker) Ching	4.74367e-08	Thelypteris japonica (Baker) Ching x T. musashiensis (Hiyama) Nakato, Sahashi et M.Kato	3.50026e-08	Anisocampium x saitoanum (Sugim.) M.Kato	4.60663e-09
543547.jpg	Thelypteris japonica (Baker) Ching f. viridescens (Makino) H.It_	Thelypteris japonica (Baker) Ching f. viridescens (Makino) H.It_	0.999984	Thelypteris japonica (Baker) Ching	1.46996e-05	Thelypteris quelpaertensis (Christ) Ching	1.23384e-06	Thelypteris musashiensis (Hiyama) Nakato, Sahashi et M.Kato	2.17284e-08	Thelypteris parasitica (L.) Tardieu	1.04141e-08
1045368.JPG	Thelypteris japonica (Baker) Ching f. viridescens (Makino) H.It_	Thelypteris japonica (Baker) Ching f. viridescens (Makino) H.It_	0.999858	Thelypteris musashiensis (Hiyama) Nakato, Sahashi et M.Kato	0.000141551	Thelypteris laxa (Franch. et Sav.) Ching	2.08199e-07	Thelypteris japonica (Baker) Ching	3.11386e-08	Thelypteris phegopteris (L.) Sloss. ex Rydb.	1.30476e-08
533925.jpg	Thelypteris japonica (Baker) Ching f. viridescens (Makino) H.It_	Thelypteris japonica (Baker) Ching f. viridescens (Makino) H.It_	0.999965	Deparia mucilagina (M.Kato) Nakaike	1.93735e-05	Thelypteris bukoensis (Tagawa) Ching	8.89087e-06	Thelypteris musashiensis (Hiyama) Nakato, Sahashi et M.Kato	6.09039e-06	Thelypteris japonica (Baker) Ching x T. musashiensis (Hiyama) Nakato, Sahashi et M.Kato	1.51866e-07
1152559.JPG	Thelypteris japonica (Baker) Ching f. viridescens (Makino) H.It_	Thelypteris japonica (Baker) Ching f. viridescens (Makino) H.It_	0.63515	Thelypteris musashiensis (Hiyama) Nakato, Sahashi et M.Kato	0.364778	Thelypteris japonica (Baker) Ching x T. musashiensis (Hiyama) Nakato, Sahashi et M.Kato	7.21199e-05	Thelypteris glanduligera (Kunze) Ching	1.49201e-07	Deparia pycnosora (Christ) M.Kato	1.3016e-07
543151.jpg	Thelypteris japonica (Baker) Ching f. viridescens (Makino) H.It_	Thelypteris japonica (Baker) Ching f. viridescens (Makino) H.It_	1	Thelypteris musashiensis (Hiyama) Nakato, Sahashi et M.Kato	3.6511e-09	Bolbitis heteroclita (C.Presl) Ching	1.73949e-11	Leptochilus wrightii (Hook.) X.C.Zhang	1.62906e-11	Deparia dimorphophylla (Koidz.) M.Kato	1.53024e-11
437979.jpg	Thelypteris japonica (Baker) Ching f. viridescens (Makino) H.It_	Thelypteris japonica (Baker) Ching f. viridescens (Makino) H.It_	0.999651	Thelypteris musashiensis (Hiyama) Nakato, Sahashi et M.Kato	0.000348747	Thelypteris japonica (Baker) Ching x T. musashiensis (Hiyama) Nakato, Sahashi et M.Kato	4.96278e-08	Thelypteris laxa (Franch. et Sav.) Ching	6.8516e-09	Deparia mucilagina (M.Kato) Nakaike	4.9055e-09
127296.jpg	Thelypteris japonica (Baker) Ching f. viridescens (Makino) H.It_	Thelypteris japonica (Baker) Ching f. viridescens (Makino) H.It_	0.995111	Thelypteris musashiensis (Hiyama) Nakato, Sahashi et M.Kato	0.00488885	Thelypteris interrupta (Willd.) K.Iwats.	4.11292e-07	Thelypteris esquirolii (Christ) Ching	8.52965e-09	Acer nipponicum H.Hara	5.70983e-09
570343.jpg	Thelypteris japonica (Baker) Ching f. viridescens (Makino) H.It_	Thelypteris japonica (Baker) Ching f. viridescens (Makino) H.It_	0.993981	Thelypteris japonica (Baker) Ching	0.00591193	Thelypteris interrupta (Willd.) K.Iwats.	6.27697e-05	Thelypteris musashiensis (Hiyama) Nakato, Sahashi et M.Kato	3.97433e-05	Deparia pycnosora (Christ) M.Kato	1.56055e-06
419786.jpg	Thelypteris japonica (Baker) Ching f. viridescens (Makino) H.It_	Thelypteris japonica (Baker) Ching f. viridescens (Makino) H.It_	0.996315	Thelypteris musashiensis (Hiyama) Nakato, Sahashi et M.Kato	0.00368296	Thelypteris japonica (Baker) Ching	1.87161e-06	Thelypteris laxa (Franch. et Sav.) Ching	1.90921e-09	Deparia petersenii (Kunze) M.Kato	5.31617e-10
440275.jpg	Thelypteris japonica (Baker) Ching f. viridescens (Makino) H.It_	Thelypteris japonica (Baker) Ching f. viridescens (Makino) H.It_	1	Deparia mucilagina (M.Kato) Nakaike	1.3602e-07	Thelypteris japonica (Baker) Ching	5.00615e-08	Deparia dimorphophylla (Koidz.) M.Kato	4.27082e-09	Deparia pycnosora (Christ) M.Kato	3.96584e-10
C2058582.jpg	Carex insaniae Koidz. var. papillaticulmis (Ohwi) Ohwi	Carex insaniae Koidz. var. papillaticulmis (Ohwi) Ohwi	0.999983	Carex persistens Ohwi	1.18463e-05	Carex rugata Ohwi	3.42415e-06	Carex daisenensis Nakai	7.10828e-07	Carex mollicula Boott	4.10244e-07
C2058545.jpg	Carex insaniae Koidz. var. papillaticulmis (Ohwi) Ohwi	Carex insaniae Koidz. var. papillaticulmis (Ohwi) Ohwi	0.999843	Carex pachygyna Franch. et Sav.	0.000153396	Carex phacota Spreng.	2.74827e-06	Pennisetum alopecuroides (L.) Spreng.	4.46492e-07	Fimbristylis complanata (Retz.) Link f. exaltata T.Koyama	4.17587e-07
C2058549.jpg	Carex insaniae Koidz. var. papillaticulmis (Ohwi) Ohwi	Carex insaniae Koidz. var. papillaticulmis (Ohwi) Ohwi	0.998318	Carex reinii Franch. et Sav.	0.0016821	Carex conica Boott var. conica	3.51207e-07	Carex pachygyna Franch. et Sav.	4.10576e-08	Carex daisenensis Nakai	2.15543e-08
C2058542.jpg	Carex insaniae Koidz. var. papillaticulmis (Ohwi) Ohwi	Carex insaniae Koidz. var. papillaticulmis (Ohwi) Ohwi	1	Carex pachygyna Franch. et Sav.	6.25873e-09	Carex rugata Ohwi	2.12429e-10	Carex insaniae Koidz. var. insaniae	6.64231e-11	Carex tristachya Thunb. var. pocilliformis (Boott) K_k.	2.38182e-11
C2058567.jpg	Carex insaniae Koidz. var. papillaticulmis (Ohwi) Ohwi	Carex insaniae Koidz. var. papillaticulmis (Ohwi) Ohwi	0.999826	Carex pachygyna Franch. et Sav.	0.000173512	Carex multifolia Ohwi var. multifolia	3.318e-07	Carex insaniae Koidz. var. insaniae	4.7292e-08	Carex rugata Ohwi	9.48413e-11
C2058575.jpg	Carex insaniae Koidz. var. papillaticulmis (Ohwi) Ohwi	Carex insaniae Koidz. var. papillaticulmis (Ohwi) Ohwi	0.974175	Carex reinii Franch. et Sav.	0.0256609	Carex persistens Ohwi	0.000148378	Athyrium x pseudoiseanum Sa.Kurata	1.3904e-05	Carex pachygyna Franch. et Sav.	4.4896e-07
C2058550.jpg	Carex insaniae Koidz. var. papillaticulmis (Ohwi) Ohwi	Carex insaniae Koidz. var. papillaticulmis (Ohwi) Ohwi	0.999996	Carex pachygyna Franch. et Sav.	3.74785e-06	Salix chaenomeloides Kimura	6.38943e-08	Pilea hamaoi Makino	4.90622e-09	Carex persistens Ohwi	4.18434e-10
C2058571.jpg	Carex insaniae Koidz. var. papillaticulmis (Ohwi) Ohwi	Carex insaniae Koidz. var. papillaticulmis (Ohwi) Ohwi	1	Carex pachygyna Franch. et Sav.	2.20824e-08	Carex multifolia Ohwi var. multifolia	2.0231e-10	Carex reinii Franch. et Sav.	3.33344e-11	Carex rugata Ohwi	4.12654e-12
C2058543.jpg	Carex insaniae Koidz. var. papillaticulmis (Ohwi) Ohwi	Carex insaniae Koidz. var. papillaticulmis (Ohwi) Ohwi	0.999997	Carex pachygyna Franch. et Sav.	2.21498e-06	Carex mitrata Franch. var. aristata Ohwi	2.41346e-07	Carex rhizopoda Maxim.	4.74782e-08	Carex tristachya Thunb. var. pocilliformis (Boott) K_k.	7.66792e-09
C2058537.jpg	Carex insaniae Koidz. var. papillaticulmis (Ohwi) Ohwi	Carex insaniae Koidz. var. papillaticulmis (Ohwi) Ohwi	0.999937	Carex tristachya Thunb. var. pocilliformis (Boott) K_k.	4.42077e-05	Carex reinii Franch. et Sav.	8.6079e-06	Carex multifolia Ohwi var. multifolia	8.59405e-06	Carex shimidzensis Franch.	1.36482e-06
C2058541.jpg	Carex insaniae Koidz. var. papillaticulmis (Ohwi) Ohwi	Carex insaniae Koidz. var. papillaticulmis (Ohwi) Ohwi	0.999998	Carex reinii Franch. et Sav.	2.01166e-06	Carex tristachya Thunb. var. pocilliformis (Boott) K_k.	8.73767e-09	Salix chaenomeloides Kimura	8.24091e-09	Carex pachygyna Franch. et Sav.	4.38374e-09
275989.jpg	Crepidomanes latealatum (Bosch) Copel.	Crepidomanes latealatum (Bosch) Copel.	1	Vandenboschia kalamocarpa (Hayata) Ebihara	1.10417e-09	Hymenophyllum badium Hook. et Grev.	1.66168e-10	Vandenboschia x quelpaertensis (Nakai) Ebihara	3.04137e-11	Vandenboschia x stenosiphon (Christ) Copel.	1.34049e-11
1031186.JPG	Crepidomanes latealatum (Bosch) Copel.	Crepidomanes latealatum (Bosch) Copel.	1	Selaginella shakotanensis (Franch. ex Takeda) Miyabe et Kud_	1.65697e-08	Vandenboschia kalamocarpa (Hayata) Ebihara	4.22578e-10	Hymenophyllum badium Hook. et Grev.	3.24291e-11	Pleurosoriopsis makinoi (Maxim. ex Makino) Fomin	7.66496e-12
00016902.jpg	Crepidomanes latealatum (Bosch) Copel.	Crepidomanes latealatum (Bosch) Copel.	0.997933	Vandenboschia kalamocarpa (Hayata) Ebihara	0.00206701	Vandenboschia nipponica (Nakai) Ebihara	4.49342e-07	Ceratophyllum demersum L.	2.7997e-09	Hymenophyllum riukiuense Christ	9.73538e-10
349635.jpg	Crepidomanes latealatum (Bosch) Copel.	Crepidomanes latealatum (Bosch) Copel.	1	Osmolindsaea japonica (Baker) Lehtonen et Christenh.	4.76144e-07	Hymenophyllum polyanthos (Sw.) Sw.	1.88005e-09	Vandenboschia kalamocarpa (Hayata) Ebihara	1.28261e-09	Pleurosoriopsis makinoi (Maxim. ex Makino) Fomin	1.52093e-10
346134.jpg	Crepidomanes latealatum (Bosch) Copel.	Crepidomanes latealatum (Bosch) Copel.	1	Vandenboschia kalamocarpa (Hayata) Ebihara	2.12165e-08	Osmolindsaea japonica (Baker) Lehtonen et Christenh.	6.36779e-09	Asplenium tripteropus Nakai	4.93899e-10	Hymenophyllum riukiuense Christ	8.99653e-11
349640.jpg	Crepidomanes latealatum (Bosch) Copel.	Crepidomanes latealatum (Bosch) Copel.	1	Vandenboschia kalamocarpa (Hayata) Ebihara	1.75325e-11	Hymenophyllum barbatum (Bosch) Baker	7.6431e-13	Hymenophyllum riukiuense Christ	6.55925e-13	Osmolindsaea japonica (Baker) Lehtonen et Christenh.	1.30407e-13
346135.jpg	Crepidomanes latealatum (Bosch) Copel.	Crepidomanes latealatum (Bosch) Copel.	1	Carpinus laxiflora (Siebold et Zucc.) Blume	1.67604e-11	Hymenophyllum badium Hook. et Grev.	1.99918e-12	Vandenboschia kalamocarpa (Hayata) Ebihara	1.7492e-12	Hymenasplenium obliquissimum (Hayata) Sugim.	2.37287e-13
802510.jpg	Crepidomanes latealatum (Bosch) Copel.	Crepidomanes latealatum (Bosch) Copel.	0.999995	Hymenophyllum badium Hook. et Grev.	4.46096e-06	Vandenboschia x quelpaertensis (Nakai) Ebihara	3.21655e-07	Vandenboschia kalamocarpa (Hayata) Ebihara	1.00714e-07	Acystopteris japonica (Luerss.) Nakai	3.56997e-09
349271.jpg	Crepidomanes latealatum (Bosch) Copel.	Crepidomanes latealatum (Bosch) Copel.	1	Selaginella shakotanensis (Franch. ex Takeda) Miyabe et Kud_	5.68427e-10	Crepidomanes minutum (Blume) K.Iwats.	1.26143e-10	Hymenophyllum riukiuense Christ	1.02877e-10	Hymenophyllum polyanthos (Sw.) Sw.	4.98002e-11
507438.jpg	Crepidomanes latealatum (Bosch) Copel.	Crepidomanes latealatum (Bosch) Copel.	1	Vandenboschia kalamocarpa (Hayata) Ebihara	3.2151e-11	Davallia mariesii T.Moore ex Baker	1.3308e-12	Selaginella shakotanensis (Franch. ex Takeda) Miyabe et Kud_	1.11432e-12	Ranunculus nipponicus Nakai var. submersus H.Hara	2.96243e-13
368312.jpg	Crepidomanes latealatum (Bosch) Copel.	Crepidomanes latealatum (Bosch) Copel.	1	Vandenboschia kalamocarpa (Hayata) Ebihara	1.4717e-13	Pteris wallichiana J.Agardh	2.15325e-15	Hymenophyllum barbatum (Bosch) Baker	2.03919e-15	Osmolindsaea japonica (Baker) Lehtonen et Christenh.	2.77333e-16
802501.jpg	Crepidomanes latealatum (Bosch) Copel.	Crepidomanes latealatum (Bosch) Copel.	1	Vandenboschia kalamocarpa (Hayata) Ebihara	4.77844e-13	Selaginella heterostachys Baker	3.38061e-16	Pentarhizidium orientale (Hook.) Hayata	1.60455e-17	Plagiogyria x wakabae Sa.Kurata ex Nakaike	2.46478e-18
349419.jpg	Crepidomanes latealatum (Bosch) Copel.	Crepidomanes latealatum (Bosch) Copel.	1	Hymenophyllum polyanthos (Sw.) Sw.	4.73653e-08	Hymenophyllum riukiuense Christ	1.24962e-11	Hymenophyllum barbatum (Bosch) Baker	6.6594e-13	Osmolindsaea japonica (Baker) Lehtonen et Christenh.	5.22067e-13
740385.jpg	Crepidomanes latealatum (Bosch) Copel.	Crepidomanes latealatum (Bosch) Copel.	1	Vandenboschia kalamocarpa (Hayata) Ebihara	9.82981e-10	Hymenophyllum barbatum (Bosch) Baker	2.00069e-12	Hymenophyllum polyanthos (Sw.) Sw.	1.25454e-12	Hymenophyllum riukiuense Christ	3.36343e-13
351160.jpg	Crepidomanes latealatum (Bosch) Copel.	Crepidomanes latealatum (Bosch) Copel.	0.999996	Pleurosoriopsis makinoi (Maxim. ex Makino) Fomin	2.34628e-06	Davallia mariesii T.Moore ex Baker	5.49557e-07	Hymenophyllum wrightii Bosch	3.76026e-07	Selaginella heterostachys Baker	1.28626e-07
1031280.JPG	Crepidomanes latealatum (Bosch) Copel.	Crepidomanes latealatum (Bosch) Copel.	1	Hymenophyllum badium Hook. et Grev.	4.99024e-10	Vandenboschia kalamocarpa (Hayata) Ebihara	1.99764e-12	Hymenophyllum barbatum (Bosch) Baker	1.13482e-12	Vandenboschia x quelpaertensis (Nakai) Ebihara	3.20408e-14
740579.jpg	Crepidomanes latealatum (Bosch) Copel.	Crepidomanes latealatum (Bosch) Copel.	1	Pleurosoriopsis makinoi (Maxim. ex Makino) Fomin	7.55562e-11	Acer crataegifolium Siebold et Zucc.	6.43079e-12	Gentiana nipponica Maxim.	2.79988e-12	Vandenboschia kalamocarpa (Hayata) Ebihara	7.54669e-13
740485.jpg	Crepidomanes latealatum (Bosch) Copel.	Crepidomanes latealatum (Bosch) Copel.	1	Hymenophyllum riukiuense Christ	1.5895e-09	Pleurosoriopsis makinoi (Maxim. ex Makino) Fomin	7.2114e-10	Vandenboschia kalamocarpa (Hayata) Ebihara	4.52507e-11	Hymenophyllum polyanthos (Sw.) Sw.	3.48907e-11
784875.jpg	Crepidomanes latealatum (Bosch) Copel.	Crepidomanes latealatum (Bosch) Copel.	0.999998	Asplenium tenuicaule Hayata	1.40081e-06	Selaginella heterostachys Baker	3.30482e-07	Vandenboschia kalamocarpa (Hayata) Ebihara	2.34242e-07	Pleurosoriopsis makinoi (Maxim. ex Makino) Fomin	1.49268e-07
740462.jpg	Crepidomanes latealatum (Bosch) Copel.	Crepidomanes latealatum (Bosch) Copel.	1	Pteris wallichiana J.Agardh	7.8711e-11	Carpinus laxiflora (Siebold et Zucc.) Blume	1.96299e-11	Hymenophyllum barbatum (Bosch) Baker	9.2286e-12	Vandenboschia kalamocarpa (Hayata) Ebihara	5.107e-12
349607.jpg	Crepidomanes latealatum (Bosch) Copel.	Crepidomanes latealatum (Bosch) Copel.	1	Vandenboschia kalamocarpa (Hayata) Ebihara	8.35519e-12	Hymenophyllum riukiuense Christ	4.37157e-12	Hymenophyllum barbatum (Bosch) Baker	1.45719e-13	Hymenophyllum oligosorum Makino	1.0268e-13
349287.jpg	Crepidomanes latealatum (Bosch) Copel.	Crepidomanes latealatum (Bosch) Copel.	1	Vandenboschia kalamocarpa (Hayata) Ebihara	2.41271e-09	Hymenophyllum polyanthos (Sw.) Sw.	1.54462e-09	Lygodium japonicum (Thunb.) Sw.	2.05945e-10	Hymenophyllum barbatum (Bosch) Baker	1.84636e-10
346001.jpg	Crepidomanes latealatum (Bosch) Copel.	Crepidomanes latealatum (Bosch) Copel.	1	Hymenophyllum riukiuense Christ	5.40167e-13	Vandenboschia kalamocarpa (Hayata) Ebihara	1.5207e-13	Carpinus laxiflora (Siebold et Zucc.) Blume	1.30272e-13	Hymenophyllum badium Hook. et Grev.	5.95773e-14
00038239.jpg	Crepidomanes latealatum (Bosch) Copel.	Vandenboschia kalamocarpa (Hayata) Ebihara	0.629247	Crepidomanes latealatum (Bosch) Copel.	0.218322	Pleurosoriopsis makinoi (Maxim. ex Makino) Fomin	0.0798141	Hymenophyllum barbatum (Bosch) Baker	0.0565408	Osmolindsaea japonica (Baker) Lehtonen et Christenh.	0.0147907
349181.jpg	Crepidomanes latealatum (Bosch) Copel.	Crepidomanes latealatum (Bosch) Copel.	0.999989	Vandenboschia kalamocarpa (Hayata) Ebihara	1.05511e-05	Hymenophyllum riukiuense Christ	4.58193e-08	Hymenophyllum polyanthos (Sw.) Sw.	2.85264e-09	Ranunculus nipponicus Nakai var. submersus H.Hara	2.53316e-09
346073.jpg	Crepidomanes latealatum (Bosch) Copel.	Crepidomanes latealatum (Bosch) Copel.	1	Crepidomanes minutum (Blume) K.Iwats.	2.29558e-11	Pleurosoriopsis makinoi (Maxim. ex Makino) Fomin	6.73439e-13	Vandenboschia kalamocarpa (Hayata) Ebihara	5.7863e-13	Hymenophyllum riukiuense Christ	3.96351e-14
385643.jpg	Crepidomanes latealatum (Bosch) Copel.	Crepidomanes latealatum (Bosch) Copel.	1	Hymenophyllum badium Hook. et Grev.	2.22399e-09	Hymenophyllum barbatum (Bosch) Baker	2.10876e-10	Vandenboschia kalamocarpa (Hayata) Ebihara	9.5121e-12	Hymenophyllum wrightii Bosch	1.72311e-12
507429.jpg	Crepidomanes latealatum (Bosch) Copel.	Crepidomanes latealatum (Bosch) Copel.	1	Selaginella shakotanensis (Franch. ex Takeda) Miyabe et Kud_	1.7064e-09	Vandenboschia kalamocarpa (Hayata) Ebihara	4.77609e-10	Hymenophyllum polyanthos (Sw.) Sw.	3.60151e-10	Ceratophyllum demersum L.	1.81413e-10
00033663.jpg	Crepidomanes latealatum (Bosch) Copel.	Crepidomanes latealatum (Bosch) Copel.	0.999992	Vandenboschia kalamocarpa (Hayata) Ebihara	2.92011e-06	Vandenboschia nipponica (Nakai) Ebihara	2.71263e-06	Corydalis pallida (Thunb.) Pers. var. tenuis Yatabe	1.80652e-06	Chamaele decumbens (Thunb.) Makino	8.69914e-07
1031269.JPG	Crepidomanes latealatum (Bosch) Copel.	Crepidomanes latealatum (Bosch) Copel.	1	Crepidomanes minutum (Blume) K.Iwats.	4.35977e-13	Vandenboschia kalamocarpa (Hayata) Ebihara	1.49391e-13	Hymenophyllum badium Hook. et Grev.	8.11858e-14	Osmolindsaea japonica (Baker) Lehtonen et Christenh.	2.09012e-14
802496.jpg	Crepidomanes latealatum (Bosch) Copel.	Crepidomanes latealatum (Bosch) Copel.	1	Vandenboschia kalamocarpa (Hayata) Ebihara	1.03086e-10	Hymenophyllum badium Hook. et Grev.	7.85402e-11	Osmolindsaea japonica (Baker) Lehtonen et Christenh.	6.32624e-11	Athyrium clivicola Tagawa	3.63701e-12
1108643.JPG	Crepidomanes latealatum (Bosch) Copel.	Crepidomanes latealatum (Bosch) Copel.	0.94354	Vandenboschia kalamocarpa (Hayata) Ebihara	0.0564497	Hymenophyllum riukiuense Christ	7.753e-06	Pleurosoriopsis makinoi (Maxim. ex Makino) Fomin	1.89626e-06	Vandenboschia nipponica (Nakai) Ebihara	3.88545e-07
740532.jpg	Crepidomanes latealatum (Bosch) Copel.	Crepidomanes latealatum (Bosch) Copel.	1	Vandenboschia kalamocarpa (Hayata) Ebihara	6.15e-10	Hymenophyllum riukiuense Christ	1.80685e-11	Hymenophyllum polyanthos (Sw.) Sw.	1.09355e-11	Hymenophyllum badium Hook. et Grev.	5.57589e-13
349306.jpg	Crepidomanes latealatum (Bosch) Copel.	Crepidomanes latealatum (Bosch) Copel.	1	Vandenboschia kalamocarpa (Hayata) Ebihara	1.73586e-11	Ranunculus nipponicus Nakai var. submersus H.Hara	1.45944e-11	Davallia mariesii T.Moore ex Baker	5.00516e-12	Pteris wallichiana J.Agardh	1.35478e-12
740567.jpg	Crepidomanes latealatum (Bosch) Copel.	Crepidomanes latealatum (Bosch) Copel.	1	Hymenophyllum riukiuense Christ	1.95192e-09	Vandenboschia kalamocarpa (Hayata) Ebihara	7.6438e-10	Selaginella shakotanensis (Franch. ex Takeda) Miyabe et Kud_	2.12924e-10	Hymenophyllum polyanthos (Sw.) Sw.	2.09943e-10
1031187.JPG	Crepidomanes latealatum (Bosch) Copel.	Crepidomanes latealatum (Bosch) Copel.	1	Hymenophyllum badium Hook. et Grev.	6.14908e-10	Vandenboschia kalamocarpa (Hayata) Ebihara	2.51229e-10	Osmolindsaea japonica (Baker) Lehtonen et Christenh.	2.16837e-11	Hymenophyllum polyanthos (Sw.) Sw.	1.1424e-12
345247.jpg	Crepidomanes latealatum (Bosch) Copel.	Crepidomanes latealatum (Bosch) Copel.	1	Hymenophyllum wrightii Bosch	4.0142e-11	Carpinus laxiflora (Siebold et Zucc.) Blume	1.30461e-12	Vandenboschia kalamocarpa (Hayata) Ebihara	8.44489e-13	Asplenium anogrammoides Christ ex H.L_v.	4.67436e-13
399055.jpg	Crepidomanes latealatum (Bosch) Copel.	Crepidomanes latealatum (Bosch) Copel.	0.999995	Hymenophyllum barbatum (Bosch) Baker	3.81616e-06	Crepidomanes minutum (Blume) K.Iwats.	2.40634e-07	Hymenophyllum wrightii Bosch	1.96596e-07	Gentiana nipponica Maxim.	1.19605e-07
349298.jpg	Crepidomanes latealatum (Bosch) Copel.	Crepidomanes latealatum (Bosch) Copel.	1	Asplenium anogrammoides Christ ex H.L_v.	4.43424e-09	Vandenboschia kalamocarpa (Hayata) Ebihara	2.89191e-09	Hymenophyllum riukiuense Christ	7.79407e-10	Selaginella shakotanensis (Franch. ex Takeda) Miyabe et Kud_	2.12335e-12
00019684.jpg	Crepidomanes latealatum (Bosch) Copel.	Crepidomanes latealatum (Bosch) Copel.	1	Vandenboschia kalamocarpa (Hayata) Ebihara	9.42617e-09	Chamaele decumbens (Thunb.) Makino	2.66282e-10	Pleurosoriopsis makinoi (Maxim. ex Makino) Fomin	9.10382e-11	Corydalis pallida (Thunb.) Pers. var. tenuis Yatabe	3.3839e-11
345346.jpg	Crepidomanes latealatum (Bosch) Copel.	Crepidomanes latealatum (Bosch) Copel.	1	Hymenophyllum wrightii Bosch	3.38788e-07	Pentarhizidium orientale (Hook.) Hayata	4.57231e-11	Hymenophyllum barbatum (Bosch) Baker	2.18219e-11	Carpinus laxiflora (Siebold et Zucc.) Blume	1.98349e-12
460493.jpg	Crepidomanes latealatum (Bosch) Copel.	Crepidomanes latealatum (Bosch) Copel.	1	Hymenophyllum barbatum (Bosch) Baker	1.78206e-08	Hymenophyllum wrightii Bosch	1.65126e-11	Vandenboschia x stenosiphon (Christ) Copel.	1.13252e-11	Selaginella tamariscina (P.Beauv.) Spring	9.97975e-12
346179.jpg	Crepidomanes latealatum (Bosch) Copel.	Crepidomanes latealatum (Bosch) Copel.	1	Vandenboschia kalamocarpa (Hayata) Ebihara	1.03753e-08	Hymenophyllum riukiuense Christ	9.53913e-10	Pleurosoriopsis makinoi (Maxim. ex Makino) Fomin	5.0912e-10	Ranunculus nipponicus Nakai var. submersus H.Hara	9.04563e-12
1031282.JPG	Crepidomanes latealatum (Bosch) Copel.	Crepidomanes latealatum (Bosch) Copel.	0.999998	Selaginella shakotanensis (Franch. ex Takeda) Miyabe et Kud_	1.16148e-06	Digitaria radicosa (J.Presl) Miq.	5.63055e-07	Vandenboschia kalamocarpa (Hayata) Ebihara	9.37983e-08	Hymenophyllum badium Hook. et Grev.	2.48626e-08
1031255.JPG	Crepidomanes latealatum (Bosch) Copel.	Crepidomanes latealatum (Bosch) Copel.	1	Pleurosoriopsis makinoi (Maxim. ex Makino) Fomin	5.47221e-09	Patrinia triloba (Miq.) Miq. var. palmata (Maxim.) H.Hara	2.39412e-10	Vandenboschia kalamocarpa (Hayata) Ebihara	3.41412e-11	Hymenophyllum badium Hook. et Grev.	9.65847e-12
349435.jpg	Crepidomanes latealatum (Bosch) Copel.	Crepidomanes latealatum (Bosch) Copel.	1	Bidens biternata (Lour.) Merr. et Sherff	2.3499e-12	Vandenboschia auriculata (Blume) Copel.	9.28112e-14	Vandenboschia kalamocarpa (Hayata) Ebihara	4.53532e-14	Corydalis pallida (Thunb.) Pers. var. tenuis Yatabe	4.16619e-14
346235.jpg	Crepidomanes latealatum (Bosch) Copel.	Crepidomanes latealatum (Bosch) Copel.	0.999954	Vandenboschia kalamocarpa (Hayata) Ebihara	4.64868e-05	Hymenophyllum polyanthos (Sw.) Sw.	1.34558e-08	Osmolindsaea japonica (Baker) Lehtonen et Christenh.	8.34756e-09	Crepidomanes minutum (Blume) K.Iwats.	8.9916e-10
1031185.JPG	Crepidomanes latealatum (Bosch) Copel.	Crepidomanes latealatum (Bosch) Copel.	1	Vandenboschia kalamocarpa (Hayata) Ebihara	1.43199e-08	Selaginella shakotanensis (Franch. ex Takeda) Miyabe et Kud_	4.86764e-09	Hymenophyllum badium Hook. et Grev.	1.63457e-09	Vandenboschia x quelpaertensis (Nakai) Ebihara	4.8927e-10
345999.jpg	Crepidomanes latealatum (Bosch) Copel.	Crepidomanes latealatum (Bosch) Copel.	1	Hymenophyllum oligosorum Makino	6.6278e-11	Hymenophyllum polyanthos (Sw.) Sw.	5.97993e-11	Osmolindsaea japonica (Baker) Lehtonen et Christenh.	1.45635e-11	Crepidomanes minutum (Blume) K.Iwats.	1.06681e-11
349060.jpg	Crepidomanes latealatum (Bosch) Copel.	Crepidomanes latealatum (Bosch) Copel.	1	Vandenboschia x quelpaertensis (Nakai) Ebihara	4.19172e-11	Vandenboschia kalamocarpa (Hayata) Ebihara	2.24506e-11	Carpinus laxiflora (Siebold et Zucc.) Blume	3.83307e-12	Selaginella heterostachys Baker	1.5633e-13
740552.jpg	Crepidomanes latealatum (Bosch) Copel.	Crepidomanes latealatum (Bosch) Copel.	1	Hymenophyllum polyanthos (Sw.) Sw.	1.06609e-07	Hymenophyllum barbatum (Bosch) Baker	4.26073e-08	Crepidomanes minutum (Blume) K.Iwats.	1.27988e-08	Hymenophyllum oligosorum Makino	1.63188e-09
507434.jpg	Crepidomanes latealatum (Bosch) Copel.	Crepidomanes latealatum (Bosch) Copel.	0.999863	Crepidomanes minutum (Blume) K.Iwats.	0.00013697	Chamaele decumbens (Thunb.) Makino	7.53154e-09	Acystopteris japonica (Luerss.) Nakai	3.68367e-09	Selaginella tamariscina (P.Beauv.) Spring	1.15223e-09
345574.jpg	Crepidomanes latealatum (Bosch) Copel.	Crepidomanes latealatum (Bosch) Copel.	1	Vandenboschia kalamocarpa (Hayata) Ebihara	5.41423e-12	Hymenophyllum barbatum (Bosch) Baker	1.93095e-12	Hymenophyllum riukiuense Christ	1.73847e-14	Selaginella heterostachys Baker	1.45203e-14
345923.jpg	Crepidomanes latealatum (Bosch) Copel.	Crepidomanes latealatum (Bosch) Copel.	1	Vandenboschia kalamocarpa (Hayata) Ebihara	8.10379e-12	Hymenophyllum wrightii Bosch	2.90749e-14	Hymenophyllum barbatum (Bosch) Baker	2.18518e-14	Acystopteris japonica (Luerss.) Nakai	2.1229e-14
346892.jpg	Crepidomanes latealatum (Bosch) Copel.	Crepidomanes latealatum (Bosch) Copel.	1	Vandenboschia kalamocarpa (Hayata) Ebihara	6.52667e-15	Pleurosoriopsis makinoi (Maxim. ex Makino) Fomin	5.17171e-15	Hymenophyllum riukiuense Christ	5.73485e-16	Osmolindsaea japonica (Baker) Lehtonen et Christenh.	4.52836e-17
802480.jpg	Crepidomanes latealatum (Bosch) Copel.	Crepidomanes latealatum (Bosch) Copel.	1	Hymenophyllum polyanthos (Sw.) Sw.	2.15973e-07	Pedicularis keiskei Franch. et Sav.	5.05254e-08	Hymenophyllum badium Hook. et Grev.	6.90176e-09	Vandenboschia kalamocarpa (Hayata) Ebihara	1.7255e-09
740584.jpg	Crepidomanes latealatum (Bosch) Copel.	Crepidomanes latealatum (Bosch) Copel.	0.999974	Galium trifidum L. subsp. columbianum (Rydb.) Hult_n	2.01773e-05	Crepidomanes minutum (Blume) K.Iwats.	2.46107e-06	Lygodium japonicum (Thunb.) Sw.	1.5235e-06	Hymenophyllum polyanthos (Sw.) Sw.	9.53677e-07
00001617.jpg	Crepidomanes latealatum (Bosch) Copel.	Crepidomanes latealatum (Bosch) Copel.	0.999907	Vandenboschia kalamocarpa (Hayata) Ebihara	8.99899e-05	Hymenophyllum barbatum (Bosch) Baker	2.19485e-06	Hydrilla verticillata (L.f.) Royle	8.56779e-07	Sagina japonica (Sw.) Ohwi	7.95525e-08
740470.jpg	Crepidomanes latealatum (Bosch) Copel.	Crepidomanes latealatum (Bosch) Copel.	1	Vandenboschia kalamocarpa (Hayata) Ebihara	2.92006e-10	Hymenophyllum riukiuense Christ	1.74311e-11	Hymenophyllum barbatum (Bosch) Baker	8.97898e-13	Ranunculus nipponicus Nakai var. submersus H.Hara	1.1478e-13
349056.jpg	Crepidomanes latealatum (Bosch) Copel.	Crepidomanes latealatum (Bosch) Copel.	1	Hymenophyllum riukiuense Christ	2.01003e-12	Ranunculus nipponicus Nakai var. submersus H.Hara	1.24107e-12	Vandenboschia kalamocarpa (Hayata) Ebihara	8.79137e-13	Hymenophyllum polyanthos (Sw.) Sw.	2.09339e-13
740549.jpg	Crepidomanes latealatum (Bosch) Copel.	Crepidomanes latealatum (Bosch) Copel.	1	Hymenophyllum polyanthos (Sw.) Sw.	2.17516e-07	Crepidomanes minutum (Blume) K.Iwats.	1.37553e-07	Hymenophyllum barbatum (Bosch) Baker	1.17996e-10	Hymenophyllum riukiuense Christ	6.68826e-11
345634.jpg	Crepidomanes latealatum (Bosch) Copel.	Crepidomanes latealatum (Bosch) Copel.	1	Vandenboschia kalamocarpa (Hayata) Ebihara	6.54007e-10	Hymenophyllum barbatum (Bosch) Baker	1.40498e-10	Vandenboschia x stenosiphon (Christ) Copel.	3.42828e-11	Hymenophyllum badium Hook. et Grev.	2.81513e-12
802538.jpg	Crepidomanes latealatum (Bosch) Copel.	Crepidomanes latealatum (Bosch) Copel.	1	Vandenboschia kalamocarpa (Hayata) Ebihara	1.51687e-10	Vandenboschia x quelpaertensis (Nakai) Ebihara	4.36525e-12	Acystopteris japonica (Luerss.) Nakai	2.73453e-13	Davallia mariesii T.Moore ex Baker	2.59111e-14
740585.jpg	Crepidomanes latealatum (Bosch) Copel.	Crepidomanes latealatum (Bosch) Copel.	1	Chamaele decumbens (Thunb.) Makino	5.15916e-12	Hymenophyllum polyanthos (Sw.) Sw.	1.10608e-12	Crepidomanes minutum (Blume) K.Iwats.	1.05902e-12	Vandenboschia kalamocarpa (Hayata) Ebihara	2.48489e-13
275988.jpg	Crepidomanes latealatum (Bosch) Copel.	Crepidomanes latealatum (Bosch) Copel.	1	Hymenophyllum polyanthos (Sw.) Sw.	2.04278e-07	Hymenophyllum wrightii Bosch	9.286e-08	Hymenophyllum barbatum (Bosch) Baker	1.8876e-08	Vandenboschia kalamocarpa (Hayata) Ebihara	4.20425e-09
349489.jpg	Crepidomanes latealatum (Bosch) Copel.	Crepidomanes latealatum (Bosch) Copel.	1	Crepidomanes minutum (Blume) K.Iwats.	5.59131e-09	Callicarpa subpubescens Hook. et Arn.	3.60496e-09	Hymenophyllum polyanthos (Sw.) Sw.	8.67503e-10	Polystichum polyblepharon (Roem. ex Kunze) C.Presl	2.78575e-10
1031222.JPG	Crepidomanes latealatum (Bosch) Copel.	Crepidomanes latealatum (Bosch) Copel.	1	Vandenboschia kalamocarpa (Hayata) Ebihara	2.37044e-11	Hymenophyllum barbatum (Bosch) Baker	8.79804e-14	Hymenophyllum badium Hook. et Grev.	8.06365e-14	Vandenboschia x quelpaertensis (Nakai) Ebihara	2.95605e-14
740448.jpg	Crepidomanes latealatum (Bosch) Copel.	Crepidomanes latealatum (Bosch) Copel.	1	Ranunculus nipponicus Nakai var. submersus H.Hara	2.52624e-10	Hymenophyllum riukiuense Christ	1.00584e-10	Vandenboschia kalamocarpa (Hayata) Ebihara	1.28061e-11	Hymenophyllum barbatum (Bosch) Baker	1.20824e-12
349548.jpg	Crepidomanes latealatum (Bosch) Copel.	Crepidomanes latealatum (Bosch) Copel.	1	Vandenboschia kalamocarpa (Hayata) Ebihara	7.213e-11	Ranunculus nipponicus Nakai var. submersus H.Hara	9.90651e-14	Vandenboschia auriculata (Blume) Copel.	4.45807e-14	Pleurosoriopsis makinoi (Maxim. ex Makino) Fomin	9.58315e-15
1031272.JPG	Crepidomanes latealatum (Bosch) Copel.	Crepidomanes latealatum (Bosch) Copel.	1	Crepidomanes minutum (Blume) K.Iwats.	1.7112e-12	Vandenboschia kalamocarpa (Hayata) Ebihara	1.33479e-13	Pleurosoriopsis makinoi (Maxim. ex Makino) Fomin	4.25003e-14	Selaginella shakotanensis (Franch. ex Takeda) Miyabe et Kud_	3.72478e-14
740554.jpg	Crepidomanes latealatum (Bosch) Copel.	Crepidomanes latealatum (Bosch) Copel.	1	Hymenophyllum riukiuense Christ	2.01615e-09	Hymenophyllum polyanthos (Sw.) Sw.	1.46627e-10	Vandenboschia kalamocarpa (Hayata) Ebihara	2.90446e-11	Hymenophyllum barbatum (Bosch) Baker	3.63526e-12
349592.jpg	Crepidomanes latealatum (Bosch) Copel.	Crepidomanes latealatum (Bosch) Copel.	1	Hymenophyllum polyanthos (Sw.) Sw.	1.85546e-11	Hymenophyllum riukiuense Christ	1.30112e-11	Crepidomanes minutum (Blume) K.Iwats.	1.29605e-11	Vandenboschia kalamocarpa (Hayata) Ebihara	1.01365e-11
740506.jpg	Crepidomanes latealatum (Bosch) Copel.	Crepidomanes latealatum (Bosch) Copel.	1	Crepidomanes minutum (Blume) K.Iwats.	2.17901e-08	Ranunculus nipponicus Nakai var. submersus H.Hara	1.45668e-10	Cassytha filiformis L.	4.95627e-11	Hydrilla verticillata (L.f.) Royle	3.17523e-11
740539.jpg	Crepidomanes latealatum (Bosch) Copel.	Crepidomanes latealatum (Bosch) Copel.	1	Vandenboschia kalamocarpa (Hayata) Ebihara	1.64791e-09	Hymenophyllum polyanthos (Sw.) Sw.	3.79937e-11	Vandenboschia x stenosiphon (Christ) Copel.	2.33997e-11	Hymenophyllum riukiuense Christ	1.87982e-11
1031181.JPG	Crepidomanes latealatum (Bosch) Copel.	Crepidomanes latealatum (Bosch) Copel.	0.999995	Hymenophyllum badium Hook. et Grev.	5.24225e-06	Hydrangea hirta (Thunb.) Siebold et Zucc.	4.47869e-08	Elaeagnus glabra Thunb.	1.52176e-08	Selaginella shakotanensis (Franch. ex Takeda) Miyabe et Kud_	1.09169e-08
740538.jpg	Crepidomanes latealatum (Bosch) Copel.	Crepidomanes latealatum (Bosch) Copel.	1	Hymenophyllum riukiuense Christ	3.16762e-13	Crepidomanes minutum (Blume) K.Iwats.	6.2792e-15	Vandenboschia kalamocarpa (Hayata) Ebihara	1.62672e-15	Selaginella heterostachys Baker	6.045e-16
1031278.JPG	Crepidomanes latealatum (Bosch) Copel.	Crepidomanes latealatum (Bosch) Copel.	0.999999	Hymenophyllum badium Hook. et Grev.	6.37101e-07	Vandenboschia kalamocarpa (Hayata) Ebihara	1.56554e-07	Vandenboschia x quelpaertensis (Nakai) Ebihara	1.55016e-07	Selaginella shakotanensis (Franch. ex Takeda) Miyabe et Kud_	1.00315e-07
965055.jpg	Crepidomanes latealatum (Bosch) Copel.	Crepidomanes latealatum (Bosch) Copel.	1	Vandenboschia kalamocarpa (Hayata) Ebihara	2.21209e-11	Selaginella shakotanensis (Franch. ex Takeda) Miyabe et Kud_	4.07167e-14	Philadelphus satsumi Siebold ex Lindl. et Paxton	2.88433e-14	Acystopteris japonica (Luerss.) Nakai	3.13738e-15
1031271.JPG	Crepidomanes latealatum (Bosch) Copel.	Crepidomanes latealatum (Bosch) Copel.	1	Vandenboschia kalamocarpa (Hayata) Ebihara	7.24944e-12	Crepidomanes minutum (Blume) K.Iwats.	8.1298e-14	Pleurosoriopsis makinoi (Maxim. ex Makino) Fomin	3.5297e-14	Lygodium japonicum (Thunb.) Sw.	2.4212e-14
350599.jpg	Crepidomanes latealatum (Bosch) Copel.	Crepidomanes latealatum (Bosch) Copel.	1	Pleurosoriopsis makinoi (Maxim. ex Makino) Fomin	3.41874e-08	Hymenophyllum wrightii Bosch	1.00751e-11	Pentarhizidium orientale (Hook.) Hayata	2.41301e-12	Hymenophyllum barbatum (Bosch) Baker	1.77322e-12
385642.jpg	Crepidomanes latealatum (Bosch) Copel.	Crepidomanes latealatum (Bosch) Copel.	1	Vandenboschia kalamocarpa (Hayata) Ebihara	3.0344e-09	Hymenophyllum wrightii Bosch	1.01055e-11	Crepidomanes minutum (Blume) K.Iwats.	6.85635e-14	Hymenophyllum barbatum (Bosch) Baker	4.28675e-14
351340.jpg	Crepidomanes latealatum (Bosch) Copel.	Crepidomanes latealatum (Bosch) Copel.	1	Hymenophyllum barbatum (Bosch) Baker	1.35208e-11	Pleurosoriopsis makinoi (Maxim. ex Makino) Fomin	1.50487e-12	Vandenboschia kalamocarpa (Hayata) Ebihara	8.0776e-13	Asplenium tenuicaule Hayata	5.15945e-13
298397.jpg	Crepidomanes latealatum (Bosch) Copel.	Crepidomanes latealatum (Bosch) Copel.	0.99998	Hymenophyllum wrightii Bosch	1.48361e-05	Hymenophyllum barbatum (Bosch) Baker	3.55292e-06	Hymenophyllum badium Hook. et Grev.	1.40689e-06	Patrinia triloba (Miq.) Miq. var. palmata (Maxim.) H.Hara	3.61005e-07
00013467.jpg	Crepidomanes latealatum (Bosch) Copel.	Crepidomanes latealatum (Bosch) Copel.	0.794357	Crepidomanes minutum (Blume) K.Iwats.	0.2041	Pleurosoriopsis makinoi (Maxim. ex Makino) Fomin	0.00096271	Hymenophyllum barbatum (Bosch) Baker	0.000500575	Vandenboschia kalamocarpa (Hayata) Ebihara	4.04655e-05
337274.jpg	Crepidomanes latealatum (Bosch) Copel.	Crepidomanes latealatum (Bosch) Copel.	1	Hymenophyllum barbatum (Bosch) Baker	6.56641e-09	Hymenophyllum polyanthos (Sw.) Sw.	2.91765e-12	Hymenophyllum riukiuense Christ	8.51224e-13	Hymenophyllum badium Hook. et Grev.	4.73017e-13
796662.jpg	Crepidomanes latealatum (Bosch) Copel.	Crepidomanes latealatum (Bosch) Copel.	1	Vandenboschia kalamocarpa (Hayata) Ebihara	3.65261e-11	Hymenophyllum polyanthos (Sw.) Sw.	9.51096e-12	Crepidomanes minutum (Blume) K.Iwats.	5.43523e-12	Selaginella shakotanensis (Franch. ex Takeda) Miyabe et Kud_	8.37469e-13
349599.jpg	Crepidomanes latealatum (Bosch) Copel.	Crepidomanes latealatum (Bosch) Copel.	1	Vandenboschia kalamocarpa (Hayata) Ebihara	4.81704e-15	Hymenophyllum riukiuense Christ	1.04116e-15	Osmolindsaea japonica (Baker) Lehtonen et Christenh.	8.44123e-16	Hymenophyllum polyanthos (Sw.) Sw.	3.77877e-17
349622.jpg	Crepidomanes latealatum (Bosch) Copel.	Crepidomanes latealatum (Bosch) Copel.	1	Carpinus laxiflora (Siebold et Zucc.) Blume	1.17967e-12	Pleurosoriopsis makinoi (Maxim. ex Makino) Fomin	1.02744e-12	Hymenophyllum riukiuense Christ	8.57194e-13	Vandenboschia kalamocarpa (Hayata) Ebihara	7.68586e-13
371496.jpg	Crepidomanes latealatum (Bosch) Copel.	Crepidomanes latealatum (Bosch) Copel.	0.999999	Hymenophyllum wrightii Bosch	5.52843e-07	Hymenophyllum barbatum (Bosch) Baker	4.80185e-10	Acystopteris japonica (Luerss.) Nakai	2.55678e-11	Selaginella heterostachys Baker	4.40132e-12
349679.jpg	Crepidomanes latealatum (Bosch) Copel.	Crepidomanes latealatum (Bosch) Copel.	1	Vandenboschia kalamocarpa (Hayata) Ebihara	2.01629e-12	Ranunculus nipponicus Nakai var. submersus H.Hara	1.08438e-13	Hymenophyllum riukiuense Christ	7.71732e-14	Selaginella shakotanensis (Franch. ex Takeda) Miyabe et Kud_	7.5145e-15
348878.jpg	Crepidomanes latealatum (Bosch) Copel.	Crepidomanes latealatum (Bosch) Copel.	1	Vandenboschia kalamocarpa (Hayata) Ebihara	2.17638e-08	Hymenophyllum barbatum (Bosch) Baker	4.51545e-11	Hymenophyllum riukiuense Christ	4.48649e-11	Ranunculus nipponicus Nakai var. submersus H.Hara	2.3185e-11
740387.jpg	Crepidomanes latealatum (Bosch) Copel.	Crepidomanes latealatum (Bosch) Copel.	1	Vandenboschia kalamocarpa (Hayata) Ebihara	1.96794e-11	Hymenophyllum riukiuense Christ	1.69227e-12	Hymenophyllum polyanthos (Sw.) Sw.	2.10732e-13	Selaginella shakotanensis (Franch. ex Takeda) Miyabe et Kud_	1.13902e-13
507435.jpg	Crepidomanes latealatum (Bosch) Copel.	Crepidomanes latealatum (Bosch) Copel.	0.999727	Vandenboschia x quelpaertensis (Nakai) Ebihara	0.000271305	Vandenboschia kalamocarpa (Hayata) Ebihara	7.86876e-07	Acystopteris japonica (Luerss.) Nakai	2.99996e-07	Hymenophyllum polyanthos (Sw.) Sw.	1.66075e-07
352037.jpg	Crepidomanes latealatum (Bosch) Copel.	Crepidomanes latealatum (Bosch) Copel.	0.999968	Hymenophyllum wrightii Bosch	3.08859e-05	Pleurosoriopsis makinoi (Maxim. ex Makino) Fomin	1.13857e-06	Hymenophyllum barbatum (Bosch) Baker	6.37829e-08	Hymenophyllum coreanum Nakai	1.3216e-08
349906.jpg	Crepidomanes latealatum (Bosch) Copel.	Crepidomanes latealatum (Bosch) Copel.	1	Hymenophyllum barbatum (Bosch) Baker	2.76797e-13	Vandenboschia kalamocarpa (Hayata) Ebihara	9.69219e-14	Cardamine tanakae Franch. et Sav. ex Maxim.	1.26002e-14	Strobilanthes tashiroi Hayata	1.49456e-15
348987.jpg	Crepidomanes latealatum (Bosch) Copel.	Crepidomanes latealatum (Bosch) Copel.	1	Vandenboschia kalamocarpa (Hayata) Ebihara	2.7629e-12	Carpinus laxiflora (Siebold et Zucc.) Blume	1.30369e-15	Vandenboschia auriculata (Blume) Copel.	4.25557e-17	Vandenboschia x stenosiphon (Christ) Copel.	2.19627e-17
349111.jpg	Crepidomanes latealatum (Bosch) Copel.	Crepidomanes latealatum (Bosch) Copel.	1	Vandenboschia kalamocarpa (Hayata) Ebihara	4.64725e-10	Carpinus laxiflora (Siebold et Zucc.) Blume	1.30199e-11	Pleurosoriopsis makinoi (Maxim. ex Makino) Fomin	3.57379e-13	Vandenboschia auriculata (Blume) Copel.	2.67505e-13
00039800.jpg	Crepidomanes latealatum (Bosch) Copel.	Crepidomanes latealatum (Bosch) Copel.	0.999723	Vandenboschia kalamocarpa (Hayata) Ebihara	0.000274545	Vandenboschia nipponica (Nakai) Ebihara	2.17222e-06	Pleurosoriopsis makinoi (Maxim. ex Makino) Fomin	2.95311e-08	Hymenophyllum riukiuense Christ	4.50288e-09
00015857.jpg	Crepidomanes latealatum (Bosch) Copel.	Crepidomanes latealatum (Bosch) Copel.	0.999984	Vandenboschia kalamocarpa (Hayata) Ebihara	1.57234e-05	Hymenophyllum barbatum (Bosch) Baker	7.09799e-07	Swertia bimaculata (Siebold et Zucc.) Hook.f. et Thomson ex C.B.Clarke	1.10881e-08	Osmolindsaea japonica (Baker) Lehtonen et Christenh.	5.71361e-09
349774.jpg	Crepidomanes latealatum (Bosch) Copel.	Crepidomanes latealatum (Bosch) Copel.	1	Hymenophyllum polyanthos (Sw.) Sw.	2.6805e-08	Pleurosoriopsis makinoi (Maxim. ex Makino) Fomin	6.42346e-10	Vandenboschia kalamocarpa (Hayata) Ebihara	1.66838e-10	Hymenophyllum riukiuense Christ	1.176e-10
740471.jpg	Crepidomanes latealatum (Bosch) Copel.	Crepidomanes latealatum (Bosch) Copel.	1	Crepidomanes minutum (Blume) K.Iwats.	1.33857e-09	Hymenophyllum barbatum (Bosch) Baker	2.75924e-10	Veronica schmidtiana Regel subsp. senanensis (Maxim.) Kitam. et Murata	1.91977e-10	Vandenboschia kalamocarpa (Hayata) Ebihara	9.19974e-12
740500.jpg	Crepidomanes latealatum (Bosch) Copel.	Crepidomanes latealatum (Bosch) Copel.	1	Hymenophyllum polyanthos (Sw.) Sw.	7.83236e-10	Carpinus laxiflora (Siebold et Zucc.) Blume	2.70154e-10	Spiraea dasyantha Bunge	7.80465e-11	Crepidomanes minutum (Blume) K.Iwats.	4.75684e-11
00039046.jpg	Crepidomanes latealatum (Bosch) Copel.	Crepidomanes latealatum (Bosch) Copel.	0.999947	Vandenboschia kalamocarpa (Hayata) Ebihara	2.67517e-05	Hymenophyllum riukiuense Christ	1.17405e-05	Vandenboschia nipponica (Nakai) Ebihara	1.12851e-05	Hymenophyllum barbatum (Bosch) Baker	2.56322e-06
KAG082689.jpg	Crepidomanes latealatum (Bosch) Copel.	Crepidomanes latealatum (Bosch) Copel.	0.563341	Vandenboschia kalamocarpa (Hayata) Ebihara	0.436584	Hymenophyllum riukiuense Christ	3.54396e-05	Hymenophyllum badium Hook. et Grev.	2.47671e-05	Hymenasplenium obliquissimum (Hayata) Sugim.	1.092e-05
293375.jpg	Crepidomanes latealatum (Bosch) Copel.	Crepidomanes latealatum (Bosch) Copel.	1	Vandenboschia kalamocarpa (Hayata) Ebihara	4.4694e-07	Vandenboschia x quelpaertensis (Nakai) Ebihara	4.42589e-08	Hymenophyllum barbatum (Bosch) Baker	1.84122e-08	Vandenboschia x stenosiphon (Christ) Copel.	1.48172e-08
283296.jpg	Crepidomanes latealatum (Bosch) Copel.	Crepidomanes latealatum (Bosch) Copel.	0.939976	Hymenophyllum polyanthos (Sw.) Sw.	0.0485837	Asplenium anogrammoides Christ ex H.L_v.	0.0103312	Hymenophyllum barbatum (Bosch) Baker	0.00103787	Hymenophyllum wrightii Bosch	3.86223e-05
802527.jpg	Crepidomanes latealatum (Bosch) Copel.	Crepidomanes latealatum (Bosch) Copel.	1	Osmolindsaea japonica (Baker) Lehtonen et Christenh.	1.8493e-09	Acystopteris japonica (Luerss.) Nakai	3.08647e-10	Hymenophyllum polyanthos (Sw.) Sw.	1.31511e-10	Vandenboschia kalamocarpa (Hayata) Ebihara	1.02279e-10
926614.jpg	Crepidomanes latealatum (Bosch) Copel.	Crepidomanes latealatum (Bosch) Copel.	1	Vandenboschia kalamocarpa (Hayata) Ebihara	2.25006e-08	Osmolindsaea japonica (Baker) Lehtonen et Christenh.	1.26893e-09	Pteris wallichiana J.Agardh	9.16245e-10	Vandenboschia auriculata (Blume) Copel.	1.9588e-10
349227.jpg	Crepidomanes latealatum (Bosch) Copel.	Crepidomanes latealatum (Bosch) Copel.	1	Vandenboschia kalamocarpa (Hayata) Ebihara	2.20779e-09	Hymenophyllum polyanthos (Sw.) Sw.	1.34662e-12	Hymenophyllum riukiuense Christ	3.82697e-13	Plagiogyria x wakabae Sa.Kurata ex Nakaike	2.47084e-13
349638.jpg	Crepidomanes latealatum (Bosch) Copel.	Crepidomanes latealatum (Bosch) Copel.	1	Hymenophyllum riukiuense Christ	1.01471e-07	Selaginella shakotanensis (Franch. ex Takeda) Miyabe et Kud_	8.26556e-08	Vandenboschia kalamocarpa (Hayata) Ebihara	6.88478e-08	Vandenboschia x quelpaertensis (Nakai) Ebihara	9.49812e-09
349028.jpg	Crepidomanes latealatum (Bosch) Copel.	Crepidomanes latealatum (Bosch) Copel.	1	Vandenboschia kalamocarpa (Hayata) Ebihara	1.82872e-09	Selaginella shakotanensis (Franch. ex Takeda) Miyabe et Kud_	2.36542e-10	Hymenophyllum riukiuense Christ	2.20709e-11	Vandenboschia x quelpaertensis (Nakai) Ebihara	8.43476e-13
346789.jpg	Crepidomanes latealatum (Bosch) Copel.	Crepidomanes latealatum (Bosch) Copel.	1	Vandenboschia kalamocarpa (Hayata) Ebihara	4.09588e-09	Hymenophyllum riukiuense Christ	2.15764e-09	Vandenboschia x quelpaertensis (Nakai) Ebihara	2.18913e-11	Ranunculus nipponicus Nakai var. submersus H.Hara	1.98969e-11
63420.jpg	Crepidomanes latealatum (Bosch) Copel.	Crepidomanes latealatum (Bosch) Copel.	1	Hymenophyllum wrightii Bosch	6.773e-08	Pleurosoriopsis makinoi (Maxim. ex Makino) Fomin	5.2722e-08	Hymenophyllum badium Hook. et Grev.	4.02214e-08	Huperzia serrata (Thunb.) Trevis.	2.6795e-09
1031215.JPG	Crepidomanes latealatum (Bosch) Copel.	Crepidomanes latealatum (Bosch) Copel.	0.999348	Pedicularis keiskei Franch. et Sav.	0.0006142	Hymenophyllum badium Hook. et Grev.	3.33764e-05	Hymenophyllum barbatum (Bosch) Baker	2.62921e-06	Hymenophyllum wrightii Bosch	7.56236e-07
00011293.jpg	Crepidomanes latealatum (Bosch) Copel.	Crepidomanes latealatum (Bosch) Copel.	0.710718	Hymenophyllum barbatum (Bosch) Baker	0.285656	Vandenboschia kalamocarpa (Hayata) Ebihara	0.00360325	Pleurosoriopsis makinoi (Maxim. ex Makino) Fomin	1.52954e-05	Selaginella tamariscina (P.Beauv.) Spring	2.59309e-06
371537.jpg	Crepidomanes latealatum (Bosch) Copel.	Crepidomanes latealatum (Bosch) Copel.	1	Hymenophyllum wrightii Bosch	4.94698e-08	Hymenophyllum barbatum (Bosch) Baker	2.13916e-09	Vandenboschia kalamocarpa (Hayata) Ebihara	4.06321e-11	Crepidomanes minutum (Blume) K.Iwats.	3.20245e-11
00016643.jpg	Crepidomanes latealatum (Bosch) Copel.	Vandenboschia kalamocarpa (Hayata) Ebihara	0.863694	Hymenophyllum barbatum (Bosch) Baker	0.120598	Crepidomanes latealatum (Bosch) Copel.	0.0157072	Pleurosoriopsis makinoi (Maxim. ex Makino) Fomin	2.4373e-07	Davallia mariesii T.Moore ex Baker	1.27336e-07
349503.jpg	Crepidomanes latealatum (Bosch) Copel.	Crepidomanes latealatum (Bosch) Copel.	1	Ranunculus nipponicus Nakai var. submersus H.Hara	8.97997e-11	Crepidomanes minutum (Blume) K.Iwats.	8.37865e-12	Athyrium sinense Rupr.	4.74029e-12	Selaginella shakotanensis (Franch. ex Takeda) Miyabe et Kud_	2.61019e-12
740518.jpg	Crepidomanes latealatum (Bosch) Copel.	Crepidomanes latealatum (Bosch) Copel.	1	Hymenophyllum badium Hook. et Grev.	1.04094e-11	Vandenboschia kalamocarpa (Hayata) Ebihara	8.85226e-13	Hymenophyllum polyanthos (Sw.) Sw.	2.84513e-13	Asplenium oligophlebium Baker	6.30789e-14
399052.jpg	Crepidomanes latealatum (Bosch) Copel.	Crepidomanes latealatum (Bosch) Copel.	1	Vandenboschia kalamocarpa (Hayata) Ebihara	1.10636e-08	Vandenboschia x stenosiphon (Christ) Copel.	2.23227e-13	Carpinus laxiflora (Siebold et Zucc.) Blume	1.14085e-14	Selaginella heterostachys Baker	1.10226e-14
1031229.JPG	Crepidomanes latealatum (Bosch) Copel.	Crepidomanes latealatum (Bosch) Copel.	1	Pleurosoriopsis makinoi (Maxim. ex Makino) Fomin	7.82006e-08	Galium kikumugura Ohwi	2.07776e-09	Philadelphus satsumi Siebold ex Lindl. et Paxton	2.89973e-10	Callitriche palustris L.	1.97432e-10
777052.jpg	Crepidomanes latealatum (Bosch) Copel.	Crepidomanes latealatum (Bosch) Copel.	1	Vandenboschia kalamocarpa (Hayata) Ebihara	1.17064e-07	Hymenophyllum riukiuense Christ	2.04215e-09	Pleurosoriopsis makinoi (Maxim. ex Makino) Fomin	1.51584e-09	Osmolindsaea japonica (Baker) Lehtonen et Christenh.	1.18766e-10
349528.jpg	Crepidomanes latealatum (Bosch) Copel.	Crepidomanes latealatum (Bosch) Copel.	0.999999	Selaginella shakotanensis (Franch. ex Takeda) Miyabe et Kud_	8.85036e-07	Chamaecyparis obtusa (Siebold et Zucc.) Endl.	7.04839e-08	Hymenophyllum riukiuense Christ	1.31032e-09	Crepidomanes thysanostomum (Makino) Ebihara et K.Iwats.	9.19735e-11
349582.jpg	Crepidomanes latealatum (Bosch) Copel.	Crepidomanes latealatum (Bosch) Copel.	1	Hymenophyllum riukiuense Christ	8.94395e-14	Carpinus laxiflora (Siebold et Zucc.) Blume	1.09961e-14	Vandenboschia kalamocarpa (Hayata) Ebihara	4.29116e-15	Vandenboschia x quelpaertensis (Nakai) Ebihara	3.5534e-15
350887.jpg	Crepidomanes latealatum (Bosch) Copel.	Crepidomanes latealatum (Bosch) Copel.	0.999967	Pentarhizidium orientale (Hook.) Hayata	8.11124e-06	Hymenophyllum coreanum Nakai	4.87711e-06	Gentiana nipponica Maxim.	3.52403e-06	Broussonetia papyrifera (L.) L'H_r. ex Vent.	3.1333e-06
348525.jpg	Crepidomanes latealatum (Bosch) Copel.	Crepidomanes latealatum (Bosch) Copel.	1	Vandenboschia kalamocarpa (Hayata) Ebihara	2.30617e-10	Vandenboschia auriculata (Blume) Copel.	5.11486e-12	Pteris wallichiana J.Agardh	4.40426e-12	Selaginella shakotanensis (Franch. ex Takeda) Miyabe et Kud_	9.16927e-13
349839.jpg	Crepidomanes latealatum (Bosch) Copel.	Crepidomanes latealatum (Bosch) Copel.	1	Pleurosoriopsis makinoi (Maxim. ex Makino) Fomin	5.5697e-09	Crepidomanes minutum (Blume) K.Iwats.	6.73855e-11	Vandenboschia kalamocarpa (Hayata) Ebihara	2.1925e-11	Ranunculus nipponicus Nakai var. submersus H.Hara	1.83605e-11
1031284.JPG	Crepidomanes latealatum (Bosch) Copel.	Crepidomanes latealatum (Bosch) Copel.	0.999997	Vandenboschia kalamocarpa (Hayata) Ebihara	3.30403e-06	Hymenophyllum badium Hook. et Grev.	2.74224e-08	Selaginella shakotanensis (Franch. ex Takeda) Miyabe et Kud_	1.88154e-09	Vandenboschia x quelpaertensis (Nakai) Ebihara	1.67263e-09
00028070.jpg	Crepidomanes latealatum (Bosch) Copel.	Crepidomanes latealatum (Bosch) Copel.	1	Vandenboschia kalamocarpa (Hayata) Ebihara	1.98483e-09	Carex mitrata Franch. var. aristata Ohwi	1.12776e-09	Pleurosoriopsis makinoi (Maxim. ex Makino) Fomin	1.62129e-10	Hymenophyllum barbatum (Bosch) Baker	1.29606e-10
310680.jpg	Crepidomanes latealatum (Bosch) Copel.	Crepidomanes latealatum (Bosch) Copel.	1	Hymenophyllum barbatum (Bosch) Baker	3.50918e-09	Hymenophyllum wrightii Bosch	2.31414e-09	Hymenophyllum polyanthos (Sw.) Sw.	1.59037e-09	Pleurosoriopsis makinoi (Maxim. ex Makino) Fomin	1.57945e-09
1031236.JPG	Crepidomanes latealatum (Bosch) Copel.	Crepidomanes latealatum (Bosch) Copel.	0.999857	Vandenboschia kalamocarpa (Hayata) Ebihara	7.67892e-05	Vandenboschia x quelpaertensis (Nakai) Ebihara	6.53236e-05	Hymenophyllum badium Hook. et Grev.	5.25204e-07	Selaginella shakotanensis (Franch. ex Takeda) Miyabe et Kud_	2.69204e-08
349200.jpg	Crepidomanes latealatum (Bosch) Copel.	Crepidomanes latealatum (Bosch) Copel.	1	Selaginella shakotanensis (Franch. ex Takeda) Miyabe et Kud_	5.86118e-11	Hymenophyllum riukiuense Christ	3.21442e-11	Vandenboschia kalamocarpa (Hayata) Ebihara	1.17416e-11	Eragrostis multicaulis Steud.	3.08479e-13
740447.jpg	Crepidomanes latealatum (Bosch) Copel.	Crepidomanes latealatum (Bosch) Copel.	1	Vandenboschia kalamocarpa (Hayata) Ebihara	1.94141e-11	Hymenophyllum riukiuense Christ	6.20129e-12	Chamaele decumbens (Thunb.) Makino	6.06594e-13	Hymenophyllum polyanthos (Sw.) Sw.	2.88503e-13
347029.jpg	Crepidomanes latealatum (Bosch) Copel.	Crepidomanes latealatum (Bosch) Copel.	0.999999	Hymenophyllum riukiuense Christ	5.05025e-07	Vandenboschia kalamocarpa (Hayata) Ebihara	1.90197e-07	Ranunculus nipponicus Nakai var. submersus H.Hara	7.47643e-08	Vandenboschia x quelpaertensis (Nakai) Ebihara	6.25291e-08
1031195.JPG	Crepidomanes latealatum (Bosch) Copel.	Crepidomanes latealatum (Bosch) Copel.	1	Crepidomanes minutum (Blume) K.Iwats.	1.50337e-10	Vandenboschia kalamocarpa (Hayata) Ebihara	8.47604e-11	Pleurosoriopsis makinoi (Maxim. ex Makino) Fomin	8.54121e-12	Selaginella shakotanensis (Franch. ex Takeda) Miyabe et Kud_	1.14199e-12
00028071.jpg	Crepidomanes latealatum (Bosch) Copel.	Hymenophyllum barbatum (Bosch) Baker	0.760218	Crepidomanes latealatum (Bosch) Copel.	0.237799	Carex mitrata Franch. var. aristata Ohwi	0.00096861	Crepidomanes minutum (Blume) K.Iwats.	0.000527861	Pleurosoriopsis makinoi (Maxim. ex Makino) Fomin	0.000282592
1031232.JPG	Crepidomanes latealatum (Bosch) Copel.	Crepidomanes latealatum (Bosch) Copel.	0.999052	Hymenophyllum badium Hook. et Grev.	0.000847755	Vandenboschia kalamocarpa (Hayata) Ebihara	6.93497e-05	Vandenboschia x quelpaertensis (Nakai) Ebihara	2.96176e-05	Selaginella shakotanensis (Franch. ex Takeda) Miyabe et Kud_	1.32647e-06
349517.jpg	Crepidomanes latealatum (Bosch) Copel.	Crepidomanes latealatum (Bosch) Copel.	1	Vandenboschia kalamocarpa (Hayata) Ebihara	2.92429e-12	Selaginella shakotanensis (Franch. ex Takeda) Miyabe et Kud_	5.73014e-13	Hymenophyllum riukiuense Christ	2.18918e-13	Ranunculus nipponicus Nakai var. submersus H.Hara	1.52276e-13
802485.jpg	Crepidomanes latealatum (Bosch) Copel.	Crepidomanes latealatum (Bosch) Copel.	1	Osmolindsaea japonica (Baker) Lehtonen et Christenh.	8.40523e-13	Vandenboschia kalamocarpa (Hayata) Ebihara	7.75056e-13	Hymenophyllum badium Hook. et Grev.	4.6066e-13	Hymenophyllum polyanthos (Sw.) Sw.	1.87966e-14
349996.jpg	Crepidomanes latealatum (Bosch) Copel.	Crepidomanes latealatum (Bosch) Copel.	1	Pentarhizidium orientale (Hook.) Hayata	1.96744e-12	Vandenboschia kalamocarpa (Hayata) Ebihara	8.58026e-13	Pleurosoriopsis makinoi (Maxim. ex Makino) Fomin	2.93834e-13	Gentiana nipponica Maxim.	2.02065e-14
349769.jpg	Crepidomanes latealatum (Bosch) Copel.	Crepidomanes latealatum (Bosch) Copel.	1	Vandenboschia kalamocarpa (Hayata) Ebihara	5.00582e-07	Hymenophyllum riukiuense Christ	2.61079e-08	Ranunculus nipponicus Nakai var. submersus H.Hara	6.96512e-10	Hymenophyllum barbatum (Bosch) Baker	3.18036e-10
346815.jpg	Crepidomanes latealatum (Bosch) Copel.	Crepidomanes latealatum (Bosch) Copel.	1	Vandenboschia kalamocarpa (Hayata) Ebihara	1.24356e-11	Lygodium japonicum (Thunb.) Sw.	1.22602e-12	Hymenophyllum riukiuense Christ	1.20493e-12	Hymenophyllum barbatum (Bosch) Baker	1.02782e-12
350761.jpg	Crepidomanes latealatum (Bosch) Copel.	Crepidomanes latealatum (Bosch) Copel.	0.999149	Pentarhizidium orientale (Hook.) Hayata	0.000730336	Dryopteris commixta Tagawa	2.70838e-05	Polystichum polyblepharon (Roem. ex Kunze) C.Presl	1.6607e-05	Plagiogyria x wakabae Sa.Kurata ex Nakaike	1.56061e-05
349247.jpg	Crepidomanes latealatum (Bosch) Copel.	Crepidomanes latealatum (Bosch) Copel.	1	Vandenboschia kalamocarpa (Hayata) Ebihara	2.15747e-10	Osmolindsaea japonica (Baker) Lehtonen et Christenh.	4.76301e-12	Hymenophyllum riukiuense Christ	1.16487e-12	Hymenophyllum polyanthos (Sw.) Sw.	1.05677e-12
345261.jpg	Crepidomanes latealatum (Bosch) Copel.	Crepidomanes latealatum (Bosch) Copel.	1	Vandenboschia kalamocarpa (Hayata) Ebihara	2.62259e-11	Hymenophyllum barbatum (Bosch) Baker	2.40121e-12	Pleurosoriopsis makinoi (Maxim. ex Makino) Fomin	1.52743e-12	Hymenophyllum wrightii Bosch	4.90688e-13
740474.jpg	Crepidomanes latealatum (Bosch) Copel.	Crepidomanes latealatum (Bosch) Copel.	1	Crepidomanes minutum (Blume) K.Iwats.	7.34327e-12	Vandenboschia kalamocarpa (Hayata) Ebihara	5.07401e-12	Carpinus laxiflora (Siebold et Zucc.) Blume	2.08698e-12	Lemmaphyllum microphyllum C.Presl	1.30142e-12
349727.jpg	Crepidomanes latealatum (Bosch) Copel.	Crepidomanes latealatum (Bosch) Copel.	0.999997	Hymenophyllum riukiuense Christ	2.38894e-06	Pleurosoriopsis makinoi (Maxim. ex Makino) Fomin	7.0007e-07	Osmolindsaea japonica (Baker) Lehtonen et Christenh.	6.70735e-08	Vandenboschia kalamocarpa (Hayata) Ebihara	6.93987e-09
TRPM-P-674-0010-002.jpg	Crepidomanes latealatum (Bosch) Copel.	Crepidomanes latealatum (Bosch) Copel.	0.999848	Vandenboschia kalamocarpa (Hayata) Ebihara	0.000102863	Hymenophyllum barbatum (Bosch) Baker	4.80285e-05	Hymenophyllum badium Hook. et Grev.	4.75851e-07	Vandenboschia x stenosiphon (Christ) Copel.	1.26643e-07
349532.jpg	Crepidomanes latealatum (Bosch) Copel.	Crepidomanes latealatum (Bosch) Copel.	0.998699	Hymenophyllum polyanthos (Sw.) Sw.	0.000510923	Asplenium ruprechtii Sa.Kurata	0.000461352	Crepidomanes minutum (Blume) K.Iwats.	0.000260067	Ranunculus nipponicus Nakai var. submersus H.Hara	3.6257e-05
346799.jpg	Crepidomanes latealatum (Bosch) Copel.	Crepidomanes latealatum (Bosch) Copel.	1	Vandenboschia kalamocarpa (Hayata) Ebihara	1.55549e-12	Hymenophyllum riukiuense Christ	2.09971e-13	Pleurosoriopsis makinoi (Maxim. ex Makino) Fomin	7.38527e-14	Carpinus laxiflora (Siebold et Zucc.) Blume	3.38214e-14
1031274.JPG	Crepidomanes latealatum (Bosch) Copel.	Crepidomanes latealatum (Bosch) Copel.	1	Vandenboschia kalamocarpa (Hayata) Ebihara	1.12691e-10	Hymenophyllum badium Hook. et Grev.	6.70667e-11	Pedicularis keiskei Franch. et Sav.	1.72712e-11	Hymenophyllum barbatum (Bosch) Baker	4.19849e-13
364087.jpg	Crepidomanes latealatum (Bosch) Copel.	Crepidomanes latealatum (Bosch) Copel.	1	Hymenophyllum barbatum (Bosch) Baker	8.06168e-10	Hymenophyllum wrightii Bosch	3.47021e-11	Selaginella tamariscina (P.Beauv.) Spring	1.7744e-12	Acystopteris japonica (Luerss.) Nakai	9.43905e-13
349639.jpg	Crepidomanes latealatum (Bosch) Copel.	Crepidomanes latealatum (Bosch) Copel.	1	Hymenophyllum polyanthos (Sw.) Sw.	3.42891e-13	Hymenophyllum badium Hook. et Grev.	1.7238e-13	Hymenophyllum riukiuense Christ	1.24e-13	Davallia mariesii T.Moore ex Baker	8.80151e-15
740478.jpg	Crepidomanes latealatum (Bosch) Copel.	Crepidomanes latealatum (Bosch) Copel.	0.999997	Vandenboschia kalamocarpa (Hayata) Ebihara	2.80175e-06	Ranunculus nipponicus Nakai var. submersus H.Hara	5.81412e-08	Hymenophyllum riukiuense Christ	1.58153e-08	Vandenboschia x stenosiphon (Christ) Copel.	9.048e-09
505825.jpg	Crepidomanes latealatum (Bosch) Copel.	Crepidomanes latealatum (Bosch) Copel.	1	Vandenboschia kalamocarpa (Hayata) Ebihara	1.99547e-07	Selaginella shakotanensis (Franch. ex Takeda) Miyabe et Kud_	1.29454e-07	Vandenboschia x quelpaertensis (Nakai) Ebihara	3.55407e-09	Hymenophyllum polyanthos (Sw.) Sw.	2.82699e-09
740535.jpg	Crepidomanes latealatum (Bosch) Copel.	Crepidomanes latealatum (Bosch) Copel.	1	Ranunculus nipponicus Nakai var. submersus H.Hara	2.59531e-11	Carpinus laxiflora (Siebold et Zucc.) Blume	2.087e-11	Athyrium melanolepis (Franch. et Sav.) Christ	2.08056e-11	Athyrium crenulatoserrulatum Makino	6.07409e-12
00015624.jpg	Crepidomanes latealatum (Bosch) Copel.	Vandenboschia kalamocarpa (Hayata) Ebihara	0.962333	Crepidomanes latealatum (Bosch) Copel.	0.0189738	Selaginella shakotanensis (Franch. ex Takeda) Miyabe et Kud_	0.0148861	Ceratophyllum demersum L.	0.0036613	Corydalis pallida (Thunb.) Pers. var. tenuis Yatabe	4.38437e-05
740466.jpg	Crepidomanes latealatum (Bosch) Copel.	Crepidomanes latealatum (Bosch) Copel.	1	Vandenboschia kalamocarpa (Hayata) Ebihara	3.88601e-10	Crepidomanes minutum (Blume) K.Iwats.	1.92976e-10	Carpinus laxiflora (Siebold et Zucc.) Blume	4.64255e-12	Hymenophyllum riukiuense Christ	1.30595e-12
345573.jpg	Crepidomanes latealatum (Bosch) Copel.	Crepidomanes latealatum (Bosch) Copel.	0.993257	Struthiopteris amabilis (Makino) Ching	0.00389293	Pleurosoriopsis makinoi (Maxim. ex Makino) Fomin	0.00131444	Deparia x birii Fraser-Jenk.	0.000819594	Veronica schmidtiana Regel subsp. senanensis (Maxim.) Kitam. et Murata	0.000143142
349513.jpg	Crepidomanes latealatum (Bosch) Copel.	Crepidomanes latealatum (Bosch) Copel.	1	Vandenboschia kalamocarpa (Hayata) Ebihara	9.02953e-08	Hymenophyllum riukiuense Christ	8.23777e-08	Asplenium anogrammoides Christ ex H.L_v.	5.7504e-09	Hymenophyllum polyanthos (Sw.) Sw.	7.34553e-10
740458.jpg	Crepidomanes latealatum (Bosch) Copel.	Crepidomanes latealatum (Bosch) Copel.	1	Hymenophyllum barbatum (Bosch) Baker	2.68207e-10	Hymenophyllum riukiuense Christ	8.11261e-11	Cardamine tanakae Franch. et Sav. ex Maxim.	5.59204e-12	Hymenophyllum polyanthos (Sw.) Sw.	5.46033e-12
349112.jpg	Crepidomanes latealatum (Bosch) Copel.	Crepidomanes latealatum (Bosch) Copel.	1	Vandenboschia kalamocarpa (Hayata) Ebihara	8.07929e-08	Hymenophyllum riukiuense Christ	3.71089e-08	Selaginella shakotanensis (Franch. ex Takeda) Miyabe et Kud_	3.57916e-10	Ranunculus nipponicus Nakai var. submersus H.Hara	3.43575e-10
1031233.JPG	Crepidomanes latealatum (Bosch) Copel.	Crepidomanes latealatum (Bosch) Copel.	0.965642	Hymenophyllum badium Hook. et Grev.	0.0335429	Plagiogyria x wakabae Sa.Kurata ex Nakaike	0.000656952	Gentiana nipponica Maxim.	5.42754e-05	Athyrium clivicola Tagawa	3.07287e-05
346981.jpg	Crepidomanes latealatum (Bosch) Copel.	Crepidomanes latealatum (Bosch) Copel.	1	Hymenophyllum polyanthos (Sw.) Sw.	1.21147e-07	Selaginella shakotanensis (Franch. ex Takeda) Miyabe et Kud_	6.8166e-09	Plagiogyria x wakabae Sa.Kurata ex Nakaike	6.62325e-09	Diplazium x okudairaeoides Sa.Kurata	9.15221e-11
349687.jpg	Crepidomanes latealatum (Bosch) Copel.	Crepidomanes latealatum (Bosch) Copel.	1	Hymenophyllum polyanthos (Sw.) Sw.	2.59552e-08	Pleurosoriopsis makinoi (Maxim. ex Makino) Fomin	1.088e-10	Hymenophyllum barbatum (Bosch) Baker	1.01287e-10	Hymenophyllum badium Hook. et Grev.	9.53372e-11
349172.jpg	Crepidomanes latealatum (Bosch) Copel.	Crepidomanes latealatum (Bosch) Copel.	0.991362	Crepidomanes minutum (Blume) K.Iwats.	0.00853942	Loxogramme grammitoides (Baker) C.Chr.	5.61668e-05	Hymenophyllum oligosorum Makino	3.32668e-05	Hamamelis japonica Siebold et Zucc. var. discolor (Nakai) Sugim.	8.47728e-06
349185.jpg	Crepidomanes latealatum (Bosch) Copel.	Crepidomanes latealatum (Bosch) Copel.	0.551747	Hymenophyllum barbatum (Bosch) Baker	0.254904	Hymenophyllum polyanthos (Sw.) Sw.	0.177405	Crepidomanes minutum (Blume) K.Iwats.	0.0122605	Hymenophyllum oligosorum Makino	0.00260904
740546.jpg	Crepidomanes latealatum (Bosch) Copel.	Crepidomanes latealatum (Bosch) Copel.	1	Hymenophyllum barbatum (Bosch) Baker	2.38089e-11	Gentiana nipponica Maxim.	4.76221e-12	Hymenophyllum badium Hook. et Grev.	1.42711e-13	Hymenophyllum polyanthos (Sw.) Sw.	1.33519e-13
802491.jpg	Crepidomanes latealatum (Bosch) Copel.	Crepidomanes latealatum (Bosch) Copel.	1	Hymenophyllum badium Hook. et Grev.	8.97232e-13	Plagiogyria x wakabae Sa.Kurata ex Nakaike	6.24451e-13	Osmolindsaea japonica (Baker) Lehtonen et Christenh.	3.09528e-13	Vandenboschia kalamocarpa (Hayata) Ebihara	5.98205e-14
345698.jpg	Crepidomanes latealatum (Bosch) Copel.	Crepidomanes latealatum (Bosch) Copel.	1	Hymenophyllum badium Hook. et Grev.	2.37441e-08	Vandenboschia kalamocarpa (Hayata) Ebihara	1.21576e-08	Hymenophyllum barbatum (Bosch) Baker	1.50716e-09	Pteris wallichiana J.Agardh	5.13895e-10
351462.jpg	Crepidomanes latealatum (Bosch) Copel.	Crepidomanes latealatum (Bosch) Copel.	1	Philadelphus satsumi Siebold ex Lindl. et Paxton	1.61339e-16	Philadelphus satsumi Siebold ex Lindl. et Paxton f. nikoensis (Rehder) Ohwi ex Yonek.	1.41485e-16	Strobilanthes tashiroi Hayata	5.26424e-17	Pentarhizidium orientale (Hook.) Hayata	2.46971e-17
802506.jpg	Crepidomanes latealatum (Bosch) Copel.	Crepidomanes latealatum (Bosch) Copel.	1	Hymenophyllum barbatum (Bosch) Baker	1.63622e-11	Hymenophyllum badium Hook. et Grev.	1.23022e-11	Hymenophyllum polyanthos (Sw.) Sw.	3.39219e-12	Hymenophyllum wrightii Bosch	3.93501e-14
1031183.JPG	Crepidomanes latealatum (Bosch) Copel.	Crepidomanes latealatum (Bosch) Copel.	1	Hymenophyllum badium Hook. et Grev.	2.86733e-09	Vandenboschia auriculata (Blume) Copel.	5.34523e-10	Acystopteris japonica (Luerss.) Nakai	2.08408e-12	Vandenboschia kalamocarpa (Hayata) Ebihara	1.2372e-13
349828.jpg	Crepidomanes latealatum (Bosch) Copel.	Crepidomanes latealatum (Bosch) Copel.	1	Selaginella shakotanensis (Franch. ex Takeda) Miyabe et Kud_	8.99739e-13	Hymenophyllum riukiuense Christ	5.59937e-13	Vandenboschia kalamocarpa (Hayata) Ebihara	1.12548e-13	Ranunculus nipponicus Nakai var. submersus H.Hara	3.85396e-14
349395.jpg	Crepidomanes latealatum (Bosch) Copel.	Crepidomanes latealatum (Bosch) Copel.	1	Hymenophyllum riukiuense Christ	1.79942e-07	Ranunculus nipponicus Nakai var. submersus H.Hara	1.206e-07	Hymenophyllum polyanthos (Sw.) Sw.	9.50629e-09	Vandenboschia kalamocarpa (Hayata) Ebihara	8.48069e-09
349363.jpg	Crepidomanes latealatum (Bosch) Copel.	Crepidomanes latealatum (Bosch) Copel.	1	Lygodium japonicum (Thunb.) Sw.	4.11486e-14	Selaginella tamariscina (P.Beauv.) Spring	3.59122e-14	Crepidomanes minutum (Blume) K.Iwats.	1.09528e-14	Selaginella heterostachys Baker	9.23323e-15
00032475.jpg	Crepidomanes latealatum (Bosch) Copel.	Crepidomanes latealatum (Bosch) Copel.	0.805146	Vandenboschia kalamocarpa (Hayata) Ebihara	0.194708	Vandenboschia nipponica (Nakai) Ebihara	0.00014518	Hydrilla verticillata (L.f.) Royle	6.51576e-07	Hymenophyllum riukiuense Christ	1.94553e-07
366914.jpg	Crepidomanes latealatum (Bosch) Copel.	Crepidomanes latealatum (Bosch) Copel.	1	Vandenboschia kalamocarpa (Hayata) Ebihara	2.31492e-10	Hymenophyllum barbatum (Bosch) Baker	3.78313e-12	Pteris wallichiana J.Agardh	2.56038e-12	Strobilanthes tashiroi Hayata	6.49393e-13
1031226.JPG	Crepidomanes latealatum (Bosch) Copel.	Crepidomanes latealatum (Bosch) Copel.	1	Vandenboschia kalamocarpa (Hayata) Ebihara	9.95302e-11	Hymenophyllum badium Hook. et Grev.	9.61056e-12	Selaginella shakotanensis (Franch. ex Takeda) Miyabe et Kud_	3.68639e-12	Vandenboschia x quelpaertensis (Nakai) Ebihara	2.78266e-12
740494.jpg	Crepidomanes latealatum (Bosch) Copel.	Crepidomanes latealatum (Bosch) Copel.	1	Hymenophyllum riukiuense Christ	9.82269e-10	Hymenophyllum polyanthos (Sw.) Sw.	2.05213e-10	Vandenboschia kalamocarpa (Hayata) Ebihara	1.05355e-10	Crepidomanes minutum (Blume) K.Iwats.	2.04385e-11
796669.jpg	Crepidomanes latealatum (Bosch) Copel.	Crepidomanes latealatum (Bosch) Copel.	1	Hymenophyllum badium Hook. et Grev.	1.65105e-08	Hymenasplenium obliquissimum (Hayata) Sugim.	1.02266e-10	Vandenboschia auriculata (Blume) Copel.	7.93122e-11	Vandenboschia kalamocarpa (Hayata) Ebihara	4.63166e-11
350209.jpg	Crepidomanes latealatum (Bosch) Copel.	Crepidomanes latealatum (Bosch) Copel.	1	Hymenophyllum badium Hook. et Grev.	2.97007e-14	Gentiana nipponica Maxim.	1.5115e-14	Plagiogyria x wakabae Sa.Kurata ex Nakaike	8.17513e-15	Vandenboschia kalamocarpa (Hayata) Ebihara	6.81751e-15
350025.jpg	Crepidomanes latealatum (Bosch) Copel.	Crepidomanes latealatum (Bosch) Copel.	1	Vandenboschia kalamocarpa (Hayata) Ebihara	2.42735e-12	Pleurosoriopsis makinoi (Maxim. ex Makino) Fomin	2.50836e-14	Philadelphus satsumi Siebold ex Lindl. et Paxton f. nikoensis (Rehder) Ohwi ex Yonek.	7.64954e-15	Pteris wallichiana J.Agardh	7.48694e-15
740575.jpg	Crepidomanes latealatum (Bosch) Copel.	Crepidomanes latealatum (Bosch) Copel.	1	Hymenophyllum riukiuense Christ	2.76276e-12	Pleurosoriopsis makinoi (Maxim. ex Makino) Fomin	1.94719e-12	Hymenophyllum polyanthos (Sw.) Sw.	1.04632e-12	Vandenboschia kalamocarpa (Hayata) Ebihara	5.65544e-13
802515.jpg	Crepidomanes latealatum (Bosch) Copel.	Crepidomanes latealatum (Bosch) Copel.	1	Gentiana nipponica Maxim.	1.01071e-11	Pleurosoriopsis makinoi (Maxim. ex Makino) Fomin	4.94752e-12	Vandenboschia kalamocarpa (Hayata) Ebihara	2.15051e-12	Acystopteris japonica (Luerss.) Nakai	5.38562e-13
29419.jpg	Crepidomanes latealatum (Bosch) Copel.	Crepidomanes latealatum (Bosch) Copel.	0.999976	Selaginella tamariscina (P.Beauv.) Spring	2.22628e-05	Selaginella heterostachys Baker	1.11476e-06	Acystopteris japonica (Luerss.) Nakai	3.08496e-07	Davallia mariesii T.Moore ex Baker	7.90862e-08
328407.jpg	Crepidomanes latealatum (Bosch) Copel.	Crepidomanes latealatum (Bosch) Copel.	1	Vandenboschia kalamocarpa (Hayata) Ebihara	2.96159e-09	Hymenophyllum badium Hook. et Grev.	2.45696e-09	Hymenophyllum wrightii Bosch	8.72811e-10	Hymenophyllum barbatum (Bosch) Baker	5.24792e-10
346185.jpg	Crepidomanes latealatum (Bosch) Copel.	Crepidomanes latealatum (Bosch) Copel.	1	Vandenboschia kalamocarpa (Hayata) Ebihara	1.59091e-10	Pteris wallichiana J.Agardh	1.30487e-11	Carpinus laxiflora (Siebold et Zucc.) Blume	6.99617e-14	Hymenophyllum riukiuense Christ	1.91856e-14
740521.jpg	Crepidomanes latealatum (Bosch) Copel.	Crepidomanes latealatum (Bosch) Copel.	1	Vandenboschia kalamocarpa (Hayata) Ebihara	7.40181e-15	Hydrilla verticillata (L.f.) Royle	7.72604e-17	Hymenophyllum badium Hook. et Grev.	4.81015e-17	Thelypteris viridifrons Tagawa	4.54357e-17
802481.jpg	Crepidomanes latealatum (Bosch) Copel.	Crepidomanes latealatum (Bosch) Copel.	0.999986	Crepidomanes minutum (Blume) K.Iwats.	1.30928e-05	Pleurosoriopsis makinoi (Maxim. ex Makino) Fomin	8.40254e-07	Gentiana nipponica Maxim.	9.25722e-09	Asplenium tenuicaule Hayata	6.13899e-09
505754.jpg	Crepidomanes latealatum (Bosch) Copel.	Crepidomanes latealatum (Bosch) Copel.	1	Vandenboschia kalamocarpa (Hayata) Ebihara	3.25771e-07	Hydrilla verticillata (L.f.) Royle	4.74049e-11	Selaginella shakotanensis (Franch. ex Takeda) Miyabe et Kud_	3.38019e-11	Vandenboschia x quelpaertensis (Nakai) Ebihara	2.18637e-11
349150.jpg	Crepidomanes latealatum (Bosch) Copel.	Crepidomanes latealatum (Bosch) Copel.	1	Crepidomanes minutum (Blume) K.Iwats.	3.09271e-09	Pleurosoriopsis makinoi (Maxim. ex Makino) Fomin	2.65591e-10	Osmolindsaea japonica (Baker) Lehtonen et Christenh.	3.08849e-11	Vandenboschia kalamocarpa (Hayata) Ebihara	2.17716e-11
00013568.jpg	Crepidomanes latealatum (Bosch) Copel.	Vandenboschia kalamocarpa (Hayata) Ebihara	0.946011	Hymenophyllum barbatum (Bosch) Baker	0.0537582	Crepidomanes latealatum (Bosch) Copel.	0.000223604	Pteris wallichiana J.Agardh	7.14648e-06	Acer tenuifolium (Koidz.) Koidz.	1.08969e-07
965071.jpg	Crepidomanes latealatum (Bosch) Copel.	Crepidomanes latealatum (Bosch) Copel.	0.99999	Vandenboschia kalamocarpa (Hayata) Ebihara	9.6503e-06	Hymenophyllum badium Hook. et Grev.	2.73012e-08	Hymenophyllum polyanthos (Sw.) Sw.	2.94395e-10	Selaginella shakotanensis (Franch. ex Takeda) Miyabe et Kud_	1.82059e-10
346929.jpg	Crepidomanes latealatum (Bosch) Copel.	Crepidomanes latealatum (Bosch) Copel.	1	Carpinus laxiflora (Siebold et Zucc.) Blume	2.94187e-15	Vandenboschia kalamocarpa (Hayata) Ebihara	1.84519e-15	Hymenophyllum polyanthos (Sw.) Sw.	1.82325e-15	Crepidomanes minutum (Blume) K.Iwats.	1.10525e-16
349692.jpg	Crepidomanes latealatum (Bosch) Copel.	Crepidomanes latealatum (Bosch) Copel.	1	Hymenophyllum polyanthos (Sw.) Sw.	1.06885e-10	Pleurosoriopsis makinoi (Maxim. ex Makino) Fomin	8.34949e-11	Hymenophyllum riukiuense Christ	7.26435e-11	Hymenophyllum badium Hook. et Grev.	5.77949e-12
1031207.JPG	Crepidomanes latealatum (Bosch) Copel.	Crepidomanes latealatum (Bosch) Copel.	1	Pleurosoriopsis makinoi (Maxim. ex Makino) Fomin	6.21465e-11	Hymenophyllum barbatum (Bosch) Baker	1.06183e-11	Hymenophyllum wrightii Bosch	1.38921e-12	Gentiana nipponica Maxim.	4.63348e-13
740514.jpg	Crepidomanes latealatum (Bosch) Copel.	Crepidomanes latealatum (Bosch) Copel.	1	Vandenboschia kalamocarpa (Hayata) Ebihara	2.88419e-08	Hymenophyllum barbatum (Bosch) Baker	1.27475e-12	Hymenophyllum riukiuense Christ	3.93315e-13	Ranunculus nipponicus Nakai var. submersus H.Hara	2.94698e-13
349591.jpg	Crepidomanes latealatum (Bosch) Copel.	Crepidomanes latealatum (Bosch) Copel.	0.99996	Asplenium anogrammoides Christ ex H.L_v.	3.58347e-05	Vandenboschia x quelpaertensis (Nakai) Ebihara	2.2606e-06	Eragrostis multicaulis Steud.	8.93597e-07	Acystopteris japonica (Luerss.) Nakai	2.49373e-07
349387.jpg	Crepidomanes latealatum (Bosch) Copel.	Crepidomanes latealatum (Bosch) Copel.	1	Vandenboschia kalamocarpa (Hayata) Ebihara	5.99821e-11	Hymenophyllum riukiuense Christ	1.27978e-14	Pleurosoriopsis makinoi (Maxim. ex Makino) Fomin	1.23744e-14	Hymenophyllum badium Hook. et Grev.	3.26036e-15
740563.jpg	Crepidomanes latealatum (Bosch) Copel.	Crepidomanes latealatum (Bosch) Copel.	1	Vandenboschia kalamocarpa (Hayata) Ebihara	1.43646e-11	Hymenophyllum riukiuense Christ	2.36832e-14	Vandenboschia x quelpaertensis (Nakai) Ebihara	2.42907e-16	Hymenophyllum badium Hook. et Grev.	7.01979e-17
349492.jpg	Crepidomanes latealatum (Bosch) Copel.	Crepidomanes latealatum (Bosch) Copel.	1	Vandenboschia kalamocarpa (Hayata) Ebihara	3.77011e-10	Athyrium sinense Rupr.	8.7002e-11	Hymenophyllum barbatum (Bosch) Baker	5.35147e-11	Pleurosoriopsis makinoi (Maxim. ex Makino) Fomin	1.51648e-11
349151.jpg	Crepidomanes latealatum (Bosch) Copel.	Crepidomanes latealatum (Bosch) Copel.	1	Hymenophyllum riukiuense Christ	3.15102e-10	Vandenboschia kalamocarpa (Hayata) Ebihara	2.73864e-11	Selaginella shakotanensis (Franch. ex Takeda) Miyabe et Kud_	2.05712e-12	Vandenboschia x quelpaertensis (Nakai) Ebihara	1.46526e-12
728102.jpg	Crepidomanes latealatum (Bosch) Copel.	Crepidomanes latealatum (Bosch) Copel.	0.999368	Vandenboschia kalamocarpa (Hayata) Ebihara	0.000591806	Hymenophyllum riukiuense Christ	2.42513e-05	Vandenboschia nipponica (Nakai) Ebihara	8.58357e-06	Hymenophyllum barbatum (Bosch) Baker	5.54141e-06
1031281.JPG	Crepidomanes latealatum (Bosch) Copel.	Crepidomanes latealatum (Bosch) Copel.	1	Vandenboschia kalamocarpa (Hayata) Ebihara	1.37668e-09	Vandenboschia x quelpaertensis (Nakai) Ebihara	1.34652e-09	Selaginella shakotanensis (Franch. ex Takeda) Miyabe et Kud_	7.5869e-10	Selaginella tamariscina (P.Beauv.) Spring	2.79588e-10
349552.jpg	Crepidomanes latealatum (Bosch) Copel.	Crepidomanes latealatum (Bosch) Copel.	1	Vandenboschia kalamocarpa (Hayata) Ebihara	1.14049e-11	Hymenophyllum riukiuense Christ	7.7882e-13	Vandenboschia x quelpaertensis (Nakai) Ebihara	5.83344e-13	Selaginella shakotanensis (Franch. ex Takeda) Miyabe et Kud_	5.59649e-14
350383.jpg	Crepidomanes latealatum (Bosch) Copel.	Crepidomanes latealatum (Bosch) Copel.	1	Vandenboschia kalamocarpa (Hayata) Ebihara	9.69268e-09	Corydalis pallida (Thunb.) Pers. var. tenuis Yatabe	3.96973e-13	Ranunculus nipponicus Nakai var. submersus H.Hara	3.83854e-13	Strobilanthes tashiroi Hayata	2.408e-13
740381.jpg	Crepidomanes latealatum (Bosch) Copel.	Crepidomanes latealatum (Bosch) Copel.	1	Hymenophyllum badium Hook. et Grev.	3.62281e-10	Hymenophyllum riukiuense Christ	1.48806e-10	Vandenboschia kalamocarpa (Hayata) Ebihara	1.26815e-10	Carpinus laxiflora (Siebold et Zucc.) Blume	2.22383e-11
00021841.jpg	Crepidomanes latealatum (Bosch) Copel.	Crepidomanes latealatum (Bosch) Copel.	0.976301	Hymenophyllum barbatum (Bosch) Baker	0.021042	Corydalis pallida (Thunb.) Pers. var. tenuis Yatabe	0.00182646	Asplenium oligophlebium Baker	0.000574864	Vandenboschia kalamocarpa (Hayata) Ebihara	0.0002366
294488.jpg	Crepidomanes latealatum (Bosch) Copel.	Crepidomanes latealatum (Bosch) Copel.	0.99977	Hymenophyllum barbatum (Bosch) Baker	0.000190431	Hymenophyllum wrightii Bosch	3.99562e-05	Hymenophyllum badium Hook. et Grev.	1.16911e-08	Gentiana nipponica Maxim.	8.94877e-09
345494.jpg	Crepidomanes latealatum (Bosch) Copel.	Crepidomanes latealatum (Bosch) Copel.	1	Crepidomanes minutum (Blume) K.Iwats.	2.11686e-08	Pteris wallichiana J.Agardh	2.6192e-09	Lygodium japonicum (Thunb.) Sw.	2.15304e-09	Hymenophyllum wrightii Bosch	1.99e-09
740473.jpg	Crepidomanes latealatum (Bosch) Copel.	Crepidomanes latealatum (Bosch) Copel.	1	Selaginella shakotanensis (Franch. ex Takeda) Miyabe et Kud_	8.74903e-12	Vandenboschia kalamocarpa (Hayata) Ebihara	7.46125e-12	Hymenophyllum riukiuense Christ	3.61108e-12	Crepidomanes minutum (Blume) K.Iwats.	2.63287e-12
345384.jpg	Crepidomanes latealatum (Bosch) Copel.	Crepidomanes latealatum (Bosch) Copel.	1	Carpinus laxiflora (Siebold et Zucc.) Blume	1.03596e-12	Pteris wallichiana J.Agardh	9.66012e-13	Hymenophyllum barbatum (Bosch) Baker	8.39011e-13	Selaginella heterostachys Baker	5.15541e-13
349601.jpg	Crepidomanes latealatum (Bosch) Copel.	Crepidomanes latealatum (Bosch) Copel.	1	Crepidomanes minutum (Blume) K.Iwats.	9.90324e-08	Hymenophyllum oligosorum Makino	1.8399e-10	Pleurosoriopsis makinoi (Maxim. ex Makino) Fomin	3.11336e-11	Hymenophyllum barbatum (Bosch) Baker	2.14823e-11
740481.jpg	Crepidomanes latealatum (Bosch) Copel.	Crepidomanes latealatum (Bosch) Copel.	1	Vandenboschia kalamocarpa (Hayata) Ebihara	2.28385e-09	Carpinus laxiflora (Siebold et Zucc.) Blume	2.97433e-13	Hymenophyllum riukiuense Christ	1.58898e-13	Selaginella shakotanensis (Franch. ex Takeda) Miyabe et Kud_	1.27542e-13
349231.jpg	Crepidomanes latealatum (Bosch) Copel.	Crepidomanes latealatum (Bosch) Copel.	1	Hymenophyllum riukiuense Christ	7.06557e-08	Hymenophyllum barbatum (Bosch) Baker	4.31854e-08	Hymenophyllum polyanthos (Sw.) Sw.	1.20188e-09	Osmolindsaea japonica (Baker) Lehtonen et Christenh.	7.03906e-11
349031.jpg	Crepidomanes latealatum (Bosch) Copel.	Crepidomanes latealatum (Bosch) Copel.	1	Hymenophyllum barbatum (Bosch) Baker	2.03561e-10	Crepidomanes minutum (Blume) K.Iwats.	1.77736e-11	Vandenboschia kalamocarpa (Hayata) Ebihara	1.64642e-11	Osmolindsaea japonica (Baker) Lehtonen et Christenh.	1.3223e-11
740484.jpg	Crepidomanes latealatum (Bosch) Copel.	Crepidomanes latealatum (Bosch) Copel.	0.999999	Vandenboschia kalamocarpa (Hayata) Ebihara	1.06736e-06	Crepidomanes minutum (Blume) K.Iwats.	1.60089e-07	Hymenophyllum barbatum (Bosch) Baker	2.22676e-08	Ranunculus nipponicus Nakai var. submersus H.Hara	2.09246e-08
740531.jpg	Crepidomanes latealatum (Bosch) Copel.	Crepidomanes latealatum (Bosch) Copel.	1	Crepidomanes minutum (Blume) K.Iwats.	1.2674e-10	Hymenophyllum polyanthos (Sw.) Sw.	4.45274e-11	Chamaele decumbens (Thunb.) Makino	2.68297e-11	Lygodium japonicum (Thunb.) Sw.	4.83525e-12
348973.jpg	Crepidomanes latealatum (Bosch) Copel.	Crepidomanes latealatum (Bosch) Copel.	1	Hymenophyllum riukiuense Christ	3.29771e-08	Hymenophyllum polyanthos (Sw.) Sw.	1.66507e-08	Davallia mariesii T.Moore ex Baker	3.59168e-09	Pleurosoriopsis makinoi (Maxim. ex Makino) Fomin	8.4402e-10
349277.jpg	Crepidomanes latealatum (Bosch) Copel.	Crepidomanes latealatum (Bosch) Copel.	0.998624	Crepidomanes minutum (Blume) K.Iwats.	0.000375807	Hymenophyllum barbatum (Bosch) Baker	0.000366441	Hymenophyllum oligosorum Makino	0.000345743	Osmolindsaea japonica (Baker) Lehtonen et Christenh.	0.000285135
385659.jpg	Crepidomanes latealatum (Bosch) Copel.	Crepidomanes latealatum (Bosch) Copel.	1	Crepidomanes minutum (Blume) K.Iwats.	2.37569e-09	Vandenboschia kalamocarpa (Hayata) Ebihara	2.8555e-10	Pleurosoriopsis makinoi (Maxim. ex Makino) Fomin	5.60864e-11	Callitriche palustris L.	2.52752e-11
348988.jpg	Crepidomanes latealatum (Bosch) Copel.	Crepidomanes latealatum (Bosch) Copel.	1	Hymenophyllum barbatum (Bosch) Baker	2.73293e-12	Hymenophyllum wrightii Bosch	6.43748e-14	Pentarhizidium orientale (Hook.) Hayata	9.17845e-15	Lygodium japonicum (Thunb.) Sw.	8.84358e-15
348948.jpg	Crepidomanes latealatum (Bosch) Copel.	Crepidomanes latealatum (Bosch) Copel.	1	Carpinus laxiflora (Siebold et Zucc.) Blume	1.83687e-13	Selaginella shakotanensis (Franch. ex Takeda) Miyabe et Kud_	6.07459e-15	Pteris wallichiana J.Agardh	2.36865e-15	Osmolindsaea japonica (Baker) Lehtonen et Christenh.	1.05046e-15
349688.jpg	Crepidomanes latealatum (Bosch) Copel.	Crepidomanes latealatum (Bosch) Copel.	1	Vandenboschia kalamocarpa (Hayata) Ebihara	5.79128e-13	Pleurosoriopsis makinoi (Maxim. ex Makino) Fomin	1.13787e-14	Hymenophyllum riukiuense Christ	3.69649e-15	Ranunculus nipponicus Nakai var. submersus H.Hara	1.47428e-15
350275.jpg	Crepidomanes latealatum (Bosch) Copel.	Crepidomanes latealatum (Bosch) Copel.	1	Vandenboschia kalamocarpa (Hayata) Ebihara	1.27338e-12	Hymenophyllum badium Hook. et Grev.	2.16696e-14	Vandenboschia auriculata (Blume) Copel.	1.34772e-14	Hymenophyllum barbatum (Bosch) Baker	2.01724e-15
349280.jpg	Crepidomanes latealatum (Bosch) Copel.	Crepidomanes latealatum (Bosch) Copel.	1	Vandenboschia kalamocarpa (Hayata) Ebihara	3.14544e-07	Hymenophyllum riukiuense Christ	1.87234e-08	Selaginella shakotanensis (Franch. ex Takeda) Miyabe et Kud_	2.86018e-09	Vandenboschia x quelpaertensis (Nakai) Ebihara	6.72926e-10
349355.jpg	Crepidomanes latealatum (Bosch) Copel.	Crepidomanes latealatum (Bosch) Copel.	1	Vandenboschia kalamocarpa (Hayata) Ebihara	4.14331e-09	Hymenophyllum riukiuense Christ	2.825e-10	Ranunculus nipponicus Nakai var. submersus H.Hara	2.1537e-10	Selaginella shakotanensis (Franch. ex Takeda) Miyabe et Kud_	9.38765e-11
00033662.jpg	Crepidomanes latealatum (Bosch) Copel.	Crepidomanes latealatum (Bosch) Copel.	0.999486	Vandenboschia kalamocarpa (Hayata) Ebihara	0.000454766	Vandenboschia auriculata (Blume) Copel.	2.38162e-05	Hymenophyllum barbatum (Bosch) Baker	1.86212e-05	Vandenboschia nipponica (Nakai) Ebihara	6.03989e-06
346046.jpg	Crepidomanes latealatum (Bosch) Copel.	Crepidomanes latealatum (Bosch) Copel.	1	Carpinus laxiflora (Siebold et Zucc.) Blume	2.15523e-13	Hymenophyllum polyanthos (Sw.) Sw.	9.06702e-15	Cheilanthes kuhnii Milde var. brandtii (Franch. et Sav.) Tagawa	5.77225e-16	Hymenophyllum riukiuense Christ	5.30333e-16
802493.jpg	Crepidomanes latealatum (Bosch) Copel.	Crepidomanes latealatum (Bosch) Copel.	1	Osmolindsaea japonica (Baker) Lehtonen et Christenh.	5.71005e-11	Acystopteris japonica (Luerss.) Nakai	5.13735e-13	Vandenboschia kalamocarpa (Hayata) Ebihara	4.57609e-13	Pentarhizidium orientale (Hook.) Hayata	4.39758e-13
1031228.JPG	Crepidomanes latealatum (Bosch) Copel.	Crepidomanes latealatum (Bosch) Copel.	1	Pleurosoriopsis makinoi (Maxim. ex Makino) Fomin	8.57449e-08	Selaginella shakotanensis (Franch. ex Takeda) Miyabe et Kud_	2.01414e-09	Hymenophyllum badium Hook. et Grev.	1.78346e-09	Vandenboschia kalamocarpa (Hayata) Ebihara	1.36426e-09
345984.jpg	Crepidomanes latealatum (Bosch) Copel.	Crepidomanes latealatum (Bosch) Copel.	1	Vandenboschia kalamocarpa (Hayata) Ebihara	2.6032e-10	Hymenophyllum barbatum (Bosch) Baker	8.04828e-11	Strobilanthes tashiroi Hayata	2.34931e-13	Vandenboschia auriculata (Blume) Copel.	2.9142e-14
349396.jpg	Crepidomanes latealatum (Bosch) Copel.	Crepidomanes latealatum (Bosch) Copel.	1	Vandenboschia kalamocarpa (Hayata) Ebihara	2.78975e-08	Hymenophyllum riukiuense Christ	1.3385e-09	Vandenboschia x quelpaertensis (Nakai) Ebihara	4.81131e-10	Hymenophyllum badium Hook. et Grev.	1.74484e-10
349650.jpg	Crepidomanes latealatum (Bosch) Copel.	Crepidomanes latealatum (Bosch) Copel.	1	Vandenboschia kalamocarpa (Hayata) Ebihara	9.93917e-12	Selaginella shakotanensis (Franch. ex Takeda) Miyabe et Kud_	2.08155e-12	Hymenophyllum riukiuense Christ	2.55054e-13	Hymenophyllum badium Hook. et Grev.	1.4524e-13
00039849.jpg	Crepidomanes latealatum (Bosch) Copel.	Crepidomanes latealatum (Bosch) Copel.	0.999997	Vandenboschia kalamocarpa (Hayata) Ebihara	2.18017e-06	Pleurosoriopsis makinoi (Maxim. ex Makino) Fomin	8.26808e-07	Chamaele decumbens (Thunb.) Makino	6.43306e-08	Trapa japonica Flerow	3.77573e-08
349199.jpg	Crepidomanes latealatum (Bosch) Copel.	Crepidomanes minutum (Blume) K.Iwats.	0.999782	Crepidomanes latealatum (Bosch) Copel.	0.000217102	Hymenophyllum oligosorum Makino	9.80934e-07	Trichosanthes kirilowii Maxim. var. japonica (Miq.) Kitam.	8.03329e-09	Lemmaphyllum microphyllum C.Presl	3.81247e-10
345483.jpg	Crepidomanes latealatum (Bosch) Copel.	Crepidomanes latealatum (Bosch) Copel.	1	Vandenboschia kalamocarpa (Hayata) Ebihara	8.4422e-08	Carpinus laxiflora (Siebold et Zucc.) Blume	1.8701e-12	Strobilanthes tashiroi Hayata	5.05186e-13	Ranunculus nipponicus Nakai var. submersus H.Hara	2.42137e-13
349394.jpg	Crepidomanes latealatum (Bosch) Copel.	Crepidomanes latealatum (Bosch) Copel.	1	Vandenboschia kalamocarpa (Hayata) Ebihara	4.04563e-12	Hymenophyllum riukiuense Christ	2.56755e-15	Osmolindsaea japonica (Baker) Lehtonen et Christenh.	1.94386e-15	Pleurosoriopsis makinoi (Maxim. ex Makino) Fomin	1.32071e-15
349829.jpg	Crepidomanes latealatum (Bosch) Copel.	Crepidomanes latealatum (Bosch) Copel.	1	Davallia mariesii T.Moore ex Baker	2.99768e-12	Vandenboschia kalamocarpa (Hayata) Ebihara	2.65372e-12	Crepidomanes minutum (Blume) K.Iwats.	2.46653e-12	Selaginella shakotanensis (Franch. ex Takeda) Miyabe et Kud_	2.37424e-12
1031266.JPG	Crepidomanes latealatum (Bosch) Copel.	Crepidomanes latealatum (Bosch) Copel.	1	Vandenboschia kalamocarpa (Hayata) Ebihara	8.20879e-12	Selaginella shakotanensis (Franch. ex Takeda) Miyabe et Kud_	4.19023e-13	Philadelphus satsumi Siebold ex Lindl. et Paxton	2.88352e-13	Hymenophyllum badium Hook. et Grev.	3.36167e-14
349128.jpg	Crepidomanes latealatum (Bosch) Copel.	Crepidomanes latealatum (Bosch) Copel.	1	Hymenophyllum riukiuense Christ	2.33204e-13	Hymenophyllum badium Hook. et Grev.	7.81763e-14	Vandenboschia kalamocarpa (Hayata) Ebihara	6.95564e-14	Hymenophyllum barbatum (Bosch) Baker	6.01361e-14
C2085208.jpg	Pilea pumila (L.) A.Gray	Pilea pumila (L.) A.Gray	1	Pilea hamaoi Makino	7.00066e-11	Laportea bulbifera (Siebold et Zucc.) Wedd.	5.40322e-14	Corylus sieboldiana Blume var. sieboldiana	5.98763e-15	Pilea notata C.H.Wright	3.70935e-16
C2085154.jpg	Pilea pumila (L.) A.Gray	Pilea pumila (L.) A.Gray	1	Pilea hamaoi Makino	3.55353e-07	Laportea bulbifera (Siebold et Zucc.) Wedd.	7.50026e-11	Fatoua villosa (Thunb.) Nakai	6.97492e-11	Nicandra physalodes (L.) Gaertn.	2.96786e-13
C2085256.jpg	Pilea pumila (L.) A.Gray	Pilea pumila (L.) A.Gray	1	Pilea hamaoi Makino	3.25022e-08	Amaranthus viridis L.	5.04986e-10	Amaranthus blitum L.	1.67227e-10	Solanum nigrum L.	8.90543e-13
00043409.jpg	Pilea pumila (L.) A.Gray	Pilea pumila (L.) A.Gray	0.902592	Pilea hamaoi Makino	0.0690694	Impatiens textorii Miq.	0.0252231	Nicandra physalodes (L.) Gaertn.	0.00114987	Impatiens noli-tangere L.	0.000896457
C2085105.jpg	Pilea pumila (L.) A.Gray	Pilea pumila (L.) A.Gray	0.999995	Pilea hamaoi Makino	5.10737e-06	Corylus sieboldiana Blume var. sieboldiana	3.08471e-09	Pilea notata C.H.Wright	4.3955e-12	Boehmeria nivea (L.) Gaudich. var. concolor Makino f. nipononivea (Koidz.) Kitam. ex H.Ohba	2.33784e-12
C2085255.jpg	Pilea pumila (L.) A.Gray	Pilea pumila (L.) A.Gray	0.999998	Pilea hamaoi Makino	1.59715e-06	Pilea notata C.H.Wright	6.86984e-10	Elatostema japonicum Wedd.	5.90472e-11	Boehmeria spicata (Thunb.) Thunb.	1.46302e-11
C2085121.jpg	Pilea pumila (L.) A.Gray	Pilea pumila (L.) A.Gray	0.999998	Astilbe thunbergii (Siebold et Zucc.) Miq. var. thunbergii	1.96431e-06	Laportea cuspidata (Wedd.) Friis f. bulbifera (Kitam.) Fukuoka et Kurosaki	3.22645e-07	Pilea notata C.H.Wright	3.15175e-08	Corylus sieboldiana Blume var. sieboldiana	2.0189e-08
[truncated: 136,170 more rows]
