# Supplementary material for: Development of a system for the automated identification of herbarium specimens with high accuracy
Source: Sci Rep. 2022 May 16;12:8066. doi: 10.1038/s41598-022-11450-y (PMC9110755; doi:10.1038/s41598-022-11450-y)
Supplement: Supplementary file 4 — Supplementary Information 4. [file 41598_2022_11450_MOESM4_ESM.zip › Supplimentary data_4/Results.xlsx]

## Sheet: Sheet1
	recall	precision	fscore	testnum	class
0	0.884615	0.884615	0.884615	26	Phacelurus latifolius (Steud.) Ohwi
1	0.938547	0.971098	0.954545	173	Polystichum longifrons Sa.Kurata
2	0.925926	0.925926	0.925926	27	Plagiogyria x wakabae Sa.Kurata ex Nakaike
3	0.782609	0.9	0.837209	20	Pteris laurisilvicola Sa.Kurata
4	0.916667	0.785714	0.846154	14	Carex hondoensis Ohwi
5	0.769231	0.769231	0.769231	13	Cyperus brevifolius (Rottb.) Hassk. var. brevifolius
6	0.928571	1	0.962963	26	Mitrasacme pygmaea R.Br.
7	0.716667	0.914894	0.803738	47	Rubus x pseudohakonensis Sugim.
8	0.970588	0.970588	0.970588	34	Thelypteris acuminata (Houtt.) C.V.Morton x T. parasitica (L.) Tardieu
9	0.90625	0.935484	0.920635	31	Thelypteris japonica (Baker) Ching x T. musashiensis (Hiyama) Nakato, Sahashi et M.Kato
10	0.923077	0.941176	0.932039	51	Viola hondoensis W.Becker et H.Boissieu
11	0.625	0.694444	0.657895	36	Elymus racemifer (Steud.) Tzvelev var. racemifer
12	1	0.892857	0.943396	28	Machilus japonica Siebold et Zucc. ex Blume
13	0.974359	1	0.987013	114	Asplenium wilfordii Mett.
14	0.884615	0.851852	0.867925	27	Cyperus nipponicus Franch. et Sav. var. nipponicus
15	0.925532	0.956044	0.940541	91	Aucuba japonica Thunb. var. japonica
16	0.8	0.8	0.8	15	Juncus papillosus Franch. et Sav.
17	0.910891	0.814159	0.859813	113	Carex leucochlora Bunge var. leucochlora
18	0.727273	0.631579	0.676056	38	Fraxinus lanuginosa Koidz. f. serrata (Nakai) Murata
19	0.833333	0.909091	0.869565	22	Cocculus trilobus (Thunb.) DC.
20	1	0.666667	0.8	15	Arisaema tosaense Makino
21	1	1	1	20	Goniophlebium niponicum (Mett.) Bedd.
22	1	0.727273	0.842105	11	Alpinia intermedia Gagnep.
23	0.842105	0.8	0.820513	20	Ilex macropoda Miq.
24	0.911111	0.953488	0.931818	43	Thelypteris japonica (Baker) Ching f. viridescens (Makino) H.It_
25	0.909091	0.909091	0.909091	11	Carex insaniae Koidz. var. papillaticulmis (Ohwi) Ohwi
26	0.987288	0.96281	0.974895	242	Crepidomanes latealatum (Bosch) Copel.
27	0.90625	0.95082	0.928	61	Pilea pumila (L.) A.Gray
28	0.928571	0.962963	0.945455	27	Litsea cubeba (Lour.) Pers.
29	0.929825	0.963636	0.946429	55	Quercus acuta Thunb.
30	1	0.7	0.823529	10	Bischofia javanica Blume
31	0.963636	0.868852	0.913793	61	Carpinus laxiflora (Siebold et Zucc.) Blume
32	0.905405	0.930556	0.917808	72	Astilbe thunbergii (Siebold et Zucc.) Miq. var. thunbergii
33	0.8	0.96	0.872727	50	Boehmeria silvestrii (Pamp.) W.T.Wang
34	0.977778	0.93617	0.956522	47	Rubia akane Nakai
35	0.842105	0.842105	0.842105	38	Viola phalacrocarpa Maxim.
36	0.944444	0.85	0.894737	20	Botrychium nipponicum Makino
37	0.897436	0.972222	0.933333	72	Epilobium pyrricholophum Franch. et Sav.
38	0.833333	0.789474	0.810811	19	Scutellaria rubropunctata Hayata
39	1	0.923077	0.96	13	Ilex sugerokii Maxim. var. brevipedunculata (Maxim.) S.Y.Hu
40	0.982143	0.982143	0.982143	56	Mallotus japonicus (L.f.) M_ll.Arg.
41	1	0.733333	0.846154	15	Diplazium x okudairaeoides Sa.Kurata
42	0.868421	0.970588	0.916667	34	Gaultheria adenothrix (Miq.) Maxim.
43	1	0.944444	0.971429	72	Thalictrum minus L. var. hypoleucum (Siebold et Zucc.) Miq.
44	0.857143	0.6	0.705882	10	Salvia glabrescens (Franch. et Sav.) Makino
45	0.958333	0.851852	0.901961	27	Elaeagnus umbellata Thunb. var. umbellata
46	0.960784	0.942308	0.951456	52	Isodon longitubus (Miq.) Kud_
47	1	0.947368	0.972973	19	Ulmus parvifolia Jacq.
48	0.930233	0.941176	0.935673	85	Setaria faberi R.A.W.Herrm.
49	0.953704	0.919643	0.936364	112	Solidago virgaurea L. subsp. asiatica (Nakai ex H.Hara) Kitam. ex H.Hara
50	1	0.882353	0.9375	17	Salvia japonica Thunb.
51	0.954545	0.807692	0.875	26	Lactuca indica L. var. laciniata (Houtt.) H.Hara
52	1	0.941176	0.969697	17	Aster sugimotoi Kitam.
53	0.883721	0.883721	0.883721	43	Digitaria violascens Link
54	0.888889	0.727273	0.8	11	Sagittaria aginashi Makino
55	0.756757	0.875	0.811594	32	Vaccinium japonicum Miq.
56	0.769231	0.909091	0.833333	11	Akebia quinata (Houtt.) Decne.
57	1	1	1	24	Goodyera henryi Rolfe
58	0.785714	0.6875	0.733333	16	Viola rossii Hemsl.
59	0.920635	0.966667	0.943089	60	Swertia bimaculata (Siebold et Zucc.) Hook.f. et Thomson ex C.B.Clarke
60	0.916667	0.916667	0.916667	12	Ficus superba (Miq.) Miq. var. japonica Miq.
61	0.956522	0.956522	0.956522	23	Zanthoxylum piperitum (L.) DC. f. inerme (Makino) Makino
62	1	0.857143	0.923077	14	Ostrya japonica Sarg.
63	1	0.727273	0.842105	11	Acer argutum Maxim.
64	0.944444	0.708333	0.809524	24	Saussurea savatieri (Franch.) Franch. ex Kadota
65	0.935484	0.966667	0.95082	30	Gentiana sikokiana Maxim.
66	0.985075	0.929577	0.956522	71	Microstegium vimineum (Trin.) A.Camus f. vimineum
67	0.990476	1	0.995215	104	Polystichum fibrillosopaleaceum (Kodama) Tagawa
68	0.923077	0.923077	0.923077	13	Thujopsis dolabrata (L.f.) Siebold et Zucc. var. dolabrata
69	0.925926	0.980392	0.952381	51	Lycopodium complanatum L.
70	0.888889	0.952381	0.91954	42	Aria alnifolia (Siebold et Zucc.) Decne.
71	0.9	1	0.947368	27	Leymus duthiei (Stapf) Y.H.Zhou et H.Q.Zhang ex C.Yen, J.L.Yang et B.R.Baum subsp. longearistatus (Hack.) Y.H.Zhou et H.Q.Zhang var. longearistatus (Hack.) Y.H.Zhou et H.Q.Zhang ex C.Yen, J.L.Yang et B.R.Baum
72	1	0.857143	0.923077	14	Erigeron thunbergii A.Gray subsp. thunbergii
73	0.703704	0.76	0.730769	25	Sasaella ramosa (Makino) Makino
74	1	1	1	16	Carex lasiolepis Franch.
75	0.927273	0.910714	0.918919	56	Carex shimidzensis Franch.
76	0.791667	0.826087	0.808511	23	Pleioblastus chino (Franch. et Sav.) Makino
77	0.947368	0.967742	0.957447	93	Pieris japonica (Thunb.) D.Don ex G.Don subsp. japonica
78	0.972222	0.945946	0.958904	37	Dinebra chinensis (L.) P.M.Peterson et N.Snow
79	0.926471	0.969231	0.947368	65	Cyperus flavidus Retz.
80	0.861111	0.925373	0.892086	67	Carex thunbergii Steud. var. thunbergii
81	0.947368	1	0.972973	36	Vandellia micrantha (D.Don) Eb.Fisch., Sch_ferh. et Kai M_ll.
82	0.875	0.933333	0.903226	15	Crepidiastrum keiskeanum (Maxim.) Nakai
83	0.82	0.891304	0.854167	46	Lindernia procumbens (Krock.) Philcox
84	0.958333	0.766667	0.851852	30	Carex dimorpholepis Steud.
85	1	0.923077	0.96	13	Diplazium donianum (Mett.) Tardieu var. aphanoneuron (Ohwi) Tagawa
86	0.846154	0.785714	0.814815	14	Viola mandshurica W.Becker var. triangularis (Franch. et Sav.) M.Mizush.
87	0.875	0.7	0.777778	10	Hamamelis japonica Siebold et Zucc. var. bitchuensis (Makino) Ohwi
88	0.933333	1	0.965517	14	Syzygium buxifolium Hook. et Arn.
89	0.978723	0.958333	0.968421	96	Scirpus wichurae Boeck. f. concolor (Maxim.) Ohwi
90	0.918033	0.888889	0.903226	63	Spodiopogon cotulifer (Thunb.) Hack.
91	0.942529	0.942529	0.942529	87	Lindera praecox (Siebold et Zucc.) Blume
92	0.785714	0.916667	0.846154	12	Enkianthus subsessilis (Miq.) Makino
93	0.916667	0.916667	0.916667	24	Quercus variabilis Blume
94	0.995763	0.995763	0.995763	236	Pteris dispar Kunze
95	0.9	0.9	0.9	10	Symplocos formosana Brand
96	0.982456	0.965517	0.973913	58	Gynostemma pentaphyllum (Thunb.) Makino
97	1	0.875	0.933333	16	Vitis saccharifera Makino
98	0.83871	0.83871	0.83871	31	Polygonatum odoratum (Mill.) Druce var. pluriflorum (Miq.) Ohwi
99	0.984375	0.989529	0.986945	191	Zostera marina L.
100	1	1	1	14	Thelypteris griffithii (Hook.f. et Thomson) C.F.Reed var. wilfordii (Hook.) C.M.Kuo
101	0.878378	0.890411	0.884354	73	Lindernia dubia (L.) Pennell subsp. major (Pursh) Pennell
102	0.810811	0.967742	0.882353	31	Solanum emulans Raf.
103	0.928571	0.764706	0.83871	17	Bidens frondosa L.
104	0.972222	0.875	0.921053	40	Cuscuta campestris Yuncker
105	0.916667	1	0.956522	22	Geranium carolinianum L.
106	0.932203	0.901639	0.916667	61	Quercus glauca Thunb.
107	1	1	1	25	Thelypteris torresiana (Gaudich.) Alston var. torresiana
108	1	0.833333	0.909091	12	Lonicera strophiophora Franch.
109	1	0.9	0.947368	20	Boykinia lycoctonifolia (Maxim.) Engl.
110	1	0.807692	0.893617	26	Viola betonicifolia Sm. var. albescens (Nakai) F.Maek. et T.Hashim.
111	0.866667	0.928571	0.896552	28	Dysphania ambrosioides (L.) Mosyakin et Clemants
112	0.880952	1	0.936709	37	Damnacanthus indicus C.F.Gaertn. var. indicus
113	0.880952	0.948718	0.91358	39	Gonocarpus micranthus Thunb.
114	0.842105	0.941176	0.888889	17	Carex sachalinensis F.Schmidt var. arimaensis (Ohwi) Ohwi
115	0.909091	1	0.952381	20	Codonacanthus pauciflorus (Nees) Nees
116	1	1	1	17	Sicyos angulatus L.
117	0.866667	1	0.928571	13	Rumex conglomeratus Murray
118	0.962963	0.928571	0.945455	28	Desmodium paniculatum (L.) DC.
119	0.972222	0.921053	0.945946	38	Meliosma myriantha Siebold et Zucc.
120	0.75	1	0.857143	12	Idesia polycarpa Maxim.
121	0.941176	0.914286	0.927536	35	Epimedium grandiflorum C.Morren
122	0.895833	0.955556	0.924731	45	Cyperus polystachyos Rottb.
123	1	0.95	0.974359	20	Rhynchospora rubra (Lour.) Makino
124	0.863636	0.863636	0.863636	22	Physaliastrum echinatum (Yatabe) Makino
125	0.956522	0.88	0.916667	25	Juncus decipiens (Buchenau) Nakai
126	0.846154	0.785714	0.814815	14	Cynanchum caudatum (Miq.) Maxim.
127	0.978814	0.99569	0.987179	232	Microlepia strigosa (Thunb.) C.Presl
128	0.96875	0.96875	0.96875	32	Persicaria perfoliata (L.) H.Gross
129	1	1	1	24	Drosera lunata Buch.-Ham. ex DC.
130	1	0.846154	0.916667	13	Schima wallichii (DC.) Korth. subsp. noronhae (Reinw. ex Blume) Bloemb.
131	0.851852	0.851852	0.851852	27	Distylium racemosum Siebold et Zucc.
132	0.857143	0.545455	0.666667	11	Athyrium x amagipedis Sa.Kurata
133	0.985294	0.943662	0.964029	71	Maesa japonica (Thunb.) Moritzi et Zoll.
134	0.642857	0.818182	0.72	11	Eschenbachia japonica (Thunb.) Koster
135	1	1	1	22	Cyrtomium atropunctatum Sa.Kurata
136	1	0.923077	0.96	13	Chrysanthemum pacificum Nakai
137	0.882353	0.9375	0.909091	16	Fimbristylis pacifica Ohwi
138	0.944444	0.971429	0.957746	70	Frangula crenata (Siebold et Zucc.) Miq.
139	1	1	1	11	Limonium wrightii (Hance) Kuntze var. arbusculum (Maxim.) H.Hara
140	1	0.909091	0.952381	11	Cocculus laurifolius DC.
141	0.95	0.926829	0.938272	41	Fimbristylis sieboldii Miq. ex Franch. et Sav.
142	1	1	1	14	Pogonatherum crinitum (Thunb.) Kunth
143	0.96	1	0.979592	24	Amorpha fruticosa L.
144	0.931034	0.931034	0.931034	58	Fallopia japonica (Houtt.) Ronse Decr. var. japonica
145	0.931034	0.9	0.915254	30	Acer pictum Thunb. subsp. dissectum (Wesm.) H.Ohashi
146	0.84	0.65625	0.736842	32	Poa sphondylodes Trin.
147	0.925926	0.961538	0.943396	26	Pyrola japonica Klenze ex Alef.
148	0.953488	0.97619	0.964706	42	Anemone nikoensis Maxim.
149	0.971264	0.976879	0.974063	173	Athyrium crenulatoserrulatum Makino
150	0.933333	0.777778	0.848485	54	Carex leucochlora Bunge var. gracillima (Akiyama) Katsuy.
151	1	0.954545	0.976744	22	Rhynchospora faberi C.B.Clarke
152	0.888889	0.820513	0.853333	39	Eriocaulon decemflorum Maxim.
153	0.90625	0.966667	0.935484	30	Carex fernaldiana H.L_v. et Vaniot
154	1	0.941176	0.969697	17	Bulbostylis densa (Wall.) Hand.-Mazz. var. densa
155	0.666667	0.64	0.653061	25	Potamogeton berchtoldii Fieber
156	0.909091	0.909091	0.909091	22	Pseudopyxis depressa Miq.
157	0.84	0.875	0.857143	24	Setaria chondrachne (Steud.) Honda
158	0.736842	0.933333	0.823529	15	Ilex serrata Thunb. f. argutidens (Miq.) Sa.Kurata
159	0.916667	0.942857	0.929577	35	Maackia amurensis Rupr. et Maxim.
160	0.897436	0.897436	0.897436	39	Neolitsea aciculata (Blume) Koidz.
161	0.789474	0.983607	0.875912	61	Rorippa indica (L.) Hiern
162	1	0.990669	0.995313	1286	Pentarhizidium orientale (Hook.) Hayata
163	0.96	0.857143	0.90566	28	Cyperus cyperoides (L.) Kuntze
164	0.769231	0.526316	0.625	19	Mosla scabra (Thunb.) C.Y.Wu et H.W.Li
165	0.913043	0.875	0.893617	24	Salix integra Thunb.
166	0.923077	1	0.96	12	Stachys aspera Michx. var. hispidula (Regel) Vorosch.
167	0.913043	0.75	0.823529	28	Padus buergeriana (Miq.) T.T.Y_ et T.C.Ku
168	1	0.964912	0.982143	57	Zanthoxylum schinifolium Siebold et Zucc. var. schinifolium
169	0.996476	0.995074	0.995775	1421	Dennstaedtia hirsuta (Sw.) Mett.
170	0.816667	0.875	0.844828	56	Carpinus tschonoskii Maxim.
171	1	0.947368	0.972973	19	Cimicifuga biternata (Siebold et Zucc.) Miq.
172	0.938776	0.901961	0.92	51	Equisetum palustre L.
173	0.96	0.923077	0.941176	26	Swertia tosaensis Makino
174	0.918519	0.96124	0.939394	129	Persicaria longiseta (Bruijn) Kitag.
175	0.77551	0.826087	0.8	46	Utricularia australis R.Br.
176	0.885714	0.885714	0.885714	70	Asplenium tripteropus Nakai
177	0.931034	0.931034	0.931034	29	Ilex crenata Thunb. var. crenata
178	0.884615	0.766667	0.821429	30	Clinopodium micranthum (Regel) H.Hara var. micranthum
179	0.882353	0.714286	0.789474	21	Parasenecio aidzuensis (Koidz.) Kadota
180	0.959596	0.979381	0.969388	97	Equisetum ramosissimum Desf.
181	1	0.947368	0.972973	19	Draba nemorosa L.
182	0.966667	0.920635	0.943089	63	Rhynchospora chinensis auct. non Nees et Meyen
183	0.875	0.875	0.875	40	Eriocaulon miquelianum K_rn.
184	1	0.875	0.933333	16	Veronica polita Fr. var. lilacina (T.Yamaz.) T.Yamaz.
185	0.980198	0.908257	0.942857	109	Echinochloa crus-galli (L.) P.Beauv. var. crus-galli
186	0.869565	0.952381	0.909091	21	Amaranthus blitum L.
187	0.928571	0.866667	0.896552	30	Ficus erecta Thunb. var. erecta
188	0.952381	0.869565	0.909091	46	Fagus japonica Maxim.
189	0.9375	0.833333	0.882353	54	Solanum nigrum L.
190	0.828571	0.805556	0.816901	36	Schoenoplectiella juncoides (Roxb.) Lye
191	0.925926	0.833333	0.877193	30	Bromus catharticus Vahl
192	0.909091	0.952381	0.930233	21	Artemisia keiskeana Miq.
193	0.996377	0.995655	0.996016	1381	Anisocampium niponicum (Mett.) Y.C.Liu, W.L.Chiou et M.Kato
194	1	0.9375	0.967742	80	Achyranthes bidentata Blume var. japonica Miq.
195	0.997123	0.984978	0.991013	2463	Polystichum polyblepharon (Roem. ex Kunze) C.Presl
196	0.994376	0.981132	0.987709	901	Polystichum tagawanum Sa.Kurata
197	0.996432	0.999106	0.997767	1118	Pteris multifida Poir.
198	0.827586	0.8	0.813559	30	Sasa tsuboiana Makino
199	0.994152	1	0.997067	170	Thelypteris esquirolii (Christ) Ching
200	0.962963	0.962963	0.962963	54	Spiraea dasyantha Bunge
201	1	0.8125	0.896552	16	Tilingia holopetala (Maxim.) Kitag.
202	1	0.851852	0.92	27	Milium effusum L.
203	0.714286	0.909091	0.8	11	Libanotis ugoensis (Koidz.) Kitag. var. japonica (H.Boissieu) T.Yamaz.
204	0.9	1	0.947368	18	Murdannia keisak (Hassk.) Hand.-Mazz.
205	0.932432	0.958333	0.945205	72	Ligustrum obtusifolium Siebold et Zucc.
206	1	1	1	25	Vincetoxicum japonicum (C.Morren et Decne.) Decne.
207	1	1	1	14	Urtica thunbergiana Siebold et Zucc.
208	1	0.941176	0.969697	17	Acer palmatum Thunb.
209	1	0.714286	0.833333	28	Epilobium amurense Hausskn. subsp. cephalostigma (Hausskn.) C.J.Chen, Hoch et P.H.Raven
210	1	1	1	26	Nephrophyllidium crista-galli (Menzies ex Hook.) Gilg subsp. japonicum (Franch.) Yonek. et H.Ohashi
211	0.958333	0.958333	0.958333	24	Chrysanthemum rupestre Matsum. et Koidz.
212	0.944444	1	0.971429	34	Shortia uniflora (Maxim.) Maxim.
213	0.809524	0.944444	0.871795	18	Hypericum senanense Maxim. subsp. mutiloides (R.Keller) N.Robson
214	1	1	1	27	Pyrrosia hastata (Houtt.) Ching
215	0.897727	0.849462	0.872928	93	Schizocodon soldanelloides Siebold et Zucc. var. soldanelloides
216	0.985792	0.992299	0.989035	909	Coniogramme intermedia Hieron.
217	0.982669	0.977586	0.980121	580	Coniogramme japonica (Thunb.) Diels
218	1	0.976744	0.988235	43	Hydrangea hydrangeoides (Siebold et Zucc.) B.Schulz
219	0.925926	1	0.961538	25	Triantha japonica (Miq.) Baker
220	0.956044	0.966667	0.961326	90	Polystichum ovatopaleaceum (Kodama) Sa.Kurata var. coraiense (Christ ex H.L_v.) Sa.Kurata
221	0.8	0.833333	0.816327	24	Carex stenantha Franch. et Sav. var. stenantha
222	1	0.981818	0.990826	55	Conandron ramondioides Siebold et Zucc.
223	0.952381	1	0.97561	20	Stellaria nipponica Ohwi var. nipponica
224	0.993103	0.979592	0.986301	294	Woodsia polystichoides D.C.Eaton
225	0.982143	0.932203	0.956522	177	Asplenium tenuicaule Hayata
226	0.923077	1	0.96	36	Epigaea asiatica Maxim.
227	0.875	0.777778	0.823529	18	Ixeris stolonifera A.Gray
228	0.904762	0.95	0.926829	60	Thelypteris musashiensis (Hiyama) Nakato, Sahashi et M.Kato
229	1	0.981481	0.990654	108	Selaginella tamariscina (P.Beauv.) Spring
230	0.997024	0.991124	0.994065	676	Hypolepis punctata (Thunb.) Mett. ex Kuhn
231	0.928571	0.912281	0.920354	57	Dryopteris cycadina (Franch. et Sav.) C.Chr.
232	0.888889	0.888889	0.888889	36	Chrysosplenium macrostemon Maxim. var. macrostemon
233	1	0.952381	0.97561	21	Diplaziopsis cavaleriana (Christ) C.Chr.
234	1	1	1	17	Tanakaea radicans Franch. et Sav.
235	0.857143	1	0.923077	12	Hibanobambusa tranquillans (Koidz.) Maruy. et H.Okamura
236	0.888889	0.842105	0.864865	19	Pseudoraphis sordida (Thwaites) S.M.Phillips et S.L.Chen
237	1	0.954545	0.976744	22	Bolboschoenus fluviatilis (Torr.) Soj_k subsp. yagara (Ohwi) T.Koyama
238	0.897959	0.956522	0.926316	92	Lonicera gracilipes Miq. var. glabra Miq.
239	1	1	1	39	Gymnocarpium dryopteris (L.) Newman
240	0.901961	0.938776	0.92	49	Cyperus orthostachyus Franch. et Sav.
241	0.823529	0.933333	0.875	15	Schizachyrium brevifolium (Sw.) Nees ex B_se
242	1	0.857143	0.923077	14	Circaea cordata Royle
243	0.961538	0.961538	0.961538	26	Festuca ovina L.
244	0.966667	0.935484	0.95082	31	Hemarthria sibirica (Gand.) Ohwi
245	0.980769	0.980769	0.980769	52	Stellaria aquatica (L.) Scop.
246	0.684211	0.709091	0.696429	55	Lindera sericea (Siebold et Zucc.) Blume var. glabrata Blume
247	0.875	0.636364	0.736842	11	Vitis flexuosa Thunb. var. tsukubana Makino
248	0.88	0.846154	0.862745	26	Parasenecio farfarifolius (Siebold et Zucc.) H.Koyama var. farfarifolius
249	0.648649	0.631579	0.64	38	Deparia mucilagina (M.Kato) Nakaike
250	0.907407	0.989899	0.94686	99	Vaccinium hirtum Thunb. var. pubescens (Koidz.) T.Yamaz.
251	1	0.928571	0.962963	14	Asarum sieboldii Miq.
252	0.9	0.9	0.9	10	Diplazium deciduum N.Ohta et M.Takamiya
253	1	1	1	95	Acystopteris japonica (Luerss.) Nakai
254	0.8125	1	0.896552	13	Galium shikokianum Nakai
255	0.921569	1	0.959184	188	Crepidomanes minutum (Blume) K.Iwats.
256	0.969925	0.969925	0.969925	133	Deutzia crenata Siebold et Zucc.
257	0.9375	0.9375	0.9375	16	Prunella vulgaris L. subsp. asiatica (Nakai) H.Hara
258	0.976744	0.976744	0.976744	43	Aralia cordata Thunb.
259	0.926829	0.962025	0.944099	79	Persicaria sagittata (L.) H.Gross var. sibirica (Meisn.) Miyabe
260	0.961538	0.925926	0.943396	27	Quercus phillyreoides A.Gray
261	1	1	1	17	Medicago polymorpha L.
262	0.959459	1	0.97931	71	Ranunculus japonicus Thunb.
263	1	1	1	16	Sanicula chinensis Bunge
264	0.972973	0.972973	0.972973	37	Chimaphila japonica Miq.
265	1	0.96875	0.984127	32	Parnassia palustris L. var. palustris
266	0.90625	0.966667	0.935484	60	Ilex serrata Thunb.
267	0.93617	0.916667	0.926316	48	Arisaema urashima H.Hara
268	0.997934	0.993827	0.995876	972	Diplopterygium glaucum (Houtt.) Nakai
269	0.888889	0.96	0.923077	50	Deutzia maximowicziana Makino
270	0.97561	0.869565	0.91954	46	Quercus salicina Blume
271	1	0.956522	0.977778	23	Sorbus matsumurana (Makino) Koehne
272	0.979167	0.979167	0.979167	48	Aria japonica Decne.
273	0.857143	0.923077	0.888889	26	Actinidia arguta (Siebold et Zucc.) Planch. ex Miq. var. hypoleuca (Nakai) Kitam.
274	0.909091	0.943396	0.925926	53	Hamamelis japonica Siebold et Zucc. var. discolor (Nakai) Sugim.
275	0.871795	0.918919	0.894737	37	Rhododendron multiflorum (Maxim.) Craven
276	0.8125	0.928571	0.866667	14	Hakonechloa macra (Munro ex S.Moore) Makino ex Honda
277	0.974576	0.991379	0.982906	116	Anisocampium sheareri (Baker) Ching
278	1	0.950617	0.974684	81	Acer crataegifolium Siebold et Zucc.
279	0.818182	0.9	0.857143	20	Vandellia crustacea (L.) Benth.
280	1	0.968254	0.983871	63	Alangium platanifolium (Siebold et Zucc.) Harms var. trilobatum (Miq.) Ohwi
281	0.966292	0.945055	0.955556	91	Acer rufinerve Siebold et Zucc.
282	0.964286	0.947368	0.955752	57	Elatostema involucratum Franch. et Sav.
283	0.9875	0.975309	0.981366	81	Padus grayana (Maxim.) C.K.Schneid.
284	0.923077	0.923077	0.923077	13	Rhododendron serpyllifolium (A.Gray) Miq. var. serpyllifolium
285	0.842105	0.941176	0.888889	17	Eulalia speciosa (Debeaux) Kuntze
286	0.888889	1	0.941176	16	Eulalia quadrinervis (Hack.) Kuntze
287	1	0.9375	0.967742	48	Viola eizanensis (Makino) Makino
288	0.851064	0.97561	0.909091	41	Styrax japonicus Siebold et Zucc.
289	0.862745	0.785714	0.82243	56	Hydrangea serrata (Thunb.) Ser. var. yesoensis (Koidz.) H.Ohba
290	0.833333	0.789474	0.810811	19	Celtis jessoensis Koidz.
291	1	0.958333	0.978723	24	Pedicularis yezoensis Maxim.
292	1	0.9375	0.967742	16	Lycopus uniflorus Michx.
293	0.909091	0.909091	0.909091	11	Oxalis stricta L.
294	0.75	0.857143	0.8	14	Taraxacum venustum H.Koidz.
295	0.814815	0.709677	0.758621	31	Euonymus oxyphyllus Miq. var. magnus Honda
296	0.878788	0.90625	0.892308	32	Rumex obtusifolius L.
297	0.909091	0.909091	0.909091	22	Viola acuminata Ledeb.
298	0.954545	0.875	0.913043	24	Selaginella helvetica (L.) Spring
299	1	1	1	26	Geranium yesoense Franch. et Sav. var. yesoense
300	0.988889	0.917526	0.951872	97	Botrychium multifidum (S.G.Gmel.) Rupr. var. robustum (Rupr. ex Milde) C.Chr.
301	0.981366	0.981366	0.981366	161	Athyrium sinense Rupr.
302	0.923077	0.972973	0.947368	37	Daphniphyllum macropodum Miq. subsp. humile (Maxim. ex Franch. et Sav.) Hurus.
303	0.823529	0.823529	0.823529	17	Gentiana triflora Pall. var. japonica (Kusn.) H.Hara
304	0.933333	0.933333	0.933333	15	Cardamine yezoensis Maxim.
305	0.901408	0.914286	0.907801	70	Lindsaea chienii Ching
306	0.8	0.761905	0.780488	21	Cerasus itosakura (Siebold) Masam. et S.Suzuki var. itosakura f. ascendens (Makino) H.Ohba et H.Ikeda
307	0.653846	0.85	0.73913	20	Carex aphanolepis Franch. et Sav.
308	0.911111	0.891304	0.901099	46	Celtis sinensis Pers.
309	0.942857	0.942857	0.942857	35	Acalypha australis L.
310	0.886364	0.847826	0.866667	46	Setaria viridis (L.) P.Beauv.
311	0.965517	0.933333	0.949153	30	Rubus phoenicolasius Maxim.
312	0.944444	1	0.971429	34	Vitis ficifolia Bunge
313	0.926829	1	0.962025	38	Calanthe discolor Lindl.
314	0.923077	0.923077	0.923077	13	Potamogeton crispus L.
315	1	1	1	19	Gymnocarpium oyamense (Baker) Ching
316	1	1	1	14	Ainsliaea dissecta Franch. et Sav.
317	0.821429	1	0.901961	23	Trillium apetalon Makino
318	0.965517	1	0.982456	28	Coptis japonica (Thunb.) Makino
319	0.991543	0.993644	0.992593	472	Dennstaedtia wilfordii (T.Moore) Christ
320	0.866667	0.945455	0.904348	55	Spodiopogon sibiricus Trin.
321	1	0.846154	0.916667	13	Damnacanthus indicus C.F.Gaertn. var. major (Siebold et Zucc.) Makino
322	0.923077	0.857143	0.888889	28	Phleum pratense L.
323	0.969363	0.989987	0.979567	799	Dryopteris immixta Ching
324	1	0.941176	0.969697	17	Acer shirasawanum Koidz.
325	0.730769	0.703704	0.716981	27	Poa nipponica Koidz.
326	0.722222	0.722222	0.722222	18	Carex sachalinensis F.Schmidt var. alterniflora (Franch.) Ohwi
327	0.848837	0.879518	0.863905	83	Persicaria lapathifolia (L.) Delarbre var. lapathifolia
328	0.8	0.923077	0.857143	13	Rhynchospora fauriei Franch.
329	0.972222	1	0.985915	35	Veronica persica Poir.
330	0.714286	0.769231	0.740741	13	Solanum nigrescens M.Martens et Galeotti
331	0.590909	1	0.742857	13	Polystichum x suginoi Sa.Kurata
332	0.84	0.926471	0.881119	68	Schizocodon soldanelloides Siebold et Zucc. var. magnus (Makino) H.Hara
333	0.828571	0.90625	0.865672	32	Festuca rubra L. var. rubra
334	0.894737	1	0.944444	17	Malus tschonoskii (Maxim.) C.K.Schneid.
335	0.625	0.5	0.555556	10	Setaria x pycnocoma (Steud.) Henrard
336	0.967742	1	0.983607	30	Xanthium orientale L. subsp. orientale
337	0.964286	0.972973	0.96861	111	Woodwardia japonica (L.f.) J.Sm.
338	0.945205	0.971831	0.958333	71	Parasenecio nikomontanus (Matsum.) H.Koyama
339	0.90625	0.966667	0.935484	30	Viburnum furcatum Blume ex Maxim.
340	0.947368	0.857143	0.9	42	Vincetoxicum aristolochioides (Miq.) Franch. et Sav.
341	0.894737	0.809524	0.85	21	Athyrium x tokashikii Sa.Kurata
342	1	1	1	12	Trichosanthes laceribractea Hayata
343	1	0.958333	0.978723	24	Veronica anagallis-aquatica L.
344	0.984252	0.992063	0.988142	252	Plagiogyria euphlebia (Kunze) Mett.
345	0.818182	0.6	0.692308	30	Salix futura Seemen
346	1	0.909091	0.952381	11	Blumea conspicua Hayata
347	0.916667	1	0.956522	22	Polystichum tsus-simense (Hook.) J.Sm. var. mayebarae (Tagawa) Sa.Kurata
348	1	0.833333	0.909091	12	Carex rugulosa K_k.
349	0.966667	0.878788	0.920635	33	Panicum dichotomiflorum Michx.
350	0.96875	0.984127	0.976378	126	Dryopteris dickinsii (Franch. et Sav.) C.Chr.
351	0.875	0.954545	0.913043	22	Micropolypodium okuboi (Yatabe) Hayata
352	0.571429	0.470588	0.516129	17	Berchemia racemosa var. magna
353	1	0.928571	0.962963	14	Thelypteris liukiuensis (Christ ex Matsum.) K.Iwats.
354	0.972222	0.972222	0.972222	72	Hymenophyllum badium Hook. et Grev.
355	0.857143	0.923077	0.888889	13	Euonymus alatus (Thunb.) Siebold var. rotundatus (Makino) H.Hara
356	1	1	1	15	Rhododendron trinerve Franch. ex H.Boissieu
357	1	1	1	11	Microstegium ciliatum (Trin.) A.Camus
358	0.898305	0.946429	0.921739	56	Athyrium x multifidum Rosenst.
359	1	1	1	11	Pellionia radicans (Siebold et Zucc.) Wedd. var. radicans
360	1	1	1	11	Ilex warburgii Loes.
361	0.642857	0.75	0.692308	12	Breynia officinalis Hemsl.
362	0.866667	0.866667	0.866667	15	Chrysanthemum crassum (Kitam.) Kitam.
363	1	1	1	11	Psychotria boninensis Nakai
364	0.857143	0.8	0.827586	15	Abies mariesii Mast.
365	0.894737	1	0.944444	17	Scleria terrestris (L.) Fassett
366	0.914286	0.941176	0.927536	34	Ixeris japonica (Burm.f.) Nakai
367	0.740741	0.851064	0.792079	47	Poa trivialis L.
368	1	0.769231	0.869565	13	Nicandra physalodes (L.) Gaertn.
369	0.916667	0.9	0.908257	110	Viola kusanoana Makino
370	0.621622	0.766667	0.686567	30	Salix pierotii Miq.
371	0.909091	1	0.952381	20	Hydrocotyle ramiflora Maxim.
372	1	0.923077	0.96	13	Mitella japonica Maxim.
373	0.875	0.636364	0.736842	22	Abelia tetrasepala (Koidz.) H.Hara et S.Kuros.
374	0.764706	0.866667	0.8125	15	Celastrus stephanotidifolius (Makino) Makino
375	0.923077	0.923077	0.923077	13	Carex autumnalis Ohwi
376	0.955224	0.927536	0.941176	69	Polygonatum macranthum (Maxim.) Koidz.
377	1	1	1	43	Euphorbia nutans Lag.
378	0.909091	0.909091	0.909091	11	Eleocharis mamillata H.Lindb. var. cyclocarpa Kitag.
379	0.971429	0.918919	0.944444	37	Muhlenbergia huegelii Trin.
380	0.9	0.818182	0.857143	11	Persicaria viscofera (Makino) H.Gross var. robusta (Makino) Hiyama
381	0.979167	0.989474	0.984293	190	Botrychium japonicum (Prantl) Underw.
382	0.875	0.823529	0.848485	17	Hibiscus tiliaceus L.
383	1	0.923077	0.96	13	Lysimachia mauritiana Lam. var. rubida (Koidz.) T.Yamaz.
384	0.941176	1	0.969697	32	Pinellia tripartita (Blume) Schott
385	0.933333	1	0.965517	14	Pterostyrax hispidus Siebold et Zucc.
386	0.692308	0.692308	0.692308	13	Ligustrum ovalifolium Hassk.
387	0.842105	1	0.914286	16	Aristolochia kaempferi Willd.
388	0.966667	1	0.983051	29	Viola brevistipulata (Franch. et Sav.) W.Becker subsp. brevistipulata var. brevistipulata
389	0.904762	0.904762	0.904762	21	Elaeagnus macrophylla Thunb.
390	0.972603	1	0.986111	71	Plantago asiatica L.
391	0.857143	0.5	0.631579	12	Sasa megalophylla Makino et Uchida
392	1	0.958333	0.978723	24	Callicarpa subpubescens Hook. et Arn.
393	0.928571	1	0.962963	13	Cimicifuga japonica (Thunb.) Spreng.
394	0.951456	0.960784	0.956098	102	Thelypteris quelpaertensis (Christ) Ching
395	1	1	1	14	Melicope grisea (Planch.) T.G.Hartley var. grisea
396	0.947368	0.947368	0.947368	38	Ophiopogon planiscapus Nakai
397	0.871429	0.877698	0.874552	139	Cardamine scutata Thunb.
398	0.923077	1	0.96	12	Hydrocotyle javanica Thunb.
399	0.927273	0.980769	0.953271	104	Pteris terminalis Wall. ex J.Agardh var. fauriei (Christ) Ebihara et Nakato
400	0.998783	0.985594	0.992145	833	Pteris cretica L.
401	0.951724	0.945205	0.948454	146	Pteris terminalis Wall. ex J.Agardh var. terminalis
402	0.882353	0.882353	0.882353	34	Galium pseudoasprellum Makino
403	0.96	1	0.979592	24	Tilia maximowicziana Shiras.
404	0.857143	0.923077	0.888889	13	Urena lobata L. subsp. lobata
405	0.846154	0.846154	0.846154	26	Diplazium hayatamae N.Ohta et M.Takamiya
406	0.923077	0.857143	0.888889	14	Osmunda x intermedia (Honda) Sugim.
407	0.92	0.978723	0.948454	47	Alnus sieboldiana Matsum.
408	0.857143	0.75	0.8	24	Rubus croceacanthus H.L_v.
409	1	1	1	38	Siphonostegia laeta S.Moore
410	0.875	0.833333	0.853659	42	Calamagrostis x grandiseta Takeda
411	0.727273	0.8	0.761905	10	Miscanthus intermedius (Honda) Honda
412	0.869565	0.952381	0.909091	21	Scrophularia kakudensis Franch.
413	0.945	0.984375	0.964286	192	Deparia okuboana (Makino) M.Kato
414	0.919355	0.904762	0.912	63	Deparia unifurcata (Baker) M.Kato
415	0.944444	1	0.971429	17	Lonicera tschonoskii Maxim.
416	0.945946	1	0.972222	70	Monachosorum x flagellare (Maxim. ex Makino) Hayata
417	0.923077	1	0.96	12	Bolbitis heteroclita (C.Presl) Ching
418	0.960289	0.960289	0.960289	277	Dryopteris hondoensis Koidz.
419	0.946429	0.946429	0.946429	56	Deparia conilii (Franch. et Sav.) M.Kato x D. japonica (Thunb.) M.Kato
420	1	0.615385	0.761905	13	Viburnum wrightii Miq. var. stipellatum Nakai
421	0.961538	1	0.980392	25	Callicarpa japonica Thunb. var. luxurians Rehder
422	0.988095	1	0.994012	83	Deparia pterorachis (Christ) M.Kato
423	0.914894	0.905263	0.910053	95	Acer amoenum Carri_re var. amoenum
424	1	1	1	13	Miricacalia makinoana (Yatabe) Kitam.
425	1	0.777778	0.875	18	Platanthera sachalinensis F.Schmidt
426	0.571429	0.533333	0.551724	15	Cerasus sargentii (Rehder) H.Ohba var. sargentii
427	1	1	1	30	Stellaria monosperma Buch.-Ham. ex D.Don var. japonica Maxim.
428	0.8	0.571429	0.666667	14	Cynoglossum furcatum Wall. var. villosulum (Nakai) Riedl
429	0.875	0.933333	0.903226	15	Eleutherococcus spinosus (L.f.) S.Y.Hu var. japonicus (Franch. et Sav.) H.Ohba
430	1	0.947368	0.972973	19	Tephroseris integrifolia (L.) Holub subsp. kirilowii (Turcz. ex DC.) B.Nord.
431	0.928571	1	0.962963	13	Scutellaria brachyspica Nakai et H.Hara
432	0.964286	0.931034	0.947368	29	Lysimachia clethroides Duby
433	1	0.882353	0.9375	17	Salsola komarovii Iljin
434	0.714286	0.454545	0.555556	11	Machilus boninensis Koidz.
435	0.888889	0.727273	0.8	11	Gardenia boninensis (Nakai) Tuyama ex Toyoda
436	0.818182	0.818182	0.818182	11	Pteris boninensis H.Ohba
437	0.769231	1	0.869565	10	Psychotria homalosperma A.Gray
438	0.923077	0.75	0.827586	16	Cinnamomum pseudopedunculatum Hayata
439	1	0.818182	0.9	11	Magnolia compressa Maxim.
440	0.95	1	0.974359	19	Acer ukurunduense Trautv. et C.A.Mey.
441	0.910448	1	0.953125	61	Cymbopogon tortilis (J.Presl) A.Camus var. goeringii (Steud.) Hand.-Mazz.
442	0.782609	0.75	0.765957	24	Pleioblastus argenteostriatus (Regel) Nakai 'Okina'
443	0.727273	0.8	0.761905	10	Ligustrum liukiuense Koidz.
444	1	1	1	25	Microsorum scolopendria (Burm.f.) Copel.
445	1	1	1	17	Bolbitis appendiculata (Willd.) K.Iwats.
446	0.923077	1	0.96	12	Carex ischnostachya Steud. var. fastigiata T.Koyama
447	1	0.909091	0.952381	11	Strobilanthes tashiroi Hayata
448	0.882353	0.9375	0.909091	16	Trachelospermum asiaticum (Siebold et Zucc.) Nakai var. liukiuense (Hatus.) Hatus.
449	0.954545	0.954545	0.954545	22	Ainsliaea macroclinidioides Hayata var. okinawensis (Hayata) Kitam.
450	0.884615	0.851852	0.867925	27	Miscanthus sacchariflorus (Maxim.) Benth. et Hook.f. ex Franch.
451	0.9375	0.882353	0.909091	17	Hygrophila lancea (Thunb.) Miq.
452	0.864865	0.888889	0.876712	36	Galium trifloriforme Kom.
453	0.714286	0.833333	0.769231	12	Cerasus apetala (Siebold et Zucc.) Masam. et S.Suzuki var. pilosa (Koidz.) H.Ohba
454	0.931034	0.84375	0.885246	64	Carex foliosissima F.Schmidt var. foliosissima
455	0.90566	0.90566	0.90566	53	Dryopteris uniformis (Makino) Makino
456	0.95	1	0.974359	19	Ainsliaea acerifolia Sch.Bip. var. subapoda Nakai
457	0.833333	0.833333	0.833333	12	Cardamine kiusiana H.Hara
458	0.928571	1	0.962963	13	Athyrium alpestre (Hoppe) Clairv. subsp. americanum (Butters) Lellinger
459	0.588235	0.833333	0.689655	12	Inula britannica L. subsp. japonica (Thunb.) Kitam.
460	0.913043	0.913043	0.913043	23	Atractylodes japonica Koidz. ex Kitam.
461	0.983333	0.967213	0.975207	122	Struthiopteris amabilis (Makino) Ching
462	0.995098	0.985437	0.990244	618	Dryopteris crassirhizoma Nakai
463	0.846154	1	0.916667	22	Polypodium fauriei Christ
464	0.785714	1	0.88	11	Inula ciliaris (Miq.) Maxim. var. glandulosa Kitam.
465	0.875	0.890909	0.882883	55	Carex otaruensis Franch.
466	1	0.928571	0.962963	14	Oxalis dillenii Jacq.
467	0.950617	0.987179	0.968553	78	Hypericum erectum Thunb.
468	0.983871	0.953125	0.968254	64	Patrinia villosa (Thunb.) Juss.
469	1	1	1	16	Arachniodes yoshinagae (Makino) Ching
470	1	0.914286	0.955224	35	Viburnum phlebotrichum Siebold et Zucc.
471	0.891892	0.916667	0.90411	36	Artemisia japonica Thunb.
472	0.923077	1	0.96	12	Lamium album L. var. barbatum (Siebold et Zucc.) Franch. et Sav.
473	0.777778	0.933333	0.848485	15	Cirsium nipponense (Nakai) Koidz.
474	0.866667	0.906977	0.886364	43	Lolium arundinaceum (Schreb.) Darbysh.
475	0.989529	0.969231	0.979275	195	Arachniodes chinensis (Rosenst.) Ching
476	0.9375	0.882353	0.909091	17	Cyperus pilosus Vahl
477	1	1	1	34	Selaginella doederleinii Hieron.
478	0.961538	0.961538	0.961538	26	Juglans mandshurica Maxim. var. sachalinensis (Komatsu) Kitam.
479	0.933333	1	0.965517	14	Zoysia macrostachya Franch. et Sav.
480	0.866667	0.8125	0.83871	16	Filipendula camtschatica (Pall.) Maxim.
481	0.96	0.96	0.96	25	Carex dickinsii Franch. et Sav.
482	1	0.857143	0.923077	14	Osmunda claytoniana L.
483	0.984127	0.984127	0.984127	63	Youngia japonica (L.) DC.
484	0.71875	0.958333	0.821429	24	Dioscorea tokoro Makino
485	0.84	0.875	0.857143	24	Deyeuxia gigas (Takeda) Ohwi
486	0.952381	0.909091	0.930233	22	Sonchus asper (L.) Hill
487	0.947368	0.947368	0.947368	19	Gastrodia elata Blume
488	0.972222	0.909091	0.939597	77	Diplazium nipponicum Tagawa
489	0.990751	0.978311	0.984492	876	Cyrtomium falcatum (L.f.) C.Presl subsp. falcatum
490	0.790698	0.944444	0.860759	36	Cynoglossum asperrimum Nakai var. tosaense (Nakai) H.Hara
491	0.636364	0.875	0.736842	32	Salix udensis Trautv. et C.A.Mey.
492	0.875	0.933333	0.903226	30	Eleusine indica (L.) Gaertn.
493	0.8	0.888889	0.842105	18	Potamogeton natans L.
494	0.947368	1	0.972973	36	Potentilla kleiniana Wight et Arn. subsp. anemonifolia (Lehm.) Murata
495	0.942029	1	0.970149	65	Patrinia scabiosifolia Link
496	0.945455	0.981132	0.962963	53	Sagittaria trifolia L.
497	1	1	1	23	Oxytropis japonica Maxim. var. japonica
498	0.962963	0.896552	0.928571	29	Synurus pungens (Franch. et Sav.) Kitam.
499	0.923077	0.857143	0.888889	14	Gentiana makinoi Kusn.
500	0.875	0.933333	0.903226	15	Pertya trilobata (Makino) Makino
501	1	0.625	0.769231	16	Nasturtium officinale R.Br.
502	0.931034	0.870968	0.9	31	Cerastium glomeratum Thuill.
503	0.928571	0.928571	0.928571	14	Polystichum lepidocaulon (Hook.) J.Sm.
504	1	1	1	10	Polystichum x ongataense Sa.Kurata
505	1	0.9375	0.967742	16	Rhododendron weyrichii Maxim.
506	0.916667	1	0.956522	11	Ligularia kaialpina Kitam.
507	0.785714	0.733333	0.758621	15	Glechoma hederacea L. subsp. grandis (A.Gray) H.Hara
508	0.916667	1	0.956522	11	Glochidion zeylanicum (Gaertn.) A.Juss. var. zeylanicum
509	0.985075	0.970588	0.977778	68	Epipactis thunbergii A.Gray
510	0.897436	0.945946	0.921053	37	Dendropanax trifidus (Thunb.) Makino ex H.Hara
511	0.958333	0.766667	0.851852	30	Litsea coreana H.L_v.
512	0.840909	0.973684	0.902439	38	Carex dispalata Boott
513	0.947368	0.947368	0.947368	19	Quercus dentata Thunb.
514	0.857143	1	0.923077	24	Pertya robusta (Maxim.) Makino
515	0.833333	0.909091	0.869565	11	Acer diabolicum Blume ex K.Koch
516	0.769231	0.909091	0.833333	11	Broussonetia papyrifera (L.) L'H_r. ex Vent.
517	0.939394	0.885714	0.911765	35	Vicia tetrasperma (L.) Schreb.
518	0.797468	0.818182	0.807692	77	Cerasus leveilleana (Koehne) H.Ohba
519	0.909091	0.909091	0.909091	11	Beckmannia syzigachne (Steud.) Fernald
520	1	0.882353	0.9375	17	Inula salicina L. var. asiatica Kitam.
521	0.982143	1	0.990991	55	Eragrostis ferruginea (Thunb.) P.Beauv.
522	0.857143	0.913043	0.884211	46	Polystichum makinoi (Tagawa) Tagawa
523	1	1	1	13	Erythronium japonicum Decne.
524	0.931034	0.9	0.915254	60	Oxalis corniculata L.
525	1	1	1	161	Selaginella involvens (Sw.) Spring
526	0.888889	0.727273	0.8	11	Ageratum conyzoides L.
527	0.954545	0.988235	0.971098	85	Ctenitis subglandulosa (Hance) Ching
528	0.933333	0.933333	0.933333	15	Cercidiphyllum japonicum Siebold et Zucc. ex Hoffm. et Schult.
529	1	0.9375	0.967742	32	Nanocnide japonica Blume
530	0.894737	0.971429	0.931507	35	Lindera erythrocarpa Makino
531	0.932203	1	0.964912	55	Thesium chinense Turcz.
532	1	0.923077	0.96	13	Humulus scandens (Lour.) Merr.
533	1	0.92	0.958333	25	Photinia glabra (Thunb.) Maxim.
534	0.9375	0.9375	0.9375	16	Arachniodes rhomboidea (Wall. ex C.Presl) Ching
535	1	0.998451	0.999225	1291	Lygodium japonicum (Thunb.) Sw.
536	1	0.973684	0.986667	38	Parasenecio adenostyloides (Franch. et Sav. ex Maxim.) H.Koyama
537	0.916667	0.977778	0.946237	90	Trisetum bifidum (Thunb.) Ohwi
538	0.916667	0.846154	0.88	39	Deyeuxia fauriei (Hack.) Ohwi
539	0.916667	0.846154	0.88	13	Valeriana fauriei Briq.
540	1	1	1	31	Spuriopimpinella calycina (Maxim.) Kitag.
541	0.973451	0.948276	0.960699	116	Pourthiaea villosa (Thunb.) Decne. var. villosa
542	0.809524	0.944444	0.871795	18	Asplenium oligophlebium Baker
543	0.863636	1	0.926829	19	Isodon umbrosus (Maxim.) H.Hara var. leucanthus (Murai) K.Asano f. kameba (Okuyama ex Ohwi) K.Asano
544	0.833333	1	0.909091	15	Dactylis glomerata L.
545	0.865385	0.957447	0.909091	94	Elymus tsukushiensis Honda var. transiens (Hack.) Osada
546	1	0.871795	0.931507	39	Ischaemum aristatum L. var. crassipes (Steud.) Yonek.
547	0.773585	0.953488	0.854167	43	Cyperus microiria Steud.
548	0.983257	0.98626	0.984756	655	Athyrium clivicola Tagawa
549	0.875	0.875	0.875	16	Polystichum microchlamys (Christ) Matsum.
550	0.961538	0.974026	0.967742	77	Pleurosoriopsis makinoi (Maxim. ex Makino) Fomin
551	0.842105	0.941176	0.888889	17	Acer tataricum L. subsp. aidzuense (Franch.) P.C.de Jong
552	0.846154	0.916667	0.88	12	Brassica juncea (L.) Czern.
553	1	0.947368	0.972973	19	Trichosanthes cucumeroides (Ser.) Maxim. ex Franch. et Sav.
554	0.888889	0.888889	0.888889	18	Smilax insularis T.C.Hsu et S.W.Chung
555	1	1	1	14	Zanthoxylum ailanthoides Siebold et Zucc. var. ailanthoides
556	0.928571	0.928571	0.928571	42	Corchoropsis crenata Siebold et Zucc.
557	1	0.96875	0.984127	32	Avena fatua L.
558	0.833333	0.909091	0.869565	11	Ardisia crispa (Thunb.) A.DC.
559	0.7	0.933333	0.8	15	Athyrium x purpureipes Sa.Kurata
560	0.954545	1	0.976744	21	Athyrium spinulosum (Maxim.) Milde
561	0.948718	1	0.973684	37	Boehmeria nivea (L.) Gaudich. var. concolor Makino f. nipononivea (Koidz.) Kitam. ex H.Ohba
562	0.916667	0.785714	0.846154	14	Dimeria ornithopoda Trin. var. tenera (Trin.) Hack.
563	0.888889	0.888889	0.888889	36	Miscanthus tinctorius (Steud.) Hack.
564	0.95	0.904762	0.926829	21	Miscanthus oligostachyus Stapf
565	1	0.92	0.958333	25	Carex omiana Franch. et Sav. var. monticola Ohwi
566	1	1	1	10	Lespedeza cyrtobotrya Miq. f. kawachiana (Nakai) Hatus.
567	0.9	0.931034	0.915254	29	Veronica undulata Wall.
568	0.857143	0.923077	0.888889	13	Ruppia maritima L.
569	0.916667	0.916667	0.916667	12	Agastache rugosa (Fisch. et C.A.Mey.) Kuntze
570	0.736842	0.482759	0.583333	29	Salix miyabeana Seemen subsp. gymnolepis (H.L_v. et Vaniot) H.Ohashi et Yonek.
571	0.9	0.964286	0.931034	28	Chamaecrista nomame (Makino) H.Ohashi
572	0.955556	0.914894	0.934783	47	Cyperus sanguinolentus Vahl
573	0.982759	0.95	0.966102	60	Carex incisa Boott
574	0.954545	1	0.976744	63	Dianthus superbus L. var. longicalycinus (Maxim.) F.N.Williams
575	1	0.892857	0.943396	28	Anaphalis margaritacea (L.) Benth. et Hook.f. var. yedoensis (Franch. et Sav.) Ohwi
576	1	0.941176	0.969697	17	Alnus serrulatoides Callier
577	0.941176	1	0.969697	16	Galium verum L.
578	0.933333	0.954545	0.94382	44	Artemisia capillaris Thunb.
579	0.727273	0.8	0.761905	10	Asarum nipponicum F.Maek. var. nipponicum
580	0.961538	0.943396	0.952381	53	Schoenoplectiella triangulata (Roxb.) J.Jung et H.K.Choi var. triangulata
581	0.958333	0.938776	0.948454	49	Glochidion obovatum Siebold et Zucc.
582	1	0.958333	0.978723	48	Taraxacum japonicum Koidz.
583	1	1	1	13	Crepidomanes thysanostomum (Makino) Ebihara et K.Iwats.
584	0.883333	0.898305	0.890756	59	Carex morrowii Boott
585	0.541667	1	0.702703	13	Taraxacum platycarpum Dahlst. var. platycarpum
586	0.6	0.9	0.72	10	Aster yomena (Kitam.) Honda var. dentatus (Kitam.) H.Hara
587	0.916667	0.916667	0.916667	12	Viburnum opulus L. var. sargentii (Koehne) Takeda
588	0.793103	0.884615	0.836364	26	Metaplexis japonica (Thunb.) Makino
589	1	1	1	18	Nymphoides indica (L.) Kuntze
590	1	0.916667	0.956522	12	Hydrangea macrophylla (Thunb.) Ser. f. normalis (E.H.Wilson) H.Hara
591	0.923077	0.8	0.857143	30	Hydrangea scandens (L.f.) Ser.
592	1	0.8	0.888889	10	Ficus microcarpa L.f.
593	0.956522	0.93617	0.946237	47	Viburnum dilatatum Thunb.
594	0.793103	0.958333	0.867925	24	Carpesium divaricatum Siebold et Zucc. var. divaricatum
595	0.842105	0.888889	0.864865	18	Diplomorpha sikokiana (Franch. et Sav.) Honda
596	0.941176	0.941176	0.941176	17	Rotala indica (Willd.) Koehne
597	1	1	1	41	Trichosanthes kirilowii Maxim. var. japonica (Miq.) Kitam.
598	0.925926	0.961538	0.943396	26	Platycodon grandiflorus (Jacq.) A.DC.
599	0.857143	1	0.923077	12	Dianella ensifolia (L.) DC.
600	0.97561	0.952381	0.963855	42	Anemone pseudoaltaica H.Hara
601	0.916667	1	0.956522	11	Chrysanthemum seticuspe (Maxim.) Hand.-Mazz. f. boreale (Makino) H.Ohashi et Yonek.
602	1	0.583333	0.736842	12	Dioscorea septemloba Thunb. var. septemloba
603	1	0.969697	0.984615	33	Synurus palmatopinnatifidus (Makino) Kitam. var. palmatopinnatifidus
604	0.958904	0.897436	0.927152	78	Galium kikumugura Ohwi
605	0.928571	0.95122	0.939759	41	Limnophila sessiliflora (Vahl) Blume
606	1	0.933333	0.965517	30	Corydalis heterocarpa Siebold et Zucc. var. japonica (Franch. et Sav.) Ohwi
607	1	0.714286	0.833333	14	Arisaema kishidae Makino ex Nakai
608	0.993492	0.984946	0.989201	465	Plagiogyria japonica Nakai
609	0.971429	0.85	0.906667	40	Potentilla fragarioides L. var. major Maxim.
610	0.923077	1	0.96	12	Marsdenia tomentosa C.Morren et Decne.
611	1	0.875	0.933333	16	Leptatherum japonicum Franch. et Sav. var. boreale (Ohwi) Ibaragi et Yonek.
612	0.888889	1	0.941176	16	Ludwigia octovalvis (Jacq.) P.H.Raven
613	0.944444	0.944444	0.944444	18	Wollastonia biflora (L.) DC.
614	1	0.941176	0.969697	17	Ainsliaea apiculata Sch.Bip.
615	0.926471	0.954545	0.940299	66	Bromus remotiflorus (Steud.) Ohwi
616	1	1	1	21	Lycoris sanguinea Maxim. var. sanguinea
617	0.85	0.988372	0.913978	86	Ranunculus silerifolius H.L_v. var. glaber (H.Boissieu) Tamura
618	0.985915	0.985915	0.985915	71	Justicia procumbens L. var. leucantha Honda f. japonica (Thunb.) H.Hara
619	0.809524	0.871795	0.839506	39	Salix vulpina Andersson subsp. vulpina
620	0.9	0.972973	0.935065	37	Impatiens noli-tangere L.
621	0.918367	0.918367	0.918367	49	Hedera rhombea (Miq.) Bean
622	1	0.953488	0.97619	43	Galium kinuta Nakai et H.Hara
623	1	0.7	0.823529	10	Dryopteris kinokuniensis Sa.Kurata
624	0.916667	0.956522	0.93617	23	Diplazium donianum (Mett.) Tardieu var. donianum
625	0.955882	0.928571	0.942029	70	Lespedeza buergeri Miq.
626	0.785714	1	0.88	11	Phellodendron amurense Rupr. var. amurense
627	0.910714	0.962264	0.93578	53	Salvia nipponica Miq.
628	0.909091	0.909091	0.909091	11	Weigela maximowiczii (S.Moore) Rehder
629	1	1	1	15	Linum medium (Planch.) Britton
630	0.928	0.913386	0.920635	127	Stachyurus praecox Siebold et Zucc.
631	0.947368	0.9	0.923077	20	Pellionia scabra Benth.
632	0.830189	0.897959	0.862745	49	Trigonotis peduncularis (Trevir.) F.B.Forbes et Hemsl.
633	0.913043	0.875	0.893617	24	Hymenophyllum oligosorum Makino
634	1	0.965517	0.982456	29	Dryopteris maximowicziana (Miq.) C.Chr.
635	0.984029	0.992565	0.988279	807	Diplazium squamigerum (Mett.) C.Hope
636	0.947368	0.923077	0.935065	39	Ajuga decumbens Thunb.
637	0.9375	0.833333	0.882353	18	Phedimus aizoon (L.) 't Hart var. floribundus (Nakai) H.Ohba
638	0.883333	0.946429	0.913793	56	Setaria glauca (L.) P.Beauv. var. pallidefusca (Schumach.) T.Koyama
639	1	0.846154	0.916667	13	Corydalis papilligera Ohwi
640	1	0.771429	0.870968	35	Carex persistens Ohwi
641	1	0.891892	0.942857	37	Cerasus incisa (Thunb.) Loisel. var. kinkiensis (Koidz.) H.Ohba
642	0.818182	0.75	0.782609	12	Lonicera morrowii A.Gray
643	0.961538	0.961538	0.961538	26	Narthecium asiaticum Maxim.
644	0.846154	0.956522	0.897959	23	Sida rhombifolia L. subsp. rhombifolia
645	0.904762	0.95	0.926829	20	Carex pyrenaica Wahlenb. var. altior K_k.
646	1	1	1	13	Trollius hondoensis Nakai
647	0.959459	0.934211	0.946667	76	Agrimonia pilosa Ledeb. var. japonica (Miq.) Nakai
648	0.758621	0.758621	0.758621	29	Cephalanthera falcata (Thunb.) Blume
649	1	0.954545	0.976744	22	Patrinia triloba (Miq.) Miq. var. palmata (Maxim.) H.Hara
650	0.961538	0.892857	0.925926	28	Rumex japonicus Houtt.
651	0.935484	0.966667	0.95082	30	Cynodon dactylon (L.) Pers. var. dactylon
652	0.884615	0.92	0.901961	25	Tarenna kotoensis (Hayata) Kaneh. et Sasaki var. gyokushinkwa (Ohwi) Masam.
653	0.955556	0.955556	0.955556	45	Hydrangea bifida (Maxim.) Y.De Smet et Granados
654	0.956522	0.846154	0.897959	26	Cephalanthera erecta (Thunb.) Blume
655	0.90625	0.90625	0.90625	32	Monotropastrum humile (D.Don) H.Hara
656	0.893617	0.954545	0.923077	44	Monotropa uniflora L.
657	0.941176	1	0.969697	16	Vaccinium wrightii A.Gray
658	0.979167	0.979167	0.979167	48	Veronicastrum japonicum (Nakai) T.Yamaz. var. japonicum
659	1	0.545455	0.705882	11	Cyperus compressus L.
660	1	0.777778	0.875	18	Lycium chinense Mill.
661	0.978947	0.978947	0.978947	95	Hydrangea alternifolia Siebold
662	0.88	0.916667	0.897959	24	Juncus tenuis Willd.
663	0.944444	0.944444	0.944444	36	Rubus hirsutus Thunb.
664	0.842105	0.8	0.820513	20	Clerodendrum trichotomum Thunb. var. trichotomum
665	1	1	1	12	Asparagus cochinchinensis (Lour.) Merr.
666	0.912281	0.981132	0.945455	53	Carex rugata Ohwi
667	0.989667	0.996532	0.993088	865	Matteuccia struthiopteris (L.) Tod.
668	0.923077	1	0.96	12	Scaevola taccada (Gaertn.) Roxb.
669	0.969697	0.941176	0.955224	34	Aeschynomene indica L.
670	0.95	1	0.974359	38	Chelidonium majus L. subsp. asiaticum H.Hara
671	0.933333	1	0.965517	14	Vicia cracca L.
672	0.941176	1	0.969697	16	Chaenomeles japonica (Thunb.) Lindl. ex Spach
673	0.975	1	0.987342	39	Clematis stans Siebold et Zucc.
674	0.9375	1	0.967742	15	Ainsliaea uniflora Sch.Bip.
675	0.914894	0.955556	0.934783	45	Phalaris arundinacea L.
676	1	1	1	21	Lysimachia vulgaris L. subsp. davurica (Ledeb.) Tatew.
677	0.997628	0.997628	0.997628	843	Adiantum pedatum L.
678	0.9375	0.918367	0.927835	49	Microlepia x bipinnata (Makino) Y.Shimura
679	0.9	0.9	0.9	10	Xylosma congesta (Lour.) Merr.
680	1	0.954545	0.976744	44	Pueraria lobata (Willd.) Ohwi subsp. lobata
681	0.916667	0.88	0.897959	25	Gardenia jasminoides Ellis
682	1	1	1	18	Monochasma sheareri (S.Moore) Maxim.
683	0.944444	0.85	0.894737	20	Quercus acutissima Carruth.
684	0.857143	0.5	0.631579	12	Sasa senanensis (Franch. et Sav.) Rehder
685	0.977273	0.934783	0.955556	46	Rubus crataegifolius Bunge
686	0.785714	0.785714	0.785714	14	Sasa veitchii (Carri_re) Rehder var. veitchii
687	0.990741	0.981651	0.986175	109	Carpinus japonica Blume
688	0.944444	0.944444	0.944444	18	Verbena officinalis L.
689	1	0.923077	0.96	13	Sphagneticola calendulacea (L.) Pruski
690	0.914894	0.914894	0.914894	47	Cornus macrophylla Wall.
691	0.902439	0.936709	0.919255	79	Berchemia racemosa Siebold et Zucc.
692	0.926829	0.95	0.938272	40	Dryopteris lacera (Thunb.) Kuntze
693	0.959184	0.94	0.949495	50	Liparis kumokiri F.Maek.
694	1	0.969388	0.984456	98	Asplenium ruprechtii Sa.Kurata
695	0.968912	0.984211	0.976501	190	Selaginella remotifolia Spring
696	0.961538	0.892857	0.925926	28	Sophora flavescens Aiton
697	1	0.9	0.947368	50	Castanea crenata Siebold et Zucc.
698	0.979167	0.94	0.959184	50	Neolepisorus ensatus (Thunb.) Ching
699	0.991935	0.991935	0.991935	124	Asplenium wrightii D.C.Eaton ex Hook.
700	0.962963	0.866667	0.912281	30	Clinopodium coreanum (H.L_v.) H.Hara subsp. coreanum
701	1	0.954545	0.976744	22	Pertya rigidula (Miq.) Makino
702	0.871795	0.871795	0.871795	39	Galium japonicum Makino
703	0.94	0.921569	0.930693	51	Rhamnus japonica Maxim. var. decipiens Maxim.
704	0.952381	0.952381	0.952381	21	Carex arenicola F.Schmidt
705	0.885714	0.911765	0.898551	34	Ilex rotunda Thunb.
706	0.931034	1	0.964286	27	Symplocos kuroki Nagam.
707	1	1	1	18	Micranthes fusca (Maxim.) S.Akiyama et H.Ohba var. kikubuki (Ohwi) S.Akiyama et H.Ohba
708	0.939394	1	0.96875	31	Eleocharis kuroguwai Ohwi
709	0.166667	0.0833333	0.111111	12	Agrostis nigra With.
710	1	0.878049	0.935065	41	Ilex sugerokii Maxim. var. sugerokii
711	0.925926	1	0.961538	25	Hosiea japonica Makino
712	0.862069	0.961538	0.909091	26	Tripterygium regelii Sprague et Takeda
713	0.925926	0.806452	0.862069	31	Fimbristylis diphylloides Makino
714	0.727273	0.727273	0.727273	11	Saussurea sessiliflora (Koidz.) Kitam.
715	0.842105	1	0.914286	16	Symplocos prunifolia Siebold et Zucc.
716	0.972973	0.972973	0.972973	37	Isodon trichocarpus (Maxim.) Kud_
717	1	0.894737	0.944444	19	Cyathea podophylla (Hook.) Copel.
718	1	1	1	13	Zehneria guamensis (Merr.) Fosberg
719	0.83871	0.962963	0.896552	27	Hydrilla verticillata (L.f.) Royle
720	0.970588	0.963035	0.966797	514	Lindera umbellata Thunb. var. umbellata
721	0.903226	0.933333	0.918033	30	Veronica miqueliana Nakai
722	0.948718	0.973684	0.961039	38	Fatoua villosa (Thunb.) Nakai
723	1	0.875	0.933333	16	Celtis boninensis Koidz.
724	0.8	0.8	0.8	10	Ipomoea pes-caprae (L.) R.Br.
725	0.545455	0.6	0.571429	10	Fraxinus lanuginosa Koidz. f. lanuginosa
726	0.913043	0.954545	0.933333	22	Vaccinium japonicum Miq. var. ciliare Matsum. ex Komatsu
727	0.777778	0.933333	0.848485	15	Fallopia japonica (Houtt.) Ronse Decr. var. uzenensis (Honda) Yonek. et H.Ohashi
728	1	0.84375	0.915254	32	Ischaemum anthephoroides (Steud.) Miq.
729	1	0.481481	0.65	27	Ranunculus cantoniensis DC.
730	0.9	0.818182	0.857143	11	Stachyurus praecox Siebold et Zucc. f. leucotrichus (Hayashi) H.Hara
731	0.9	0.818182	0.857143	11	Lindera sericea (Siebold et Zucc.) Blume var. sericea
732	0.9375	0.909091	0.923077	33	Hovenia trichocarpa Chun et Tsiang var. robusta (Nakai et Y.Kimura) Y.L.Chen et P.K.Chou
733	0.761905	0.941176	0.842105	17	Carex duvaliana Franch. et Sav.
734	1	1	1	16	Carex ciliatomarginata Nakai
735	1	0.6	0.75	10	Persicaria barbata (L.) H.Hara var. barbata
736	0.9	0.818182	0.857143	11	Viburnum plicatum Thunb. var. plicatum f. glabrum (Koidz. ex Nakai) Rehder
737	1	0.846154	0.916667	13	Galium pogonanthum Franch. et Sav. f. nudiflorum (Makino) Ohwi
738	0.769231	0.909091	0.833333	11	Scleromitrion angustifolium (Cham. et Schltdl.) Benth.
739	0.857143	0.954545	0.903226	44	Thelypteris parasitica (L.) Tardieu
740	0.92	0.92	0.92	25	Zelkova serrata (Thunb.) Makino
741	1	0.931034	0.964286	29	Hylodesmum podocarpum (DC.) H.Ohashi & R.R.Mill subsp. fallax (Schindl.) H.Ohashi & R.R.Mill
742	1	0.818182	0.9	11	Rhododendron scabrum G.Don
743	1	0.8	0.888889	10	Hovenia dulcis Thunb.
744	0.99646	0.999113	0.997785	1127	Thelypteris decursivepinnata (H.C.Hall) Ching
745	1	1	1	15	Astragalus sinicus L.
746	1	0.943662	0.971014	71	Geranium thunbergii Siebold ex Lindl. et Paxton
747	0.962963	0.896552	0.928571	58	Boehmeria spicata (Thunb.) Thunb.
748	1	0.984127	0.992	63	Hydrangea hirta (Thunb.) Siebold et Zucc.
749	0.923077	0.983607	0.952381	61	Cyperus haspan L. var. tuberiferus T.Koyama
750	0.875	0.583333	0.7	12	Cynanchum wilfordii (Maxim.) Hook.f.
751	1	1	1	29	Rhynchospora fujiiana Makino
752	0.852941	0.935484	0.892308	31	Juncus prismatocarpus R.Br. subsp. leschenaultii (J.Gay ex Laharpe) Kirschner
753	0.866667	1	0.928571	13	Bolboschoenus koshevnikovii (Litv. ex Zinger) A.E.Kozhevn.
754	0.946429	0.972477	0.959276	109	Asplenium ritoense Hayata
755	0.769231	0.909091	0.833333	11	Broussonetia x kazinoki Siebold
756	0.964286	0.947368	0.955752	57	Picris hieracioides L. subsp. japonica (Thunb.) Krylov
757	1	1	1	11	Nuphar japonica DC.
758	0.875	0.954545	0.913043	22	Anthoxanthum nitens (Weber) Y.Schouten et Veldkamp var. sachalinense (Printz) Yonek.
759	0.973684	0.948718	0.961039	39	Carex pumila Thunb.
760	0.972222	1	0.985915	35	Carex kobomugi Ohwi
761	0.952381	0.97561	0.963855	41	Thelypteris triphylla (Sw.) K.Iwats.
762	0.909091	1	0.952381	30	Parasenecio maximowiczianus (Nakai et F.Maek. ex H.Hara) H.Koyama
763	0.989267	0.994604	0.991928	556	Hymenophyllum barbatum (Bosch) Baker
764	0.95	0.974359	0.962025	39	Brachyelytrum japonicum (Hack.) Hack. ex Honda
765	1	0.970149	0.984848	67	Pertya scandens (Thunb.) Sch.Bip.
766	1	0.909091	0.952381	11	Corylopsis gotoana Makino
767	1	0.997519	0.998758	403	Onoclea sensibilis L. var. interrupta Maxim.
768	1	1	1	18	Zoysia pacifica (Goudswaard) M.Hotta et Kuroki
769	0.785714	0.916667	0.846154	72	Arisaema peninsulae Nakai
770	0.9	0.75	0.818182	12	Lapsanastrum apogonoides (Maxim.) Pak et K.Bremer
771	0.75	0.75	0.75	16	Lilium leichtlinii Hook.f. f. pseudotigrinum (Carri_re) H.Hara et Kitam.
772	0.90625	0.983051	0.943089	59	Carex reinii Franch. et Sav.
773	0.914286	0.984615	0.948148	65	Hydrangea luteovenosa Koidz.
774	1	0.956522	0.977778	23	Diplomorpha ganpi (Siebold et Zucc.) Nakai
775	0.976744	0.913043	0.94382	46	Orixa japonica Thunb.
776	0.888889	1	0.941176	16	Euonymus carnosus Hemsl.
777	0.908163	0.967391	0.936842	92	Diplazium virescens Kunze
778	0.965517	0.933333	0.949153	30	Empusa nervosa (Thunb.) T.C.Hsu
779	0.891892	0.970588	0.929577	34	Oreorchis patens (Lindl.) Lindl.
780	0.948718	0.925	0.936709	40	Hypericum laxum (Blume) Koidz.
781	0.921053	0.875	0.897436	40	Hymenophyllum wrightii Bosch
782	0.96	0.96	0.96	25	Vaccinium vitis-idaea L.
783	0.971429	1	0.985507	34	Neillia incisa (Thunb.) S.H.Oh
784	0.981818	0.9	0.93913	60	Cyperus iria L.
785	0.878049	0.837209	0.857143	43	Carex brunnea Thunb.
786	0.861111	0.837838	0.849315	37	Salix dolichostyla Seemen subsp. serissifolia (Kimura) H.Ohashi et H.Nakai
787	0.93617	0.916667	0.926316	48	Chengiopanax sciadophylloides (Franch. et Sav.) C.B.Shang et J.Y.Huang
788	0.931034	0.964286	0.947368	28	Phtheirospermum japonicum (Thunb.) Kanitz
789	0.909091	0.909091	0.909091	11	Filipendula auriculata (Ohwi) Kitam.
790	0.99747	0.998312	0.997891	1185	Dicranopteris pedata (Houtt.) Nakaike
791	0.85	0.894737	0.871795	19	Carex stenostachys Franch. et Sav. var. cuneata (Ohwi) Ohwi et T.Koyama
792	0.902439	0.973684	0.936709	38	Daphne kiusiana Miq.
793	0.888889	0.941176	0.914286	17	Lycopus ramosissimus (Makino) Makino var. ramosissimus
794	0.9	0.75	0.818182	12	Bidens pilosa L. var. minor (Blume) Sherff
795	1	0.851852	0.92	27	Scleria parvula Steud.
796	0.983333	0.983333	0.983333	60	Carex parciflora Boott var. macroglossa (Franch. et Sav.) Ohwi
797	0.944444	1	0.971429	17	Huperzia selago (L.) Bernh. ex Schrank et C.F.P.Mart.
798	0.96	0.888889	0.923077	27	Eragrostis minor Host
799	0.780488	0.864865	0.820513	37	Viola japonica Langsd. ex DC.
800	0.714286	0.769231	0.740741	13	Bidens pilosa L. var. pilosa
801	0.75	0.6	0.666667	30	Viola grypoceras A.Gray var. exilis (Miq.) Nakai
802	0.975806	1	0.987755	242	Asplenium scolopendrium L. subsp. japonicum (Kom.) Rasbach, Reichst. et Viane
803	0.967742	0.857143	0.909091	35	Carex doenitzii Boeck.
804	0.968421	1	0.983957	92	Mitella pauciflora Rosend.
805	0.764706	0.886364	0.821053	44	Abelia serrata Siebold et Zucc.
806	0.962264	0.894737	0.927273	57	Setaria pallide-fusca
807	1	1	1	18	Monochoria vaginalis (Burm.f.) C.Presl ex Kunth
808	0.901961	0.938776	0.92	49	Lysimachia japonica Thunb.
809	0.944444	0.927273	0.93578	110	Quercus serrata Murray
810	0.933333	1	0.965517	42	Euphorbia maculata L.
811	0.767123	0.875	0.817518	64	Agrostis gigantea Roth
812	0.804878	0.916667	0.857143	36	Vandenboschia x stenosiphon (Christ) Copel.
813	0.9	1	0.947368	63	Acer sieboldianum Miq.
814	1	1	1	11	Styrax shiraianus Makino
815	0.875	0.75	0.807692	28	Stellaria media (L.) Vill.
816	0.972678	0.983425	0.978022	181	Thelypteris angustifrons (Miq.) Ching
817	1	0.933333	0.965517	15	Veratrum stamineum Maxim.
818	1	1	1	19	Hosta sieboldii (Paxton) J.W.Ingram var. sieboldii f. spathulata (Miq.) W.G.Schmid
819	1	0.818182	0.9	11	Thelypteris taiwanensis (C.Chr.) K.Iwats.
820	0.916667	0.916667	0.916667	12	Calamagrostis adpressiramea Ohwi
821	0.966102	0.994186	0.979943	172	Dennstaedtia zeylanica (Sw.) Zink ex Fraser-Jenk. et Kandel
822	0.923077	0.972973	0.947368	37	Pyrola alpina Andres
823	0.989691	0.979592	0.984615	196	Arachniodes sporadosora (Kunze) Nakaike
824	0.931034	0.9	0.915254	30	Viburnum erosum Thunb.
825	0.882353	0.833333	0.857143	18	Euphrasia matsumurae Nakai
826	0.954545	0.807692	0.875	26	Scutellaria indica L. var. parvifolia (Makino) Makino
827	0.826087	0.95	0.883721	20	Helwingia japonica (Thunb.) F.Dietr. var. parvifolia Makino
828	0.95098	0.97	0.960396	200	Asplenium anogrammoides Christ ex H.L_v.
829	0.904762	0.95	0.926829	20	Rubus pectinellus Maxim.
830	0.909091	0.909091	0.909091	11	Clematis pierotii Miq.
831	0.839286	0.87037	0.854545	54	Rhododendron reticulatum D.Don ex G.Don
832	1	0.958333	0.978723	24	Briza maxima L.
833	0.967213	0.967213	0.967213	61	Phyllanthus flexuosus (Siebold et Zucc.) M_ll.Arg.
834	1	1	1	14	Damnacanthus indicus C.F.Gaertn. var. lancifolius Makino f. oblongus (Koidz.) Sugim.
835	1	0.894737	0.944444	19	Elaeocarpus japonicus Siebold et Zucc.
836	0.864865	0.941176	0.901408	34	Ophioglossum petiolatum Hook.
837	0.882353	0.909091	0.895522	33	Machilus kobu Maxim.
838	1	1	1	19	Magnolia kobus DC.
839	0.987654	1	0.993789	80	Arthraxon hispidus (Thunb.) Makino
840	1	1	1	18	Ribes japonicum Maxim.
841	0.913793	0.981481	0.946429	54	Scirpus fuirenoides Maxim.
842	0.974359	1	0.987013	38	Indigofera pseudotinctoria Matsum.
843	0.958333	0.92	0.938776	25	Oenothera laciniata Hill
844	0.961165	0.970588	0.965854	102	Euonymus alatus (Thunb.) Siebold var. alatus f. striatus (Thunb.) Makino
845	0.833333	0.769231	0.8	13	Phyllanthus lepidocarpus Siebold et Zucc.
846	0.968254	0.968254	0.968254	63	Acer micranthum Siebold et Zucc.
847	1	0.971429	0.985507	35	Pilea notata C.H.Wright
848	0.982456	0.949153	0.965517	59	Melica nutans L.
849	0.952381	1	0.97561	20	Avenella flexuosa (L.) Drejer
850	1	0.916667	0.956522	12	Tsuga diversifolia (Maxim.) Mast.
851	0.923077	0.857143	0.888889	14	Medicago lupulina L.
852	0.966667	0.90625	0.935484	32	Trifolium dubium Sibth.
853	1	0.769231	0.869565	13	Sigesbeckia glabrescens (Makino) Makino
854	0.833333	0.666667	0.740741	15	Digitaria radicosa (J.Presl) Miq.
855	1	1	1	12	Drosera spatulata Labill.
856	0.978261	0.994475	0.986301	181	Woodwardia orientalis Sw.
857	0.904762	0.95	0.926829	40	Sedum bulbiferum Makino
858	0.947368	0.947368	0.947368	19	Laportea cuspidata (Wedd.) Friis f. bulbifera (Kitam.) Fukuoka et Kurosaki
859	0.869565	0.952381	0.909091	21	Pittosporum illicioides Makino
860	0.866667	1	0.928571	13	Viburnum plicatum Thunb. var. parvifolium Miq.
861	0.894737	0.944444	0.918919	18	Rhododendron pentandrum (Maxim.) Craven
862	0.807692	0.875	0.84	24	Pleioblastus kongosanensis Makino
863	0.944444	0.85	0.894737	20	Mussaenda parviflora Miq.
864	0.978261	0.978261	0.978261	46	Cardamine leucantha (Tausch) O.E.Schulz
865	0.808219	0.951613	0.874074	62	Carex maximowiczii Miq. var. maximowiczii
866	1	1	1	11	Actinostemma tenerum Griff.
867	1	1	1	18	Tapeinidium pinnatum (Cav.) C.Chr.
868	0.962963	0.962963	0.962963	27	Cornus canadensis L.
869	1	0.6	0.75	10	Sesamum indicum L.
870	1	1	1	17	Viburnum sieboldii Miq.
871	0.911111	0.87234	0.891304	47	Aster glehnii F.Schmidt var. hondoensis Kitam.
872	1	1	1	51	Staphylea japonica (Thunb.) Mabb.
873	0.75	0.913043	0.823529	23	Salix vulpina Andersson subsp. alopochroa (Kimura) H.Ohashi et Yonek.
874	0.933333	1	0.965517	14	Persicaria foliosa (H.Lindb.) Kitag. var. nikaii (Makino) H.Hara
875	0.951754	0.973094	0.962306	223	Polystichum pseudomakinoi Tagawa
876	0.913043	1	0.954545	21	Dryopteris championii (Benth.) C.Chr. ex Ching
877	0.777778	0.875	0.823529	24	Osmolindsaea japonica (Baker) Lehtonen et Christenh.
878	0.857143	0.857143	0.857143	14	Rhododendron nudipes Nakai
879	1	0.947368	0.972973	19	Cremastra appendiculata (D.Don) Makino var. variabilis (Blume) I.D.Lund
880	0.895833	0.934783	0.914894	46	Cleyera japonica Thunb.
881	0.909091	1	0.952381	20	Anodendron affine (Hook. et Arn.) Druce
882	0.985915	0.987903	0.986908	496	Polystichum retrosopaleaceum (Kodama) Tagawa
883	1	1	1	10	Hibiscus makinoi Jotani et H.Ohba
884	0.803571	0.947368	0.869565	95	Athyrium oblitescens Sa.Kurata
885	0.901961	0.884615	0.893204	52	Mazus miquelii Makino
886	0.952381	1	0.97561	20	Habenaria radiata (Thunb.) Spreng.
887	0.746479	0.929825	0.828125	57	Persicaria odorata (Lour.) Soj_k subsp. conspicua (Nakai) Yonek.
888	0.9	0.692308	0.782609	13	Rhododendron tashiroi Maxim.
889	0.736842	0.965517	0.835821	29	Alnus trabeculosa Hand.-Mazz.
890	0.974026	1	0.986842	75	Leptatherum japonicum Franch. et Sav. var. japonicum
891	0.878049	0.8	0.837209	45	Lophatherum gracile Brongn.
892	0.982143	1	0.990991	55	Carex pachygyna Franch. et Sav.
893	0.875	0.875	0.875	16	Cephalanthera longibracteata Blume
894	1	0.9375	0.967742	16	Potamogeton wrightii Morong
895	1	0.875	0.933333	16	Lilium japonicum Houtt.
896	0.888889	0.888889	0.888889	27	Camellia sasanqua Thunb.
897	0.95	1	0.974359	19	Carpesium glossophyllum Maxim.
898	0.882353	1	0.9375	15	Loxogramme duclouxii Christ
899	0.956522	0.956522	0.956522	23	Peperomia japonica Makino
900	0.888889	1	0.941176	16	Rhododendron indicum (L.) Sweet
901	1	1	1	11	Scrophularia musashiensis Bonati
902	0.95	0.982759	0.966102	58	Ophiorrhiza japonica Blume
903	1	0.818182	0.9	11	Diplazium x satsumense Sa.Kurata
904	0.777778	0.933333	0.848485	15	Smilax bracteata C.Presl var. bracteata
905	1	1	1	16	Deparia x birii Fraser-Jenk.
906	1	1	1	18	Carex ligulata Nees
907	0.928571	0.928571	0.928571	14	Persicaria maackiana (Regel) Nakai
908	0.928571	0.962963	0.945455	27	Athyrium deltoidofrons Makino
909	0.814815	0.647059	0.721311	34	Persicaria lapathifolia (L.) Delarbre var. incana (Roth) H.Hara
910	0.883721	0.95	0.915663	40	Kadsura japonica (L.) Dunal
911	1	1	1	13	Sorbus commixta Hedl. var. rufoferruginea C.K.Schneid.
912	0.97561	0.952381	0.963855	42	Leersia sayanuka Ohwi
913	0.969697	0.864865	0.914286	37	Enkianthus campanulatus (Miq.) G.Nicholson
914	0.894737	0.944444	0.918919	36	Cimicifuga simplex (DC.) Wormsk. ex Turcz.
915	0.956522	0.916667	0.93617	24	Smilax china L.
916	0.964286	0.931034	0.947368	29	Actinidia arguta (Siebold et Zucc.) Planch. ex Miq. var. arguta
917	0.833333	0.833333	0.833333	12	Cirsium yezoense (Maxim.) Makino
918	0.956522	0.916667	0.93617	24	Tephroseris pierotii (Miq.) Holub
919	0.973684	0.936709	0.954839	79	Hypericum pseudopetiolatum R.Keller
920	1	0.923077	0.96	13	Lobelia sessilifolia Lamb.
921	1	0.986486	0.993197	74	Nemosenecio nikoensis (Miq.) B.Nord.
922	1	0.916667	0.956522	24	Pterocarya rhoifolia Siebold et Zucc.
923	0.945946	0.921053	0.933333	38	Carpinus cordata Blume var. cordata
924	0.952381	1	0.97561	20	Aster rugulosus Maxim.
925	0.971429	1	0.985507	34	Euonymus melananthus Franch. et Sav.
926	0.923077	0.947368	0.935065	38	Deinostema violaceum (Maxim.) T.Yamaz.
927	0.84507	0.909091	0.875912	66	Stellaria diversiflora Maxim.
928	0.894737	1	0.944444	34	Eupatorium lindleyanum DC.
929	0.967742	0.909091	0.9375	33	Symplocos sawafutagi Nagam.
930	1	1	1	17	Veronica muratae T.Yamaz.
931	1	1	1	19	Dichocarpum nipponicum (Franch.) W.T.Wang et P.K.Hsiao var. sarmentosum (Ohwi) Tamura et K.Kosuge
932	0.833333	0.833333	0.833333	12	Isodon shikokianus (Makino) H.Hara var. occidentalis Murata
933	0.918367	0.957447	0.9375	47	Schoenoplectus triqueter (L.) Palla
934	0.807692	0.913043	0.857143	23	Vitis flexuosa Thunb.
935	0.888889	0.8	0.842105	10	Lindsaea javanensis Blume
936	1	1	1	26	Diphylleia grayi F.Schmidt
937	0.902439	0.973684	0.936709	38	Zanthoxylum piperitum (L.) DC.
938	0.914286	0.941176	0.927536	34	Pellionia radicans (Siebold et Zucc.) Wedd. var. minima (Makino) Hatus.
939	0.846154	0.916667	0.88	12	Asarum hexalobum F.Maek. var. hexalobum
940	1	0.925926	0.961538	27	Amelanchier asiatica (Siebold et Zucc.) Endl. ex Walp.
941	0.941176	1	0.969697	16	Trigastrotheca stricta (L.) Thulin
942	1	0.9	0.947368	10	Ilex buergeri Miq.
943	0.9375	1	0.967742	15	Fimbristylis spathacea Roth
944	1	0.979167	0.989474	48	Pedicularis resupinata L.
945	0.892857	0.961538	0.925926	26	Carex scabrifolia Steud.
946	0.916667	0.846154	0.88	13	Fraxinus platypoda Oliv.
947	0.7	0.636364	0.666667	11	Smilax riparia A.DC.
948	0.9875	0.9875	0.9875	80	Eleocharis wichurae Boeck.
949	0.962963	0.928571	0.945455	56	Illicium anisatum L.
950	0.833333	0.9375	0.882353	16	Salix x eriocataphylla Kimura
951	0.991906	0.991015	0.991461	1113	Deparia japonica (Thunb.) M.Kato
952	0.993377	0.990753	0.992063	757	Athyrium decurrentialatum (Hook.) Copel.
953	1	1	1	23	Viola shikokiana Makino
954	1	1	1	20	Calamagrostis tashiroi Ohwi subsp. sikokiana (Ohwi) Tateoka
955	0.906667	1	0.951049	68	Melampyrum laxum Miq. var. laxum
956	0.769231	0.833333	0.8	12	Ardisia quinquegona Blume
957	0.884615	0.851852	0.867925	27	Angelica pubescens Maxim.
958	0.998032	0.997542	0.997787	2034	Struthiopteris niponica (Kunze) Nakai
959	0.968085	1	0.983784	182	Haplopteris flexuosa (F_e) E.H.Crane
960	0.826087	1	0.904762	19	Scutellaria laeteviolacea Koidz.
961	1	0.909091	0.952381	11	Botrychium atrovirens (Sahashi) M.Kato
962	0.833333	1	0.909091	10	Melilotus officinalis (L.) Pall. subsp. suaveolens (Ledeb.) H.Ohashi
963	0.967742	1	0.983607	30	Eragrostis curvula (Schrad.) Nees
964	0.941176	0.761905	0.842105	21	Hypericum senanense Maxim. subsp. senanense
965	0.969697	0.969697	0.969697	33	Tilia japonica (Miq.) Simonk.
966	0.9375	0.833333	0.882353	18	Euphorbia sinanensis (Hurus.) T.Kuros. et H.Ohashi
967	1	1	1	15	Dianthus shinanensis (Yatabe) Makino
968	0.993827	1	0.996904	161	Davallia mariesii T.Moore ex Baker
969	1	1	1	135	Arachniodes mutica (Franch. et Sav.) Ohwi
970	0.8	0.765957	0.782609	47	Viola violacea Makino var. violacea
971	1	0.967742	0.983607	31	Zoysia japonica Steud.
972	0.948718	0.840909	0.891566	44	Carex nervata Franch. et Sav.
973	0.866667	0.928571	0.896552	14	Cinnamomum doederleinii Engl.
974	1	0.846154	0.916667	13	Grona heterocarpa (L.) H.Ohashi et K.Ohashi
975	0.925926	1	0.961538	25	Salix japonica Thunb.
976	0.789474	0.9375	0.857143	16	Distylium lepidotum Nakai
977	0.928571	1	0.962963	26	Maesa perlaria (Lour.) Merr. var. formosana (Mez) Yuen P.Yang
978	1	1	1	11	Murdannia loriformis (Hassk.) R.S.Rao et Kammathy
979	0.846154	1	0.916667	11	Maackia tashiroi (Yatabe) Makino
980	0.909091	0.909091	0.909091	11	Corydalis balansae Prain
981	0.866667	1	0.928571	13	Tarenna subsessilis (A.Gray) T.It_
982	0.909091	1	0.952381	10	Cyperus cyperinus (Vahl) J.V.Suringar
983	0.6	0.9	0.72	10	Adenophora tashiroi (Makino et Nakai) Makino et Nakai
984	0.923077	0.8	0.857143	30	Paspalum dilatatum Poir.
985	0.9	0.75	0.818182	12	Leptopetalum biflorum (L.) Neupane et N.Wikstr.
986	0.923077	1	0.96	12	Myrsine maximowiczii (Koidz.) E.Walker
987	0.846154	1	0.916667	11	Commelina diffusa Burm.f.
988	0.888889	0.615385	0.727273	13	Euphorbia hirta L.
989	0.923077	1	0.96	12	Calamagrostis autumnalis Koidz. subsp. insularis (Honda) Tateoka
990	0.857143	0.857143	0.857143	21	Eupatorium luchuense Nakai
991	1	0.818182	0.9	11	Aidia canthioides (Champ. ex Benth.) Masam.
992	0.916667	0.916667	0.916667	12	Osmanthus insularis Koidz.
993	0.823529	0.777778	0.8	18	Ilex mertensii Maxim.
994	0.941176	0.941176	0.941176	34	Spiraea japonica L.f.
995	0.925	0.948718	0.936709	39	Filipendula multijuga Maxim.
996	0.914286	0.969697	0.941176	33	Asplenium boreale (Ohwi ex Sa.Kurata) Nakaike
997	0.846154	0.916667	0.88	12	Keiskea japonica Miq.
998	0.965517	0.965517	0.965517	29	Hypopitys monotropa Crantz
999	0.927273	0.944444	0.93578	54	Vaccinium bracteatum Thunb.
1000	0.951613	0.936508	0.944	63	Rhaphiolepis indica (L.) Lindl. var. umbellata (Thunb.) H.Ohashi
1001	0.892857	0.961538	0.925926	26	Aster verticillatus (Reinw.) Brouillet, Semple et Y.L.Chen
1002	1	0.833333	0.909091	12	Goodyera velutina Maxim.
1003	1	1	1	30	Cymbidium goeringii (Rchb.f.) Rchb.f.
1004	0.864865	0.864865	0.864865	74	Carex blepharicarpa Franch.
1005	1	0.8125	0.896552	16	Heloniopsis orientalis (Thunb.) Tanaka
1006	0.941176	0.941176	0.941176	17	Turpinia ternata Nakai
1007	1	1	1	10	Chionographis japonica Maxim.
1008	0.939394	0.861111	0.898551	36	Quercus myrsinifolia Blume
1009	0.915493	0.955882	0.935252	68	Neoshirakia japonica (Siebold et Zucc.) Esser
1010	0.875	0.875	0.875	24	Holcus lanatus L.
1011	0.926829	0.883721	0.904762	43	Carex rhizopoda Maxim.
1012	1	0.727273	0.842105	22	Carex alopecuroides D.Don var. chlorostachya C.B.Clarke
1013	0.928571	1	0.962963	26	Psychotria serpens L.
1014	0.764706	1	0.866667	13	Gaultheria pyroloides Hook.f. et Thomson ex Miq.
1015	1	1	1	12	Glaucidium palmatum Siebold et Zucc.
1016	0.7	0.636364	0.666667	11	Saussurea nikoensis Franch. et Sav.
1017	0.9375	0.882353	0.909091	17	Angelica polymorpha Maxim.
1018	0.991803	0.991803	0.991803	122	Dryopteris expansa (C.Presl) Fraser-Jenk. et Jermy
1019	0.714286	0.909091	0.8	11	Abies veitchii Lindl.
1020	0.96	0.96	0.96	25	Aster scaber Thunb.
1021	0.833333	0.833333	0.833333	12	Polystichum x shin-tashiroi Sa.Kurata
1022	0.933333	1	0.965517	14	Astragalus shiroumensis Makino
1023	0.818182	0.870968	0.84375	31	Chenopodium album L.
1024	0.978022	0.956989	0.967391	93	Neolitsea sericea (Blume) Koidz.
1025	1	0.965517	0.982456	29	Trifolium repens L.
1026	0.9375	0.9375	0.9375	16	Vincetoxicum sublanceolatum (Miq.) Maxim. var. macranthum Maxim.
1027	0.90566	0.8	0.849558	60	Persicaria japonica (Meisn.) Nakai ex Ohki var. japonica
1028	0.833333	0.416667	0.555556	12	Taraxacum albidum Dahlst.
1029	1	0.947368	0.972973	19	Sanguisorba albiflora (Makino) Makino
1030	0.935484	0.935484	0.935484	31	Ixeridium dentatum (Thunb.) Tzvelev subsp. nipponicum (Nakai) Pak et Kawano var. albiflorum (Makino) Tzvelev
1031	0.8	0.727273	0.761905	11	Chrysosplenium album Maxim. var. album
1032	1	0.969697	0.984615	33	Lindera triloba (Siebold et Zucc.) Blume
1033	1	1	1	20	Rhododendron quinquefolium Bisset et S.Moore
1034	0.575758	0.703704	0.633333	27	Salix dolichostyla Seemen subsp. dolichostyla
1035	0.958824	0.947674	0.953216	172	Diplazium hachijoense Nakai
1036	1	1	1	73	Osmunda banksiifolia (C.Presl) Kuhn
1037	0.8	0.864865	0.831169	37	Aster leiophyllus Franch. et Sav. var. leiophyllus
1038	0.877551	0.895833	0.886598	48	Lindsaea orbiculata (Lam.) Mett. ex Kuhn var. commixta (Tagawa) K.U.Kramer
1039	0.714286	0.769231	0.740741	13	Leptochilus x shintenensis (Hayata) Nakaike
1040	0.970588	0.891892	0.929577	37	Persicaria neofiliformis (Nakai) Ohki
1041	0.916667	0.916667	0.916667	12	Liparis krameri Franch. et Sav. var. krameri
1042	1	0.944444	0.971429	18	Biancaea decapetala (Roth) O.Deg.
1043	1	1	1	39	Chelonopsis moschata Miq.
1044	0.875	0.972222	0.921053	36	Cardamine impatiens L. var. impatiens
1045	1	0.769231	0.869565	13	Ophiopogon japonicus (Thunb.) Ker Gawl.
1046	0.755556	0.73913	0.747253	46	Salix eriocarpa Franch. et Sav.
1047	0.923077	1	0.96	12	Ajuga nipponensis Makino
1048	0.997828	0.997828	0.997828	1381	Polystichum tripteron (Kunze) C.Presl
1049	0.971014	0.905405	0.937063	74	Carex ischnostachya Steud. var. ischnostachya
1050	1	1	1	22	Coix lacryma-jobi L. var. lacryma-jobi
1051	1	1	1	13	Brasenia schreberi J.F.Gmel.
1052	0.888889	0.888889	0.888889	18	Corydalis decumbens (Thunb.) Pers.
1053	0.967742	0.967742	0.967742	31	Saxifraga cortusifolia Siebold et Zucc.
1054	1	0.9375	0.967742	16	Platanthera florentii Franch. et Sav.
1055	1	0.904762	0.95	21	Lonicera japonica Thunb.
1056	0.944444	0.944444	0.944444	36	Rumex acetosa L.
1057	1	0.72	0.837209	50	Rorippa palustris (L.) Besser
1058	1	0.818182	0.9	11	Lilium maculatum Thunb.
1059	1	1	1	20	Cryptomeria japonica (L.f.) D.Don
1060	0.956522	1	0.977778	44	Lycopodium annotinum L.
1061	0.998971	0.99692	0.997945	1948	Equisetum arvense L.
1062	0.980769	1	0.990291	51	Cheiropleuria integrifolia (D.C.Eaton ex Hook.) M.Kato, Y.Yatabe, Sahashi et N.Murak.
1063	0.965517	0.913043	0.938547	92	Miscanthus sinensis Andersson
1064	1	0.928571	0.962963	14	Perillula reptans Maxim.
1065	0.97561	1	0.987654	40	Vincetoxicum pycnostelma Kitag.
1066	0.962963	0.928571	0.945455	28	Arabis flagellosa Miq.
1067	1	0.923077	0.96	26	Sasa borealis (Hack.) Makino et Shibata
1068	0.926829	0.974359	0.95	39	Zehneria japonica (Thunb.) H.Y.Liu
1069	0.902439	0.925	0.91358	40	Vicia hirsuta (L.) Gray
1070	0.893333	0.8375	0.864516	80	Poa annua L.
1071	0.902174	0.932584	0.917127	89	Paspalum scrobiculatum L. var. orbiculare (G.Forst.) Hack.
1072	0.957447	0.9375	0.947368	48	Bromus japonicus Thunb.
1073	0.880952	0.880952	0.880952	42	Alopecurus aequalis Sobol. var. amurensis (Kom.) Ohwi
1074	0.892857	0.892857	0.892857	28	Vandellia anagallis (Burm.f.) T.Yamaz. var. verbenifolia (Colsm.) T.Yamaz.
1075	0.928571	0.866667	0.896552	30	Paspalum thunbergii Kunth
1076	0.944444	0.809524	0.871795	21	Luzula capitata (Miq.) Miq. ex Kom.
1077	0.915254	0.964286	0.93913	56	Castanopsis sieboldii (Makino) Hatus. ex T.Yamaz. et Mashiba subsp. sieboldii
1078	0.965517	0.965517	0.965517	29	Cassytha filiformis L.
1079	0.989362	0.902913	0.944162	103	Vaccinium smallii A.Gray var. glabrum Koidz.
1080	0.769231	0.909091	0.833333	11	Blyxa echinosperma (C.B.Clarke) Hook.f.
1081	0.887324	0.954545	0.919708	66	Viola mandshurica W.Becker
1082	0.916667	0.974684	0.944785	79	Viola vaginata Maxim.
1083	1	1	1	17	Itea japonica Oliv.
1084	1	1	1	17	Tiarella polyphylla D.Don
1085	0.771429	0.964286	0.857143	28	Malus toringo (Siebold) Siebold ex de Vriese
1086	1	1	1	12	Solidago altissima L.
1087	0.923529	0.94012	0.931751	167	Deparia dimorphophylla (Koidz.) M.Kato
1088	0.75	0.818182	0.782609	11	Saussurea tanakae Franch. et Sav. ex Maxim.
1089	0.75	0.9	0.818182	10	Deparia dimorphophylla (Koidz.) M.Kato x D. pseudoconilii (Seriz.) Seriz.
1090	0.878788	0.90625	0.892308	32	Vandenboschia x quelpaertensis (Nakai) Ebihara
1091	0.65	0.722222	0.684211	18	Phragmites karka (Retz.) Trin. ex Steud.
1092	0.9375	0.882353	0.909091	17	Sorghum halepense (L.) Pers.
1093	0.909091	0.909091	0.909091	33	Taraxacum officinale Weber ex F.H.Wigg.
1094	0.935484	1	0.966667	29	Acorus gramineus Sol. ex Aiton
1095	0.916667	0.916667	0.916667	12	Vallisneria natans (Lour.) H.Hara var. natans
1096	0.954545	0.954545	0.954545	22	Isodon effusus (Maxim.) H.Hara
1097	1	1	1	19	Alopecurus japonicus Steud.
1098	1	1	1	20	Pedicularis keiskei Franch. et Sav.
1099	1	1	1	23	Silene gracillima Rohrb.
1100	1	0.851852	0.92	27	Melia azedarach L.
1101	0.75	0.818182	0.782609	11	Bidens biternata (Lour.) Merr. et Sherff
1102	0.980769	1	0.990291	51	Chamaele decumbens (Thunb.) Makino
1103	0.969072	0.979167	0.974093	96	Clematis terniflora DC.
1104	0.942029	0.955882	0.948905	68	Swertia japonica (Schult.) Makino
1105	0.95	1	0.974359	19	Leibnitzia anandria (L.) Turcz.
1106	1	0.962963	0.981132	27	Sarcandra glabra (Thunb.) Nakai
1107	1	0.954545	0.976744	22	Hemerocallis middendorffii Trautv. et C.A.Mey. var. esculenta (Koidz.) Ohwi
1108	0.99956	0.999121	0.999341	2275	Osmunda japonica Thunb.
1109	0.928571	1	0.962963	13	Aletris spicata (Thunb.) Franch.
1110	0.866667	1	0.928571	13	Sambucus chinensis Lindl.
1111	0.9	0.9	0.9	10	Ipomoea littoralis Blume
1112	0.95	1	0.974359	19	Cephalomanes javanicum (Blume) Bosch var. asplenioides (C.Chr.) K.Iwats.
1113	0.842105	0.888889	0.864865	18	Leptopetalum coreanum (H.L_v.) Naiki et Ohi-Toma var. coreanum
1114	0.928571	0.975	0.95122	40	Adenophora remotiflora (Siebold et Zucc.) Miq.
1115	1	0.909091	0.952381	11	Marsdenia tinctoria R.Br. var. tomentosa Masam.
1116	1	0.96875	0.984127	64	Ilex pedunculosa Miq.
1117	0.962264	1	0.980769	51	Myrsine seguinii H.L_v.
1118	0.642857	0.75	0.692308	12	Ischaemum aristatum L. var. aristatum
1119	0.666667	0.8	0.727273	10	Eupatorium formosanum Hayata
1120	0.727273	0.615385	0.666667	13	Isodon shikokianus (Makino) H.Hara var. intermedius (Kud_) Murata
1121	0.955556	0.984733	0.969925	131	Plagiogyria adnata (Blume) Bedd.
1122	0.928571	0.928571	0.928571	14	Eclipta thermalis Bunge
1123	0.942857	1	0.970588	33	Euphorbia lasiocaula Boiss.
1124	1	0.954545	0.976744	44	Anthoxanthum horsfieldii (Kunth ex Benn.) Mez ex Reeder var. japonicum (Maxim.) Veldkamp
1125	0.959184	0.959184	0.959184	49	Athyrium pinetorum Tagawa
1126	0.92	0.92	0.92	25	Ixeridium alpicola (Takeda) Pak et Kawano
1127	0.97561	0.930233	0.952381	43	Lycopodium sitchense Rupr. var. nikoense (Franch. et Sav.) Takeda
1128	1	0.969697	0.984615	33	Carex planata Franch. et Sav. var. planata
1129	1	1	1	18	Anaphalis alpicola Makino
1130	0.981132	0.945455	0.962963	55	Gamblea innovans (Siebold et Zucc.) C.B.Shang, Lowry et Frodin
1131	1	1	1	12	Cibotium barometz (L.) J.Sm.
1132	0.961538	1	0.980392	50	Carex siderosticta Hance
1133	0.96875	0.96875	0.96875	32	Ranunculus sceleratus L.
1134	1	1	1	52	Streptopus streptopoides (Ledeb.) Frye et Rigg subsp. japonicus (Maxim.) Utech et Kawano
1135	1	0.971429	0.985507	35	Macleaya cordata (Willd.) R.Br.
1136	1	0.913043	0.954545	23	Penthorum chinense Pursh
1137	0.823529	0.823529	0.823529	17	Carex sociata Boott
1138	0.888889	0.666667	0.761905	12	Cirsium inundatum Makino
1139	0.846154	0.970588	0.90411	34	Veronica arvensis L.
1140	0.923077	1	0.96	24	Trigonotis guilielmii (A.Gray) A.Gray ex G_rke
1141	0.8	0.307692	0.444444	13	Elymus racemifer (Steud.) Tzvelev var. japonensis (Honda) Osada
1142	1	0.894737	0.944444	19	Vincetoxicum glabrum (Nakai) Kitag.
1143	0.805556	0.805556	0.805556	36	Selaginella nipponica Franch. et Sav.
1144	0.642857	0.9	0.75	10	Smilax nipponica Miq.
1145	0.995246	0.992101	0.993671	633	Onychium japonicum (Thunb.) Kunze
1146	0.854545	1	0.921569	47	Carex maculata Boott
1147	0.888889	0.774194	0.827586	31	Cardamine fallax (O.E.Schulz) Nakai
1148	0.836735	0.809211	0.822742	152	Viola grypoceras A.Gray var. grypoceras
1149	0.916667	0.785714	0.846154	14	Chrysosplenium tosaense (Makino) Makino ex Sut_
1150	1	1	1	14	Thelypteris bukoensis (Tagawa) Ching
1151	0.8	0.816327	0.808081	49	Salix triandra L. subsp. nipponica (Franch. et Sav.) A.K.Skvortsov
1152	1	0.923077	0.96	13	Dactyloctenium aegyptium (L.) P.Beauv.
1153	1	1	1	22	Prunella prunelliformis (Maxim.) Makino
1154	0.909091	0.714286	0.8	14	Carex aphyllopus K_k. var. aphyllopus
1155	0.972973	0.9	0.935065	40	Agrostis tateyamensis Tateoka
1156	0.952381	1	0.97561	20	Gentiana thunbergii (G.Don) Griseb. var. minor Maxim.
1157	0.978041	0.957025	0.967419	605	Athyrium otophorum (Miq.) Koidz.
1158	0.968254	0.903704	0.934866	135	Weigela hortensis (Siebold et Zucc.) K.Koch
1159	0.894737	0.894737	0.894737	38	Carex forficula Franch. et Sav.
1160	0.972973	0.9	0.935065	40	Peracarpa carnosa (Wall.) Hook.f. et Thomson
1161	0.954545	0.954545	0.954545	66	Persicaria nepalensis (Meisn.) H.Gross
1162	0.913793	0.981481	0.946429	54	Circaea erubescens Franch. et Sav.
1163	0.98	1	0.989899	49	Dryopteris tokyoensis (Makino) C.Chr.
1164	0.96	0.96	0.96	25	Crotalaria sessiliflora L.
1165	0.75	0.9375	0.833333	16	Utricularia japonica Makino
1166	0.863636	0.904762	0.883721	21	Carex podogyna Franch. et Sav.
1167	0.828947	0.887324	0.857143	142	Cardamine occulta Hornem.
1168	0.952381	0.97561	0.963855	41	Machilus thunbergii Siebold et Zucc.
1169	0.909091	0.909091	0.909091	33	Hydrangea involucrata Siebold
1170	0.924242	0.983871	0.953125	62	Cyperus difformis L.
1171	1	0.947368	0.972973	19	Tricyrtis latifolia Maxim.
1172	1	0.952381	0.97561	21	Deparia japonica (Thunb.) M.Kato x D. pseudoconilii (Seriz.) Seriz. var. pseudoconilii
1173	1	0.857143	0.923077	14	Nephrolepis cordifolia (L.) C.Presl
1174	0.8	0.941176	0.864865	17	Carex filipes Franch. et Sav. var. filipes
1175	0.8125	0.8125	0.8125	16	Parasenecio farfarifolius (Siebold et Zucc.) H.Koyama var. bulbiferus (Maxim.) H.Koyama
1176	0.916667	0.846154	0.88	13	Poa acroleuca Steud. f. submoniliformis (Makino) T.Koyama
1177	0.933333	0.976744	0.954545	43	Magnolia salicifolia (Siebld et Zucc.) Maxim.
1178	0.85	0.894737	0.871795	19	Serratula insularis Iljin
1179	0.928571	0.866667	0.896552	15	Aralia elata (Miq.) Seem.
1180	0.851852	0.92	0.884615	25	Rhynchosia volubilis Lour.
1181	0.777778	0.636364	0.7	11	Saussurea hisauchii Nakai
1182	0.875	0.954545	0.913043	22	Symplocos coreana (H.L_v.) Ohwi
1183	0.935484	0.878788	0.90625	33	Raphanus sativus L.
1184	0.963636	0.981481	0.972477	54	Geum japonicum Thunb.
1185	0.972973	0.972973	0.972973	37	Carex daisenensis Nakai
1186	0.846154	0.814815	0.830189	27	Rhododendron lagopus Nakai var. lagopus
1187	0.95122	0.95122	0.95122	41	Saxifraga fortunei Hook.f. var. alpina (Matsum. et Nakai) Nakai
1188	0.971429	1	0.985507	34	Lindera obtusiloba Blume
1189	0.909091	0.833333	0.869565	12	Erechtites hieraciifolius (L.) Raf. ex DC.
1190	1	0.938776	0.968421	49	Pennisetum alopecuroides (L.) Spreng.
1191	0.933333	0.976744	0.954545	43	Imperata cylindrica (L.) Raeusch. var. koenigii (Retz.) Pilg.
1192	0.953125	0.968254	0.96063	63	Isachne globosa (Thunb.) Kuntze
1193	0.954545	0.954545	0.954545	44	Disporum smilacinum A.Gray
1194	1	0.842105	0.914286	19	Ehretia acuminata R.Br. var. obovata (Lindl.) I.M.Johnst.
1195	0.925	0.902439	0.91358	41	Astilbe microphylla Knoll
1196	0.923077	1	0.96	24	Gnaphalium japonicum Thunb.
1197	1	0.823529	0.903226	17	Gamochaeta pensylvanica (Willd.) Cabrera
1198	0.952381	0.869565	0.909091	23	Lonicera ramosissima Franch. et Sav. ex Maxim. var. ramosissima f. glabrata (Nakai) H.Hara
1199	1	0.991803	0.995885	122	Oplismenus undulatifolius (Ard.) Roem. et Schult.
1200	1	1	1	10	Gardneria multiflora Makino
1201	0.972603	0.986111	0.97931	72	Acer carpinifolium Siebold et Zucc.
1202	0.75	0.807692	0.777778	26	Sasa palmata (Lat.-Marl. ex Burb.) E.G.Camus
1203	0.875	0.636364	0.736842	11	Cyperus amuricus Maxim.
1204	0.95858	0.97006	0.964286	167	Asplenium trichomanes L.
1205	1	0.96	0.979592	25	Polystichum igaense Tagawa
1206	1	0.875	0.933333	16	Torreya nucifera Siebold et Zucc. var. radicans Nakai
1207	1	0.9	0.947368	10	Cyathea metteniana (Hance) C.Chr. et Tardieu
1208	0.98	0.960784	0.970297	51	Mitella stylosa auct. non H.Boissieu
1209	0.866667	0.906977	0.886364	43	Sasa tyuhgokensis Makino
1210	0.970588	1	0.985075	33	Arnica mallotopus Makino
1211	0.875	0.7	0.777778	20	Cerasus apetala (Siebold et Zucc.) Masam. et S.Suzuki var. tetsuyae H.Ohba
1212	0.959184	0.959184	0.959184	49	Ludwigia epilobioides Maxim. subsp. epilobioides
1213	0.925926	1	0.961538	25	Cleistogenes hackelii (Honda) Honda
1214	1	1	1	18	Phyllodoce nipponica Makino
1215	0.9	0.931034	0.915254	29	Athyrium kuratae Seriz.
1216	0.948718	0.961039	0.954839	77	Dryopteris commixta Tagawa
1217	1	1	1	12	Vincetoxicum macrophyllum Siebold et Zucc.
1218	0.857143	0.923077	0.888889	13	Heloniopsis breviscapa Maxim. var. breviscapa
1219	0.894737	0.864407	0.87931	59	Poa crassinervis Honda
1220	0.882353	0.833333	0.857143	18	Lepisorus tosaensis (Makino) H.It_
1221	0.927778	0.938202	0.932961	178	Lespedeza homoloba Nakai
1222	0.928571	0.928571	0.928571	14	Carex nubigena D.Don subsp. albata (Boott ex Franch. et Sav.) T.Koyama var. franchetiana Ohwi
1223	0.875	0.875	0.875	16	Sigesbeckia orientalis L.
1224	1	0.923077	0.96	13	Ajuga yesoensis Maxim. ex Franch. et Sav. var. tsukubana Nakai
1225	0.733333	1	0.846154	11	Elaeagnus montana Makino var. ovata (Maxim.) Araki
1226	1	1	1	17	Carex hirtifructus K_k.
1227	1	0.97561	0.987654	41	Buckleya lanceolata (Siebold et Zucc.) Miq.
1228	0.825581	0.797753	0.811429	89	Abelia spathulata Siebold et Zucc. var. spathulata
1229	0.962963	0.928571	0.945455	28	Quercus sessilifolia Blume
1230	0.972222	1	0.985915	70	Paris tetraphylla A.Gray
1231	1	0.9	0.947368	20	Buxus microphylla Siebold et Zucc. var. japonica (M_ll.Arg. ex Miq.) Rehder et E.H.Wilson
1232	0.777778	1	0.875	14	Ilex goshiensis Hayata
1233	0.909091	0.909091	0.909091	11	Putranjiva matsumurae Koidz.
1234	0.782609	0.818182	0.8	22	Melampyrum roseum Maxim. var. roseum
1235	0.916667	0.916667	0.916667	12	Parthenocissus tricuspidata (Siebold et Zucc.) Planch.
1236	0.939394	1	0.96875	31	Toxicodendron orientale Greene subsp. orientale
1237	1	1	1	22	Cyrtosia septentrionalis (Rchb.f.) Garay
1238	0.909091	0.980392	0.943396	51	Corylus sieboldiana Blume var. sieboldiana
1239	0.956522	0.758621	0.846154	29	Castanopsis cuspidata (Thunb.) Schottky
1240	0.866667	0.928571	0.896552	14	Centella asiatica (L.) Urb.
1241	0.941176	1	0.969697	96	Viola verecunda A.Gray var. verecunda
1242	0.933333	0.933333	0.933333	15	Trientalis europaea L.
1243	0.714286	0.5	0.588235	30	Sagina japonica (Sw.) Ohwi
1244	0.955556	0.969925	0.962687	133	Polystichum ovatopaleaceum (Kodama) Sa.Kurata var. ovatopaleaceum
1245	1	0.964286	0.981818	28	Commelina communis L.
1246	0.971429	0.894737	0.931507	76	Rhododendron benhallii Craven
1247	0.947368	0.927835	0.9375	97	Adenophora triphylla (Thunb.) A.DC. subsp. aperticampanulata Kitam.
1248	0.900901	0.925926	0.913242	108	Euonymus oxyphyllus Miq. var. oxyphyllus
1249	0.971429	0.931507	0.951049	73	Impatiens textorii Miq.
1250	0.953488	0.931818	0.942529	44	Hydrangea petiolaris Siebold et Zucc.
1251	0.975	1	0.987342	39	Mitchella undulata Siebold et Zucc.
1252	0.916667	0.916667	0.916667	36	Celastrus orbiculatus Thunb. var. orbiculatus
1253	1	0.984127	0.992	63	Valeriana flaccidissima Maxim.
1254	1	0.9	0.947368	20	Elaeagnus glabra Thunb.
1255	1	1	1	21	Ardisia pusilla A.DC.
1256	0.805556	0.828571	0.816901	35	Skimmia japonica Thunb. var. intermedia Komatsu f. repens (Nakai) Ohwi
1257	0.9	0.931034	0.915254	29	Persicaria chinensis (L.) H.Gross
1258	0.979253	1	0.989518	236	Polystichum craspedosorum (Maxim.) Diels
1259	1	0.92	0.958333	25	Tetragonia tetragonoides (Pall.) Kuntze
1260	0.894737	0.894737	0.894737	19	Teucrium viscidum Blume var. miquelianum (Maxim.) H.Hara
1261	1	0.916667	0.956522	24	Codonopsis lanceolata (Siebold et Zucc.) Trautv.
1262	0.923077	0.827586	0.872727	29	Chrysosplenium flagelliferum F.Schmidt
1263	0.9	0.818182	0.857143	11	Alternanthera sessilis (L.) R.Br. ex DC.
1264	0.923077	0.8	0.857143	15	Vicia amoena Fisch. ex Ser.
1265	1	0.983333	0.991597	60	Vandenboschia auriculata (Blume) Copel.
1266	1	0.785714	0.88	14	Barnardia japonica (Thunb.) Schult. et Schult.f.
1267	0.789474	0.625	0.697674	24	Euonymus fortunei (Turcz.) Hand.-Mazz.
1268	0.925926	0.892857	0.909091	28	Glycine max (L.) Merr. subsp. soja (Siebold et Zucc.) H.Ohashi
1269	0.888889	0.941176	0.914286	17	Vincetoxicum tanakae (Maxim.) Franch. et Sav.
1270	0.894737	0.772727	0.829268	22	Phragmites japonicus Steud.
1271	0.981818	0.964286	0.972973	56	Tripterospermum japonicum (Siebold et Zucc.) Maxim.
1272	1	0.833333	0.909091	12	Farfugium japonicum (L.) Kitam.
1273	0.95082	0.966667	0.958678	60	Trachelospermum asiaticum (Siebold et Zucc.) Nakai var. asiaticum
1274	0.875	0.792453	0.831683	53	Carex kiotensis Franch. et Sav.
1275	0.909091	1	0.952381	10	Acer nipponicum H.Hara
1276	0.851852	0.958333	0.901961	24	Thelypteris interrupta (Willd.) K.Iwats.
1277	1	0.964286	0.981818	28	Japonicalia tebakoensis (Makino) C.Ren et Q.E.Yang
1278	0.909091	0.909091	0.909091	11	Celastrus punctatus Thunb.
1279	0.888889	0.813559	0.849558	59	Rosa luciae Rochebr. et Franch. ex Cr_p.
1280	1	0.818182	0.9	11	Aster lucens Kitam.
1281	1	1	1	12	Cyrtomium laetevirens (Hiyama) Nakaike
1282	0.883117	0.931507	0.906667	73	Fimbristylis dichotoma (L.) Vahl var. tentsuki T.Koyama
1283	1	0.941176	0.969697	34	Comanthosphace japonica (Miq.) S.Moore
1284	1	0.8	0.888889	10	Scutellaria muramatsui H.Hara
1285	0.909091	1	0.952381	10	Drosera tokaiensis (Komiya et C.Shibata) T.Nakam. et K.Ueda subsp. tokaiensis
1286	1	0.3	0.461538	10	Taraxacum platycarpum Dahlst. var. longeappendiculatum (Nakai) Morita
1287	1	0.363636	0.533333	11	Elaeagnus multiflora Thunb. var. hortensis (Maxim.) Servett.
1288	0.998042	0.998042	0.998042	1532	Huperzia serrata (Thunb.) Trevis.
1289	0.982097	0.96	0.970923	400	Dryopteris nipponensis Koidz.
1290	0.907407	0.960784	0.933333	51	Rhododendron wadanum Makino
1291	0.757576	0.833333	0.793651	30	Lophatherum sinense Rendle
1292	1	0.935484	0.966667	31	Euphorbia helioscopia L.
1293	0.666667	0.555556	0.606061	18	Clinopodium gracile (Benth.) Kuntze
1294	0.956522	0.956522	0.956522	23	Woodsia glabella R.Br. ex Richards.
1295	0.83871	1	0.912281	26	Pogonia japonica Rchb.f.
1296	0.928571	0.8125	0.866667	32	Rhynchosia acuminatifolia Makino
1297	0.961538	0.961538	0.961538	52	Epimedium sempervirens Nakai ex F.Maek.
1298	0.933333	1	0.965517	14	Vincetoxicum sieboldii Franch. et Sav.
1299	1	0.833333	0.909091	12	Diospyros morrisiana Hance
1300	0.9	0.818182	0.857143	11	Smilax china L. var. yanagitae Honda
1301	1	0.961538	0.980392	26	Asplenium yoshinagae Makino
1302	0.962963	1	0.981132	26	Asplenium sarelii Hook. subsp. pekinense (Hance) Fraser-Jenk., Pangtey et Khullar
1303	0.846154	0.956522	0.897959	23	Mazus pumilus (Burm.f.) Steenis
1304	0.75	0.642857	0.692308	14	Centipeda minima (L.) A.Braun et Asch.
1305	0.985294	0.985294	0.985294	68	Equisetum hyemale L.
1306	0.961538	0.970874	0.966184	103	Arundinella hirta (Thunb.) Tanaka
1307	1	0.958333	0.978723	24	Aesculus turbinata Blume
1308	0.990909	0.990909	0.990909	110	Panax japonicus (T.Nees) C.A.Mey.
1309	0.8	0.571429	0.666667	28	Cirsium ovalifolium (Franch. et Sav.) Matsum.
1310	0.727273	0.727273	0.727273	11	Fraxinus japonica Blume ex K.Koch
1311	0.926471	0.984375	0.954545	64	Pittosporum tobira (Thunb.) W.T.Aiton
1312	0.866667	0.906977	0.886364	86	Festuca parvigluma Steud.
1313	0.892857	1	0.943396	25	Hypericum ascyron L. subsp. ascyron var. ascyron
1314	0.95	1	0.974359	19	Polystichum ohmurae Sa.Kurata
1315	0.9974	0.992754	0.995071	1932	Asplenium incisum Thunb.
1316	0.9375	0.882353	0.909091	17	Lindsaea merrillii Copel. subsp. yaeyamensis (Tagawa) K.U.Kramer
1317	0.9	0.857143	0.878049	21	Astilbe odontophylla Miq.
1318	0.958333	0.821429	0.884615	28	Clematis tosaensis Makino
1319	0.392857	0.647059	0.488889	17	Polystichum x anceps Sa.Kurata
1320	1	0.916667	0.956522	12	Cicuta virosa L.
1321	0.8	0.923077	0.857143	13	Houttuynia cordata Thunb.
1322	0.803571	0.9375	0.865385	48	Glyceria ischyroneura Steud.
1323	0.909091	0.909091	0.909091	11	Symplocos nakaharae (Hayata) Masam.
1324	0.857143	0.923077	0.888889	26	Sparganium japonicum Rothert
1325	1	1	1	32	Dryopteris sieboldii (Van Houtte ex Mett.) Kuntze
1326	0.955556	0.826923	0.886598	52	Poa pratensis L. subsp. pratensis
1327	0.826087	0.863636	0.844444	44	Viola rostrata Pursh subsp. japonica W.Becker et H.Boissieu
1328	1	1	1	16	Lygodium japonicum (Thunb.) Sw. var. microstachyum (Desv.) C.Chr. et Tardieu
1329	0.76	1	0.863636	19	Saussurea riederi Herder var. daisetsuensis (Nakai) Kitam.
1330	1	1	1	11	Damnacanthus giganteus (Makino) Nakai
1331	0.954545	0.913043	0.933333	23	Paspalum longifolium Roxb.
1332	0.956522	0.90411	0.929577	73	Viola ovato-oblonga (Miq.) Makino
1333	0.971963	0.990476	0.981132	105	Dryopteris sparsa (Buch.-Ham. ex D.Don) Kuntze
1334	0.967742	0.967742	0.967742	31	Pertya glabrescens Sch.Bip. ex Nakai
1335	0.933333	0.965517	0.949153	29	Viola bissetii Maxim.
1336	1	0.913043	0.954545	23	Persicaria breviochreata (Makino) Ohki
1337	0.891892	0.94964	0.919861	139	Cyrtomium devexiscapulae (Koidz.) Ching
1338	0.902439	0.948718	0.925	39	Boehmeria sieboldiana Blume
1339	0.949367	0.974026	0.961538	77	Botrychium strictum Underw.
1340	1	1	1	20	Corydalis raddeana Regel
1341	0.75	1	0.857143	12	Psychotria manillensis Bartl. ex DC.
1342	0.889908	0.95098	0.919431	102	Carex lenta D.Don var. lenta
1343	0.955556	0.955556	0.955556	45	Vulpia myuros (L.) C.C.Gmel.
1344	0.857143	0.75	0.8	16	Elsholtzia ciliata (Thunb.) Hyl.
1345	0.857143	0.923077	0.888889	13	Pyrus pyrifolia (Burm.f.) Nakai var. culta (Makino) Nakai
1346	0.933333	0.965517	0.949153	29	Capsella bursa-pastoris (L.) Medik.
1347	0.943548	0.95122	0.947368	123	Deparia petersenii (Kunze) M.Kato
1348	0.979592	0.979592	0.979592	98	Pteris wallichiana J.Agardh
1349	0.777778	0.823529	0.8	17	Elaeagnus multiflora Thunb. var. multiflora
1350	0.944444	0.772727	0.85	22	Stewartia pseudocamellia Maxim.
1351	0.988095	0.954023	0.97076	87	Euphorbia sieboldiana C.Morren et Decne.
1352	0.971429	0.985507	0.978417	138	Botrychium virginianum (L.) Sw.
1353	1	0.975	0.987342	80	Vaccinium oldhamii Miq.
1354	0.964286	0.964286	0.964286	28	Wisteriopsis japonica (Siebold et Zucc.) J.Compton et Schrire
1355	0.941176	0.969697	0.955224	66	Sorbus commixta Hedl.
1356	1	1	1	14	Tectaria decurrens (C.Presl) Copel.
1357	1	0.952381	0.97561	21	Ilex chinensis Sims
1358	0.909091	0.909091	0.909091	11	Boerhavia glabrata Blume
1359	0.952381	0.952381	0.952381	21	Dipsacus japonicus Miq.
1360	1	1	1	13	Croomia heterosepala (Baker) Okuyama
1361	0.958333	1	0.978723	23	Cystopteris fragilis (L.) Bernh.
1362	0.826087	0.95	0.883721	40	Quercus aliena Blume
1363	0.91358	0.961039	0.936709	77	Carex curvicollis Franch. et Sav.
1364	0.962963	0.83871	0.896552	31	Eriochloa villosa (Thunb.) Kunth
1365	0.7	0.7	0.7	10	Polygonatum falcatum A.Gray
1366	0.941176	0.96	0.950495	50	Rubus parvifolius L.
1367	0.928571	1	0.962963	13	Elaeagnus pungens Thunb.
1368	1	0.956522	0.977778	23	Huperzia fordii (Baker) Dixit
1369	0.977778	1	0.988764	44	Sorbus gracilis (Siebold et Zucc.) K.Koch
1370	0.863636	0.76	0.808511	25	Athyrium x austrojaponense Sa.Kurata
1371	0.94958	1	0.974138	113	Arachniodes fargesii (Christ) Seriz.
1372	0.952381	0.909091	0.930233	22	Disporum sessile D.Don ex Schult. et Schult.f. var. micranthum Hatus. ex M.N.Tamura et M.Hotta
1373	0.909091	1	0.952381	30	Hymenasplenium murakami-hatanakae Nakaike
1374	1	1	1	11	Nandina domestica Thunb.
1375	0.952381	0.97561	0.963855	41	Vicia unijuga A.Braun
1376	0.777778	0.636364	0.7	11	Stachyurus praecox var. Matsuzakii
1377	0.957447	0.978261	0.967742	46	Aeginetia indica L.
1378	1	0.954545	0.976744	22	Silene baccifera (L.) Roth var. japonica (Miq.) H.Ohashi et H.Nakai
1379	0.774194	0.872727	0.820513	55	Cirsium tonense Nakai var. tonense
1380	0.75	0.923077	0.827586	13	Saussurea sugimurae Honda
1381	1	0.727273	0.842105	11	Dryopteris fragrans (L.) Schott var. remotiuscula (Kom.) Fomin
1382	0.761905	0.864865	0.810127	37	Viola obtusa Makino
1383	0.978261	0.918367	0.947368	49	Rubus microphyllus L.f.
1384	1	0.727273	0.842105	11	Dioscorea bulbifera L.
1385	1	0.962264	0.980769	53	Picrasma quassioides (D.Don) Benn.
1386	0.882353	0.833333	0.857143	18	Teucrium japonicum Houtt.
1387	0.981481	0.946429	0.963636	56	Ixeridium dentatum (Thunb.) Tzvelev subsp. dentatum
1388	0.72973	0.885246	0.8	61	Weigela decora (Nakai) Nakai
1389	1	0.714286	0.833333	14	Euonymus alatus (Thunb.) Siebold f. alatus
1390	0.928571	1	0.962963	26	Ajuga yesoensis Maxim. ex Franch. et Sav.
1391	0.921053	0.777778	0.843373	45	Lespedeza thunbergii (DC.) Nakai subsp. thunbergii 'Nipponica'
1392	0.85	0.809524	0.829268	42	Euphorbia humifusa
1393	0.810811	0.9375	0.869565	32	Pteris kiuschiuensis Hieron.
1394	0.930233	0.97561	0.952381	123	Carex stenostachys Franch. et Sav. var. stenostachys
1395	0.964286	1	0.981818	27	Thelypteris nipponica (Franch. et Sav.) Ching
1396	0.902439	0.840909	0.870588	44	Chrysosplenium macrostemon Maxim. var. shiobarense (Franch.) H.Hara
1397	0.681818	0.681818	0.681818	22	Philadelphus satsumi Siebold ex Lindl. et Paxton f. nikoensis (Rehder) Ohwi ex Yonek.
1398	0.96	0.857143	0.90566	28	Eriocaulon omuranum T.Koyama
1399	0.925	1	0.961039	37	Anemone flaccida F.Schmidt
1400	0.962963	0.896552	0.928571	29	Sambucus racemosa L. subsp. sieboldiana (Miq.) H.Hara
1401	0.914286	0.914286	0.914286	35	Eragrostis multicaulis Steud.
1402	0.818182	0.818182	0.818182	11	Dryopteris labordei (Christ) C.Chr. var. indusiata (Makino) Seriz.
1403	0.980198	0.961165	0.970588	103	Panicum bisulcatum Thunb.
1404	0.73913	0.772727	0.755556	22	Carex mitrata Franch. var. mitrata
1405	0.857143	0.90411	0.88	73	Agrostis clavata Trin. var. nukabo Ohwi
1406	1	0.964912	0.982143	114	Neocheiropteris ningpoensis (Baker) Bosman
1407	0.913043	0.954545	0.933333	22	Luzula plumosa E.Mey. subsp. plumosa
1408	0.965812	0.974138	0.969957	116	Hylodesmum podocarpum (DC.) H.Ohashi & R.R.Mill subsp. oxyphyllum (DC.) H.Ohashi & R.R.Mill var. japonicum (Miq.) H.Ohashi
1409	0.857143	0.923077	0.888889	13	Eragrostis aquatica Honda
1410	0.8	0.903226	0.848485	31	Moliniopsis japonica (Hack.) Hayata
1411	1	0.941176	0.969697	17	Adenostemma lavenia (L.) Kuntze
1412	0.807692	1	0.893617	21	Lysimachia fortunei Maxim.
1413	0.681818	0.833333	0.75	36	Sacciolepis indica (L.) Chase
1414	0.979167	0.986014	0.982578	143	Asplenium normale D.Don
1415	0.989247	1	0.994595	92	Rhachidosorus mesosorus (Makino) Ching
1416	0.964286	0.794118	0.870968	34	Rhus javanica L. var. chinensis (Mill.) T.Yamaz.
1417	1	0.909091	0.952381	11	Betula corylifolia Regel et Maxim.
1418	0.898734	0.865854	0.881988	82	Chrysosplenium grayanum Maxim.
1419	1	1	1	41	Lespedeza pilosa (Thunb.) Siebold et Zucc.
1420	0.78125	0.806452	0.793651	31	Salix gracilistyla Miq.
1421	1	0.987342	0.993631	79	Lyonia ovalifolia (Wall.) Drude var. elliptica (Siebold et Zucc.) Hand.-Mazz.
1422	0.966667	1	0.983051	58	Spiranthes sinensis (Pers.) Ames subsp. australis (R.Br.) Kitam.
1423	0.947368	0.857143	0.9	21	Thuja standishii (Gordon) Carri_re
1424	0.934426	1	0.966102	57	Muhlenbergia japonica Steud.
1425	0.863636	1	0.926829	19	Sporobolus indicus (L.) R.Br. var. purpureosuffusus (Ohwi) T.Koyama f. spiciformis T.Koyama
1426	0.690476	0.828571	0.753247	35	Lolium multiflorum Lam.
1427	0.946429	0.929825	0.938053	57	Ligustrum japonicum Thunb.
1428	0.911765	0.885714	0.898551	35	Cuscuta japonica Choisy
1429	0.777778	0.736842	0.756757	19	Persicaria viscofera (Makino) H.Gross var. viscofera
1430	1	0.948718	0.973684	39	Aletris foliata (Maxim.) Bureau et Franch.
1431	1	1	1	30	Albizia julibrissin Durazz.
1432	1	0.823529	0.903226	17	Ipomoea indica (Burm.) Merr.
1433	0.84	0.84	0.84	25	Cirsium japonicum Fisch. ex DC.
1434	1	0.947368	0.972973	19	Dunbaria villosa (Thunb.) Makino
1435	0.984848	0.915493	0.948905	71	Rosa multiflora Thunb.
1436	0.809524	0.971429	0.883117	105	Calamagrostis arundinacea (L.) Roth subsp. brachytricha (Steud.) Tzvelev
1437	1	0.980734	0.990273	1090	Lepisorus thunbergianus (Kaulf.) Ching
1438	0.9375	1	0.967742	15	Metanarthecium luteoviride Maxim.
1439	0.882353	0.9375	0.909091	16	Schoenus apogon Roem. et Schult.
1440	0.965517	0.965517	0.965517	29	Platycarya strobilacea Siebold et Zucc.
1441	0.966667	0.90625	0.935484	32	Sonchus oleraceus L.
1442	0.9375	0.833333	0.882353	36	Carex mitrata Franch. var. aristata Ohwi
1443	0.98615	1	0.993026	356	Diplazium wichurae (Mett.) Diels
1444	0.91791	0.91791	0.91791	134	Aster microcephalus (Miq.) Franch. et Sav. var. ovatus (Franch. et Sav.) Soejima et Mot.Ito
1445	1	1	1	34	Dumasia truncata Siebold et Zucc.
1446	0.777778	0.777778	0.777778	18	Chrysanthemum japonense (Makino) Nakai
1447	0.8125	0.684211	0.742857	19	Viola yedoensis Makino var. yedoensis
1448	0.714286	0.681818	0.697674	22	Utricularia aurea Lour.
1449	1	0.916667	0.956522	12	Angelica decursiva (Miq.) Franch. et Sav.
1450	0.954545	0.954545	0.954545	22	Hydrocotyle maritima Honda
1451	1	1	1	21	Valerianella locusta (L.) Laterr.
1452	0.774194	0.96	0.857143	25	Fimbristylis complanata (Retz.) Link f. exaltata T.Koyama
1453	0.866667	1	0.928571	13	Cirsium tanakae auct. non (Franch. et Sav.) Matsum.
1454	1	0.923077	0.96	13	Adenocaulon himalaicum Edgew.
1455	0.936508	0.951613	0.944	62	Ampelopsis glandulosa (Wall.) Momiy. var. heterophylla (Thunb.) Momiy.
1456	0.909091	0.909091	0.909091	11	Melastoma candidum D.Don
1457	0.933333	0.875	0.903226	16	Senecio vulgaris L.
1458	0.933333	0.933333	0.933333	30	Arenaria serpyllifolia L. var. serpyllifolia
1459	1	0.942308	0.970297	52	Stellaria alsine Grimm var. undulata (Thunb.) Ohwi
1460	0.90625	0.90625	0.90625	32	Platanthera minor (Miq.) Rchb.f.
1461	0.985915	0.945946	0.965517	74	Hydrangea paniculata Siebold
1462	1	0.916667	0.956522	12	Cirsium norikurense Nakai
1463	1	0.967742	0.983607	31	Cephalotaxus harringtonia (Knight ex Forbes) K.Koch var. nana (Nakai) Rehder
1464	0.8	0.666667	0.727273	18	Agrostis stolonifera L.
1465	0.8	0.8	0.8	10	Woodwardia unigemmata (Makino) Nakai
1466	1	0.916667	0.956522	12	Lepturus repens (G.Forst.) R.Br.
1467	0.935484	1	0.966667	29	Isachne nipponensis Ohwi
1468	1	0.818182	0.9	11	Euphorbia prostrata Aiton
1469	0.923077	0.8	0.857143	45	Sacciolepis spicata (L.) Honda ex Masam. var. spicata
1470	1	1	1	21	Symplocos myrtacea Siebold et Zucc.
1471	1	1	1	11	Samolus parviflorus Raf.
1472	0.779661	0.851852	0.814159	54	Vandenboschia kalamocarpa (Hayata) Ebihara
1473	0.846154	1	0.916667	11	Lespedeza cuneata (Dum.Cours.) G.Don var. serpens (Nakai) Ohwi ex Shimabuku
1474	0.987654	0.963855	0.97561	83	Acer japonicum Thunb.
1475	0.974684	0.987179	0.980892	78	Phryma esquirolii H.L_v.
1476	0.990826	0.986301	0.988558	219	Arachniodes simplicior (Makino) Ohwi
1477	0.933333	0.875	0.903226	16	Impatiens hypophylla Makino
1478	0.933333	0.875	0.903226	16	Galinsoga quadriradiata Ruiz et Pav.
1479	0.88	1	0.93617	22	Styrax obassia Siebold et Zucc.
1480	1	0.916667	0.956522	24	Poa hakusanensis Hack.
1481	0.952381	0.952381	0.952381	21	Patrinia triloba (Miq.) Miq. var. triloba
1482	1	0.833333	0.909091	12	Isodon umbrosus (Maxim.) H.Hara var. hakusanensis (Kud_) K.Asano
1483	1	0.909091	0.952381	11	Primula cuneifolia Ledeb. var. hakusanensis (Franch.) Makino
1484	1	1	1	12	Bupleurum nipponicum Koso-Pol.
1485	0.962963	0.928571	0.945455	28	Rhododendron brachycarpum D.Don ex G.Don
1486	0.971429	0.944444	0.957746	36	Arabidopsis halleri (L.) O'Kane et Al-Shehbaz subsp. gemmifera (Matsum.) O'Kane et Al-Shehbaz var. senanensis (Matsum.) Yonek.
1487	0.958333	0.92	0.938776	25	Peucedanum multivittatum Maxim.
1488	1	0.935484	0.966667	31	Viburnum japonicum (Thunb.) Spreng.
1489	0.934783	0.934783	0.934783	322	Deparia jiulungensis (Ching) Z.R.Wang var. albosquamata (M.Kato) Z.R.Wang
1490	0.972222	0.945946	0.958904	37	Peristrophe japonica (Thunb.) Bremek. var. subrotunda (Matsuda) Murata et Terao
1491	0.923077	0.705882	0.8	17	Weigela coraeensis Thunb.
1492	0.854839	0.898305	0.876033	59	Athyrium christensenianum (Koidz.) Seriz.
1493	0.993103	1	0.99654	144	Adiantum monochlamys D.C.Eaton
1494	1	1	1	63	Tofieldia coccinea Richards. var. gracilis (Franch. et Sav.) T.Shimizu
1495	0.88	1	0.93617	22	Neanotis hirsuta (L.f.) W.H.Lewis var. hirsuta
1496	0.986111	0.972603	0.97931	146	Thelypteris glanduligera (Kunze) Ching
1497	1	0.8	0.888889	10	Corylus heterophylla Fisch. ex Besser var. thunbergii Blume
1498	0.882353	0.9375	0.909091	16	Scopolia japonica Maxim.
1499	0.84	0.913043	0.875	23	Stephania japonica (Thunb.) Miers
1500	0.958333	0.958333	0.958333	24	Toxicodendron succedaneum (L.) Kuntze
1501	0.969697	1	0.984615	32	Bulbostylis barbata (Rottb.) Kunth
1502	0.928571	1	0.962963	13	Turritis glabra L.
1503	0.898551	0.953846	0.925373	65	Tubocapsicum anomalum (Franch. et Sav.) Makino var. anomalum
1504	1	0.909091	0.952381	11	Rubus ribisoideus Matsum.
1505	0.875	0.875	0.875	16	Woodwardia prolifera Hook. et Arn.
1506	0.814815	0.846154	0.830189	26	Achyranthes bidentata var. hachijoensis
1507	0.964706	0.931818	0.947977	88	Pteris fauriei Hieron.
1508	0.915254	0.885246	0.9	61	Pteris oshimensis Hieron.
1509	0.928571	0.866667	0.896552	15	Miscanthus sinensis Andersson var. condensatus (Hack.) Makino
1510	0.719512	0.951613	0.819444	62	Dryopteris caudipinna Nakai
1511	0.916667	0.785714	0.846154	14	Mentha canadensis L.
1512	0.772727	0.809524	0.790698	21	Athyrium x pseudoiseanum Sa.Kurata
1513	0.875	0.5	0.636364	14	Drypetes integerrima (Koidz.) Hosok.
1514	0.963415	1	0.981366	79	Helwingia japonica (Thunb.) F.Dietr.
1515	0.981818	0.964286	0.972973	56	Bothriospermum zeylanicum (J.Jacq.) Druce
1516	0.84	1	0.913043	21	Heracleum sphondylium L. var. nipponicum (Kitag.) H.Ohba
1517	0.931818	0.960938	0.946154	128	Persicaria posumbu (Buch.-Ham. ex D.Don) H.Gross
1518	0.882353	0.681818	0.769231	22	Chrysosplenium album Maxim. var. stamineum (Franch.) H.Hara
1519	1	0.933333	0.965517	15	Centaurium tenuiflorum (Hoffmanns. et Link) Fritsch ex Janchen
1520	0.978261	0.918367	0.947368	49	Eubotryoides grayana (Maxim.) H.Hara var. grayana
1521	0.933333	0.875	0.903226	16	Achnatherum pekinense (Hance) Ohwi
1522	0.911111	1	0.953488	41	Pseudognaphalium affine (D.Don) Anderb.
1523	1	0.909091	0.952381	11	Synurus excelsus (Makino) Kitam.
1524	1	0.923077	0.96	13	Carex fibrillosa Franch. et Sav.
1525	0.928571	1	0.962963	13	Vigna marina (Burm.) Merr.
1526	0.833333	0.769231	0.8	13	Ficus virgata Reinw. ex Blume
1527	0.933333	0.954545	0.94382	44	Setaria viridis (L.) P.Beauv. var. pachystachys (Franch. et Sav.) Makino et Nemoto
1528	0.942308	1	0.970297	49	Lathyrus japonicus Willd.
1529	0.818182	0.9	0.857143	10	Rubus x ribifolius Siebold et Zucc.
1530	0.982759	0.982759	0.982759	58	Vitex rotundifolia L.f.
1531	0.95	1	0.974359	19	Smilax sebeana Miq.
1532	0.942857	0.942857	0.942857	35	Cyperus rotundus L.
1533	0.763158	0.828571	0.794521	35	Sagina maxima A.Gray
1534	1	0.833333	0.909091	30	Canavalia lineata (Thunb.) DC.
1535	0.967742	1	0.983607	30	Dianthus japonicus Thunb.
1536	0.916667	0.956522	0.93617	23	Ixeris repens (L.) A.Gray
1537	0.909091	0.869565	0.888889	23	Lonicera affinis Hook. et Arn.
1538	1	0.857143	0.923077	28	Arabis stelleri DC. var. japonica (A.Gray) F.Schmidt
1539	0.90625	0.966667	0.935484	30	Ophioglossum thermale Kom.
1540	0.977778	0.977778	0.977778	45	Eurya emarginata (Thunb.) Makino
1541	0.923077	1	0.96	36	Calystegia soldanella (L.) R.Br.
1542	0.961538	0.961538	0.961538	26	Litsea japonica (Thunb.) Juss.
1543	0.906977	0.928571	0.917647	42	Odontosoria biflora (Kaulf.) C.Chr.
1544	0.928571	1	0.962963	13	Glehnia littoralis F.Schmidt ex Miq.
1545	0.882353	0.909091	0.895522	33	Lysimachia mauritiana Lam.
1546	0.938776	0.989247	0.963351	93	Eleocharis congesta D.Don var. japonica (Miq.) T.Koyama
1547	1	0.833333	0.909091	12	Carex capillacea Boott var. capillacea
1548	0.982143	0.986547	0.98434	446	Thelypteris japonica (Baker) Ching
1549	1	0.846154	0.916667	13	Kalopanax septemlobus (Thunb.) Koidz.
1550	0.875	0.636364	0.736842	11	Juncus wallichianus Laharpe
1551	1	0.916667	0.956522	12	Oplopanax japonicus (Nakai) Nakai
1552	0.964912	0.982143	0.973451	56	Anthoxanthum odoratum L. subsp. odoratum
1553	1	0.777778	0.875	18	Barbarea vulgaris R.Br.
1554	0.809524	0.894737	0.85	19	Erigeron philadelphicus L.
1555	0.816327	0.714286	0.761905	56	Persicaria maculosa Gray subsp. hirticaulis (Danser) S.Ekman et Knutsson var. pubescens (Makino) Yonek.
1556	0.928571	1	0.962963	26	Bistorta tenuicaulis (Bisset et S.Moore) Nakai var. tenuicaulis
1557	1	1	1	17	Saururus chinensis (Lour.) Baill.
1558	1	1	1	13	Senecio cannabifolius Less.
1559	0.90566	0.979592	0.941176	49	Clematis japonica Thunb.
1560	0.90566	0.813559	0.857143	59	Alnus japonica (Thunb.) Steud.
1561	0.797468	0.913043	0.851351	69	Philadelphus satsumi Siebold ex Lindl. et Paxton
1562	1	1	1	12	Coptis quinquefolia Miq.
1563	0.945946	0.972222	0.958904	36	Rhododendron semibarbatum Maxim.
1564	1	0.964286	0.981818	28	Ranunculus nipponicus Nakai var. submersus H.Hara
1565	0.785714	0.785714	0.785714	28	Salix caprea L.
1566	0.941176	0.969697	0.955224	33	Rubus illecebrosus Focke
1567	0.928571	0.928571	0.928571	14	Actinodaphne acuminata (Blume) Meisn.
1568	0.923077	0.923077	0.923077	13	Osmanthus heterophyllus (G.Don) P.S.Green
1569	1	0.826923	0.905263	52	Polypogon fugax Nees ex Steud.
1570	0.922078	0.922078	0.922078	77	Carex lanceolata Boott
1571	0.785714	0.916667	0.846154	12	Viola yezoensis Maxim.
1572	1	1	1	19	Rhododendron keiskei Miq.
1573	0.993969	0.995169	0.994568	828	Lycopodium clavatum L. var. nipponicum Nakai
1574	1	1	1	12	Cyathea lepifera (J.Sm.) Copel.
1575	1	0.901639	0.948276	61	Diplazium chinense (Baker) C.Chr.
1576	0.769231	0.909091	0.833333	11	Arisaema aequinoctiale Nakai et F.Maek.
1577	0.846154	0.785714	0.814815	14	Isodon japonicus (Burm.f.) H.Hara
1578	1	1	1	24	Sporobolus japonicus (Steud.) Maxim. ex Rendle
1579	1	0.902439	0.948718	41	Carex wahuensis C.A.Mey. var. bongardii (Boott) Franch. et Sav.
1580	0.928571	0.8125	0.866667	16	Bromus diandrus Roth
1581	0.900901	0.909091	0.904977	110	Deyeuxia longiseta (Hack.) Ohwi
1582	0.95	0.791667	0.863636	72	Carex japonica Thunb.
1583	0.96124	0.976378	0.96875	127	Eurya japonica Thunb. var. japonica
1584	0.916667	0.916667	0.916667	12	Athyrium x hisatsuanum Sa.Kurata
1585	0.978261	0.978261	0.978261	46	Trapa japonica Flerow
1586	1	0.875	0.933333	16	Nymphaea tetragona Georgi
1587	0.985507	0.971429	0.978417	70	Fimbristylis littoralis Gaudich.
1588	0.996466	1	0.99823	282	Pyrrosia lingua (Thunb.) Farw.
1589	0.583333	0.636364	0.608696	11	Leotochilus x simplicifrons (Christ) Nakaike
1590	0.833333	0.833333	0.833333	12	Thelypteris simplex (Hook.) K.Iwats.
1591	0.9	0.947368	0.923077	19	Flueggea suffruticosa (Pall.) Baill.
1592	1	1	1	23	Artemisia monophylla Kitam.
1593	0.875	0.933333	0.903226	30	Cladium jamaicense Crantz subsp. chinense (Nees) T.Koyama
1594	0.857143	0.705882	0.774194	17	Chloranthus quadrifolius (A.Gray) H.Ohba et S.Akiyama
1595	0.846154	0.916667	0.88	24	Acer tenuifolium (Koidz.) Koidz.
1596	1	0.933333	0.965517	15	Cyperus flaccidus R.Br.
1597	1	1	1	40	Calamagrostis nana Takeda subsp. nana
1598	0.952381	0.952381	0.952381	21	Wahlenbergia marginata (Thunb.) A.DC.
1599	0.857143	0.8	0.827586	15	Coelachne japonica Hack.
1600	0.911765	0.96875	0.939394	32	Carex grallatoria Maxim. var. grallatoria
1601	0.827586	0.857143	0.842105	28	Viola tokubuchiana Makino var. takedana (Makino) F.Maek.
1602	0.983333	0.967213	0.975207	61	Scrophularia duplicatoserrata (Miq.) Makino
1603	0.888889	0.888889	0.888889	18	Chamaecyparis obtusa (Siebold et Zucc.) Endl.
1604	1	1	1	38	Asplenium prolongatum Hook.
1605	0.911765	0.911765	0.911765	34	Korthalsella japonica (Thunb.) Engl.
1606	0.931034	0.870968	0.9	31	Aucuba japonica Thunb. var. borealis Miyabe et Kud_
1607	0.538462	0.7	0.608696	20	Carex discoidea Boott var. discoidea
1608	0.9375	1	0.967742	15	Viola verecunda A.Gray var. subaequiloba (Franch. et Sav.) F. Maek.
1609	0.933333	0.875	0.903226	16	Cirsium buergeri Miq.
1610	0.95122	0.95122	0.95122	41	Capillipedium parviflorum (R.Br.) Stapf
1611	1	0.642857	0.782609	14	Lindernia anagallidea (Michx.) Pennell
1612	0.888889	0.8	0.842105	10	Damnacanthus indicus C.F.Gaertn. var. microphyllus (Makino) Makino ex Nakai
1613	0.974026	0.961538	0.967742	156	Dryopteris sacrosancta Koidz.
1614	0.941176	0.941176	0.941176	17	Ficus thunbergii Maxim.
1615	1	0.789474	0.882353	19	Schizocodon ilicifolius Maxim.
1616	0.914286	1	0.955224	32	Tofieldia okuboi Makino
1617	1	0.954545	0.976744	22	Semiaquilegia adoxoides (DC.) Makino
1618	0.941176	0.901408	0.920863	71	Deutzia gracilis Siebold et Zucc.
1619	0.807692	0.954545	0.875	22	Elatostema japonicum Wedd.
1620	0.896552	1	0.945455	26	Hypericum japonicum Thunb.
1621	1	0.989362	0.994652	94	Polystichum tsus-simense (Hook.) J.Sm. var. tsus-simense
1622	0.95098	0.941748	0.946341	103	Carex conica Boott var. conica
1623	0.965517	1	0.982456	28	Typha domingensis Pers.
1624	0.875	0.933333	0.903226	15	Ajuga pygmaea A.Gray
1625	0.903846	0.921569	0.912621	51	Agrimonia nipponica Koidz.
1626	0.954545	0.954545	0.954545	66	Cyperus brevifolius (Rottb.) Hassk. var. leiolepis (Franch. et Sav.) T.Koyama
1627	0.941176	0.920863	0.930909	139	Selaginella heterostachys Baker
1628	0.804348	0.902439	0.850575	41	Lindera lancea (Momiy.) H.Koyama
1629	0.930556	0.930556	0.930556	72	Broussonetia monoica Hance
1630	0.785714	0.6875	0.733333	16	Hymenophyllum coreanum Nakai
1631	1	0.9	0.947368	20	Agrostis valvata Steud.
1632	0.926829	1	0.962025	38	Briza minor L.
1633	0.741935	0.766667	0.754098	30	Carex phacota Spreng.
1634	0.956522	0.916667	0.93617	48	Loxogramme grammitoides (Baker) C.Chr.
1635	0.987864	0.990268	0.989064	411	Lastrea thelypteris (L.) Bory
1636	0.977778	0.977778	0.977778	45	Adenophora nikoensis Franch. et Sav. var. nikoensis f. nikoensis
1637	1	1	1	11	Stewartia monadelpha Siebold et Zucc.
1638	0.939394	0.939394	0.939394	66	Carex mollicula Boott
1639	0.9375	0.833333	0.882353	18	Lycopus maackianus (Maxim. ex Herder) Makino
1640	0.72	0.818182	0.765957	44	Mosla dianthera (Buch.-Ham. ex Roxb.) Maxim.
1641	0.95122	0.8125	0.876404	48	Erigeron annuus (L.) Pers.
1642	0.914894	1	0.955556	43	Rumex acetosella L. subsp. pyrenaicus (Pourr. ex Lapeyr.) Akeroyd
1643	1	0.97561	0.987654	41	Huperzia miyoshiana (Makino) Ching
1644	0.872727	0.941176	0.90566	51	Carex oxyandra (Franch. et Sav.) Kud_
1645	1	0.857143	0.923077	14	Hydrocotyle yabei Makino var. yabei
1646	0.898734	0.910256	0.904459	78	Deyeuxia hakonensis (Franch. et Sav.) Keng
1647	0.684211	0.722222	0.702703	18	Lepisorus onoei (Franch. et Sav.) Ching
1648	0.944444	0.708333	0.809524	24	Vandenboschia nipponica (Nakai) Ebihara
1649	0.945455	1	0.971963	52	Polygala japonica Houtt.
1650	0.842105	1	0.914286	16	Thelypteris cystopteroides (D.C.Eaton) Ching
1651	1	0.9	0.947368	10	Dianthus kiusianus Makino
1652	0.611111	0.916667	0.733333	12	Rubus minusculus H.L_v. et Vaniot
1653	0.973684	0.787234	0.870588	47	Fimbristylis autumnalis (L.) Roem. et Schult.
1654	1	0.92	0.958333	25	Potentilla centigrana Maxim.
1655	0.928571	0.8125	0.866667	16	Schoenoplectiella lineolata (Franch. et Sav.) J.Jung et H.K.Choi
1656	1	0.9	0.947368	10	Euonymus boninensis Koidz.
1657	1	0.875	0.933333	24	Phyllanthus ussuriensis Rupr. et Maxim.
1658	0.866667	0.8125	0.83871	16	Sparganium subglobosum Morong
1659	0.741935	0.958333	0.836364	24	Ammannia multiflora Roxb.
1660	0.875	0.933333	0.903226	15	Erigeron canadensis L.
1661	1	0.714286	0.833333	28	Carex tristachya Thunb. var. pocilliformis (Boott) K_k.
1662	0.923077	0.888889	0.90566	27	Galium gracilens (A.Gray) Makino
1663	0.888889	0.727273	0.8	22	Artemisia lancea Vaniot
1664	0.984099	0.989343	0.986714	563	Thelypteris torresiana (Gaudich.) Alston var. calvata (Baker) K.Iwats.
1665	0.956522	1	0.977778	22	Selaginella shakotanensis (Franch. ex Takeda) Miyabe et Kud_
1666	0.947368	0.947368	0.947368	19	Diplazium takii Sa.Kurata
1667	0.923077	0.923077	0.923077	13	Corylopsis pauciflora Siebold et Zucc.
1668	1	0.931034	0.964286	29	Solanum lyratum Thunb.
1669	0.944444	1	0.971429	17	Eupatorium makinoi T.Kawahara et Yahara
1670	1	1	1	23	Blechnopsis orientalis (L.) C.Presl
1671	1	0.833333	0.909091	18	Calystegia pubescens Lindl. f. major (Makino) Yonek.
1672	0.861111	0.885714	0.873239	35	Potamogeton distinctus A.Benn.
1673	0.782609	0.692308	0.734694	26	Pleioblastus nagashima (Mitford) Nakai
1674	0.996058	0.986979	0.991498	768	Athyrium wardii (Hook.) Makino
1675	0.882353	0.882353	0.882353	17	Cercidiphyllum magnificum (Nakai) Nakai
1676	0.978261	0.957447	0.967742	47	Cardamine appendiculata Franch. et Sav.
1677	0.964286	0.931034	0.947368	29	Arisaema ovale Nakai var. sadoense (Nakai) J.Murata
1678	0.894737	0.894737	0.894737	19	Eriocaulon alpestre Hook.f. et Thomson ex K_rn.
1679	1	0.878788	0.935484	33	Diplazium dilatatum Blume
1680	1	1	1	17	Deschampsia cespitosa (L.) P.Beauv. var. festucifolia Honda
1681	0.8	0.705882	0.75	17	Glyceria leptolepis Ohwi
1682	0.8	0.666667	0.727273	12	Patis coreana (Honda) Ohwi
1683	0.942857	0.942857	0.942857	35	Ophioglossum vulgatum L.
1684	1	0.989362	0.994652	94	Cyrtomium macrophyllum (Makino) Tagawa var. macrophyllum
1685	0.809524	0.894737	0.85	19	Maianthemum yesoense (Franch. et Sav.) LaFrankie
1686	0.818182	0.75	0.782609	12	Carex insaniae Koidz. var. insaniae
1687	0.904762	0.95	0.926829	20	Cyperus leptocarpus (F.Muell.) Bauters
1688	0.909091	1	0.952381	10	Diplazium x bittyuense Tagawa
1689	0.958333	1	0.978723	23	Rubus corchorifolius L.f.
1690	0.909091	0.833333	0.869565	12	Pyrrosia linearifolia (Hook.) Ching
1691	0.765957	0.857143	0.808989	42	Carex miyabei Franch.
1692	1	1	1	11	Piper kadsura (Choisy) Ohwi
1693	0.947368	0.9	0.923077	20	Ilex geniculata Maxim.
1694	1	1	1	29	Petasites japonicus (Siebold et Zucc.) Maxim.
1695	1	1	1	23	Nabalus acerifolius Maxim.
1696	0.980392	0.993377	0.986842	151	Woodsia manchuriensis Hook.
1697	0.988372	0.988372	0.988372	86	Euptelea polyandra Siebold et Zucc.
1698	0.952381	0.952381	0.952381	42	Carex teinogyna Boott
1699	1	0.913043	0.954545	23	Melandrium firmum (Siebold et Zucc.) Rohrb.
1700	0.913793	0.963636	0.938053	55	Silene miqueliana (Rohrb.) H.Ohashi et H.Nakai
1701	0.948276	0.887097	0.916667	62	Wisteria floribunda (Willd.) DC.
1702	0.9	0.692308	0.782609	13	Cirsium purpuratum (Maxim.) Matsum.
1703	0.978723	0.958333	0.968421	48	Buddleja japonica Hemsl.
1704	0.947368	0.947368	0.947368	38	Hylodesmum oldhamii (Oliv.) H.Ohashi & R.R.Mill
1705	1	0.956522	0.977778	23	Monachosorum maximowiczii (Baker) Hayata
1706	0.846154	0.916667	0.88	12	Arabis serrata Franch. et Sav. var. serrata
1707	0.965517	0.933333	0.949153	30	Plagiogyria x sessilifolia Nakaike
1708	0.909091	1	0.952381	10	Asarum caulescens Maxim.
1709	0.809524	0.85	0.829268	20	Oldenlandia brachypoda DC.
1710	0.83871	0.928571	0.881356	28	Chloranthus serratus (Thunb.) Roem. et Schult.
1711	1	1	1	25	Pachysandra terminalis Siebold et Zucc.
1712	0.961538	1	0.980392	25	Gentiana zollingeri Fawc.
1713	0.913043	0.913043	0.913043	23	Schoenoplectus tabernaemontani (C.C.Gmel.) Palla
1714	0.933333	0.848485	0.888889	33	Potamogeton fryeri A.Benn.
1715	0.9375	0.882353	0.909091	17	Polystichum x inadae Sa.Kurata
1716	0.941176	0.842105	0.888889	19	Microlepia pseudostrigosa Makino
1717	0.894737	0.971429	0.931507	35	Deparia pseudoconilii (Seriz.) Seriz.
1718	0.998458	0.997689	0.998073	1298	Microlepia marginata (Panzer) C.Chr.
1719	0.818182	0.5	0.62069	18	Viola sieboldii Maxim.
1720	0.87931	0.864407	0.871795	59	Rubus buergeri Miq.
1721	0.939394	1	0.96875	31	Zanthoxylum armatum DC. var. subtrifoliatum (Franch.) Kitam.
1722	0.955882	0.994898	0.975	196	Botrychium ternatum (Thunb.) Sw.
1723	0.916667	1	0.956522	11	Ambrosia artemisiifolia L.
1724	0.971154	0.980583	0.975845	103	Fagus crenata Blume
1725	0.971014	0.957143	0.964029	70	Paederia foetida L.
1726	0.966667	0.935484	0.95082	31	Cyathea spinulosa Wall. ex Hook.
1727	1	0.967742	0.983607	31	Bolbitis subcordata (Copel.) Ching
1728	0.824561	0.959184	0.886792	49	Potentilla hebiichigo Yonek. et H.Ohashi
1729	0.997959	0.982915	0.99038	995	Athyrium yokoscense (Franch. et Sav.) Christ
1730	1	0.913043	0.954545	23	Plantago lanceolata L.
1731	0.966102	1	0.982759	57	Alisma canaliculatum A.Braun et C.D.Bouch_
1732	0.988701	1	0.994318	350	Deparia lancea (Thunb.) Fraser-Jenk.
1733	0.882353	0.9375	0.909091	16	Tilia kiusiana Makino et Shiras.
1734	0.882353	0.9375	0.909091	16	Erigeron strigosus Muhl. ex Willd.
1735	0.996333	0.979907	0.988052	1941	Dryopteris erythrosora (D.C.Eaton) Kuntze
1736	0.883721	1	0.938272	38	Enkianthus cernuus (Siebold et Zucc.) Makino f. rubens (Maxim.) Ohwi
1737	1	0.923077	0.96	13	Rubus vernus Focke
1738	0.952381	0.869565	0.909091	23	Pyrola incarnata (DC.) Fisch. ex Freyn
1739	0.642857	0.692308	0.666667	13	Abelia spathulata Siebold et Zucc. var. sanguinea Makino
1740	0.882353	0.967742	0.923077	31	Disporum sessile D.Don ex Schult. et Schult.f. var. sessile
1741	1	0.918367	0.957447	49	Hymenasplenium hondoense (N.Murak. et S.-I.Hatan.) Nakaike
1742	0.961538	0.961538	0.961538	26	Rubus sieboldii Blume
1743	0.941176	1	0.969697	16	Dryopteris shikokiana (Makino) C.Chr.
1744	0.9375	0.9375	0.9375	16	Magnolia obovata Thunb.
1745	0.828571	0.935484	0.878788	31	Brylkinia caudata (Munro ex A.Gray) F.Schmidt
1746	0.956522	0.916667	0.93617	24	Anisocampium x saitoanum (Sugim.) M.Kato
1747	0.740741	0.645161	0.689655	31	Chrysosplenium fauriei Franch.
1748	0.9375	0.9375	0.9375	16	Atriplex prostrata Boucher ex DC.
1749	0.961538	0.961538	0.961538	26	Microsorum insigne (Blume) Copel.
1750	0.954545	0.954545	0.954545	22	Pteris ensiformis Burm.f.
1751	0.846154	0.846154	0.846154	13	Myriophyllum spicatum L.
1752	0.888889	1	0.941176	16	Utricularia caerulea L.
1753	0.90625	1	0.95082	29	Eriocaulon sieboldianum Siebold et Zucc. ex Steud.
1754	0.992284	0.992284	0.992284	648	Thelypteris acuminata (Houtt.) C.V.Morton
1755	1	0.722222	0.83871	18	Carex maximowiczii Miq. var. levisaccus Ohwi
1756	0.90625	0.935484	0.920635	31	Amaranthus hybridus L.
1757	0.978261	0.978261	0.978261	46	Polystichum braunii (Spenn.) F_e
1758	0.917808	1	0.957143	67	Athyrium iseanum Rosenst. var. iseanum
1759	0.932292	0.994444	0.962366	180	Arachniodes exilis (Hance) Ching
1760	0.846154	0.916667	0.88	12	Quercus x nipponica Koidz.
1761	0.923077	0.96	0.941176	25	Carpesium divaricatum Siebold et Zucc. var. abrotanoides (Matsum. et Koidz.) H.Koyama
1762	0.951807	0.940476	0.946108	168	Hymenophyllum polyanthos (Sw.) Sw.
1763	0.904762	0.863636	0.883721	22	Euphrasia insignis Wettst. subsp. insignis var. japonica (Wettst.) Ohwi
1764	0.985507	0.981241	0.983369	693	Deparia conilii (Franch. et Sav.) M.Kato
1765	0.821429	0.793103	0.807018	29	Arisaema angustatum Franch. et Sav.
1766	1	0.963934	0.981636	305	Arachniodes borealis Seriz.
1767	1	0.928571	0.962963	42	Persicaria praetermissa (Hook.f.) H.Hara
1768	0.927273	1	0.962264	51	Platanthera tipuloides (L.f.) Lindl.
1769	0.789474	0.833333	0.810811	18	Anaphalis margaritacea (L.) Benth. et Hook.f. var. angustifolia (Franch. et Sav.) Hayata
1770	0.956522	0.88	0.916667	25	Galium trifidum L. subsp. columbianum (Rydb.) Hult_n
1771	0.928571	0.866667	0.896552	15	Atriplex patens (Litv.) Iljin
1772	0.928571	1	0.962963	13	Ammannia coccinea Rottb.
1773	0.935484	1	0.966667	29	Deparia conilii (Franch. et Sav.) M.Kato x D. pseudoconilii (Seriz.) Seriz.
1774	0.864865	0.8	0.831169	40	Potamogeton octandrus Poir. var. octandrus
1775	0.956522	1	0.977778	22	Polystichum tachiroanum (Luerss.) Tagawa
1776	0.864865	0.969697	0.914286	33	Crepidiastrum lanceolatum (Houtt.) Nakai
1777	0.666667	0.454545	0.540541	22	Lolium perenne L.
1778	0.85	0.906667	0.877419	75	Schoenoplectiella hotarui (Ohwi) J.Jung et H.K.Choi
1779	0.918919	1	0.957746	34	Lithospermum zollingeri A.DC.
1780	0.844444	0.926829	0.883721	41	Campanula punctata Lam. var. punctata
1781	1	0.944444	0.971429	18	Calamagrostis pseudophragmites (Haller f.) Koeler
1782	0.7	0.7	0.7	10	Najas graminea Delile
1783	0.962617	0.944954	0.953704	109	Elliottia paniculata (Siebold et Zucc.) Hook.f.
1784	1	0.909091	0.952381	11	Lamium amplexicaule L.
1785	1	0.944444	0.971429	18	Apios fortunei Maxim.
1786	0.916667	0.785714	0.846154	28	Amaranthus viridis L.
1787	0.921053	0.897436	0.909091	39	Berchemia longiracemosa Okuyama
1788	0.882353	0.882353	0.882353	17	Ctenitis eatonii (Baker) Ching
1789	0.987903	0.989233	0.988568	743	Odontosoria chinensis (L.) J.Sm.
1790	0.96	0.96	0.96	25	Scheuchzeria palustris L.
1791	0.956522	0.916667	0.93617	24	Osmolindsaea odorata (Roxb.) Lehtonen et Cristenh.
1792	1	0.6	0.75	10	Carex pisiformis Boott
1793	1	0.97619	0.987952	42	Clematis apiifolia DC. var. apiifolia
1794	0.692308	0.865385	0.769231	52	Chrysosplenium kiotoense Ohwi
1795	0.885246	0.885246	0.885246	61	Persicaria pubescens (Blume) H.Hara
1796	0.909091	1	0.952381	20	Maianthemum dilatatum (Alph.Wood) A.Nelson et J.F.Macbr.
1797	0.818182	0.75	0.782609	24	Viola violacea Makino var. makinoi (H.Boissieu) Hiyama ex F.Maek.
1798	1	0.952381	0.97561	21	Zizania latifolia (Griseb.) Turcz. ex Stapf
1799	0.891892	0.825	0.857143	40	Euonymus japonicus Thunb.
1800	0.935484	0.90625	0.920635	64	Carex gibba Wahlenb.
1801	0.954545	0.984375	0.969231	64	Actinidia polygama (Siebold et Zucc.) Planch. ex Maxim.
1802	0.857143	1	0.923077	12	Phyllostachys reticulata (Rupr.) K.Koch
1803	1	0.454545	0.625	11	Scirpus mitsukurianus Makino
1804	1	0.982456	0.99115	57	Boenninghausenia albiflora (Hook.) Rchb. ex Meisn. var. japonica (Nakai ex Makino et Nemoto) Suzuki
1805	1	0.916667	0.956522	12	Taxillus kaempferi (DC.) Danser var. kaempferi
1806	0.756757	1	0.861538	28	Pteris nipponica W.C.Shieh
1807	0.926829	1	0.962025	38	Eleocharis acicularis (L.) Roem. et Schult. var. longiseta Svenson
1808	1	1	1	19	Nuttallanthus canadensis (L.) D.A.Sutton
1809	1	0.888889	0.941176	36	Carex biwensis Franch.
1810	0.8	0.727273	0.761905	11	Ceratophyllum demersum L.
1811	0.961538	0.961538	0.961538	26	Lithocarpus edulis (Makino) Nakai
1812	0.894737	0.829268	0.860759	41	Melampyrum roseum Maxim. var. japonicum Franch. et Sav.
1813	0.916667	0.891892	0.90411	37	Persicaria senticosa (Meisn.) H.Gross
1814	0.742424	0.731343	0.736842	67	Arisaema japonicum Blume
1815	0.909091	0.909091	0.909091	11	Cyrtomium devexiscapulae (Koidz.) Ching x C. fortunei J.Sm. var. clivicola (Makino) Tagawa
1816	1	0.941176	0.969697	17	Ipomoea lacunosa L.
1817	1	0.939394	0.96875	33	Lepidium virginicum L.
1818	0.9984	0.9984	0.9984	625	Lemmaphyllum microphyllum C.Presl
1819	0.926471	0.9	0.913043	70	Euonymus sieboldianus Blume var. sieboldianus
1820	0.881188	0.927083	0.903553	96	Fraxinus sieboldiana Blume
1821	0.982759	0.934426	0.957983	61	Deutzia scabra Thunb. var. scabra
1822	1	0.944444	0.971429	18	Patrinia gibbosa Maxim.
1823	0.970297	0.915888	0.942308	107	Cardamine tanakae Franch. et Sav. ex Maxim.
1824	0.717949	0.823529	0.767123	34	Viola keiskei Miq.
1825	1	0.916667	0.956522	12	Hylodesmum podocarpum (DC.) H.Ohashi & R.R.Mill subsp. podocarpum
1826	0.923077	0.947368	0.935065	38	Pyrola nephrophylla (Andres) Andres
1827	0.941176	0.914286	0.927536	35	Solanum maximowiczii Koidz.
1828	0.938272	0.926829	0.932515	82	Lespedeza cyrtobotrya Miq.
1829	0.903955	0.987654	0.943953	162	Dryopteris fuscipes C.Chr.
1830	0.857143	0.9375	0.895522	32	Sedum makinoi Maxim.
1831	0.875	0.777778	0.823529	27	Salix chaenomeloides Kimura
1832	0.866667	1	0.928571	13	Ipomoea coccinea L.
1833	0.886792	0.886792	0.886792	53	Hamamelis japonica Siebold et Zucc.
1834	1	0.894737	0.944444	19	Silene gallica L. var. quinquevulnera (L.) W.D.J.Koch
1835	0.984962	0.992424	0.988679	132	Lycopodium dendroideum Michx.
1836	0.954545	0.933333	0.94382	45	Ardisia crenata Sims
1837	0.952381	1	0.97561	20	Comanthosphace stellipila (Miq.) S.Moore
1838	0.85	0.944444	0.894737	18	Rhynchospora alba (L.) Vahl
1839	0.923077	0.923077	0.923077	13	Sparganium stoloniferum (Graebn.) Buch.-Ham. ex Juz.
1840	0.963158	0.994565	0.97861	184	Dryopteris chinensis (Baker) Koidz.
1841	0.8	0.769231	0.784314	26	Pilea hamaoi Makino
1842	0.969697	0.888889	0.927536	36	Ottelia alismoides (L.) Pers.
1843	0.921053	0.921053	0.921053	38	Hypericum crassifolium (Blume) Nakai
1844	0.966667	0.878788	0.920635	33	Cyperus serotinus Rottb.
1845	0.979167	0.886792	0.930693	53	Cornus controversa Hemsl. var. controversa
1846	0.973333	0.973333	0.973333	150	Lycopodiella cernua (L.) Pic.Serm.
1847	1	0.973214	0.986425	112	Trigonotis brevipes (Maxim.) Maxim.
1848	0.958904	0.985915	0.972222	71	Circaea mollis Siebold et Zucc.
1849	0.882353	0.833333	0.857143	18	Habenaria sagittifera Rchb.f.
1850	0.9	0.964286	0.931034	28	Equisetum fluviatile L.
1851	0.907692	0.921875	0.914729	64	Quercus crispula Blume var. crispula
1852	1	0.818182	0.9	11	Isoetes japonica A.Braun
1853	0.818182	0.818182	0.818182	22	Callitriche palustris L.
1854	0.939394	0.96875	0.953846	64	Persicaria filiformis (Thunb.) Nakai
1855	0.785714	0.916667	0.846154	24	Rotala mexicana Cham. et Schltdl.
1856	0.906977	0.95122	0.928571	41	Betula grossa Siebold et Zucc.
1857	0.95	0.95	0.95	20	Nepeta subsessilis Maxim.
1858	0.85	1	0.918919	17	Ohwia caudata (Thunb.) H.Ohashi
1859	0.96	0.979592	0.969697	49	Lythrum anceps (Koehne) Makino
1860	0.868132	0.88764	0.877778	89	Poa acroleuca Steud.
1861	0.888889	0.842105	0.864865	19	Lobelia chinensis Lour.
1862	0.9975	0.995012	0.996255	1604	Thelypteris pozoi (Lag.) C.V.Morton subsp. mollissima (Fisch. ex Kunze) C.V.Morton
1863	0.989362	0.978947	0.984127	95	Persicaria thunbergii (Siebold et Zucc.) H.Gross var. thunbergii
1864	0.6875	0.916667	0.785714	12	Elatine triandra Schkuhr
1865	0.95082	0.966667	0.958678	60	Erythranthe inflata (Miq.) G.L.Nesom
1866	1	0.705882	0.827586	17	Cardamine hirsuta L.
1867	0.631579	0.8	0.705882	15	Carex stenostachys Franch. et Sav. var. cuneata (Ohwi) Ohwi et T.Koyama
1868	1	0.833333	0.909091	12	Angelica sachalinensis Maxim. var. glabra (Koidz.) T.Yamaz.
1869	0.962963	0.896552	0.928571	29	Polygonum aviculare L. subsp. aviculare
1870	1	0.769231	0.869565	13	Menyanthes trifoliata L.
1871	0.997996	0.996	0.996997	500	Selliguea hastata (Thunb.) Fraser-Jenk.
1872	1	0.875	0.933333	24	Acer cissifolium (Siebold et Zucc.) K.Koch
1873	0.933333	1	0.965517	14	Cryptotaenia canadensis (L.) DC. subsp. japonica (Hassk.) Hand.-Mazz.
1874	0.75	0.818182	0.782609	11	Akebia trifoliata (Thunb.) Koidz.
1875	0.943396	0.980392	0.961538	51	Staphylea bumalda DC.
1876	0.9375	0.957447	0.947368	47	Potentilla freyniana Bornm.
1877	0.75	0.818182	0.782609	11	Rhododendron dilatatum Miq. var. dilatatum
1878	0.923077	1	0.96	24	Geranium wilfordii Maxim. var. wilfordii
1879	0.846154	0.846154	0.846154	13	Hylotelephium verticillatum (L.) H.Ohba
1880	0.75	0.631579	0.685714	19	Stellaria neglecta Weihe
1881	0.974684	0.978814	0.976744	236	Thelypteris viridifrons Tagawa
1882	1	0.96875	0.984127	32	Acer tschonoskii Maxim.
1883	0.952381	0.952381	0.952381	21	Carex nubigena D.Don subsp. albata (Boott ex Franch. et Sav.) T.Koyama
1884	0.875	0.875	0.875	16	Utricularia bifida L.
1885	0.928571	0.866667	0.896552	15	Symplocos glauca (Thunb.) Koidz.
1886	0.910448	0.953125	0.931298	64	Cerastium fontanum Baumg. subsp. vulgare (Hartm.) Greuter et Burdet var. angustifolium (Franch.) H.Hara
1887	0.888889	0.842105	0.864865	19	Asarum asperum F.Maek.
1888	1	0.866667	0.928571	15	Athyrium imbricatum Christ
1889	0.826087	0.863636	0.844444	66	Rosa paniculigera (Koidz.) Makino ex Momiy.
1890	0.977273	1	0.988506	43	Lotus corniculatus L. subsp. japonicus (Regel) H.Ohashi
1891	0.571429	0.695652	0.627451	23	Sasa nipponica (Makino) Makino et Shibata
1892	0.9	0.75	0.818182	12	Rhododendron x tectum Koidz.
1893	0.8	0.615385	0.695652	13	Cyrtomium yamamotoi Tagawa
1894	1	0.965517	0.982456	29	Polystichum balansae Christ
1895	1	0.727273	0.842105	11	Fraxinus apertisquamifera H.Hara
1896	0.692308	0.818182	0.75	11	Solidago virgaurea L. subsp. leiocarpa (Benth.) Hult_n
1897	0.96	0.888889	0.923077	27	Spodiopogon depauperatus Hack.
1898	0.99842	0.989045	0.993711	639	Dryopteris sabae (Franch. et Sav.) C.Chr.
1899	0.941176	0.941176	0.941176	17	Rhynchospora yasudana Makino
1900	0.885714	0.885714	0.885714	35	Ligustrum tschonoskii Decne.
1901	1	0.8	0.888889	25	Laportea cuspidata (Wedd.) Friis
1902	0.926829	0.974359	0.95	39	Goodyera schlechtendaliana Rchb.f.
1903	1	0.866667	0.928571	15	Ilex nipponica Makino
1904	0.818182	1	0.9	18	Cheilanthes kuhnii Milde var. brandtii (Franch. et Sav.) Tagawa
1905	1	1	1	21	Artemisia pedunculosa Miq.
1906	0.963636	0.963636	0.963636	55	Oxalis nipponica S.Aoki et J.Murata subsp. nipponica
1907	0.85	0.85	0.85	20	Thalictrum tuberiferum Maxim.
1908	0.733333	1	0.846154	11	Alnus fauriei H.L_v. et Vaniot
1909	0.932584	0.965116	0.948571	172	Carex multifolia Ohwi var. multifolia
1910	0.94382	0.976744	0.96	86	Viburnum wrightii Miq. var. wrightii
1911	0.981308	0.963303	0.972222	109	Corydalis pallida (Thunb.) Pers. var. tenuis Yatabe
1912	0.966667	0.74359	0.84058	39	Diplazium sibiricum (Turcz. ex Kunze) Sa.Kurata var. glabrum (Tagawa) Sa.Kurata x D. squamigerum (Mett.) Matsum.
1913	0.909091	0.769231	0.833333	13	Rhododendron kiusianum Makino
1914	0.979798	0.989796	0.984772	98	Dryopteris polylepis (Franch. et Sav.) C.Chr.
1915	0.958333	0.958333	0.958333	24	Veronica schmidtiana Regel subsp. senanensis (Maxim.) Kitam. et Murata
1916	1	1	1	36	Hieracium japonicum Franch. et Sav.
1917	0.8	0.727273	0.761905	11	Cerasus maximowiczii (Rupr.) Kom.
1918	0.916667	0.88	0.897959	50	Skimmia japonica Thunb. var. japonica
1919	0.910931	0.907258	0.909091	248	Deparia pycnosora (Christ) M.Kato
1920	1	1	1	31	Struthiopteris castanea (Makino) Nakai
1921	0.986667	0.986667	0.986667	75	Diplazium sibiricum (Turcz. ex Kunze) Sa.Kurata var. glabrum (Tagawa) Sa.Kurata
1922	0.951807	0.963415	0.957576	82	Carex olivacea Boott subsp. confertiflora (Boott) T.Koyama
1923	1	0.769231	0.869565	13	Carex dissitiflora Franch.
1924	0.888889	1	0.941176	24	Conioselinum chinense (L.) Britton, Sterns et Poggenb. var. filicinum (H.Wolff)
1925	0.921875	0.983333	0.951613	60	Persicaria debilis (Meisn.) H.Gross ex W.T.Lee
1926	1	0.875	0.933333	16	Circaea alpina L. subsp. alpina
1927	0.944444	1	0.971429	17	Salvia lutescens (Koidz.) Koidz. var. crenata (Makino) Murata
1928	0.916667	0.916667	0.916667	12	Clinopodium micranthum (Regel) H.Hara_x000D_ var. sachalinense (F.Schmidt) T.Yamaz. et Murata
1929	0.923077	0.923077	0.923077	13	Quercus crispula Blume var. horikawae H.Ohba
1930	0.840909	1	0.91358	37	Polygonatum lasianthum Maxim.
1931	0.8	0.923077	0.857143	13	Rubus subcrataegifolius (H.L_v. et Vaniot) H.L_v.
1932	0.9375	0.882353	0.909091	17	Schizopepon bryoniifolius Maxim.
1933	0.9	0.9	0.9	10	Agrostis borealis Hartm. var. flaccida (Hack.) T.Koyama
1934	1	0.903226	0.949153	31	Luzula jimboi Miyabe et Kud_ subsp. atrotepala Z.Kaplan
1935	0.934783	0.955556	0.945055	45	Muhlenbergia curviaristata (Ohwi) Ohwi var. nipponica Ohwi
1936	0.607143	1	0.755556	17	Lepisorus ussuriensis (Regel et Maack) Ching var. distans (Makino) Tagawa
1937	0.968421	0.978723	0.973545	94	Diplazium mettenianum (Miq.) C.Chr.
1938	0.777778	0.907407	0.837607	54	Stellaria sessiliflora Y.Yabe
1939	0.962963	1	0.981132	52	Meliosma tenuis Maxim.
1940	0.9375	0.517241	0.666667	29	Rubus hakonensis Franch. et Sav.
1941	1	0.965517	0.982456	29	Athyrium rupestre Kodama
1942	0.983696	0.989071	0.986376	183	Dryopteris monticola (Makino) C.Chr.
1943	1	0.975	0.987342	40	Elliottia bracteata (Maxim.) Hook.f.
1944	0.96	0.857143	0.90566	28	Melampyrum laxum Miq. var. nikkoense Beauverd
1945	1	0.866667	0.928571	15	Sedum japonicum Siebold ex Miq. subsp. japonicum var. senanense (Makino) Makino
1946	0.958333	0.991379	0.974576	116	Athyrium melanolepis (Franch. et Sav.) Christ
1947	0.947368	0.947368	0.947368	38	Carpesium triste Maxim.
1948	1	0.8125	0.896552	16	Aster savatieri Makino
1949	0.962963	1	0.981132	26	Gentiana nipponica Maxim.
1950	0.995595	0.991228	0.993407	228	Thelypteris phegopteris (L.) Sloss. ex Rydb.
1951	0.959184	0.94	0.949495	50	Laportea bulbifera (Siebold et Zucc.) Wedd.
1952	1	0.941176	0.969697	17	Bulbophyllum inconspicuum Maxim.
1953	1	0.903226	0.949153	31	Deparia kiusiana (Koidz.) M.Kato
1954	0.85	0.894737	0.871795	19	Aphananthe aspera (Thunb.) Planch.
1955	0.902439	0.948718	0.925	39	Deparia x musashiensis (H.Ohba) Seriz.
1956	0.948718	0.973684	0.961039	38	Veronica peregrina L.
1957	1	0.95	0.974359	20	Glyceria acutiflora Torr. subsp. japonica (Steud.) T.Koyama et Kawano
1958	0.888889	0.864865	0.876712	37	Deyeuxia matsumurae (Maxim.) Ohwi
1959	1	0.923077	0.96	13	Wikstroemia pseudoretusa Koidz.
1960	0.791667	1	0.883721	19	Ligustrum micranthum Zucc.
1961	0.9	0.9	0.9	10	Planchonella boninensis (Nakai) Masam. et Yanagih.
1962	0.833333	0.909091	0.869565	11	Gynochthodes boninensis (Ohwi) E.Oguri et T.Sugaw.
1963	0.923077	0.857143	0.888889	14	Stauntonia hexaphylla (Thunb.) Decne.
1964	0.986842	0.974026	0.980392	77	Corydalis incisa (Thunb.) Pers.
1965	1	0.968421	0.983957	95	Callicarpa japonica Thunb.
1966	0.965517	0.965517	0.965517	29	Trifolium pratense L.
1967	0.8	0.727273	0.761905	11	Paraprenanthes sororia (Miq.) C.Shih
1968	0.8	0.857143	0.827586	14	Cyanthillium cinereum (L.) H.Rob.
1969	0.931034	0.964286	0.947368	28	Rhododendron albrechtii Maxim.
1970	0.952381	0.754717	0.842105	53	Arisaema yamatense (Nakai) Nakai subsp. yamatense
1971	0.66129	0.87234	0.752294	47	Carex leucochlora Bunge var. candolleana (H.L_v. et Vaniot) Katsuy.
1972	0.952381	0.952381	0.952381	21	Fimbristylis velata R.Br.
1973	0.979592	0.96	0.969697	50	Themeda japonica (Andersson) Tanaka
1974	0.976744	1	0.988235	42	Berberis thunbergii DC.
1975	0.923077	0.923077	0.923077	13	Acer maximowiczianum Miq.
1976	0.5	0.9	0.642857	10	Pleioblastus simonii (Carri_re) Nakai
1977	0.952381	0.97561	0.963855	41	Lespedeza cuneata (Dum.Cours.) G.Don var. cuneata
1978	1	1	1	11	Leonurus japonicus Houtt.
1979	0.827586	0.923077	0.872727	52	Digitaria ciliaris (Retz.) Koeler
1980	0.939394	0.96875	0.953846	32	Oenothera biennis L.
1981	0.952381	0.97561	0.963855	41	Cyrtomium caryotideum (Wall. ex Hook. et Grev.) C.Presl
1982	0.939394	0.738095	0.826667	42	Boehmeria platanifolia (Maxim.) Franch. et Sav. ex C.H.Wright
1983	0.965517	1	0.982456	28	Andropogon virginicus L.
1984	0.857143	0.857143	0.857143	14	Cyperus eragrostis Lam.
1985	0.955556	0.955556	0.955556	45	Drosera rotundifolia L.
1986	1	1	1	40	Carex tristachya Thunb.
1987	0.85	1	0.918919	17	Pteris vittata L.
1988	0.944444	0.85	0.894737	20	Ardisia sieboldii Miq.
1989	1	0.892857	0.943396	28	Microtropis japonica (Franch. et Sav.) Hallier f.
1990	0.896552	1	0.945455	26	Rhododendron macrosepalum Maxim.
1991	0.866667	0.896552	0.881356	29	Ilex integra Thunb.
1992	1	0.785714	0.88	14	Ternstroemia gymnanthera (Wight et Arn.) Bedd.
1993	0.8	0.923077	0.857143	13	Abies firma Siebold et Zucc.
1994	0.963636	0.963636	0.963636	55	Rubus palmatus Thunb. var. coptophyllus (A.Gray) Kuntze ex Koidz.
1995	1	1	1	23	Trichosanthes multiloba Miq.
1996	1	0.961538	0.980392	26	Trautvetteria japonica Siebold et Zucc.
1997	0.977528	0.966667	0.972067	90	Japonicalia delphiniifolia (Siebold et Zucc.) C.Ren et Q.E.Yang
1998	0.916667	0.916667	0.916667	12	Prunus persica (L.) Batsch
[truncated: 175 more rows]
