# Supplementary material for: Development of a system for the automated identification of herbarium specimens with high accuracy
Source: Sci Rep. 2022 May 16;12:8066. doi: 10.1038/s41598-022-11450-y (PMC9110755; doi:10.1038/s41598-022-11450-y)
Supplement: Supplementary file 4 — Supplementary Information 4. [file 41598_2022_11450_MOESM4_ESM.zip › Supplimentary data_4/Top5.xlsx]

## Sheet: Sheet1
file	Scientific name	Top1	prob	Top2	prob	Top3	prob	Top4	prob	Top5	prob
FKSE60353.jpg	Phacelurus latifolius (Steud.) Ohwi	Sasaella ramosa (Makino) Makino	0.489629	Deyeuxia epigeios (L.) Mabb.	0.15703	Phacelurus latifolius (Steud.) Ohwi	0.151572	Arundinella hirta (Thunb.) Tanaka	0.121946	Pleioblastus nagashima (Mitford) Nakai	0.0310814
KAG155257.jpg	Phacelurus latifolius (Steud.) Ohwi	Phacelurus latifolius (Steud.) Ohwi	0.999998	Arundinella hirta (Thunb.) Tanaka	1.74079e-06	Miscanthus tinctorius (Steud.) Hack.	1.45382e-07	Ischaemum anthephoroides (Steud.) Miq.	1.4287e-07	Pseudosasa japonica (Siebold et Zucc. ex Steud.) Makino ex Nakai	1.21408e-07
C2039822.jpg	Phacelurus latifolius (Steud.) Ohwi	Phacelurus latifolius (Steud.) Ohwi	1	Miscanthus sacchariflorus (Maxim.) Benth. et Hook.f. ex Franch.	1.02777e-07	Zizania latifolia (Griseb.) Turcz. ex Stapf	1.34991e-08	Spodiopogon sibiricus Trin.	1.29904e-09	Calamagrostis arundinacea (L.) Roth subsp. brachytricha (Steud.) Tzvelev	1.05464e-09
C2039806.jpg	Phacelurus latifolius (Steud.) Ohwi	Phacelurus latifolius (Steud.) Ohwi	0.95645	Miscanthus sinensis Andersson	0.022977	Miscanthus tinctorius (Steud.) Hack.	0.0193288	Arundinella hirta (Thunb.) Tanaka	0.00103283	Phragmites australis (Cav.) Trin. ex Steud.	0.000118526
FKSE53186.jpg	Phacelurus latifolius (Steud.) Ohwi	Pleioblastus argenteostriatus (Regel) Nakai 'Okina'	0.504026	Phacelurus latifolius (Steud.) Ohwi	0.424574	Arundinella hirta (Thunb.) Tanaka	0.0453231	Pleioblastus simonii (Carri_re) Nakai	0.0187702	Miscanthus tinctorius (Steud.) Hack.	0.00540386
C2039814.jpg	Phacelurus latifolius (Steud.) Ohwi	Phacelurus latifolius (Steud.) Ohwi	0.99068	Miscanthus sinensis Andersson	0.00559406	Phragmites japonicus Steud.	0.00229301	Phragmites karka (Retz.) Trin. ex Steud.	0.000864392	Arundinella hirta (Thunb.) Tanaka	0.000510983
C2039808.jpg	Phacelurus latifolius (Steud.) Ohwi	Phacelurus latifolius (Steud.) Ohwi	0.989836	Phragmites australis (Cav.) Trin. ex Steud.	0.00872423	Carex alopecuroides D.Don var. chlorostachya C.B.Clarke	0.000643078	Arundinella hirta (Thunb.) Tanaka	0.000593486	Sorghum halepense (L.) Pers.	5.68029e-05
C2039815.jpg	Phacelurus latifolius (Steud.) Ohwi	Phacelurus latifolius (Steud.) Ohwi	0.999195	Arundinella hirta (Thunb.) Tanaka	0.000440169	Phragmites australis (Cav.) Trin. ex Steud.	0.000277034	Pseudosasa japonica (Siebold et Zucc. ex Steud.) Makino ex Nakai	7.45533e-05	Lophatherum sinense Rendle	7.59229e-06
C2039823.jpg	Phacelurus latifolius (Steud.) Ohwi	Phacelurus latifolius (Steud.) Ohwi	0.896219	Phragmites australis (Cav.) Trin. ex Steud.	0.0975088	Pseudosasa japonica (Siebold et Zucc. ex Steud.) Makino ex Nakai	0.0062374	Miscanthus sacchariflorus (Maxim.) Benth. et Hook.f. ex Franch.	3.37513e-05	Phragmites japonicus Steud.	9.39028e-07
FKSE12186.jpg	Phacelurus latifolius (Steud.) Ohwi	Phacelurus latifolius (Steud.) Ohwi	0.499378	Miscanthus sinensis Andersson	0.366951	Miscanthus tinctorius (Steud.) Hack.	0.120999	Arundinella hirta (Thunb.) Tanaka	0.0028172	Carex kiotensis Franch. et Sav.	0.00182779
C2039794.jpg	Phacelurus latifolius (Steud.) Ohwi	Phacelurus latifolius (Steud.) Ohwi	0.999972	Arundinella hirta (Thunb.) Tanaka	2.77923e-05	Pseudosasa japonica (Siebold et Zucc. ex Steud.) Makino ex Nakai	5.72351e-10	Miscanthus sinensis Andersson	1.29318e-10	Phragmites australis (Cav.) Trin. ex Steud.	4.79131e-11
C2039819.jpg	Phacelurus latifolius (Steud.) Ohwi	Phacelurus latifolius (Steud.) Ohwi	1	Arundinella hirta (Thunb.) Tanaka	3.03913e-08	Phalaris arundinacea L.	1.2883e-08	Spodiopogon sibiricus Trin.	7.51191e-10	Ischaemum anthephoroides (Steud.) Miq.	3.57617e-10
C2039838.jpg	Phacelurus latifolius (Steud.) Ohwi	Phacelurus latifolius (Steud.) Ohwi	0.992974	Phragmites japonicus Steud.	0.00375838	Phragmites australis (Cav.) Trin. ex Steud.	0.00305627	Pseudosasa japonica (Siebold et Zucc. ex Steud.) Makino ex Nakai	0.000188158	Sorghum halepense (L.) Pers.	1.26867e-05
KAG083837.jpg	Phacelurus latifolius (Steud.) Ohwi	Phalaris arundinacea L.	0.811353	Miscanthus sinensis Andersson var. condensatus (Hack.) Makino	0.15613	Arundinella hirta (Thunb.) Tanaka	0.0203796	Spodiopogon cotulifer (Thunb.) Hack.	0.00550986	Pleioblastus linearis (Hack.) Nakai	0.00242359
00000268.jpg	Phacelurus latifolius (Steud.) Ohwi	Phacelurus latifolius (Steud.) Ohwi	0.908884	Phalaris arundinacea L.	0.0806393	Arundinella hirta (Thunb.) Tanaka	0.0103615	Bromus catharticus Vahl	7.64196e-05	Deyeuxia epigeios (L.) Mabb.	2.84549e-05
C2039780.jpg	Phacelurus latifolius (Steud.) Ohwi	Phacelurus latifolius (Steud.) Ohwi	0.999975	Arundinella hirta (Thunb.) Tanaka	2.3391e-05	Dryopteris cycadina (Franch. et Sav.) C.Chr.	6.36794e-07	Miscanthus sacchariflorus (Maxim.) Benth. et Hook.f. ex Franch.	4.52573e-07	Miscanthus tinctorius (Steud.) Hack.	7.94e-08
FKSE93583.jpg	Phacelurus latifolius (Steud.) Ohwi	Phacelurus latifolius (Steud.) Ohwi	0.999999	Arundinella hirta (Thunb.) Tanaka	4.23466e-07	Pseudosasa japonica (Siebold et Zucc. ex Steud.) Makino ex Nakai	8.28697e-08	Phragmites karka (Retz.) Trin. ex Steud.	1.48321e-08	Moliniopsis japonica (Hack.) Hayata	6.28739e-09
C2039784.jpg	Phacelurus latifolius (Steud.) Ohwi	Phacelurus latifolius (Steud.) Ohwi	0.957957	Pseudosasa japonica (Siebold et Zucc. ex Steud.) Makino ex Nakai	0.0415927	Arundinella hirta (Thunb.) Tanaka	0.00019798	Coix lacryma-jobi L. var. lacryma-jobi	0.000195342	Phragmites australis (Cav.) Trin. ex Steud.	5.33011e-05
C2039777.jpg	Phacelurus latifolius (Steud.) Ohwi	Phacelurus latifolius (Steud.) Ohwi	0.826342	Coix lacryma-jobi L. var. lacryma-jobi	0.118184	Zizania latifolia (Griseb.) Turcz. ex Stapf	0.0523497	Pseudosasa japonica (Siebold et Zucc. ex Steud.) Makino ex Nakai	0.00137871	Pleioblastus linearis (Hack.) Nakai	0.0010972
1168408.JPG	Phacelurus latifolius (Steud.) Ohwi	Phacelurus latifolius (Steud.) Ohwi	0.999783	Zizania latifolia (Griseb.) Turcz. ex Stapf	0.0001294	Sorghum halepense (L.) Pers.	7.70072e-05	Miscanthus sinensis Andersson	5.98793e-06	Lactuca indica L. var. laciniata (Houtt.) H.Hara	4.39836e-06
C2039831.jpg	Phacelurus latifolius (Steud.) Ohwi	Phacelurus latifolius (Steud.) Ohwi	0.740985	Phalaris arundinacea L.	0.253091	Arundinella hirta (Thunb.) Tanaka	0.00575517	Elymus tsukushiensis Honda var. transiens (Hack.) Osada	0.000151253	Setaria faberi R.A.W.Herrm.	3.50431e-06
711520.jpg	Phacelurus latifolius (Steud.) Ohwi	Phacelurus latifolius (Steud.) Ohwi	1	Miscanthus sacchariflorus (Maxim.) Benth. et Hook.f. ex Franch.	9.30861e-12	Typha domingensis Pers.	3.22611e-12	Phalaris arundinacea L.	1.5669e-12	Sorghum halepense (L.) Pers.	5.15819e-13
C2039768.jpg	Phacelurus latifolius (Steud.) Ohwi	Phacelurus latifolius (Steud.) Ohwi	0.999893	Miscanthus tinctorius (Steud.) Hack.	9.11463e-05	Setaria chondrachne (Steud.) Honda	9.50114e-06	Spodiopogon sibiricus Trin.	3.48642e-06	Phalaris arundinacea L.	1.65419e-06
FKSE21644.jpg	Phacelurus latifolius (Steud.) Ohwi	Phacelurus latifolius (Steud.) Ohwi	0.987528	Phragmites australis (Cav.) Trin. ex Steud.	0.0063914	Pseudosasa japonica (Siebold et Zucc. ex Steud.) Makino ex Nakai	0.00360978	Phalaris arundinacea L.	0.00119521	Zizania latifolia (Griseb.) Turcz. ex Stapf	0.000249301
KAG084055.jpg	Phacelurus latifolius (Steud.) Ohwi	Phacelurus latifolius (Steud.) Ohwi	0.999996	Phragmites australis (Cav.) Trin. ex Steud.	3.78988e-06	Phragmites karka (Retz.) Trin. ex Steud.	3.17546e-07	Arundinella hirta (Thunb.) Tanaka	2.60129e-07	Pseudosasa japonica (Siebold et Zucc. ex Steud.) Makino ex Nakai	1.61209e-07
C2039841.jpg	Phacelurus latifolius (Steud.) Ohwi	Phacelurus latifolius (Steud.) Ohwi	0.9996	Pleioblastus linearis (Hack.) Nakai	0.000267883	Arundinella hirta (Thunb.) Tanaka	8.26742e-05	Phragmites karka (Retz.) Trin. ex Steud.	1.89089e-05	Sasa borealis (Hack.) Makino et Shibata	8.95525e-06
441370.jpg	Polystichum longifrons Sa.Kurata	Polystichum longifrons Sa.Kurata	1	Polystichum polyblepharon (Roem. ex Kunze) C.Presl	8.68928e-12	Microlepia marginata (Panzer) C.Chr.	4.17098e-12	Polystichum pseudomakinoi Tagawa	1.16187e-12	Sonchus asper (L.) Hill	2.92373e-13
784496.jpg	Polystichum longifrons Sa.Kurata	Polystichum longifrons Sa.Kurata	0.999999	Polystichum polyblepharon (Roem. ex Kunze) C.Presl	1.47201e-06	Polystichum pseudomakinoi Tagawa	4.96732e-09	Polystichum fibrillosopaleaceum (Kodama) Tagawa	3.757e-09	Polystichum x anceps Sa.Kurata	1.91449e-09
576494.jpg	Polystichum longifrons Sa.Kurata	Polystichum longifrons Sa.Kurata	1	Polystichum polyblepharon (Roem. ex Kunze) C.Presl	6.24476e-09	Polystichum pseudomakinoi Tagawa	5.15416e-12	Polystichum tagawanum Sa.Kurata	7.13216e-13	Polystichum x anceps Sa.Kurata	4.77027e-13
819585.jpg	Polystichum longifrons Sa.Kurata	Polystichum longifrons Sa.Kurata	0.995992	Polystichum x anceps Sa.Kurata	0.00313691	Polystichum pseudomakinoi Tagawa	0.000702487	Polystichum tagawanum Sa.Kurata	0.000148015	Polystichum polyblepharon (Roem. ex Kunze) C.Presl	8.33954e-06
147020.jpg	Polystichum longifrons Sa.Kurata	Polystichum longifrons Sa.Kurata	1	Polystichum ohmurae Sa.Kurata	6.52293e-13	Polystichum polyblepharon (Roem. ex Kunze) C.Presl	3.7875e-13	Eleusine indica (L.) Gaertn.	1.40495e-13	Polystichum tagawanum Sa.Kurata	3.62297e-14
00038186.jpg	Polystichum longifrons Sa.Kurata	Polystichum longifrons Sa.Kurata	0.999607	Polystichum x anceps Sa.Kurata	0.000374811	Polystichum polyblepharon (Roem. ex Kunze) C.Presl	1.79374e-05	Polystichum pseudomakinoi Tagawa	1.75083e-07	Polystichum x inadae Sa.Kurata	7.5622e-08
00002428.jpg	Polystichum longifrons Sa.Kurata	Polystichum longifrons Sa.Kurata	1	Polystichum fibrillosopaleaceum (Kodama) Tagawa	6.52365e-16	Polystichum polyblepharon (Roem. ex Kunze) C.Presl	2.9445e-16	Polystichum pseudomakinoi Tagawa	1.39052e-16	Polystichum tagawanum Sa.Kurata	7.10863e-19
509745.jpg	Polystichum longifrons Sa.Kurata	Polystichum longifrons Sa.Kurata	0.999048	Polystichum x anceps Sa.Kurata	0.000573341	Polystichum pseudomakinoi Tagawa	0.000378061	Polystichum retrosopaleaceum (Kodama) Tagawa	7.4484e-07	Microlepia strigosa (Thunb.) C.Presl	6.31008e-08
00022131.jpg	Polystichum longifrons Sa.Kurata	Polystichum longifrons Sa.Kurata	1	Polystichum polyblepharon (Roem. ex Kunze) C.Presl	1.20294e-08	Microlepia strigosa (Thunb.) C.Presl	1.18143e-09	Polystichum fibrillosopaleaceum (Kodama) Tagawa	3.51296e-11	Dennstaedtia zeylanica (Sw.) Zink ex Fraser-Jenk. et Kandel	1.19451e-11
422760.jpg	Polystichum longifrons Sa.Kurata	Polystichum longifrons Sa.Kurata	1	Polystichum fibrillosopaleaceum (Kodama) Tagawa	1.36009e-13	Polystichum polyblepharon (Roem. ex Kunze) C.Presl	4.66261e-14	Polystichum tagawanum Sa.Kurata	8.15654e-15	Dennstaedtia hirsuta (Sw.) Mett.	4.27228e-16
00031399.jpg	Polystichum longifrons Sa.Kurata	Polystichum longifrons Sa.Kurata	1	Polystichum pseudomakinoi Tagawa	9.51651e-08	Arachniodes mutica (Franch. et Sav.) Ohwi	1.66664e-10	Polystichum x anceps Sa.Kurata	1.03839e-10	Polystichum polyblepharon (Roem. ex Kunze) C.Presl	5.16795e-11
533836.jpg	Polystichum longifrons Sa.Kurata	Polystichum longifrons Sa.Kurata	1	Polystichum polyblepharon (Roem. ex Kunze) C.Presl	8.79774e-09	Microlepia strigosa (Thunb.) C.Presl	9.34883e-13	Polystichum fibrillosopaleaceum (Kodama) Tagawa	7.38598e-13	Polystichum tagawanum Sa.Kurata	1.25922e-13
784424.jpg	Polystichum longifrons Sa.Kurata	Polystichum longifrons Sa.Kurata	1	Polystichum pseudomakinoi Tagawa	9.91573e-11	Polystichum polyblepharon (Roem. ex Kunze) C.Presl	3.61619e-14	Polystichum fibrillosopaleaceum (Kodama) Tagawa	1.9726e-14	Dennstaedtia zeylanica (Sw.) Zink ex Fraser-Jenk. et Kandel	2.21762e-15
422723.jpg	Polystichum longifrons Sa.Kurata	Polystichum longifrons Sa.Kurata	1	Polystichum pseudomakinoi Tagawa	4.21171e-13	Sonchus asper (L.) Hill	9.4125e-15	Polystichum polyblepharon (Roem. ex Kunze) C.Presl	6.44605e-16	Polystichum ovatopaleaceum (Kodama) Sa.Kurata var. coraiense (Christ ex H.L_v.) Sa.Kurata	4.7794e-16
432008.jpg	Polystichum longifrons Sa.Kurata	Polystichum longifrons Sa.Kurata	0.975041	Polystichum polyblepharon (Roem. ex Kunze) C.Presl	0.0249574	Polystichum pseudomakinoi Tagawa	1.17425e-06	Polystichum fibrillosopaleaceum (Kodama) Tagawa	1.07681e-07	Polystichum x suginoi Sa.Kurata	8.75416e-08
333349.jpg	Polystichum longifrons Sa.Kurata	Polystichum longifrons Sa.Kurata	1	Microlepia marginata (Panzer) C.Chr.	2.77292e-13	Polystichum pseudomakinoi Tagawa	7.07011e-14	Dryopteris tokyoensis (Makino) C.Chr.	8.61065e-15	Polystichum x anceps Sa.Kurata	5.10491e-15
576493.jpg	Polystichum longifrons Sa.Kurata	Polystichum longifrons Sa.Kurata	1	Polystichum fibrillosopaleaceum (Kodama) Tagawa	4.76949e-09	Polystichum pseudomakinoi Tagawa	1.35676e-09	Polystichum polyblepharon (Roem. ex Kunze) C.Presl	8.08444e-10	Polystichum x anceps Sa.Kurata	2.95548e-11
819718.jpg	Polystichum longifrons Sa.Kurata	Polystichum longifrons Sa.Kurata	1	Polystichum polyblepharon (Roem. ex Kunze) C.Presl	6.99336e-09	Veronica anagallis-aquatica L.	1.30096e-09	Polystichum ovatopaleaceum (Kodama) Sa.Kurata var. coraiense (Christ ex H.L_v.) Sa.Kurata	1.45827e-10	Osmundastrum cinnamomeum (L.) C.Presl var. fokiense (Copel.) Tagawa	1.59069e-11
437647.jpg	Polystichum longifrons Sa.Kurata	Polystichum longifrons Sa.Kurata	0.999997	Polystichum pseudomakinoi Tagawa	3.07441e-06	Osmunda japonica Thunb.	1.24612e-07	Polystichum ovatopaleaceum (Kodama) Sa.Kurata var. coraiense (Christ ex H.L_v.) Sa.Kurata	1.47907e-08	Polystichum braunii (Spenn.) F_e	1.06946e-08
784448.jpg	Polystichum longifrons Sa.Kurata	Polystichum longifrons Sa.Kurata	0.999981	Polystichum x anceps Sa.Kurata	1.92557e-05	Polystichum tagawanum Sa.Kurata	2.26557e-09	Polystichum polyblepharon (Roem. ex Kunze) C.Presl	1.72039e-09	Matteuccia struthiopteris (L.) Tod.	1.30496e-09
00025290.jpg	Polystichum longifrons Sa.Kurata	Polystichum longifrons Sa.Kurata	1	Polystichum x anceps Sa.Kurata	1.51633e-10	Polystichum polyblepharon (Roem. ex Kunze) C.Presl	6.96863e-12	Polystichum pseudomakinoi Tagawa	2.56145e-12	Microlepia strigosa (Thunb.) C.Presl	5.20566e-13
432471.jpg	Polystichum longifrons Sa.Kurata	Polystichum longifrons Sa.Kurata	0.999995	Microlepia marginata (Panzer) C.Chr.	4.54624e-06	Polystichum polyblepharon (Roem. ex Kunze) C.Presl	2.48645e-09	Sonchus asper (L.) Hill	1.67373e-09	Pedicularis resupinata L.	9.02697e-10
441372.jpg	Polystichum longifrons Sa.Kurata	Polystichum longifrons Sa.Kurata	0.999997	Polystichum x anceps Sa.Kurata	2.73457e-06	Polystichum polyblepharon (Roem. ex Kunze) C.Presl	1.22026e-10	Polystichum tagawanum Sa.Kurata	3.81061e-11	Microlepia pseudostrigosa Makino	1.8582e-11
00037605.jpg	Polystichum longifrons Sa.Kurata	Polystichum longifrons Sa.Kurata	1	Polystichum polyblepharon (Roem. ex Kunze) C.Presl	3.48036e-09	Sonchus asper (L.) Hill	9.26157e-12	Polystichum pseudomakinoi Tagawa	1.6651e-12	Polystichum x anceps Sa.Kurata	5.07344e-13
00031665.jpg	Polystichum longifrons Sa.Kurata	Polystichum longifrons Sa.Kurata	0.998749	Polystichum x anceps Sa.Kurata	0.00124656	Polystichum tagawanum Sa.Kurata	3.78254e-06	Polystichum polyblepharon (Roem. ex Kunze) C.Presl	6.56033e-07	Polystichum pseudomakinoi Tagawa	4.78166e-08
437701.jpg	Polystichum longifrons Sa.Kurata	Polystichum longifrons Sa.Kurata	1	Polystichum x anceps Sa.Kurata	5.06171e-10	Polystichum tsus-simense (Hook.) J.Sm. var. mayebarae (Tagawa) Sa.Kurata	4.94176e-12	Polystichum pseudomakinoi Tagawa	9.5093e-13	Polystichum tagawanum Sa.Kurata	2.2166e-13
422630.jpg	Polystichum longifrons Sa.Kurata	Polystichum longifrons Sa.Kurata	1	Polystichum tagawanum Sa.Kurata	3.41265e-10	Polystichum igaense Tagawa	6.41926e-11	Polystichum polyblepharon (Roem. ex Kunze) C.Presl	1.67388e-11	Polystichum x anceps Sa.Kurata	4.84399e-13
784430.jpg	Polystichum longifrons Sa.Kurata	Polystichum longifrons Sa.Kurata	1	Polystichum makinoi (Tagawa) Tagawa	6.86972e-08	Matteuccia struthiopteris (L.) Tod.	3.1785e-09	Polystichum pseudomakinoi Tagawa	9.3808e-10	Osmundastrum cinnamomeum (L.) C.Presl var. fokiense (Copel.) Tagawa	8.05087e-10
00031333.jpg	Polystichum longifrons Sa.Kurata	Polystichum longifrons Sa.Kurata	1	Polystichum polyblepharon (Roem. ex Kunze) C.Presl	1.04378e-11	Osmunda japonica Thunb.	1.66544e-12	Microlepia strigosa (Thunb.) C.Presl	8.39351e-14	Onoclea sensibilis L. var. interrupta Maxim.	4.69532e-14
819428.jpg	Polystichum longifrons Sa.Kurata	Polystichum longifrons Sa.Kurata	0.999996	Polystichum x anceps Sa.Kurata	4.16075e-06	Microlepia marginata (Panzer) C.Chr.	1.0845e-09	Polystichum tagawanum Sa.Kurata	4.31006e-10	Osmundastrum cinnamomeum (L.) C.Presl var. fokiense (Copel.) Tagawa	4.13473e-10
577941.jpg	Polystichum longifrons Sa.Kurata	Polystichum longifrons Sa.Kurata	1	Polystichum polyblepharon (Roem. ex Kunze) C.Presl	2.53685e-09	Polystichum tagawanum Sa.Kurata	2.64231e-13	Polystichum x anceps Sa.Kurata	1.537e-14	Polystichum igaense Tagawa	1.30254e-14
513749.jpg	Polystichum longifrons Sa.Kurata	Polystichum longifrons Sa.Kurata	0.999991	Artemisia capillaris Thunb.	8.17067e-06	Polystichum x inadae Sa.Kurata	5.54343e-07	Polystichum polyblepharon (Roem. ex Kunze) C.Presl	1.0879e-07	Ammannia multiflora Roxb.	5.44538e-08
819716.jpg	Polystichum longifrons Sa.Kurata	Polystichum longifrons Sa.Kurata	0.999917	Polystichum polyblepharon (Roem. ex Kunze) C.Presl	8.28948e-05	Microlepia pseudostrigosa Makino	5.55342e-08	Microlepia strigosa (Thunb.) C.Presl	2.41529e-08	Polystichum pseudomakinoi Tagawa	9.83208e-09
533857.jpg	Polystichum longifrons Sa.Kurata	Polystichum longifrons Sa.Kurata	1	Polystichum x anceps Sa.Kurata	2.5528e-14	Polystichum polyblepharon (Roem. ex Kunze) C.Presl	4.08617e-15	Osmunda japonica Thunb.	3.36779e-15	Dryopteris tokyoensis (Makino) C.Chr.	8.69037e-16
784440.jpg	Polystichum longifrons Sa.Kurata	Polystichum longifrons Sa.Kurata	1	Polystichum igaense Tagawa	1.47734e-14	Polystichum ohmurae Sa.Kurata	4.53914e-15	Polystichum polyblepharon (Roem. ex Kunze) C.Presl	4.75685e-16	Polystichum fibrillosopaleaceum (Kodama) Tagawa	3.80202e-16
00031953.jpg	Polystichum longifrons Sa.Kurata	Polystichum longifrons Sa.Kurata	1	Polystichum x anceps Sa.Kurata	5.71503e-10	Polystichum tagawanum Sa.Kurata	1.61118e-10	Dryopteris cycadina (Franch. et Sav.) C.Chr.	8.32044e-11	Matteuccia struthiopteris (L.) Tod.	7.83154e-11
560412.jpg	Polystichum longifrons Sa.Kurata	Polystichum longifrons Sa.Kurata	1	Polystichum ohmurae Sa.Kurata	2.87025e-10	Arachniodes mutica (Franch. et Sav.) Ohwi	1.28576e-10	Polystichum fibrillosopaleaceum (Kodama) Tagawa	8.89964e-11	Dryopteris uniformis (Makino) Makino	7.03402e-11
422638.jpg	Polystichum longifrons Sa.Kurata	Polystichum longifrons Sa.Kurata	1	Polystichum pseudomakinoi Tagawa	1.37115e-09	Polystichum fibrillosopaleaceum (Kodama) Tagawa	9.32749e-10	Sonchus asper (L.) Hill	8.23569e-10	Polystichum polyblepharon (Roem. ex Kunze) C.Presl	2.53346e-10
819464.jpg	Polystichum longifrons Sa.Kurata	Polystichum longifrons Sa.Kurata	1	Polystichum fibrillosopaleaceum (Kodama) Tagawa	2.27438e-14	Arachniodes mutica (Franch. et Sav.) Ohwi	3.69902e-15	Polystichum polyblepharon (Roem. ex Kunze) C.Presl	9.0369e-16	Polystichum pseudomakinoi Tagawa	6.61818e-16
438645.jpg	Polystichum longifrons Sa.Kurata	Polystichum longifrons Sa.Kurata	0.999806	Polystichum x anceps Sa.Kurata	0.000193861	Osmundastrum cinnamomeum (L.) C.Presl var. fokiense (Copel.) Tagawa	3.46691e-10	Polystichum pseudomakinoi Tagawa	3.16922e-11	Osmunda claytoniana L.	1.62209e-11
819732.jpg	Polystichum longifrons Sa.Kurata	Polystichum longifrons Sa.Kurata	0.999957	Polystichum tagawanum Sa.Kurata	2.65408e-05	Polystichum x anceps Sa.Kurata	1.50181e-05	Microlepia marginata (Panzer) C.Chr.	1.17757e-06	Polystichum pseudomakinoi Tagawa	3.44027e-08
00020557.jpg	Polystichum longifrons Sa.Kurata	Polystichum longifrons Sa.Kurata	1	Polystichum polyblepharon (Roem. ex Kunze) C.Presl	9.90876e-10	Polystichum fibrillosopaleaceum (Kodama) Tagawa	1.61034e-11	Dennstaedtia hirsuta (Sw.) Mett.	1.85853e-13	Polystichum x anceps Sa.Kurata	1.43402e-13
527178.jpg	Polystichum longifrons Sa.Kurata	Polystichum longifrons Sa.Kurata	1	Polystichum polyblepharon (Roem. ex Kunze) C.Presl	4.38376e-14	Dryopteris tokyoensis (Makino) C.Chr.	2.72722e-14	Microlepia marginata (Panzer) C.Chr.	1.75779e-14	Dennstaedtia hirsuta (Sw.) Mett.	9.04515e-15
521347.jpg	Polystichum longifrons Sa.Kurata	Polystichum longifrons Sa.Kurata	1	Polystichum ovatopaleaceum (Kodama) Sa.Kurata var. coraiense (Christ ex H.L_v.) Sa.Kurata	3.04617e-14	Desmodium paniculatum (L.) DC.	1.74452e-14	Polystichum polyblepharon (Roem. ex Kunze) C.Presl	6.73495e-15	Polystichum makinoi (Tagawa) Tagawa	4.06118e-15
422820.jpg	Polystichum longifrons Sa.Kurata	Polystichum longifrons Sa.Kurata	1	Polystichum polyblepharon (Roem. ex Kunze) C.Presl	2.69817e-14	Polystichum pseudomakinoi Tagawa	1.43411e-15	Polystichum x anceps Sa.Kurata	1.22337e-15	Polystichum fibrillosopaleaceum (Kodama) Tagawa	3.80566e-16
819460.jpg	Polystichum longifrons Sa.Kurata	Polystichum longifrons Sa.Kurata	1	Polystichum polyblepharon (Roem. ex Kunze) C.Presl	1.03041e-11	Polystichum fibrillosopaleaceum (Kodama) Tagawa	7.79693e-15	Polystichum tagawanum Sa.Kurata	2.29548e-15	Polystichum pseudomakinoi Tagawa	3.3245e-16
819577.jpg	Polystichum longifrons Sa.Kurata	Polystichum longifrons Sa.Kurata	1	Polystichum x anceps Sa.Kurata	1.78451e-13	Polystichum tagawanum Sa.Kurata	8.57701e-16	Polystichum polyblepharon (Roem. ex Kunze) C.Presl	7.22114e-16	Polystichum igaense Tagawa	4.90545e-16
819568.jpg	Polystichum longifrons Sa.Kurata	Polystichum longifrons Sa.Kurata	1	Microlepia marginata (Panzer) C.Chr.	1.14417e-10	Polystichum x anceps Sa.Kurata	4.3574e-11	Dryopteris cycadina (Franch. et Sav.) C.Chr.	8.3919e-13	Dryopteris commixta Tagawa	5.12392e-13
00037017.jpg	Polystichum longifrons Sa.Kurata	Polystichum longifrons Sa.Kurata	0.999999	Polystichum polyblepharon (Roem. ex Kunze) C.Presl	1.30141e-06	Polystichum makinoi (Tagawa) Tagawa	6.24972e-08	Polystichum x anceps Sa.Kurata	3.54277e-09	Polystichum tagawanum Sa.Kurata	2.73455e-09
577948.jpg	Polystichum longifrons Sa.Kurata	Polystichum longifrons Sa.Kurata	1	Polystichum tagawanum Sa.Kurata	2.3971e-13	Polystichum fibrillosopaleaceum (Kodama) Tagawa	4.29683e-14	Polystichum polyblepharon (Roem. ex Kunze) C.Presl	1.15961e-14	Polystichum retrosopaleaceum (Kodama) Tagawa	1.12328e-14
422733.jpg	Polystichum longifrons Sa.Kurata	Polystichum longifrons Sa.Kurata	1	Struthiopteris niponica (Kunze) Nakai	3.54345e-11	Polystichum tagawanum Sa.Kurata	7.44971e-12	Diplopterygium glaucum (Houtt.) Nakai	9.59559e-13	Polystichum ovatopaleaceum (Kodama) Sa.Kurata var. coraiense (Christ ex H.L_v.) Sa.Kurata	8.60736e-13
784420.jpg	Polystichum longifrons Sa.Kurata	Polystichum longifrons Sa.Kurata	1	Microlepia marginata (Panzer) C.Chr.	2.05001e-10	Dryopteris dickinsii (Franch. et Sav.) C.Chr.	2.22895e-12	Dryopteris tokyoensis (Makino) C.Chr.	1.60975e-12	Osmunda japonica Thunb.	8.35309e-13
819579.jpg	Polystichum longifrons Sa.Kurata	Polystichum longifrons Sa.Kurata	1	Polystichum x anceps Sa.Kurata	3.14378e-09	Polystichum polyblepharon (Roem. ex Kunze) C.Presl	1.44215e-09	Veronica anagallis-aquatica L.	2.06693e-10	Polystichum tagawanum Sa.Kurata	6.20313e-12
784437.jpg	Polystichum longifrons Sa.Kurata	Polystichum longifrons Sa.Kurata	0.999603	Polystichum x anceps Sa.Kurata	0.000389631	Polystichum pseudomakinoi Tagawa	5.21181e-06	Polystichum tagawanum Sa.Kurata	1.80159e-06	Polystichum x ongataense Sa.Kurata	1.16473e-08
422628.jpg	Polystichum longifrons Sa.Kurata	Polystichum longifrons Sa.Kurata	0.999999	Polystichum polyblepharon (Roem. ex Kunze) C.Presl	8.52957e-07	Polystichum x anceps Sa.Kurata	2.12058e-07	Microlepia marginata (Panzer) C.Chr.	7.92308e-09	Sonchus asper (L.) Hill	1.49493e-10
819474.jpg	Polystichum longifrons Sa.Kurata	Polystichum longifrons Sa.Kurata	0.971657	Polystichum pseudomakinoi Tagawa	0.0242361	Osmundastrum cinnamomeum (L.) C.Presl var. fokiense (Copel.) Tagawa	0.00206384	Polystichum x anceps Sa.Kurata	0.00152585	Polystichum tagawanum Sa.Kurata	0.000514428
558208.jpg	Polystichum longifrons Sa.Kurata	Polystichum longifrons Sa.Kurata	1	Dennstaedtia zeylanica (Sw.) Zink ex Fraser-Jenk. et Kandel	1.50016e-08	Polystichum pseudomakinoi Tagawa	8.09429e-10	Microlepia strigosa (Thunb.) C.Presl	5.97958e-10	Microlepia marginata (Panzer) C.Chr.	1.47215e-10
00038677.jpg	Polystichum longifrons Sa.Kurata	Polystichum longifrons Sa.Kurata	1	Polystichum polyblepharon (Roem. ex Kunze) C.Presl	1.58945e-13	Osmunda japonica Thunb.	3.53809e-14	Polystichum x anceps Sa.Kurata	2.70075e-14	Microlepia marginata (Panzer) C.Chr.	3.43755e-15
819720.jpg	Polystichum longifrons Sa.Kurata	Polystichum longifrons Sa.Kurata	0.999998	Polystichum pseudomakinoi Tagawa	1.54369e-06	Deparia jiulungensis (Ching) Z.R.Wang var. albosquamata (M.Kato) Z.R.Wang	3.01187e-09	Polystichum polyblepharon (Roem. ex Kunze) C.Presl	2.22796e-09	Polystichum retrosopaleaceum (Kodama) Tagawa	1.98218e-09
819715.jpg	Polystichum longifrons Sa.Kurata	Polystichum longifrons Sa.Kurata	0.999989	Polystichum x anceps Sa.Kurata	8.94168e-06	Polystichum tagawanum Sa.Kurata	2.45784e-06	Polystichum polyblepharon (Roem. ex Kunze) C.Presl	6.70127e-10	Polystichum tsus-simense (Hook.) J.Sm. var. mayebarae (Tagawa) Sa.Kurata	6.57968e-10
521371.jpg	Polystichum longifrons Sa.Kurata	Polystichum longifrons Sa.Kurata	1	Polystichum polyblepharon (Roem. ex Kunze) C.Presl	5.55352e-15	Polystichum x anceps Sa.Kurata	5.20458e-15	Dryopteris tokyoensis (Makino) C.Chr.	7.39633e-16	Gymnocarpium oyamense (Baker) Ching	5.78168e-17
422640.jpg	Polystichum longifrons Sa.Kurata	Polystichum longifrons Sa.Kurata	1	Microlepia strigosa (Thunb.) C.Presl	3.63537e-09	Polystichum fibrillosopaleaceum (Kodama) Tagawa	1.54563e-09	Dennstaedtia zeylanica (Sw.) Zink ex Fraser-Jenk. et Kandel	2.20034e-11	Polystichum tagawanum Sa.Kurata	2.67648e-12
FKSE99855.jpg	Polystichum longifrons Sa.Kurata	Polystichum longifrons Sa.Kurata	1	Polystichum x anceps Sa.Kurata	1.48237e-08	Polystichum polyblepharon (Roem. ex Kunze) C.Presl	4.59834e-09	Polystichum igaense Tagawa	1.08223e-10	Microlepia marginata (Panzer) C.Chr.	7.70435e-11
572939.jpg	Polystichum longifrons Sa.Kurata	Polystichum longifrons Sa.Kurata	1	Polystichum tagawanum Sa.Kurata	4.78425e-11	Polystichum pseudomakinoi Tagawa	1.33375e-11	Polystichum polyblepharon (Roem. ex Kunze) C.Presl	5.68632e-12	Polystichum x anceps Sa.Kurata	5.769e-15
00037018.jpg	Polystichum longifrons Sa.Kurata	Polystichum longifrons Sa.Kurata	0.999995	Polystichum polyblepharon (Roem. ex Kunze) C.Presl	4.82725e-06	Hymenophyllum polyanthos (Sw.) Sw.	2.79171e-11	Polystichum fibrillosopaleaceum (Kodama) Tagawa	2.55423e-11	Dennstaedtia zeylanica (Sw.) Zink ex Fraser-Jenk. et Kandel	3.484e-12
00020558.jpg	Polystichum longifrons Sa.Kurata	Polystichum longifrons Sa.Kurata	1	Polystichum polyblepharon (Roem. ex Kunze) C.Presl	1.75583e-10	Osmunda japonica Thunb.	4.58267e-13	Ligustrum obtusifolium Siebold et Zucc.	1.8031e-13	Polystichum ovatopaleaceum (Kodama) Sa.Kurata var. coraiense (Christ ex H.L_v.) Sa.Kurata	1.26745e-13
533855.jpg	Polystichum longifrons Sa.Kurata	Polystichum longifrons Sa.Kurata	1	Polystichum x anceps Sa.Kurata	1.34557e-07	Polystichum tagawanum Sa.Kurata	3.51803e-11	Polystichum polyblepharon (Roem. ex Kunze) C.Presl	2.90031e-12	Microlepia pseudostrigosa Makino	1.00724e-13
521354.jpg	Polystichum longifrons Sa.Kurata	Polystichum longifrons Sa.Kurata	1	Polystichum polyblepharon (Roem. ex Kunze) C.Presl	1.56665e-11	Struthiopteris niponica (Kunze) Nakai	1.71266e-12	Onoclea sensibilis L. var. interrupta Maxim.	7.74259e-13	Osmunda japonica Thunb.	1.18733e-13
00009026.jpg	Polystichum longifrons Sa.Kurata	Polystichum longifrons Sa.Kurata	0.999999	Polystichum polyblepharon (Roem. ex Kunze) C.Presl	1.14761e-06	Polystichum pseudomakinoi Tagawa	1.67756e-09	Polystichum tagawanum Sa.Kurata	1.67745e-09	Polystichum fibrillosopaleaceum (Kodama) Tagawa	3.71755e-10
00009019.jpg	Polystichum longifrons Sa.Kurata	Polystichum longifrons Sa.Kurata	1	Polystichum polyblepharon (Roem. ex Kunze) C.Presl	1.86967e-13	Gymnocarpium oyamense (Baker) Ching	2.58735e-14	Polystichum ovatopaleaceum (Kodama) Sa.Kurata var. coraiense (Christ ex H.L_v.) Sa.Kurata	2.55889e-14	Cuscuta campestris Yuncker	2.68462e-15
509671.jpg	Polystichum longifrons Sa.Kurata	Polystichum longifrons Sa.Kurata	1	Polystichum polyblepharon (Roem. ex Kunze) C.Presl	2.60975e-09	Polystichum pseudomakinoi Tagawa	1.03472e-09	Polystichum tagawanum Sa.Kurata	1.77977e-10	Polystichum x anceps Sa.Kurata	1.93003e-11
428778.jpg	Polystichum longifrons Sa.Kurata	Polystichum longifrons Sa.Kurata	1	Microlepia marginata (Panzer) C.Chr.	1.23248e-13	Dryopteris tokyoensis (Makino) C.Chr.	3.45877e-14	Salix gracilistyla Miq.	3.128e-14	Polystichum polyblepharon (Roem. ex Kunze) C.Presl	2.30497e-15
422748.jpg	Polystichum longifrons Sa.Kurata	Polystichum longifrons Sa.Kurata	0.869675	Polystichum polyblepharon (Roem. ex Kunze) C.Presl	0.130325	Polystichum fibrillosopaleaceum (Kodama) Tagawa	9.02893e-07	Polystichum tagawanum Sa.Kurata	5.67443e-09	Epigaea asiatica Maxim.	2.56293e-09
00038187.jpg	Polystichum longifrons Sa.Kurata	Polystichum longifrons Sa.Kurata	1	Polystichum polyblepharon (Roem. ex Kunze) C.Presl	1.5857e-12	Polystichum x anceps Sa.Kurata	1.55594e-13	Diplopterygium glaucum (Houtt.) Nakai	8.81166e-14	Polystichum pseudomakinoi Tagawa	4.29808e-14
577949.jpg	Polystichum longifrons Sa.Kurata	Polystichum longifrons Sa.Kurata	0.999998	Polystichum pseudomakinoi Tagawa	2.05529e-06	Polystichum x anceps Sa.Kurata	9.10315e-10	Polystichum tagawanum Sa.Kurata	3.59922e-10	Microlepia marginata (Panzer) C.Chr.	1.38926e-10
819572.jpg	Polystichum longifrons Sa.Kurata	Polystichum longifrons Sa.Kurata	1	Polystichum polyblepharon (Roem. ex Kunze) C.Presl	1.19814e-10	Polystichum ovatopaleaceum (Kodama) Sa.Kurata var. coraiense (Christ ex H.L_v.) Sa.Kurata	1.5464e-13	Polystichum fibrillosopaleaceum (Kodama) Tagawa	5.695e-14	Polystichum pseudomakinoi Tagawa	1.30438e-14
222827.jpg	Polystichum longifrons Sa.Kurata	Polystichum longifrons Sa.Kurata	1	Polystichum x anceps Sa.Kurata	1.2336e-09	Polystichum pseudomakinoi Tagawa	4.7193e-13	Osmundastrum cinnamomeum (L.) C.Presl var. fokiense (Copel.) Tagawa	9.78996e-14	Dryopteris cycadina (Franch. et Sav.) C.Chr.	2.57576e-14
560410.jpg	Polystichum longifrons Sa.Kurata	Polystichum longifrons Sa.Kurata	1	Polystichum pseudomakinoi Tagawa	1.93237e-15	Polystichum x anceps Sa.Kurata	1.52613e-15	Polystichum polyblepharon (Roem. ex Kunze) C.Presl	1.37515e-16	Microlepia marginata (Panzer) C.Chr.	6.94714e-18
00037012.jpg	Polystichum longifrons Sa.Kurata	Polystichum longifrons Sa.Kurata	1	Osmundastrum cinnamomeum (L.) C.Presl var. fokiense (Copel.) Tagawa	1.58395e-08	Polystichum ovatopaleaceum (Kodama) Sa.Kurata var. coraiense (Christ ex H.L_v.) Sa.Kurata	1.19403e-10	Polystichum polyblepharon (Roem. ex Kunze) C.Presl	6.72575e-11	Veronica anagallis-aquatica L.	3.44066e-11
00038092.jpg	Polystichum longifrons Sa.Kurata	Polystichum longifrons Sa.Kurata	1	Polystichum polyblepharon (Roem. ex Kunze) C.Presl	3.05623e-12	Polystichum makinoi (Tagawa) Tagawa	1.67755e-12	Polystichum fibrillosopaleaceum (Kodama) Tagawa	9.81833e-13	Polystichum tagawanum Sa.Kurata	1.00853e-13
819686.jpg	Polystichum longifrons Sa.Kurata	Polystichum longifrons Sa.Kurata	1	Polystichum polyblepharon (Roem. ex Kunze) C.Presl	1.73426e-09	Polystichum fibrillosopaleaceum (Kodama) Tagawa	3.73956e-11	Sonchus asper (L.) Hill	1.83159e-13	Osmunda japonica Thunb.	5.2876e-14
426651.jpg	Polystichum longifrons Sa.Kurata	Polystichum longifrons Sa.Kurata	1	Microlepia marginata (Panzer) C.Chr.	2.09169e-11	Polystichum polyblepharon (Roem. ex Kunze) C.Presl	1.9805e-12	Dennstaedtia zeylanica (Sw.) Zink ex Fraser-Jenk. et Kandel	4.88876e-13	Arachniodes mutica (Franch. et Sav.) Ohwi	3.7227e-13
576497.jpg	Polystichum longifrons Sa.Kurata	Polystichum longifrons Sa.Kurata	0.999995	Polystichum tagawanum Sa.Kurata	3.18443e-06	Polystichum x anceps Sa.Kurata	1.43227e-06	Polystichum pseudomakinoi Tagawa	6.17431e-08	Thelypteris taiwanensis (C.Chr.) K.Iwats.	5.20955e-09
436087.jpg	Polystichum longifrons Sa.Kurata	Polystichum longifrons Sa.Kurata	1	Polystichum tagawanum Sa.Kurata	1.12131e-11	Polystichum polyblepharon (Roem. ex Kunze) C.Presl	1.32454e-12	Polystichum igaense Tagawa	1.27381e-12	Polystichum fibrillosopaleaceum (Kodama) Tagawa	1.79484e-13
474293.jpg	Polystichum longifrons Sa.Kurata	Polystichum longifrons Sa.Kurata	0.999989	Polystichum x anceps Sa.Kurata	1.12871e-05	Polystichum polyblepharon (Roem. ex Kunze) C.Presl	4.72555e-10	Polystichum tagawanum Sa.Kurata	2.00926e-11	Polystichum pseudomakinoi Tagawa	1.42413e-11
784433.jpg	Polystichum longifrons Sa.Kurata	Polystichum longifrons Sa.Kurata	0.999996	Dennstaedtia hirsuta (Sw.) Mett.	3.96637e-06	Dryopteris crassirhizoma Nakai	3.13734e-08	Polystichum polyblepharon (Roem. ex Kunze) C.Presl	2.43171e-08	Polystichum braunii (Spenn.) F_e	1.92494e-08
819462.jpg	Polystichum longifrons Sa.Kurata	Polystichum longifrons Sa.Kurata	1	Osmunda japonica Thunb.	2.54812e-15	Microlepia marginata (Panzer) C.Chr.	1.28604e-15	Polystichum polyblepharon (Roem. ex Kunze) C.Presl	5.09345e-16	Osmundastrum cinnamomeum (L.) C.Presl var. fokiense (Copel.) Tagawa	2.9329e-16
927933.jpg	Polystichum longifrons Sa.Kurata	Polystichum longifrons Sa.Kurata	1	Polystichum fibrillosopaleaceum (Kodama) Tagawa	7.17904e-08	Polystichum braunii (Spenn.) F_e	1.94595e-11	Polystichum polyblepharon (Roem. ex Kunze) C.Presl	1.05867e-11	Cyrtomium falcatum (L.f.) C.Presl subsp. falcatum	4.38285e-12
00038093.jpg	Polystichum longifrons Sa.Kurata	Polystichum longifrons Sa.Kurata	0.999999	Polystichum polyblepharon (Roem. ex Kunze) C.Presl	1.22325e-06	Deutzia crenata Siebold et Zucc.	9.29623e-11	Polystichum fibrillosopaleaceum (Kodama) Tagawa	7.58514e-11	Polystichum pseudomakinoi Tagawa	2.8192e-11
533853.jpg	Polystichum longifrons Sa.Kurata	Polystichum longifrons Sa.Kurata	1	Polystichum polyblepharon (Roem. ex Kunze) C.Presl	2.13584e-12	Polystichum pseudomakinoi Tagawa	3.2571e-15	Arachniodes mutica (Franch. et Sav.) Ohwi	1.36341e-15	Polystichum fibrillosopaleaceum (Kodama) Tagawa	8.72841e-16
577952.jpg	Polystichum longifrons Sa.Kurata	Polystichum longifrons Sa.Kurata	1	Polystichum polyblepharon (Roem. ex Kunze) C.Presl	4.41792e-13	Polystichum x anceps Sa.Kurata	2.80562e-13	Polystichum tagawanum Sa.Kurata	3.86391e-14	Microlepia pseudostrigosa Makino	3.61372e-14
00042564.jpg	Polystichum longifrons Sa.Kurata	Polystichum longifrons Sa.Kurata	1	Polystichum x anceps Sa.Kurata	6.39183e-10	Polystichum tagawanum Sa.Kurata	2.45079e-10	Polystichum pseudomakinoi Tagawa	1.2225e-10	Osmundastrum cinnamomeum (L.) C.Presl var. fokiense (Copel.) Tagawa	8.01807e-11
432004.jpg	Polystichum longifrons Sa.Kurata	Polystichum longifrons Sa.Kurata	1	Polystichum polyblepharon (Roem. ex Kunze) C.Presl	2.06941e-10	Polystichum ovatopaleaceum (Kodama) Sa.Kurata var. coraiense (Christ ex H.L_v.) Sa.Kurata	3.34734e-13	Osmunda japonica Thunb.	3.76363e-14	Microlepia marginata (Panzer) C.Chr.	1.78424e-14
587241.jpg	Polystichum longifrons Sa.Kurata	Polystichum longifrons Sa.Kurata	1	Dennstaedtia hirsuta (Sw.) Mett.	7.55914e-10	Dennstaedtia zeylanica (Sw.) Zink ex Fraser-Jenk. et Kandel	3.94808e-10	Osmunda japonica Thunb.	8.45143e-12	Polystichum pseudomakinoi Tagawa	4.02234e-12
00016439.jpg	Polystichum longifrons Sa.Kurata	Polystichum longifrons Sa.Kurata	1	Polystichum polyblepharon (Roem. ex Kunze) C.Presl	1.32827e-10	Polystichum fibrillosopaleaceum (Kodama) Tagawa	4.11664e-11	Polystichum x anceps Sa.Kurata	1.26247e-12	Microlepia pseudostrigosa Makino	3.70965e-13
577960.jpg	Polystichum longifrons Sa.Kurata	Polystichum longifrons Sa.Kurata	1	Polystichum x anceps Sa.Kurata	1.24141e-09	Polystichum polyblepharon (Roem. ex Kunze) C.Presl	2.72188e-10	Dryopteris cycadina (Franch. et Sav.) C.Chr.	7.35072e-11	Pyrrosia linearifolia (Hook.) Ching	4.28798e-11
819438.jpg	Polystichum longifrons Sa.Kurata	Polystichum longifrons Sa.Kurata	1	Polystichum tagawanum Sa.Kurata	1.37895e-08	Polystichum igaense Tagawa	2.81785e-13	Polystichum braunii (Spenn.) F_e	3.01538e-15	Polystichum pseudomakinoi Tagawa	1.30501e-15
422641.jpg	Polystichum longifrons Sa.Kurata	Polystichum longifrons Sa.Kurata	1	Polystichum polyblepharon (Roem. ex Kunze) C.Presl	2.25691e-08	Polystichum x ongataense Sa.Kurata	5.7494e-10	Polystichum x anceps Sa.Kurata	7.64316e-11	Deutzia crenata Siebold et Zucc.	1.93167e-11
00002425.jpg	Polystichum longifrons Sa.Kurata	Polystichum longifrons Sa.Kurata	1	Polystichum x anceps Sa.Kurata	1.58733e-07	Polystichum pseudomakinoi Tagawa	1.13906e-10	Polystichum fibrillosopaleaceum (Kodama) Tagawa	5.35685e-11	Osmunda claytoniana L.	1.9923e-11
509744.jpg	Polystichum longifrons Sa.Kurata	Pleurosoriopsis makinoi (Maxim. ex Makino) Fomin	0.542582	Melampyrum roseum Maxim. var. japonicum Franch. et Sav.	0.22881	Pedicularis resupinata L.	0.0715484	Pedicularis japonica Miq.	0.0556207	Thelypteris cystopteroides (D.C.Eaton) Ching	0.0278262
00005192.jpg	Polystichum longifrons Sa.Kurata	Polystichum longifrons Sa.Kurata	1	Polystichum fibrillosopaleaceum (Kodama) Tagawa	2.84121e-12	Polystichum polyblepharon (Roem. ex Kunze) C.Presl	4.93485e-13	Polystichum makinoi (Tagawa) Tagawa	1.10581e-13	Lespedeza cuneata (Dum.Cours.) G.Don var. cuneata	7.12537e-14
590620.jpg	Polystichum longifrons Sa.Kurata	Polystichum longifrons Sa.Kurata	1	Microlepia strigosa (Thunb.) C.Presl	1.1689e-08	Polystichum pseudomakinoi Tagawa	1.0673e-08	Microlepia pseudostrigosa Makino	2.44414e-10	Deparia dimorphophylla (Koidz.) M.Kato	2.01076e-10
438342.jpg	Polystichum longifrons Sa.Kurata	Polystichum longifrons Sa.Kurata	1	Polystichum polyblepharon (Roem. ex Kunze) C.Presl	2.2844e-09	Polystichum pseudomakinoi Tagawa	1.82859e-10	Polystichum tagawanum Sa.Kurata	1.94551e-11	Arachniodes mutica (Franch. et Sav.) Ohwi	5.33253e-12
819723.jpg	Polystichum longifrons Sa.Kurata	Polystichum longifrons Sa.Kurata	1	Polystichum pseudomakinoi Tagawa	1.75788e-11	Microlepia strigosa (Thunb.) C.Presl	1.17605e-13	Polystichum makinoi (Tagawa) Tagawa	3.18683e-14	Osmundastrum cinnamomeum (L.) C.Presl var. fokiense (Copel.) Tagawa	1.41354e-15
435352.jpg	Polystichum longifrons Sa.Kurata	Polystichum longifrons Sa.Kurata	0.986268	Polystichum x anceps Sa.Kurata	0.0100062	Polystichum pseudomakinoi Tagawa	0.00372574	Polystichum x suginoi Sa.Kurata	4.11887e-08	Polystichum tagawanum Sa.Kurata	2.84526e-08
819586.jpg	Polystichum longifrons Sa.Kurata	Polystichum x anceps Sa.Kurata	0.636648	Polystichum longifrons Sa.Kurata	0.36329	Polystichum tagawanum Sa.Kurata	6.16324e-05	Polystichum polyblepharon (Roem. ex Kunze) C.Presl	7.59062e-08	Polystichum x inadae Sa.Kurata	1.38949e-09
422830.jpg	Polystichum longifrons Sa.Kurata	Polystichum longifrons Sa.Kurata	1	Polystichum tagawanum Sa.Kurata	4.71389e-10	Polystichum polyblepharon (Roem. ex Kunze) C.Presl	1.09186e-11	Polystichum ovatopaleaceum (Kodama) Sa.Kurata var. coraiense (Christ ex H.L_v.) Sa.Kurata	2.80363e-13	Polystichum x anceps Sa.Kurata	6.46857e-14
FKSE34149.jpg	Polystichum longifrons Sa.Kurata	Polystichum longifrons Sa.Kurata	0.999996	Polystichum pseudomakinoi Tagawa	4.23089e-06	Polystichum fibrillosopaleaceum (Kodama) Tagawa	6.07492e-10	Polystichum makinoi (Tagawa) Tagawa	7.27338e-12	Osmunda claytoniana L.	2.06931e-12
513754.jpg	Polystichum longifrons Sa.Kurata	Polystichum longifrons Sa.Kurata	1	Polystichum polyblepharon (Roem. ex Kunze) C.Presl	1.23172e-09	Polystichum fibrillosopaleaceum (Kodama) Tagawa	1.9086e-11	Hymenophyllum polyanthos (Sw.) Sw.	8.00202e-12	Dennstaedtia zeylanica (Sw.) Zink ex Fraser-Jenk. et Kandel	2.43969e-12
00003475.jpg	Polystichum longifrons Sa.Kurata	Polystichum longifrons Sa.Kurata	1	Polystichum polyblepharon (Roem. ex Kunze) C.Presl	2.89729e-10	Polystichum ovatopaleaceum (Kodama) Sa.Kurata var. coraiense (Christ ex H.L_v.) Sa.Kurata	1.73987e-13	Polystichum fibrillosopaleaceum (Kodama) Tagawa	1.08565e-13	Rhododendron brachycarpum D.Don ex G.Don	7.3202e-14
437649.jpg	Polystichum longifrons Sa.Kurata	Polystichum polyblepharon (Roem. ex Kunze) C.Presl	0.999998	Deutzia crenata Siebold et Zucc.	8.81862e-07	Polystichum fibrillosopaleaceum (Kodama) Tagawa	3.74449e-07	Polystichum x suginoi Sa.Kurata	2.12865e-07	Polystichum tsus-simense (Hook.) J.Sm. var. mayebarae (Tagawa) Sa.Kurata	1.09194e-07
595991.jpg	Polystichum longifrons Sa.Kurata	Polystichum longifrons Sa.Kurata	1	Microlepia strigosa (Thunb.) C.Presl	2.57485e-08	Polystichum pseudomakinoi Tagawa	9.58419e-10	Dennstaedtia zeylanica (Sw.) Zink ex Fraser-Jenk. et Kandel	8.52139e-12	Polystichum polyblepharon (Roem. ex Kunze) C.Presl	2.70316e-12
00017851.jpg	Polystichum longifrons Sa.Kurata	Polystichum longifrons Sa.Kurata	0.999999	Polystichum polyblepharon (Roem. ex Kunze) C.Presl	6.86984e-07	Polystichum tagawanum Sa.Kurata	2.65679e-07	Polystichum pseudomakinoi Tagawa	2.25572e-07	Arachniodes mutica (Franch. et Sav.) Ohwi	3.00196e-09
927924.jpg	Polystichum longifrons Sa.Kurata	Polystichum longifrons Sa.Kurata	1	Polystichum polyblepharon (Roem. ex Kunze) C.Presl	2.78874e-12	Polystichum makinoi (Tagawa) Tagawa	1.31208e-12	Polystichum fibrillosopaleaceum (Kodama) Tagawa	1.3173e-13	Dennstaedtia zeylanica (Sw.) Zink ex Fraser-Jenk. et Kandel	1.30776e-13
564163.jpg	Polystichum longifrons Sa.Kurata	Polystichum longifrons Sa.Kurata	1	Polystichum pseudomakinoi Tagawa	1.30648e-12	Polystichum fibrillosopaleaceum (Kodama) Tagawa	7.57983e-13	Polystichum x anceps Sa.Kurata	1.18648e-13	Polystichum makinoi (Tagawa) Tagawa	1.1888e-14
577959.jpg	Polystichum longifrons Sa.Kurata	Polystichum x anceps Sa.Kurata	0.973163	Polystichum polyblepharon (Roem. ex Kunze) C.Presl	0.025988	Polystichum longifrons Sa.Kurata	0.000479607	Dryopteris uniformis (Makino) Makino	0.000229257	Polystichum pseudomakinoi Tagawa	5.03891e-05
00003453.jpg	Polystichum longifrons Sa.Kurata	Polystichum longifrons Sa.Kurata	1	Polystichum polyblepharon (Roem. ex Kunze) C.Presl	7.44472e-09	Polystichum x anceps Sa.Kurata	4.88663e-12	Polystichum x ongataense Sa.Kurata	3.20603e-12	Polystichum pseudomakinoi Tagawa	2.7001e-12
595986.jpg	Polystichum longifrons Sa.Kurata	Polystichum longifrons Sa.Kurata	0.999823	Polystichum tagawanum Sa.Kurata	0.000176575	Polystichum makinoi (Tagawa) Tagawa	4.57606e-07	Polystichum x anceps Sa.Kurata	3.8214e-08	Polystichum tsus-simense (Hook.) J.Sm. var. mayebarae (Tagawa) Sa.Kurata	1.69498e-08
00009022.jpg	Polystichum longifrons Sa.Kurata	Polystichum longifrons Sa.Kurata	1	Polystichum fibrillosopaleaceum (Kodama) Tagawa	1.19964e-08	Arachniodes standishii (T.Moore) Ohwi	8.58205e-09	Polystichum polyblepharon (Roem. ex Kunze) C.Presl	2.75218e-09	Polystichum tagawanum Sa.Kurata	1.38352e-09
521355.jpg	Polystichum longifrons Sa.Kurata	Polystichum longifrons Sa.Kurata	1	Dennstaedtia zeylanica (Sw.) Zink ex Fraser-Jenk. et Kandel	1.41869e-11	Microlepia marginata (Panzer) C.Chr.	1.49325e-12	Deparia jiulungensis (Ching) Z.R.Wang var. albosquamata (M.Kato) Z.R.Wang	9.00297e-13	Polystichum polyblepharon (Roem. ex Kunze) C.Presl	2.33178e-13
422642.jpg	Polystichum longifrons Sa.Kurata	Polystichum longifrons Sa.Kurata	1	Polystichum polyblepharon (Roem. ex Kunze) C.Presl	2.21582e-08	Polystichum pseudomakinoi Tagawa	1.05261e-08	Polystichum fibrillosopaleaceum (Kodama) Tagawa	9.36965e-09	Polystichum x anceps Sa.Kurata	2.86737e-11
441380.jpg	Polystichum longifrons Sa.Kurata	Polystichum longifrons Sa.Kurata	1	Osmunda japonica Thunb.	5.58209e-13	Microlepia marginata (Panzer) C.Chr.	3.89728e-15	Dryopteris tokyoensis (Makino) C.Chr.	1.00511e-15	Polystichum ovatopaleaceum (Kodama) Sa.Kurata var. coraiense (Christ ex H.L_v.) Sa.Kurata	6.10486e-16
577940.jpg	Polystichum longifrons Sa.Kurata	Polystichum longifrons Sa.Kurata	0.999552	Polystichum x anceps Sa.Kurata	0.000447589	Polystichum tagawanum Sa.Kurata	4.81666e-08	Polystichum pseudomakinoi Tagawa	1.43249e-08	Polystichum polyblepharon (Roem. ex Kunze) C.Presl	1.36195e-09
572945.jpg	Polystichum longifrons Sa.Kurata	Polystichum longifrons Sa.Kurata	0.995545	Polystichum x anceps Sa.Kurata	0.003601	Polystichum pseudomakinoi Tagawa	0.000762677	Polystichum tagawanum Sa.Kurata	9.10985e-05	Vandenboschia kalamocarpa (Hayata) Ebihara	3.68604e-07
432001.jpg	Polystichum longifrons Sa.Kurata	Polystichum longifrons Sa.Kurata	1	Polystichum polyblepharon (Roem. ex Kunze) C.Presl	6.45329e-08	Polystichum tagawanum Sa.Kurata	2.71542e-09	Polystichum fibrillosopaleaceum (Kodama) Tagawa	4.81987e-10	Polystichum pseudomakinoi Tagawa	1.37472e-11
00017849.jpg	Polystichum longifrons Sa.Kurata	Polystichum longifrons Sa.Kurata	1	Polystichum x anceps Sa.Kurata	5.41121e-08	Polystichum polyblepharon (Roem. ex Kunze) C.Presl	5.41277e-11	Dryopteris commixta Tagawa	1.46202e-12	Polystichum pseudomakinoi Tagawa	7.06279e-13
636281.jpg	Polystichum longifrons Sa.Kurata	Polystichum longifrons Sa.Kurata	1	Osmunda japonica Thunb.	9.52053e-10	Polystichum pseudomakinoi Tagawa	5.25855e-10	Polystichum polyblepharon (Roem. ex Kunze) C.Presl	1.68823e-10	Polystichum braunii (Spenn.) F_e	5.93922e-12
927930.jpg	Polystichum longifrons Sa.Kurata	Polystichum longifrons Sa.Kurata	1	Polystichum tagawanum Sa.Kurata	3.64263e-07	Polystichum polyblepharon (Roem. ex Kunze) C.Presl	1.36708e-07	Polystichum fibrillosopaleaceum (Kodama) Tagawa	1.48091e-08	Polystichum igaense Tagawa	5.8317e-11
00038679.jpg	Polystichum longifrons Sa.Kurata	Polystichum longifrons Sa.Kurata	1	Polystichum polyblepharon (Roem. ex Kunze) C.Presl	2.39421e-11	Polystichum pseudomakinoi Tagawa	2.73643e-13	Polystichum tagawanum Sa.Kurata	8.70757e-14	Polystichum x anceps Sa.Kurata	4.17893e-14
00038660.jpg	Polystichum longifrons Sa.Kurata	Polystichum longifrons Sa.Kurata	1	Lespedeza cuneata (Dum.Cours.) G.Don var. cuneata	6.76529e-14	Dennstaedtia hirsuta (Sw.) Mett.	4.55432e-14	Polystichum tagawanum Sa.Kurata	3.88771e-14	Polystichum makinoi (Tagawa) Tagawa	2.39125e-14
819564.jpg	Polystichum longifrons Sa.Kurata	Polystichum longifrons Sa.Kurata	0.996478	Polystichum x anceps Sa.Kurata	0.00289502	Polystichum tagawanum Sa.Kurata	0.00053054	Polystichum pseudomakinoi Tagawa	9.42662e-05	Polystichum polyblepharon (Roem. ex Kunze) C.Presl	1.8713e-06
00017335.jpg	Polystichum longifrons Sa.Kurata	Polystichum longifrons Sa.Kurata	1	Polystichum polyblepharon (Roem. ex Kunze) C.Presl	3.79132e-17	Polystichum tagawanum Sa.Kurata	2.3551e-17	Polystichum x anceps Sa.Kurata	1.92984e-17	Polystichum igaense Tagawa	1.49996e-17
587236.jpg	Polystichum longifrons Sa.Kurata	Polystichum longifrons Sa.Kurata	0.827699	Polystichum pseudomakinoi Tagawa	0.172	Polystichum x anceps Sa.Kurata	0.000155985	Polystichum tagawanum Sa.Kurata	0.000132105	Myriophyllum spicatum L.	1.1453e-05
784423.jpg	Polystichum longifrons Sa.Kurata	Polystichum longifrons Sa.Kurata	1	Osmundastrum cinnamomeum (L.) C.Presl var. fokiense (Copel.) Tagawa	3.72619e-11	Polystichum polyblepharon (Roem. ex Kunze) C.Presl	2.24146e-11	Sonchus asper (L.) Hill	6.06623e-12	Pentarhizidium orientale (Hook.) Hayata	2.54611e-12
577954.jpg	Polystichum longifrons Sa.Kurata	Polystichum longifrons Sa.Kurata	1	Eleusine indica (L.) Gaertn.	2.67466e-10	Dennstaedtia zeylanica (Sw.) Zink ex Fraser-Jenk. et Kandel	1.00695e-11	Polystichum polyblepharon (Roem. ex Kunze) C.Presl	3.14591e-12	Dennstaedtia hirsuta (Sw.) Mett.	1.93283e-12
422626.jpg	Polystichum longifrons Sa.Kurata	Polystichum longifrons Sa.Kurata	0.99999	Polystichum polyblepharon (Roem. ex Kunze) C.Presl	8.31358e-06	Dennstaedtia hirsuta (Sw.) Mett.	1.67035e-06	Microlepia marginata (Panzer) C.Chr.	3.42992e-08	Polystichum pseudomakinoi Tagawa	3.21832e-08
438343.jpg	Polystichum longifrons Sa.Kurata	Polystichum longifrons Sa.Kurata	1	Polystichum polyblepharon (Roem. ex Kunze) C.Presl	5.34277e-08	Polystichum x anceps Sa.Kurata	2.18274e-11	Dryopteris crassirhizoma Nakai	2.2408e-12	Polystichum fibrillosopaleaceum (Kodama) Tagawa	3.08626e-14
784592.jpg	Polystichum longifrons Sa.Kurata	Polystichum longifrons Sa.Kurata	1	Polystichum polyblepharon (Roem. ex Kunze) C.Presl	9.86644e-11	Dennstaedtia zeylanica (Sw.) Zink ex Fraser-Jenk. et Kandel	3.04227e-13	Microlepia pseudostrigosa Makino	2.92844e-13	Microlepia strigosa (Thunb.) C.Presl	1.92781e-13
513746.jpg	Polystichum longifrons Sa.Kurata	Polystichum longifrons Sa.Kurata	1	Polystichum polyblepharon (Roem. ex Kunze) C.Presl	1.28182e-11	Polystichum tagawanum Sa.Kurata	3.71119e-12	Arachniodes mutica (Franch. et Sav.) Ohwi	1.11507e-14	Dennstaedtia zeylanica (Sw.) Zink ex Fraser-Jenk. et Kandel	4.90051e-15
422742.jpg	Polystichum longifrons Sa.Kurata	Polystichum longifrons Sa.Kurata	1	Polystichum ovatopaleaceum (Kodama) Sa.Kurata var. coraiense (Christ ex H.L_v.) Sa.Kurata	2.16015e-10	Osmunda japonica Thunb.	6.80682e-11	Polystichum braunii (Spenn.) F_e	9.86472e-13	Polystichum pseudomakinoi Tagawa	3.87989e-13
577969.jpg	Polystichum longifrons Sa.Kurata	Polystichum longifrons Sa.Kurata	1	Polystichum braunii (Spenn.) F_e	2.56125e-14	Struthiopteris niponica (Kunze) Nakai	9.72092e-15	Dryopteris tokyoensis (Makino) C.Chr.	7.16877e-15	Dennstaedtia hirsuta (Sw.) Mett.	2.73359e-15
422727.jpg	Polystichum longifrons Sa.Kurata	Polystichum longifrons Sa.Kurata	1	Microlepia strigosa (Thunb.) C.Presl	1.89546e-10	Polystichum pseudomakinoi Tagawa	4.28043e-11	Polystichum polyblepharon (Roem. ex Kunze) C.Presl	1.43898e-12	Polystichum x anceps Sa.Kurata	4.06517e-13
256639.jpg	Polystichum longifrons Sa.Kurata	Polystichum longifrons Sa.Kurata	1	Polystichum pseudomakinoi Tagawa	7.77175e-08	Polystichum polyblepharon (Roem. ex Kunze) C.Presl	4.53125e-09	Polystichum tagawanum Sa.Kurata	1.65956e-10	Dennstaedtia zeylanica (Sw.) Zink ex Fraser-Jenk. et Kandel	8.46424e-12
474294.jpg	Polystichum longifrons Sa.Kurata	Polystichum longifrons Sa.Kurata	1	Polystichum polyblepharon (Roem. ex Kunze) C.Presl	3.99291e-08	Lespedeza bicolor Turcz.	1.29423e-08	Deutzia crenata Siebold et Zucc.	4.5952e-09	Polystichum x anceps Sa.Kurata	1.8273e-09
521349.jpg	Polystichum longifrons Sa.Kurata	Polystichum longifrons Sa.Kurata	1	Onoclea sensibilis L. var. interrupta Maxim.	8.66349e-09	Polystichum polyblepharon (Roem. ex Kunze) C.Presl	2.43669e-09	Osmundastrum cinnamomeum (L.) C.Presl var. fokiense (Copel.) Tagawa	1.49117e-09	Pteridium aquilinum (L.) Kuhn	1.34152e-09
521344.jpg	Polystichum longifrons Sa.Kurata	Polystichum longifrons Sa.Kurata	1	Polystichum polyblepharon (Roem. ex Kunze) C.Presl	3.22342e-09	Polystichum fibrillosopaleaceum (Kodama) Tagawa	8.8118e-13	Osmunda japonica Thunb.	1.13903e-13	Asplenium trichomanes L.	1.03875e-14
576502.jpg	Polystichum longifrons Sa.Kurata	Polystichum longifrons Sa.Kurata	1	Polystichum pseudomakinoi Tagawa	3.73827e-09	Polystichum x anceps Sa.Kurata	2.24088e-12	Polystichum polyblepharon (Roem. ex Kunze) C.Presl	1.59984e-13	Sonchus asper (L.) Hill	5.56813e-14
435356.jpg	Polystichum longifrons Sa.Kurata	Polystichum longifrons Sa.Kurata	1	Microlepia marginata (Panzer) C.Chr.	6.5454e-08	Diplopterygium glaucum (Houtt.) Nakai	9.41441e-10	Polystichum x anceps Sa.Kurata	3.16889e-10	Thelypteris pozoi (Lag.) C.V.Morton subsp. mollissima (Fisch. ex Kunze) C.V.Morton	3.04988e-10
00038188.jpg	Polystichum longifrons Sa.Kurata	Polystichum longifrons Sa.Kurata	1	Polystichum polyblepharon (Roem. ex Kunze) C.Presl	3.02217e-12	Polystichum x anceps Sa.Kurata	3.13256e-13	Polystichum tagawanum Sa.Kurata	2.40326e-13	Polystichum pseudomakinoi Tagawa	1.7504e-13
00031336.jpg	Polystichum longifrons Sa.Kurata	Polystichum longifrons Sa.Kurata	1	Polystichum pseudomakinoi Tagawa	3.03387e-12	Microlepia marginata (Panzer) C.Chr.	1.26911e-12	Polystichum polyblepharon (Roem. ex Kunze) C.Presl	2.3495e-13	Polystichum ovatopaleaceum (Kodama) Sa.Kurata var. coraiense (Christ ex H.L_v.) Sa.Kurata	3.09548e-14
560411.jpg	Polystichum longifrons Sa.Kurata	Polystichum longifrons Sa.Kurata	0.999959	Polystichum x anceps Sa.Kurata	4.08149e-05	Osmundastrum cinnamomeum (L.) C.Presl var. fokiense (Copel.) Tagawa	1.46962e-11	Microlepia marginata (Panzer) C.Chr.	1.18196e-11	Polystichum tagawanum Sa.Kurata	1.72098e-12
426654.jpg	Polystichum longifrons Sa.Kurata	Polystichum longifrons Sa.Kurata	0.999951	Polystichum x anceps Sa.Kurata	4.91162e-05	Polystichum tagawanum Sa.Kurata	5.49978e-09	Polystichum pseudomakinoi Tagawa	1.38278e-09	Arachniodes rhomboidea (Wall. ex C.Presl) Ching	1.15632e-12
309841.jpg	Polystichum longifrons Sa.Kurata	Polystichum longifrons Sa.Kurata	1	Polystichum fibrillosopaleaceum (Kodama) Tagawa	2.28751e-11	Polystichum polyblepharon (Roem. ex Kunze) C.Presl	5.5163e-12	Polystichum tagawanum Sa.Kurata	7.18866e-13	Polystichum ohmurae Sa.Kurata	1.87458e-13
422751.jpg	Polystichum longifrons Sa.Kurata	Polystichum longifrons Sa.Kurata	1	Polystichum polyblepharon (Roem. ex Kunze) C.Presl	2.9698e-10	Polystichum pseudomakinoi Tagawa	2.4561e-11	Polystichum ovatopaleaceum (Kodama) Sa.Kurata var. coraiense (Christ ex H.L_v.) Sa.Kurata	2.01697e-11	Sonchus asper (L.) Hill	7.61476e-12
927937.jpg	Polystichum longifrons Sa.Kurata	Polystichum longifrons Sa.Kurata	0.999999	Artemisia capillaris Thunb.	6.4874e-07	Polystichum tagawanum Sa.Kurata	3.43494e-07	Dryopteris cycadina (Franch. et Sav.) C.Chr.	3.25947e-07	Polystichum pseudomakinoi Tagawa	8.24649e-08
819583.jpg	Polystichum longifrons Sa.Kurata	Polystichum longifrons Sa.Kurata	1	Polystichum pseudomakinoi Tagawa	1.47724e-15	Sonchus asper (L.) Hill	8.76709e-16	Polystichum x anceps Sa.Kurata	5.06497e-16	Polystichum polyblepharon (Roem. ex Kunze) C.Presl	2.52953e-16
00031663.jpg	Polystichum longifrons Sa.Kurata	Polystichum longifrons Sa.Kurata	1	Polystichum polyblepharon (Roem. ex Kunze) C.Presl	4.28006e-08	Polystichum tagawanum Sa.Kurata	8.58018e-10	Polystichum igaense Tagawa	1.54016e-11	Polystichum braunii (Spenn.) F_e	1.19081e-11
00031335.jpg	Polystichum longifrons Sa.Kurata	Polystichum longifrons Sa.Kurata	1	Polystichum polyblepharon (Roem. ex Kunze) C.Presl	2.17683e-14	Dennstaedtia hirsuta (Sw.) Mett.	1.70172e-14	Onoclea sensibilis L. var. interrupta Maxim.	6.12602e-15	Microlepia marginata (Panzer) C.Chr.	2.20321e-15
00002426.jpg	Polystichum longifrons Sa.Kurata	Polystichum longifrons Sa.Kurata	1	Polystichum polyblepharon (Roem. ex Kunze) C.Presl	1.90908e-09	Polystichum x anceps Sa.Kurata	2.0966e-12	Microlepia marginata (Panzer) C.Chr.	1.21012e-14	Thelypteris pozoi (Lag.) C.V.Morton subsp. mollissima (Fisch. ex Kunze) C.V.Morton	4.18946e-15
784441.jpg	Polystichum longifrons Sa.Kurata	Polystichum longifrons Sa.Kurata	0.999999	Polystichum x anceps Sa.Kurata	4.83521e-07	Polystichum polyblepharon (Roem. ex Kunze) C.Presl	4.92342e-08	Polystichum ovatopaleaceum (Kodama) Sa.Kurata var. coraiense (Christ ex H.L_v.) Sa.Kurata	3.28963e-08	Microlepia strigosa (Thunb.) C.Presl	8.06301e-09
422744.jpg	Polystichum longifrons Sa.Kurata	Polystichum longifrons Sa.Kurata	0.999997	Polystichum x anceps Sa.Kurata	2.80382e-06	Microlepia marginata (Panzer) C.Chr.	2.49289e-08	Thelypteris acuminata (Houtt.) C.V.Morton	2.6409e-09	Dryopteris tokyoensis (Makino) C.Chr.	1.91192e-10
514759.jpg	Polystichum longifrons Sa.Kurata	Polystichum longifrons Sa.Kurata	1	Polystichum polyblepharon (Roem. ex Kunze) C.Presl	2.83116e-10	Polystichum tagawanum Sa.Kurata	1.70021e-11	Arachniodes mutica (Franch. et Sav.) Ohwi	3.03724e-12	Polystichum braunii (Spenn.) F_e	3.91029e-14
819707.jpg	Polystichum longifrons Sa.Kurata	Polystichum longifrons Sa.Kurata	1	Polystichum pseudomakinoi Tagawa	5.24955e-15	Microlepia strigosa (Thunb.) C.Presl	3.18533e-16	Polystichum fibrillosopaleaceum (Kodama) Tagawa	6.66309e-17	Polystichum makinoi (Tagawa) Tagawa	7.12095e-18
423131.jpg	Polystichum longifrons Sa.Kurata	Polystichum longifrons Sa.Kurata	1	Polystichum x anceps Sa.Kurata	7.55063e-11	Polystichum polyblepharon (Roem. ex Kunze) C.Presl	1.8617e-12	Polystichum pseudomakinoi Tagawa	1.44417e-12	Polystichum tagawanum Sa.Kurata	5.25727e-14
422743.jpg	Polystichum longifrons Sa.Kurata	Polystichum longifrons Sa.Kurata	1	Polystichum makinoi (Tagawa) Tagawa	1.57012e-11	Polystichum polyblepharon (Roem. ex Kunze) C.Presl	5.5846e-12	Dennstaedtia zeylanica (Sw.) Zink ex Fraser-Jenk. et Kandel	2.60944e-12	Polystichum ovatopaleaceum (Kodama) Sa.Kurata var. coraiense (Christ ex H.L_v.) Sa.Kurata	1.14531e-12
560409.jpg	Polystichum longifrons Sa.Kurata	Polystichum longifrons Sa.Kurata	0.999999	Polystichum polyblepharon (Roem. ex Kunze) C.Presl	1.09852e-06	Polystichum x anceps Sa.Kurata	8.54523e-11	Microlepia marginata (Panzer) C.Chr.	6.42016e-11	Polystichum pseudomakinoi Tagawa	1.43916e-11
00043452.jpg	Polystichum longifrons Sa.Kurata	Polystichum x anceps Sa.Kurata	0.921144	Polystichum pseudomakinoi Tagawa	0.0463896	Polystichum longifrons Sa.Kurata	0.031974	Polystichum polyblepharon (Roem. ex Kunze) C.Presl	0.000226955	Polystichum makinoi (Tagawa) Tagawa	0.000160841
819479.jpg	Polystichum longifrons Sa.Kurata	Polystichum longifrons Sa.Kurata	1	Polystichum polyblepharon (Roem. ex Kunze) C.Presl	1.56775e-10	Osmunda claytoniana L.	1.22397e-11	Osmundastrum cinnamomeum (L.) C.Presl var. fokiense (Copel.) Tagawa	1.14323e-11	Polystichum pseudomakinoi Tagawa	6.07123e-12
577958.jpg	Polystichum longifrons Sa.Kurata	Polystichum longifrons Sa.Kurata	1	Polystichum polyblepharon (Roem. ex Kunze) C.Presl	1.04942e-13	Gymnocarpium oyamense (Baker) Ching	7.37647e-15	Polystichum ohmurae Sa.Kurata	9.62627e-16	Struthiopteris niponica (Kunze) Nakai	5.22441e-16
819439.jpg	Polystichum longifrons Sa.Kurata	Polystichum longifrons Sa.Kurata	1	Polystichum polyblepharon (Roem. ex Kunze) C.Presl	3.36623e-07	Polystichum tagawanum Sa.Kurata	1.77012e-07	Polystichum fibrillosopaleaceum (Kodama) Tagawa	7.62966e-11	Polystichum igaense Tagawa	5.50977e-12
784478.jpg	Polystichum longifrons Sa.Kurata	Polystichum longifrons Sa.Kurata	1	Polystichum pseudomakinoi Tagawa	3.11967e-08	Polystichum polyblepharon (Roem. ex Kunze) C.Presl	9.41166e-10	Polystichum x anceps Sa.Kurata	5.11949e-10	Osmunda japonica Thunb.	7.06012e-11
819725.jpg	Polystichum longifrons Sa.Kurata	Polystichum longifrons Sa.Kurata	0.997687	Polystichum polyblepharon (Roem. ex Kunze) C.Presl	0.00223283	Polystichum x anceps Sa.Kurata	7.97857e-05	Polystichum fibrillosopaleaceum (Kodama) Tagawa	7.0459e-08	Sonchus asper (L.) Hill	2.01218e-09
388976.jpg	Polystichum longifrons Sa.Kurata	Polystichum longifrons Sa.Kurata	1	Polystichum pseudomakinoi Tagawa	3.19584e-12	Polystichum polyblepharon (Roem. ex Kunze) C.Presl	8.73795e-13	Polystichum ovatopaleaceum (Kodama) Sa.Kurata var. coraiense (Christ ex H.L_v.) Sa.Kurata	5.92447e-13	Polystichum fibrillosopaleaceum (Kodama) Tagawa	5.32176e-13
369440.jpg	Plagiogyria x wakabae Sa.Kurata ex Nakaike	Plagiogyria x wakabae Sa.Kurata ex Nakaike	1	Plagiogyria adnata (Blume) Bedd.	5.64854e-11	Calamagrostis tashiroi Ohwi subsp. sikokiana (Ohwi) Tateoka	3.44894e-11	Carex pisiformis Boott	1.11394e-11	Plagiogyria x sessilifolia Nakaike	2.76469e-13
1192010.JPG	Plagiogyria x wakabae Sa.Kurata ex Nakaike	Plagiogyria x wakabae Sa.Kurata ex Nakaike	1	Plagiogyria japonica Nakai	1.22936e-07	Tapeinidium pinnatum (Cav.) C.Chr.	2.39499e-08	Plagiogyria adnata (Blume) Bedd.	1.9604e-08	Thelypteris acuminata (Houtt.) C.V.Morton x T. parasitica (L.) Tardieu	1.17675e-08
1191372.JPG	Plagiogyria x wakabae Sa.Kurata ex Nakaike	Plagiogyria x wakabae Sa.Kurata ex Nakaike	1	Plagiogyria japonica Nakai	1.13827e-11	Plagiogyria x sessilifolia Nakaike	2.37507e-14	Cymbopogon tortilis (J.Presl) A.Camus var. goeringii (Steud.) Hand.-Mazz.	9.99066e-15	Cyperus haspan L. var. tuberiferus T.Koyama	9.19772e-15
360869.jpg	Plagiogyria x wakabae Sa.Kurata ex Nakaike	Plagiogyria x wakabae Sa.Kurata ex Nakaike	1	Plagiogyria x sessilifolia Nakaike	2.41504e-08	Plagiogyria japonica Nakai	5.04214e-11	Plagiogyria adnata (Blume) Bedd.	1.54396e-11	Dryopteris dickinsii (Franch. et Sav.) C.Chr.	1.63248e-12
361682.jpg	Plagiogyria x wakabae Sa.Kurata ex Nakaike	Plagiogyria x wakabae Sa.Kurata ex Nakaike	1	Plagiogyria japonica Nakai	6.37483e-08	Plagiogyria x sessilifolia Nakaike	1.00097e-08	Cyrtomium falcatum (L.f.) C.Presl subsp. falcatum	1.23555e-09	Coniogramme intermedia Hieron.	6.43204e-10
310125.jpg	Plagiogyria x wakabae Sa.Kurata ex Nakaike	Plagiogyria adnata (Blume) Bedd.	0.37434	Plagiogyria x wakabae Sa.Kurata ex Nakaike	0.32065	Plagiogyria japonica Nakai	0.296401	Plagiogyria x sessilifolia Nakaike	0.00708663	Cinnamomum yabunikkei H.Ohba	0.000545047
345334.jpg	Plagiogyria x wakabae Sa.Kurata ex Nakaike	Plagiogyria japonica Nakai	0.984687	Plagiogyria matsumurana Makino	0.00875744	Plagiogyria x wakabae Sa.Kurata ex Nakaike	0.00654598	Onoclea sensibilis L. var. interrupta Maxim.	7.93846e-06	Plagiogyria euphlebia (Kunze) Mett.	1.02086e-06
333861.jpg	Plagiogyria x wakabae Sa.Kurata ex Nakaike	Plagiogyria x wakabae Sa.Kurata ex Nakaike	1	Plagiogyria japonica Nakai	2.66377e-10	Plagiogyria x sessilifolia Nakaike	7.71929e-11	Microlepia marginata (Panzer) C.Chr.	1.79104e-11	Loxogramme duclouxii Christ	1.05452e-12
342304.jpg	Plagiogyria x wakabae Sa.Kurata ex Nakaike	Plagiogyria x wakabae Sa.Kurata ex Nakaike	0.997054	Plagiogyria x sessilifolia Nakaike	0.00174377	Plagiogyria japonica Nakai	0.00120255	Thelypteris acuminata (Houtt.) C.V.Morton x T. parasitica (L.) Tardieu	3.83085e-09	Tapeinidium pinnatum (Cav.) C.Chr.	1.79649e-09
735327.jpg	Plagiogyria x wakabae Sa.Kurata ex Nakaike	Plagiogyria x wakabae Sa.Kurata ex Nakaike	0.999981	Plagiogyria japonica Nakai	1.07855e-05	Plagiogyria x sessilifolia Nakaike	7.68569e-06	Polygonatum falcatum A.Gray	5.45375e-07	Pteris terminalis Wall. ex J.Agardh var. fauriei (Christ) Ebihara et Nakato	1.07165e-07
808835.jpg	Plagiogyria x wakabae Sa.Kurata ex Nakaike	Plagiogyria x wakabae Sa.Kurata ex Nakaike	1	Plagiogyria x sessilifolia Nakaike	4.54509e-14	Hymenasplenium hondoense (N.Murak. et S.-I.Hatan.) Nakaike	9.45987e-15	Diplazium wichurae (Mett.) Diels	9.25672e-15	Plagiogyria adnata (Blume) Bedd.	5.14154e-15
735328.jpg	Plagiogyria x wakabae Sa.Kurata ex Nakaike	Plagiogyria x wakabae Sa.Kurata ex Nakaike	1	Plagiogyria japonica Nakai	1.00432e-08	Plagiogyria x sessilifolia Nakaike	2.795e-09	Thelypteris acuminata (Houtt.) C.V.Morton x T. parasitica (L.) Tardieu	1.40781e-10	Plagiogyria adnata (Blume) Bedd.	1.03631e-11
1191986.JPG	Plagiogyria x wakabae Sa.Kurata ex Nakaike	Plagiogyria x wakabae Sa.Kurata ex Nakaike	0.574108	Plagiogyria adnata (Blume) Bedd.	0.423048	Plagiogyria japonica Nakai	0.00209831	Plagiogyria x sessilifolia Nakaike	0.000264027	Callicarpa japonica Thunb.	0.000187389
808837.jpg	Plagiogyria x wakabae Sa.Kurata ex Nakaike	Plagiogyria x wakabae Sa.Kurata ex Nakaike	1	Plagiogyria adnata (Blume) Bedd.	3.08535e-12	Microlepia marginata (Panzer) C.Chr.	6.87364e-13	Polystichum tripteron (Kunze) C.Presl	5.67623e-14	Diplazium wichurae (Mett.) Diels	4.73274e-14
384205.jpg	Plagiogyria x wakabae Sa.Kurata ex Nakaike	Plagiogyria x wakabae Sa.Kurata ex Nakaike	1	Microlepia marginata (Panzer) C.Chr.	2.36036e-08	Diplazium wichurae (Mett.) Diels	6.46706e-11	Plagiogyria japonica Nakai	4.94278e-11	Epimedium sempervirens Nakai ex F.Maek.	1.17326e-11
363883.jpg	Plagiogyria x wakabae Sa.Kurata ex Nakaike	Plagiogyria x wakabae Sa.Kurata ex Nakaike	0.999985	Dryopteris dickinsii (Franch. et Sav.) C.Chr.	8.88104e-06	Plagiogyria japonica Nakai	5.194e-06	Plagiogyria x sessilifolia Nakaike	3.38551e-07	Polygonatum lasianthum Maxim.	1.53093e-07
340404.jpg	Plagiogyria x wakabae Sa.Kurata ex Nakaike	Plagiogyria x wakabae Sa.Kurata ex Nakaike	1	Diplazium wichurae (Mett.) Diels	1.13888e-08	Plagiogyria x sessilifolia Nakaike	6.75727e-09	Plagiogyria japonica Nakai	6.62414e-10	Dryopteris dickinsii (Franch. et Sav.) C.Chr.	2.36195e-10
363909.jpg	Plagiogyria x wakabae Sa.Kurata ex Nakaike	Plagiogyria x wakabae Sa.Kurata ex Nakaike	1	Phellodendron amurense Rupr. var. amurense	1.59466e-07	Plagiogyria japonica Nakai	1.15621e-08	Diplazium wichurae (Mett.) Diels	2.3945e-09	Angiopteris lygodiifolia Rosenst.	5.77362e-10
384219.jpg	Plagiogyria x wakabae Sa.Kurata ex Nakaike	Plagiogyria x wakabae Sa.Kurata ex Nakaike	0.999991	Plagiogyria japonica Nakai	8.74568e-06	Plagiogyria x sessilifolia Nakaike	4.69099e-09	Pertya robusta (Maxim.) Makino	4.89701e-10	Thelypteris esquirolii (Christ) Ching	2.04294e-10
1033920.JPG	Plagiogyria x wakabae Sa.Kurata ex Nakaike	Plagiogyria x wakabae Sa.Kurata ex Nakaike	1	Plagiogyria japonica Nakai	2.09323e-11	Acer sieboldianum Miq.	5.15785e-13	Fagus japonica Maxim.	3.19556e-13	Plagiogyria adnata (Blume) Bedd.	2.41488e-13
1189637.JPG	Plagiogyria x wakabae Sa.Kurata ex Nakaike	Plagiogyria x wakabae Sa.Kurata ex Nakaike	0.999611	Plagiogyria x sessilifolia Nakaike	0.000206256	Plagiogyria japonica Nakai	0.000182804	Diplazium wichurae (Mett.) Diels	5.01538e-08	Tapeinidium pinnatum (Cav.) C.Chr.	4.65201e-08
1191992.JPG	Plagiogyria x wakabae Sa.Kurata ex Nakaike	Plagiogyria x wakabae Sa.Kurata ex Nakaike	0.999984	Plagiogyria x sessilifolia Nakaike	1.59894e-05	Plagiogyria japonica Nakai	8.29709e-09	Thelypteris acuminata (Houtt.) C.V.Morton x T. parasitica (L.) Tardieu	8.18332e-11	Dryopteris dickinsii (Franch. et Sav.) C.Chr.	3.41753e-11
1192003.JPG	Plagiogyria x wakabae Sa.Kurata ex Nakaike	Plagiogyria x wakabae Sa.Kurata ex Nakaike	1	Plagiogyria japonica Nakai	3.30706e-09	Plagiogyria x sessilifolia Nakaike	9.68846e-10	Plagiogyria adnata (Blume) Bedd.	3.04599e-14	Thelypteris acuminata (Houtt.) C.V.Morton x T. parasitica (L.) Tardieu	1.07875e-14
725784.jpg	Plagiogyria x wakabae Sa.Kurata ex Nakaike	Plagiogyria x wakabae Sa.Kurata ex Nakaike	0.999996	Plagiogyria x sessilifolia Nakaike	4.19103e-06	Eulalia quadrinervis (Hack.) Kuntze	2.86332e-08	Plagiogyria japonica Nakai	1.01096e-09	Plagiogyria adnata (Blume) Bedd.	3.05944e-10
390550.jpg	Plagiogyria x wakabae Sa.Kurata ex Nakaike	Plagiogyria x wakabae Sa.Kurata ex Nakaike	1	Plagiogyria x sessilifolia Nakaike	1.33747e-07	Plagiogyria japonica Nakai	5.26167e-08	Dryopteris dickinsii (Franch. et Sav.) C.Chr.	1.89334e-09	Diplazium wichurae (Mett.) Diels	7.8219e-10
1192004.JPG	Plagiogyria x wakabae Sa.Kurata ex Nakaike	Plagiogyria x wakabae Sa.Kurata ex Nakaike	0.999994	Plagiogyria japonica Nakai	6.11102e-06	Dryopteris dickinsii (Franch. et Sav.) C.Chr.	9.62493e-11	Plagiogyria x sessilifolia Nakaike	8.99879e-11	Diplazium wichurae (Mett.) Diels	2.1607e-11
336402.jpg	Plagiogyria x wakabae Sa.Kurata ex Nakaike	Plagiogyria x wakabae Sa.Kurata ex Nakaike	0.999909	Thelypteris acuminata (Houtt.) C.V.Morton x T. parasitica (L.) Tardieu	8.83735e-05	Plagiogyria japonica Nakai	2.3934e-06	Hygrophila lancea (Thunb.) Miq.	3.14639e-07	Plagiogyria x sessilifolia Nakaike	5.07367e-08
365332.jpg	Pteris laurisilvicola Sa.Kurata	Pteris laurisilvicola Sa.Kurata	0.999943	Pteris fauriei Hieron.	5.72164e-05	Pteris kiuschiuensis Hieron.	1.25913e-07	Pteris oshimensis Hieron.	5.84994e-08	Pteris boninensis H.Ohba	2.3294e-08
779391.jpg	Pteris laurisilvicola Sa.Kurata	Pteris wallichiana J.Agardh	0.698119	Pteris laurisilvicola Sa.Kurata	0.301703	Selaginella remotifolia Spring	6.8183e-05	Pteris kiuschiuensis Hieron.	6.59708e-05	Pteris oshimensis Hieron.	3.90231e-05
1170933.JPG	Pteris laurisilvicola Sa.Kurata	Pteris laurisilvicola Sa.Kurata	1	Pteris oshimensis Hieron.	4.22552e-09	Pteris ensiformis Burm.f.	2.99958e-10	Pteris boninensis H.Ohba	4.57224e-11	Anemone nikoensis Maxim.	4.39891e-11
KAG082797.jpg	Pteris laurisilvicola Sa.Kurata	Pteris laurisilvicola Sa.Kurata	0.991755	Dryopteris erythrosora (D.C.Eaton) Kuntze	0.0042392	Pteris fauriei Hieron.	0.00242694	Pteris kiuschiuensis Hieron.	0.00076043	Athyrium x austrojaponense Sa.Kurata	0.000469323
808508.jpg	Pteris laurisilvicola Sa.Kurata	Pteris laurisilvicola Sa.Kurata	1	Pteris oshimensis Hieron.	2.5976e-10	Pteris kiuschiuensis Hieron.	8.41964e-11	Diplopterygium glaucum (Houtt.) Nakai	3.31322e-11	Thelypteris phegopteris (L.) Sloss. ex Rydb.	2.28562e-11
808523.jpg	Pteris laurisilvicola Sa.Kurata	Pteris laurisilvicola Sa.Kurata	0.999976	Pteris oshimensis Hieron.	2.36573e-05	Pteris kiuschiuensis Hieron.	5.26082e-08	Thelypteris laxa (Franch. et Sav.) Ching	1.87282e-11	Dicranopteris pedata (Houtt.) Nakaike	1.40312e-11
170642.jpg	Pteris laurisilvicola Sa.Kurata	Pteris laurisilvicola Sa.Kurata	1	Dicranopteris pedata (Houtt.) Nakaike	7.92809e-10	Pteris kiuschiuensis Hieron.	3.82665e-10	Pteris wallichiana J.Agardh	3.54795e-10	Synurus palmatopinnatifidus (Makino) Kitam. var. palmatopinnatifidus	2.78464e-10
365434.jpg	Pteris laurisilvicola Sa.Kurata	Pteris laurisilvicola Sa.Kurata	0.999989	Pteris kiuschiuensis Hieron.	1.02572e-05	Pteris fauriei Hieron.	2.59847e-07	Pteris oshimensis Hieron.	6.69685e-08	Thelypteris laxa (Franch. et Sav.) Ching	1.49654e-08
KAG083740.jpg	Pteris laurisilvicola Sa.Kurata	Pteris laurisilvicola Sa.Kurata	1	Pteris fauriei Hieron.	1.41081e-07	Pteris oshimensis Hieron.	2.94735e-08	Arachniodes simplicior (Makino) Ohwi	1.61144e-08	Pteris kiuschiuensis Hieron.	8.72587e-11
808521.jpg	Pteris laurisilvicola Sa.Kurata	Pteris laurisilvicola Sa.Kurata	0.790283	Pteris fauriei Hieron.	0.198673	Athyrium x austrojaponense Sa.Kurata	0.00994624	Pteris kiuschiuensis Hieron.	0.00051778	Diplazium x satsumense Sa.Kurata	0.000168942
332610.jpg	Pteris laurisilvicola Sa.Kurata	Pteris laurisilvicola Sa.Kurata	1	Pteris boninensis H.Ohba	4.52169e-09	Deyeuxia longiseta (Hack.) Ohwi	2.57329e-10	Arachniodes exilis (Hance) Ching	1.51686e-10	Pteris oshimensis Hieron.	9.33272e-11
735664.jpg	Pteris laurisilvicola Sa.Kurata	Pteris laurisilvicola Sa.Kurata	0.99928	Pteris oshimensis Hieron.	0.000719757	Pteris kiuschiuensis Hieron.	2.58548e-09	Thelypteris phegopteris (L.) Sloss. ex Rydb.	1.43486e-09	Pteris boninensis H.Ohba	2.44707e-10
1162811.JPG	Pteris laurisilvicola Sa.Kurata	Pteris laurisilvicola Sa.Kurata	1	Pteris kiuschiuensis Hieron.	7.49803e-08	Pteris oshimensis Hieron.	1.00907e-08	Thelypteris phegopteris (L.) Sloss. ex Rydb.	4.02967e-09	Pteris fauriei Hieron.	5.80796e-11
741321.jpg	Pteris laurisilvicola Sa.Kurata	Pteris laurisilvicola Sa.Kurata	1	Pteris kiuschiuensis Hieron.	3.01164e-14	Pteris oshimensis Hieron.	2.3233e-14	Panax japonicus (T.Nees) C.A.Mey.	1.82884e-15	Diplopterygium glaucum (Houtt.) Nakai	1.08366e-15
KAG126715.jpg	Pteris laurisilvicola Sa.Kurata	Pteris laurisilvicola Sa.Kurata	0.999994	Pteris fauriei Hieron.	3.44105e-06	Pteris kiuschiuensis Hieron.	2.20383e-06	Pteris terminalis Wall. ex J.Agardh var. terminalis	1.17811e-07	Pteris oshimensis Hieron.	3.41478e-11
365206.jpg	Pteris laurisilvicola Sa.Kurata	Pteris laurisilvicola Sa.Kurata	0.999462	Pteris fauriei Hieron.	0.000415382	Pteris kiuschiuensis Hieron.	6.11943e-05	Woodwardia japonica (L.f.) J.Sm.	4.59722e-05	Arachniodes simplicior (Makino) Ohwi	1.09332e-05
808507.jpg	Pteris laurisilvicola Sa.Kurata	Pteris kiuschiuensis Hieron.	0.751668	Deparia okuboana (Makino) M.Kato	0.171932	Pteris wallichiana J.Agardh	0.0698074	Saussurea triptera Maxim.	0.00347276	Pteris fauriei Hieron.	0.00136938
364958.jpg	Pteris laurisilvicola Sa.Kurata	Pteris laurisilvicola Sa.Kurata	1	Pteris kiuschiuensis Hieron.	6.08625e-11	Dicranopteris pedata (Houtt.) Nakaike	6.01953e-13	Pteris oshimensis Hieron.	2.82111e-13	Anemone nikoensis Maxim.	1.4626e-13
742535.jpg	Pteris laurisilvicola Sa.Kurata	Pteris laurisilvicola Sa.Kurata	0.998708	Pteris oshimensis Hieron.	0.000827622	Pteris kiuschiuensis Hieron.	0.000464525	Pteris ryukyuensis Tagawa	1.23118e-07	Anisocampium x saitoanum (Sugim.) M.Kato	4.31626e-08
735790.jpg	Pteris laurisilvicola Sa.Kurata	Pteris laurisilvicola Sa.Kurata	0.700842	Pteris oshimensis Hieron.	0.267809	Pteris kiuschiuensis Hieron.	0.0312714	Pteris fauriei Hieron.	7.2918e-05	Anisocampium x saitoanum (Sugim.) M.Kato	2.55888e-06
338164.jpg	Carex hondoensis Ohwi	Carex hondoensis Ohwi	1	Carex miyabei Franch.	8.21073e-11	Carex persistens Ohwi	3.29697e-11	Carex kiotensis Franch. et Sav.	2.16148e-11	Carex curvicollis Franch. et Sav.	1.81937e-12
746241.jpg	Carex hondoensis Ohwi	Carex hondoensis Ohwi	0.525357	Setaria faberi R.A.W.Herrm.	0.283782	Carex dimorpholepis Steud.	0.107422	Carex kiotensis Franch. et Sav.	0.0368151	Carex shimidzensis Franch.	0.0215981
277975.jpg	Carex hondoensis Ohwi	Carex stenostachys Franch. et Sav. var. cuneata (Ohwi) Ohwi et T.Koyama	0.376218	Carex hondoensis Ohwi	0.318699	Carex forficula Franch. et Sav.	0.27899	Carex sachalinensis F.Schmidt var. alterniflora (Franch.) Ohwi	0.0177206	Carex thunbergii Steud. var. thunbergii	0.00239951
97299.jpg	Carex hondoensis Ohwi	Carex miyabei Franch.	0.996752	Carex kiotensis Franch. et Sav.	0.00227751	Carex hondoensis Ohwi	0.000860781	Carex flabellata H.L_v. et Vaniot	4.98444e-05	Carex multifolia Ohwi var. multifolia	3.39358e-05
FKSE4419.jpg	Carex hondoensis Ohwi	Carex hondoensis Ohwi	0.999954	Carex curvicollis Franch. et Sav.	1.83223e-05	Carex discoidea Boott var. discoidea	8.64754e-06	Bromus diandrus Roth	7.97934e-06	Carex stenantha Franch. et Sav. var. stenantha	3.73764e-06
108907.jpg	Carex hondoensis Ohwi	Carex hondoensis Ohwi	1	Carex lasiolepis Franch.	1.42525e-09	Eleusine indica (L.) Gaertn.	1.01688e-09	Deyeuxia longiseta (Hack.) Ohwi	3.11858e-10	Carex nubigena D.Don subsp. albata (Boott ex Franch. et Sav.) T.Koyama	3.81797e-11
FKSE95393.jpg	Carex hondoensis Ohwi	Carex hondoensis Ohwi	1	Carex incisa Boott	5.93963e-09	Carex curvicollis Franch. et Sav.	1.0999e-10	Carex lasiolepis Franch.	9.51606e-11	Carex leucochlora Bunge var. leucochlora	2.97027e-11
297332.jpg	Carex hondoensis Ohwi	Carex hondoensis Ohwi	0.663436	Carex miyabei Franch.	0.324982	Cyrtomium falcatum (L.f.) C.Presl subsp. falcatum	0.00529655	Carex kiotensis Franch. et Sav.	0.00179624	Diplazium virescens Kunze	0.00159078
FKSE4420.jpg	Carex hondoensis Ohwi	Brylkinia caudata (Munro ex A.Gray) F.Schmidt	0.994953	Carex curvicollis Franch. et Sav.	0.00301278	Carex maximowiczii Miq. var. maximowiczii	0.00174323	Festuca parvigluma Steud.	0.000146083	Carex maximowiczii Miq. var. levisaccus Ohwi	7.49576e-05
FKSE4422.jpg	Carex hondoensis Ohwi	Carex hondoensis Ohwi	0.999993	Elymus tsukushiensis Honda var. transiens (Hack.) Osada	4.90284e-06	Carex incisa Boott	7.07275e-07	Echinochloa crus-galli (L.) P.Beauv. var. crus-galli	4.76287e-07	Carex heterolepis Bunge	4.56419e-07
401824.jpg	Carex hondoensis Ohwi	Carex hondoensis Ohwi	0.531834	Carex miyabei Franch.	0.467594	Carex dissitiflora Franch.	0.000287671	Carex incisa Boott	6.20995e-05	Carex aphyllopus K_k. var. aphyllopus	5.62364e-05
569942.jpg	Carex hondoensis Ohwi	Carex hondoensis Ohwi	0.999921	Carex miyabei Franch.	7.3813e-05	Calamagrostis x grandiseta Takeda	5.17371e-06	Deyeuxia longiseta (Hack.) Ohwi	9.76657e-08	Polystichum tripteron (Kunze) C.Presl	3.45505e-08
42173.jpg	Carex hondoensis Ohwi	Carex hondoensis Ohwi	0.784891	Carex gibba Wahlenb.	0.136073	Dactylis glomerata L.	0.0298664	Carex miyabei Franch.	0.0219708	Carex dissitiflora Franch.	0.0127627
FKSE4421.jpg	Carex hondoensis Ohwi	Carex hondoensis Ohwi	0.999987	Carex curvicollis Franch. et Sav.	9.55079e-06	Carex sachalinensis F.Schmidt var. alterniflora (Franch.) Ohwi	2.2731e-06	Eleusine indica (L.) Gaertn.	6.60015e-07	Carex heterolepis Bunge	3.60186e-07
C2066431.jpg	Cyperus brevifolius (Rottb.) Hassk. var. brevifolius	Cyperus brevifolius (Rottb.) Hassk. var. brevifolius	1	Cyperus nipponicus Franch. et Sav. var. nipponicus	1.18624e-10	Carex leucochlora Bunge var. candolleana (H.L_v. et Vaniot) Katsuy.	5.94792e-11	Cyperus polystachyos Rottb.	1.33345e-12	Cyperus brevifolius (Rottb.) Hassk. var. leiolepis (Franch. et Sav.) T.Koyama	5.84936e-13
C2066423.jpg	Cyperus brevifolius (Rottb.) Hassk. var. brevifolius	Cyperus brevifolius (Rottb.) Hassk. var. leiolepis (Franch. et Sav.) T.Koyama	0.770971	Cyperus brevifolius (Rottb.) Hassk. var. brevifolius	0.203124	Cyperus nipponicus Franch. et Sav. var. nipponicus	0.0180043	Cyperus haspan L. var. tuberiferus T.Koyama	0.00395444	Carex planata Franch. et Sav. var. planata	0.00344582
C2066467.jpg	Cyperus brevifolius (Rottb.) Hassk. var. brevifolius	Cyperus brevifolius (Rottb.) Hassk. var. brevifolius	0.99985	Cyperus brevifolius (Rottb.) Hassk. var. leiolepis (Franch. et Sav.) T.Koyama	0.000149978	Schoenoplectiella hotarui (Ohwi) J.Jung et H.K.Choi	1.75798e-12	Cyperus difformis L.	1.65932e-12	Carex rhizopoda Maxim.	4.41663e-13
C2066425.jpg	Cyperus brevifolius (Rottb.) Hassk. var. brevifolius	Cyperus brevifolius (Rottb.) Hassk. var. brevifolius	0.716981	Cyperus brevifolius (Rottb.) Hassk. var. leiolepis (Franch. et Sav.) T.Koyama	0.283019	Carex rhizopoda Maxim.	6.11817e-09	Dianthus superbus L. var. longicalycinus (Maxim.) F.N.Williams	2.40665e-09	Cyperus rotundus L.	1.05127e-11
C2066471.jpg	Cyperus brevifolius (Rottb.) Hassk. var. brevifolius	Cyperus brevifolius (Rottb.) Hassk. var. brevifolius	1	Carex rhizopoda Maxim.	6.06081e-10	Cyperus brevifolius (Rottb.) Hassk. var. leiolepis (Franch. et Sav.) T.Koyama	1.32643e-11	Carex curvicollis Franch. et Sav.	2.72986e-14	Rotala mexicana Cham. et Schltdl.	5.81713e-16
C2066462.jpg	Cyperus brevifolius (Rottb.) Hassk. var. brevifolius	Carex transversa Boott	0.649585	Carex thunbergii Steud. var. thunbergii	0.208002	Cyperus brevifolius (Rottb.) Hassk. var. brevifolius	0.121874	Cyperus brevifolius (Rottb.) Hassk. var. leiolepis (Franch. et Sav.) T.Koyama	0.0203208	Carex stenostachys Franch. et Sav. var. stenostachys	0.000104236
C2066439.jpg	Cyperus brevifolius (Rottb.) Hassk. var. brevifolius	Cyperus brevifolius (Rottb.) Hassk. var. brevifolius	0.99982	Cyperus brevifolius (Rottb.) Hassk. var. leiolepis (Franch. et Sav.) T.Koyama	0.000180274	Cyperus haspan L. var. tuberiferus T.Koyama	2.85446e-09	Schoenoplectiella lineolata (Franch. et Sav.) J.Jung et H.K.Choi	1.29037e-10	Fimbristylis dichotoma (L.) Vahl var. tentsuki T.Koyama	1.09681e-10
C2066477.jpg	Cyperus brevifolius (Rottb.) Hassk. var. brevifolius	Cyperus brevifolius (Rottb.) Hassk. var. brevifolius	1	Carex rhizopoda Maxim.	6.70325e-09	Carex rugata Ohwi	4.85713e-09	Cyperus brevifolius (Rottb.) Hassk. var. leiolepis (Franch. et Sav.) T.Koyama	9.68432e-11	Carex curvicollis Franch. et Sav.	8.8681e-11
C2066418.jpg	Cyperus brevifolius (Rottb.) Hassk. var. brevifolius	Cyperus brevifolius (Rottb.) Hassk. var. brevifolius	0.957729	Cyperus brevifolius (Rottb.) Hassk. var. leiolepis (Franch. et Sav.) T.Koyama	0.042271	Cyperus nipponicus Franch. et Sav. var. nipponicus	3.87043e-09	Cyperus haspan L. var. tuberiferus T.Koyama	3.66909e-09	Cyperus leptocarpus (F.Muell.) Bauters	6.13285e-10
C2066436.jpg	Cyperus brevifolius (Rottb.) Hassk. var. brevifolius	Cyperus brevifolius (Rottb.) Hassk. var. brevifolius	0.999923	Cyperus brevifolius (Rottb.) Hassk. var. leiolepis (Franch. et Sav.) T.Koyama	7.75133e-05	Schoenoplectiella hotarui (Ohwi) J.Jung et H.K.Choi	4.63392e-09	Carex rhizopoda Maxim.	3.96156e-09	Carex transversa Boott	7.55299e-10
C2066466.jpg	Cyperus brevifolius (Rottb.) Hassk. var. brevifolius	Cyperus brevifolius (Rottb.) Hassk. var. brevifolius	1	Cyperus brevifolius (Rottb.) Hassk. var. leiolepis (Franch. et Sav.) T.Koyama	4.98328e-08	Cyperus polystachyos Rottb.	5.35188e-10	Rhynchospora rubra (Lour.) Makino	2.44079e-11	Fimbristylis dichotoma (L.) Vahl var. tentsuki T.Koyama	1.78174e-12
C2066427.jpg	Cyperus brevifolius (Rottb.) Hassk. var. brevifolius	Cyperus brevifolius (Rottb.) Hassk. var. brevifolius	0.954806	Cyperus brevifolius (Rottb.) Hassk. var. leiolepis (Franch. et Sav.) T.Koyama	0.0451941	Schoenoplectiella hotarui (Ohwi) J.Jung et H.K.Choi	2.86758e-08	Fimbristylis dichotoma (L.) Vahl var. tentsuki T.Koyama	1.17154e-08	Fimbristylis complanata (Retz.) Link f. exaltata T.Koyama	3.66124e-09
C2066458.jpg	Cyperus brevifolius (Rottb.) Hassk. var. brevifolius	Cyperus brevifolius (Rottb.) Hassk. var. leiolepis (Franch. et Sav.) T.Koyama	0.95913	Cyperus brevifolius (Rottb.) Hassk. var. brevifolius	0.0408576	Cyperus polystachyos Rottb.	1.20257e-05	Vigna angularis (Willd.) Ohwi et H.Ohashi var. nipponensis (Ohwi) Ohwi et H.Ohashi	1.01554e-08	Cyperus haspan L. var. tuberiferus T.Koyama	7.00884e-09
00030406 - コピー (3) - コピー.jpg	Mitrasacme pygmaea R.Br.	Mitrasacme pygmaea R.Br.	1	Eleocharis congesta D.Don var. japonica (Miq.) T.Koyama	7.17001e-09	Wahlenbergia marginata (Thunb.) A.DC.	1.75847e-09	Fimbristylis dichotoma (L.) Vahl var. tentsuki T.Koyama	8.61858e-10	Ixeridium dentatum (Thunb.) Tzvelev subsp. dentatum	4.67129e-10
KAG057986.jpg	Mitrasacme pygmaea R.Br.	Mitrasacme pygmaea R.Br.	1	Fimbristylis dichotoma (L.) Vahl var. tentsuki T.Koyama	3.03891e-07	Galium kikumugura Ohwi	4.75202e-09	Callitriche palustris L.	1.90379e-09	Persicaria debilis (Meisn.) H.Gross ex W.T.Lee	1.58605e-09
KAG057980.jpg	Mitrasacme pygmaea R.Br.	Mitrasacme pygmaea R.Br.	0.999897	Sagina maxima A.Gray	7.87553e-05	Arenaria serpyllifolia L. var. serpyllifolia	1.39278e-05	Juncus prismatocarpus R.Br. subsp. leschenaultii (J.Gay ex Laharpe) Kirschner	2.91649e-06	Sagina japonica (Sw.) Ohwi	2.54021e-06
KAG057964.jpg	Mitrasacme pygmaea R.Br.	Mitrasacme pygmaea R.Br.	1	Wahlenbergia marginata (Thunb.) A.DC.	1.23728e-10	Galium pogonanthum Franch. et Sav.	1.09834e-10	Vandellia crustacea (L.) Benth.	4.06942e-11	Viola verecunda A.Gray var. subaequiloba (Franch. et Sav.) F. Maek.	3.58036e-12
KAG057990 - コピー.jpg	Mitrasacme pygmaea R.Br.	Mitrasacme pygmaea R.Br.	0.999991	Lysimachia arvensis (L.) U.Manns et Anderb. var. caerulea (L.) Turland et Bergmeier	4.44318e-06	Perillula reptans Maxim.	4.15348e-06	Hypericum japonicum Thunb.	1.45544e-07	Galium pogonanthum Franch. et Sav.	9.3149e-09
KAG057970 - コピー (2).jpg	Mitrasacme pygmaea R.Br.	Mitrasacme pygmaea R.Br.	1	Callitriche palustris L.	2.30656e-08	Fimbristylis dichotoma (L.) Vahl var. tentsuki T.Koyama	1.02452e-08	Avenella flexuosa (L.) Drejer	3.67899e-10	Arabidopsis halleri (L.) O'Kane et Al-Shehbaz subsp. gemmifera (Matsum.) O'Kane et Al-Shehbaz var. senanensis (Matsum.) Yonek.	1.1292e-10
251360.jpg	Mitrasacme pygmaea R.Br.	Mitrasacme pygmaea R.Br.	1	Luzula jimboi Miyabe et Kud_ subsp. atrotepala Z.Kaplan	4.44591e-11	Avenella flexuosa (L.) Drejer	4.13037e-11	Trigastrotheca stricta (L.) Thulin	1.02906e-11	Fimbristylis diphylloides Makino	2.75674e-12
00030404.jpg	Mitrasacme pygmaea R.Br.	Mitrasacme pygmaea R.Br.	1	Drosera spatulata Labill.	3.57034e-09	Eleocharis congesta D.Don var. japonica (Miq.) T.Koyama	3.44105e-09	Vallisneria natans (Lour.) H.Hara var. natans	1.3633e-09	Eriocaulon decemflorum Maxim.	2.37061e-11
00030406.jpg	Mitrasacme pygmaea R.Br.	Mitrasacme pygmaea R.Br.	1	Vandellia crustacea (L.) Benth.	1.02901e-07	Eriocaulon miquelianum K_rn.	5.36738e-08	Eriocaulon decemflorum Maxim.	1.18728e-08	Ixeris stolonifera A.Gray	1.21218e-10
KAG084697 - コピー (2).jpg	Mitrasacme pygmaea R.Br.	Mitrasacme pygmaea R.Br.	1	Utricularia bifida L.	5.65508e-09	Eriocaulon decemflorum Maxim.	4.87093e-09	Wahlenbergia marginata (Thunb.) A.DC.	2.89224e-09	Cerastium fontanum Baumg. subsp. vulgare (Hartm.) Greuter et Burdet var. angustifolium (Franch.) H.Hara	5.45739e-10
KAG057977 - コピー (2).jpg	Mitrasacme pygmaea R.Br.	Mitrasacme pygmaea R.Br.	0.931076	Vandellia crustacea (L.) Benth.	0.0396757	Arenaria serpyllifolia L. var. serpyllifolia	0.0292361	Gonocarpus micranthus Thunb.	4.93471e-06	Euphorbia hirta L.	4.67243e-06
754332 - コピー.jpg	Mitrasacme pygmaea R.Br.	Mitrasacme pygmaea R.Br.	0.93841	Sedum bulbiferum Makino	0.0372316	Lysimachia arvensis (L.) U.Manns et Anderb. var. caerulea (L.) Turland et Bergmeier	0.00696825	Sagina maxima A.Gray	0.00671585	Callitriche palustris L.	0.00269696
KAG057966.jpg	Mitrasacme pygmaea R.Br.	Mitrasacme pygmaea R.Br.	1	Draba nemorosa L.	4.49967e-10	Vandellia crustacea (L.) Benth.	2.27853e-10	Wahlenbergia marginata (Thunb.) A.DC.	5.4335e-11	Conandron ramondioides Siebold et Zucc.	1.96744e-11
368750 - コピー (2).jpg	Mitrasacme pygmaea R.Br.	Mitrasacme pygmaea R.Br.	0.999983	Vandellia crustacea (L.) Benth.	1.6778e-05	Arenaria serpyllifolia L. var. serpyllifolia	6.03412e-08	Draba nemorosa L.	1.40506e-08	Galium gracilens (A.Gray) Makino	1.14508e-08
KAG057972 - コピー.jpg	Mitrasacme pygmaea R.Br.	Mitrasacme pygmaea R.Br.	0.99999	Lysimachia arvensis (L.) U.Manns et Anderb. var. caerulea (L.) Turland et Bergmeier	8.07559e-06	Euphorbia prostrata Aiton	1.95017e-06	Hydrocotyle yabei Makino var. yabei	9.75693e-08	Hypericum japonicum Thunb.	1.69412e-08
FKSE6089 - コピー.jpg	Mitrasacme pygmaea R.Br.	Mitrasacme pygmaea R.Br.	1	Trigastrotheca stricta (L.) Thulin	7.25961e-16	Saxifraga fortunei Hook.f. var. alpina (Matsum. et Nakai) Nakai	6.62401e-16	Perillula reptans Maxim.	3.10405e-16	Eleocharis congesta D.Don var. japonica (Miq.) T.Koyama	2.53049e-16
905165.jpg	Mitrasacme pygmaea R.Br.	Mitrasacme pygmaea R.Br.	1	Draba nemorosa L.	6.73788e-08	Eriocaulon decemflorum Maxim.	4.27072e-08	Eriocaulon miquelianum K_rn.	8.96152e-10	Wahlenbergia marginata (Thunb.) A.DC.	6.7607e-11
KAG057991 - コピー.jpg	Mitrasacme pygmaea R.Br.	Mitrasacme pygmaea R.Br.	0.999989	Trigastrotheca stricta (L.) Thulin	1.06652e-05	Eragrostis multicaulis Steud.	1.64425e-08	Ainsliaea dissecta Franch. et Sav.	4.63751e-09	Juncus tenuis Willd.	1.32801e-09
KAG081657 - コピー.jpg	Mitrasacme pygmaea R.Br.	Mitrasacme pygmaea R.Br.	1	Galium pogonanthum Franch. et Sav.	5.38993e-12	Eleocharis congesta D.Don var. japonica (Miq.) T.Koyama	5.00848e-12	Circaea erubescens Franch. et Sav.	1.29178e-12	Draba nemorosa L.	2.00972e-13
222041.jpg	Mitrasacme pygmaea R.Br.	Mitrasacme pygmaea R.Br.	0.999986	Wahlenbergia marginata (Thunb.) A.DC.	1.438e-05	Vandellia crustacea (L.) Benth.	3.51148e-10	Draba nemorosa L.	2.84165e-10	Stellaria nipponica Ohwi var. nipponica	1.59237e-10
KAG084464.jpg	Mitrasacme pygmaea R.Br.	Mitrasacme pygmaea R.Br.	1	Wahlenbergia marginata (Thunb.) A.DC.	3.3055e-08	Draba nemorosa L.	3.47935e-09	Conandron ramondioides Siebold et Zucc.	1.85212e-09	Arabidopsis halleri (L.) O'Kane et Al-Shehbaz subsp. gemmifera (Matsum.) O'Kane et Al-Shehbaz var. senanensis (Matsum.) Yonek.	3.61202e-10
KAG057972 - コピー (2).jpg	Mitrasacme pygmaea R.Br.	Mitrasacme pygmaea R.Br.	0.999997	Vandellia crustacea (L.) Benth.	1.91127e-06	Lindernia dubia (L.) Pennell subsp. major (Pursh) Pennell	8.35391e-07	Galium pogonanthum Franch. et Sav.	4.83871e-08	Eriocaulon miquelianum K_rn.	1.23817e-08
00030406 - コピー (5) - コピー.jpg	Mitrasacme pygmaea R.Br.	Mitrasacme pygmaea R.Br.	0.999997	Draba nemorosa L.	1.21028e-06	Eriocaulon decemflorum Maxim.	6.27093e-07	Conandron ramondioides Siebold et Zucc.	2.60608e-07	Vandellia crustacea (L.) Benth.	2.49412e-07
KAG057973 - コピー.jpg	Mitrasacme pygmaea R.Br.	Mitrasacme pygmaea R.Br.	0.999999	Juncus papillosus Franch. et Sav.	1.23935e-06	Galium pogonanthum Franch. et Sav.	3.59975e-08	Utricularia bifida L.	5.36315e-09	Avenella flexuosa (L.) Drejer	2.4886e-09
KAG081980.jpg	Mitrasacme pygmaea R.Br.	Mitrasacme pygmaea R.Br.	0.986286	Pseudopyxis depressa Miq.	0.0136162	Myriophyllum spicatum L.	3.60371e-05	Galium gracilens (A.Gray) Makino	2.80126e-05	Maianthemum dilatatum (Alph.Wood) A.Nelson et J.F.Macbr.	1.13756e-05
222040 - コピー (2).jpg	Mitrasacme pygmaea R.Br.	Mitrasacme pygmaea R.Br.	1	Lysimachia arvensis (L.) U.Manns et Anderb. var. caerulea (L.) Turland et Bergmeier	8.7274e-08	Wahlenbergia marginata (Thunb.) A.DC.	1.83829e-09	Barnardia japonica (Thunb.) Schult. et Schult.f.	1.55682e-09	Ixeridium dentatum (Thunb.) Tzvelev subsp. dentatum	1.33019e-09
C2131777.jpg	Rubus x pseudohakonensis Sugim.	Rubus x pseudohakonensis Sugim.	0.997917	Rubus hakonensis Franch. et Sav.	0.00208288	Rhododendron wadanum Makino	6.05563e-08	Ampelopsis glandulosa (Wall.) Momiy. var. heterophylla (Thunb.) Momiy.	3.47087e-08	Parasenecio farfarifolius (Siebold et Zucc.) H.Koyama var. farfarifolius	3.08243e-09
C2131684.jpg	Rubus x pseudohakonensis Sugim.	Rubus x pseudohakonensis Sugim.	1	Rubus hakonensis Franch. et Sav.	3.77981e-07	Rubus crataegifolius Bunge	1.23801e-11	Corylopsis pauciflora Siebold et Zucc.	8.62137e-13	Ampelopsis glandulosa (Wall.) Momiy. var. heterophylla (Thunb.) Momiy.	3.7585e-13
C2131723.jpg	Rubus x pseudohakonensis Sugim.	Rubus x pseudohakonensis Sugim.	1	Rubus buergeri Miq.	8.06369e-09	Fallopia japonica (Houtt.) Ronse Decr. var. japonica	4.1036e-09	Cyperus haspan L. var. tuberiferus T.Koyama	2.48224e-09	Circaea cordata Royle	8.38542e-10
$_C2131698.jpg	Rubus x pseudohakonensis Sugim.	Rubus x pseudohakonensis Sugim.	1	Rubus hakonensis Franch. et Sav.	1.38791e-07	Rubus buergeri Miq.	1.55127e-08	Fallopia japonica (Houtt.) Ronse Decr. var. japonica	5.12012e-11	Vitis coignetiae Pulliat ex Planch.	3.46057e-11
$_C2131774.jpg	Rubus x pseudohakonensis Sugim.	Rubus x pseudohakonensis Sugim.	1	Laportea bulbifera (Siebold et Zucc.) Wedd.	5.28735e-11	Rubus buergeri Miq.	5.25516e-11	Coptis japonica (Thunb.) Makino	2.39464e-12	Rubus hakonensis Franch. et Sav.	2.37363e-12
$_C2131778.jpg	Rubus x pseudohakonensis Sugim.	Rubus x pseudohakonensis Sugim.	0.999962	Rubus hakonensis Franch. et Sav.	3.44273e-05	Rubus buergeri Miq.	3.0923e-06	Cuscuta japonica Choisy	6.85674e-08	Lindera obtusiloba Blume	2.29711e-08
$_C2131765.jpg	Rubus x pseudohakonensis Sugim.	Rubus x pseudohakonensis Sugim.	0.999999	Schizocodon soldanelloides Siebold et Zucc. var. magnus (Makino) H.Hara	5.58693e-07	Trapa japonica Flerow	1.53619e-07	Celtis sinensis Pers.	9.89445e-08	Mallotus japonicus (L.f.) M_ll.Arg.	2.51385e-08
$_C2131783.jpg	Rubus x pseudohakonensis Sugim.	Rubus x pseudohakonensis Sugim.	0.999999	Rubus hakonensis Franch. et Sav.	7.41397e-07	Parasenecio farfarifolius (Siebold et Zucc.) H.Koyama var. farfarifolius	3.44514e-09	Hylodesmum podocarpum (DC.) H.Ohashi & R.R.Mill subsp. podocarpum	2.01954e-11	Persicaria filiformis (Thunb.) Nakai	1.14428e-11
C2131742.jpg	Rubus x pseudohakonensis Sugim.	Rubus x pseudohakonensis Sugim.	0.999968	Rubus hakonensis Franch. et Sav.	3.13024e-05	Rubus palmatus Thunb. var. coptophyllus (A.Gray) Kuntze ex Koidz.	3.61142e-07	Xanthium orientale L. subsp. orientale	5.97078e-08	Parasenecio farfarifolius (Siebold et Zucc.) H.Koyama var. farfarifolius	4.18767e-08
$_C2131752.jpg	Rubus x pseudohakonensis Sugim.	Rubus x pseudohakonensis Sugim.	0.996338	Rubus hakonensis Franch. et Sav.	0.00365979	Rhododendron wadanum Makino	1.50896e-06	Ampelopsis glandulosa (Wall.) Momiy. var. heterophylla (Thunb.) Momiy.	4.43131e-07	Parasenecio farfarifolius (Siebold et Zucc.) H.Koyama var. farfarifolius	9.87729e-08
FKSE84518.jpg	Rubus x pseudohakonensis Sugim.	Rubus x pseudohakonensis Sugim.	0.999902	Persicaria thunbergii (Siebold et Zucc.) H.Gross var. thunbergii	9.0819e-05	Rubus hakonensis Franch. et Sav.	5.75159e-06	Persicaria perfoliata (L.) H.Gross	1.1446e-06	Persicaria senticosa (Meisn.) H.Gross	3.82327e-07
$_C2131696.jpg	Rubus x pseudohakonensis Sugim.	Rubus x pseudohakonensis Sugim.	0.999982	Rubus hakonensis Franch. et Sav.	1.70678e-05	Hylodesmum podocarpum (DC.) H.Ohashi & R.R.Mill subsp. fallax (Schindl.) H.Ohashi & R.R.Mill	3.70845e-07	Rubus buergeri Miq.	1.2123e-07	Parasenecio farfarifolius (Siebold et Zucc.) H.Koyama var. farfarifolius	8.16813e-08
C2131700.jpg	Rubus x pseudohakonensis Sugim.	Rubus x pseudohakonensis Sugim.	1	Rubus hakonensis Franch. et Sav.	6.33886e-08	Xanthium orientale L. subsp. orientale	2.85672e-08	Cuscuta japonica Choisy	4.37685e-10	Rubus buergeri Miq.	5.13576e-11
C2131769.jpg	Rubus x pseudohakonensis Sugim.	Rubus x pseudohakonensis Sugim.	0.999988	Rubus hakonensis Franch. et Sav.	1.19515e-05	Rubus buergeri Miq.	7.84587e-09	Ampelopsis glandulosa (Wall.) Momiy. var. heterophylla (Thunb.) Momiy.	7.56838e-10	Rubus crataegifolius Bunge	3.52378e-10
C2131713.jpg	Rubus x pseudohakonensis Sugim.	Rubus x pseudohakonensis Sugim.	1	Rubus buergeri Miq.	2.51051e-08	Rubus hakonensis Franch. et Sav.	1.08087e-09	Vitis ficifolia Bunge	9.4736e-11	Trichosanthes cucumeroides (Ser.) Maxim. ex Franch. et Sav.	8.05349e-11
C2131734.jpg	Rubus x pseudohakonensis Sugim.	Rubus x pseudohakonensis Sugim.	0.999999	Schizocodon soldanelloides Siebold et Zucc. var. magnus (Makino) H.Hara	1.10566e-06	Cuscuta japonica Choisy	2.62571e-07	Rubus buergeri Miq.	9.00949e-08	Xanthium orientale L. subsp. orientale	2.30172e-08
$_C2131794.jpg	Rubus x pseudohakonensis Sugim.	Rubus x pseudohakonensis Sugim.	0.996294	Rubus hakonensis Franch. et Sav.	0.00370464	Cuscuta japonica Choisy	7.71129e-07	Rubus crataegifolius Bunge	1.77785e-07	Sicyos angulatus L.	1.61124e-07
C2131702.jpg	Rubus x pseudohakonensis Sugim.	Rubus x pseudohakonensis Sugim.	0.996209	Rubus buergeri Miq.	0.0037807	Pueraria lobata (Willd.) Ohwi subsp. lobata	4.33654e-06	Rubus hakonensis Franch. et Sav.	3.20241e-06	Rhynchosia volubilis Lour.	1.73999e-06
$_C2131750.jpg	Rubus x pseudohakonensis Sugim.	Rubus x pseudohakonensis Sugim.	0.999973	Rubus hakonensis Franch. et Sav.	2.66428e-05	Rubus buergeri Miq.	2.32779e-07	Parasenecio farfarifolius (Siebold et Zucc.) H.Koyama var. farfarifolius	2.44577e-08	Cyrtomium falcatum (L.f.) C.Presl subsp. falcatum	1.64934e-08
C2131727.jpg	Rubus x pseudohakonensis Sugim.	Rubus x pseudohakonensis Sugim.	0.999962	Callicarpa japonica Thunb.	3.67009e-05	Rubus hakonensis Franch. et Sav.	7.25477e-07	Maesa japonica (Thunb.) Moritzi et Zoll.	3.25973e-07	Cuscuta japonica Choisy	1.4052e-07
$_C2131790.jpg	Rubus x pseudohakonensis Sugim.	Rubus x pseudohakonensis Sugim.	0.999983	Rubus hakonensis Franch. et Sav.	1.73201e-05	Ampelopsis glandulosa (Wall.) Momiy. var. heterophylla (Thunb.) Momiy.	3.55201e-11	Parasenecio farfarifolius (Siebold et Zucc.) H.Koyama var. farfarifolius	2.26651e-11	Rubus crataegifolius Bunge	9.88331e-12
$_C2131786.jpg	Rubus x pseudohakonensis Sugim.	Rubus x pseudohakonensis Sugim.	1	Rubus hakonensis Franch. et Sav.	6.16699e-10	Ampelopsis glandulosa (Wall.) Momiy. var. heterophylla (Thunb.) Momiy.	1.25047e-10	Persicaria perfoliata (L.) H.Gross	1.03213e-10	Rubus subcrataegifolius (H.L_v. et Vaniot) H.L_v.	1.68279e-11
C2131781.jpg	Rubus x pseudohakonensis Sugim.	Rubus buergeri Miq.	0.805616	Rubus x pseudohakonensis Sugim.	0.194375	Fallopia japonica (Houtt.) Ronse Decr. var. japonica	7.5378e-06	Rubus hakonensis Franch. et Sav.	9.89001e-07	Parthenocissus tricuspidata (Siebold et Zucc.) Planch.	1.00669e-07
$_C2131767.jpg	Rubus x pseudohakonensis Sugim.	Rubus x pseudohakonensis Sugim.	1	Rubus pectinellus Maxim.	1.21291e-08	Rubus hakonensis Franch. et Sav.	5.13729e-09	Viburnum dilatatum Thunb.	2.35104e-09	Cyperus haspan L. var. tuberiferus T.Koyama	1.38458e-09
00018101.jpg	Rubus x pseudohakonensis Sugim.	Rubus x pseudohakonensis Sugim.	0.999988	Sicyos angulatus L.	1.04085e-05	Rubus crataegifolius Bunge	1.15027e-06	Rubus buergeri Miq.	1.97981e-07	Aralia cordata Thunb.	4.45559e-08
00016181.jpg	Rubus x pseudohakonensis Sugim.	Rubus x pseudohakonensis Sugim.	0.988616	Rubus buergeri Miq.	0.0113348	Rhynchosia volubilis Lour.	4.66252e-05	Vitis ficifolia Bunge	1.35201e-06	Rubus hakonensis Franch. et Sav.	6.24027e-07
C2131715.jpg	Rubus x pseudohakonensis Sugim.	Rubus x pseudohakonensis Sugim.	0.998949	Hamamelis japonica Siebold et Zucc.	0.00063157	Rubus hakonensis Franch. et Sav.	0.00014152	Metaplexis japonica (Thunb.) Makino	0.000107309	Ampelopsis glandulosa (Wall.) Momiy. var. heterophylla (Thunb.) Momiy.	8.1902e-05
C2131710.jpg	Rubus x pseudohakonensis Sugim.	Rubus x pseudohakonensis Sugim.	0.978315	Rubus buergeri Miq.	0.013966	Rubus hakonensis Franch. et Sav.	0.00771442	Sicyos angulatus L.	1.50423e-06	Toxicodendron orientale Greene subsp. orientale	1.0226e-06
$_C2131787.jpg	Rubus x pseudohakonensis Sugim.	Rubus x pseudohakonensis Sugim.	1	Rumex obtusifolius L.	1.72818e-07	Persicaria perfoliata (L.) H.Gross	4.97432e-08	Persicaria thunbergii (Siebold et Zucc.) H.Gross var. thunbergii	7.98404e-09	Rubus hakonensis Franch. et Sav.	2.18448e-09
C2131782.jpg	Rubus x pseudohakonensis Sugim.	Rubus x pseudohakonensis Sugim.	1	Rubus hakonensis Franch. et Sav.	5.08427e-09	Cymbopogon tortilis (J.Presl) A.Camus var. goeringii (Steud.) Hand.-Mazz.	3.79844e-11	Schizocodon soldanelloides Siebold et Zucc. var. magnus (Makino) H.Hara	2.71223e-11	Vitis saccharifera Makino	1.50352e-11
C2131726.jpg	Rubus x pseudohakonensis Sugim.	Rubus x pseudohakonensis Sugim.	1	Persicaria perfoliata (L.) H.Gross	6.80798e-09	Metaplexis japonica (Thunb.) Makino	3.00418e-09	Rhododendron wadanum Makino	2.86975e-09	Philadelphus satsumi Siebold ex Lindl. et Paxton f. nikoensis (Rehder) Ohwi ex Yonek.	2.44708e-09
$_C2131792.jpg	Rubus x pseudohakonensis Sugim.	Rubus x pseudohakonensis Sugim.	0.99594	Rubus hakonensis Franch. et Sav.	0.00406039	Rubus subcrataegifolius (H.L_v. et Vaniot) H.L_v.	1.92812e-08	Rubus crataegifolius Bunge	1.00146e-08	Parasenecio farfarifolius (Siebold et Zucc.) H.Koyama var. farfarifolius	3.30468e-09
00018184.jpg	Rubus x pseudohakonensis Sugim.	Rubus x pseudohakonensis Sugim.	0.979173	Rubus hakonensis Franch. et Sav.	0.0207568	Rubus buergeri Miq.	6.31324e-05	Hylodesmum podocarpum (DC.) H.Ohashi & R.R.Mill subsp. podocarpum	5.90577e-06	Ampelopsis glandulosa (Wall.) Momiy. var. heterophylla (Thunb.) Momiy.	5.10587e-07
$_C2131772.jpg	Rubus x pseudohakonensis Sugim.	Rubus x pseudohakonensis Sugim.	1	Rubus hakonensis Franch. et Sav.	1.05469e-07	Dunbaria villosa (Thunb.) Makino	9.15126e-11	Persicaria perfoliata (L.) H.Gross	5.74516e-11	Rubus crataegifolius Bunge	1.454e-11
C2131761.jpg	Rubus x pseudohakonensis Sugim.	Rubus x pseudohakonensis Sugim.	1	Rubus hakonensis Franch. et Sav.	1.58807e-07	Ampelopsis glandulosa (Wall.) Momiy. var. heterophylla (Thunb.) Momiy.	2.01654e-10	Mallotus japonicus (L.f.) M_ll.Arg.	7.12601e-11	Corylopsis gotoana Makino	4.72735e-11
C2131695.jpg	Rubus x pseudohakonensis Sugim.	Rubus x pseudohakonensis Sugim.	1	Rubus hakonensis Franch. et Sav.	5.27357e-09	Trichosanthes cucumeroides (Ser.) Maxim. ex Franch. et Sav.	4.27589e-09	Parasenecio farfarifolius (Siebold et Zucc.) H.Koyama var. farfarifolius	1.86214e-10	Aralia cordata Thunb.	1.44239e-10
C2131703.jpg	Rubus x pseudohakonensis Sugim.	Rubus x pseudohakonensis Sugim.	0.995691	Rubus hakonensis Franch. et Sav.	0.00427191	Cuscuta japonica Choisy	2.0467e-05	Rhynchosia volubilis Lour.	6.95936e-06	Sicyos angulatus L.	4.65712e-06
C2131750.jpg	Rubus x pseudohakonensis Sugim.	Rubus buergeri Miq.	1	Rubus x pseudohakonensis Sugim.	1.40033e-07	Trichosanthes cucumeroides (Ser.) Maxim. ex Franch. et Sav.	3.17111e-08	Vitis ficifolia Bunge	1.4217e-08	Rubus hakonensis Franch. et Sav.	1.59254e-09
$_C2131720.jpg	Rubus x pseudohakonensis Sugim.	Rubus buergeri Miq.	0.999999	Rubus x pseudohakonensis Sugim.	5.76121e-07	Rubus hakonensis Franch. et Sav.	1.88364e-07	Chrysosplenium fauriei Franch.	2.57224e-08	Rubus pectinellus Maxim.	7.74445e-09
C2131717.jpg	Rubus x pseudohakonensis Sugim.	Rubus x pseudohakonensis Sugim.	1	Hedera rhombea (Miq.) Bean	9.49641e-10	Causonis japonica (Thunb.) Raf.	1.97804e-11	Potentilla indica (Andrews) Th.Wolf	4.81336e-12	Rubus hakonensis Franch. et Sav.	3.96214e-12
$_C2131739.jpg	Rubus x pseudohakonensis Sugim.	Rubus x pseudohakonensis Sugim.	1	Rubus hakonensis Franch. et Sav.	2.55714e-08	Corchoropsis crenata Siebold et Zucc.	1.04632e-09	Betula grossa Siebold et Zucc.	4.90247e-10	Rubus subcrataegifolius (H.L_v. et Vaniot) H.L_v.	2.15519e-10
$_C2131742.jpg	Rubus x pseudohakonensis Sugim.	Rubus buergeri Miq.	0.999255	Rubus hakonensis Franch. et Sav.	0.000268523	Corylus heterophylla Fisch. ex Besser var. thunbergii Blume	0.00024176	Rubus sieboldii Blume	0.000103258	Rubus crataegifolius Bunge	7.98275e-05
C2131724.jpg	Rubus x pseudohakonensis Sugim.	Rubus x pseudohakonensis Sugim.	0.992727	Rubus buergeri Miq.	0.0072723	Rubus pectinellus Maxim.	7.76012e-08	Rubus hakonensis Franch. et Sav.	3.57446e-08	Cuscuta japonica Choisy	2.24391e-08
$_C2131744.jpg	Rubus x pseudohakonensis Sugim.	Rubus x pseudohakonensis Sugim.	0.999941	Rubus buergeri Miq.	5.84689e-05	Deyeuxia hakonensis (Franch. et Sav.) Keng	4.23519e-10	Hylodesmum podocarpum (DC.) H.Ohashi & R.R.Mill subsp. podocarpum	2.72644e-10	Fallopia japonica (Houtt.) Ronse Decr. var. japonica	1.05208e-10
$_C2131762.jpg	Rubus x pseudohakonensis Sugim.	Rubus x pseudohakonensis Sugim.	1	Rubus hakonensis Franch. et Sav.	9.61654e-08	Clematis japonica Thunb.	6.93941e-08	Cyperus rotundus L.	9.90621e-09	Cyperus cyperoides (L.) Kuntze	6.98536e-09
$_C2131713.jpg	Rubus x pseudohakonensis Sugim.	Rubus x pseudohakonensis Sugim.	0.97971	Rubus buergeri Miq.	0.0107209	Rubus hakonensis Franch. et Sav.	0.00810208	Eutrema tenue (Miq.) Makino	0.00143236	Trichosanthes kirilowii Maxim. var. japonica (Miq.) Kitam.	1.79167e-05
$_C2131788.jpg	Rubus x pseudohakonensis Sugim.	Rubus x pseudohakonensis Sugim.	1	Rubus hakonensis Franch. et Sav.	2.98279e-07	Laportea bulbifera (Siebold et Zucc.) Wedd.	3.44319e-10	Ampelopsis glandulosa (Wall.) Momiy. var. heterophylla (Thunb.) Momiy.	1.96641e-11	Parasenecio farfarifolius (Siebold et Zucc.) H.Koyama var. farfarifolius	1.25927e-11
1113165.JPG	Thelypteris acuminata (Houtt.) C.V.Morton x T. parasitica (L.) Tardieu	Thelypteris acuminata (Houtt.) C.V.Morton x T. parasitica (L.) Tardieu	1	Thelypteris parasitica (L.) Tardieu	5.49554e-09	Salvia nipponica Miq.	1.03624e-11	Diplazium hachijoense Nakai	5.19309e-12	Viburnum phlebotrichum Siebold et Zucc.	3.83466e-12
1188114.JPG	Thelypteris acuminata (Houtt.) C.V.Morton x T. parasitica (L.) Tardieu	Thelypteris acuminata (Houtt.) C.V.Morton x T. parasitica (L.) Tardieu	1	Thelypteris parasitica (L.) Tardieu	3.40557e-09	Plagiogyria x wakabae Sa.Kurata ex Nakaike	5.4858e-10	Thelypteris esquirolii (Christ) Ching	7.12977e-11	Japonicalia delphiniifolia (Siebold et Zucc.) C.Ren et Q.E.Yang	5.50096e-11
297269.jpg	Thelypteris acuminata (Houtt.) C.V.Morton x T. parasitica (L.) Tardieu	Thelypteris acuminata (Houtt.) C.V.Morton x T. parasitica (L.) Tardieu	0.999991	Thelypteris japonica (Baker) Ching	8.67617e-06	Thelypteris esquirolii (Christ) Ching	1.76655e-07	Diplopterygium glaucum (Houtt.) Nakai	1.09333e-07	Thelypteris acuminata (Houtt.) C.V.Morton	2.96947e-08
147178.jpg	Thelypteris acuminata (Houtt.) C.V.Morton x T. parasitica (L.) Tardieu	Thelypteris acuminata (Houtt.) C.V.Morton x T. parasitica (L.) Tardieu	1	Thelypteris parasitica (L.) Tardieu	4.81247e-07	Thelypteris interrupta (Willd.) K.Iwats.	1.30786e-08	Cibotium barometz (L.) J.Sm.	2.83761e-09	Diplazium hachijoense Nakai	2.03192e-09
433685.jpg	Thelypteris acuminata (Houtt.) C.V.Morton x T. parasitica (L.) Tardieu	Thelypteris acuminata (Houtt.) C.V.Morton x T. parasitica (L.) Tardieu	0.99999	Cibotium barometz (L.) J.Sm.	1.01077e-05	Diplopterygium glaucum (Houtt.) Nakai	6.51426e-08	Diplazium hayatamae N.Ohta et M.Takamiya	1.04838e-08	Thelypteris japonica (Baker) Ching	2.76918e-09
369882.jpg	Thelypteris acuminata (Houtt.) C.V.Morton x T. parasitica (L.) Tardieu	Thelypteris acuminata (Houtt.) C.V.Morton x T. parasitica (L.) Tardieu	1	Thelypteris parasitica (L.) Tardieu	1.20164e-08	Deparia x birii Fraser-Jenk.	8.3964e-10	Thelypteris decursivepinnata (H.C.Hall) Ching	7.63265e-10	Thelypteris esquirolii (Christ) Ching	4.67936e-10
1170355.JPG	Thelypteris acuminata (Houtt.) C.V.Morton x T. parasitica (L.) Tardieu	Thelypteris acuminata (Houtt.) C.V.Morton x T. parasitica (L.) Tardieu	1	Diplazium hayatamae N.Ohta et M.Takamiya	3.92635e-08	Cyperus haspan L. var. tuberiferus T.Koyama	2.44386e-09	Thelypteris parasitica (L.) Tardieu	2.42132e-09	Dryopteris commixta Tagawa	1.05248e-09
311033.jpg	Thelypteris acuminata (Houtt.) C.V.Morton x T. parasitica (L.) Tardieu	Thelypteris acuminata (Houtt.) C.V.Morton x T. parasitica (L.) Tardieu	1	Thelypteris parasitica (L.) Tardieu	1.24408e-08	Eleutherococcus spinosus (L.f.) S.Y.Hu var. spinosus	6.9571e-09	Plagiogyria x wakabae Sa.Kurata ex Nakaike	4.5344e-09	Plagiogyria x sessilifolia Nakaike	4.46007e-09
1188088.JPG	Thelypteris acuminata (Houtt.) C.V.Morton x T. parasitica (L.) Tardieu	Thelypteris acuminata (Houtt.) C.V.Morton x T. parasitica (L.) Tardieu	1	Thelypteris parasitica (L.) Tardieu	8.03733e-08	Athyrium x purpureipes Sa.Kurata	4.16465e-10	Matteuccia struthiopteris (L.) Tod.	2.07272e-10	Plagiogyria x wakabae Sa.Kurata ex Nakaike	9.7938e-11
812508.jpg	Thelypteris acuminata (Houtt.) C.V.Morton x T. parasitica (L.) Tardieu	Thelypteris acuminata (Houtt.) C.V.Morton x T. parasitica (L.) Tardieu	1	Cibotium barometz (L.) J.Sm.	8.38249e-10	Thelypteris parasitica (L.) Tardieu	2.23798e-10	Deparia petersenii (Kunze) M.Kato	1.06284e-11	Thelypteris decursivepinnata (H.C.Hall) Ching	7.83685e-12
517500.jpg	Thelypteris acuminata (Houtt.) C.V.Morton x T. parasitica (L.) Tardieu	Thelypteris acuminata (Houtt.) C.V.Morton x T. parasitica (L.) Tardieu	1	Thelypteris parasitica (L.) Tardieu	2.29808e-10	Lespedeza thunbergii (DC.) Nakai subsp. thunbergii 'Nipponica'	8.80038e-11	Diplazium hachijoense Nakai	1.1236e-11	Diplazium virescens Kunze	9.28007e-12
465170.jpg	Thelypteris acuminata (Houtt.) C.V.Morton x T. parasitica (L.) Tardieu	Dryopteris cycadina (Franch. et Sav.) C.Chr.	0.594824	Thelypteris acuminata (Houtt.) C.V.Morton x T. parasitica (L.) Tardieu	0.389161	Dryopteris commixta Tagawa	0.0136477	Thelypteris esquirolii (Christ) Ching	0.000935077	Diplazium virescens Kunze	0.000534297
73329.jpg	Thelypteris acuminata (Houtt.) C.V.Morton x T. parasitica (L.) Tardieu	Thelypteris acuminata (Houtt.) C.V.Morton x T. parasitica (L.) Tardieu	1	Thelypteris esquirolii (Christ) Ching	8.89625e-09	Thelypteris parasitica (L.) Tardieu	1.94866e-09	Diplazium hachijoense Nakai	1.26007e-10	Plagiogyria x wakabae Sa.Kurata ex Nakaike	6.11458e-11
1036176.JPG	Thelypteris acuminata (Houtt.) C.V.Morton x T. parasitica (L.) Tardieu	Thelypteris acuminata (Houtt.) C.V.Morton x T. parasitica (L.) Tardieu	0.999956	Thelypteris parasitica (L.) Tardieu	4.14065e-05	Cibotium barometz (L.) J.Sm.	2.31959e-06	Diplazium wichurae (Mett.) Diels	4.90786e-08	Diplazium virescens Kunze	3.48383e-08
1170356.JPG	Thelypteris acuminata (Houtt.) C.V.Morton x T. parasitica (L.) Tardieu	Thelypteris acuminata (Houtt.) C.V.Morton x T. parasitica (L.) Tardieu	1	Thelypteris parasitica (L.) Tardieu	2.85667e-09	Viburnum phlebotrichum Siebold et Zucc.	5.46596e-10	Deparia petersenii (Kunze) M.Kato	4.37635e-10	Diplazium hayatamae N.Ohta et M.Takamiya	8.59988e-11
296647.jpg	Thelypteris acuminata (Houtt.) C.V.Morton x T. parasitica (L.) Tardieu	Thelypteris acuminata (Houtt.) C.V.Morton x T. parasitica (L.) Tardieu	1	Cibotium barometz (L.) J.Sm.	6.33984e-08	Thelypteris esquirolii (Christ) Ching	2.82025e-08	Diplazium virescens Kunze	2.10312e-08	Thelypteris parasitica (L.) Tardieu	1.29187e-08
511368.jpg	Thelypteris acuminata (Houtt.) C.V.Morton x T. parasitica (L.) Tardieu	Thelypteris acuminata (Houtt.) C.V.Morton x T. parasitica (L.) Tardieu	0.999987	Thelypteris parasitica (L.) Tardieu	6.27091e-06	Thelypteris esquirolii (Christ) Ching	6.16947e-06	Cibotium barometz (L.) J.Sm.	1.15763e-07	Thelypteris torresiana (Gaudich.) Alston var. torresiana	7.58056e-09
314787.jpg	Thelypteris acuminata (Houtt.) C.V.Morton x T. parasitica (L.) Tardieu	Thelypteris acuminata (Houtt.) C.V.Morton x T. parasitica (L.) Tardieu	0.999948	Thelypteris parasitica (L.) Tardieu	4.92389e-05	Thelypteris interrupta (Willd.) K.Iwats.	1.54645e-06	Pentarhizidium orientale (Hook.) Hayata	9.36615e-07	Dryopteris commixta Tagawa	5.34171e-10
1046053.JPG	Thelypteris acuminata (Houtt.) C.V.Morton x T. parasitica (L.) Tardieu	Thelypteris acuminata (Houtt.) C.V.Morton x T. parasitica (L.) Tardieu	1	Thelypteris parasitica (L.) Tardieu	2.65545e-08	Thelypteris esquirolii (Christ) Ching	8.69921e-09	Syneilesis palmata (Thunb.) Maxim.	1.07922e-10	Matteuccia struthiopteris (L.) Tod.	8.53848e-11
535333.jpg	Thelypteris acuminata (Houtt.) C.V.Morton x T. parasitica (L.) Tardieu	Thelypteris acuminata (Houtt.) C.V.Morton x T. parasitica (L.) Tardieu	0.883524	Thelypteris parasitica (L.) Tardieu	0.116474	Thelypteris acuminata (Houtt.) C.V.Morton	1.13448e-06	Thelypteris quelpaertensis (Christ) Ching	9.05576e-07	Thelypteris esquirolii (Christ) Ching	1.99721e-07
1188100.JPG	Thelypteris acuminata (Houtt.) C.V.Morton x T. parasitica (L.) Tardieu	Thelypteris acuminata (Houtt.) C.V.Morton x T. parasitica (L.) Tardieu	1	Thelypteris esquirolii (Christ) Ching	5.91417e-11	Thelypteris parasitica (L.) Tardieu	1.05743e-11	Miscanthus tinctorius (Steud.) Hack.	5.55838e-12	Athyrium x purpureipes Sa.Kurata	2.96653e-12
937002.jpg	Thelypteris acuminata (Houtt.) C.V.Morton x T. parasitica (L.) Tardieu	Thelypteris acuminata (Houtt.) C.V.Morton x T. parasitica (L.) Tardieu	0.892395	Goniophlebium niponicum (Mett.) Bedd.	0.0980193	Thelypteris decursivepinnata (H.C.Hall) Ching	0.00675842	Anaphalis margaritacea (L.) Benth. et Hook.f. var. angustifolia (Franch. et Sav.) Hayata	0.000933002	Cuscuta japonica Choisy	0.000618704
933100.jpg	Thelypteris acuminata (Houtt.) C.V.Morton x T. parasitica (L.) Tardieu	Thelypteris acuminata (Houtt.) C.V.Morton x T. parasitica (L.) Tardieu	1	Thelypteris parasitica (L.) Tardieu	4.33159e-07	Plagiogyria x wakabae Sa.Kurata ex Nakaike	2.93127e-11	Diplazium hachijoense Nakai	2.66047e-12	Diplazium wichurae (Mett.) Diels	1.95485e-13
145467.jpg	Thelypteris acuminata (Houtt.) C.V.Morton x T. parasitica (L.) Tardieu	Thelypteris acuminata (Houtt.) C.V.Morton x T. parasitica (L.) Tardieu	0.999999	Thelypteris torresiana (Gaudich.) Alston var. torresiana	5.25671e-07	Thelypteris parasitica (L.) Tardieu	3.76189e-07	Fraxinus lanuginosa Koidz. f. serrata (Nakai) Murata	3.63527e-07	Plagiogyria x wakabae Sa.Kurata ex Nakaike	5.82838e-08
1193561.JPG	Thelypteris acuminata (Houtt.) C.V.Morton x T. parasitica (L.) Tardieu	Thelypteris acuminata (Houtt.) C.V.Morton x T. parasitica (L.) Tardieu	1	Thelypteris esquirolii (Christ) Ching	3.05285e-10	Thelypteris parasitica (L.) Tardieu	3.00422e-10	Plagiogyria x sessilifolia Nakaike	2.6925e-10	Matteuccia struthiopteris (L.) Tod.	1.03235e-10
1188086.JPG	Thelypteris acuminata (Houtt.) C.V.Morton x T. parasitica (L.) Tardieu	Thelypteris acuminata (Houtt.) C.V.Morton x T. parasitica (L.) Tardieu	0.999999	Thelypteris parasitica (L.) Tardieu	8.65609e-07	Miscanthus tinctorius (Steud.) Hack.	5.51541e-08	Thelypteris esquirolii (Christ) Ching	1.91179e-09	Thelypteris japonica (Baker) Ching	1.01506e-10
1161768.JPG	Thelypteris acuminata (Houtt.) C.V.Morton x T. parasitica (L.) Tardieu	Thelypteris acuminata (Houtt.) C.V.Morton x T. parasitica (L.) Tardieu	0.99999	Thelypteris esquirolii (Christ) Ching	9.78549e-06	Thelypteris parasitica (L.) Tardieu	2.97617e-07	Plagiogyria x sessilifolia Nakaike	2.47592e-07	Pentarhizidium orientale (Hook.) Hayata	2.48096e-08
1046057.JPG	Thelypteris acuminata (Houtt.) C.V.Morton x T. parasitica (L.) Tardieu	Thelypteris acuminata (Houtt.) C.V.Morton x T. parasitica (L.) Tardieu	0.99999	Miscanthus oligostachyus Stapf	6.53561e-06	Thelypteris parasitica (L.) Tardieu	2.32649e-06	Miscanthus tinctorius (Steud.) Hack.	7.82553e-07	Deparia petersenii (Kunze) M.Kato	3.13785e-07
9544246.JPG	Thelypteris acuminata (Houtt.) C.V.Morton x T. parasitica (L.) Tardieu	Thelypteris acuminata (Houtt.) C.V.Morton x T. parasitica (L.) Tardieu	0.999998	Cibotium barometz (L.) J.Sm.	1.75762e-06	Thelypteris parasitica (L.) Tardieu	3.59389e-07	Thelypteris musashiensis (Hiyama) Nakato, Sahashi et M.Kato	2.2804e-08	Athyrium x purpureipes Sa.Kurata	1.80413e-08
1168618.JPG	Thelypteris acuminata (Houtt.) C.V.Morton x T. parasitica (L.) Tardieu	Thelypteris acuminata (Houtt.) C.V.Morton x T. parasitica (L.) Tardieu	1	Plagiogyria x wakabae Sa.Kurata ex Nakaike	3.91013e-09	Thelypteris parasitica (L.) Tardieu	3.20101e-09	Carex reinii Franch. et Sav.	2.91057e-09	Thelypteris esquirolii (Christ) Ching	1.30204e-09
394873.jpg	Thelypteris acuminata (Houtt.) C.V.Morton x T. parasitica (L.) Tardieu	Thelypteris acuminata (Houtt.) C.V.Morton x T. parasitica (L.) Tardieu	0.9793	Thelypteris parasitica (L.) Tardieu	0.02063	Lastrea thelypteris (L.) Bory	4.7539e-05	Deparia dimorphophylla (Koidz.) M.Kato x D. pseudoconilii (Seriz.) Seriz.	7.362e-06	Diplopterygium glaucum (Houtt.) Nakai	6.67933e-06
1170285.JPG	Thelypteris acuminata (Houtt.) C.V.Morton x T. parasitica (L.) Tardieu	Thelypteris acuminata (Houtt.) C.V.Morton x T. parasitica (L.) Tardieu	1	Thelypteris acuminata (Houtt.) C.V.Morton	3.24256e-09	Thelypteris interrupta (Willd.) K.Iwats.	2.89069e-09	Plagiogyria x wakabae Sa.Kurata ex Nakaike	2.67346e-09	Cibotium barometz (L.) J.Sm.	2.17331e-10
506193.jpg	Thelypteris acuminata (Houtt.) C.V.Morton x T. parasitica (L.) Tardieu	Thelypteris acuminata (Houtt.) C.V.Morton x T. parasitica (L.) Tardieu	1	Pentarhizidium orientale (Hook.) Hayata	1.18967e-07	Polystichum polyblepharon (Roem. ex Kunze) C.Presl	9.22048e-09	Cymbidium goeringii (Rchb.f.) Rchb.f.	4.71833e-09	Thelypteris parasitica (L.) Tardieu	2.97801e-09
368870.jpg	Thelypteris acuminata (Houtt.) C.V.Morton x T. parasitica (L.) Tardieu	Thelypteris acuminata (Houtt.) C.V.Morton x T. parasitica (L.) Tardieu	1	Thelypteris parasitica (L.) Tardieu	5.55529e-10	Cibotium barometz (L.) J.Sm.	1.29619e-10	Plagiogyria x wakabae Sa.Kurata ex Nakaike	3.29067e-11	Thelypteris esquirolii (Christ) Ching	2.29403e-11
1168503.JPG	Thelypteris japonica (Baker) Ching x T. musashiensis (Hiyama) Nakato, Sahashi et M.Kato	Thelypteris japonica (Baker) Ching x T. musashiensis (Hiyama) Nakato, Sahashi et M.Kato	0.999651	Thelypteris japonica (Baker) Ching	0.000316481	Thelypteris japonica (Baker) Ching f. viridescens (Makino) H.It_	3.10491e-05	Thelypteris musashiensis (Hiyama) Nakato, Sahashi et M.Kato	1.47455e-06	Cyathea lepifera (J.Sm.) Copel.	5.30854e-11
509163.jpg	Thelypteris japonica (Baker) Ching x T. musashiensis (Hiyama) Nakato, Sahashi et M.Kato	Thelypteris japonica (Baker) Ching x T. musashiensis (Hiyama) Nakato, Sahashi et M.Kato	1	Pteris oshimensis Hieron.	1.09378e-07	Cyathea spinulosa Wall. ex Hook.	9.79158e-10	Thelypteris japonica (Baker) Ching	6.15339e-10	Athyrium otophorum (Miq.) Koidz.	1.23672e-10
831858.jpg	Thelypteris japonica (Baker) Ching x T. musashiensis (Hiyama) Nakato, Sahashi et M.Kato	Thelypteris japonica (Baker) Ching	0.936939	Thelypteris japonica (Baker) Ching x T. musashiensis (Hiyama) Nakato, Sahashi et M.Kato	0.0626928	Thelypteris japonica (Baker) Ching f. viridescens (Makino) H.It_	0.000367847	Thelypteris phegopteris (L.) Sloss. ex Rydb.	2.93984e-07	Thelypteris musashiensis (Hiyama) Nakato, Sahashi et M.Kato	2.52249e-07
1042088.JPG	Thelypteris japonica (Baker) Ching x T. musashiensis (Hiyama) Nakato, Sahashi et M.Kato	Thelypteris japonica (Baker) Ching x T. musashiensis (Hiyama) Nakato, Sahashi et M.Kato	0.999535	Thelypteris japonica (Baker) Ching	0.000328432	Thelypteris japonica (Baker) Ching f. viridescens (Makino) H.It_	0.000136217	Thelypteris musashiensis (Hiyama) Nakato, Sahashi et M.Kato	1.25946e-07	Thelypteris glanduligera (Kunze) Ching	2.02062e-10
1157147.JPG	Thelypteris japonica (Baker) Ching x T. musashiensis (Hiyama) Nakato, Sahashi et M.Kato	Thelypteris japonica (Baker) Ching x T. musashiensis (Hiyama) Nakato, Sahashi et M.Kato	1	Thelypteris japonica (Baker) Ching f. viridescens (Makino) H.It_	2.62101e-10	Thelypteris musashiensis (Hiyama) Nakato, Sahashi et M.Kato	1.13075e-10	Stellaria monosperma Buch.-Ham. ex D.Don var. japonica Maxim.	5.31256e-12	Thelypteris glanduligera (Kunze) Ching	4.60612e-12
129836.jpg	Thelypteris japonica (Baker) Ching x T. musashiensis (Hiyama) Nakato, Sahashi et M.Kato	Thelypteris japonica (Baker) Ching x T. musashiensis (Hiyama) Nakato, Sahashi et M.Kato	1	Thelypteris musashiensis (Hiyama) Nakato, Sahashi et M.Kato	3.70544e-09	Diplazium wichurae (Mett.) Diels	2.96855e-09	Persicaria thunbergii (Siebold et Zucc.) H.Gross var. thunbergii	2.08261e-10	Echinochloa crus-galli (L.) P.Beauv. var. crus-galli	1.83192e-10
435238.jpg	Thelypteris japonica (Baker) Ching x T. musashiensis (Hiyama) Nakato, Sahashi et M.Kato	Thelypteris japonica (Baker) Ching x T. musashiensis (Hiyama) Nakato, Sahashi et M.Kato	0.998728	Thelypteris japonica (Baker) Ching f. viridescens (Makino) H.It_	0.00127159	Thelypteris japonica (Baker) Ching	1.91909e-07	Deparia mucilagina (M.Kato) Nakaike	5.992e-10	Glycine max (L.) Merr. subsp. soja (Siebold et Zucc.) H.Ohashi	3.97808e-10
333387.jpg	Thelypteris japonica (Baker) Ching x T. musashiensis (Hiyama) Nakato, Sahashi et M.Kato	Thelypteris japonica (Baker) Ching x T. musashiensis (Hiyama) Nakato, Sahashi et M.Kato	1	Thelypteris japonica (Baker) Ching	2.29192e-08	Microlepia strigosa (Thunb.) C.Presl	1.52416e-08	Cyathea lepifera (J.Sm.) Copel.	3.9277e-09	Lespedeza homoloba Nakai	2.9371e-09
514479.jpg	Thelypteris japonica (Baker) Ching x T. musashiensis (Hiyama) Nakato, Sahashi et M.Kato	Thelypteris japonica (Baker) Ching x T. musashiensis (Hiyama) Nakato, Sahashi et M.Kato	1	Thelypteris japonica (Baker) Ching	3.52921e-09	Athyrium rupestre Kodama	8.32563e-12	Athyrium kuratae Seriz.	2.88869e-12	Athyrium x austrojaponense Sa.Kurata	1.60289e-12
570770.jpg	Thelypteris japonica (Baker) Ching x T. musashiensis (Hiyama) Nakato, Sahashi et M.Kato	Thelypteris japonica (Baker) Ching x T. musashiensis (Hiyama) Nakato, Sahashi et M.Kato	1	Athyrium x austrojaponense Sa.Kurata	6.40211e-09	Athyrium otophorum (Miq.) Koidz.	5.14398e-10	Thelypteris japonica (Baker) Ching	1.2287e-10	Dryopteris erythrosora (D.C.Eaton) Kuntze	2.9302e-11
1166297.JPG	Thelypteris japonica (Baker) Ching x T. musashiensis (Hiyama) Nakato, Sahashi et M.Kato	Thelypteris japonica (Baker) Ching x T. musashiensis (Hiyama) Nakato, Sahashi et M.Kato	0.998888	Thelypteris japonica (Baker) Ching	0.00111196	Thelypteris japonica (Baker) Ching f. viridescens (Makino) H.It_	4.93152e-07	Pteris dispar Kunze	1.18671e-08	Thelypteris musashiensis (Hiyama) Nakato, Sahashi et M.Kato	6.01132e-10
1168505.JPG	Thelypteris japonica (Baker) Ching x T. musashiensis (Hiyama) Nakato, Sahashi et M.Kato	Thelypteris japonica (Baker) Ching x T. musashiensis (Hiyama) Nakato, Sahashi et M.Kato	1	Thelypteris japonica (Baker) Ching	2.28712e-10	Thelypteris japonica (Baker) Ching f. viridescens (Makino) H.It_	2.64203e-11	Thelypteris musashiensis (Hiyama) Nakato, Sahashi et M.Kato	8.52048e-12	Cyathea spinulosa Wall. ex Hook.	4.1797e-13
423264.jpg	Thelypteris japonica (Baker) Ching x T. musashiensis (Hiyama) Nakato, Sahashi et M.Kato	Thelypteris japonica (Baker) Ching x T. musashiensis (Hiyama) Nakato, Sahashi et M.Kato	0.999393	Thelypteris japonica (Baker) Ching f. viridescens (Makino) H.It_	0.000606833	Pteris kiuschiuensis Hieron.	3.14316e-09	Persicaria thunbergii (Siebold et Zucc.) H.Gross var. thunbergii	6.83125e-10	Thelypteris parasitica (L.) Tardieu	3.52879e-10
1159818.JPG	Thelypteris japonica (Baker) Ching x T. musashiensis (Hiyama) Nakato, Sahashi et M.Kato	Thelypteris japonica (Baker) Ching x T. musashiensis (Hiyama) Nakato, Sahashi et M.Kato	0.999998	Thelypteris musashiensis (Hiyama) Nakato, Sahashi et M.Kato	1.55847e-06	Thelypteris japonica (Baker) Ching	3.00057e-08	Cerasus leveilleana (Koehne) H.Ohba	1.2171e-09	Thelypteris quelpaertensis (Christ) Ching	1.73947e-10
422697.jpg	Thelypteris japonica (Baker) Ching x T. musashiensis (Hiyama) Nakato, Sahashi et M.Kato	Thelypteris japonica (Baker) Ching x T. musashiensis (Hiyama) Nakato, Sahashi et M.Kato	1	Cyathea lepifera (J.Sm.) Copel.	7.51573e-10	Thelypteris japonica (Baker) Ching	6.63144e-12	Cyathea spinulosa Wall. ex Hook.	5.81739e-12	Thelypteris pozoi (Lag.) C.V.Morton subsp. mollissima (Fisch. ex Kunze) C.V.Morton	3.77579e-12
1133771.JPG	Thelypteris japonica (Baker) Ching x T. musashiensis (Hiyama) Nakato, Sahashi et M.Kato	Thelypteris japonica (Baker) Ching x T. musashiensis (Hiyama) Nakato, Sahashi et M.Kato	0.970433	Thelypteris japonica (Baker) Ching	0.0245522	Thelypteris japonica (Baker) Ching f. viridescens (Makino) H.It_	0.00500765	Pteris oshimensis Hieron.	5.55573e-06	Thelypteris laxa (Franch. et Sav.) Ching	1.14071e-06
570769.jpg	Thelypteris japonica (Baker) Ching x T. musashiensis (Hiyama) Nakato, Sahashi et M.Kato	Thelypteris japonica (Baker) Ching x T. musashiensis (Hiyama) Nakato, Sahashi et M.Kato	0.995027	Thelypteris japonica (Baker) Ching f. viridescens (Makino) H.It_	0.00490646	Thelypteris japonica (Baker) Ching	6.54549e-05	Persicaria lapathifolia (L.) Delarbre var. lapathifolia	3.02814e-07	Thelypteris musashiensis (Hiyama) Nakato, Sahashi et M.Kato	2.21699e-07
799747.jpg	Thelypteris japonica (Baker) Ching x T. musashiensis (Hiyama) Nakato, Sahashi et M.Kato	Thelypteris japonica (Baker) Ching	0.993194	Thelypteris phegopteris (L.) Sloss. ex Rydb.	0.00378167	Thelypteris japonica (Baker) Ching x T. musashiensis (Hiyama) Nakato, Sahashi et M.Kato	0.00116913	Pteris dispar Kunze	0.000808429	Castanopsis cuspidata (Thunb.) Schottky	0.000393497
1166280.JPG	Thelypteris japonica (Baker) Ching x T. musashiensis (Hiyama) Nakato, Sahashi et M.Kato	Thelypteris japonica (Baker) Ching x T. musashiensis (Hiyama) Nakato, Sahashi et M.Kato	0.999992	Microlepia strigosa (Thunb.) C.Presl	3.37263e-06	Thelypteris quelpaertensis (Christ) Ching	2.51515e-06	Pteris oshimensis Hieron.	1.29963e-06	Cibotium barometz (L.) J.Sm.	2.1937e-07
1166188.JPG	Thelypteris japonica (Baker) Ching x T. musashiensis (Hiyama) Nakato, Sahashi et M.Kato	Thelypteris japonica (Baker) Ching x T. musashiensis (Hiyama) Nakato, Sahashi et M.Kato	0.998512	Thelypteris japonica (Baker) Ching	0.00148818	Castanopsis cuspidata (Thunb.) Schottky	8.78715e-08	Thelypteris japonica (Baker) Ching f. viridescens (Makino) H.It_	2.05732e-08	Hylodesmum podocarpum (DC.) H.Ohashi & R.R.Mill subsp. oxyphyllum (DC.) H.Ohashi & R.R.Mill var. japonicum (Miq.) H.Ohashi	1.19389e-08
1042130.JPG	Thelypteris japonica (Baker) Ching x T. musashiensis (Hiyama) Nakato, Sahashi et M.Kato	Thelypteris japonica (Baker) Ching x T. musashiensis (Hiyama) Nakato, Sahashi et M.Kato	1	Thelypteris japonica (Baker) Ching f. viridescens (Makino) H.It_	5.26345e-09	Deparia mucilagina (M.Kato) Nakaike	2.13782e-09	Thelypteris japonica (Baker) Ching	8.49074e-10	Thelypteris glanduligera (Kunze) Ching	1.24097e-10
1133780.JPG	Thelypteris japonica (Baker) Ching x T. musashiensis (Hiyama) Nakato, Sahashi et M.Kato	Thelypteris japonica (Baker) Ching x T. musashiensis (Hiyama) Nakato, Sahashi et M.Kato	0.999998	Thelypteris japonica (Baker) Ching f. viridescens (Makino) H.It_	1.53052e-06	Dryopteris polylepis (Franch. et Sav.) C.Chr.	2.48103e-08	Deparia jiulungensis (Ching) Z.R.Wang var. albosquamata (M.Kato) Z.R.Wang	1.47988e-08	Deparia mucilagina (M.Kato) Nakaike	3.91636e-09
436671.jpg	Thelypteris japonica (Baker) Ching x T. musashiensis (Hiyama) Nakato, Sahashi et M.Kato	Thelypteris japonica (Baker) Ching x T. musashiensis (Hiyama) Nakato, Sahashi et M.Kato	1	Thelypteris japonica (Baker) Ching f. viridescens (Makino) H.It_	8.55294e-10	Thelypteris japonica (Baker) Ching	1.32451e-12	Microlepia strigosa (Thunb.) C.Presl	3.34301e-13	Pteris oshimensis Hieron.	1.39584e-13
1045682.JPG	Thelypteris japonica (Baker) Ching x T. musashiensis (Hiyama) Nakato, Sahashi et M.Kato	Thelypteris japonica (Baker) Ching x T. musashiensis (Hiyama) Nakato, Sahashi et M.Kato	0.999985	Thelypteris japonica (Baker) Ching f. viridescens (Makino) H.It_	1.46197e-05	Thelypteris japonica (Baker) Ching	1.24378e-07	Cyathea lepifera (J.Sm.) Copel.	9.66862e-10	Athyrium sinense Rupr.	2.22221e-10
1157036.JPG	Thelypteris japonica (Baker) Ching x T. musashiensis (Hiyama) Nakato, Sahashi et M.Kato	Thelypteris japonica (Baker) Ching x T. musashiensis (Hiyama) Nakato, Sahashi et M.Kato	0.998877	Thelypteris japonica (Baker) Ching	0.0011215	Thelypteris japonica (Baker) Ching f. viridescens (Makino) H.It_	6.93486e-07	Monachosorum x flagellare (Maxim. ex Makino) Hayata	3.31218e-07	Thelypteris musashiensis (Hiyama) Nakato, Sahashi et M.Kato	2.18597e-07
439164.jpg	Thelypteris japonica (Baker) Ching x T. musashiensis (Hiyama) Nakato, Sahashi et M.Kato	Thelypteris japonica (Baker) Ching x T. musashiensis (Hiyama) Nakato, Sahashi et M.Kato	0.999294	Thelypteris japonica (Baker) Ching	0.000666264	Thelypteris japonica (Baker) Ching f. viridescens (Makino) H.It_	3.27475e-05	Thelypteris musashiensis (Hiyama) Nakato, Sahashi et M.Kato	6.58925e-06	Thelypteris parasitica (L.) Tardieu	6.04548e-08
1042097.JPG	Thelypteris japonica (Baker) Ching x T. musashiensis (Hiyama) Nakato, Sahashi et M.Kato	Thelypteris japonica (Baker) Ching x T. musashiensis (Hiyama) Nakato, Sahashi et M.Kato	1	Thelypteris japonica (Baker) Ching f. viridescens (Makino) H.It_	4.95459e-08	Persicaria thunbergii (Siebold et Zucc.) H.Gross var. thunbergii	4.53604e-09	Stellaria monosperma Buch.-Ham. ex D.Don var. japonica Maxim.	3.71302e-10	Actinidia polygama (Siebold et Zucc.) Planch. ex Maxim.	9.49931e-11
543159.jpg	Thelypteris japonica (Baker) Ching x T. musashiensis (Hiyama) Nakato, Sahashi et M.Kato	Thelypteris japonica (Baker) Ching x T. musashiensis (Hiyama) Nakato, Sahashi et M.Kato	1	Thelypteris japonica (Baker) Ching f. viridescens (Makino) H.It_	8.129e-11	Thelypteris musashiensis (Hiyama) Nakato, Sahashi et M.Kato	1.57442e-11	Thelypteris quelpaertensis (Christ) Ching	7.59319e-12	Thelypteris torresiana (Gaudich.) Alston var. torresiana	4.26953e-12
1152587.JPG	Thelypteris japonica (Baker) Ching x T. musashiensis (Hiyama) Nakato, Sahashi et M.Kato	Thelypteris japonica (Baker) Ching x T. musashiensis (Hiyama) Nakato, Sahashi et M.Kato	1	Thelypteris japonica (Baker) Ching	8.4201e-09	Thelypteris japonica (Baker) Ching f. viridescens (Makino) H.It_	3.56236e-09	Deparia mucilagina (M.Kato) Nakaike	4.6192e-10	Deparia okuboana (Makino) M.Kato	3.07663e-11
424536.jpg	Thelypteris japonica (Baker) Ching x T. musashiensis (Hiyama) Nakato, Sahashi et M.Kato	Thelypteris japonica (Baker) Ching x T. musashiensis (Hiyama) Nakato, Sahashi et M.Kato	0.999986	Thelypteris japonica (Baker) Ching f. viridescens (Makino) H.It_	1.32313e-05	Thelypteris glanduligera (Kunze) Ching	6.43845e-07	Lastrea thelypteris (L.) Bory	1.62545e-07	Thelypteris musashiensis (Hiyama) Nakato, Sahashi et M.Kato	1.01564e-07
423943.jpg	Thelypteris japonica (Baker) Ching x T. musashiensis (Hiyama) Nakato, Sahashi et M.Kato	Thelypteris japonica (Baker) Ching x T. musashiensis (Hiyama) Nakato, Sahashi et M.Kato	1	Thelypteris japonica (Baker) Ching f. viridescens (Makino) H.It_	1.79454e-09	Thelypteris japonica (Baker) Ching	7.93768e-10	Thelypteris musashiensis (Hiyama) Nakato, Sahashi et M.Kato	3.05555e-10	Thelypteris glanduligera (Kunze) Ching	3.97858e-11
FKSE51506.jpg	Viola hondoensis W.Becker et H.Boissieu	Viola phalacrocarpa Maxim.	0.942653	Viola obtusa Makino	0.0386611	Viola grypoceras A.Gray var. grypoceras	0.0135907	Viola japonica Langsd. ex DC.	0.00194361	Ainsliaea apiculata Sch.Bip.	0.00126143
JPG019013.JPG	Viola hondoensis W.Becker et H.Boissieu	Viola hondoensis W.Becker et H.Boissieu	1	Maianthemum dilatatum (Alph.Wood) A.Nelson et J.F.Macbr.	1.77091e-11	Viola vaginata Maxim.	1.54636e-11	Viola keiskei Miq.	2.10146e-14	Schizocodon soldanelloides Siebold et Zucc. var. soldanelloides	1.32674e-14
JPG019089.JPG	Viola hondoensis W.Becker et H.Boissieu	Viola hondoensis W.Becker et H.Boissieu	0.999998	Viola keiskei Miq.	1.92895e-06	Parnassia palustris L. var. palustris	2.2364e-10	Viola kusanoana Makino	4.09622e-11	Nymphoides indica (L.) Kuntze	9.7723e-12
FKSE15822.jpg	Viola hondoensis W.Becker et H.Boissieu	Viola hondoensis W.Becker et H.Boissieu	1	Viola iwagawae Makino	1.98424e-12	Centella asiatica (L.) Urb.	3.87041e-13	Rubus pectinellus Maxim.	1.40466e-14	Brasenia schreberi J.F.Gmel.	1.36248e-14
JPG018937.JPG	Viola hondoensis W.Becker et H.Boissieu	Viola vaginata Maxim.	0.508127	Viola rossii Hemsl.	0.474088	Parnassia palustris L. var. palustris	0.00876216	Viola verecunda A.Gray var. verecunda	0.00397962	Trigonotis guilielmii (A.Gray) A.Gray ex G_rke	0.00115085
JPG019123.JPG	Viola hondoensis W.Becker et H.Boissieu	Viola hondoensis W.Becker et H.Boissieu	0.999977	Chrysosplenium kiotoense Ohwi	1.38498e-05	Viola iwagawae Makino	8.23939e-06	Trifolium repens L.	3.49273e-07	Potentilla freyniana Bornm.	2.33265e-07
JPG018997.JPG	Viola hondoensis W.Becker et H.Boissieu	Viola hondoensis W.Becker et H.Boissieu	1	Chrysosplenium kiotoense Ohwi	2.50055e-07	Chrysosplenium fauriei Franch.	6.47068e-09	Viola keiskei Miq.	4.29916e-09	Viola obtusa Makino	1.82859e-09
JPG019129.JPG	Viola hondoensis W.Becker et H.Boissieu	Viola hondoensis W.Becker et H.Boissieu	1	Viola iwagawae Makino	3.39464e-07	Eutrema tenue (Miq.) Makino	1.51088e-08	Chrysosplenium kiotoense Ohwi	8.85864e-09	Cuscuta campestris Yuncker	1.42714e-09
JPG019073.JPG	Viola hondoensis W.Becker et H.Boissieu	Viola hondoensis W.Becker et H.Boissieu	1	Cyperus nipponicus Franch. et Sav. var. nipponicus	9.63004e-10	Viola iwagawae Makino	3.25922e-10	Viola keiskei Miq.	1.84175e-10	Viola grypoceras A.Gray var. grypoceras	1.38168e-12
FKSE2789.jpg	Viola hondoensis W.Becker et H.Boissieu	Viola hondoensis W.Becker et H.Boissieu	1	Viola keiskei Miq.	1.12279e-10	Parnassia palustris L. var. palustris	6.68839e-11	Eutrema tenue (Miq.) Makino	2.57431e-12	Potentilla freyniana Bornm.	1.08279e-12
JPG018961.JPG	Viola hondoensis W.Becker et H.Boissieu	Viola hondoensis W.Becker et H.Boissieu	1	Viola keiskei Miq.	1.13463e-07	Acalypha australis L.	1.43653e-10	Asarum nipponicum F.Maek. var. nipponicum	2.44606e-11	Viola iwagawae Makino	9.76122e-12
FKSE99036.jpg	Viola hondoensis W.Becker et H.Boissieu	Viola hondoensis W.Becker et H.Boissieu	1	Viola iwagawae Makino	4.20386e-12	Chrysosplenium kiotoense Ohwi	7.09064e-13	Peracarpa carnosa (Wall.) Hook.f. et Thomson	3.5365e-15	Viola keiskei Miq.	6.35306e-17
FKSE120996.jpg	Viola hondoensis W.Becker et H.Boissieu	Viola hondoensis W.Becker et H.Boissieu	1	Viola iwagawae Makino	4.28228e-10	Centella asiatica (L.) Urb.	1.31483e-10	Viola keiskei Miq.	4.41884e-11	Chrysosplenium japonicum (Maxim.) Makino	4.04388e-11
FKSE60842.jpg	Viola hondoensis W.Becker et H.Boissieu	Viola hondoensis W.Becker et H.Boissieu	1	Viola iwagawae Makino	3.02075e-10	Viola grypoceras A.Gray var. grypoceras	2.06924e-10	Eutrema tenue (Miq.) Makino	1.66728e-11	Cyperus nipponicus Franch. et Sav. var. nipponicus	1.13254e-11
RTCM-9773.jpg	Viola hondoensis W.Becker et H.Boissieu	Viola hondoensis W.Becker et H.Boissieu	1	Viola iwagawae Makino	8.06732e-09	Viola keiskei Miq.	1.33028e-10	Viola grypoceras A.Gray var. grypoceras	1.07983e-12	Chrysosplenium fauriei Franch.	8.68843e-13
JPG018995.JPG	Viola hondoensis W.Becker et H.Boissieu	Viola hondoensis W.Becker et H.Boissieu	1	Viola iwagawae Makino	3.26262e-10	Viola keiskei Miq.	1.60713e-11	Cyperus brevifolius (Rottb.) Hassk. var. brevifolius	5.85407e-12	Chrysosplenium fauriei Franch.	4.85438e-12
FKSE51117.jpg	Viola hondoensis W.Becker et H.Boissieu	Viola hondoensis W.Becker et H.Boissieu	0.999959	Schizocodon soldanelloides Siebold et Zucc. var. soldanelloides	3.13663e-05	Chrysosplenium kiotoense Ohwi	4.75066e-06	Hamamelis japonica Siebold et Zucc. var. bitchuensis (Makino) Ohwi	1.6417e-06	Hydrocotyle ramiflora Maxim.	1.13285e-06
JPG018943.JPG	Viola hondoensis W.Becker et H.Boissieu	Viola hondoensis W.Becker et H.Boissieu	1	Peracarpa carnosa (Wall.) Hook.f. et Thomson	1.99736e-08	Cuscuta campestris Yuncker	7.70001e-10	Amphicarpaea edgeworthii Benth.	4.95807e-10	Viola grypoceras A.Gray var. grypoceras	3.44073e-10
JPG018953.JPG	Viola hondoensis W.Becker et H.Boissieu	Viola hondoensis W.Becker et H.Boissieu	1	Parnassia palustris L. var. palustris	1.8198e-12	Viola iwagawae Makino	3.23028e-14	Cyperus nipponicus Franch. et Sav. var. nipponicus	1.46427e-14	Viola keiskei Miq.	7.51023e-15
JPG018969.JPG	Viola hondoensis W.Becker et H.Boissieu	Viola hondoensis W.Becker et H.Boissieu	1	Viola iwagawae Makino	1.36285e-12	Trifolium repens L.	1.56723e-13	Centella asiatica (L.) Urb.	1.02923e-13	Cuscuta campestris Yuncker	4.00216e-14
FKSE51419.jpg	Viola hondoensis W.Becker et H.Boissieu	Viola hondoensis W.Becker et H.Boissieu	0.999503	Viola grypoceras A.Gray var. grypoceras	0.000496545	Viola rostrata Pursh subsp. japonica W.Becker et H.Boissieu	6.83693e-08	Shortia uniflora (Maxim.) Maxim.	3.44943e-08	Viola vaginata Maxim.	3.17906e-08
1306934.JPG	Viola hondoensis W.Becker et H.Boissieu	Viola hondoensis W.Becker et H.Boissieu	0.999982	Parnassia palustris L. var. palustris	1.78072e-05	Viola iwagawae Makino	1.64909e-08	Asarum nipponicum F.Maek. var. nipponicum	8.35892e-09	Thelypteris laxa (Franch. et Sav.) Ching	1.14932e-09
FKSE50939.jpg	Viola hondoensis W.Becker et H.Boissieu	Viola hondoensis W.Becker et H.Boissieu	1	Viola iwagawae Makino	4.73578e-11	Parnassia palustris L. var. palustris	2.72636e-11	Asarum nipponicum F.Maek. var. nipponicum	8.56717e-12	Asarum asperum F.Maek.	7.67715e-14
JPG019015.JPG	Viola hondoensis W.Becker et H.Boissieu	Viola hondoensis W.Becker et H.Boissieu	1	Viola verecunda A.Gray var. verecunda	3.71552e-10	Viola vaginata Maxim.	2.36092e-10	Brylkinia caudata (Munro ex A.Gray) F.Schmidt	7.07611e-11	Nanocnide japonica Blume	5.75538e-11
JPG019131.JPG	Viola hondoensis W.Becker et H.Boissieu	Viola hondoensis W.Becker et H.Boissieu	1	Viola verecunda A.Gray var. verecunda	1.30847e-10	Viola iwagawae Makino	2.61209e-11	Calystegia soldanella (L.) R.Br.	1.1556e-11	Viola obtusa Makino	4.8309e-12
JPG019113.JPG	Viola hondoensis W.Becker et H.Boissieu	Viola hondoensis W.Becker et H.Boissieu	0.979422	Viola verecunda A.Gray var. verecunda	0.0205734	Chrysosplenium japonicum (Maxim.) Makino	1.99789e-06	Oxalis dillenii Jacq.	3.50101e-07	Oxalis nipponica S.Aoki et J.Murata subsp. nipponica	3.23893e-07
JPG018955.JPG	Viola hondoensis W.Becker et H.Boissieu	Viola hondoensis W.Becker et H.Boissieu	0.953653	Centella asiatica (L.) Urb.	0.0436996	Viola verecunda A.Gray var. verecunda	0.00264154	Parnassia palustris L. var. palustris	3.77622e-06	Barbarea vulgaris R.Br.	8.71116e-07
JPG019041.JPG	Viola hondoensis W.Becker et H.Boissieu	Viola hondoensis W.Becker et H.Boissieu	1	Parnassia palustris L. var. palustris	2.93061e-08	Centella asiatica (L.) Urb.	1.75942e-08	Chrysosplenium japonicum (Maxim.) Makino	1.37158e-08	Viola rossii Hemsl.	1.25298e-08
FKSE51112.jpg	Viola hondoensis W.Becker et H.Boissieu	Viola hondoensis W.Becker et H.Boissieu	1	Viola grypoceras A.Gray var. grypoceras	2.32797e-09	Chrysosplenium flagelliferum F.Schmidt	4.23501e-10	Cyperus nipponicus Franch. et Sav. var. nipponicus	2.85032e-10	Chrysosplenium kiotoense Ohwi	1.71842e-10
FKSE51116.jpg	Viola hondoensis W.Becker et H.Boissieu	Viola hondoensis W.Becker et H.Boissieu	1	Viola verecunda A.Gray var. verecunda	1.80616e-10	Viola grypoceras A.Gray var. grypoceras	6.56491e-12	Trifolium repens L.	1.97156e-12	Viola iwagawae Makino	1.29102e-12
JPG019137.JPG	Viola hondoensis W.Becker et H.Boissieu	Viola hondoensis W.Becker et H.Boissieu	1	Parnassia palustris L. var. palustris	3.214e-14	Cyperus nipponicus Franch. et Sav. var. nipponicus	2.25256e-15	Viola iwagawae Makino	2.0989e-15	Oxalis nipponica S.Aoki et J.Murata subsp. nipponica	5.58999e-16
JPG018991.JPG	Viola hondoensis W.Becker et H.Boissieu	Viola hondoensis W.Becker et H.Boissieu	1	Rubus pectinellus Maxim.	9.95639e-13	Petasites japonicus (Siebold et Zucc.) Maxim.	4.95628e-13	Dioscorea tokoro Makino	1.34818e-13	Brasenia schreberi J.F.Gmel.	1.22245e-13
FKSE51060.jpg	Viola hondoensis W.Becker et H.Boissieu	Viola hondoensis W.Becker et H.Boissieu	1	Viola verecunda A.Gray var. verecunda	1.56728e-12	Viola iwagawae Makino	7.36246e-13	Viola kusanoana Makino	1.88656e-13	Asarum asperum F.Maek.	1.6303e-13
JPG019101.JPG	Viola hondoensis W.Becker et H.Boissieu	Viola hondoensis W.Becker et H.Boissieu	0.999473	Viola grypoceras A.Gray var. grypoceras	0.000392397	Viola keiskei Miq.	0.000112825	Elaeagnus macrophylla Thunb.	1.12278e-05	Viola yezoensis Maxim.	6.82195e-06
FKSE96160.jpg	Viola hondoensis W.Becker et H.Boissieu	Viola hondoensis W.Becker et H.Boissieu	1	Viola keiskei Miq.	1.42786e-10	Viola kusanoana Makino	6.2556e-11	Viola iwagawae Makino	3.07282e-12	Cyperus nipponicus Franch. et Sav. var. nipponicus	1.75952e-13
FKSE52239.jpg	Viola hondoensis W.Becker et H.Boissieu	Viola hondoensis W.Becker et H.Boissieu	0.990443	Viola verecunda A.Gray var. verecunda	0.0054849	Viola grypoceras A.Gray var. grypoceras	0.00405666	Viola verecunda A.Gray var. subaequiloba (Franch. et Sav.) F. Maek.	1.48563e-05	Viola keiskei Miq.	9.69315e-07
FKSE121027.jpg	Viola hondoensis W.Becker et H.Boissieu	Viola hondoensis W.Becker et H.Boissieu	1	Viola iwagawae Makino	9.42324e-09	Parnassia palustris L. var. palustris	3.25775e-10	Viola verecunda A.Gray var. verecunda	1.72059e-10	Viola obtusa Makino	1.73842e-11
JPG019059.JPG	Viola hondoensis W.Becker et H.Boissieu	Viola hondoensis W.Becker et H.Boissieu	1	Asarum nipponicum F.Maek. var. nipponicum	4.83776e-14	Viola iwagawae Makino	4.44507e-15	Asarum asperum F.Maek.	1.75631e-15	Maianthemum dilatatum (Alph.Wood) A.Nelson et J.F.Macbr.	8.37353e-16
FKSE51118.jpg	Viola hondoensis W.Becker et H.Boissieu	Viola hondoensis W.Becker et H.Boissieu	1	Chrysosplenium japonicum (Maxim.) Makino	2.46125e-08	Viola vaginata Maxim.	4.98483e-09	Viola grypoceras A.Gray var. grypoceras	1.40663e-09	Viola verecunda A.Gray var. verecunda	4.8439e-10
1306931.JPG	Viola hondoensis W.Becker et H.Boissieu	Viola hondoensis W.Becker et H.Boissieu	1	Chrysosplenium japonicum (Maxim.) Makino	4.4931e-12	Chrysosplenium grayanum Maxim.	3.37725e-12	Centella asiatica (L.) Urb.	3.06743e-12	Cardamine kiusiana H.Hara	1.42509e-12
JPG019019.JPG	Viola hondoensis W.Becker et H.Boissieu	Viola hondoensis W.Becker et H.Boissieu	1	Chrysosplenium japonicum (Maxim.) Makino	4.38136e-10	Glechoma hederacea L. subsp. grandis (A.Gray) H.Hara	4.30781e-12	Viola iwagawae Makino	9.97382e-13	Trifolium repens L.	6.75978e-13
1286687.JPG	Viola hondoensis W.Becker et H.Boissieu	Viola hondoensis W.Becker et H.Boissieu	1	Viola grypoceras A.Gray var. grypoceras	1.49766e-13	Viola keiskei Miq.	2.72862e-14	Cyperus nipponicus Franch. et Sav. var. nipponicus	2.3253e-14	Rubus pectinellus Maxim.	1.80136e-14
00038777.jpg	Viola hondoensis W.Becker et H.Boissieu	Viola hondoensis W.Becker et H.Boissieu	1	Viola grypoceras A.Gray var. grypoceras	1.40636e-11	Viola verecunda A.Gray var. verecunda	7.6633e-13	Chrysosplenium kiotoense Ohwi	4.25824e-13	Centella asiatica (L.) Urb.	2.46725e-13
JPG018901.JPG	Viola hondoensis W.Becker et H.Boissieu	Viola hondoensis W.Becker et H.Boissieu	1	Parnassia palustris L. var. palustris	7.36802e-10	Centella asiatica (L.) Urb.	5.77313e-10	Viola kusanoana Makino	4.82577e-10	Maianthemum dilatatum (Alph.Wood) A.Nelson et J.F.Macbr.	2.60055e-10
FKSE121069.jpg	Viola hondoensis W.Becker et H.Boissieu	Viola hondoensis W.Becker et H.Boissieu	1	Parnassia palustris L. var. palustris	4.51277e-08	Viola iwagawae Makino	4.19976e-11	Viola grypoceras A.Gray var. grypoceras	5.43364e-12	Brachyelytrum japonicum (Hack.) Hack. ex Honda	2.34956e-12
FKSE19460.jpg	Viola hondoensis W.Becker et H.Boissieu	Viola hondoensis W.Becker et H.Boissieu	0.999951	Peracarpa carnosa (Wall.) Hook.f. et Thomson	4.90882e-05	Viola verecunda A.Gray var. verecunda	4.29448e-08	Viola grypoceras A.Gray var. grypoceras	2.57018e-08	Lysimachia japonica Thunb.	4.43528e-09
FKSE50094.jpg	Viola hondoensis W.Becker et H.Boissieu	Viola hondoensis W.Becker et H.Boissieu	0.999985	Chrysosplenium album Maxim. var. stamineum (Franch.) H.Hara	7.39818e-06	Viola verecunda A.Gray var. subaequiloba (Franch. et Sav.) F. Maek.	4.1965e-06	Cardamine scutata Thunb.	2.47868e-06	Viola iwagawae Makino	5.20034e-07
FKSE62418.jpg	Viola hondoensis W.Becker et H.Boissieu	Viola hondoensis W.Becker et H.Boissieu	1	Carex oxyandra (Franch. et Sav.) Kud_	2.832e-08	Viola vaginata Maxim.	3.48181e-09	Huperzia serrata (Thunb.) Trevis.	8.4131e-11	Cuscuta campestris Yuncker	9.80627e-12
FKSE38181.jpg	Viola hondoensis W.Becker et H.Boissieu	Lysimachia japonica Thunb.	0.559512	Viola hondoensis W.Becker et H.Boissieu	0.330179	Chrysosplenium macrostemon Maxim. var. shiobarense (Franch.) H.Hara	0.108118	Arabis flagellosa Miq.	0.000819006	Chrysosplenium kiotoense Ohwi	0.000458197
FKSE51111.jpg	Viola hondoensis W.Becker et H.Boissieu	Viola hondoensis W.Becker et H.Boissieu	1	Viola grypoceras A.Gray var. grypoceras	1.22506e-07	Viola verecunda A.Gray var. verecunda	1.82773e-09	Hydrocotyle ramiflora Maxim.	1.31164e-09	Peracarpa carnosa (Wall.) Hook.f. et Thomson	6.59599e-10
JPG019083.JPG	Viola hondoensis W.Becker et H.Boissieu	Viola hondoensis W.Becker et H.Boissieu	0.999994	Viola verecunda A.Gray var. verecunda	4.72322e-06	Viola keiskei Miq.	1.08293e-06	Asarum sieboldii Miq.	2.34512e-07	Viola grypoceras A.Gray var. grypoceras	1.7848e-08
00014064.jpg	Elymus racemifer (Steud.) Tzvelev var. racemifer	Elymus racemifer (Steud.) Tzvelev var. racemifer	0.848848	Elymus tsukushiensis Honda var. transiens (Hack.) Osada	0.119766	Brylkinia caudata (Munro ex A.Gray) F.Schmidt	0.0313145	Brachypodium sylvaticum (Huds.) P.Beauv. var. miserum (Thunb.) Koidz.	4.01499e-05	Carex sachalinensis F.Schmidt var. arimaensis (Ohwi) Ohwi	1.0239e-05
FKSE98946.jpg	Elymus racemifer (Steud.) Tzvelev var. racemifer	Brachypodium sylvaticum (Huds.) P.Beauv. var. miserum (Thunb.) Koidz.	0.877943	Elymus tsukushiensis Honda var. transiens (Hack.) Osada	0.0668302	Elymus racemifer (Steud.) Tzvelev var. racemifer	0.0550697	Brachyelytrum japonicum (Hack.) Hack. ex Honda	0.000101832	Andropogon virginicus L.	3.31126e-05
FKSE62434.jpg	Elymus racemifer (Steud.) Tzvelev var. racemifer	Elymus racemifer (Steud.) Tzvelev var. racemifer	0.999977	Calamagrostis arundinacea (L.) Roth subsp. brachytricha (Steud.) Tzvelev	1.29126e-05	Achnatherum pekinense (Hance) Ohwi	1.00366e-05	Trisetum bifidum (Thunb.) Ohwi	1.43768e-07	Lolium multiflorum Lam.	1.18609e-07
C2031160.jpg	Elymus racemifer (Steud.) Tzvelev var. racemifer	Elymus racemifer (Steud.) Tzvelev var. racemifer	0.999966	Elymus tsukushiensis Honda var. transiens (Hack.) Osada	2.85101e-05	Muhlenbergia curviaristata (Ohwi) Ohwi var. nipponica Ohwi	4.22841e-06	Ischaemum anthephoroides (Steud.) Miq.	8.69754e-07	Elymus racemifer (Steud.) Tzvelev var. japonensis (Honda) Osada	2.20198e-07
C2031205.jpg	Elymus racemifer (Steud.) Tzvelev var. racemifer	Elymus racemifer (Steud.) Tzvelev var. racemifer	0.999316	Elymus racemifer (Steud.) Tzvelev var. japonensis (Honda) Osada	0.000682531	Brachypodium sylvaticum (Huds.) P.Beauv. var. miserum (Thunb.) Koidz.	1.08267e-06	Elymus tsukushiensis Honda var. transiens (Hack.) Osada	1.23609e-07	Cleistogenes hackelii (Honda) Honda	7.96275e-08
C2031154.jpg	Elymus racemifer (Steud.) Tzvelev var. racemifer	Elymus racemifer (Steud.) Tzvelev var. racemifer	0.992465	Elymus racemifer (Steud.) Tzvelev var. japonensis (Honda) Osada	0.00753496	Lolium multiflorum Lam.	1.14107e-07	Calamagrostis arundinacea (L.) Roth subsp. brachytricha (Steud.) Tzvelev	9.60161e-08	Cymbidium goeringii (Rchb.f.) Rchb.f.	2.27808e-09
C2031176.jpg	Elymus racemifer (Steud.) Tzvelev var. racemifer	Elymus tsukushiensis Honda var. transiens (Hack.) Osada	0.999997	Bromus catharticus Vahl	1.63353e-06	Elymus racemifer (Steud.) Tzvelev var. racemifer	1.0979e-06	Echinochloa crus-galli (L.) P.Beauv. var. crus-galli	1.39342e-07	Lolium arundinaceum (Schreb.) Darbysh.	1.30904e-07
FKSE52887.jpg	Elymus racemifer (Steud.) Tzvelev var. racemifer	Elymus racemifer (Steud.) Tzvelev var. racemifer	0.704621	Moliniopsis japonica (Hack.) Hayata	0.211764	Trisetum bifidum (Thunb.) Ohwi	0.0833682	Lolium arundinaceum (Schreb.) Darbysh.	0.000141099	Spodiopogon sibiricus Trin.	4.62746e-05
C2031151.jpg	Elymus racemifer (Steud.) Tzvelev var. racemifer	Elymus racemifer (Steud.) Tzvelev var. japonensis (Honda) Osada	0.712124	Elymus racemifer (Steud.) Tzvelev var. racemifer	0.287875	Elymus tsukushiensis Honda var. transiens (Hack.) Osada	7.3969e-07	Calamagrostis arundinacea (L.) Roth subsp. brachytricha (Steud.) Tzvelev	7.59572e-08	Bromus remotiflorus (Steud.) Ohwi	5.35384e-09
C2031187.jpg	Elymus racemifer (Steud.) Tzvelev var. racemifer	Elymus racemifer (Steud.) Tzvelev var. racemifer	0.773815	Elymus tsukushiensis Honda var. transiens (Hack.) Osada	0.188094	Carex aphanolepis Franch. et Sav.	0.0158655	Brylkinia caudata (Munro ex A.Gray) F.Schmidt	0.0111664	Hemarthria sibirica (Gand.) Ohwi	0.00395571
C2031091.jpg	Elymus racemifer (Steud.) Tzvelev var. racemifer	Phragmites australis (Cav.) Trin. ex Steud.	0.363573	Elymus racemifer (Steud.) Tzvelev var. racemifer	0.308001	Phleum pratense L.	0.277117	Deyeuxia epigeios (L.) Mabb.	0.0300971	Elymus racemifer (Steud.) Tzvelev var. japonensis (Honda) Osada	0.0064574
C2031130.jpg	Elymus racemifer (Steud.) Tzvelev var. racemifer	Elymus racemifer (Steud.) Tzvelev var. racemifer	0.999986	Elymus tsukushiensis Honda var. transiens (Hack.) Osada	1.14826e-05	Elymus racemifer (Steud.) Tzvelev var. japonensis (Honda) Osada	2.28663e-06	Brachypodium sylvaticum (Huds.) P.Beauv. var. miserum (Thunb.) Koidz.	4.65783e-07	Arundinella hirta (Thunb.) Tanaka	4.77432e-08
FKSE100105.jpg	Elymus racemifer (Steud.) Tzvelev var. racemifer	Elymus racemifer (Steud.) Tzvelev var. racemifer	0.99873	Brylkinia caudata (Munro ex A.Gray) F.Schmidt	0.000992517	Elymus racemifer (Steud.) Tzvelev var. japonensis (Honda) Osada	0.000234172	Elymus tsukushiensis Honda var. transiens (Hack.) Osada	3.07612e-05	Brachypodium sylvaticum (Huds.) P.Beauv. var. miserum (Thunb.) Koidz.	7.50892e-06
00001323.jpg	Elymus racemifer (Steud.) Tzvelev var. racemifer	Elymus racemifer (Steud.) Tzvelev var. racemifer	0.999965	Elymus tsukushiensis Honda var. transiens (Hack.) Osada	3.53839e-05	Elymus racemifer (Steud.) Tzvelev var. japonensis (Honda) Osada	1.36642e-08	Cleistogenes hackelii (Honda) Honda	3.51952e-10	Lolium arundinaceum (Schreb.) Darbysh.	3.25406e-11
C2031186.jpg	Elymus racemifer (Steud.) Tzvelev var. racemifer	Elymus racemifer (Steud.) Tzvelev var. racemifer	0.999971	Calamagrostis arundinacea (L.) Roth subsp. brachytricha (Steud.) Tzvelev	2.53743e-05	Elymus racemifer (Steud.) Tzvelev var. japonensis (Honda) Osada	3.4639e-06	Arundinella hirta (Thunb.) Tanaka	5.28118e-08	Moliniopsis japonica (Hack.) Hayata	4.07242e-09
FKSE52977.jpg	Elymus racemifer (Steud.) Tzvelev var. racemifer	Lolium arundinaceum (Schreb.) Darbysh.	0.545458	Moliniopsis japonica (Hack.) Hayata	0.268041	Elymus racemifer (Steud.) Tzvelev var. racemifer	0.137394	Carex reinii Franch. et Sav.	0.028358	Carex tristachya Thunb.	0.00723599
C2031128.jpg	Elymus racemifer (Steud.) Tzvelev var. racemifer	Elymus racemifer (Steud.) Tzvelev var. racemifer	0.988966	Elymus racemifer (Steud.) Tzvelev var. japonensis (Honda) Osada	0.011034	Elymus tsukushiensis Honda var. transiens (Hack.) Osada	5.12624e-09	Calamagrostis arundinacea (L.) Roth subsp. brachytricha (Steud.) Tzvelev	2.08367e-10	Miscanthus tinctorius (Steud.) Hack.	1.2041e-10
C2031191.jpg	Elymus racemifer (Steud.) Tzvelev var. racemifer	Elymus racemifer (Steud.) Tzvelev var. racemifer	1	Elymus racemifer (Steud.) Tzvelev var. japonensis (Honda) Osada	1.19748e-07	Calamagrostis arundinacea (L.) Roth subsp. brachytricha (Steud.) Tzvelev	4.3013e-10	Drosera tokaiensis (Komiya et C.Shibata) T.Nakam. et K.Ueda subsp. tokaiensis	3.49788e-10	Brachyelytrum japonicum (Hack.) Hack. ex Honda	9.53792e-11
C2031188.jpg	Elymus racemifer (Steud.) Tzvelev var. racemifer	Trisetum bifidum (Thunb.) Ohwi	0.717203	Lolium arundinaceum (Schreb.) Darbysh.	0.217857	Elymus racemifer (Steud.) Tzvelev var. racemifer	0.0270427	Glyceria ischyroneura Steud.	0.0267701	Deyeuxia matsumurae (Maxim.) Ohwi	0.00470374
00025577.jpg	Elymus racemifer (Steud.) Tzvelev var. racemifer	Elymus tsukushiensis Honda var. transiens (Hack.) Osada	0.714857	Elymus racemifer (Steud.) Tzvelev var. japonensis (Honda) Osada	0.184568	Elymus racemifer (Steud.) Tzvelev var. racemifer	0.100274	Arundinella hirta (Thunb.) Tanaka	0.000142189	Bromus catharticus Vahl	9.85209e-05
C2031106.jpg	Elymus racemifer (Steud.) Tzvelev var. racemifer	Elymus racemifer (Steud.) Tzvelev var. racemifer	0.952155	Elymus racemifer (Steud.) Tzvelev var. japonensis (Honda) Osada	0.0478435	Calamagrostis arundinacea (L.) Roth subsp. brachytricha (Steud.) Tzvelev	1.05658e-06	Elymus tsukushiensis Honda var. transiens (Hack.) Osada	4.87856e-07	Bromus remotiflorus (Steud.) Ohwi	3.45994e-08
C2031114.jpg	Elymus racemifer (Steud.) Tzvelev var. racemifer	Elymus racemifer (Steud.) Tzvelev var. racemifer	0.802347	Calamagrostis arundinacea (L.) Roth subsp. brachytricha (Steud.) Tzvelev	0.190425	Cymbopogon tortilis (J.Presl) A.Camus var. goeringii (Steud.) Hand.-Mazz.	0.00498782	Elymus racemifer (Steud.) Tzvelev var. japonensis (Honda) Osada	0.00159077	Glyceria acutiflora Torr. subsp. japonica (Steud.) T.Koyama et Kawano	0.000348774
C2031096.jpg	Elymus racemifer (Steud.) Tzvelev var. racemifer	Elymus racemifer (Steud.) Tzvelev var. racemifer	0.999979	Calamagrostis arundinacea (L.) Roth subsp. brachytricha (Steud.) Tzvelev	1.13057e-05	Elymus racemifer (Steud.) Tzvelev var. japonensis (Honda) Osada	7.02675e-06	Elymus tsukushiensis Honda var. transiens (Hack.) Osada	2.93488e-06	Cymbopogon tortilis (J.Presl) A.Camus var. goeringii (Steud.) Hand.-Mazz.	6.77906e-08
C2031126.jpg	Elymus racemifer (Steud.) Tzvelev var. racemifer	Elymus racemifer (Steud.) Tzvelev var. racemifer	0.927292	Bromus catharticus Vahl	0.0677697	Elymus racemifer (Steud.) Tzvelev var. japonensis (Honda) Osada	0.00439809	Bromus remotiflorus (Steud.) Ohwi	0.000484101	Calamagrostis arundinacea (L.) Roth subsp. brachytricha (Steud.) Tzvelev	2.03833e-05
C2031139.jpg	Elymus racemifer (Steud.) Tzvelev var. racemifer	Elymus racemifer (Steud.) Tzvelev var. racemifer	0.999989	Elymus racemifer (Steud.) Tzvelev var. japonensis (Honda) Osada	1.05714e-05	Elymus tsukushiensis Honda var. transiens (Hack.) Osada	8.19645e-08	Calamagrostis arundinacea (L.) Roth subsp. brachytricha (Steud.) Tzvelev	2.81043e-08	Glyceria acutiflora Torr. subsp. japonica (Steud.) T.Koyama et Kawano	1.08568e-08
C2031216.jpg	Elymus racemifer (Steud.) Tzvelev var. racemifer	Brachypodium sylvaticum (Huds.) P.Beauv. var. miserum (Thunb.) Koidz.	0.583809	Bromus remotiflorus (Steud.) Ohwi	0.249359	Elymus racemifer (Steud.) Tzvelev var. racemifer	0.122062	Bromus catharticus Vahl	0.0443862	Arundinella hirta (Thunb.) Tanaka	0.000293221
C2031220.jpg	Elymus racemifer (Steud.) Tzvelev var. racemifer	Elymus racemifer (Steud.) Tzvelev var. racemifer	1	Lolium perenne L.	7.81956e-08	Lolium multiflorum Lam.	3.66532e-08	Calamagrostis arundinacea (L.) Roth subsp. brachytricha (Steud.) Tzvelev	2.93544e-08	Elymus racemifer (Steud.) Tzvelev var. japonensis (Honda) Osada	4.21153e-09
FKSE120236.jpg	Elymus racemifer (Steud.) Tzvelev var. racemifer	Elymus racemifer (Steud.) Tzvelev var. racemifer	0.999934	Elymus tsukushiensis Honda var. transiens (Hack.) Osada	6.58898e-05	Elymus racemifer (Steud.) Tzvelev var. japonensis (Honda) Osada	9.67482e-10	Miscanthus oligostachyus Stapf	2.32695e-12	Achnatherum pekinense (Hance) Ohwi	9.02359e-13
C2031102.jpg	Elymus racemifer (Steud.) Tzvelev var. racemifer	Elymus racemifer (Steud.) Tzvelev var. racemifer	1	Elymus racemifer (Steud.) Tzvelev var. japonensis (Honda) Osada	3.09717e-08	Moliniopsis japonica (Hack.) Hayata	1.30879e-08	Spodiopogon sibiricus Trin.	1.57986e-09	Brachypodium sylvaticum (Huds.) P.Beauv. var. miserum (Thunb.) Koidz.	1.4864e-09
C2031147.jpg	Elymus racemifer (Steud.) Tzvelev var. racemifer	Elymus racemifer (Steud.) Tzvelev var. racemifer	0.990737	Elymus racemifer (Steud.) Tzvelev var. japonensis (Honda) Osada	0.00921588	Elymus tsukushiensis Honda var. transiens (Hack.) Osada	4.65912e-05	Calamagrostis arundinacea (L.) Roth subsp. brachytricha (Steud.) Tzvelev	1.04929e-06	Glyceria acutiflora Torr. subsp. japonica (Steud.) T.Koyama et Kawano	5.51795e-09
C2031109.jpg	Elymus racemifer (Steud.) Tzvelev var. racemifer	Elymus racemifer (Steud.) Tzvelev var. racemifer	0.999798	Moliniopsis japonica (Hack.) Hayata	0.000122718	Achnatherum pekinense (Hance) Ohwi	4.7012e-05	Arundinella hirta (Thunb.) Tanaka	2.06177e-05	Bromus catharticus Vahl	6.60118e-06
C2031101.jpg	Elymus racemifer (Steud.) Tzvelev var. racemifer	Calamagrostis arundinacea (L.) Roth subsp. brachytricha (Steud.) Tzvelev	0.78729	Elymus tsukushiensis Honda var. transiens (Hack.) Osada	0.138616	Elymus racemifer (Steud.) Tzvelev var. racemifer	0.061562	Elymus racemifer (Steud.) Tzvelev var. japonensis (Honda) Osada	0.0125303	Brachypodium sylvaticum (Huds.) P.Beauv. var. miserum (Thunb.) Koidz.	1.06381e-06
C2031089.jpg	Elymus racemifer (Steud.) Tzvelev var. racemifer	Brachypodium sylvaticum (Huds.) P.Beauv. var. miserum (Thunb.) Koidz.	0.558313	Bromus remotiflorus (Steud.) Ohwi	0.422703	Brylkinia caudata (Munro ex A.Gray) F.Schmidt	0.0154185	Bromus catharticus Vahl	0.00231374	Elymus racemifer (Steud.) Tzvelev var. racemifer	0.00124977
C2031195.jpg	Elymus racemifer (Steud.) Tzvelev var. racemifer	Elymus tsukushiensis Honda var. transiens (Hack.) Osada	0.705882	Elymus racemifer (Steud.) Tzvelev var. racemifer	0.294098	Elymus racemifer (Steud.) Tzvelev var. japonensis (Honda) Osada	1.44209e-05	Lolium multiflorum Lam.	2.1313e-06	Andropogon virginicus L.	1.21692e-06
C2031122.jpg	Elymus racemifer (Steud.) Tzvelev var. racemifer	Elymus racemifer (Steud.) Tzvelev var. racemifer	0.909401	Calamagrostis arundinacea (L.) Roth subsp. brachytricha (Steud.) Tzvelev	0.0896349	Elymus tsukushiensis Honda var. transiens (Hack.) Osada	0.000689787	Elymus racemifer (Steud.) Tzvelev var. japonensis (Honda) Osada	0.000273508	Bromus catharticus Vahl	7.38883e-07
C2031105.jpg	Elymus racemifer (Steud.) Tzvelev var. racemifer	Elymus racemifer (Steud.) Tzvelev var. racemifer	0.999989	Elymus tsukushiensis Honda var. transiens (Hack.) Osada	1.02015e-05	Cleistogenes hackelii (Honda) Honda	4.23563e-07	Trisetum bifidum (Thunb.) Ohwi	1.03072e-08	Brachypodium sylvaticum (Huds.) P.Beauv. var. miserum (Thunb.) Koidz.	2.55208e-09
00000577.jpg	Machilus japonica Siebold et Zucc. ex Blume	Machilus japonica Siebold et Zucc. ex Blume	0.999963	Actinodaphne acuminata (Blume) Meisn.	3.69091e-05	Coniogramme japonica (Thunb.) Diels	3.34693e-08	Quercus sessilifolia Blume	3.34417e-08	Quercus acuta Thunb.	1.23882e-08
00022681.jpg	Machilus japonica Siebold et Zucc. ex Blume	Machilus japonica Siebold et Zucc. ex Blume	0.999904	Actinodaphne acuminata (Blume) Meisn.	9.26027e-05	Tarenna kotoensis (Hayata) Kaneh. et Sasaki var. gyokushinkwa (Ohwi) Masam.	1.70997e-06	Aidia canthioides (Champ. ex Benth.) Masam.	1.19236e-06	Neolitsea sericea (Blume) Koidz.	2.22988e-07
00014936.jpg	Machilus japonica Siebold et Zucc. ex Blume	Machilus japonica Siebold et Zucc. ex Blume	0.980836	Quercus salicina Blume	0.0189932	Litsea cubeba (Lour.) Pers.	7.26941e-05	Castanopsis cuspidata (Thunb.) Schottky	5.82089e-05	Salix pierotii Miq.	1.26969e-05
00020939.jpg	Machilus japonica Siebold et Zucc. ex Blume	Machilus japonica Siebold et Zucc. ex Blume	0.99996	Quercus sessilifolia Blume	3.03399e-05	Quercus myrsinifolia Blume	7.56983e-06	Litsea cubeba (Lour.) Pers.	1.6679e-06	Anodendron affine (Hook. et Arn.) Druce	7.2105e-07
763075.jpg	Machilus japonica Siebold et Zucc. ex Blume	Psychotria manillensis Bartl. ex DC.	0.80993	Machilus thunbergii Siebold et Zucc.	0.180584	Morella rubra Lour.	0.00280227	Ardisia sieboldii Miq.	0.00215792	Scaevola taccada (Gaertn.) Roxb.	0.00134899
00015088.jpg	Machilus japonica Siebold et Zucc. ex Blume	Machilus japonica Siebold et Zucc. ex Blume	0.989671	Neolitsea aciculata (Blume) Koidz.	0.00968494	Machilus kobu Maxim.	0.000642232	Machilus thunbergii Siebold et Zucc.	1.59084e-06	Machilus boninensis Koidz.	3.44358e-07
00022709.jpg	Machilus japonica Siebold et Zucc. ex Blume	Machilus japonica Siebold et Zucc. ex Blume	1	Machilus thunbergii Siebold et Zucc.	3.9559e-09	Quercus acuta Thunb.	3.41557e-10	Quercus sessilifolia Blume	1.02099e-10	Litsea coreana H.L_v.	4.5426e-11
1172408.JPG	Machilus japonica Siebold et Zucc. ex Blume	Machilus japonica Siebold et Zucc. ex Blume	0.999976	Lithocarpus edulis (Makino) Nakai	1.50837e-05	Litsea coreana H.L_v.	4.66017e-06	Machilus thunbergii Siebold et Zucc.	2.82083e-06	Machilus boninensis Koidz.	1.0818e-06
KAG021969.jpg	Machilus japonica Siebold et Zucc. ex Blume	Machilus japonica Siebold et Zucc. ex Blume	0.998011	Machilus thunbergii Siebold et Zucc.	0.00161168	Coniogramme japonica (Thunb.) Diels	0.000375084	Actinodaphne acuminata (Blume) Meisn.	9.90259e-07	Aidia canthioides (Champ. ex Benth.) Masam.	6.73846e-07
KAG051356.jpg	Machilus japonica Siebold et Zucc. ex Blume	Machilus japonica Siebold et Zucc. ex Blume	0.98924	Actinodaphne acuminata (Blume) Meisn.	0.00601003	Machilus thunbergii Siebold et Zucc.	0.00440186	Aidia canthioides (Champ. ex Benth.) Masam.	0.000178056	Quercus sessilifolia Blume	0.000167372
00029737.jpg	Machilus japonica Siebold et Zucc. ex Blume	Machilus japonica Siebold et Zucc. ex Blume	0.999997	Coniogramme japonica (Thunb.) Diels	1.40763e-06	Actinodaphne acuminata (Blume) Meisn.	1.23418e-06	Machilus thunbergii Siebold et Zucc.	1.34934e-08	Pseudosasa japonica (Siebold et Zucc. ex Steud.) Makino ex Nakai	3.10534e-09
00000670.jpg	Machilus japonica Siebold et Zucc. ex Blume	Machilus japonica Siebold et Zucc. ex Blume	0.961862	Actinodaphne acuminata (Blume) Meisn.	0.038067	Cinnamomum yabunikkei H.Ohba	3.35714e-05	Aidia canthioides (Champ. ex Benth.) Masam.	2.76893e-05	Coniogramme japonica (Thunb.) Diels	4.51549e-06
KAG051327.jpg	Machilus japonica Siebold et Zucc. ex Blume	Machilus japonica Siebold et Zucc. ex Blume	0.994965	Machilus thunbergii Siebold et Zucc.	0.00468155	Aucuba japonica Thunb. var. japonica	0.000332602	Daphniphyllum macropodum Miq. subsp. humile (Maxim. ex Franch. et Sav.) Hurus.	1.47827e-05	Quercus sessilifolia Blume	3.26719e-06
00022807.jpg	Machilus japonica Siebold et Zucc. ex Blume	Machilus japonica Siebold et Zucc. ex Blume	1	Actinodaphne acuminata (Blume) Meisn.	1.22224e-08	Machilus thunbergii Siebold et Zucc.	1.1204e-09	Trochodendron aralioides Siebold et Zucc.	3.39876e-10	Sasa palmata (Lat.-Marl. ex Burb.) E.G.Camus	1.04466e-10
00003837.jpg	Machilus japonica Siebold et Zucc. ex Blume	Machilus japonica Siebold et Zucc. ex Blume	0.999967	Actinodaphne acuminata (Blume) Meisn.	3.30606e-05	Machilus thunbergii Siebold et Zucc.	3.06438e-09	Schima wallichii (DC.) Korth. subsp. noronhae (Reinw. ex Blume) Bloemb.	1.35987e-09	Blechnopsis orientalis (L.) C.Presl	2.66461e-10
00028095.jpg	Machilus japonica Siebold et Zucc. ex Blume	Actinodaphne acuminata (Blume) Meisn.	0.999142	Quercus salicina Blume	0.000496253	Machilus japonica Siebold et Zucc. ex Blume	0.000361125	Antidesma japonicum Siebold et Zucc.	5.42698e-07	Tarenna kotoensis (Hayata) Kaneh. et Sasaki var. gyokushinkwa (Ohwi) Masam.	2.05992e-07
KAG051343.jpg	Machilus japonica Siebold et Zucc. ex Blume	Machilus japonica Siebold et Zucc. ex Blume	0.99955	Actinodaphne acuminata (Blume) Meisn.	0.000448657	Ardisia crenata Sims	7.08279e-07	Quercus salicina Blume	6.29464e-07	Antidesma japonicum Siebold et Zucc.	7.92307e-08
KAG051322.jpg	Machilus japonica Siebold et Zucc. ex Blume	Machilus japonica Siebold et Zucc. ex Blume	0.81058	Cinnamomum yabunikkei H.Ohba	0.171119	Trochodendron aralioides Siebold et Zucc.	0.0142644	Machilus thunbergii Siebold et Zucc.	0.00315166	Anodendron affine (Hook. et Arn.) Druce	0.000398046
KAG051347.jpg	Machilus japonica Siebold et Zucc. ex Blume	Machilus japonica Siebold et Zucc. ex Blume	0.998176	Taraxacum platycarpum Dahlst. var. longeappendiculatum (Nakai) Morita	0.00117785	Daphniphyllum macropodum Miq. subsp. macropodum	0.000623676	Machilus thunbergii Siebold et Zucc.	1.30545e-05	Quercus salicina Blume	3.73685e-06
00022638.jpg	Machilus japonica Siebold et Zucc. ex Blume	Machilus japonica Siebold et Zucc. ex Blume	0.999995	Quercus acuta Thunb.	2.56522e-06	Machilus thunbergii Siebold et Zucc.	2.0904e-06	Sasa palmata (Lat.-Marl. ex Burb.) E.G.Camus	3.09016e-07	Microsorum scolopendria (Burm.f.) Copel.	2.22568e-07
KAG051340.jpg	Machilus japonica Siebold et Zucc. ex Blume	Machilus japonica Siebold et Zucc. ex Blume	0.999996	Salix pierotii Miq.	8.21901e-07	Quercus acuta Thunb.	6.33311e-07	Persicaria japonica (Meisn.) Nakai ex Ohki var. japonica	5.21405e-07	Salix eriocarpa Franch. et Sav.	4.15515e-07
00022710.jpg	Machilus japonica Siebold et Zucc. ex Blume	Machilus japonica Siebold et Zucc. ex Blume	0.999907	Quercus acuta Thunb.	6.93887e-05	Trochodendron aralioides Siebold et Zucc.	1.76635e-05	Machilus thunbergii Siebold et Zucc.	4.209e-06	Gonocarpus micranthus Thunb.	8.04369e-07
00000671.jpg	Machilus japonica Siebold et Zucc. ex Blume	Antidesma japonicum Siebold et Zucc.	0.768261	Quercus salicina Blume	0.170889	Actinodaphne acuminata (Blume) Meisn.	0.0560279	Machilus japonica Siebold et Zucc. ex Blume	0.00167322	Ardisia crenata Sims	0.00144612
KAG051350.jpg	Machilus japonica Siebold et Zucc. ex Blume	Machilus japonica Siebold et Zucc. ex Blume	0.999853	Quercus acuta Thunb.	0.00010685	Actinodaphne acuminata (Blume) Meisn.	1.26282e-05	Trochodendron aralioides Siebold et Zucc.	8.97042e-06	Ardisia crispa (Thunb.) A.DC.	7.88415e-06
KAG051338.jpg	Machilus japonica Siebold et Zucc. ex Blume	Machilus japonica Siebold et Zucc. ex Blume	1	Machilus thunbergii Siebold et Zucc.	2.95047e-09	Quercus acuta Thunb.	1.63055e-10	Actinodaphne acuminata (Blume) Meisn.	5.92005e-11	Symplocos glauca (Thunb.) Koidz.	1.40706e-11
KAG051357.jpg	Machilus japonica Siebold et Zucc. ex Blume	Machilus japonica Siebold et Zucc. ex Blume	0.621479	Quercus salicina Blume	0.374049	Machilus kobu Maxim.	0.00261364	Actinodaphne acuminata (Blume) Meisn.	0.000556254	Quercus acuta Thunb.	0.000370709
1108724.JPG	Machilus japonica Siebold et Zucc. ex Blume	Machilus japonica Siebold et Zucc. ex Blume	0.596273	Salix eriocarpa Franch. et Sav.	0.168817	Elaeagnus umbellata Thunb. var. umbellata	0.0665462	Arisaema angustatum Franch. et Sav.	0.0396669	Glochidion obovatum Siebold et Zucc.	0.0248894
00025961.jpg	Machilus japonica Siebold et Zucc. ex Blume	Machilus japonica Siebold et Zucc. ex Blume	1	Actinodaphne acuminata (Blume) Meisn.	1.27033e-09	Quercus sessilifolia Blume	9.46481e-10	Neolitsea aciculata (Blume) Koidz.	4.11849e-11	Neolitsea sericea (Blume) Koidz.	3.25381e-11
1043477.JPG	Asplenium wilfordii Mett.	Asplenium wilfordii Mett.	0.999998	Asplenium anogrammoides Christ ex H.L_v.	1.27083e-06	Polystichum tripteron (Kunze) C.Presl	2.39071e-07	Asplenium wrightii D.C.Eaton ex Hook.	4.18863e-08	Asplenium ritoense Hayata	2.68227e-08
400007.jpg	Asplenium wilfordii Mett.	Asplenium wilfordii Mett.	1	Polystichum tripteron (Kunze) C.Presl	1.16515e-11	Ainsliaea uniflora Sch.Bip.	8.51513e-13	Asplenium anogrammoides Christ ex H.L_v.	5.04126e-13	Pedicularis keiskei Franch. et Sav.	9.67976e-14
411325.jpg	Asplenium wilfordii Mett.	Asplenium wilfordii Mett.	1	Asplenium ritoense Hayata	2.05639e-08	Asplenium wrightii D.C.Eaton ex Hook.	7.06867e-09	Asplenium yoshinagae Makino	3.53529e-09	Crepidomanes thysanostomum (Makino) Ebihara et K.Iwats.	7.49581e-10
411324.jpg	Asplenium wilfordii Mett.	Asplenium wilfordii Mett.	1	Asplenium anogrammoides Christ ex H.L_v.	1.01307e-12	Asplenium ritoense Hayata	2.14598e-15	Asplenium wrightii D.C.Eaton ex Hook.	1.49174e-15	Polystichum tripteron (Kunze) C.Presl	6.27017e-16
KAG123557.jpg	Asplenium wilfordii Mett.	Asplenium wilfordii Mett.	1	Asplenium anogrammoides Christ ex H.L_v.	4.41567e-08	Asplenium ritoense Hayata	2.4825e-09	Asplenium yoshinagae Makino	9.90629e-10	Asplenium prolongatum Hook.	1.82062e-10
KAG123575.jpg	Asplenium wilfordii Mett.	Asplenium wilfordii Mett.	1	Asplenium anogrammoides Christ ex H.L_v.	1.74927e-11	Acystopteris japonica (Luerss.) Nakai	4.46972e-15	Asplenium ritoense Hayata	2.42678e-16	Polystichum tripteron (Kunze) C.Presl	2.23303e-17
398152.jpg	Asplenium wilfordii Mett.	Asplenium wilfordii Mett.	1	Athyrium sinense Rupr.	2.63973e-12	Ainsliaea uniflora Sch.Bip.	3.57501e-13	Carex doenitzii Boeck.	4.56778e-14	Polystichum tripteron (Kunze) C.Presl	2.51479e-14
403954.jpg	Asplenium wilfordii Mett.	Asplenium wilfordii Mett.	1	Asplenium ritoense Hayata	5.11581e-08	Crepidomanes thysanostomum (Makino) Ebihara et K.Iwats.	9.64467e-10	Asplenium prolongatum Hook.	2.58839e-10	Asplenium yoshinagae Makino	5.79336e-11
399991.jpg	Asplenium wilfordii Mett.	Asplenium wilfordii Mett.	1	Asplenium anogrammoides Christ ex H.L_v.	1.22397e-08	Ainsliaea uniflora Sch.Bip.	6.28925e-10	Botrychium ternatum (Thunb.) Sw.	6.47607e-11	Polystichum tripteron (Kunze) C.Presl	2.49271e-11
927236.jpg	Asplenium wilfordii Mett.	Asplenium wilfordii Mett.	1	Melia azedarach L.	9.62134e-09	Ainsliaea uniflora Sch.Bip.	7.30221e-10	Diplazium donianum (Mett.) Tardieu var. donianum	1.92563e-10	Asparagus cochinchinensis (Lour.) Merr.	1.31202e-10
KAG123573.jpg	Asplenium wilfordii Mett.	Asplenium wilfordii Mett.	1	Asplenium ritoense Hayata	2.37544e-07	Asplenium yoshinagae Makino	2.19411e-07	Asplenium sarelii Hook. subsp. pekinense (Hance) Fraser-Jenk., Pangtey et Khullar	4.66922e-10	Ainsliaea uniflora Sch.Bip.	5.7213e-12
418158.jpg	Asplenium wilfordii Mett.	Asplenium wilfordii Mett.	1	Asplenium anogrammoides Christ ex H.L_v.	2.15797e-13	Ainsliaea uniflora Sch.Bip.	2.53301e-15	Polystichum tripteron (Kunze) C.Presl	6.4374e-17	Asplenium ritoense Hayata	3.38446e-17
404840.jpg	Asplenium wilfordii Mett.	Asplenium wilfordii Mett.	1	Asplenium anogrammoides Christ ex H.L_v.	7.22053e-09	Asplenium ritoense Hayata	8.67522e-11	Botrychium ternatum (Thunb.) Sw.	5.90689e-13	Davallia mariesii T.Moore ex Baker	2.66585e-13
KAG123598.jpg	Asplenium wilfordii Mett.	Asplenium wilfordii Mett.	1	Asplenium anogrammoides Christ ex H.L_v.	3.38386e-12	Dennstaedtia wilfordii (T.Moore) Christ	7.50877e-15	Athyrium imbricatum Christ	3.21349e-15	Taimingasa yatabei (Matsum. et Koidz.) C.Ren et Q.E.Yang	1.5261e-15
398155.jpg	Asplenium wilfordii Mett.	Asplenium wilfordii Mett.	1	Acystopteris japonica (Luerss.) Nakai	6.94675e-15	Asplenium anogrammoides Christ ex H.L_v.	7.71597e-16	Asplenium ritoense Hayata	6.11544e-17	Dennstaedtia wilfordii (T.Moore) Christ	5.77849e-17
400685.jpg	Asplenium wilfordii Mett.	Asplenium wilfordii Mett.	0.999999	Asplenium ritoense Hayata	1.20593e-06	Asplenium yoshinagae Makino	2.73153e-08	Asplenium prolongatum Hook.	3.94605e-09	Tanakaea radicans Franch. et Sav.	6.27019e-10
400860.jpg	Asplenium wilfordii Mett.	Asplenium wilfordii Mett.	1	Asplenium anogrammoides Christ ex H.L_v.	3.08242e-08	Athyrium sinense Rupr.	4.96726e-11	Acystopteris japonica (Luerss.) Nakai	4.65153e-13	Polystichum tripteron (Kunze) C.Presl	2.50418e-13
1092193.JPG	Asplenium wilfordii Mett.	Asplenium wilfordii Mett.	1	Cheilanthes kuhnii Milde var. brandtii (Franch. et Sav.) Tagawa	2.42468e-12	Asplenium ritoense Hayata	3.51378e-13	Acystopteris japonica (Luerss.) Nakai	1.82532e-13	Pedicularis keiskei Franch. et Sav.	6.85394e-14
984153.jpg	Asplenium wilfordii Mett.	Asplenium wilfordii Mett.	1	Polystichum tripteron (Kunze) C.Presl	6.13919e-13	Asplenium anogrammoides Christ ex H.L_v.	3.06645e-13	Asplenium wrightii D.C.Eaton ex Hook.	2.22552e-13	Ainsliaea uniflora Sch.Bip.	1.49407e-13
273127.jpg	Asplenium wilfordii Mett.	Asplenium wilfordii Mett.	1	Ainsliaea uniflora Sch.Bip.	1.60301e-11	Asplenium wrightii D.C.Eaton ex Hook.	1.33722e-11	Polystichum tripteron (Kunze) C.Presl	7.8744e-12	Asplenium anogrammoides Christ ex H.L_v.	1.34472e-12
400885.jpg	Asplenium wilfordii Mett.	Asplenium wilfordii Mett.	1	Asplenium anogrammoides Christ ex H.L_v.	3.34875e-11	Dennstaedtia wilfordii (T.Moore) Christ	4.79756e-14	Asplenium ritoense Hayata	5.90281e-15	Polystichum tripteron (Kunze) C.Presl	1.74291e-15
KAG085848.jpg	Asplenium wilfordii Mett.	Asplenium wilfordii Mett.	1	Asplenium ritoense Hayata	3.22273e-10	Asplenium anogrammoides Christ ex H.L_v.	9.1637e-12	Asplenium yoshinagae Makino	1.36312e-12	Asplenium prolongatum Hook.	6.3869e-13
112565.jpg	Asplenium wilfordii Mett.	Asplenium wilfordii Mett.	1	Asplenium anogrammoides Christ ex H.L_v.	5.91073e-10	Ainsliaea uniflora Sch.Bip.	3.47832e-10	Pedicularis keiskei Franch. et Sav.	2.4672e-10	Chrysanthemum rupestre Matsum. et Koidz.	1.17692e-10
397592.jpg	Asplenium wilfordii Mett.	Asplenium wilfordii Mett.	1	Crepidomanes thysanostomum (Makino) Ebihara et K.Iwats.	1.31673e-11	Hymenophyllum riukiuense Christ	4.6561e-13	Chrysanthemum rupestre Matsum. et Koidz.	2.96105e-13	Cheilanthes kuhnii Milde var. brandtii (Franch. et Sav.) Tagawa	1.85249e-13
33119.jpg	Asplenium wilfordii Mett.	Asplenium wilfordii Mett.	1	Asplenium ritoense Hayata	7.38495e-12	Diplazium donianum (Mett.) Tardieu var. donianum	2.08811e-13	Symplocos prunifolia Siebold et Zucc.	1.15331e-13	Crepidomanes thysanostomum (Makino) Ebihara et K.Iwats.	1.08202e-13
964161.jpg	Asplenium wilfordii Mett.	Asplenium wilfordii Mett.	1	Deyeuxia longiseta (Hack.) Ohwi	3.10945e-11	Asplenium anogrammoides Christ ex H.L_v.	9.14466e-13	Dennstaedtia wilfordii (T.Moore) Christ	3.46117e-14	Cheilanthes kuhnii Milde var. brandtii (Franch. et Sav.) Tagawa	2.40723e-14
257056.jpg	Asplenium wilfordii Mett.	Asplenium wilfordii Mett.	1	Asplenium yoshinagae Makino	1.57468e-08	Asplenium oligophlebium Baker	8.01353e-10	Asplenium prolongatum Hook.	4.80753e-11	Asplenium ritoense Hayata	6.62055e-12
400865.jpg	Asplenium wilfordii Mett.	Asplenium wilfordii Mett.	1	Ainsliaea uniflora Sch.Bip.	5.02046e-12	Asplenium ritoense Hayata	1.49483e-12	Pteris dispar Kunze	2.31305e-13	Crepidomanes thysanostomum (Makino) Ebihara et K.Iwats.	1.93154e-14
1136102.JPG	Asplenium wilfordii Mett.	Asplenium wilfordii Mett.	1	Asplenium anogrammoides Christ ex H.L_v.	7.4443e-11	Dennstaedtia wilfordii (T.Moore) Christ	1.18379e-11	Acystopteris japonica (Luerss.) Nakai	1.3791e-12	Deyeuxia longiseta (Hack.) Ohwi	6.29072e-13
249027.jpg	Asplenium wilfordii Mett.	Asplenium wilfordii Mett.	1	Asplenium ritoense Hayata	4.13572e-09	Agrostis gigantea Roth	7.87076e-11	Calamagrostis arundinacea (L.) Roth subsp. brachytricha (Steud.) Tzvelev	2.95217e-11	Chamaecyparis obtusa (Siebold et Zucc.) Endl.	1.62593e-12
411319.jpg	Asplenium wilfordii Mett.	Asplenium wilfordii Mett.	0.985545	Asplenium anogrammoides Christ ex H.L_v.	0.013942	Vandenboschia kalamocarpa (Hayata) Ebihara	0.000269853	Athyrium iseanum Rosenst. var. iseanum	0.000220517	Polystichum tsus-simense (Hook.) J.Sm. var. tsus-simense	1.56533e-05
318460_2.jpg	Asplenium wilfordii Mett.	Asplenium wilfordii Mett.	1	Asplenium anogrammoides Christ ex H.L_v.	1.23652e-14	Asplenium ritoense Hayata	1.68688e-16	Dennstaedtia wilfordii (T.Moore) Christ	2.80361e-17	Ainsliaea uniflora Sch.Bip.	2.35361e-17
418155.jpg	Asplenium wilfordii Mett.	Asplenium wilfordii Mett.	1	Asplenium anogrammoides Christ ex H.L_v.	1.70256e-09	Asplenium wrightii D.C.Eaton ex Hook.	2.76039e-12	Agrostis tateyamensis Tateoka	8.74808e-13	Ainsliaea uniflora Sch.Bip.	8.6255e-13
400697.jpg	Asplenium wilfordii Mett.	Asplenium wilfordii Mett.	1	Onychium japonicum (Thunb.) Kunze	1.94504e-07	Utricularia japonica Makino	1.44256e-07	Vandenboschia kalamocarpa (Hayata) Ebihara	1.67721e-09	Myriophyllum spicatum L.	2.78417e-10
1043486.JPG	Asplenium wilfordii Mett.	Asplenium wilfordii Mett.	1	Asplenium anogrammoides Christ ex H.L_v.	4.70342e-11	Polystichum tripteron (Kunze) C.Presl	1.83525e-13	Ainsliaea uniflora Sch.Bip.	7.20205e-14	Asplenium ritoense Hayata	2.51408e-14
632748.jpg	Asplenium wilfordii Mett.	Asplenium wilfordii Mett.	1	Asplenium ritoense Hayata	3.07777e-07	Asplenium sarelii Hook. subsp. pekinense (Hance) Fraser-Jenk., Pangtey et Khullar	3.44172e-08	Crepidomanes thysanostomum (Makino) Ebihara et K.Iwats.	7.23616e-09	Asplenium yoshinagae Makino	3.43247e-09
TAI 009989.jpg	Asplenium wilfordii Mett.	Asplenium wilfordii Mett.	1	Asplenium yoshinagae Makino	7.10111e-12	Asplenium anogrammoides Christ ex H.L_v.	1.75174e-12	Quercus glauca Thunb.	1.28562e-12	Asplenium ritoense Hayata	6.36466e-13
418152.jpg	Asplenium wilfordii Mett.	Asplenium wilfordii Mett.	1	Asplenium anogrammoides Christ ex H.L_v.	1.39757e-10	Cornus macrophylla Wall.	4.94316e-12	Chamaecyparis obtusa (Siebold et Zucc.) Endl.	7.06879e-14	Acystopteris japonica (Luerss.) Nakai	1.40336e-14
405945.jpg	Asplenium wilfordii Mett.	Asplenium wilfordii Mett.	1	Asplenium oligophlebium Baker	3.13438e-11	Asplenium prolongatum Hook.	1.27537e-11	Adiantum monochlamys D.C.Eaton	1.04583e-12	Pteris dispar Kunze	2.63309e-13
406816.jpg	Asplenium wilfordii Mett.	Asplenium wilfordii Mett.	1	Asplenium wrightii D.C.Eaton ex Hook.	7.55667e-11	Asplenium ritoense Hayata	7.66855e-12	Onoclea sensibilis L. var. interrupta Maxim.	2.5518e-12	Asplenium anogrammoides Christ ex H.L_v.	1.82449e-12
313912.jpg	Asplenium wilfordii Mett.	Asplenium wilfordii Mett.	0.999956	Asplenium ritoense Hayata	3.46644e-05	Crepidomanes thysanostomum (Makino) Ebihara et K.Iwats.	8.49982e-06	Asplenium prolongatum Hook.	3.96956e-07	Aster sugimotoi Kitam.	3.94262e-07
115153.jpg	Asplenium wilfordii Mett.	Asplenium wilfordii Mett.	1	Asplenium anogrammoides Christ ex H.L_v.	1.70416e-13	Asplenium ritoense Hayata	1.06743e-14	Saussurea riederi Herder var. daisetsuensis (Nakai) Kitam.	4.83268e-15	Athyrium imbricatum Christ	3.93942e-15
401899.jpg	Asplenium wilfordii Mett.	Asplenium wilfordii Mett.	1	Asplenium yoshinagae Makino	1.54661e-08	Crepidomanes thysanostomum (Makino) Ebihara et K.Iwats.	1.56294e-09	Asplenium prolongatum Hook.	2.75708e-10	Ainsliaea uniflora Sch.Bip.	1.19392e-10
402350.jpg	Asplenium wilfordii Mett.	Asplenium wilfordii Mett.	0.999999	Asplenium anogrammoides Christ ex H.L_v.	1.32881e-06	Ainsliaea dissecta Franch. et Sav.	2.45251e-09	Asplenium yoshinagae Makino	1.57787e-09	Odontosoria biflora (Kaulf.) C.Chr.	1.59184e-10
419059.jpg	Asplenium wilfordii Mett.	Asplenium wilfordii Mett.	1	Asplenium ritoense Hayata	2.79246e-15	Melia azedarach L.	1.46559e-15	Fraxinus japonica Blume ex K.Koch	1.01419e-15	Crepidomanes thysanostomum (Makino) Ebihara et K.Iwats.	3.2265e-16
833405.jpg	Asplenium wilfordii Mett.	Asplenium wilfordii Mett.	1	Asplenium anogrammoides Christ ex H.L_v.	1.30255e-13	Acystopteris japonica (Luerss.) Nakai	2.70457e-17	Cheilanthes kuhnii Milde var. brandtii (Franch. et Sav.) Tagawa	1.21467e-17	Ainsliaea uniflora Sch.Bip.	8.33512e-19
227918.jpg	Asplenium wilfordii Mett.	Asplenium wilfordii Mett.	1	Asplenium anogrammoides Christ ex H.L_v.	1.77305e-08	Dennstaedtia wilfordii (T.Moore) Christ	5.92258e-09	Athyrium sinense Rupr.	4.41722e-11	Asplenium ritoense Hayata	1.12505e-11
61769.jpg	Asplenium wilfordii Mett.	Asplenium wilfordii Mett.	1	Asplenium wrightii D.C.Eaton ex Hook.	1.41068e-13	Ainsliaea uniflora Sch.Bip.	1.27828e-14	Taimingasa yatabei (Matsum. et Koidz.) C.Ren et Q.E.Yang	3.44282e-15	Acystopteris japonica (Luerss.) Nakai	2.62068e-15
323312.jpg	Asplenium wilfordii Mett.	Asplenium wilfordii Mett.	1	Asplenium anogrammoides Christ ex H.L_v.	2.1571e-09	Acystopteris japonica (Luerss.) Nakai	5.35199e-14	Asplenium ritoense Hayata	1.11406e-14	Asplenium yoshinagae Makino	3.85314e-15
1043448.JPG	Asplenium wilfordii Mett.	Asplenium wilfordii Mett.	0.999988	Asplenium ritoense Hayata	1.22443e-05	Odontosoria chinensis (L.) J.Sm.	5.82684e-09	Crepidomanes thysanostomum (Makino) Ebihara et K.Iwats.	6.02424e-10	Asplenium wrightii D.C.Eaton ex Hook.	4.58198e-11
418164.jpg	Asplenium wilfordii Mett.	Asplenium wilfordii Mett.	1	Asplenium anogrammoides Christ ex H.L_v.	5.63992e-11	Polystichum tripteron (Kunze) C.Presl	2.12023e-11	Dennstaedtia wilfordii (T.Moore) Christ	1.30626e-12	Acystopteris japonica (Luerss.) Nakai	2.26424e-13
833382.jpg	Asplenium wilfordii Mett.	Asplenium wilfordii Mett.	1	Onychium japonicum (Thunb.) Kunze	9.58522e-17	Crepidomanes thysanostomum (Makino) Ebihara et K.Iwats.	5.48752e-17	Acer tenuifolium (Koidz.) Koidz.	2.99175e-17	Asplenium ritoense Hayata	7.77553e-18
399994.jpg	Asplenium wilfordii Mett.	Asplenium wilfordii Mett.	1	Athyrium sinense Rupr.	2.59009e-09	Crepidomanes thysanostomum (Makino) Ebihara et K.Iwats.	2.14297e-09	Asplenium ritoense Hayata	1.27846e-09	Polystichum tripteron (Kunze) C.Presl	9.71785e-10
411327.jpg	Asplenium wilfordii Mett.	Asplenium wilfordii Mett.	1	Asplenium anogrammoides Christ ex H.L_v.	2.96572e-11	Acystopteris japonica (Luerss.) Nakai	4.63331e-15	Asplenium ritoense Hayata	5.80657e-16	Botrychium ternatum (Thunb.) Sw.	7.82513e-19
89011.jpg	Asplenium wilfordii Mett.	Asplenium wilfordii Mett.	1	Chamaecyparis obtusa (Siebold et Zucc.) Endl.	6.25816e-10	Cymbopogon tortilis (J.Presl) A.Camus var. goeringii (Steud.) Hand.-Mazz.	3.42726e-11	Crepidomanes thysanostomum (Makino) Ebihara et K.Iwats.	3.3653e-11	Ainsliaea uniflora Sch.Bip.	1.16944e-11
411321.jpg	Asplenium wilfordii Mett.	Asplenium wilfordii Mett.	1	Asplenium anogrammoides Christ ex H.L_v.	1.59764e-09	Asplenium ritoense Hayata	4.47157e-11	Asplenium wrightii D.C.Eaton ex Hook.	6.68441e-12	Asplenium yoshinagae Makino	1.20236e-12
418170.jpg	Asplenium wilfordii Mett.	Asplenium wilfordii Mett.	0.999997	Asplenium anogrammoides Christ ex H.L_v.	2.67977e-06	Deyeuxia longiseta (Hack.) Ohwi	1.13129e-11	Asplenium ritoense Hayata	7.6118e-12	Asplenium sarelii Hook. subsp. pekinense (Hance) Fraser-Jenk., Pangtey et Khullar	7.02122e-12
KAG123572.jpg	Asplenium wilfordii Mett.	Asplenium wilfordii Mett.	1	Asplenium anogrammoides Christ ex H.L_v.	6.90915e-10	Dennstaedtia wilfordii (T.Moore) Christ	1.22679e-11	Pedicularis keiskei Franch. et Sav.	1.35184e-12	Chamaecyparis obtusa (Siebold et Zucc.) Endl.	6.06316e-13
1043464.JPG	Asplenium wilfordii Mett.	Asplenium wilfordii Mett.	0.999996	Onychium japonicum (Thunb.) Kunze	3.75719e-06	Polystichum tsus-simense (Hook.) J.Sm. var. tsus-simense	1.2553e-09	Festuca rubra L. var. rubra	4.39756e-10	Quercus glauca Thunb.	1.25245e-10
305574.jpg	Asplenium wilfordii Mett.	Asplenium wilfordii Mett.	1	Crepidomanes thysanostomum (Makino) Ebihara et K.Iwats.	9.30659e-10	Ainsliaea uniflora Sch.Bip.	2.42739e-11	Asplenium ritoense Hayata	5.88178e-12	Pteris dispar Kunze	5.25084e-12
1043468.JPG	Asplenium wilfordii Mett.	Asplenium wilfordii Mett.	1	Asplenium anogrammoides Christ ex H.L_v.	3.76996e-12	Polystichum tripteron (Kunze) C.Presl	1.61031e-12	Asplenium ritoense Hayata	4.62766e-13	Asplenium wrightii D.C.Eaton ex Hook.	1.0307e-13
KAG123595.jpg	Asplenium wilfordii Mett.	Asplenium wilfordii Mett.	1	Symplocos prunifolia Siebold et Zucc.	3.94801e-12	Ainsliaea uniflora Sch.Bip.	3.07858e-12	Asplenium oligophlebium Baker	1.42671e-12	Cyperus flavidus Retz.	9.75569e-13
400861.jpg	Asplenium wilfordii Mett.	Asplenium wilfordii Mett.	1	Asplenium anogrammoides Christ ex H.L_v.	3.03517e-14	Dennstaedtia wilfordii (T.Moore) Christ	1.16191e-14	Asplenium ritoense Hayata	2.3857e-15	Asplenium wrightii D.C.Eaton ex Hook.	6.52089e-16
398160.jpg	Asplenium wilfordii Mett.	Asplenium wilfordii Mett.	0.999996	Asplenium ritoense Hayata	3.27992e-06	Asplenium prolongatum Hook.	4.76901e-07	Asplenium yoshinagae Makino	5.21985e-11	Crepidomanes thysanostomum (Makino) Ebihara et K.Iwats.	4.58579e-11
400877.jpg	Asplenium wilfordii Mett.	Asplenium wilfordii Mett.	1	Polystichum tripteron (Kunze) C.Presl	1.03625e-08	Asplenium wrightii D.C.Eaton ex Hook.	2.77466e-11	Asplenium anogrammoides Christ ex H.L_v.	2.13473e-11	Athyrium imbricatum Christ	2.06411e-11
210969.jpg	Asplenium wilfordii Mett.	Asplenium wilfordii Mett.	1	Asplenium ritoense Hayata	1.20549e-07	Asplenium anogrammoides Christ ex H.L_v.	8.08472e-10	Crepidomanes thysanostomum (Makino) Ebihara et K.Iwats.	1.10866e-11	Botrychium virginianum (L.) Sw.	2.12987e-12
1043446.JPG	Asplenium wilfordii Mett.	Asplenium wilfordii Mett.	1	Diplazium donianum (Mett.) Tardieu var. donianum	1.19837e-10	Crepidomanes thysanostomum (Makino) Ebihara et K.Iwats.	1.81987e-11	Asplenium ritoense Hayata	3.63305e-12	Ainsliaea uniflora Sch.Bip.	1.87807e-12
404841.jpg	Asplenium wilfordii Mett.	Asplenium wilfordii Mett.	1	Crepidomanes thysanostomum (Makino) Ebihara et K.Iwats.	7.76208e-11	Asplenium ritoense Hayata	4.20267e-11	Asplenium yoshinagae Makino	1.40629e-11	Asplenium prolongatum Hook.	2.42817e-12
1043463.JPG	Asplenium wilfordii Mett.	Asplenium wilfordii Mett.	1	Asplenium anogrammoides Christ ex H.L_v.	1.71688e-13	Botrychium ternatum (Thunb.) Sw.	4.07401e-14	Symplocos prunifolia Siebold et Zucc.	3.18222e-14	Asplenium ritoense Hayata	3.05141e-14
186772.jpg	Asplenium wilfordii Mett.	Asplenium wilfordii Mett.	0.999999	Asplenium anogrammoides Christ ex H.L_v.	1.10519e-06	Polystichum tripteron (Kunze) C.Presl	1.01013e-07	Asplenium prolongatum Hook.	5.81422e-10	Davallia mariesii T.Moore ex Baker	4.05264e-10
833406.jpg	Asplenium wilfordii Mett.	Asplenium wilfordii Mett.	1	Asplenium anogrammoides Christ ex H.L_v.	7.59683e-11	Asplenium ritoense Hayata	6.57051e-14	Dennstaedtia wilfordii (T.Moore) Christ	3.35187e-14	Taimingasa yatabei (Matsum. et Koidz.) C.Ren et Q.E.Yang	1.16504e-14
927230.jpg	Asplenium wilfordii Mett.	Asplenium wilfordii Mett.	1	Athyrium imbricatum Christ	4.15146e-17	Asplenium anogrammoides Christ ex H.L_v.	2.86252e-17	Pteris wallichiana J.Agardh	1.98227e-18	Melia azedarach L.	1.97907e-18
1043460.JPG	Asplenium wilfordii Mett.	Asplenium wilfordii Mett.	0.983692	Asplenium anogrammoides Christ ex H.L_v.	0.0163081	Asplenium ritoense Hayata	2.2725e-12	Cheilanthes kuhnii Milde var. brandtii (Franch. et Sav.) Tagawa	1.8354e-12	Deyeuxia longiseta (Hack.) Ohwi	1.41721e-12
1043480.JPG	Asplenium wilfordii Mett.	Asplenium wilfordii Mett.	0.99804	Asplenium ritoense Hayata	0.00169282	Asplenium prolongatum Hook.	0.000136548	Symplocos prunifolia Siebold et Zucc.	0.000127092	Lindsaea chienii Ching	9.95452e-07
742536.jpg	Asplenium wilfordii Mett.	Asplenium wilfordii Mett.	0.999998	Crepidomanes thysanostomum (Makino) Ebihara et K.Iwats.	1.07034e-06	Diplazium mettenianum (Miq.) C.Chr.	2.97148e-07	Chamaecyparis obtusa (Siebold et Zucc.) Endl.	2.09366e-07	Aster sugimotoi Kitam.	1.62569e-07
636566.jpg	Asplenium wilfordii Mett.	Asplenium wilfordii Mett.	1	Asplenium ritoense Hayata	3.74876e-07	Crepidomanes thysanostomum (Makino) Ebihara et K.Iwats.	3.25667e-11	Fraxinus japonica Blume ex K.Koch	1.16213e-11	Aster sugimotoi Kitam.	9.06815e-13
418391.jpg	Asplenium wilfordii Mett.	Asplenium wilfordii Mett.	1	Asplenium anogrammoides Christ ex H.L_v.	1.94975e-14	Quercus glauca Thunb.	6.57003e-15	Crepidomanes thysanostomum (Makino) Ebihara et K.Iwats.	3.63679e-17	Haplopteris flexuosa (F_e) E.H.Crane	2.34926e-17
400858.jpg	Asplenium wilfordii Mett.	Asplenium wilfordii Mett.	0.999999	Asplenium anogrammoides Christ ex H.L_v.	9.49288e-07	Ixeridium alpicola (Takeda) Pak et Kawano	8.07632e-12	Chamaecyparis obtusa (Siebold et Zucc.) Endl.	7.29894e-12	Deyeuxia longiseta (Hack.) Ohwi	3.97688e-12
402360.jpg	Asplenium wilfordii Mett.	Asplenium wilfordii Mett.	1	Asplenium ritoense Hayata	1.12835e-10	Asplenium anogrammoides Christ ex H.L_v.	4.18192e-11	Pedicularis keiskei Franch. et Sav.	1.79337e-11	Polystichum tripteron (Kunze) C.Presl	1.04661e-11
TAI 001297.jpg	Asplenium wilfordii Mett.	Asplenium wilfordii Mett.	0.999993	Asplenium yoshinagae Makino	4.69635e-06	Asplenium sarelii Hook. subsp. pekinense (Hance) Fraser-Jenk., Pangtey et Khullar	1.62634e-06	Asplenium ritoense Hayata	3.39139e-07	Pteris dispar Kunze	1.97491e-07
310349.jpg	Asplenium wilfordii Mett.	Asplenium wilfordii Mett.	1	Asplenium ritoense Hayata	3.0897e-08	Quercus glauca Thunb.	1.33438e-10	Asplenium wrightii D.C.Eaton ex Hook.	8.02269e-11	Asplenium yoshinagae Makino	2.955e-11
1043483.JPG	Asplenium wilfordii Mett.	Asplenium wilfordii Mett.	0.999996	Asplenium ritoense Hayata	3.66819e-06	Botrychium ternatum (Thunb.) Sw.	1.78937e-07	Adiantum monochlamys D.C.Eaton	1.72765e-08	Davallia mariesii T.Moore ex Baker	6.05068e-09
KAG123590.jpg	Asplenium wilfordii Mett.	Asplenium wilfordii Mett.	1	Quercus glauca Thunb.	1.09498e-13	Asplenium anogrammoides Christ ex H.L_v.	3.40581e-15	Asplenium yoshinagae Makino	2.49529e-15	Botrychium atrovirens (Sahashi) M.Kato	9.59086e-16
400014.jpg	Asplenium wilfordii Mett.	Asplenium wilfordii Mett.	1	Crepidomanes thysanostomum (Makino) Ebihara et K.Iwats.	6.21028e-08	Diplazium donianum (Mett.) Tardieu var. donianum	6.10294e-11	Quercus acuta Thunb.	1.62212e-12	Nandina domestica Thunb.	9.61325e-13
400883.jpg	Asplenium wilfordii Mett.	Asplenium wilfordii Mett.	1	Crepidomanes thysanostomum (Makino) Ebihara et K.Iwats.	1.13905e-07	Asplenium prolongatum Hook.	1.81518e-09	Asplenium ritoense Hayata	9.26066e-11	Asplenium sarelii Hook. subsp. pekinense (Hance) Fraser-Jenk., Pangtey et Khullar	9.22402e-11
400864.jpg	Asplenium wilfordii Mett.	Asplenium wilfordii Mett.	1	Chamaecyparis obtusa (Siebold et Zucc.) Endl.	6.14997e-14	Asplenium wrightii D.C.Eaton ex Hook.	1.83734e-15	Taimingasa yatabei (Matsum. et Koidz.) C.Ren et Q.E.Yang	1.07446e-15	Ainsliaea uniflora Sch.Bip.	9.5057e-16
KAG123551.jpg	Asplenium wilfordii Mett.	Asplenium wilfordii Mett.	1	Asplenium anogrammoides Christ ex H.L_v.	1.89475e-07	Asplenium ritoense Hayata	3.67644e-08	Athyrium sinense Rupr.	2.96901e-08	Crepidomanes thysanostomum (Makino) Ebihara et K.Iwats.	6.90136e-10
1108659.JPG	Asplenium wilfordii Mett.	Asplenium wilfordii Mett.	1	Ainsliaea uniflora Sch.Bip.	2.88797e-15	Asplenium anogrammoides Christ ex H.L_v.	9.52865e-16	Asplenium wrightii D.C.Eaton ex Hook.	1.04286e-16	Taimingasa yatabei (Matsum. et Koidz.) C.Ren et Q.E.Yang	4.65538e-17
418146.jpg	Asplenium wilfordii Mett.	Asplenium wilfordii Mett.	1	Cheilanthes kuhnii Milde var. brandtii (Franch. et Sav.) Tagawa	6.96987e-09	Asplenium ritoense Hayata	2.38338e-09	Asplenium yoshinagae Makino	1.79542e-11	Asplenium prolongatum Hook.	1.02521e-11
418147.jpg	Asplenium wilfordii Mett.	Asplenium wilfordii Mett.	1	Asplenium ritoense Hayata	3.11568e-09	Asplenium yoshinagae Makino	3.22209e-11	Asplenium wrightii D.C.Eaton ex Hook.	7.41442e-14	Ainsliaea uniflora Sch.Bip.	3.75143e-14
1043452.JPG	Asplenium wilfordii Mett.	Asplenium wilfordii Mett.	0.611967	Asplenium anogrammoides Christ ex H.L_v.	0.373806	Selaginella tamariscina (P.Beauv.) Spring	0.0129509	Asplenium yoshinagae Makino	0.000469777	Asplenium ritoense Hayata	0.000436897
1016969.jpg	Asplenium wilfordii Mett.	Asplenium wilfordii Mett.	1	Asplenium ritoense Hayata	4.50318e-10	Fraxinus japonica Blume ex K.Koch	4.00831e-11	Crepidomanes thysanostomum (Makino) Ebihara et K.Iwats.	1.98524e-11	Melia azedarach L.	1.2592e-11
KAG123552.jpg	Asplenium wilfordii Mett.	Asplenium wilfordii Mett.	0.990228	Asplenium ritoense Hayata	0.00977167	Asplenium yoshinagae Makino	1.77135e-08	Quercus glauca Thunb.	6.87248e-09	Odontosoria chinensis (L.) J.Sm.	4.41618e-09
833403.jpg	Asplenium wilfordii Mett.	Asplenium wilfordii Mett.	1	Asplenium anogrammoides Christ ex H.L_v.	4.29385e-13	Asplenium wrightii D.C.Eaton ex Hook.	3.45449e-14	Asplenium ritoense Hayata	5.97451e-15	Polystichum tripteron (Kunze) C.Presl	1.00345e-15
418148.jpg	Asplenium wilfordii Mett.	Asplenium wilfordii Mett.	1	Asplenium yoshinagae Makino	3.19594e-09	Asplenium wrightii D.C.Eaton ex Hook.	1.68424e-13	Asplenium prolongatum Hook.	2.76246e-14	Asplenium ritoense Hayata	5.84853e-15
400681.jpg	Asplenium wilfordii Mett.	Asplenium wilfordii Mett.	0.999999	Crepidomanes thysanostomum (Makino) Ebihara et K.Iwats.	6.84627e-07	Asplenium wrightii D.C.Eaton ex Hook.	4.24477e-11	Ainsliaea uniflora Sch.Bip.	2.06836e-11	Asplenium ritoense Hayata	1.70614e-11
397596_4.jpg	Asplenium wilfordii Mett.	Asplenium wilfordii Mett.	1	Deyeuxia longiseta (Hack.) Ohwi	1.18036e-13	Asplenium anogrammoides Christ ex H.L_v.	1.02071e-14	Acystopteris japonica (Luerss.) Nakai	9.29171e-15	Dennstaedtia wilfordii (T.Moore) Christ	2.41352e-15
223239.jpg	Asplenium wilfordii Mett.	Asplenium wilfordii Mett.	0.999993	Asplenium anogrammoides Christ ex H.L_v.	3.35417e-06	Asplenium yoshinagae Makino	2.72747e-06	Ainsliaea dissecta Franch. et Sav.	8.84352e-07	Asplenium ritoense Hayata	1.14411e-08
79668.jpg	Asplenium wilfordii Mett.	Asplenium wilfordii Mett.	1	Asplenium anogrammoides Christ ex H.L_v.	2.21244e-08	Davallia mariesii T.Moore ex Baker	9.49467e-11	Polystichum tripteron (Kunze) C.Presl	9.28258e-11	Athyrium sinense Rupr.	2.33866e-11
411070.jpg	Asplenium wilfordii Mett.	Asplenium wilfordii Mett.	0.999999	Asplenium wrightii D.C.Eaton ex Hook.	2.93079e-07	Cardamine impatiens L. var. impatiens	7.96582e-08	Asplenium anogrammoides Christ ex H.L_v.	6.15304e-08	Onychium japonicum (Thunb.) Kunze	4.87463e-08
400863.jpg	Asplenium wilfordii Mett.	Asplenium wilfordii Mett.	1	Asplenium ritoense Hayata	2.72478e-07	Fraxinus japonica Blume ex K.Koch	2.53245e-09	Asplenium prolongatum Hook.	1.63186e-09	Melampyrum laxum Miq. var. nikkoense Beauverd	7.1159e-10
248650.jpg	Asplenium wilfordii Mett.	Asplenium wilfordii Mett.	1	Acystopteris japonica (Luerss.) Nakai	1.80094e-12	Asplenium anogrammoides Christ ex H.L_v.	5.41188e-13	Athyrium imbricatum Christ	8.89717e-15	Hymenophyllum polyanthos (Sw.) Sw.	1.52574e-15
273954.jpg	Asplenium wilfordii Mett.	Asplenium wilfordii Mett.	1	Asplenium yoshinagae Makino	2.13707e-11	Asplenium ritoense Hayata	3.09876e-13	Asplenium anogrammoides Christ ex H.L_v.	2.01112e-13	Asplenium oligophlebium Baker	1.9281e-13
411459.jpg	Asplenium wilfordii Mett.	Asplenium wilfordii Mett.	0.999999	Abies veitchii Lindl.	2.72358e-07	Aster iinumae Kitam.	2.54981e-07	Chamaecyparis obtusa (Siebold et Zucc.) Endl.	2.18656e-07	Crepidomanes thysanostomum (Makino) Ebihara et K.Iwats.	7.8944e-08
833407.jpg	Asplenium wilfordii Mett.	Asplenium wilfordii Mett.	1	Asplenium wrightii D.C.Eaton ex Hook.	3.71365e-12	Asplenium ritoense Hayata	3.5104e-12	Asplenium anogrammoides Christ ex H.L_v.	5.68894e-13	Asplenium yoshinagae Makino	7.56999e-14
927232.jpg	Asplenium wilfordii Mett.	Asplenium wilfordii Mett.	0.999998	Asplenium sarelii Hook. subsp. pekinense (Hance) Fraser-Jenk., Pangtey et Khullar	1.22744e-06	Asplenium ritoense Hayata	8.79941e-07	Asplenium yoshinagae Makino	2.04359e-07	Asplenium prolongatum Hook.	5.58509e-09
413560.jpg	Asplenium wilfordii Mett.	Asplenium wilfordii Mett.	1	Asplenium anogrammoides Christ ex H.L_v.	1.10089e-10	Asplenium ritoense Hayata	4.57266e-11	Dennstaedtia wilfordii (T.Moore) Christ	2.05192e-14	Acystopteris japonica (Luerss.) Nakai	7.7764e-15
833408.jpg	Asplenium wilfordii Mett.	Asplenium wilfordii Mett.	1	Asplenium ritoense Hayata	1.54212e-10	Asplenium anogrammoides Christ ex H.L_v.	3.23913e-13	Asplenium wrightii D.C.Eaton ex Hook.	1.93911e-13	Ainsliaea uniflora Sch.Bip.	2.29467e-14
100189.jpg	Asplenium wilfordii Mett.	Asplenium wilfordii Mett.	1	Asplenium wrightii D.C.Eaton ex Hook.	1.19552e-08	Asplenium anogrammoides Christ ex H.L_v.	1.25058e-09	Asplenium ritoense Hayata	3.26425e-10	Melampyrum laxum Miq. var. laxum	4.72724e-11
400875.jpg	Asplenium wilfordii Mett.	Asplenium wilfordii Mett.	1	Crepidomanes thysanostomum (Makino) Ebihara et K.Iwats.	1.55272e-09	Abies veitchii Lindl.	1.52e-10	Cheilanthes kuhnii Milde var. brandtii (Franch. et Sav.) Tagawa	1.06511e-11	Cyathea lepifera (J.Sm.) Copel.	6.5339e-12
400684.jpg	Asplenium wilfordii Mett.	Asplenium wilfordii Mett.	1	Asplenium wrightii D.C.Eaton ex Hook.	1.77926e-09	Asplenium anogrammoides Christ ex H.L_v.	3.92035e-10	Asplenium yoshinagae Makino	2.88701e-10	Ainsliaea uniflora Sch.Bip.	1.07078e-11
405775.jpg	Asplenium wilfordii Mett.	Asplenium wilfordii Mett.	1	Asplenium ritoense Hayata	1.52849e-11	Asplenium yoshinagae Makino	3.76738e-13	Asplenium prolongatum Hook.	3.24976e-15	Quercus glauca Thunb.	1.22535e-15
927233.jpg	Asplenium wilfordii Mett.	Asplenium wilfordii Mett.	1	Helicia cochinchinensis Lour.	2.08899e-08	Asplenium anogrammoides Christ ex H.L_v.	6.15607e-10	Symplocos prunifolia Siebold et Zucc.	2.9705e-10	Asplenium wrightii D.C.Eaton ex Hook.	9.43833e-12
773745.jpg	Asplenium wilfordii Mett.	Asplenium wilfordii Mett.	1	Asplenium anogrammoides Christ ex H.L_v.	1.27752e-10	Asplenium ritoense Hayata	1.58906e-13	Ainsliaea uniflora Sch.Bip.	1.19109e-13	Polystichum tripteron (Kunze) C.Presl	8.40402e-14
KAG065538.jpg	Cyperus nipponicus Franch. et Sav. var. nipponicus	Cyperus polystachyos Rottb.	0.867672	Cyperus nipponicus Franch. et Sav. var. nipponicus	0.13214	Cyperus brevifolius (Rottb.) Hassk. var. leiolepis (Franch. et Sav.) T.Koyama	0.000126144	Cyperus orthostachyus Franch. et Sav.	3.58157e-05	Cyperus compressus L.	9.13718e-06
FKSE93503.jpg	Cyperus nipponicus Franch. et Sav. var. nipponicus	Cyperus nipponicus Franch. et Sav. var. nipponicus	1	Cyperus compressus L.	4.03597e-07	Cyperus flavidus Retz.	2.33104e-08	Cyperus brevifolius (Rottb.) Hassk. var. leiolepis (Franch. et Sav.) T.Koyama	1.05653e-08	Asarum nipponicum F.Maek. var. nipponicum	1.09827e-09
C2063757.jpg	Cyperus nipponicus Franch. et Sav. var. nipponicus	Cyperus eragrostis Lam.	0.999973	Cyperus cyperoides (L.) Kuntze	2.56926e-05	Cyperus nipponicus Franch. et Sav. var. nipponicus	5.68214e-07	Cyperus microiria Steud.	5.6102e-07	Sicyos angulatus L.	5.76537e-08
C2063764.jpg	Cyperus nipponicus Franch. et Sav. var. nipponicus	Cyperus nipponicus Franch. et Sav. var. nipponicus	0.887521	Cyperus leptocarpus (F.Muell.) Bauters	0.11229	Cyperus sanguinolentus Vahl	9.59522e-05	Cyperus polystachyos Rottb.	4.52031e-05	Cyperus brevifolius (Rottb.) Hassk. var. leiolepis (Franch. et Sav.) T.Koyama	3.55849e-05
FKSE4886.jpg	Cyperus nipponicus Franch. et Sav. var. nipponicus	Cyperus nipponicus Franch. et Sav. var. nipponicus	0.996652	Cyperus polystachyos Rottb.	0.0020873	Cyperus compressus L.	0.00123812	Cyperus flavidus Retz.	2.16104e-05	Cyperus amuricus Maxim.	2.54743e-07
C2063782.jpg	Cyperus nipponicus Franch. et Sav. var. nipponicus	Cyperus nipponicus Franch. et Sav. var. nipponicus	0.929442	Cyperus compressus L.	0.0700149	Cyperus polystachyos Rottb.	0.000296417	Cyperus cyperinus (Vahl) J.V.Suringar	0.000238843	Cyperus sanguinolentus Vahl	7.26296e-06
FKSE65419.jpg	Cyperus nipponicus Franch. et Sav. var. nipponicus	Cyperus nipponicus Franch. et Sav. var. nipponicus	1	Cyperus compressus L.	6.35583e-08	Cyperus brevifolius (Rottb.) Hassk. var. leiolepis (Franch. et Sav.) T.Koyama	1.92048e-09	Cyperus polystachyos Rottb.	4.76986e-10	Cyperus sanguinolentus Vahl	2.64217e-10
951414.jpg	Cyperus nipponicus Franch. et Sav. var. nipponicus	Cyperus polystachyos Rottb.	0.918763	Cyperus nipponicus Franch. et Sav. var. nipponicus	0.0806473	Cyperus sanguinolentus Vahl	0.000498817	Cyperus brevifolius (Rottb.) Hassk. var. leiolepis (Franch. et Sav.) T.Koyama	8.10286e-05	Cyperus iria L.	6.27008e-06
00023352.jpg	Cyperus nipponicus Franch. et Sav. var. nipponicus	Cyperus nipponicus Franch. et Sav. var. nipponicus	1	Cyperus polystachyos Rottb.	4.35007e-09	Cyperus sanguinolentus Vahl	6.26258e-10	Cyperus leptocarpus (F.Muell.) Bauters	2.39416e-10	Cyperus brevifolius (Rottb.) Hassk. var. leiolepis (Franch. et Sav.) T.Koyama	1.47954e-11
FKSE4887.jpg	Cyperus nipponicus Franch. et Sav. var. nipponicus	Cyperus nipponicus Franch. et Sav. var. nipponicus	1	Cyperus microiria Steud.	1.07078e-08	Cyperus flavidus Retz.	3.24873e-10	Cyperus polystachyos Rottb.	1.6602e-11	Cyperus compressus L.	2.99844e-12
00023362.jpg	Cyperus nipponicus Franch. et Sav. var. nipponicus	Cyperus polystachyos Rottb.	0.584909	Cyperus iria L.	0.203697	Cyperus sanguinolentus Vahl	0.0733333	Carex fibrillosa Franch. et Sav.	0.0699201	Cyperus compressus L.	0.0624121
C2063814.jpg	Cyperus nipponicus Franch. et Sav. var. nipponicus	Cyperus nipponicus Franch. et Sav. var. nipponicus	0.997736	Cyperus brevifolius (Rottb.) Hassk. var. brevifolius	0.00130049	Cyperus brevifolius (Rottb.) Hassk. var. leiolepis (Franch. et Sav.) T.Koyama	0.00096282	Carex planata Franch. et Sav. var. planata	4.44999e-07	Carex tristachya Thunb.	2.04341e-09
C2063808.jpg	Cyperus nipponicus Franch. et Sav. var. nipponicus	Cyperus nipponicus Franch. et Sav. var. nipponicus	0.999865	Sagina maxima A.Gray	8.26014e-05	Fimbristylis diphylloides Makino	4.22345e-05	Bulbostylis barbata (Rottb.) Kunth	7.16705e-06	Cyperus leptocarpus (F.Muell.) Bauters	3.23005e-06
00012317.jpg	Cyperus nipponicus Franch. et Sav. var. nipponicus	Cyperus nipponicus Franch. et Sav. var. nipponicus	1	Cyperus polystachyos Rottb.	1.45363e-09	Cyperus compressus L.	5.30875e-11	Cyperus brevifolius (Rottb.) Hassk. var. leiolepis (Franch. et Sav.) T.Koyama	4.74265e-11	Cyperus amuricus Maxim.	8.23626e-13
0773-2375.jpg	Cyperus nipponicus Franch. et Sav. var. nipponicus	Cyperus nipponicus Franch. et Sav. var. nipponicus	0.999775	Carex leucochlora Bunge var. candolleana (H.L_v. et Vaniot) Katsuy.	0.000172712	Cyperus compressus L.	4.41981e-05	Carex fibrillosa Franch. et Sav.	5.53288e-06	Carex leucochlora Bunge var. leucochlora	1.98264e-06
C2063806.jpg	Cyperus nipponicus Franch. et Sav. var. nipponicus	Cyperus nipponicus Franch. et Sav. var. nipponicus	0.99946	Cyperus compressus L.	0.000440419	Cyperus brevifolius (Rottb.) Hassk. var. leiolepis (Franch. et Sav.) T.Koyama	9.58755e-05	Cyperus difformis L.	2.98475e-06	Carex aphanolepis Franch. et Sav.	7.23494e-07
0771-2372.jpg	Cyperus nipponicus Franch. et Sav. var. nipponicus	Cyperus nipponicus Franch. et Sav. var. nipponicus	1	Fimbristylis littoralis Gaudich.	5.33126e-08	Viola phalacrocarpa Maxim.	4.3742e-08	Cyperus flaccidus R.Br.	1.22118e-08	Cyperus leptocarpus (F.Muell.) Bauters	5.57897e-09
00010926.jpg	Cyperus nipponicus Franch. et Sav. var. nipponicus	Cyperus nipponicus Franch. et Sav. var. nipponicus	0.999997	Cyperus brevifolius (Rottb.) Hassk. var. leiolepis (Franch. et Sav.) T.Koyama	2.12962e-06	Cyperus polystachyos Rottb.	2.29221e-07	Cyperus sanguinolentus Vahl	6.88669e-08	Cyperus compressus L.	5.49628e-09
C2063766.jpg	Cyperus nipponicus Franch. et Sav. var. nipponicus	Cyperus nipponicus Franch. et Sav. var. nipponicus	0.973021	Cyperus brevifolius (Rottb.) Hassk. var. leiolepis (Franch. et Sav.) T.Koyama	0.0157392	Cyperus compressus L.	0.010886	Cyperus amuricus Maxim.	0.000158707	Carex fibrillosa Franch. et Sav.	0.00011073
C2063807.jpg	Cyperus nipponicus Franch. et Sav. var. nipponicus	Cyperus nipponicus Franch. et Sav. var. nipponicus	0.999996	Cyperus leptocarpus (F.Muell.) Bauters	3.26595e-06	Fimbristylis littoralis Gaudich.	1.89682e-07	Potentilla freyniana Bornm.	6.7034e-08	Fimbristylis diphylloides Makino	6.85221e-09
FKSE53625.jpg	Cyperus nipponicus Franch. et Sav. var. nipponicus	Cyperus nipponicus Franch. et Sav. var. nipponicus	1	Cyperus compressus L.	4.14217e-07	Carex leucochlora Bunge var. candolleana (H.L_v. et Vaniot) Katsuy.	3.19033e-09	Carex fibrillosa Franch. et Sav.	1.64882e-09	Cyperus polystachyos Rottb.	8.46764e-10
FKSE4889.jpg	Cyperus nipponicus Franch. et Sav. var. nipponicus	Cyperus nipponicus Franch. et Sav. var. nipponicus	1	Cyperus compressus L.	7.73807e-11	Cyperus polystachyos Rottb.	2.89177e-14	Cyperus flaccidus R.Br.	8.75179e-15	Cyperus sanguinolentus Vahl	4.6488e-15
FKSE4878.jpg	Cyperus nipponicus Franch. et Sav. var. nipponicus	Cyperus nipponicus Franch. et Sav. var. nipponicus	0.999999	Cyperus polystachyos Rottb.	5.98849e-07	Parnassia palustris L. var. palustris	4.41079e-07	Viola hondoensis W.Becker et H.Boissieu	5.09312e-08	Chrysosplenium fauriei Franch.	2.68963e-08
C2063819.jpg	Cyperus nipponicus Franch. et Sav. var. nipponicus	Cyperus nipponicus Franch. et Sav. var. nipponicus	1	Cyperus brevifolius (Rottb.) Hassk. var. leiolepis (Franch. et Sav.) T.Koyama	2.01703e-10	Carex mitrata Franch. var. aristata Ohwi	5.14316e-11	Cyperus leptocarpus (F.Muell.) Bauters	9.55028e-12	Carex leucochlora Bunge var. candolleana (H.L_v. et Vaniot) Katsuy.	5.62707e-12
FKSE65417.jpg	Cyperus nipponicus Franch. et Sav. var. nipponicus	Cyperus nipponicus Franch. et Sav. var. nipponicus	1	Cyperus polystachyos Rottb.	1.11915e-07	Cyperus leptocarpus (F.Muell.) Bauters	2.51353e-08	Cyperus sanguinolentus Vahl	2.0098e-09	Cyperus brevifolius (Rottb.) Hassk. var. leiolepis (Franch. et Sav.) T.Koyama	5.77931e-10
00023356.jpg	Cyperus nipponicus Franch. et Sav. var. nipponicus	Cyperus nipponicus Franch. et Sav. var. nipponicus	0.999988	Cyperus polystachyos Rottb.	1.18344e-05	Fimbristylis littoralis Gaudich.	1.02135e-08	Schoenoplectiella hotarui (Ohwi) J.Jung et H.K.Choi	2.35411e-09	Cyperus eragrostis Lam.	1.73907e-09
C2063761.jpg	Cyperus nipponicus Franch. et Sav. var. nipponicus	Cyperus nipponicus Franch. et Sav. var. nipponicus	1	Cyperus polystachyos Rottb.	5.01744e-08	Cyperus brevifolius (Rottb.) Hassk. var. leiolepis (Franch. et Sav.) T.Koyama	1.86154e-10	Cyperus compressus L.	1.53725e-12	Cyperus brevifolius (Rottb.) Hassk. var. brevifolius	1.49527e-13
JPG073967.JPG	Aucuba japonica Thunb. var. japonica	Aucuba japonica Thunb. var. japonica	1	Aucuba japonica Thunb. var. borealis Miyabe et Kud_	3.65685e-12	Ilex chinensis Sims	2.86382e-12	Tarenna kotoensis (Hayata) Kaneh. et Sasaki var. gyokushinkwa (Ohwi) Masam.	1.71674e-13	Magnolia salicifolia (Siebld et Zucc.) Maxim.	6.66259e-14
00036920.jpg	Aucuba japonica Thunb. var. japonica	Aucuba japonica Thunb. var. japonica	1	Scrophularia kakudensis Franch.	2.14343e-12	Ilex chinensis Sims	1.05199e-12	Neolitsea sericea (Blume) Koidz.	1.90855e-14	Magnolia salicifolia (Siebld et Zucc.) Maxim.	1.19962e-14
JPG073601.JPG	Aucuba japonica Thunb. var. japonica	Illicium anisatum L.	0.392644	Psychotria manillensis Bartl. ex DC.	0.309272	Aucuba japonica Thunb. var. japonica	0.262383	Aucuba japonica Thunb. var. borealis Miyabe et Kud_	0.0169561	Clethra barbinervis Siebold et Zucc.	0.0089497
JPG073965.JPG	Aucuba japonica Thunb. var. japonica	Aucuba japonica Thunb. var. japonica	1	Aucuba japonica Thunb. var. borealis Miyabe et Kud_	3.42264e-11	Alnus japonica (Thunb.) Steud.	3.37935e-14	Sambucus chinensis Lindl.	2.68429e-14	Neolitsea sericea (Blume) Koidz.	1.46323e-14
JPG066835.JPG	Aucuba japonica Thunb. var. japonica	Aucuba japonica Thunb. var. japonica	1	Aucuba japonica Thunb. var. borealis Miyabe et Kud_	2.03625e-09	Ilex chinensis Sims	1.27539e-09	Tarenna kotoensis (Hayata) Kaneh. et Sasaki var. gyokushinkwa (Ohwi) Masam.	3.06013e-10	Ardisia japonica (Thunb.) Blume	4.53617e-11
JPG073483.JPG	Aucuba japonica Thunb. var. japonica	Aucuba japonica Thunb. var. japonica	0.956069	Aucuba japonica Thunb. var. borealis Miyabe et Kud_	0.0439305	Daphniphyllum macropodum Miq. subsp. macropodum	7.40509e-07	Daphniphyllum macropodum Miq. subsp. humile (Maxim. ex Franch. et Sav.) Hurus.	1.41796e-08	Viburnum urceolatum Siebold et Zucc.	7.21859e-09
JPG066845.JPG	Aucuba japonica Thunb. var. japonica	Aucuba japonica Thunb. var. japonica	0.999999	Ilex chinensis Sims	5.48022e-07	Aucuba japonica Thunb. var. borealis Miyabe et Kud_	5.83227e-08	Salix udensis Trautv. et C.A.Mey.	5.44899e-12	Ardisia crenata Sims	2.73416e-12
JPG073721.JPG	Aucuba japonica Thunb. var. japonica	Aucuba japonica Thunb. var. japonica	0.999997	Daphniphyllum macropodum Miq. subsp. humile (Maxim. ex Franch. et Sav.) Hurus.	2.5472e-06	Paederia foetida L.	3.51131e-07	Scrophularia kakudensis Franch.	6.73054e-08	Veronica undulata Wall.	2.08045e-08
JPG073953.JPG	Aucuba japonica Thunb. var. japonica	Aucuba japonica Thunb. var. japonica	1	Salix udensis Trautv. et C.A.Mey.	2.16864e-11	Sesamum indicum L.	9.37539e-12	Potamogeton fryeri A.Benn.	6.43752e-12	Alnus japonica (Thunb.) Steud.	5.33125e-12
JPG066889.JPG	Aucuba japonica Thunb. var. japonica	Aucuba japonica Thunb. var. japonica	1	Daphniphyllum macropodum Miq. subsp. humile (Maxim. ex Franch. et Sav.) Hurus.	5.07168e-09	Salix futura Seemen	2.38483e-09	Aucuba japonica Thunb. var. borealis Miyabe et Kud_	1.01916e-10	Sesamum indicum L.	1.46514e-11
JPG073887.JPG	Aucuba japonica Thunb. var. japonica	Aucuba japonica Thunb. var. japonica	0.999998	Scrophularia kakudensis Franch.	1.5541e-06	Ilex chinensis Sims	1.33578e-07	Tarenna kotoensis (Hayata) Kaneh. et Sasaki var. gyokushinkwa (Ohwi) Masam.	7.90692e-10	Paederia foetida L.	9.38042e-12
JPG073883.JPG	Aucuba japonica Thunb. var. japonica	Aucuba japonica Thunb. var. japonica	0.999936	Aucuba japonica Thunb. var. borealis Miyabe et Kud_	6.31993e-05	Sarcandra glabra (Thunb.) Nakai	3.06761e-07	Daphniphyllum macropodum Miq. subsp. macropodum	1.71568e-08	Pertya robusta (Maxim.) Makino	1.5902e-08
JPG073495.JPG	Aucuba japonica Thunb. var. japonica	Aucuba japonica Thunb. var. japonica	1	Ilex chinensis Sims	3.09089e-09	Ardisia crenata Sims	1.28841e-09	Quercus serrata Murray	5.11403e-10	Aucuba japonica Thunb. var. borealis Miyabe et Kud_	5.00866e-11
JPG073705.JPG	Aucuba japonica Thunb. var. japonica	Aucuba japonica Thunb. var. japonica	1	Daphniphyllum macropodum Miq. subsp. humile (Maxim. ex Franch. et Sav.) Hurus.	2.67277e-09	Aucuba japonica Thunb. var. borealis Miyabe et Kud_	5.52511e-10	Sesamum indicum L.	1.46493e-12	Trochodendron aralioides Siebold et Zucc.	1.17724e-12
JPG073661.JPG	Aucuba japonica Thunb. var. japonica	Aucuba japonica Thunb. var. japonica	1	Aucuba japonica Thunb. var. borealis Miyabe et Kud_	2.19798e-07	Quercus salicina Blume	1.89216e-09	Ilex chinensis Sims	6.66618e-10	Quercus glauca Thunb.	3.31847e-10
JPG066861.JPG	Aucuba japonica Thunb. var. japonica	Aucuba japonica Thunb. var. japonica	0.999972	Aucuba japonica Thunb. var. borealis Miyabe et Kud_	2.79911e-05	Osmanthus heterophyllus (G.Don) P.S.Green	5.11268e-09	Quercus serrata Murray	4.32788e-09	Eupatorium luchuense Nakai	9.81494e-10
JPG073977.JPG	Aucuba japonica Thunb. var. japonica	Aucuba japonica Thunb. var. japonica	1	Scrophularia kakudensis Franch.	2.30876e-10	Tarenna kotoensis (Hayata) Kaneh. et Sasaki var. gyokushinkwa (Ohwi) Masam.	8.17637e-11	Cornus macrophylla Wall.	1.57069e-11	Viburnum japonicum (Thunb.) Spreng.	1.40872e-11
JPG073851.JPG	Aucuba japonica Thunb. var. japonica	Aucuba japonica Thunb. var. japonica	1	Aucuba japonica Thunb. var. borealis Miyabe et Kud_	5.3981e-08	Helicia cochinchinensis Lour.	3.79839e-10	Tarenna kotoensis (Hayata) Kaneh. et Sasaki var. gyokushinkwa (Ohwi) Masam.	2.34068e-10	Ilex pedunculosa Miq.	3.00519e-11
JPG073951.JPG	Aucuba japonica Thunb. var. japonica	Aucuba japonica Thunb. var. japonica	1	Ilex chinensis Sims	4.45002e-12	Aucuba japonica Thunb. var. borealis Miyabe et Kud_	1.52385e-12	Clethra barbinervis Siebold et Zucc.	7.92529e-14	Daphniphyllum macropodum Miq. subsp. humile (Maxim. ex Franch. et Sav.) Hurus.	4.87945e-14
JPG066865.JPG	Aucuba japonica Thunb. var. japonica	Aucuba japonica Thunb. var. japonica	1	Aucuba japonica Thunb. var. borealis Miyabe et Kud_	3.64981e-10	Veronica anagallis-aquatica L.	4.66112e-11	Daphne kiusiana Miq.	4.08403e-11	Sambucus chinensis Lindl.	3.0772e-11
JPG073591.JPG	Aucuba japonica Thunb. var. japonica	Aucuba japonica Thunb. var. japonica	0.999541	Helicia cochinchinensis Lour.	0.000430331	Gardenia jasminoides Ellis	1.3884e-05	Aucuba japonica Thunb. var. borealis Miyabe et Kud_	9.5692e-06	Salix futura Seemen	4.50224e-06
JPG066853.JPG	Aucuba japonica Thunb. var. japonica	Aucuba japonica Thunb. var. japonica	1	Aucuba japonica Thunb. var. borealis Miyabe et Kud_	1.11731e-07	Tarenna kotoensis (Hayata) Kaneh. et Sasaki var. gyokushinkwa (Ohwi) Masam.	2.57285e-09	Scrophularia kakudensis Franch.	1.11337e-09	Turpinia ternata Nakai	5.6109e-10
JPG073659.JPG	Aucuba japonica Thunb. var. japonica	Aucuba japonica Thunb. var. japonica	1	Aucuba japonica Thunb. var. borealis Miyabe et Kud_	3.23812e-07	Daphniphyllum macropodum Miq. subsp. macropodum	1.29257e-11	Trochodendron aralioides Siebold et Zucc.	1.07296e-11	Sambucus chinensis Lindl.	5.35391e-12
FKSE85857.jpg	Aucuba japonica Thunb. var. japonica	Aucuba japonica Thunb. var. japonica	0.999999	Aucuba japonica Thunb. var. borealis Miyabe et Kud_	5.94771e-07	Meliosma tenuis Maxim.	1.59409e-07	Clethra barbinervis Siebold et Zucc.	3.69026e-08	Veronicastrum japonicum (Nakai) T.Yamaz. var. japonicum	1.89885e-09
JPG073645.JPG	Aucuba japonica Thunb. var. japonica	Aucuba japonica Thunb. var. japonica	1	Aucuba japonica Thunb. var. borealis Miyabe et Kud_	1.63372e-09	Pertya robusta (Maxim.) Makino	3.45129e-11	Sesamum indicum L.	1.70825e-11	Ardisia japonica (Thunb.) Blume	1.22177e-12
1241580.JPG	Aucuba japonica Thunb. var. japonica	Aucuba japonica Thunb. var. japonica	1	Daphniphyllum macropodum Miq. subsp. humile (Maxim. ex Franch. et Sav.) Hurus.	5.77061e-11	Aucuba japonica Thunb. var. borealis Miyabe et Kud_	2.37998e-11	Ilex chinensis Sims	1.35548e-14	Salix futura Seemen	4.16775e-15
JPG073509.JPG	Aucuba japonica Thunb. var. japonica	Aucuba japonica Thunb. var. japonica	1	Ilex chinensis Sims	4.60312e-11	Scrophularia kakudensis Franch.	1.50562e-13	Neolitsea sericea (Blume) Koidz.	2.23539e-14	Acer tataricum L. subsp. aidzuense (Franch.) P.C.de Jong	5.50528e-15
JPG073623.JPG	Aucuba japonica Thunb. var. japonica	Aucuba japonica Thunb. var. japonica	0.999999	Aucuba japonica Thunb. var. borealis Miyabe et Kud_	8.58257e-07	Leptochilus wrightii (Hook.) X.C.Zhang	6.417e-09	Magnolia salicifolia (Siebld et Zucc.) Maxim.	2.5949e-09	Leptochilus x shintenensis (Hayata) Nakaike	3.82729e-10
JPG073759.JPG	Aucuba japonica Thunb. var. japonica	Aucuba japonica Thunb. var. japonica	1	Aucuba japonica Thunb. var. borealis Miyabe et Kud_	9.12361e-14	Sesamum indicum L.	3.50078e-15	Magnolia salicifolia (Siebld et Zucc.) Maxim.	1.95745e-17	Scrophularia kakudensis Franch.	1.47012e-17
JPG073829.JPG	Aucuba japonica Thunb. var. japonica	Aucuba japonica Thunb. var. japonica	0.999972	Ardisia japonica (Thunb.) Blume	2.21028e-05	Maianthemum japonicum (A.Gray) LaFrankie	5.31686e-06	Daphne kiusiana Miq.	4.41163e-07	Gonocarpus micranthus Thunb.	1.18198e-07
JPG066775.JPG	Aucuba japonica Thunb. var. japonica	Aucuba japonica Thunb. var. japonica	1	Aucuba japonica Thunb. var. borealis Miyabe et Kud_	1.12881e-11	Cephalomanes javanicum (Blume) Bosch var. asplenioides (C.Chr.) K.Iwats.	5.29139e-13	Sesamum indicum L.	1.42695e-13	Daphniphyllum macropodum Miq. subsp. humile (Maxim. ex Franch. et Sav.) Hurus.	6.32234e-14
JPG066759.JPG	Aucuba japonica Thunb. var. japonica	Aucuba japonica Thunb. var. japonica	1	Quercus serrata Murray	4.00167e-12	Quercus glauca Thunb.	7.51415e-13	Aucuba japonica Thunb. var. borealis Miyabe et Kud_	1.78263e-13	Viburnum wrightii Miq. var. wrightii	3.95355e-14
JPG073757.JPG	Aucuba japonica Thunb. var. japonica	Aucuba japonica Thunb. var. japonica	1	Scrophularia kakudensis Franch.	1.81114e-09	Magnolia salicifolia (Siebld et Zucc.) Maxim.	5.81068e-11	Ilex chinensis Sims	6.68952e-12	Sesamum indicum L.	6.61918e-13
JPG073451.JPG	Aucuba japonica Thunb. var. japonica	Viburnum urceolatum Siebold et Zucc.	0.936035	Aucuba japonica Thunb. var. japonica	0.0639298	Aucuba japonica Thunb. var. borealis Miyabe et Kud_	1.73335e-05	Ilex chinensis Sims	1.58269e-05	Magnolia salicifolia (Siebld et Zucc.) Maxim.	1.82272e-06
JPG066801.JPG	Aucuba japonica Thunb. var. japonica	Aucuba japonica Thunb. var. japonica	1	Ilex chinensis Sims	7.24785e-09	Gardenia jasminoides Ellis	3.03254e-09	Ilex rotunda Thunb.	1.53724e-10	Psychotria homalosperma A.Gray	1.26217e-10
JPG066829.JPG	Aucuba japonica Thunb. var. japonica	Aucuba japonica Thunb. var. japonica	0.99997	Scrophularia kakudensis Franch.	2.63442e-05	Sesamum indicum L.	2.20805e-06	Daphniphyllum macropodum Miq. subsp. humile (Maxim. ex Franch. et Sav.) Hurus.	6.3194e-07	Veronicastrum japonicum (Nakai) T.Yamaz. var. japonicum	2.94422e-07
JPG073813.JPG	Aucuba japonica Thunb. var. japonica	Aucuba japonica Thunb. var. japonica	1	Magnolia salicifolia (Siebld et Zucc.) Maxim.	1.47706e-09	Scrophularia kakudensis Franch.	5.45076e-12	Platycarya strobilacea Siebold et Zucc.	2.0601e-12	Salix udensis Trautv. et C.A.Mey.	1.24842e-12
00035330.jpg	Aucuba japonica Thunb. var. japonica	Aucuba japonica Thunb. var. japonica	1	Scrophularia kakudensis Franch.	5.62025e-14	Veronicastrum japonicum (Nakai) T.Yamaz. var. japonicum	7.97811e-15	Maesa japonica (Thunb.) Moritzi et Zoll.	6.34353e-15	Sarcandra glabra (Thunb.) Nakai	3.00026e-15
FKSE97421.jpg	Aucuba japonica Thunb. var. japonica	Aucuba japonica Thunb. var. japonica	0.999998	Aucuba japonica Thunb. var. borealis Miyabe et Kud_	2.03555e-06	Daphniphyllum macropodum Miq. subsp. humile (Maxim. ex Franch. et Sav.) Hurus.	2.34582e-09	Daphniphyllum macropodum Miq. subsp. macropodum	1.57644e-09	Diospyros japonica Siebold et Zucc.	1.134e-10
JPG073777.JPG	Aucuba japonica Thunb. var. japonica	Aucuba japonica Thunb. var. japonica	1	Scrophularia kakudensis Franch.	1.9298e-09	Scrophularia duplicatoserrata (Miq.) Makino	1.27257e-09	Sesamum indicum L.	6.75448e-11	Veronica undulata Wall.	1.99077e-12
FKSE62775.jpg	Aucuba japonica Thunb. var. japonica	Aucuba japonica Thunb. var. japonica	0.997816	Ardisia quinquegona Blume	0.000797977	Ardisia crenata Sims	0.000632276	Antidesma japonicum Siebold et Zucc.	0.000214973	Alnus japonica (Thunb.) Steud.	0.000151767
JPG073831.JPG	Aucuba japonica Thunb. var. japonica	Aucuba japonica Thunb. var. japonica	0.999997	Ilex chinensis Sims	2.46772e-06	Ilex pedunculosa Miq.	4.05726e-07	Athyrium crenulatoserrulatum Makino	3.38668e-07	Sesamum indicum L.	5.35064e-08
JPG073561.JPG	Aucuba japonica Thunb. var. japonica	Aucuba japonica Thunb. var. japonica	1	Magnolia salicifolia (Siebld et Zucc.) Maxim.	5.26485e-08	Ilex chinensis Sims	2.10855e-10	Gardneria multiflora Makino	1.27679e-10	Litsea cubeba (Lour.) Pers.	4.91357e-11
JPG073873.JPG	Aucuba japonica Thunb. var. japonica	Aucuba japonica Thunb. var. japonica	1	Aucuba japonica Thunb. var. borealis Miyabe et Kud_	2.56839e-08	Tarenna kotoensis (Hayata) Kaneh. et Sasaki var. gyokushinkwa (Ohwi) Masam.	8.57928e-11	Viburnum japonicum (Thunb.) Spreng.	3.53548e-12	Eupatorium luchuense Nakai	2.19241e-12
JPG073801.JPG	Aucuba japonica Thunb. var. japonica	Aucuba japonica Thunb. var. japonica	1	Veronica undulata Wall.	1.39255e-10	Gardneria multiflora Makino	4.26539e-11	Scrophularia kakudensis Franch.	3.91481e-11	Aucuba japonica Thunb. var. borealis Miyabe et Kud_	8.75963e-12
FKSE4656.jpg	Aucuba japonica Thunb. var. japonica	Aucuba japonica Thunb. var. japonica	1	Aucuba japonica Thunb. var. borealis Miyabe et Kud_	1.25643e-10	Ilex chinensis Sims	5.10955e-11	Kadsura japonica (L.) Dunal	2.09217e-11	Eupatorium luchuense Nakai	1.06975e-11
JPG073717.JPG	Aucuba japonica Thunb. var. japonica	Aucuba japonica Thunb. var. japonica	1	Ilex chinensis Sims	6.39696e-10	Magnolia salicifolia (Siebld et Zucc.) Maxim.	2.54107e-10	Eupatorium luchuense Nakai	8.51717e-11	Quercus salicina Blume	1.04669e-11
JPG066859.JPG	Aucuba japonica Thunb. var. japonica	Aucuba japonica Thunb. var. japonica	1	Magnolia salicifolia (Siebld et Zucc.) Maxim.	1.36323e-11	Quercus variabilis Blume	1.33507e-11	Salix futura Seemen	5.03561e-12	Quercus serrata Murray	4.94472e-12
KAG010665.jpg	Aucuba japonica Thunb. var. japonica	Aucuba japonica Thunb. var. japonica	1	Aucuba japonica Thunb. var. borealis Miyabe et Kud_	3.62102e-07	Veronica anagallis-aquatica L.	1.27381e-10	Sambucus chinensis Lindl.	3.23863e-11	Acer tataricum L. subsp. aidzuense (Franch.) P.C.de Jong	5.68911e-12
JPG073621.JPG	Aucuba japonica Thunb. var. japonica	Aucuba japonica Thunb. var. japonica	1	Aucuba japonica Thunb. var. borealis Miyabe et Kud_	8.46983e-13	Daphniphyllum macropodum Miq. subsp. humile (Maxim. ex Franch. et Sav.) Hurus.	8.53189e-14	Scrophularia kakudensis Franch.	8.57306e-15	Sesamum indicum L.	6.81034e-15
JPG073727.JPG	Aucuba japonica Thunb. var. japonica	Aucuba japonica Thunb. var. japonica	1	Scrophularia kakudensis Franch.	6.55613e-08	Magnolia salicifolia (Siebld et Zucc.) Maxim.	6.63316e-09	Gardenia jasminoides Ellis	4.75334e-09	Veronicastrum japonicum (Nakai) T.Yamaz. var. japonicum	2.61011e-09
JPG066831.JPG	Aucuba japonica Thunb. var. japonica	Aucuba japonica Thunb. var. japonica	1	Quercus aliena Blume	9.30946e-11	Ardisia japonica (Thunb.) Blume	1.16496e-12	Quercus variabilis Blume	1.70197e-13	Pertya robusta (Maxim.) Makino	1.23673e-13
JPG073611.JPG	Aucuba japonica Thunb. var. japonica	Aucuba japonica Thunb. var. japonica	1	Aucuba japonica Thunb. var. borealis Miyabe et Kud_	9.84893e-08	Ardisia japonica (Thunb.) Blume	8.86899e-12	Helwingia japonica (Thunb.) F.Dietr.	6.75959e-12	Tarenna kotoensis (Hayata) Kaneh. et Sasaki var. gyokushinkwa (Ohwi) Masam.	2.89711e-12
JPG073755.JPG	Aucuba japonica Thunb. var. japonica	Aucuba japonica Thunb. var. japonica	1	Aucuba japonica Thunb. var. borealis Miyabe et Kud_	1.19852e-07	Ilex chinensis Sims	1.39189e-10	Eupatorium luchuense Nakai	1.01659e-10	Quercus serrata Murray	1.01136e-10
JPG066837.JPG	Aucuba japonica Thunb. var. japonica	Aucuba japonica Thunb. var. japonica	0.999998	Scrophularia kakudensis Franch.	1.85793e-06	Hydrangea chinensis Maxim. var. yayeyamensis (Koidz.) T.Yamaz.	9.59876e-09	Veronica undulata Wall.	2.54115e-09	Sambucus chinensis Lindl.	7.11089e-11
JPG066749.JPG	Aucuba japonica Thunb. var. japonica	Aucuba japonica Thunb. var. japonica	1	Quercus serrata Murray	3.60274e-11	Pertya robusta (Maxim.) Makino	1.39501e-13	Eupatorium luchuense Nakai	1.17395e-13	Aucuba japonica Thunb. var. borealis Miyabe et Kud_	1.04814e-13
KAG010660.jpg	Aucuba japonica Thunb. var. japonica	Aucuba japonica Thunb. var. japonica	1	Quercus serrata Murray	4.00217e-10	Quercus aliena Blume	3.34411e-10	Ilex chinensis Sims	1.95805e-10	Cornus macrophylla Wall.	1.52251e-10
JPG073587.JPG	Aucuba japonica Thunb. var. japonica	Aucuba japonica Thunb. var. japonica	1	Magnolia salicifolia (Siebld et Zucc.) Maxim.	1.76917e-07	Daphniphyllum macropodum Miq. subsp. humile (Maxim. ex Franch. et Sav.) Hurus.	1.30164e-07	Alnus japonica (Thunb.) Steud.	2.89206e-08	Scrophularia kakudensis Franch.	1.40267e-08
JPG073825.JPG	Aucuba japonica Thunb. var. japonica	Aucuba japonica Thunb. var. japonica	1	Ilex chinensis Sims	3.81128e-09	Magnolia salicifolia (Siebld et Zucc.) Maxim.	8.89248e-11	Scrophularia kakudensis Franch.	2.1614e-12	Cornus macrophylla Wall.	5.67247e-13
JPG073635.JPG	Aucuba japonica Thunb. var. japonica	Aucuba japonica Thunb. var. japonica	1	Ilex pedunculosa Miq.	4.96134e-10	Cornus macrophylla Wall.	3.43207e-10	Aucuba japonica Thunb. var. borealis Miyabe et Kud_	2.82691e-10	Acer rufinerve Siebold et Zucc.	1.15161e-10
JPG073765.JPG	Aucuba japonica Thunb. var. japonica	Aucuba japonica Thunb. var. japonica	1	Ilex chinensis Sims	7.10042e-08	Lindera erythrocarpa Makino	4.25246e-09	Magnolia salicifolia (Siebld et Zucc.) Maxim.	3.06252e-10	Actinodaphne acuminata (Blume) Meisn.	1.65575e-10
JPG073435.JPG	Aucuba japonica Thunb. var. japonica	Aucuba japonica Thunb. var. japonica	1	Daphniphyllum macropodum Miq. subsp. humile (Maxim. ex Franch. et Sav.) Hurus.	1.46913e-08	Cornus macrophylla Wall.	2.89655e-11	Salix futura Seemen	1.78872e-11	Neolitsea sericea (Blume) Koidz.	1.3626e-11
JPG073807.JPG	Aucuba japonica Thunb. var. japonica	Aucuba japonica Thunb. var. japonica	1	Aucuba japonica Thunb. var. borealis Miyabe et Kud_	3.23373e-07	Tarenna kotoensis (Hayata) Kaneh. et Sasaki var. gyokushinkwa (Ohwi) Masam.	4.23995e-09	Sesamum indicum L.	6.82457e-10	Gardneria multiflora Makino	5.03515e-10
JPG073687.JPG	Aucuba japonica Thunb. var. japonica	Aucuba japonica Thunb. var. japonica	1	Daphniphyllum macropodum Miq. subsp. humile (Maxim. ex Franch. et Sav.) Hurus.	9.78328e-09	Aucuba japonica Thunb. var. borealis Miyabe et Kud_	1.64675e-10	Veronica undulata Wall.	7.99588e-11	Scrophularia kakudensis Franch.	7.96902e-11
FKSE14527.jpg	Aucuba japonica Thunb. var. japonica	Aucuba japonica Thunb. var. japonica	0.99999	Aucuba japonica Thunb. var. borealis Miyabe et Kud_	9.62269e-06	Daphniphyllum macropodum Miq. subsp. macropodum	2.70001e-10	Daphniphyllum macropodum Miq. subsp. humile (Maxim. ex Franch. et Sav.) Hurus.	1.00125e-11	Alnus japonica (Thunb.) Steud.	7.00285e-12
00035309.jpg	Aucuba japonica Thunb. var. japonica	Aucuba japonica Thunb. var. japonica	1	Tarenna kotoensis (Hayata) Kaneh. et Sasaki var. gyokushinkwa (Ohwi) Masam.	1.44361e-10	Aucuba japonica Thunb. var. borealis Miyabe et Kud_	3.28148e-11	Neolitsea sericea (Blume) Koidz.	1.82916e-11	Ilex chinensis Sims	1.22531e-11
FKSE39087.jpg	Aucuba japonica Thunb. var. japonica	Aucuba japonica Thunb. var. japonica	1	Daphniphyllum macropodum Miq. subsp. humile (Maxim. ex Franch. et Sav.) Hurus.	1.68713e-14	Pertya robusta (Maxim.) Makino	7.42802e-16	Cornus macrophylla Wall.	4.77927e-16	Neolitsea sericea (Blume) Koidz.	4.31431e-16
00028906.jpg	Aucuba japonica Thunb. var. japonica	Aucuba japonica Thunb. var. japonica	1	Aucuba japonica Thunb. var. borealis Miyabe et Kud_	3.23437e-10	Quercus serrata Murray	1.28013e-10	Quercus glauca Thunb.	6.20964e-11	Acer tataricum L. subsp. aidzuense (Franch.) P.C.de Jong	2.04102e-11
00013823.jpg	Aucuba japonica Thunb. var. japonica	Aucuba japonica Thunb. var. japonica	1	Aucuba japonica Thunb. var. borealis Miyabe et Kud_	1.14603e-14	Ilex chinensis Sims	1.00436e-14	Gardneria multiflora Makino	8.0831e-15	Sarcandra glabra (Thunb.) Nakai	1.70218e-15
JPG073573.JPG	Aucuba japonica Thunb. var. japonica	Aucuba japonica Thunb. var. japonica	0.992264	Quercus aliena Blume	0.00683103	Daphniphyllum macropodum Miq. subsp. humile (Maxim. ex Franch. et Sav.) Hurus.	0.000865467	Clethra barbinervis Siebold et Zucc.	2.95985e-05	Salix vulpina Andersson subsp. alopochroa (Kimura) H.Ohashi et Yonek.	4.13418e-06
JPG073789.JPG	Aucuba japonica Thunb. var. japonica	Magnolia salicifolia (Siebld et Zucc.) Maxim.	0.679501	Frangula crenata (Siebold et Zucc.) Miq.	0.216578	Aucuba japonica Thunb. var. japonica	0.0823673	Magnolia kobus DC.	0.0181539	Neolitsea sericea (Blume) Koidz.	0.0020749
JPG073703.JPG	Aucuba japonica Thunb. var. japonica	Aucuba japonica Thunb. var. japonica	0.999637	Quercus serrata Murray	0.000254741	Ilex pedunculosa Miq.	8.15362e-05	Tilia japonica (Miq.) Simonk.	1.04684e-05	Acer rufinerve Siebold et Zucc.	4.72294e-06
JPG066839.JPG	Aucuba japonica Thunb. var. japonica	Aucuba japonica Thunb. var. japonica	1	Neolitsea sericea (Blume) Koidz.	1.69561e-08	Alnus japonica (Thunb.) Steud.	1.61615e-08	Quercus acuta Thunb.	1.01735e-09	Aucuba japonica Thunb. var. borealis Miyabe et Kud_	2.36571e-10
JPG073695.JPG	Aucuba japonica Thunb. var. japonica	Aucuba japonica Thunb. var. japonica	1	Helwingia japonica (Thunb.) F.Dietr.	3.52168e-09	Aucuba japonica Thunb. var. borealis Miyabe et Kud_	1.80972e-09	Cornus controversa Hemsl. var. controversa	4.76821e-10	Alnus japonica (Thunb.) Steud.	3.5756e-11
FKSE39085.jpg	Aucuba japonica Thunb. var. japonica	Aucuba japonica Thunb. var. japonica	0.999999	Ilex chinensis Sims	1.26527e-06	Aucuba japonica Thunb. var. borealis Miyabe et Kud_	1.52361e-07	Quercus salicina Blume	3.40418e-09	Quercus glauca Thunb.	1.45873e-09
JPG073909.JPG	Aucuba japonica Thunb. var. japonica	Tephroseris pierotii (Miq.) Holub	0.599876	Potamogeton fryeri A.Benn.	0.150279	Aucuba japonica Thunb. var. japonica	0.113686	Deutzia crenata Siebold et Zucc.	0.0702813	Rumex japonicus Houtt.	0.0241405
JPG073707.JPG	Aucuba japonica Thunb. var. japonica	Aucuba japonica Thunb. var. japonica	1	Alnus japonica (Thunb.) Steud.	1.78378e-07	Ilex rotunda Thunb.	5.49612e-08	Ilex pedunculosa Miq.	4.23746e-08	Scrophularia kakudensis Franch.	1.67197e-08
JPG073913.JPG	Aucuba japonica Thunb. var. japonica	Aucuba japonica Thunb. var. japonica	0.83446	Aucuba japonica Thunb. var. borealis Miyabe et Kud_	0.16554	Veronicastrum japonicum (Nakai) T.Yamaz. var. japonicum	1.49111e-09	Tarenna kotoensis (Hayata) Kaneh. et Sasaki var. gyokushinkwa (Ohwi) Masam.	4.93362e-10	Sarcandra glabra (Thunb.) Nakai	3.47521e-10
KAG010659.jpg	Aucuba japonica Thunb. var. japonica	Aucuba japonica Thunb. var. japonica	1	Scrophularia kakudensis Franch.	2.29789e-09	Sesamum indicum L.	4.61011e-12	Cynoglossum furcatum Wall. var. villosulum (Nakai) Riedl	1.82905e-13	Cornus macrophylla Wall.	1.32023e-13
JPG066755.JPG	Aucuba japonica Thunb. var. japonica	Aucuba japonica Thunb. var. japonica	1	Quercus aliena Blume	2.72686e-07	Aucuba japonica Thunb. var. borealis Miyabe et Kud_	2.2912e-10	Arisaema japonicum Blume	4.46198e-11	Cirsium tonense Nakai var. tonense	2.92592e-11
JPG073833.JPG	Aucuba japonica Thunb. var. japonica	Aucuba japonica Thunb. var. japonica	1	Scrophularia kakudensis Franch.	3.14112e-09	Aucuba japonica Thunb. var. borealis Miyabe et Kud_	6.17996e-11	Tarenna kotoensis (Hayata) Kaneh. et Sasaki var. gyokushinkwa (Ohwi) Masam.	5.98763e-11	Calanthe discolor Lindl.	3.1096e-12
KAG010669.jpg	Aucuba japonica Thunb. var. japonica	Aucuba japonica Thunb. var. japonica	1	Ilex chinensis Sims	1.03514e-08	Aucuba japonica Thunb. var. borealis Miyabe et Kud_	9.73687e-10	Gardneria multiflora Makino	8.27948e-10	Daphniphyllum macropodum Miq. subsp. humile (Maxim. ex Franch. et Sav.) Hurus.	3.35593e-10
JPG066761.JPG	Aucuba japonica Thunb. var. japonica	Aucuba japonica Thunb. var. japonica	1	Aucuba japonica Thunb. var. borealis Miyabe et Kud_	9.27442e-08	Daphniphyllum macropodum Miq. subsp. humile (Maxim. ex Franch. et Sav.) Hurus.	4.07577e-12	Magnolia kobus DC.	8.02366e-13	Frangula crenata (Siebold et Zucc.) Miq.	6.30932e-13
JPG073901.JPG	Aucuba japonica Thunb. var. japonica	Aucuba japonica Thunb. var. japonica	0.999945	Aucuba japonica Thunb. var. borealis Miyabe et Kud_	5.54148e-05	Quercus serrata Murray	3.58381e-09	Sambucus chinensis Lindl.	3.52125e-09	Salix futura Seemen	8.42955e-10
JPG073497.JPG	Aucuba japonica Thunb. var. japonica	Aucuba japonica Thunb. var. japonica	1	Quercus serrata Murray	2.96927e-10	Ilex chinensis Sims	1.52374e-12	Alnus japonica (Thunb.) Steud.	3.11208e-14	Pertya robusta (Maxim.) Makino	2.87639e-14
JPG073943.JPG	Aucuba japonica Thunb. var. japonica	Aucuba japonica Thunb. var. japonica	1	Ilex pedunculosa Miq.	4.89961e-08	Aucuba japonica Thunb. var. borealis Miyabe et Kud_	2.04723e-10	Pyrus pyrifolia (Burm.f.) Nakai var. culta (Makino) Nakai	1.14318e-10	Cornus macrophylla Wall.	9.36472e-12
JPG073939.JPG	Aucuba japonica Thunb. var. japonica	Aucuba japonica Thunb. var. japonica	1	Aucuba japonica Thunb. var. borealis Miyabe et Kud_	1.06115e-08	Quercus serrata Murray	1.11054e-09	Sarcandra glabra (Thunb.) Nakai	5.77859e-11	Quercus aliena Blume	2.8703e-12
00041143.jpg	Aucuba japonica Thunb. var. japonica	Aucuba japonica Thunb. var. japonica	1	Scrophularia kakudensis Franch.	3.74218e-07	Ilex chinensis Sims	2.38549e-10	Daphniphyllum macropodum Miq. subsp. humile (Maxim. ex Franch. et Sav.) Hurus.	8.9189e-11	Sesamum indicum L.	1.34306e-11
JPG073627.JPG	Aucuba japonica Thunb. var. japonica	Aucuba japonica Thunb. var. japonica	1	Tarenna kotoensis (Hayata) Kaneh. et Sasaki var. gyokushinkwa (Ohwi) Masam.	2.25335e-09	Carex forficula Franch. et Sav.	1.13371e-09	Eupatorium luchuense Nakai	5.80161e-10	Ardisia crenata Sims	3.74124e-11
JPG073905.JPG	Aucuba japonica Thunb. var. japonica	Aucuba japonica Thunb. var. japonica	0.999999	Paederia foetida L.	5.23414e-07	Aucuba japonica Thunb. var. borealis Miyabe et Kud_	1.44852e-07	Cornus macrophylla Wall.	3.47302e-08	Tarenna kotoensis (Hayata) Kaneh. et Sasaki var. gyokushinkwa (Ohwi) Masam.	1.26083e-08
JPG066751.JPG	Aucuba japonica Thunb. var. japonica	Aucuba japonica Thunb. var. japonica	0.867129	Aucuba japonica Thunb. var. borealis Miyabe et Kud_	0.131209	Tarenna kotoensis (Hayata) Kaneh. et Sasaki var. gyokushinkwa (Ohwi) Masam.	0.0016273	Gardenia jasminoides Ellis	1.78625e-05	Lasianthus fordii Hance	1.38399e-05
KAG017044.jpg	Juncus papillosus Franch. et Sav.	Juncus wallichianus Laharpe	0.992807	Juncus papillosus Franch. et Sav.	0.00614296	Rodgersia podophylla A.Gray	0.000460473	Linum medium (Planch.) Britton	0.00030096	Astilbe odontophylla Miq.	6.52071e-05
00009649.jpg	Juncus papillosus Franch. et Sav.	Juncus papillosus Franch. et Sav.	1	Eleocharis congesta D.Don var. japonica (Miq.) T.Koyama	1.29065e-09	Hydrangea paniculata Siebold	8.19661e-10	Fimbristylis velata R.Br.	3.85134e-10	Fimbristylis autumnalis (L.) Roem. et Schult.	3.59869e-10
KAG017055.jpg	Juncus papillosus Franch. et Sav.	Juncus papillosus Franch. et Sav.	1	Juncus prismatocarpus R.Br. subsp. leschenaultii (J.Gay ex Laharpe) Kirschner	3.91971e-08	Fimbristylis velata R.Br.	5.35994e-09	Juncus wallichianus Laharpe	1.36757e-09	Hypericum japonicum Thunb.	3.97814e-10
FKSE18395.jpg	Juncus papillosus Franch. et Sav.	Juncus papillosus Franch. et Sav.	1	Juncus prismatocarpus R.Br. subsp. leschenaultii (J.Gay ex Laharpe) Kirschner	2.97203e-08	Cyperus haspan L. var. tuberiferus T.Koyama	9.10045e-09	Juncus tenuis Willd.	3.6336e-09	Festuca parvigluma Steud.	1.34526e-09
TRPM-P-880-0013-004.jpg	Juncus papillosus Franch. et Sav.	Juncus papillosus Franch. et Sav.	1	Hypericum erectum Thunb.	7.46584e-08	Mosla dianthera (Buch.-Ham. ex Roxb.) Maxim.	4.70914e-09	Juncus decipiens (Buchenau) Nakai	3.19977e-09	Lespedeza homoloba Nakai	5.29857e-10
FKSE40173.jpg	Juncus papillosus Franch. et Sav.	Juncus papillosus Franch. et Sav.	0.999998	Fimbristylis autumnalis (L.) Roem. et Schult.	1.646e-06	Alisma canaliculatum A.Braun et C.D.Bouch_	2.40164e-07	Juncus wallichianus Laharpe	4.753e-08	Juncus prismatocarpus R.Br. subsp. leschenaultii (J.Gay ex Laharpe) Kirschner	2.80192e-08
FKSE121157.jpg	Juncus papillosus Franch. et Sav.	Juncus papillosus Franch. et Sav.	0.989702	Juncus prismatocarpus R.Br. subsp. leschenaultii (J.Gay ex Laharpe) Kirschner	0.0102865	Fimbristylis dichotoma (L.) Vahl var. tentsuki T.Koyama	5.31717e-06	Centipeda minima (L.) A.Braun et Asch.	2.69727e-06	Juncus wallichianus Laharpe	9.8699e-07
KAG017046.jpg	Juncus papillosus Franch. et Sav.	Juncus papillosus Franch. et Sav.	0.857202	Juncus tenuis Willd.	0.142586	Eleocharis congesta D.Don var. japonica (Miq.) T.Koyama	0.000204303	Juncus wallichianus Laharpe	5.27816e-06	Juncus prismatocarpus R.Br. subsp. leschenaultii (J.Gay ex Laharpe) Kirschner	1.37673e-06
00021405.jpg	Juncus papillosus Franch. et Sav.	Juncus papillosus Franch. et Sav.	1	Juncus prismatocarpus R.Br. subsp. leschenaultii (J.Gay ex Laharpe) Kirschner	6.55166e-08	Juncus wallichianus Laharpe	7.67271e-09	Alisma canaliculatum A.Braun et C.D.Bouch_	7.71443e-12	Fimbristylis autumnalis (L.) Roem. et Schult.	1.17073e-12
FKSE11073.jpg	Juncus papillosus Franch. et Sav.	Scheuchzeria palustris L.	0.405415	Juncus wallichianus Laharpe	0.304465	Juncus papillosus Franch. et Sav.	0.114898	Carex omiana Franch. et Sav. var. omiana	0.0815602	Juncus prismatocarpus R.Br. subsp. leschenaultii (J.Gay ex Laharpe) Kirschner	0.0641568
KAG083432.jpg	Juncus papillosus Franch. et Sav.	Juncus papillosus Franch. et Sav.	0.997649	Juncus wallichianus Laharpe	0.00235049	Juncus prismatocarpus R.Br. subsp. leschenaultii (J.Gay ex Laharpe) Kirschner	6.60173e-07	Cyperus haspan L. var. tuberiferus T.Koyama	7.44675e-08	Acystopteris japonica (Luerss.) Nakai	1.24968e-09
FKSE36447.jpg	Juncus papillosus Franch. et Sav.	Juncus papillosus Franch. et Sav.	0.999947	Juncus prismatocarpus R.Br. subsp. leschenaultii (J.Gay ex Laharpe) Kirschner	5.22949e-05	Juncus wallichianus Laharpe	5.28725e-07	Fimbristylis velata R.Br.	1.32089e-07	Fimbristylis autumnalis (L.) Roem. et Schult.	6.29066e-08
00009647.jpg	Juncus papillosus Franch. et Sav.	Juncus prismatocarpus R.Br. subsp. leschenaultii (J.Gay ex Laharpe) Kirschner	0.90299	Luzula multiflora (Ehrh.) Lejeune	0.0580285	Cyperus flaccidus R.Br.	0.0131606	Juncus wallichianus Laharpe	0.0126016	Lindernia dubia (L.) Pennell subsp. major (Pursh) Pennell	0.00745611
FKSE36266.jpg	Juncus papillosus Franch. et Sav.	Juncus papillosus Franch. et Sav.	0.997603	Alisma canaliculatum A.Braun et C.D.Bouch_	0.0014784	Juncus wallichianus Laharpe	0.000569423	Cyperus haspan L. var. tuberiferus T.Koyama	0.000131479	Panicum bisulcatum Thunb.	9.5957e-05
FKSE18463.jpg	Juncus papillosus Franch. et Sav.	Juncus papillosus Franch. et Sav.	0.999974	Juncus wallichianus Laharpe	1.53501e-05	Juncus prismatocarpus R.Br. subsp. leschenaultii (J.Gay ex Laharpe) Kirschner	9.666e-06	Juncus tenuis Willd.	1.05059e-06	Cyperus flaccidus R.Br.	2.56222e-08
KAG086229.jpg	Carex leucochlora Bunge var. leucochlora	Carex leucochlora Bunge var. leucochlora	0.999248	Carex mitrata Franch. var. mitrata	0.000721171	Carex parciflora Boott var. macroglossa (Franch. et Sav.) Ohwi	1.89812e-05	Carex mitrata Franch. var. aristata Ohwi	8.53639e-06	Carex maculata Boott	1.34177e-06
C2055337.jpg	Carex leucochlora Bunge var. leucochlora	Carex leucochlora Bunge var. leucochlora	0.998839	Carex leucochlora Bunge var. gracillima (Akiyama) Katsuy.	0.000953252	Carex discoidea Boott var. discoidea	0.000115349	Carex mitrata Franch. var. mitrata	8.16244e-05	Carex tristachya Thunb.	4.03638e-06
KAG063841.jpg	Carex leucochlora Bunge var. leucochlora	Carex leucochlora Bunge var. candolleana (H.L_v. et Vaniot) Katsuy.	0.881069	Carex leucochlora Bunge var. leucochlora	0.092789	Cyperus nipponicus Franch. et Sav. var. nipponicus	0.0260402	Carex mitrata Franch. var. aristata Ohwi	8.84971e-05	Carex discoidea Boott var. discoidea	6.7401e-06
C2055521.jpg	Carex leucochlora Bunge var. leucochlora	Carex leucochlora Bunge var. leucochlora	1	Carex tristachya Thunb.	8.99502e-10	Carex mitrata Franch. var. mitrata	1.06991e-10	Carex mitrata Franch. var. aristata Ohwi	9.83482e-11	Carex transversa Boott	2.96062e-11
C2055586.jpg	Carex leucochlora Bunge var. leucochlora	Carex leucochlora Bunge var. leucochlora	0.999922	Carex fibrillosa Franch. et Sav.	1.88815e-05	Carex lanceolata Boott	1.88243e-05	Carex mitrata Franch. var. aristata Ohwi	1.70692e-05	Carex leucochlora Bunge var. gracillima (Akiyama) Katsuy.	1.35696e-05
C2055492.jpg	Carex leucochlora Bunge var. leucochlora	Carex leucochlora Bunge var. leucochlora	0.753503	Carex mitrata Franch. var. mitrata	0.242024	Carex fibrillosa Franch. et Sav.	0.00307773	Carex stenostachys Franch. et Sav. var. stenostachys	0.000546873	Carex mitrata Franch. var. aristata Ohwi	0.000450164
C2055233.jpg	Carex leucochlora Bunge var. leucochlora	Carex leucochlora Bunge var. leucochlora	0.991412	Carex discoidea Boott var. discoidea	0.00847991	Carex leucochlora Bunge var. candolleana (H.L_v. et Vaniot) Katsuy.	7.13374e-05	Carex mitrata Franch. var. mitrata	3.4299e-05	Carex mitrata Franch. var. aristata Ohwi	1.71575e-06
C2055451.jpg	Carex leucochlora Bunge var. leucochlora	Carex leucochlora Bunge var. leucochlora	0.999997	Carex tristachya Thunb.	3.24216e-06	Carex leucochlora Bunge var. candolleana (H.L_v. et Vaniot) Katsuy.	2.99906e-08	Lindera sericea (Siebold et Zucc.) Blume var. glabrata Blume	4.48523e-09	Carex tristachya Thunb. var. pocilliformis (Boott) K_k.	4.18835e-09
C2055513.jpg	Carex leucochlora Bunge var. leucochlora	Carex leucochlora Bunge var. leucochlora	0.999555	Carex mitrata Franch. var. aristata Ohwi	0.000326489	Carex discoidea Boott var. discoidea	0.000116937	Carex leucochlora Bunge var. candolleana (H.L_v. et Vaniot) Katsuy.	1.48525e-06	Carex mitrata Franch. var. mitrata	3.23845e-07
C2055490.jpg	Carex leucochlora Bunge var. leucochlora	Carex leucochlora Bunge var. leucochlora	0.996644	Carex mitrata Franch. var. mitrata	0.00317874	Carex omiana Franch. et Sav. var. omiana	0.000111342	Carex nervata Franch. et Sav.	2.46908e-05	Carex lenta D.Don var. lenta	2.44159e-05
C2055441.jpg	Carex leucochlora Bunge var. leucochlora	Carex leucochlora Bunge var. leucochlora	0.999999	Carex leucochlora Bunge var. candolleana (H.L_v. et Vaniot) Katsuy.	6.04981e-07	Carex parciflora Boott var. macroglossa (Franch. et Sav.) Ohwi	6.79929e-11	Carex mitrata Franch. var. aristata Ohwi	2.79363e-11	Carex sachalinensis F.Schmidt var. alterniflora (Franch.) Ohwi	2.56743e-11
969437.jpg	Carex leucochlora Bunge var. leucochlora	Carex pumila Thunb.	0.817074	Cyperus polystachyos Rottb.	0.0922371	Carex leucochlora Bunge var. leucochlora	0.039706	Sporobolus indicus (L.) R.Br. var. purpureosuffusus (Ohwi) T.Koyama f. spiciformis T.Koyama	0.0319166	Cymbopogon tortilis (J.Presl) A.Camus var. goeringii (Steud.) Hand.-Mazz.	0.00752723
C2055333.jpg	Carex leucochlora Bunge var. leucochlora	Carex leucochlora Bunge var. leucochlora	0.999994	Carex fibrillosa Franch. et Sav.	2.57696e-06	Carex leucochlora Bunge var. candolleana (H.L_v. et Vaniot) Katsuy.	2.37089e-06	Carex mitrata Franch. var. aristata Ohwi	6.24784e-07	Carex discoidea Boott var. discoidea	2.09001e-07
3322-1841.jpg	Carex leucochlora Bunge var. leucochlora	Carex leucochlora Bunge var. leucochlora	0.999972	Carex curvicollis Franch. et Sav.	2.3332e-05	Carex leucochlora Bunge var. candolleana (H.L_v. et Vaniot) Katsuy.	2.67012e-06	Carex tristachya Thunb.	1.08785e-06	Carex nervata Franch. et Sav.	6.68188e-07
C2055262.jpg	Carex leucochlora Bunge var. leucochlora	Carex leucochlora Bunge var. leucochlora	0.977484	Carex tristachya Thunb.	0.022501	Carex nubigena D.Don subsp. albata (Boott ex Franch. et Sav.) T.Koyama	8.69225e-06	Carex rhizopoda Maxim.	5.56528e-06	Carex omiana Franch. et Sav. var. omiana	3.04757e-07
C2055317.jpg	Carex leucochlora Bunge var. leucochlora	Carex leucochlora Bunge var. leucochlora	0.999744	Carex fibrillosa Franch. et Sav.	0.000241633	Carex leucochlora Bunge var. candolleana (H.L_v. et Vaniot) Katsuy.	8.96e-06	Carex leucochlora Bunge var. gracillima (Akiyama) Katsuy.	1.11509e-06	Carex planata Franch. et Sav. var. planata	1.00235e-06
C2055585.jpg	Carex leucochlora Bunge var. leucochlora	Carex discoidea Boott var. discoidea	0.864591	Carex leucochlora Bunge var. leucochlora	0.130973	Carex mitrata Franch. var. mitrata	0.00442775	Carex leucochlora Bunge var. candolleana (H.L_v. et Vaniot) Katsuy.	3.64287e-06	Carex leucochlora Bunge var. gracillima (Akiyama) Katsuy.	2.90432e-06
C2055196.jpg	Carex leucochlora Bunge var. leucochlora	Carex leucochlora Bunge var. leucochlora	1	Carex mitrata Franch. var. mitrata	6.94762e-12	Carex fibrillosa Franch. et Sav.	1.18526e-12	Carex mitrata Franch. var. aristata Ohwi	1.91903e-13	Carex discoidea Boott var. discoidea	3.6096e-14
C2055296.jpg	Carex leucochlora Bunge var. leucochlora	Carex nervata Franch. et Sav.	0.985965	Carex leucochlora Bunge var. candolleana (H.L_v. et Vaniot) Katsuy.	0.0133101	Carex leucochlora Bunge var. leucochlora	0.000596236	Carex oxyandra (Franch. et Sav.) Kud_	7.23181e-05	Carex discoidea Boott var. discoidea	1.80706e-05
C2055456.jpg	Carex leucochlora Bunge var. leucochlora	Carex leucochlora Bunge var. leucochlora	0.999986	Carex mitrata Franch. var. aristata Ohwi	9.55885e-06	Carex mitrata Franch. var. mitrata	4.06256e-06	Carex parciflora Boott var. macroglossa (Franch. et Sav.) Ohwi	7.80206e-08	Carex filipes Franch. et Sav. var. filipes	5.57632e-08
KAG052674.jpg	Carex leucochlora Bunge var. leucochlora	Carex lanceolata Boott	0.715741	Carex mitrata Franch. var. mitrata	0.282443	Carex leucochlora Bunge var. leucochlora	0.00143363	Carex mitrata Franch. var. aristata Ohwi	0.000381399	Carex oxyandra (Franch. et Sav.) Kud_	1.95029e-07
00041097.jpg	Carex leucochlora Bunge var. leucochlora	Carex leucochlora Bunge var. leucochlora	0.992862	Carex leucochlora Bunge var. gracillima (Akiyama) Katsuy.	0.00712156	Fimbristylis diphylloides Makino	1.15739e-05	Carex mitrata Franch. var. aristata Ohwi	2.83787e-06	Carex tristachya Thunb.	7.55376e-07
C2055204.jpg	Carex leucochlora Bunge var. leucochlora	Carex leucochlora Bunge var. leucochlora	0.834906	Carex leucochlora Bunge var. candolleana (H.L_v. et Vaniot) Katsuy.	0.163889	Carex nervata Franch. et Sav.	0.00120147	Festuca rubra L. var. rubra	2.27364e-06	Carex nubigena D.Don subsp. albata (Boott ex Franch. et Sav.) T.Koyama var. franchetiana Ohwi	4.30058e-07
00041095.jpg	Carex leucochlora Bunge var. leucochlora	Carex leucochlora Bunge var. leucochlora	0.999593	Carex mitrata Franch. var. mitrata	0.000345016	Carex discoidea Boott var. discoidea	4.48512e-05	Carex mitrata Franch. var. aristata Ohwi	7.72132e-06	Carex leucochlora Bunge var. candolleana (H.L_v. et Vaniot) Katsuy.	7.37656e-06
726693.jpg	Carex leucochlora Bunge var. leucochlora	Carex leucochlora Bunge var. leucochlora	1	Carex leucochlora Bunge var. candolleana (H.L_v. et Vaniot) Katsuy.	1.13302e-07	Carex tristachya Thunb.	4.40208e-10	Carex mitrata Franch. var. mitrata	9.68064e-12	Carex mitrata Franch. var. aristata Ohwi	1.63992e-12
KAG052673.jpg	Carex leucochlora Bunge var. leucochlora	Carex leucochlora Bunge var. leucochlora	1	Carex tristachya Thunb.	2.43789e-09	Carex leucochlora Bunge var. candolleana (H.L_v. et Vaniot) Katsuy.	4.03513e-10	Arthraxon hispidus (Thunb.) Makino	3.77311e-10	Cerastium fontanum Baumg. subsp. vulgare (Hartm.) Greuter et Burdet var. angustifolium (Franch.) H.Hara	1.40901e-11
C2055470.jpg	Carex leucochlora Bunge var. leucochlora	Carex leucochlora Bunge var. leucochlora	0.997878	Carex leucochlora Bunge var. candolleana (H.L_v. et Vaniot) Katsuy.	0.00212187	Carex discoidea Boott var. discoidea	3.26675e-08	Cyperus nipponicus Franch. et Sav. var. nipponicus	3.69115e-10	Carex leucochlora Bunge var. gracillima (Akiyama) Katsuy.	1.36725e-10
C2055240.jpg	Carex leucochlora Bunge var. leucochlora	Carex leucochlora Bunge var. leucochlora	0.994252	Carex fibrillosa Franch. et Sav.	0.00404196	Carex leucochlora Bunge var. candolleana (H.L_v. et Vaniot) Katsuy.	0.00169383	Carex nubigena D.Don subsp. albata (Boott ex Franch. et Sav.) T.Koyama	5.941e-06	Carex discoidea Boott var. discoidea	3.28336e-06
FKSE20855.jpg	Carex leucochlora Bunge var. leucochlora	Carex leucochlora Bunge var. leucochlora	0.999998	Carex aphanolepis Franch. et Sav.	1.43836e-06	Carex planata Franch. et Sav. var. planata	3.11929e-07	Fimbristylis subbispicata Nees et Meyen	1.37026e-07	Deyeuxia fauriei (Hack.) Ohwi	1.15131e-07
C2055311.jpg	Carex leucochlora Bunge var. leucochlora	Carex leucochlora Bunge var. leucochlora	0.999997	Carex leucochlora Bunge var. candolleana (H.L_v. et Vaniot) Katsuy.	1.64649e-06	Carex tristachya Thunb.	1.0413e-06	Carex mitrata Franch. var. aristata Ohwi	2.40015e-09	Carex duvaliana Franch. et Sav.	1.0828e-10
C2055374.jpg	Carex leucochlora Bunge var. leucochlora	Carex leucochlora Bunge var. candolleana (H.L_v. et Vaniot) Katsuy.	0.653078	Carex mitrata Franch. var. aristata Ohwi	0.152119	Carex duvaliana Franch. et Sav.	0.141366	Carex leucochlora Bunge var. leucochlora	0.0508417	Festuca parvigluma Steud.	0.00164833
C2055425.jpg	Carex leucochlora Bunge var. leucochlora	Carex leucochlora Bunge var. leucochlora	1	Carex transversa Boott	1.44798e-08	Carex filipes Franch. et Sav. var. filipes	7.54898e-09	Carex leucochlora Bunge var. candolleana (H.L_v. et Vaniot) Katsuy.	2.49075e-09	Carex dissitiflora Franch.	8.86601e-10
C2055703.jpg	Carex leucochlora Bunge var. leucochlora	Carex leucochlora Bunge var. leucochlora	0.539609	Carex leucochlora Bunge var. candolleana (H.L_v. et Vaniot) Katsuy.	0.453728	Carex conica Boott var. conica	0.00663774	Carex rugata Ohwi	1.64158e-05	Carex mitrata Franch. var. mitrata	4.36926e-06
C2055303.jpg	Carex leucochlora Bunge var. leucochlora	Carex omiana Franch. et Sav. var. omiana	0.758046	Carex leucochlora Bunge var. leucochlora	0.238303	Carex leucochlora Bunge var. candolleana (H.L_v. et Vaniot) Katsuy.	0.00265335	Carex nervata Franch. et Sav.	0.000776082	Fimbristylis dichotoma (L.) Vahl var. tentsuki T.Koyama	5.52448e-05
C2055386.jpg	Carex leucochlora Bunge var. leucochlora	Carex leucochlora Bunge var. leucochlora	1	Carex leucochlora Bunge var. candolleana (H.L_v. et Vaniot) Katsuy.	4.38251e-08	Carex nervata Franch. et Sav.	2.94891e-09	Carex mitrata Franch. var. mitrata	8.71053e-10	Carex rugata Ohwi	9.81325e-11
KAG063829.jpg	Carex leucochlora Bunge var. leucochlora	Carex leucochlora Bunge var. leucochlora	0.999973	Carex wahuensis C.A.Mey. var. bongardii (Boott) Franch. et Sav.	2.40686e-05	Carex transversa Boott	1.46106e-06	Carex parciflora Boott var. macroglossa (Franch. et Sav.) Ohwi	1.02366e-06	Carex mitrata Franch. var. aristata Ohwi	5.8004e-08
KAG084002.jpg	Carex leucochlora Bunge var. leucochlora	Carex leucochlora Bunge var. candolleana (H.L_v. et Vaniot) Katsuy.	0.999778	Carex leucochlora Bunge var. leucochlora	0.000211774	Carex conica Boott var. conica	9.94499e-06	Carex mitrata Franch. var. mitrata	3.67968e-07	Carex rugata Ohwi	9.14923e-08
C2055438.jpg	Carex leucochlora Bunge var. leucochlora	Carex leucochlora Bunge var. leucochlora	0.999981	Carex fibrillosa Franch. et Sav.	9.71459e-06	Carex leucochlora Bunge var. candolleana (H.L_v. et Vaniot) Katsuy.	9.63859e-06	Carex discoidea Boott var. discoidea	6.21641e-10	Cyperus nipponicus Franch. et Sav. var. nipponicus	4.29873e-10
C2055512.jpg	Carex leucochlora Bunge var. leucochlora	Carex leucochlora Bunge var. leucochlora	0.999444	Carex tristachya Thunb.	0.000481549	Carex mitrata Franch. var. mitrata	5.01163e-05	Carex mitrata Franch. var. aristata Ohwi	1.05287e-05	Carex leucochlora Bunge var. candolleana (H.L_v. et Vaniot) Katsuy.	7.77047e-06
00025099.jpg	Carex leucochlora Bunge var. leucochlora	Carex leucochlora Bunge var. leucochlora	0.994825	Carex leucochlora Bunge var. gracillima (Akiyama) Katsuy.	0.00393368	Carex discoidea Boott var. discoidea	0.00123527	Carex parciflora Boott var. macroglossa (Franch. et Sav.) Ohwi	4.76604e-06	Poa crassinervis Honda	8.2597e-07
C2055276.jpg	Carex leucochlora Bunge var. leucochlora	Carex leucochlora Bunge var. leucochlora	1	Carex mitrata Franch. var. aristata Ohwi	2.66842e-08	Carex mitrata Franch. var. mitrata	1.01604e-08	Juncus tenuis Willd.	2.79701e-11	Carex lanceolata Boott	1.24486e-11
C2055338.jpg	Carex leucochlora Bunge var. leucochlora	Carex leucochlora Bunge var. leucochlora	1	Carex mitrata Franch. var. mitrata	3.46621e-08	Carex parciflora Boott var. macroglossa (Franch. et Sav.) Ohwi	3.41505e-08	Carex mitrata Franch. var. aristata Ohwi	5.82445e-10	Carex rugata Ohwi	2.25589e-10
C2055520.jpg	Carex leucochlora Bunge var. leucochlora	Carex leucochlora Bunge var. leucochlora	1	Carex filipes Franch. et Sav. var. filipes	9.50303e-10	Carex tristachya Thunb.	8.03844e-10	Carex leucochlora Bunge var. candolleana (H.L_v. et Vaniot) Katsuy.	3.72756e-10	Carex mitrata Franch. var. mitrata	6.49411e-11
C2055546.jpg	Carex leucochlora Bunge var. leucochlora	Carex leucochlora Bunge var. leucochlora	0.96979	Carex leucochlora Bunge var. candolleana (H.L_v. et Vaniot) Katsuy.	0.0171335	Carex nervata Franch. et Sav.	0.0130561	Carex arenicola F.Schmidt	1.88239e-05	Carex mollicula Boott	7.05967e-07
C2055362.jpg	Carex leucochlora Bunge var. leucochlora	Carex leucochlora Bunge var. leucochlora	0.951579	Carex parciflora Boott var. macroglossa (Franch. et Sav.) Ohwi	0.0410838	Carex mitrata Franch. var. mitrata	0.00318365	Carex daisenensis Nakai	0.00179616	Carex ischnostachya Steud. var. ischnostachya	0.00138711
C2055241.jpg	Carex leucochlora Bunge var. leucochlora	Carex duvaliana Franch. et Sav.	0.683077	Carex conica Boott var. conica	0.314564	Carex blepharicarpa Franch.	0.00184593	Carex lenta D.Don var. lenta	0.000350504	Carex sachalinensis F.Schmidt var. alterniflora (Franch.) Ohwi	5.31164e-05
C2055187.jpg	Carex leucochlora Bunge var. leucochlora	Carex leucochlora Bunge var. leucochlora	0.999159	Carex mitrata Franch. var. aristata Ohwi	0.000840939	Carex mitrata Franch. var. mitrata	1.19164e-07	Carex discoidea Boott var. discoidea	4.142e-10	Carex lanceolata Boott	5.40256e-11
KAG052677.jpg	Carex leucochlora Bunge var. leucochlora	Carex leucochlora Bunge var. leucochlora	1	Carex leucochlora Bunge var. candolleana (H.L_v. et Vaniot) Katsuy.	1.42075e-10	Carex leucochlora Bunge var. gracillima (Akiyama) Katsuy.	2.2029e-11	Carex tristachya Thunb.	7.57699e-12	Carex mitrata Franch. var. mitrata	2.96923e-13
FKSE4374.jpg	Carex leucochlora Bunge var. leucochlora	Carex leucochlora Bunge var. leucochlora	0.999987	Carex mitrata Franch. var. mitrata	1.23547e-05	Carex mitrata Franch. var. aristata Ohwi	2.76832e-07	Carex japonica Thunb.	2.9007e-08	Carex blepharicarpa Franch.	2.5556e-08
C2055363.jpg	Carex leucochlora Bunge var. leucochlora	Carex leucochlora Bunge var. gracillima (Akiyama) Katsuy.	0.729178	Festuca ovina L.	0.213096	Carex leucochlora Bunge var. leucochlora	0.0503774	Carex grallatoria Maxim. var. grallatoria	0.00529799	Agrostis clavata Trin. var. nukabo Ohwi	0.00136097
KAG063843.jpg	Carex leucochlora Bunge var. leucochlora	Carex thunbergii Steud. var. thunbergii	0.881222	Carex leucochlora Bunge var. leucochlora	0.118742	Fimbristylis dichotoma (L.) Vahl var. tentsuki T.Koyama	2.30247e-05	Carex duvaliana Franch. et Sav.	5.08349e-06	Carex curvicollis Franch. et Sav.	4.21166e-06
C2055501.jpg	Carex leucochlora Bunge var. leucochlora	Carex leucochlora Bunge var. leucochlora	1	Carex leucochlora Bunge var. candolleana (H.L_v. et Vaniot) Katsuy.	4.04237e-07	Carex tristachya Thunb.	4.28502e-08	Carex leucochlora Bunge var. gracillima (Akiyama) Katsuy.	2.21204e-09	Carex rugata Ohwi	5.99e-11
C2055410.jpg	Carex leucochlora Bunge var. leucochlora	Carex leucochlora Bunge var. leucochlora	1	Carex phacota Spreng.	1.71079e-07	Carex discoidea Boott var. discoidea	4.64008e-08	Carex sociata Boott	2.93683e-08	Athyrium vidalii (Franch. et Sav.) Nakai	2.19977e-08
C2055291.jpg	Carex leucochlora Bunge var. leucochlora	Carex leucochlora Bunge var. leucochlora	0.947659	Carex leucochlora Bunge var. candolleana (H.L_v. et Vaniot) Katsuy.	0.0467236	Carex fibrillosa Franch. et Sav.	0.00265502	Carex leucochlora Bunge var. gracillima (Akiyama) Katsuy.	0.00223891	Carex rhizopoda Maxim.	0.000476025
C2055287.jpg	Carex leucochlora Bunge var. leucochlora	Carex leucochlora Bunge var. leucochlora	0.997777	Carex rugata Ohwi	0.00114637	Carex nervata Franch. et Sav.	0.000573353	Muhlenbergia japonica Steud.	0.000138091	Carex mitrata Franch. var. mitrata	9.96316e-05
C2055421.jpg	Carex leucochlora Bunge var. leucochlora	Carex leucochlora Bunge var. leucochlora	0.999993	Carex mitrata Franch. var. mitrata	4.32417e-06	Carex lanceolata Boott	1.2497e-06	Eriocaulon decemflorum Maxim.	8.89173e-07	Pertya robusta (Maxim.) Makino	3.34589e-07
KAG063822.jpg	Carex leucochlora Bunge var. leucochlora	Carex leucochlora Bunge var. leucochlora	0.971451	Carex miyabei Franch.	0.0241863	Carex curvicollis Franch. et Sav.	0.00231588	Carex transversa Boott	0.000656732	Carex nubigena D.Don subsp. albata (Boott ex Franch. et Sav.) T.Koyama var. franchetiana Ohwi	0.000441617
C2055364.jpg	Carex leucochlora Bunge var. leucochlora	Carex rhizopoda Maxim.	0.772396	Carex leucochlora Bunge var. leucochlora	0.132556	Carex fibrillosa Franch. et Sav.	0.0697062	Carex discoidea Boott var. discoidea	0.0153961	Carex omiana Franch. et Sav. var. omiana	0.00695565
00025103.jpg	Carex leucochlora Bunge var. leucochlora	Carex leucochlora Bunge var. leucochlora	1	Carex leucochlora Bunge var. candolleana (H.L_v. et Vaniot) Katsuy.	9.05985e-09	Carex mitrata Franch. var. aristata Ohwi	8.69738e-10	Carex nervata Franch. et Sav.	5.95106e-10	Carex tristachya Thunb.	1.02967e-11
C2055453.jpg	Carex leucochlora Bunge var. leucochlora	Carex leucochlora Bunge var. leucochlora	0.999942	Carex leucochlora Bunge var. candolleana (H.L_v. et Vaniot) Katsuy.	4.83487e-05	Carex tristachya Thunb. var. pocilliformis (Boott) K_k.	4.79198e-06	Carex sociata Boott	2.7196e-06	Carex mitrata Franch. var. mitrata	8.26577e-07
C2055482.jpg	Carex leucochlora Bunge var. leucochlora	Carex leucochlora Bunge var. leucochlora	0.99999	Carex mitrata Franch. var. aristata Ohwi	9.10524e-06	Carex mitrata Franch. var. mitrata	1.3381e-06	Corylus sieboldiana Blume var. sieboldiana	9.13301e-09	Luzula multiflora (Ehrh.) Lejeune	3.09898e-09
C2055399.jpg	Carex leucochlora Bunge var. leucochlora	Carex lanceolata Boott	0.695393	Carex leucochlora Bunge var. leucochlora	0.303702	Carex oxyandra (Franch. et Sav.) Kud_	0.000437713	Carex planata Franch. et Sav. var. planata	0.000259739	Carex biwensis Franch.	0.000113467
C2055325.jpg	Carex leucochlora Bunge var. leucochlora	Carex leucochlora Bunge var. leucochlora	0.996971	Carex nervata Franch. et Sav.	0.00201583	Carex rhizopoda Maxim.	0.000482717	Carex sachalinensis F.Schmidt var. alterniflora (Franch.) Ohwi	0.000233529	Carex mitrata Franch. var. aristata Ohwi	0.000101263
C2055321.jpg	Carex leucochlora Bunge var. leucochlora	Carex mitrata Franch. var. aristata Ohwi	0.99994	Carex leucochlora Bunge var. leucochlora	6.02765e-05	Carex parciflora Boott var. macroglossa (Franch. et Sav.) Ohwi	2.10135e-09	Selaginella tamariscina (P.Beauv.) Spring	9.87948e-10	Carex leucochlora Bunge var. gracillima (Akiyama) Katsuy.	8.95154e-10
C2055197.jpg	Carex leucochlora Bunge var. leucochlora	Carex leucochlora Bunge var. leucochlora	0.993816	Carex leucochlora Bunge var. candolleana (H.L_v. et Vaniot) Katsuy.	0.00353929	Cyperus cyperoides (L.) Kuntze	0.00227446	Synurus palmatopinnatifidus (Makino) Kitam. var. palmatopinnatifidus	0.000306219	Luzula capitata (Miq.) Miq. ex Kom.	5.30087e-05
00012769.jpg	Carex leucochlora Bunge var. leucochlora	Carex leucochlora Bunge var. leucochlora	0.483305	Carex leucochlora Bunge var. gracillima (Akiyama) Katsuy.	0.420388	Carex leucochlora Bunge var. candolleana (H.L_v. et Vaniot) Katsuy.	0.0920195	Carex tristachya Thunb.	0.00413987	Carex nervata Franch. et Sav.	0.000126784
C2055345.jpg	Carex leucochlora Bunge var. leucochlora	Carex leucochlora Bunge var. leucochlora	0.61165	Carex tristachya Thunb.	0.326545	Carex transversa Boott	0.0516298	Carex nervata Franch. et Sav.	0.00458663	Asplenium ruprechtii Sa.Kurata	0.00272881
C2055288.jpg	Carex leucochlora Bunge var. leucochlora	Carex oxyandra (Franch. et Sav.) Kud_	0.778614	Carex leucochlora Bunge var. leucochlora	0.184403	Carex mitrata Franch. var. aristata Ohwi	0.023428	Carex nervata Franch. et Sav.	0.0098207	Carex mitrata Franch. var. mitrata	0.00214708
C2055414.jpg	Carex leucochlora Bunge var. leucochlora	Carex leucochlora Bunge var. candolleana (H.L_v. et Vaniot) Katsuy.	0.646437	Carex leucochlora Bunge var. leucochlora	0.353518	Carex mitrata Franch. var. aristata Ohwi	1.92608e-05	Carex nervata Franch. et Sav.	1.54593e-05	Carex stenantha Franch. et Sav. var. stenantha	3.24288e-06
C2055381.jpg	Carex leucochlora Bunge var. leucochlora	Carex leucochlora Bunge var. leucochlora	0.999965	Carex mitrata Franch. var. mitrata	1.68099e-05	Carex leucochlora Bunge var. candolleana (H.L_v. et Vaniot) Katsuy.	1.03775e-05	Carex discoidea Boott var. discoidea	5.8461e-06	Carex tristachya Thunb. var. pocilliformis (Boott) K_k.	1.35257e-06
764262.jpg	Carex leucochlora Bunge var. leucochlora	Carex leucochlora Bunge var. leucochlora	1	Carex mitrata Franch. var. aristata Ohwi	1.45945e-12	Carex mitrata Franch. var. mitrata	2.329e-13	Carex wahuensis C.A.Mey. var. bongardii (Boott) Franch. et Sav.	5.57125e-14	Sesamum indicum L.	4.58195e-14
C2055562.jpg	Carex leucochlora Bunge var. leucochlora	Carex leucochlora Bunge var. leucochlora	0.920934	Carex leucochlora Bunge var. candolleana (H.L_v. et Vaniot) Katsuy.	0.0781987	Carex parciflora Boott var. macroglossa (Franch. et Sav.) Ohwi	0.000867144	Carex omiana Franch. et Sav. var. omiana	2.73074e-09	Carex japonica Thunb.	6.94958e-10
C2055297.jpg	Carex leucochlora Bunge var. leucochlora	Carex leucochlora Bunge var. leucochlora	0.999589	Carex mitrata Franch. var. mitrata	0.000376384	Carex mitrata Franch. var. aristata Ohwi	2.30779e-05	Carex lanceolata Boott	8.90642e-06	Staphylea bumalda DC.	7.09487e-07
KAG080233.jpg	Carex leucochlora Bunge var. leucochlora	Carex leucochlora Bunge var. leucochlora	0.999999	Carex leucochlora Bunge var. candolleana (H.L_v. et Vaniot) Katsuy.	3.39975e-07	Carex transversa Boott	1.80477e-07	Carex fibrillosa Franch. et Sav.	1.19927e-07	Cyperus nipponicus Franch. et Sav. var. nipponicus	6.56271e-08
C2055336.jpg	Carex leucochlora Bunge var. leucochlora	Carex leucochlora Bunge var. leucochlora	0.994689	Carex mitrata Franch. var. mitrata	0.00425043	Carex discoidea Boott var. discoidea	0.000937891	Carex mitrata Franch. var. aristata Ohwi	0.000118492	Carex leucochlora Bunge var. candolleana (H.L_v. et Vaniot) Katsuy.	3.85038e-06
KAG063834.jpg	Carex leucochlora Bunge var. leucochlora	Carex leucochlora Bunge var. leucochlora	0.999886	Juncus tenuis Willd.	8.01085e-05	Luzula multiflora (Ehrh.) Lejeune	7.0911e-06	Carex mitrata Franch. var. mitrata	5.76453e-06	Carex rugata Ohwi	5.13405e-06
C2055331.jpg	Carex leucochlora Bunge var. leucochlora	Carex leucochlora Bunge var. leucochlora	0.999973	Carex omiana Franch. et Sav. var. omiana	2.52293e-05	Carex nervata Franch. et Sav.	5.49365e-07	Carex parciflora Boott var. macroglossa (Franch. et Sav.) Ohwi	5.27031e-07	Carex leucochlora Bunge var. candolleana (H.L_v. et Vaniot) Katsuy.	3.80822e-07
C2055219.jpg	Carex leucochlora Bunge var. leucochlora	Carex leucochlora Bunge var. leucochlora	0.999734	Carex lanceolata Boott	9.16515e-05	Carex sachalinensis F.Schmidt var. alterniflora (Franch.) Ohwi	7.1532e-05	Carex lenta D.Don var. lenta	5.87417e-05	Carex japonica Thunb.	1.38949e-05
C2055504.jpg	Carex leucochlora Bunge var. leucochlora	Carex leucochlora Bunge var. leucochlora	0.999996	Carex leucochlora Bunge var. candolleana (H.L_v. et Vaniot) Katsuy.	3.31477e-06	Carex mitrata Franch. var. aristata Ohwi	2.38038e-07	Carex leucochlora Bunge var. gracillima (Akiyama) Katsuy.	3.34222e-09	Carex discoidea Boott var. discoidea	2.5249e-09
RTCM-1823.jpg	Carex leucochlora Bunge var. leucochlora	Carex leucochlora Bunge var. leucochlora	0.999906	Carex leucochlora Bunge var. candolleana (H.L_v. et Vaniot) Katsuy.	7.52959e-05	Carex rhizopoda Maxim.	1.06646e-05	Carex leucochlora Bunge var. gracillima (Akiyama) Katsuy.	3.38345e-06	Carex rugata Ohwi	1.65133e-06
C2055515.jpg	Carex leucochlora Bunge var. leucochlora	Carex leucochlora Bunge var. leucochlora	0.999554	Carex mitrata Franch. var. aristata Ohwi	0.000445531	Carex leucochlora Bunge var. candolleana (H.L_v. et Vaniot) Katsuy.	3.86452e-08	Carex mitrata Franch. var. mitrata	1.17859e-08	Carex parciflora Boott var. macroglossa (Franch. et Sav.) Ohwi	4.38343e-09
C2055413.jpg	Carex leucochlora Bunge var. leucochlora	Carex leucochlora Bunge var. leucochlora	0.999495	Carex sociata Boott	0.000491369	Carex insaniae Koidz. var. insaniae	8.9567e-06	Carex parciflora Boott var. macroglossa (Franch. et Sav.) Ohwi	3.72e-06	Avena fatua L.	5.54103e-07
KAG063819.jpg	Carex leucochlora Bunge var. leucochlora	Carex leucochlora Bunge var. candolleana (H.L_v. et Vaniot) Katsuy.	0.939495	Carex leucochlora Bunge var. leucochlora	0.0605009	Carex discoidea Boott var. discoidea	2.73492e-06	Carex leucochlora Bunge var. gracillima (Akiyama) Katsuy.	9.49309e-07	Carex fibrillosa Franch. et Sav.	1.2863e-07
00038873.jpg	Carex leucochlora Bunge var. leucochlora	Carex leucochlora Bunge var. leucochlora	0.999902	Carex mitrata Franch. var. aristata Ohwi	6.7575e-05	Carex leucochlora Bunge var. candolleana (H.L_v. et Vaniot) Katsuy.	3.05438e-05	Carex mitrata Franch. var. mitrata	2.81885e-07	Carex discoidea Boott var. discoidea	6.83372e-09
728392.jpg	Carex leucochlora Bunge var. leucochlora	Carex leucochlora Bunge var. leucochlora	0.808891	Carex leucochlora Bunge var. candolleana (H.L_v. et Vaniot) Katsuy.	0.10528	Poa crassinervis Honda	0.0614017	Poa annua L.	0.0125595	Carex mitrata Franch. var. aristata Ohwi	0.00645545
C2055329.jpg	Carex leucochlora Bunge var. leucochlora	Carex leucochlora Bunge var. leucochlora	0.999857	Carex leucochlora Bunge var. candolleana (H.L_v. et Vaniot) Katsuy.	7.56824e-05	Carex discoidea Boott var. discoidea	4.04229e-05	Carex fibrillosa Franch. et Sav.	2.10163e-05	Carex rugata Ohwi	6.41279e-06
C2055192.jpg	Carex leucochlora Bunge var. leucochlora	Carex leucochlora Bunge var. leucochlora	0.999217	Carex fibrillosa Franch. et Sav.	0.000781139	Carex leucochlora Bunge var. candolleana (H.L_v. et Vaniot) Katsuy.	6.24215e-07	Carex nubigena D.Don subsp. albata (Boott ex Franch. et Sav.) T.Koyama var. franchetiana Ohwi	3.63456e-07	Carex leucochlora Bunge var. gracillima (Akiyama) Katsuy.	2.05673e-07
C2055553.jpg	Carex leucochlora Bunge var. leucochlora	Carex leucochlora Bunge var. leucochlora	0.99999	Carex leucochlora Bunge var. candolleana (H.L_v. et Vaniot) Katsuy.	9.67013e-06	Carex mitrata Franch. var. aristata Ohwi	1.22486e-07	Carex parciflora Boott var. macroglossa (Franch. et Sav.) Ohwi	3.04409e-08	Carex mitrata Franch. var. mitrata	1.09643e-08
C2055499.jpg	Carex leucochlora Bunge var. leucochlora	Carex leucochlora Bunge var. leucochlora	0.999711	Carex leucochlora Bunge var. gracillima (Akiyama) Katsuy.	0.000208335	Carex mitrata Franch. var. aristata Ohwi	3.87721e-05	Carex leucochlora Bunge var. candolleana (H.L_v. et Vaniot) Katsuy.	2.80442e-05	Carex discoidea Boott var. discoidea	1.21162e-05
00024951.jpg	Carex leucochlora Bunge var. leucochlora	Carex leucochlora Bunge var. leucochlora	0.999999	Carex lanceolata Boott	4.70141e-07	Carex mitrata Franch. var. mitrata	1.18175e-07	Carex mitrata Franch. var. aristata Ohwi	1.81959e-08	Carex kiotensis Franch. et Sav.	2.50439e-09
RTCM-1824.jpg	Carex leucochlora Bunge var. leucochlora	Carex leucochlora Bunge var. leucochlora	0.943532	Carex leucochlora Bunge var. candolleana (H.L_v. et Vaniot) Katsuy.	0.0177363	Carex curvicollis Franch. et Sav.	0.0154824	Carex fibrillosa Franch. et Sav.	0.00741872	Carex oxyandra (Franch. et Sav.) Kud_	0.0054834
KAG063881.jpg	Carex leucochlora Bunge var. leucochlora	Carex leucochlora Bunge var. leucochlora	1	Carex leucochlora Bunge var. candolleana (H.L_v. et Vaniot) Katsuy.	3.28226e-07	Carex curvicollis Franch. et Sav.	3.72004e-08	Arabis flagellosa Miq.	9.42115e-09	Carex nervata Franch. et Sav.	3.62354e-09
C2055395.jpg	Carex leucochlora Bunge var. leucochlora	Carex leucochlora Bunge var. leucochlora	0.499209	Carex tristachya Thunb.	0.495213	Carex stenostachys Franch. et Sav. var. cuneata (Ohwi) Ohwi et T.Koyama	0.00535556	Carex rhizopoda Maxim.	0.000158718	Carex leucochlora Bunge var. gracillima (Akiyama) Katsuy.	6.21841e-05
C2055493.jpg	Carex leucochlora Bunge var. leucochlora	Carex leucochlora Bunge var. leucochlora	0.999305	Carex tristachya Thunb.	0.000689043	Carex aphanolepis Franch. et Sav.	2.29669e-06	Carex conica Boott var. conica	1.12661e-06	Carex parciflora Boott var. macroglossa (Franch. et Sav.) Ohwi	1.11912e-06
990378.jpg	Carex leucochlora Bunge var. leucochlora	Carex aphanolepis Franch. et Sav.	0.509484	Carex parciflora Boott var. macroglossa (Franch. et Sav.) Ohwi	0.461324	Carex leucochlora Bunge var. leucochlora	0.0175832	Carex duvaliana Franch. et Sav.	0.00604499	Carex stenostachys Franch. et Sav. var. cuneata (Ohwi) Ohwi et T.Koyama	0.00423978
FKSE63108.jpg	Carex leucochlora Bunge var. leucochlora	Carex leucochlora Bunge var. leucochlora	0.998316	Carex mitrata Franch. var. aristata Ohwi	0.00164527	Carex mitrata Franch. var. mitrata	3.6373e-05	Carex parciflora Boott var. macroglossa (Franch. et Sav.) Ohwi	1.25644e-06	Corylus sieboldiana Blume var. sieboldiana	4.86733e-07
C2055299.jpg	Carex leucochlora Bunge var. leucochlora	Carex leucochlora Bunge var. candolleana (H.L_v. et Vaniot) Katsuy.	0.899191	Carex mitrata Franch. var. aristata Ohwi	0.0732456	Carex leucochlora Bunge var. leucochlora	0.0275	Carex fibrillosa Franch. et Sav.	5.5501e-05	Carex parciflora Boott var. macroglossa (Franch. et Sav.) Ohwi	4.66014e-06
C2055465.jpg	Carex leucochlora Bunge var. leucochlora	Carex leucochlora Bunge var. leucochlora	0.989628	Carex mitrata Franch. var. aristata Ohwi	0.00492311	Carex lanceolata Boott	0.00287397	Carex mitrata Franch. var. mitrata	0.00255915	Juncus tenuis Willd.	1.00599e-05
FKSE16963.jpg	Carex leucochlora Bunge var. leucochlora	Carex leucochlora Bunge var. leucochlora	0.996402	Carex leucochlora Bunge var. candolleana (H.L_v. et Vaniot) Katsuy.	0.00202858	Carex discoidea Boott var. discoidea	0.00147972	Carex fibrillosa Franch. et Sav.	8.21111e-05	Carex tristachya Thunb.	7.50706e-06
C2055301.jpg	Carex leucochlora Bunge var. leucochlora	Carex leucochlora Bunge var. leucochlora	0.998815	Carex leucochlora Bunge var. candolleana (H.L_v. et Vaniot) Katsuy.	0.000771633	Carex fibrillosa Franch. et Sav.	0.00039852	Carex leucochlora Bunge var. gracillima (Akiyama) Katsuy.	1.43019e-05	Carex mitrata Franch. var. aristata Ohwi	3.91398e-07
C2055551.jpg	Carex leucochlora Bunge var. leucochlora	Carex leucochlora Bunge var. leucochlora	0.991115	Carex miyabei Franch.	0.00480829	Carex gibba Wahlenb.	0.00404927	Glyceria acutiflora Torr. subsp. japonica (Steud.) T.Koyama et Kawano	1.21612e-05	Poa sphondylodes Trin.	6.57599e-06
00041094.jpg	Carex leucochlora Bunge var. leucochlora	Carex leucochlora Bunge var. leucochlora	0.999962	Carex tristachya Thunb.	3.7626e-05	Poa annua L.	6.73919e-09	Selaginella tamariscina (P.Beauv.) Spring	3.47699e-09	Carex leucochlora Bunge var. candolleana (H.L_v. et Vaniot) Katsuy.	2.4938e-09
C2055269.jpg	Carex leucochlora Bunge var. leucochlora	Carex leucochlora Bunge var. leucochlora	0.993465	Carex capillacea Boott var. capillacea	0.00263481	Carex mitrata Franch. var. mitrata	0.00165347	Carex leucochlora Bunge var. gracillima (Akiyama) Katsuy.	0.00101518	Carex rhizopoda Maxim.	0.000431202
KAG084103.jpg	Carex leucochlora Bunge var. leucochlora	Carex leucochlora Bunge var. leucochlora	0.999975	Fimbristylis subbispicata Nees et Meyen	2.23338e-05	Carex fibrillosa Franch. et Sav.	1.45362e-06	Rhaphiolepis indica (L.) Lindl. var. umbellata (Thunb.) H.Ohashi	1.03785e-06	Crepidiastrum denticulatum (Houtt.) Pak et Kawano	1.66404e-08
C2055385.jpg	Carex leucochlora Bunge var. leucochlora	Carex leucochlora Bunge var. leucochlora	0.999998	Carex leucochlora Bunge var. candolleana (H.L_v. et Vaniot) Katsuy.	1.75158e-06	Carex lanceolata Boott	2.60918e-09	Carex forficula Franch. et Sav.	1.90632e-09	Carex mitrata Franch. var. aristata Ohwi	3.52157e-10
C2055255.jpg	Carex leucochlora Bunge var. leucochlora	Carex leucochlora Bunge var. leucochlora	0.999979	Carex mitrata Franch. var. mitrata	2.06391e-05	Carex oxyandra (Franch. et Sav.) Kud_	1.16848e-07	Carex leucochlora Bunge var. candolleana (H.L_v. et Vaniot) Katsuy.	4.72528e-09	Poa sphondylodes Trin.	3.31309e-09
C2055555.jpg	Carex leucochlora Bunge var. leucochlora	Carex leucochlora Bunge var. leucochlora	0.999848	Carex leucochlora Bunge var. candolleana (H.L_v. et Vaniot) Katsuy.	5.61729e-05	Carex fibrillosa Franch. et Sav.	5.08631e-05	Cyperus compressus L.	2.76476e-05	Carex discoidea Boott var. discoidea	1.50785e-05
00038874.jpg	Carex leucochlora Bunge var. leucochlora	Carex leucochlora Bunge var. leucochlora	0.999997	Carex parciflora Boott var. macroglossa (Franch. et Sav.) Ohwi	3.02997e-06	Carex mitrata Franch. var. aristata Ohwi	1.24776e-07	Carex mitrata Franch. var. mitrata	8.44166e-09	Rhynchospora fauriei Franch.	1.48316e-09
C2055474.jpg	Carex leucochlora Bunge var. leucochlora	Carex leucochlora Bunge var. leucochlora	0.948713	Carex conica Boott var. conica	0.0511182	Carex blepharicarpa Franch.	0.000131355	Carex leucochlora Bunge var. candolleana (H.L_v. et Vaniot) Katsuy.	3.50187e-05	Poa pratensis L. subsp. pratensis	1.1188e-06
C2055215.jpg	Carex leucochlora Bunge var. leucochlora	Carex leucochlora Bunge var. leucochlora	0.999994	Festuca parvigluma Steud.	2.07845e-06	Carex mitrata Franch. var. mitrata	1.20481e-06	Carex mitrata Franch. var. aristata Ohwi	8.10958e-07	Carex biwensis Franch.	4.7985e-07
C2055254.jpg	Carex leucochlora Bunge var. leucochlora	Carex mitrata Franch. var. mitrata	0.384388	Carex leucochlora Bunge var. leucochlora	0.300031	Carex sachalinensis F.Schmidt var. alterniflora (Franch.) Ohwi	0.111492	Carex fernaldiana H.L_v. et Vaniot	0.0908493	Carex duvaliana Franch. et Sav.	0.0466846
C2055412.jpg	Carex leucochlora Bunge var. leucochlora	Carex leucochlora Bunge var. leucochlora	0.99999	Carex mitrata Franch. var. aristata Ohwi	8.79938e-06	Carex mitrata Franch. var. mitrata	8.34774e-07	Carex parciflora Boott var. macroglossa (Franch. et Sav.) Ohwi	6.34126e-08	Carex leucochlora Bunge var. candolleana (H.L_v. et Vaniot) Katsuy.	2.23441e-08
1286441.JPG	Carex leucochlora Bunge var. leucochlora	Carex mitrata Franch. var. mitrata	0.648512	Carex leucochlora Bunge var. leucochlora	0.348171	Carex leucochlora Bunge var. gracillima (Akiyama) Katsuy.	0.00321344	Carex nervata Franch. et Sav.	3.91473e-05	Carex tristachya Thunb. var. pocilliformis (Boott) K_k.	3.04393e-05
RTCM-8228.jpg	Fraxinus lanuginosa Koidz. f. serrata (Nakai) Murata	Fraxinus sieboldiana Blume	0.999996	Fraxinus lanuginosa Koidz. f. serrata (Nakai) Murata	3.68331e-06	Callicarpa japonica Thunb.	9.41891e-12	Fraxinus longicuspis Siebold et Zucc.	7.9358e-12	Fraxinus lanuginosa Koidz. f. lanuginosa	6.64502e-12
JPG020527.JPG	Fraxinus lanuginosa Koidz. f. serrata (Nakai) Murata	Fraxinus lanuginosa Koidz. f. serrata (Nakai) Murata	1	Fraxinus apertisquamifera H.Hara	3.42211e-07	Fraxinus lanuginosa Koidz. f. lanuginosa	9.53435e-08	Fraxinus longicuspis Siebold et Zucc.	8.62819e-10	Rubus minusculus H.L_v. et Vaniot	8.07264e-10
KAG076086.jpg	Fraxinus lanuginosa Koidz. f. serrata (Nakai) Murata	Fraxinus lanuginosa Koidz. f. serrata (Nakai) Murata	0.999444	Fraxinus sieboldiana Blume	0.000556023	Arisaema peninsulae Nakai	2.14643e-09	Acer pictum Thunb. subsp. dissectum (Wesm.) H.Ohashi	1.80137e-09	Fraxinus longicuspis Siebold et Zucc.	3.25078e-10
JPG020451.JPG	Fraxinus lanuginosa Koidz. f. serrata (Nakai) Murata	Fraxinus lanuginosa Koidz. f. serrata (Nakai) Murata	0.97802	Fraxinus sieboldiana Blume	0.014193	Vicia unijuga A.Braun	0.00469102	Sesamum indicum L.	0.00272286	Vicia cracca L.	0.000149422
JPG020461.JPG	Fraxinus lanuginosa Koidz. f. serrata (Nakai) Murata	Fraxinus sieboldiana Blume	0.976503	Fraxinus lanuginosa Koidz. f. serrata (Nakai) Murata	0.0234921	Symplocos myrtacea Siebold et Zucc.	3.81702e-06	Abelia spathulata Siebold et Zucc. var. spathulata	7.41548e-07	Acer pictum Thunb. subsp. dissectum (Wesm.) H.Ohashi	3.46934e-07
00000216.jpg	Fraxinus lanuginosa Koidz. f. serrata (Nakai) Murata	Fraxinus lanuginosa Koidz. f. serrata (Nakai) Murata	0.998564	Fraxinus sieboldiana Blume	0.00109515	synonym	0.000150985	Sesamum indicum L.	8.44846e-05	Fraxinus longicuspis Siebold et Zucc.	3.54565e-05
382210.jpg	Fraxinus lanuginosa Koidz. f. serrata (Nakai) Murata	Fraxinus longicuspis Siebold et Zucc.	0.711997	Fraxinus lanuginosa Koidz. f. serrata (Nakai) Murata	0.288003	Cerasus jamasakura (Siebold ex Koidz.) H.Ohba	4.52007e-08	Celtis boninensis Koidz.	1.01032e-08	Fraxinus japonica Blume ex K.Koch	6.6816e-09
JPG020519.JPG	Fraxinus lanuginosa Koidz. f. serrata (Nakai) Murata	Fraxinus lanuginosa Koidz. f. serrata (Nakai) Murata	0.999998	Cladrastis shikokiana (Makino) Makino	1.38701e-06	Lindera praecox (Siebold et Zucc.) Blume	3.88989e-07	Fraxinus platypoda Oliv.	1.70827e-07	Fraxinus longicuspis Siebold et Zucc.	1.46816e-07
RTCM-8217.jpg	Fraxinus lanuginosa Koidz. f. serrata (Nakai) Murata	Fraxinus sieboldiana Blume	0.947069	Fraxinus lanuginosa Koidz. f. serrata (Nakai) Murata	0.0529306	Sambucus racemosa L. subsp. sieboldiana (Miq.) H.Hara	3.01144e-08	Circaea mollis Siebold et Zucc.	1.09123e-08	Helwingia japonica (Thunb.) F.Dietr.	3.04448e-09
KAG076054.jpg	Fraxinus lanuginosa Koidz. f. serrata (Nakai) Murata	Fraxinus sieboldiana Blume	0.673332	Fraxinus lanuginosa Koidz. f. serrata (Nakai) Murata	0.326667	Fraxinus lanuginosa Koidz. f. lanuginosa	1.29088e-06	Fraxinus apertisquamifera H.Hara	6.64565e-09	Vaccinium hirtum Thunb. var. pubescens (Koidz.) T.Yamaz.	5.8205e-09
1074798.JPG	Fraxinus lanuginosa Koidz. f. serrata (Nakai) Murata	Fraxinus lanuginosa Koidz. f. serrata (Nakai) Murata	0.999993	Fraxinus lanuginosa Koidz. f. lanuginosa	5.66001e-06	Weigela floribunda (Siebold et Zucc.) K.Koch	1.37307e-06	Abelia spathulata Siebold et Zucc. var. spathulata	1.31042e-07	Korthalsella japonica (Thunb.) Engl.	7.2487e-08
JPG020457.JPG	Fraxinus lanuginosa Koidz. f. serrata (Nakai) Murata	Fraxinus sieboldiana Blume	0.968483	Fraxinus lanuginosa Koidz. f. serrata (Nakai) Murata	0.0314361	Sorbus commixta Hedl.	4.06507e-05	Euonymus oxyphyllus Miq. var. oxyphyllus	1.88156e-05	Staphylea bumalda DC.	1.39613e-05
JPG020469.JPG	Fraxinus lanuginosa Koidz. f. serrata (Nakai) Murata	Fraxinus lanuginosa Koidz. f. serrata (Nakai) Murata	0.985314	Fraxinus sieboldiana Blume	0.0146239	Staphylea bumalda DC.	2.05445e-05	Lyonia ovalifolia (Wall.) Drude var. elliptica (Siebold et Zucc.) Hand.-Mazz.	1.49379e-05	Fraxinus lanuginosa Koidz. f. lanuginosa	8.8371e-06
796389.jpg	Fraxinus lanuginosa Koidz. f. serrata (Nakai) Murata	Fraxinus lanuginosa Koidz. f. serrata (Nakai) Murata	0.998838	Fraxinus longicuspis Siebold et Zucc.	0.000867454	Fraxinus sieboldiana Blume	0.000168779	Picrasma quassioides (D.Don) Benn.	0.00012034	Fraxinus lanuginosa Koidz. f. lanuginosa	2.57148e-06
JPG020473.JPG	Fraxinus lanuginosa Koidz. f. serrata (Nakai) Murata	Fraxinus lanuginosa Koidz. f. serrata (Nakai) Murata	1	Fraxinus sieboldiana Blume	1.75915e-07	Acer pictum Thunb. subsp. dissectum (Wesm.) H.Ohashi	1.59742e-07	Clematis tosaensis Makino	1.22417e-08	Vigna angularis (Willd.) Ohwi et H.Ohashi var. nipponensis (Ohwi) Ohwi et H.Ohashi	7.36839e-09
JPG020559.JPG	Fraxinus lanuginosa Koidz. f. serrata (Nakai) Murata	Staphylea bumalda DC.	0.981442	Fraxinus lanuginosa Koidz. f. serrata (Nakai) Murata	0.013632	Fraxinus longicuspis Siebold et Zucc.	0.00337621	Fraxinus lanuginosa Koidz. f. lanuginosa	0.000935086	Fraxinus sieboldiana Blume	0.000592547
JPG020509.JPG	Fraxinus lanuginosa Koidz. f. serrata (Nakai) Murata	Fraxinus sieboldiana Blume	0.999949	Fraxinus lanuginosa Koidz. f. serrata (Nakai) Murata	4.78735e-05	Acer amoenum Carri_re var. matsumurae (Koidz.) K.Ogata	2.19933e-06	Acer pictum Thunb. subsp. dissectum (Wesm.) H.Ohashi	9.8043e-07	Euonymus sieboldianus Blume var. sieboldianus	3.92953e-09
JPG020561.JPG	Fraxinus lanuginosa Koidz. f. serrata (Nakai) Murata	Fraxinus lanuginosa Koidz. f. serrata (Nakai) Murata	0.999758	Celtis boninensis Koidz.	0.000177115	Filipendula auriculata (Ohwi) Kitam.	3.094e-05	Fraxinus longicuspis Siebold et Zucc.	8.33089e-06	Alnus japonica (Thunb.) Steud.	5.23118e-06
JPG020549.JPG	Fraxinus lanuginosa Koidz. f. serrata (Nakai) Murata	Fraxinus sieboldiana Blume	0.997103	Fraxinus lanuginosa Koidz. f. serrata (Nakai) Murata	0.00289664	Acer pictum Thunb. subsp. dissectum (Wesm.) H.Ohashi	5.93963e-09	Weigela floribunda (Siebold et Zucc.) K.Koch	2.17555e-09	Weigela decora (Nakai) Nakai	6.63984e-10
00009202.jpg	Fraxinus lanuginosa Koidz. f. serrata (Nakai) Murata	Fraxinus lanuginosa Koidz. f. serrata (Nakai) Murata	0.999758	Fraxinus sieboldiana Blume	0.00024141	Buckleya lanceolata (Siebold et Zucc.) Miq.	5.13513e-07	Fraxinus lanuginosa Koidz. f. lanuginosa	3.03302e-07	Fraxinus longicuspis Siebold et Zucc.	8.88591e-08
905020.jpg	Fraxinus lanuginosa Koidz. f. serrata (Nakai) Murata	Fraxinus lanuginosa Koidz. f. serrata (Nakai) Murata	0.998041	Fraxinus sieboldiana Blume	0.00195878	Sesamum indicum L.	8.74818e-09	Solanum nigrescens M.Martens et Galeotti	3.43101e-10	Euonymus sieboldianus Blume var. sieboldianus	2.68183e-10
00011652.jpg	Fraxinus lanuginosa Koidz. f. serrata (Nakai) Murata	Fraxinus lanuginosa Koidz. f. serrata (Nakai) Murata	0.999844	Fraxinus longicuspis Siebold et Zucc.	0.000137284	Fraxinus sieboldiana Blume	1.80261e-05	Fraxinus japonica Blume ex K.Koch	3.68673e-07	Fraxinus lanuginosa Koidz. f. lanuginosa	6.0361e-08
JPG020545.JPG	Fraxinus lanuginosa Koidz. f. serrata (Nakai) Murata	Fraxinus sieboldiana Blume	0.909085	Fraxinus lanuginosa Koidz. f. serrata (Nakai) Murata	0.0908878	Acer pictum Thunb. subsp. dissectum (Wesm.) H.Ohashi	2.69521e-05	Schima wallichii (DC.) Korth. subsp. noronhae (Reinw. ex Blume) Bloemb.	1.57279e-07	Sorbus commixta Hedl.	1.04713e-07
JPG020449.JPG	Fraxinus lanuginosa Koidz. f. serrata (Nakai) Murata	Fraxinus lanuginosa Koidz. f. serrata (Nakai) Murata	0.991567	Fraxinus sieboldiana Blume	0.00839865	Fraxinus lanuginosa Koidz. f. lanuginosa	2.68064e-05	Staphylea bumalda DC.	5.3558e-06	Abelia spathulata Siebold et Zucc. var. sanguinea Makino	1.13628e-06
JPG020441.JPG	Fraxinus lanuginosa Koidz. f. serrata (Nakai) Murata	Fraxinus lanuginosa Koidz. f. serrata (Nakai) Murata	0.998361	Lindera praecox (Siebold et Zucc.) Blume	0.000620261	Maackia amurensis Rupr. et Maxim.	0.000482267	Cladrastis shikokiana (Makino) Makino	0.000198609	Gamblea innovans (Siebold et Zucc.) C.B.Shang, Lowry et Frodin	0.000150184
00012930.jpg	Fraxinus lanuginosa Koidz. f. serrata (Nakai) Murata	Sorbus commixta Hedl.	0.727675	Fraxinus lanuginosa Koidz. f. serrata (Nakai) Murata	0.260719	Vaccinium japonicum Miq. var. ciliare Matsum. ex Komatsu	0.00673285	Fraxinus sieboldiana Blume	0.0038505	Vaccinium bracteatum Thunb.	0.000685714
00000960.jpg	Fraxinus lanuginosa Koidz. f. serrata (Nakai) Murata	Fraxinus lanuginosa Koidz. f. lanuginosa	0.675485	Fraxinus lanuginosa Koidz. f. serrata (Nakai) Murata	0.324514	Fraxinus sieboldiana Blume	1.03917e-06	Fraxinus apertisquamifera H.Hara	4.06357e-07	Fraxinus longicuspis Siebold et Zucc.	4.55212e-08
00009201.jpg	Fraxinus lanuginosa Koidz. f. serrata (Nakai) Murata	Fraxinus lanuginosa Koidz. f. serrata (Nakai) Murata	0.937687	Fraxinus sieboldiana Blume	0.0623128	Fraxinus longicuspis Siebold et Zucc.	2.93039e-07	Fraxinus lanuginosa Koidz. f. lanuginosa	4.8098e-08	Fraxinus apertisquamifera H.Hara	9.91239e-09
JPG020437.JPG	Fraxinus lanuginosa Koidz. f. serrata (Nakai) Murata	Fraxinus lanuginosa Koidz. f. serrata (Nakai) Murata	1	Weigela floribunda (Siebold et Zucc.) K.Koch	7.73688e-09	Fraxinus lanuginosa Koidz. f. lanuginosa	9.62591e-10	Arisaema peninsulae Nakai	9.14965e-10	Fraxinus sieboldiana Blume	4.02282e-10
796386.jpg	Fraxinus lanuginosa Koidz. f. serrata (Nakai) Murata	Fraxinus sieboldiana Blume	0.716118	Fraxinus lanuginosa Koidz. f. serrata (Nakai) Murata	0.283877	Callicarpa japonica Thunb.	1.39675e-06	Fraxinus longicuspis Siebold et Zucc.	1.26161e-06	Sesamum indicum L.	6.55791e-07
JPG020501.JPG	Fraxinus lanuginosa Koidz. f. serrata (Nakai) Murata	Fraxinus lanuginosa Koidz. f. serrata (Nakai) Murata	0.999998	Maackia tashiroi (Yatabe) Makino	1.05733e-06	Euonymus alatus (Thunb.) Siebold var. alatus f. striatus (Thunb.) Makino	4.20637e-07	Maackia amurensis Rupr. et Maxim.	2.52311e-07	Fraxinus longicuspis Siebold et Zucc.	9.78458e-08
JPG020477.JPG	Fraxinus lanuginosa Koidz. f. serrata (Nakai) Murata	Fraxinus lanuginosa Koidz. f. serrata (Nakai) Murata	0.994221	Weigela floribunda (Siebold et Zucc.) K.Koch	0.00484918	Helwingia japonica (Thunb.) F.Dietr. var. parvifolia Makino	0.000700143	Rubus illecebrosus Focke	0.000133684	Staphylea bumalda DC.	6.97025e-05
JPG020487.JPG	Fraxinus lanuginosa Koidz. f. serrata (Nakai) Murata	Fraxinus lanuginosa Koidz. f. serrata (Nakai) Murata	0.998916	Fraxinus longicuspis Siebold et Zucc.	0.000715807	Fraxinus apertisquamifera H.Hara	0.00035935	Fraxinus lanuginosa Koidz. f. lanuginosa	7.40227e-06	Fraxinus platypoda Oliv.	9.44523e-07
JPG020425.JPG	Fraxinus lanuginosa Koidz. f. serrata (Nakai) Murata	Fraxinus lanuginosa Koidz. f. serrata (Nakai) Murata	0.762813	Fraxinus sieboldiana Blume	0.237186	Acer pictum Thunb. subsp. dissectum (Wesm.) H.Ohashi	2.14844e-07	Weigela maximowiczii (S.Moore) Rehder	1.19285e-07	Fraxinus apertisquamifera H.Hara	1.15921e-07
JPG020429.JPG	Fraxinus lanuginosa Koidz. f. serrata (Nakai) Murata	Fraxinus lanuginosa Koidz. f. serrata (Nakai) Murata	1	Weigela floribunda (Siebold et Zucc.) K.Koch	2.88334e-08	Celtis boninensis Koidz.	1.14282e-08	Vaccinium hirtum Thunb. var. pubescens (Koidz.) T.Yamaz.	6.48916e-09	Symplocos myrtacea Siebold et Zucc.	2.79353e-09
JPG020537.JPG	Fraxinus lanuginosa Koidz. f. serrata (Nakai) Murata	Fraxinus lanuginosa Koidz. f. serrata (Nakai) Murata	0.999687	Fraxinus longicuspis Siebold et Zucc.	0.000313071	Fraxinus apertisquamifera H.Hara	7.1525e-11	Fraxinus lanuginosa Koidz. f. lanuginosa	6.50165e-12	Sambucus racemosa L. subsp. sieboldiana (Miq.) H.Hara	2.33918e-12
796373.jpg	Fraxinus lanuginosa Koidz. f. serrata (Nakai) Murata	Fraxinus sieboldiana Blume	0.999999	Fraxinus lanuginosa Koidz. f. serrata (Nakai) Murata	1.02371e-06	Weigela floribunda (Siebold et Zucc.) K.Koch	4.72039e-11	Cerasus jamasakura (Siebold ex Koidz.) H.Ohba	1.0566e-11	Fraxinus longicuspis Siebold et Zucc.	3.81159e-12
KAG076069.jpg	Fraxinus lanuginosa Koidz. f. serrata (Nakai) Murata	Fraxinus lanuginosa Koidz. f. serrata (Nakai) Murata	0.999997	Fraxinus lanuginosa Koidz. f. lanuginosa	2.73145e-06	Fraxinus sieboldiana Blume	2.91724e-08	Fraxinus longicuspis Siebold et Zucc.	2.78845e-13	Fraxinus apertisquamifera H.Hara	5.21338e-14
KAG059387.jpg	Cocculus trilobus (Thunb.) DC.	Cocculus trilobus (Thunb.) DC.	0.996733	Stephania japonica (Thunb.) Miers	0.0032333	Smilax riparia A.DC.	1.80542e-05	Paederia foetida L.	1.53057e-05	Lindera obtusiloba Blume	3.07573e-07
4131-UR729.jpg	Cocculus trilobus (Thunb.) DC.	Cocculus trilobus (Thunb.) DC.	0.999912	Stephania japonica (Thunb.) Miers	8.79177e-05	Smilax insularis T.C.Hsu et S.W.Chung	4.45147e-09	Aristolochia kaempferi Willd.	3.89459e-10	Clematis meyeniana Walp. var. insularis Sprague	2.74056e-10
FKSE64299.jpg	Cocculus trilobus (Thunb.) DC.	Cocculus trilobus (Thunb.) DC.	0.990949	Stachyurus praecox Siebold et Zucc.	0.00594556	Stephania japonica (Thunb.) Miers	0.0019217	Cocculus laurifolius DC.	0.00115562	Smilax riparia A.DC.	9.57194e-06
FKSE85886.jpg	Cocculus trilobus (Thunb.) DC.	Cocculus trilobus (Thunb.) DC.	0.992204	Stephania japonica (Thunb.) Miers	0.00779517	Lindera obtusiloba Blume	3.93363e-07	Smilax riparia A.DC.	1.65568e-07	Neoshirakia japonica (Siebold et Zucc.) Esser	3.27113e-08
KAG159210.jpg	Cocculus trilobus (Thunb.) DC.	Cocculus trilobus (Thunb.) DC.	0.999997	Smilax riparia A.DC.	2.45635e-06	Smilax china L.	2.30793e-07	Stephania japonica (Thunb.) Miers	8.81868e-10	Smilax sebeana Miq.	8.73181e-10
TRPM-P-934-1003-006.jpg	Cocculus trilobus (Thunb.) DC.	Cocculus trilobus (Thunb.) DC.	0.999999	Stephania japonica (Thunb.) Miers	6.71284e-07	Rhynchosia volubilis Lour.	2.38674e-08	Berchemia racemosa Siebold et Zucc.	2.50076e-09	Smilax china L.	1.35266e-10
KAG059423.jpg	Cocculus trilobus (Thunb.) DC.	Cocculus trilobus (Thunb.) DC.	0.520549	Paederia foetida L.	0.435086	Stephania japonica (Thunb.) Miers	0.037834	Dioscorea tokoro Makino	0.00407388	Smilax china L.	0.000962909
KAG059420.jpg	Cocculus trilobus (Thunb.) DC.	Clematis meyeniana Walp. var. insularis Sprague	0.936758	Cocculus trilobus (Thunb.) DC.	0.0591597	Lonicera affinis Hook. et Arn.	0.0040813	Circaea mollis Siebold et Zucc.	4.62646e-07	Smilax riparia A.DC.	2.87372e-07
KAG059418.jpg	Cocculus trilobus (Thunb.) DC.	Cocculus trilobus (Thunb.) DC.	0.99997	Dioscorea tokoro Makino	1.81127e-05	Ipomoea indica (Burm.) Merr.	1.09272e-05	Stephania japonica (Thunb.) Miers	5.1405e-07	Asarum asperum F.Maek.	1.53512e-07
FKSE60257.jpg	Cocculus trilobus (Thunb.) DC.	Cocculus trilobus (Thunb.) DC.	1	Sida rhombifolia L. subsp. rhombifolia	2.1826e-09	Aristolochia kaempferi Willd.	4.84903e-10	Dioscorea tokoro Makino	8.93132e-11	Microsorum scolopendria (Burm.f.) Copel.	4.76528e-11
6793-UR164.jpg	Cocculus trilobus (Thunb.) DC.	Persicaria debilis (Meisn.) H.Gross ex W.T.Lee	0.939628	Rhododendron wadanum Makino	0.0269219	Viola grypoceras A.Gray var. grypoceras	0.018371	Cocculus trilobus (Thunb.) DC.	0.00624246	Pertya scandens (Thunb.) Sch.Bip.	0.00354099
1166800.JPG	Cocculus trilobus (Thunb.) DC.	Cocculus trilobus (Thunb.) DC.	1	Stephania japonica (Thunb.) Miers	1.95703e-09	Aristolochia kaempferi Willd.	2.08108e-10	Dioscorea japonica Thunb.	1.66807e-10	Dioscorea tokoro Makino	2.52684e-11
1166794.JPG	Cocculus trilobus (Thunb.) DC.	Cocculus trilobus (Thunb.) DC.	1	Stephania japonica (Thunb.) Miers	3.94269e-08	Xylosma congesta (Lour.) Merr.	1.26303e-08	Dioscorea tokoro Makino	7.22027e-11	Piper kadsura (Choisy) Ohwi	1.09467e-11
988514.jpg	Cocculus trilobus (Thunb.) DC.	Cocculus trilobus (Thunb.) DC.	0.99991	Stephania japonica (Thunb.) Miers	7.79664e-05	Rhynchosia volubilis Lour.	1.23612e-05	Brasenia schreberi J.F.Gmel.	9.45368e-08	Cuscuta japonica Choisy	3.03292e-08
KAG059393.jpg	Cocculus trilobus (Thunb.) DC.	Cocculus trilobus (Thunb.) DC.	0.999998	Stephania japonica (Thunb.) Miers	1.67536e-06	Cynanchum wilfordii (Maxim.) Hook.f.	3.29373e-11	Vincetoxicum aristolochioides (Miq.) Franch. et Sav.	3.15281e-11	Clematis meyeniana Walp. var. insularis Sprague	1.08585e-12
TAI 116167.jpg	Cocculus trilobus (Thunb.) DC.	Cocculus trilobus (Thunb.) DC.	0.999993	Berchemia racemosa Siebold et Zucc.	4.66781e-06	Lemmaphyllum microphyllum C.Presl	1.1835e-06	Breynia officinalis Hemsl.	8.75896e-07	Lespedeza homoloba Nakai	7.00994e-08
KAG059389.jpg	Cocculus trilobus (Thunb.) DC.	Cocculus trilobus (Thunb.) DC.	0.999798	Stephania japonica (Thunb.) Miers	0.000186799	Aristolochia kaempferi Willd.	1.51504e-05	Lindera obtusiloba Blume	4.4408e-09	Pseudopyxis depressa Miq.	1.93996e-09
KAG059409.jpg	Cocculus trilobus (Thunb.) DC.	Cocculus trilobus (Thunb.) DC.	0.999819	Stephania japonica (Thunb.) Miers	0.000162017	Lindera obtusiloba Blume	1.89494e-05	Hedera rhombea (Miq.) Bean	6.24213e-07	Viola rostrata Pursh subsp. japonica W.Becker et H.Boissieu	4.10675e-08
KAG059403.jpg	Cocculus trilobus (Thunb.) DC.	Cocculus trilobus (Thunb.) DC.	0.999998	Vincetoxicum tanakae (Maxim.) Franch. et Sav.	6.91461e-07	Berchemia racemosa Siebold et Zucc.	4.85388e-07	Solanum nigrum L.	3.91411e-07	Smilax sebeana Miq.	2.57841e-07
726512.jpg	Cocculus trilobus (Thunb.) DC.	Cocculus trilobus (Thunb.) DC.	0.999041	Vigna marina (Burm.) Merr.	0.000376712	Rhynchosia volubilis Lour.	0.000313796	Dioscorea tokoro Makino	8.6547e-05	Breynia officinalis Hemsl.	4.75046e-05
1022471.jpg	Cocculus trilobus (Thunb.) DC.	Cocculus trilobus (Thunb.) DC.	1	Stephania japonica (Thunb.) Miers	9.11879e-10	Aristolochia kaempferi Willd.	7.188e-12	Lindera obtusiloba Blume	6.41924e-12	Dioscorea japonica Thunb.	1.26946e-12
1219598.JPG	Cocculus trilobus (Thunb.) DC.	Cocculus trilobus (Thunb.) DC.	0.99131	Pseudognaphalium affine (D.Don) Anderb.	0.00572203	Dioscorea tokoro Makino	0.0022148	Oxalis nipponica S.Aoki et J.Murata subsp. nipponica	0.000686829	Dioscorea japonica Thunb.	3.74392e-05
C2047173.jpg	Arisaema tosaense Makino	Arisaema japonicum Blume	1	Panax japonicus (T.Nees) C.A.Mey.	7.08868e-08	Achyranthes bidentata Blume var. japonica Miq.	5.16866e-08	Disporum sessile D.Don ex Schult. et Schult.f. var. micranthum Hatus. ex M.N.Tamura et M.Hotta	2.92768e-08	Arisaema angustatum Franch. et Sav.	7.4526e-09
C2047177.jpg	Arisaema tosaense Makino	Arisaema tosaense Makino	0.814363	Arisaema peninsulae Nakai	0.158191	Arisaema kishidae Makino ex Nakai	0.0272772	Quercus aliena Blume	6.37163e-05	Magnolia kobus DC.	5.23428e-05
C2047197.jpg	Arisaema tosaense Makino	Arisaema tosaense Makino	0.909712	Magnolia kobus DC.	0.0883885	Arisaema peninsulae Nakai	0.00156432	Neoshirakia japonica (Siebold et Zucc.) Esser	0.000219137	Meliosma myriantha Siebold et Zucc.	0.000104362
C2047239.jpg	Arisaema tosaense Makino	Arisaema tosaense Makino	1	Arisaema peninsulae Nakai	1.48281e-07	Tubocapsicum anomalum (Franch. et Sav.) Makino var. anomalum	3.52134e-11	Hydrangea alternifolia Siebold	4.03132e-12	Vincetoxicum macrophyllum Siebold et Zucc.	1.26149e-12
C2047209.jpg	Arisaema tosaense Makino	Pinellia tripartita (Blume) Schott	0.982658	Arisaema yamatense (Nakai) Nakai subsp. yamatense	0.0158872	Arisaema peninsulae Nakai	0.000953874	Arisaema tosaense Makino	0.000313445	Viola vaginata Maxim.	7.34119e-05
4767-2474.jpg	Arisaema tosaense Makino	Arisaema tosaense Makino	0.999999	Arisaema kishidae Makino ex Nakai	8.19464e-07	Pinellia tripartita (Blume) Schott	1.38243e-09	Arisaema yamatense (Nakai) Nakai subsp. yamatense	2.20357e-10	Arisaema japonicum Blume	2.15602e-10
C2047212.jpg	Arisaema tosaense Makino	Arisaema tosaense Makino	1	Arisaema japonicum Blume	5.78023e-09	Arisaema kishidae Makino ex Nakai	3.857e-10	Setaria viridis (L.) P.Beauv.	1.45689e-10	Agrostis gigantea Roth	8.14258e-11
C2047190.jpg	Arisaema tosaense Makino	Arisaema tosaense Makino	1	Arisaema japonicum Blume	5.53964e-08	Arisaema kishidae Makino ex Nakai	5.1538e-08	Pinellia tripartita (Blume) Schott	2.251e-08	Arisaema ovale Nakai var. sadoense (Nakai) J.Murata	3.74208e-09
C2047232.jpg	Arisaema tosaense Makino	Arisaema tosaense Makino	1	Arisaema urashima H.Hara	4.39394e-09	Coniogramme intermedia Hieron.	6.63598e-11	Setaria x pycnocoma (Steud.) Henrard	5.15678e-11	Setaria viridis (L.) P.Beauv.	5.91945e-12
C2047176.jpg	Arisaema tosaense Makino	Arisaema japonicum Blume	0.649071	Polystichum tagawanum Sa.Kurata	0.129783	Polystichum ovatopaleaceum (Kodama) Sa.Kurata var. ovatopaleaceum	0.126557	Selliguea hastata (Thunb.) Fraser-Jenk.	0.0322238	Arisaema yamatense (Nakai) Nakai subsp. yamatense	0.0140078
C2047188.jpg	Arisaema tosaense Makino	Arisaema yamatense (Nakai) Nakai subsp. yamatense	0.677051	Arisaema tosaense Makino	0.293492	Arisaema japonicum Blume	0.0156875	Arisaema peninsulae Nakai	0.00866547	Arisaema angustatum Franch. et Sav.	0.00468335
C2047229.jpg	Arisaema tosaense Makino	Arisaema tosaense Makino	0.97559	Arisaema peninsulae Nakai	0.0237232	Arisaema japonicum Blume	0.000551877	Arisaema yamatense (Nakai) Nakai subsp. yamatense	0.000134629	Scopolia japonica Maxim.	1.70616e-07
C2047211.jpg	Arisaema tosaense Makino	Arisaema peninsulae Nakai	0.968584	Arisaema kishidae Makino ex Nakai	0.0280308	Arisaema yamatense (Nakai) Nakai subsp. yamatense	0.00243128	Arisaema tosaense Makino	0.000485589	Arisaema japonicum Blume	0.00019078
C2047227.jpg	Arisaema tosaense Makino	Arisaema tosaense Makino	0.999905	Arisaema yamatense (Nakai) Nakai subsp. yamatense	9.45715e-05	Arisaema peninsulae Nakai	2.56689e-07	Arisaema japonicum Blume	1.8661e-07	Arisaema kishidae Makino ex Nakai	2.41041e-08
C2047226.jpg	Arisaema tosaense Makino	Arisaema tosaense Makino	1	Arisaema kishidae Makino ex Nakai	9.55664e-09	Arisaema peninsulae Nakai	4.14838e-09	Pinellia tripartita (Blume) Schott	3.60619e-09	Arisaema japonicum Blume	7.56306e-10
00016085.jpg	Goniophlebium niponicum (Mett.) Bedd.	Goniophlebium niponicum (Mett.) Bedd.	0.999964	Microsorum scolopendria (Burm.f.) Copel.	2.20399e-05	Trichosanthes laceribractea Hayata	9.6373e-06	Dicranopteris pedata (Houtt.) Nakaike	9.90551e-07	Thelypteris interrupta (Willd.) K.Iwats.	9.00497e-07
1114089.JPG	Goniophlebium niponicum (Mett.) Bedd.	Goniophlebium niponicum (Mett.) Bedd.	0.941914	Pteris terminalis Wall. ex J.Agardh var. fauriei (Christ) Ebihara et Nakato	0.0537244	Polypodium fauriei Christ	0.00414436	Lycopodium clavatum L. var. nipponicum Nakai	8.23365e-05	Pteris terminalis Wall. ex J.Agardh var. terminalis	6.31837e-05
KAG126653.jpg	Goniophlebium niponicum (Mett.) Bedd.	Goniophlebium niponicum (Mett.) Bedd.	1	Microlepia marginata (Panzer) C.Chr.	7.00886e-09	Polypodium fauriei Christ	3.6908e-09	Plagiogyria matsumurana Makino	6.6363e-10	Plagiogyria japonica Nakai	3.13972e-11
KAG082335.jpg	Goniophlebium niponicum (Mett.) Bedd.	Goniophlebium niponicum (Mett.) Bedd.	1	Polypodium fauriei Christ	1.03815e-07	Microlepia marginata (Panzer) C.Chr.	3.22758e-09	Plagiogyria matsumurana Makino	9.22181e-10	Microsorum scolopendria (Burm.f.) Copel.	4.16006e-10
735330.jpg	Goniophlebium niponicum (Mett.) Bedd.	Goniophlebium niponicum (Mett.) Bedd.	1	Neolepisorus ensatus (Thunb.) Ching	4.15672e-07	Pteris terminalis Wall. ex J.Agardh var. terminalis	4.97544e-09	Selliguea hastata (Thunb.) Fraser-Jenk.	3.42261e-09	Athyrium wardii (Hook.) Makino	3.05861e-09
KAG081363.jpg	Goniophlebium niponicum (Mett.) Bedd.	Goniophlebium niponicum (Mett.) Bedd.	1	Onoclea sensibilis L. var. interrupta Maxim.	1.27533e-09	Polypodium fauriei Christ	4.45106e-10	Lastrea thelypteris (L.) Bory	2.95409e-10	Selliguea hastata (Thunb.) Fraser-Jenk.	9.41818e-11
00022197.jpg	Goniophlebium niponicum (Mett.) Bedd.	Goniophlebium niponicum (Mett.) Bedd.	1	Microsorum scolopendria (Burm.f.) Copel.	9.90447e-10	Plagiogyria matsumurana Makino	3.53563e-12	Persicaria sagittata (L.) H.Gross var. sibirica (Meisn.) Miyabe	1.777e-12	Microlepia marginata (Panzer) C.Chr.	1.51351e-12
734697.jpg	Goniophlebium niponicum (Mett.) Bedd.	Goniophlebium niponicum (Mett.) Bedd.	0.999975	Asplenium normale D.Don	1.50835e-05	Thelypteris decursivepinnata (H.C.Hall) Ching	3.29215e-06	Nephrolepis cordifolia (L.) C.Presl	2.55364e-06	Polypodium fauriei Christ	1.78963e-06
KAG126670.jpg	Goniophlebium niponicum (Mett.) Bedd.	Goniophlebium niponicum (Mett.) Bedd.	0.999831	Nephrolepis cordifolia (L.) C.Presl	0.000168522	Plagiogyria matsumurana Makino	3.80893e-07	Pteris terminalis Wall. ex J.Agardh var. terminalis	2.30045e-10	Polypodium fauriei Christ	2.26664e-10
779434.jpg	Goniophlebium niponicum (Mett.) Bedd.	Goniophlebium niponicum (Mett.) Bedd.	1	Polypodium fauriei Christ	3.51264e-07	Hymenasplenium hondoense (N.Murak. et S.-I.Hatan.) Nakaike	7.6572e-10	Microlepia marginata (Panzer) C.Chr.	2.42744e-10	Plagiogyria matsumurana Makino	6.43344e-11
00001227.jpg	Goniophlebium niponicum (Mett.) Bedd.	Goniophlebium niponicum (Mett.) Bedd.	0.999999	Onoclea sensibilis L. var. interrupta Maxim.	6.37547e-07	Microlepia marginata (Panzer) C.Chr.	1.93818e-07	Lastrea thelypteris (L.) Bory	9.27095e-08	Hypericum erectum Thunb.	4.50914e-08
00033491.jpg	Goniophlebium niponicum (Mett.) Bedd.	Goniophlebium niponicum (Mett.) Bedd.	1	Plagiogyria matsumurana Makino	2.43418e-07	Polypodium fauriei Christ	8.15837e-08	Nephrolepis cordifolia (L.) C.Presl	5.51221e-08	Microlepia marginata (Panzer) C.Chr.	5.32648e-08
KAG126661.jpg	Goniophlebium niponicum (Mett.) Bedd.	Goniophlebium niponicum (Mett.) Bedd.	1	Nephrolepis cordifolia (L.) C.Presl	1.51843e-10	Microlepia marginata (Panzer) C.Chr.	6.1027e-11	Plagiogyria matsumurana Makino	3.35347e-11	Dicranopteris pedata (Houtt.) Nakaike	2.59051e-11
00007502.jpg	Goniophlebium niponicum (Mett.) Bedd.	Goniophlebium niponicum (Mett.) Bedd.	1	Polypodium fauriei Christ	1.19726e-10	Onoclea sensibilis L. var. interrupta Maxim.	1.03845e-11	Plagiogyria matsumurana Makino	5.92129e-12	Pyrrosia lingua (Thunb.) Farw.	4.65909e-12
00001150.jpg	Goniophlebium niponicum (Mett.) Bedd.	Goniophlebium niponicum (Mett.) Bedd.	1	Lepidomicrosorum buergerianum (Miq.) Ching et Shing	8.49152e-08	Pyrrosia hastata (Houtt.) Ching	1.25738e-08	Sagittaria trifolia L.	3.17857e-09	Pyrrosia lingua (Thunb.) Farw.	1.12569e-09
00001151.jpg	Goniophlebium niponicum (Mett.) Bedd.	Goniophlebium niponicum (Mett.) Bedd.	1	Plagiogyria matsumurana Makino	5.59184e-09	Microlepia marginata (Panzer) C.Chr.	9.82027e-11	Hymenasplenium hondoense (N.Murak. et S.-I.Hatan.) Nakaike	5.58934e-12	Thelypteris interrupta (Willd.) K.Iwats.	3.22925e-12
00016082.jpg	Goniophlebium niponicum (Mett.) Bedd.	Goniophlebium niponicum (Mett.) Bedd.	1	Polypodium fauriei Christ	6.57885e-08	Thelypteris decursivepinnata (H.C.Hall) Ching	2.84876e-11	Plagiogyria matsumurana Makino	1.69741e-11	Microlepia marginata (Panzer) C.Chr.	7.26914e-12
KAG128617.jpg	Goniophlebium niponicum (Mett.) Bedd.	Goniophlebium niponicum (Mett.) Bedd.	0.999999	Onoclea sensibilis L. var. interrupta Maxim.	9.71819e-07	Polypodium fauriei Christ	7.15319e-09	Lastrea thelypteris (L.) Bory	9.3973e-10	Microlepia marginata (Panzer) C.Chr.	1.9574e-10
KAG126671.jpg	Goniophlebium niponicum (Mett.) Bedd.	Goniophlebium niponicum (Mett.) Bedd.	0.999996	Polypodium fauriei Christ	2.10041e-06	Microlepia marginata (Panzer) C.Chr.	7.0704e-07	Selliguea hastata (Thunb.) Fraser-Jenk.	6.45634e-07	Dicranopteris pedata (Houtt.) Nakaike	2.00264e-07
00016084.jpg	Goniophlebium niponicum (Mett.) Bedd.	Goniophlebium niponicum (Mett.) Bedd.	1	Plagiogyria matsumurana Makino	6.25614e-10	Polypodium fauriei Christ	6.85842e-12	Trichosanthes laceribractea Hayata	8.2861e-13	Microlepia marginata (Panzer) C.Chr.	7.27695e-13
MAK20100222_MAK012.jpg	Alpinia intermedia Gagnep.	Alpinia intermedia Gagnep.	0.999973	Sasa palmata (Lat.-Marl. ex Burb.) E.G.Camus	9.34034e-06	Rumex japonicus Houtt.	7.61786e-06	Lactuca indica L. var. laciniata (Houtt.) H.Hara	5.21612e-06	Psychotria manillensis Bartl. ex DC.	2.34146e-06
763491.jpg	Alpinia intermedia Gagnep.	Alpinia intermedia Gagnep.	1	Cremastra appendiculata (D.Don) Makino var. variabilis (Blume) I.D.Lund	2.98086e-10	Lactuca indica L. var. laciniata (Houtt.) H.Hara	4.6957e-11	Sorghum halepense (L.) Pers.	2.86171e-11	Sasa palmata (Lat.-Marl. ex Burb.) E.G.Camus	4.44035e-12
KAG023121.jpg	Alpinia intermedia Gagnep.	Coniogramme japonica (Thunb.) Diels	0.413778	Alpinia intermedia Gagnep.	0.266663	Sagittaria aginashi Makino	0.0672123	Leptochilus x shintenensis (Hayata) Nakaike	0.0549814	Sasa borealis (Hack.) Makino et Shibata	0.043874
KAG052579.jpg	Alpinia intermedia Gagnep.	Alpinia intermedia Gagnep.	0.999776	Milium effusum L.	0.000223218	Paraprenanthes sororia (Miq.) C.Shih	2.64059e-07	Lactuca indica L. var. laciniata (Houtt.) H.Hara	5.00188e-08	Sasa tsuboiana Makino	4.65185e-08
MAK20100223_MAK001.jpg	Alpinia intermedia Gagnep.	Alisma canaliculatum A.Braun et C.D.Bouch_	0.715364	Alpinia intermedia Gagnep.	0.282386	Lactuca indica L. var. laciniata (Houtt.) H.Hara	0.00119244	Planchonella boninensis (Nakai) Masam. et Yanagih.	0.000551945	Dianella ensifolia (L.) DC.	0.000444178
9516057.jpg	Alpinia intermedia Gagnep.	Alpinia intermedia Gagnep.	1	Smilax china L. var. yanagitae Honda	1.45564e-08	Sasa palmata (Lat.-Marl. ex Burb.) E.G.Camus	9.47113e-09	Pertya robusta (Maxim.) Makino	6.91687e-09	Tarenna subsessilis (A.Gray) T.It_	5.93466e-09
1172851.JPG	Alpinia intermedia Gagnep.	Alpinia intermedia Gagnep.	0.999998	Sasa senanensis (Franch. et Sav.) Rehder	1.66826e-06	Lactuca indica L. var. laciniata (Houtt.) H.Hara	3.4797e-09	Psychotria manillensis Bartl. ex DC.	6.12937e-10	Tetragonia tetragonoides (Pall.) Kuntze	2.41872e-10
KAG052588.jpg	Alpinia intermedia Gagnep.	Tubocapsicum anomalum (Franch. et Sav.) Makino var. anomalum	0.450668	Ficus virgata Reinw. ex Blume	0.412663	Tricyrtis macropoda Miq. subsp. affinis (Makino) Kitam.	0.0960531	Alpinia intermedia Gagnep.	0.0118141	Empusa formosana (Rchb.f.) T.C.Hsu	0.00927139
MAK20110124_MAK066.jpg	Alpinia intermedia Gagnep.	Alpinia intermedia Gagnep.	1	Asplenium setoi N.Murak. et Seriz.	1.11145e-08	Lindsaea merrillii Copel. subsp. yaeyamensis (Tagawa) K.U.Kramer	5.97698e-09	Psychotria manillensis Bartl. ex DC.	3.33807e-09	Swertia japonica (Schult.) Makino	2.98929e-09
KAG052578.jpg	Alpinia intermedia Gagnep.	Alpinia intermedia Gagnep.	1	Ficus virgata Reinw. ex Blume	5.0665e-08	Asplenium setoi N.Murak. et Seriz.	9.53711e-09	Lactuca indica L. var. laciniata (Houtt.) H.Hara	2.77451e-09	Pleioblastus linearis (Hack.) Nakai	3.00443e-10
KAG019230.jpg	Alpinia intermedia Gagnep.	Alpinia intermedia Gagnep.	0.999871	Psychotria manillensis Bartl. ex DC.	0.00011962	Symplocos glauca (Thunb.) Koidz.	2.47151e-06	Hydrangea bifida (Maxim.) Y.De Smet et Granados	1.94067e-06	Rhynchotechum discolor (Maxim.) B.L.Burtt var. discolor	1.76585e-06
KAG003976.jpg	Ilex macropoda Miq.	Ilex macropoda Miq.	0.765181	Elaeagnus glabra Thunb.	0.230833	Neoshirakia japonica (Siebold et Zucc.) Esser	0.00184772	Ilex rotunda Thunb.	0.0017478	Smilax china L.	0.000111687
KAG003977.jpg	Ilex macropoda Miq.	Ilex macropoda Miq.	0.999988	Frangula crenata (Siebold et Zucc.) Miq.	5.14565e-06	Viburnum dilatatum Thunb.	2.54352e-06	Cornus kousa Buerger ex Hance subsp. kousa	1.57463e-06	Cercidiphyllum magnificum (Nakai) Nakai	8.87296e-07
FKSE11488.jpg	Ilex macropoda Miq.	Ilex macropoda Miq.	0.997936	Elaeagnus glabra Thunb.	0.00119146	Ilex serrata Thunb.	0.000707016	Ilex serrata Thunb. f. argutidens (Miq.) Sa.Kurata	0.000101886	Lonicera gracilipes Miq. var. glabra Miq.	1.31431e-05
KAG003972.jpg	Ilex macropoda Miq.	Aria alnifolia (Siebold et Zucc.) Decne.	0.995682	Frangula crenata (Siebold et Zucc.) Miq.	0.00172321	Pourthiaea villosa (Thunb.) Decne. var. villosa	0.00121494	Styrax japonicus Siebold et Zucc.	0.00072242	Viburnum wrightii Miq. var. wrightii	0.000313437
FKSE66077.jpg	Ilex macropoda Miq.	Ilex macropoda Miq.	0.999285	Ajuga yesoensis Maxim. ex Franch. et Sav.	0.000607865	Celastrus orbiculatus Thunb. var. orbiculatus	8.95451e-05	Cornus controversa Hemsl. var. controversa	1.34647e-05	Ilex rotunda Thunb.	1.75751e-06
KAG081523.jpg	Ilex macropoda Miq.	Celastrus orbiculatus Thunb. var. orbiculatus	0.964343	Ilex macropoda Miq.	0.0356496	Malus toringo (Siebold) Siebold ex de Vriese	6.1703e-06	Aria alnifolia (Siebold et Zucc.) Decne.	7.11919e-07	Lindera obtusiloba Blume	3.33777e-07
KAG003953.jpg	Ilex macropoda Miq.	Ilex macropoda Miq.	0.994433	Lonicera gracilipes Miq. var. glabra Miq.	0.00551596	Berchemia racemosa Siebold et Zucc.	4.03613e-05	Cerasus maximowiczii (Rupr.) Kom.	8.75829e-06	Ilex serrata Thunb.	1.80175e-06
FKSE34017.jpg	Ilex macropoda Miq.	Ilex macropoda Miq.	0.99962	Euonymus sieboldianus Blume var. sieboldianus	0.000195007	Vincetoxicum tanakae (Maxim.) Franch. et Sav.	7.11563e-05	Ligustrum japonicum Thunb.	6.03825e-05	Ligustrum salicinum Nakai	2.42134e-05
KAG021791.jpg	Ilex macropoda Miq.	Ilex macropoda Miq.	1	Ilex serrata Thunb.	6.52489e-08	Smilax china L.	8.70452e-09	Berchemia longiracemosa Okuyama	2.49801e-09	Shortia uniflora (Maxim.) Maxim.	6.62551e-10
KAG003964.jpg	Ilex macropoda Miq.	Ilex macropoda Miq.	1	Ilex serrata Thunb.	1.92135e-10	Viburnum plicatum Thunb. var. tomentosum Miq.	5.2884e-11	Lindera umbellata Thunb. var. umbellata	3.01109e-11	Frangula crenata (Siebold et Zucc.) Miq.	2.39655e-11
FKSE11527.jpg	Ilex macropoda Miq.	Malus toringo (Siebold) Siebold ex de Vriese	0.999076	Ilex macropoda Miq.	0.000923938	Lindera umbellata Thunb. var. umbellata	9.80504e-08	Zanthoxylum armatum DC. var. subtrifoliatum (Franch.) Kitam.	3.02828e-09	Celastrus orbiculatus Thunb. var. orbiculatus	7.09342e-10
FKSE121217.jpg	Ilex macropoda Miq.	Ilex macropoda Miq.	0.953313	Smilax china L.	0.0235318	Enkianthus campanulatus (Miq.) G.Nicholson	0.0186904	Ilex rotunda Thunb.	0.00183309	Viburnum dilatatum Thunb.	0.00116114
FKSE15457.jpg	Ilex macropoda Miq.	Ilex macropoda Miq.	1	Neoshirakia japonica (Siebold et Zucc.) Esser	3.07084e-08	Aria alnifolia (Siebold et Zucc.) Decne.	1.05866e-08	Alnus japonica (Thunb.) Steud.	4.67744e-09	Cerasus leveilleana (Koehne) H.Ohba	1.69976e-09
KAG003955.jpg	Ilex macropoda Miq.	Ilex macropoda Miq.	0.999981	Viburnum dilatatum Thunb.	9.46591e-06	Viburnum plicatum Thunb. var. tomentosum Miq.	5.02725e-06	Smilax china L.	4.3685e-06	Berchemia racemosa Siebold et Zucc.	8.67911e-08
SDH00000633.jpg	Ilex macropoda Miq.	Ilex macropoda Miq.	1	Smilax china L.	3.92192e-07	Ilex serrata Thunb. f. argutidens (Miq.) Sa.Kurata	9.07632e-08	Ilex serrata Thunb.	5.9983e-09	Smilax bracteata C.Presl var. bracteata	5.29538e-09
5545-6750.jpg	Ilex macropoda Miq.	Ilex macropoda Miq.	0.985236	Alnus hirsuta Turcz. var. sibirica (Spach) C.K.Schneid.	0.00842562	Cercidiphyllum magnificum (Nakai) Nakai	0.00298407	Ilex rotunda Thunb.	0.00243642	Alnus matsumurae Callier	0.000424523
FKSE62831.jpg	Ilex macropoda Miq.	Ilex macropoda Miq.	0.999618	Smilax bracteata C.Presl var. bracteata	0.000378	Marsdenia tinctoria R.Br. var. tomentosa Masam.	3.14482e-06	Smilax china L. var. yanagitae Honda	4.1316e-07	Smilax china L.	2.23612e-07
6390-6749.jpg	Ilex macropoda Miq.	Pourthiaea villosa (Thunb.) Decne. var. villosa	0.832393	Cornus kousa Buerger ex Hance subsp. kousa	0.135702	Styrax japonicus Siebold et Zucc.	0.0309921	Aria alnifolia (Siebold et Zucc.) Decne.	0.000845256	Cerasus leveilleana (Koehne) H.Ohba	3.08641e-05
KAG003963.jpg	Ilex macropoda Miq.	Ilex macropoda Miq.	1	Ilex rotunda Thunb.	5.78352e-08	Alnus firma Siebold et Zucc.	1.29607e-08	Neoshirakia japonica (Siebold et Zucc.) Esser	1.19664e-09	Ilex serrata Thunb. f. argutidens (Miq.) Sa.Kurata	1.15898e-09
FKSE35273.jpg	Ilex macropoda Miq.	Ilex macropoda Miq.	0.965418	Cerasus leveilleana (Koehne) H.Ohba	0.0342746	Cerasus jamasakura (Siebold ex Koidz.) H.Ohba	0.000242466	Rhamnus japonica Maxim. var. decipiens Maxim.	5.43595e-05	Cornus controversa Hemsl. var. controversa	2.04601e-06
574422.jpg	Thelypteris japonica (Baker) Ching f. viridescens (Makino) H.It_	Thelypteris japonica (Baker) Ching f. viridescens (Makino) H.It_	1	Diplazium donianum (Mett.) Tardieu var. donianum	3.13306e-09	Diplazium donianum (Mett.) Tardieu var. aphanoneuron (Ohwi) Tagawa	5.13702e-11	Photinia glabra (Thunb.) Maxim.	2.87105e-11	Thelypteris japonica (Baker) Ching	2.42579e-11
1152598.JPG	Thelypteris japonica (Baker) Ching f. viridescens (Makino) H.It_	Thelypteris japonica (Baker) Ching f. viridescens (Makino) H.It_	1	Thelypteris japonica (Baker) Ching	1.87079e-09	Thelypteris esquirolii (Christ) Ching	1.7713e-10	Causonis japonica (Thunb.) Raf.	1.00217e-12	Melia azedarach L.	4.51865e-13
545902.jpg	Thelypteris japonica (Baker) Ching f. viridescens (Makino) H.It_	Thelypteris japonica (Baker) Ching f. viridescens (Makino) H.It_	1	Microlepia strigosa (Thunb.) C.Presl	5.16819e-09	Cibotium barometz (L.) J.Sm.	7.68593e-10	Thelypteris musashiensis (Hiyama) Nakato, Sahashi et M.Kato	6.79067e-10	Deparia mucilagina (M.Kato) Nakaike	3.93749e-10
543160.jpg	Thelypteris japonica (Baker) Ching f. viridescens (Makino) H.It_	Thelypteris japonica (Baker) Ching f. viridescens (Makino) H.It_	1	Thelypteris laxa (Franch. et Sav.) Ching	3.65186e-09	Thelypteris phegopteris (L.) Sloss. ex Rydb.	1.02451e-09	Thelypteris musashiensis (Hiyama) Nakato, Sahashi et M.Kato	5.21493e-10	Deparia dimorphophylla (Koidz.) M.Kato	6.04204e-12
433499.jpg	Thelypteris japonica (Baker) Ching f. viridescens (Makino) H.It_	Thelypteris japonica (Baker) Ching f. viridescens (Makino) H.It_	0.999984	Thelypteris musashiensis (Hiyama) Nakato, Sahashi et M.Kato	1.58942e-05	Thelypteris phegopteris (L.) Sloss. ex Rydb.	1.79162e-09	Thelypteris parasitica (L.) Tardieu	2.1949e-11	Deparia pycnosora (Christ) M.Kato	2.08721e-11
558891.jpg	Thelypteris japonica (Baker) Ching f. viridescens (Makino) H.It_	Thelypteris japonica (Baker) Ching f. viridescens (Makino) H.It_	1	Thelypteris musashiensis (Hiyama) Nakato, Sahashi et M.Kato	6.95299e-10	Thelypteris japonica (Baker) Ching x T. musashiensis (Hiyama) Nakato, Sahashi et M.Kato	2.53229e-10	Thelypteris laxa (Franch. et Sav.) Ching	4.52815e-11	Thelypteris esquirolii (Christ) Ching	4.31038e-12
799735.jpg	Thelypteris japonica (Baker) Ching f. viridescens (Makino) H.It_	Thelypteris japonica (Baker) Ching f. viridescens (Makino) H.It_	1	Thelypteris japonica (Baker) Ching x T. musashiensis (Hiyama) Nakato, Sahashi et M.Kato	2.03985e-10	Athyrium spinulosum (Maxim.) Milde	8.29911e-11	Thelypteris musashiensis (Hiyama) Nakato, Sahashi et M.Kato	2.20771e-11	Thelypteris esquirolii (Christ) Ching	8.20088e-13
831769.jpg	Thelypteris japonica (Baker) Ching f. viridescens (Makino) H.It_	Thelypteris japonica (Baker) Ching f. viridescens (Makino) H.It_	1	Thelypteris musashiensis (Hiyama) Nakato, Sahashi et M.Kato	3.69084e-09	Thelypteris esquirolii (Christ) Ching	2.28075e-09	Hydrangea serrata (Thunb.) Ser. var. serrata	2.21424e-09	Deutzia scabra Thunb. var. scabra	7.72857e-10
1045378.JPG	Thelypteris japonica (Baker) Ching f. viridescens (Makino) H.It_	Thelypteris japonica (Baker) Ching f. viridescens (Makino) H.It_	0.999998	Thelypteris musashiensis (Hiyama) Nakato, Sahashi et M.Kato	2.00664e-06	Thelypteris laxa (Franch. et Sav.) Ching	1.25197e-08	Thelypteris glanduligera (Kunze) Ching	1.13051e-09	Thelypteris japonica (Baker) Ching	6.69279e-11
570761.jpg	Thelypteris japonica (Baker) Ching f. viridescens (Makino) H.It_	Thelypteris japonica (Baker) Ching f. viridescens (Makino) H.It_	1	Thelypteris japonica (Baker) Ching	1.33523e-08	Diplazium mettenianum (Miq.) C.Chr.	3.20933e-09	Deyeuxia hakonensis (Franch. et Sav.) Keng	1.01298e-09	Parasenecio adenostyloides (Franch. et Sav. ex Maxim.) H.Koyama	2.5603e-10
596379.jpg	Thelypteris japonica (Baker) Ching f. viridescens (Makino) H.It_	Thelypteris japonica (Baker) Ching f. viridescens (Makino) H.It_	0.999999	Thelypteris musashiensis (Hiyama) Nakato, Sahashi et M.Kato	6.44472e-07	Thelypteris japonica (Baker) Ching x T. musashiensis (Hiyama) Nakato, Sahashi et M.Kato	2.36789e-10	Ranunculus nipponicus Nakai var. submersus H.Hara	6.27132e-11	Deparia petersenii (Kunze) M.Kato	3.27336e-11
1156220.JPG	Thelypteris japonica (Baker) Ching f. viridescens (Makino) H.It_	Thelypteris japonica (Baker) Ching f. viridescens (Makino) H.It_	0.999999	Thelypteris musashiensis (Hiyama) Nakato, Sahashi et M.Kato	6.72971e-07	Thelypteris taiwanensis (C.Chr.) K.Iwats.	3.14339e-08	Plagiogyria japonica Nakai	8.94511e-09	Thelypteris japonica (Baker) Ching	2.03854e-09
440269.jpg	Thelypteris japonica (Baker) Ching f. viridescens (Makino) H.It_	Thelypteris japonica (Baker) Ching f. viridescens (Makino) H.It_	0.999994	Thelypteris musashiensis (Hiyama) Nakato, Sahashi et M.Kato	5.79809e-06	Thelypteris phegopteris (L.) Sloss. ex Rydb.	1.43626e-09	Thelypteris laxa (Franch. et Sav.) Ching	7.31576e-10	Thelypteris glanduligera (Kunze) Ching	1.96707e-11
1023727.JPG	Thelypteris japonica (Baker) Ching f. viridescens (Makino) H.It_	Thelypteris japonica (Baker) Ching f. viridescens (Makino) H.It_	0.999921	Thelypteris musashiensis (Hiyama) Nakato, Sahashi et M.Kato	7.91745e-05	Thelypteris japonica (Baker) Ching	1.26799e-08	Thelypteris glanduligera (Kunze) Ching	4.66589e-09	Thelypteris laxa (Franch. et Sav.) Ching	1.42851e-09
1156142.JPG	Thelypteris japonica (Baker) Ching f. viridescens (Makino) H.It_	Thelypteris japonica (Baker) Ching f. viridescens (Makino) H.It_	1	Thelypteris musashiensis (Hiyama) Nakato, Sahashi et M.Kato	5.27647e-12	Thelypteris japonica (Baker) Ching x T. musashiensis (Hiyama) Nakato, Sahashi et M.Kato	3.50125e-13	Deparia dimorphophylla (Koidz.) M.Kato	2.67225e-13	Clematis japonica Thunb.	1.09232e-13
1017515.jpg	Thelypteris japonica (Baker) Ching f. viridescens (Makino) H.It_	Thelypteris japonica (Baker) Ching f. viridescens (Makino) H.It_	0.999956	Thelypteris musashiensis (Hiyama) Nakato, Sahashi et M.Kato	4.41494e-05	Diplazium mettenianum (Miq.) C.Chr.	9.87481e-09	Deparia petersenii (Kunze) M.Kato	8.89966e-09	Bolbitis appendiculata (Willd.) K.Iwats.	4.48908e-09
432930.jpg	Thelypteris japonica (Baker) Ching f. viridescens (Makino) H.It_	Thelypteris japonica (Baker) Ching f. viridescens (Makino) H.It_	1	Thelypteris musashiensis (Hiyama) Nakato, Sahashi et M.Kato	9.02036e-10	Thelypteris esquirolii (Christ) Ching	3.0562e-11	Thelypteris japonica (Baker) Ching x T. musashiensis (Hiyama) Nakato, Sahashi et M.Kato	2.83615e-12	Capillipedium parviflorum (R.Br.) Stapf	1.14464e-13
437963.jpg	Thelypteris japonica (Baker) Ching f. viridescens (Makino) H.It_	Thelypteris japonica (Baker) Ching f. viridescens (Makino) H.It_	1	Thelypteris musashiensis (Hiyama) Nakato, Sahashi et M.Kato	7.69434e-15	Deparia dimorphophylla (Koidz.) M.Kato	7.1514e-15	Plagiogyria japonica Nakai	3.33035e-16	Aster leiophyllus Franch. et Sav. var. leiophyllus	3.29672e-16
88735.jpg	Thelypteris japonica (Baker) Ching f. viridescens (Makino) H.It_	Thelypteris japonica (Baker) Ching f. viridescens (Makino) H.It_	1	Thelypteris musashiensis (Hiyama) Nakato, Sahashi et M.Kato	8.42181e-08	Bolbitis appendiculata (Willd.) K.Iwats.	4.40171e-12	Thelypteris japonica (Baker) Ching x T. musashiensis (Hiyama) Nakato, Sahashi et M.Kato	3.84636e-12	Thelypteris bukoensis (Tagawa) Ching	1.68995e-12
574427.jpg	Thelypteris japonica (Baker) Ching f. viridescens (Makino) H.It_	Thelypteris japonica (Baker) Ching f. viridescens (Makino) H.It_	0.999997	Thelypteris musashiensis (Hiyama) Nakato, Sahashi et M.Kato	3.16108e-06	Deparia dimorphophylla (Koidz.) M.Kato	8.34662e-09	Thelypteris japonica (Baker) Ching x T. musashiensis (Hiyama) Nakato, Sahashi et M.Kato	1.16972e-09	Neocheiropteris ningpoensis (Baker) Bosman	7.23285e-10
437959.jpg	Thelypteris japonica (Baker) Ching f. viridescens (Makino) H.It_	Thelypteris japonica (Baker) Ching f. viridescens (Makino) H.It_	0.999984	Thelypteris quelpaertensis (Christ) Ching	1.39231e-05	Thelypteris musashiensis (Hiyama) Nakato, Sahashi et M.Kato	1.48789e-06	Deparia mucilagina (M.Kato) Nakaike	5.163e-07	Thelypteris laxa (Franch. et Sav.) Ching	4.60551e-08
437940.jpg	Thelypteris japonica (Baker) Ching f. viridescens (Makino) H.It_	Thelypteris japonica (Baker) Ching x T. musashiensis (Hiyama) Nakato, Sahashi et M.Kato	0.999679	Thelypteris japonica (Baker) Ching f. viridescens (Makino) H.It_	0.000315776	Thelypteris japonica (Baker) Ching	5.6805e-06	Thelypteris quelpaertensis (Christ) Ching	1.14749e-08	Deparia mucilagina (M.Kato) Nakaike	8.04748e-09
1153098.JPG	Thelypteris japonica (Baker) Ching f. viridescens (Makino) H.It_	Thelypteris japonica (Baker) Ching f. viridescens (Makino) H.It_	1	Thelypteris musashiensis (Hiyama) Nakato, Sahashi et M.Kato	5.13526e-10	Thelypteris japonica (Baker) Ching x T. musashiensis (Hiyama) Nakato, Sahashi et M.Kato	1.34566e-10	Athyrium spinulosum (Maxim.) Milde	1.04925e-10	Thelypteris japonica (Baker) Ching	7.75364e-11
464003.jpg	Thelypteris japonica (Baker) Ching f. viridescens (Makino) H.It_	Thelypteris japonica (Baker) Ching f. viridescens (Makino) H.It_	1	Thelypteris musashiensis (Hiyama) Nakato, Sahashi et M.Kato	7.70699e-08	Thelypteris glanduligera (Kunze) Ching	6.28923e-10	Thelypteris japonica (Baker) Ching x T. musashiensis (Hiyama) Nakato, Sahashi et M.Kato	1.22699e-10	Thelypteris japonica (Baker) Ching	7.67251e-11
574439.jpg	Thelypteris japonica (Baker) Ching f. viridescens (Makino) H.It_	Thelypteris japonica (Baker) Ching f. viridescens (Makino) H.It_	1	Thelypteris musashiensis (Hiyama) Nakato, Sahashi et M.Kato	1.28339e-11	Thelypteris phegopteris (L.) Sloss. ex Rydb.	3.07874e-14	Thelypteris laxa (Franch. et Sav.) Ching	2.8807e-14	Aster leiophyllus Franch. et Sav. var. leiophyllus	1.08941e-14
424537.jpg	Thelypteris japonica (Baker) Ching f. viridescens (Makino) H.It_	Thelypteris japonica (Baker) Ching f. viridescens (Makino) H.It_	1	Thelypteris bukoensis (Tagawa) Ching	1.02971e-07	Thelypteris japonica (Baker) Ching x T. musashiensis (Hiyama) Nakato, Sahashi et M.Kato	6.89574e-08	Deparia mucilagina (M.Kato) Nakaike	5.28915e-08	Thelypteris quelpaertensis (Christ) Ching	4.35501e-08
439536.jpg	Thelypteris japonica (Baker) Ching f. viridescens (Makino) H.It_	Thelypteris japonica (Baker) Ching f. viridescens (Makino) H.It_	0.999894	Thelypteris musashiensis (Hiyama) Nakato, Sahashi et M.Kato	9.63265e-05	Thelypteris japonica (Baker) Ching x T. musashiensis (Hiyama) Nakato, Sahashi et M.Kato	9.89533e-06	Thelypteris esquirolii (Christ) Ching	1.59332e-07	Deparia mucilagina (M.Kato) Nakaike	4.74456e-08
422691.jpg	Thelypteris japonica (Baker) Ching f. viridescens (Makino) H.It_	Thelypteris japonica (Baker) Ching f. viridescens (Makino) H.It_	1	Thelypteris musashiensis (Hiyama) Nakato, Sahashi et M.Kato	2.8962e-10	Thelypteris japonica (Baker) Ching x T. musashiensis (Hiyama) Nakato, Sahashi et M.Kato	1.85418e-13	Thelypteris japonica (Baker) Ching	9.9306e-14	Thelypteris laxa (Franch. et Sav.) Ching	4.07668e-14
437613.jpg	Thelypteris japonica (Baker) Ching f. viridescens (Makino) H.It_	Thelypteris japonica (Baker) Ching f. viridescens (Makino) H.It_	0.999043	Thelypteris musashiensis (Hiyama) Nakato, Sahashi et M.Kato	0.000946144	Thelypteris japonica (Baker) Ching	9.88255e-06	Deyeuxia hakonensis (Franch. et Sav.) Keng	1.19081e-06	Deparia dimorphophylla (Koidz.) M.Kato	5.88436e-08
574437.jpg	Thelypteris japonica (Baker) Ching f. viridescens (Makino) H.It_	Thelypteris musashiensis (Hiyama) Nakato, Sahashi et M.Kato	0.99889	Thelypteris japonica (Baker) Ching f. viridescens (Makino) H.It_	0.00110995	Thelypteris quelpaertensis (Christ) Ching	2.99076e-07	Thelypteris laxa (Franch. et Sav.) Ching	1.34226e-07	Deparia mucilagina (M.Kato) Nakaike	4.44397e-09
1045381.JPG	Thelypteris japonica (Baker) Ching f. viridescens (Makino) H.It_	Thelypteris japonica (Baker) Ching f. viridescens (Makino) H.It_	1	Thelypteris japonica (Baker) Ching x T. musashiensis (Hiyama) Nakato, Sahashi et M.Kato	7.83773e-10	Thelypteris musashiensis (Hiyama) Nakato, Sahashi et M.Kato	4.63522e-10	Thelypteris esquirolii (Christ) Ching	1.92535e-10	Clematis japonica Thunb.	1.49936e-11
799731.jpg	Thelypteris japonica (Baker) Ching f. viridescens (Makino) H.It_	Thelypteris japonica (Baker) Ching f. viridescens (Makino) H.It_	0.999998	Thelypteris parasitica (L.) Tardieu	9.77563e-07	Deparia mucilagina (M.Kato) Nakaike	4.87499e-07	Thelypteris esquirolii (Christ) Ching	4.26253e-07	Thelypteris musashiensis (Hiyama) Nakato, Sahashi et M.Kato	3.9675e-07
1152604.JPG	Thelypteris japonica (Baker) Ching f. viridescens (Makino) H.It_	Thelypteris japonica (Baker) Ching f. viridescens (Makino) H.It_	0.999881	Thelypteris musashiensis (Hiyama) Nakato, Sahashi et M.Kato	0.000118377	Thelypteris laxa (Franch. et Sav.) Ching	2.01952e-07	Thelypteris japonica (Baker) Ching	7.8017e-09	Thelypteris phegopteris (L.) Sloss. ex Rydb.	7.4364e-09
543547.jpg	Thelypteris japonica (Baker) Ching f. viridescens (Makino) H.It_	Thelypteris japonica (Baker) Ching f. viridescens (Makino) H.It_	1	Deparia mucilagina (M.Kato) Nakaike	1.26656e-07	Thelypteris japonica (Baker) Ching x T. musashiensis (Hiyama) Nakato, Sahashi et M.Kato	5.21073e-10	Deparia dimorphophylla (Koidz.) M.Kato	3.02903e-11	Thelypteris japonica (Baker) Ching	1.41914e-11
1045368.JPG	Thelypteris japonica (Baker) Ching f. viridescens (Makino) H.It_	Thelypteris japonica (Baker) Ching f. viridescens (Makino) H.It_	0.999998	Cibotium barometz (L.) J.Sm.	8.49813e-07	Thelypteris japonica (Baker) Ching	6.34749e-07	Thelypteris esquirolii (Christ) Ching	3.29284e-07	Thelypteris musashiensis (Hiyama) Nakato, Sahashi et M.Kato	1.45114e-09
533925.jpg	Thelypteris japonica (Baker) Ching f. viridescens (Makino) H.It_	Thelypteris japonica (Baker) Ching f. viridescens (Makino) H.It_	1	Deparia x musashiensis (H.Ohba) Seriz.	4.19934e-14	Thelypteris japonica (Baker) Ching x T. musashiensis (Hiyama) Nakato, Sahashi et M.Kato	4.09804e-14	Bolbitis appendiculata (Willd.) K.Iwats.	1.77061e-14	Thelypteris japonica (Baker) Ching	1.0828e-14
1152559.JPG	Thelypteris japonica (Baker) Ching f. viridescens (Makino) H.It_	Thelypteris japonica (Baker) Ching f. viridescens (Makino) H.It_	1	Deparia dimorphophylla (Koidz.) M.Kato	5.18803e-09	Thelypteris japonica (Baker) Ching x T. musashiensis (Hiyama) Nakato, Sahashi et M.Kato	1.8917e-10	Thelypteris laxa (Franch. et Sav.) Ching	3.26621e-11	Thelypteris musashiensis (Hiyama) Nakato, Sahashi et M.Kato	2.50579e-12
543151.jpg	Thelypteris japonica (Baker) Ching f. viridescens (Makino) H.It_	Thelypteris japonica (Baker) Ching f. viridescens (Makino) H.It_	1	Thelypteris musashiensis (Hiyama) Nakato, Sahashi et M.Kato	2.07909e-08	Carex maximowiczii Miq. var. maximowiczii	8.69247e-13	Thelypteris japonica (Baker) Ching x T. musashiensis (Hiyama) Nakato, Sahashi et M.Kato	4.67482e-13	Thelypteris taiwanensis (C.Chr.) K.Iwats.	1.06726e-13
437979.jpg	Thelypteris japonica (Baker) Ching f. viridescens (Makino) H.It_	Thelypteris japonica (Baker) Ching f. viridescens (Makino) H.It_	0.996657	Thelypteris musashiensis (Hiyama) Nakato, Sahashi et M.Kato	0.00310525	Thelypteris esquirolii (Christ) Ching	0.000184229	Deparia pycnosora (Christ) M.Kato	3.03234e-05	Thelypteris acuminata (Houtt.) C.V.Morton	1.00274e-05
127296.jpg	Thelypteris japonica (Baker) Ching f. viridescens (Makino) H.It_	Thelypteris japonica (Baker) Ching f. viridescens (Makino) H.It_	0.999996	Thelypteris japonica (Baker) Ching x T. musashiensis (Hiyama) Nakato, Sahashi et M.Kato	3.94896e-06	Thelypteris esquirolii (Christ) Ching	2.73495e-10	Thelypteris musashiensis (Hiyama) Nakato, Sahashi et M.Kato	1.01835e-10	Thelypteris quelpaertensis (Christ) Ching	2.41527e-11
570343.jpg	Thelypteris japonica (Baker) Ching f. viridescens (Makino) H.It_	Thelypteris japonica (Baker) Ching f. viridescens (Makino) H.It_	0.999999	Thelypteris musashiensis (Hiyama) Nakato, Sahashi et M.Kato	9.74164e-07	Thelypteris laxa (Franch. et Sav.) Ching	2.20891e-09	Diplopterygium glaucum (Houtt.) Nakai	1.34944e-09	Thelypteris esquirolii (Christ) Ching	3.10603e-10
419786.jpg	Thelypteris japonica (Baker) Ching f. viridescens (Makino) H.It_	Thelypteris japonica (Baker) Ching f. viridescens (Makino) H.It_	1	Thelypteris musashiensis (Hiyama) Nakato, Sahashi et M.Kato	1.37876e-07	Deparia dimorphophylla (Koidz.) M.Kato	3.46326e-09	Arachniodes exilis (Hance) Ching	2.61323e-10	Thelypteris japonica (Baker) Ching x T. musashiensis (Hiyama) Nakato, Sahashi et M.Kato	2.19416e-10
440275.jpg	Thelypteris japonica (Baker) Ching f. viridescens (Makino) H.It_	Thelypteris japonica (Baker) Ching f. viridescens (Makino) H.It_	1	Thelypteris musashiensis (Hiyama) Nakato, Sahashi et M.Kato	2.82163e-08	Thelypteris esquirolii (Christ) Ching	5.4646e-11	Cibotium barometz (L.) J.Sm.	2.1295e-11	Diplopterygium glaucum (Houtt.) Nakai	2.36975e-12
C2058582.jpg	Carex insaniae Koidz. var. papillaticulmis (Ohwi) Ohwi	Carex insaniae Koidz. var. papillaticulmis (Ohwi) Ohwi	1	Carex insaniae Koidz. var. insaniae	6.26815e-10	Carex leucochlora Bunge var. gracillima (Akiyama) Katsuy.	1.33895e-10	Carex parciflora Boott var. macroglossa (Franch. et Sav.) Ohwi	1.12791e-10	Carex tristachya Thunb. var. pocilliformis (Boott) K_k.	9.80704e-11
C2058545.jpg	Carex insaniae Koidz. var. papillaticulmis (Ohwi) Ohwi	Carex insaniae Koidz. var. papillaticulmis (Ohwi) Ohwi	0.994573	Eleocharis congesta D.Don var. japonica (Miq.) T.Koyama	0.00323858	Phragmites karka (Retz.) Trin. ex Steud.	0.00174783	Galium trachyspermum A.Gray	0.000354008	Carex phacota Spreng.	2.84557e-05
C2058549.jpg	Carex insaniae Koidz. var. papillaticulmis (Ohwi) Ohwi	Carex insaniae Koidz. var. papillaticulmis (Ohwi) Ohwi	1	Carex pachygyna Franch. et Sav.	2.14818e-07	Carex insaniae Koidz. var. insaniae	4.36893e-08	Carex foliosissima F.Schmidt var. foliosissima	3.7529e-08	Brachypodium sylvaticum (Huds.) P.Beauv. var. miserum (Thunb.) Koidz.	2.07602e-08
C2058542.jpg	Carex insaniae Koidz. var. papillaticulmis (Ohwi) Ohwi	Carex multifolia Ohwi var. multifolia	0.992945	Carex reinii Franch. et Sav.	0.00630406	Carex insaniae Koidz. var. papillaticulmis (Ohwi) Ohwi	0.000608836	Carex morrowii Boott	0.000130173	Carex wahuensis C.A.Mey. var. bongardii (Boott) Franch. et Sav.	1.15941e-05
C2058567.jpg	Carex insaniae Koidz. var. papillaticulmis (Ohwi) Ohwi	Carex insaniae Koidz. var. papillaticulmis (Ohwi) Ohwi	0.998068	Carex rugata Ohwi	0.00039877	Eleusine indica (L.) Gaertn.	0.000375402	Carex alopecuroides D.Don var. chlorostachya C.B.Clarke	0.000238215	Carex rhizopoda Maxim.	0.000198695
C2058575.jpg	Carex insaniae Koidz. var. papillaticulmis (Ohwi) Ohwi	Carex insaniae Koidz. var. papillaticulmis (Ohwi) Ohwi	0.999997	Carex insaniae Koidz. var. insaniae	2.94922e-06	Carex rugata Ohwi	1.0575e-10	Carex parciflora Boott var. macroglossa (Franch. et Sav.) Ohwi	7.2454e-12	Carex pachygyna Franch. et Sav.	5.08384e-12
C2058550.jpg	Carex insaniae Koidz. var. papillaticulmis (Ohwi) Ohwi	Carex insaniae Koidz. var. papillaticulmis (Ohwi) Ohwi	0.997128	Carex multifolia Ohwi var. multifolia	0.00112347	Carex tristachya Thunb. var. pocilliformis (Boott) K_k.	0.0010999	Carex reinii Franch. et Sav.	0.00063664	Carex stenostachys Franch. et Sav. var. stenostachys	6.89704e-06
C2058571.jpg	Carex insaniae Koidz. var. papillaticulmis (Ohwi) Ohwi	Carex insaniae Koidz. var. papillaticulmis (Ohwi) Ohwi	0.999597	Liriope muscari (Decne.) L.H.Bailey	0.000142619	Cymbidium goeringii (Rchb.f.) Rchb.f.	6.27104e-05	Carex parciflora Boott var. macroglossa (Franch. et Sav.) Ohwi	6.19994e-05	Carex rhizopoda Maxim.	5.68748e-05
C2058543.jpg	Carex insaniae Koidz. var. papillaticulmis (Ohwi) Ohwi	Carex insaniae Koidz. var. papillaticulmis (Ohwi) Ohwi	0.999723	Carex multifolia Ohwi var. multifolia	0.000274728	Carex tristachya Thunb. var. pocilliformis (Boott) K_k.	7.78739e-07	Alopecurus aequalis Sobol. var. amurensis (Kom.) Ohwi	3.8774e-07	Carex reinii Franch. et Sav.	3.55418e-07
C2058537.jpg	Carex insaniae Koidz. var. papillaticulmis (Ohwi) Ohwi	Carex insaniae Koidz. var. papillaticulmis (Ohwi) Ohwi	0.999866	Carex multifolia Ohwi var. multifolia	0.000127918	Cymbidium goeringii (Rchb.f.) Rchb.f.	4.19498e-06	Liriope muscari (Decne.) L.H.Bailey	8.19352e-07	Huperzia fordii (Baker) Dixit	3.02656e-07
C2058541.jpg	Carex insaniae Koidz. var. papillaticulmis (Ohwi) Ohwi	Carex insaniae Koidz. var. papillaticulmis (Ohwi) Ohwi	1	Carex tristachya Thunb. var. pocilliformis (Boott) K_k.	9.56414e-10	Carex insaniae Koidz. var. insaniae	1.92409e-11	Carex rugata Ohwi	4.07091e-12	Carex parciflora Boott var. macroglossa (Franch. et Sav.) Ohwi	1.02998e-12
275989.jpg	Crepidomanes latealatum (Bosch) Copel.	Crepidomanes latealatum (Bosch) Copel.	1	Vandenboschia kalamocarpa (Hayata) Ebihara	4.82691e-10	Hymenophyllum badium Hook. et Grev.	2.541e-12	Pedicularis keiskei Franch. et Sav.	1.03616e-12	Hymenophyllum polyanthos (Sw.) Sw.	9.41458e-13
1031186.JPG	Crepidomanes latealatum (Bosch) Copel.	Crepidomanes latealatum (Bosch) Copel.	0.999479	Crepidomanes minutum (Blume) K.Iwats.	0.000439755	Carex mitrata Franch. var. aristata Ohwi	2.68785e-05	Blyxa japonica (Miq.) Maxim. ex Asch. et G_rke	2.06181e-05	Bulbophyllum inconspicuum Maxim.	1.93396e-05
00016902.jpg	Crepidomanes latealatum (Bosch) Copel.	Crepidomanes latealatum (Bosch) Copel.	0.999994	Crepidomanes minutum (Blume) K.Iwats.	6.2779e-06	Ceratophyllum demersum L.	1.6284e-09	Chamaele decumbens (Thunb.) Makino	8.86969e-10	Vandenboschia kalamocarpa (Hayata) Ebihara	3.59273e-10
349635.jpg	Crepidomanes latealatum (Bosch) Copel.	Crepidomanes latealatum (Bosch) Copel.	0.99999	Pleurosoriopsis makinoi (Maxim. ex Makino) Fomin	9.82395e-06	Crepidomanes minutum (Blume) K.Iwats.	3.38071e-08	Oxytropis japonica Maxim. var. japonica	1.28646e-09	Stellaria nipponica Ohwi var. nipponica	9.26608e-10
346134.jpg	Crepidomanes latealatum (Bosch) Copel.	Crepidomanes latealatum (Bosch) Copel.	0.851212	Vandenboschia kalamocarpa (Hayata) Ebihara	0.147795	Pleurosoriopsis makinoi (Maxim. ex Makino) Fomin	0.000910464	Vandenboschia x stenosiphon (Christ) Copel.	5.56271e-05	Gentiana nipponica Maxim.	1.38498e-05
349640.jpg	Crepidomanes latealatum (Bosch) Copel.	Crepidomanes latealatum (Bosch) Copel.	0.999943	Vandenboschia kalamocarpa (Hayata) Ebihara	3.07942e-05	Vandenboschia nipponica (Nakai) Ebihara	2.51048e-05	Hydrilla verticillata (L.f.) Royle	4.18936e-07	Ceratophyllum demersum L.	1.87347e-07
346135.jpg	Crepidomanes latealatum (Bosch) Copel.	Crepidomanes latealatum (Bosch) Copel.	0.999998	Vandenboschia kalamocarpa (Hayata) Ebihara	2.2027e-06	Vandenboschia nipponica (Nakai) Ebihara	1.76052e-09	Vandenboschia x quelpaertensis (Nakai) Ebihara	9.31856e-10	Vandellia anagallis (Burm.f.) T.Yamaz. var. verbenifolia (Colsm.) T.Yamaz.	7.41812e-10
802510.jpg	Crepidomanes latealatum (Bosch) Copel.	Crepidomanes latealatum (Bosch) Copel.	1	Vandenboschia kalamocarpa (Hayata) Ebihara	1.34117e-11	Hymenophyllum riukiuense Christ	1.39897e-15	Pedicularis keiskei Franch. et Sav.	4.12509e-16	Pleurosoriopsis makinoi (Maxim. ex Makino) Fomin	1.99504e-16
349271.jpg	Crepidomanes latealatum (Bosch) Copel.	Crepidomanes latealatum (Bosch) Copel.	0.999999	Hymenophyllum badium Hook. et Grev.	7.31616e-07	Vandenboschia x quelpaertensis (Nakai) Ebihara	4.73949e-10	Vandenboschia nipponica (Nakai) Ebihara	4.69411e-11	Vandenboschia kalamocarpa (Hayata) Ebihara	3.20993e-11
507438.jpg	Crepidomanes latealatum (Bosch) Copel.	Crepidomanes latealatum (Bosch) Copel.	0.999966	Pedicularis keiskei Franch. et Sav.	3.14956e-05	Patrinia triloba (Miq.) Miq. var. palmata (Maxim.) H.Hara	1.66906e-06	Pleurosoriopsis makinoi (Maxim. ex Makino) Fomin	4.21206e-07	Gentiana nipponica Maxim.	3.35874e-07
368312.jpg	Crepidomanes latealatum (Bosch) Copel.	Crepidomanes latealatum (Bosch) Copel.	0.993305	Vandenboschia kalamocarpa (Hayata) Ebihara	0.00577379	Selaginella shakotanensis (Franch. ex Takeda) Miyabe et Kud_	0.000917398	Davallia mariesii T.Moore ex Baker	9.95854e-07	Selaginella tamariscina (P.Beauv.) Spring	7.42863e-07
802501.jpg	Crepidomanes latealatum (Bosch) Copel.	Crepidomanes latealatum (Bosch) Copel.	0.999855	Vandenboschia kalamocarpa (Hayata) Ebihara	0.000144802	Pedicularis keiskei Franch. et Sav.	1.87994e-07	Ceratophyllum demersum L.	8.11007e-09	Pleurosoriopsis makinoi (Maxim. ex Makino) Fomin	2.08503e-09
349419.jpg	Crepidomanes latealatum (Bosch) Copel.	Crepidomanes latealatum (Bosch) Copel.	1	Pedicularis keiskei Franch. et Sav.	4.70237e-07	Vandenboschia kalamocarpa (Hayata) Ebihara	5.7555e-08	Hymenophyllum polyanthos (Sw.) Sw.	1.01895e-08	Chamaele decumbens (Thunb.) Makino	2.91796e-09
740385.jpg	Crepidomanes latealatum (Bosch) Copel.	Crepidomanes latealatum (Bosch) Copel.	1	Crepidomanes minutum (Blume) K.Iwats.	1.40185e-10	Hymenophyllum polyanthos (Sw.) Sw.	3.5256e-16	Vandenboschia kalamocarpa (Hayata) Ebihara	2.3545e-16	Chamaele decumbens (Thunb.) Makino	7.67443e-17
351160.jpg	Crepidomanes latealatum (Bosch) Copel.	Crepidomanes latealatum (Bosch) Copel.	1	Hymenophyllum wrightii Bosch	1.56968e-10	Pedicularis keiskei Franch. et Sav.	6.97616e-11	Hymenophyllum barbatum (Bosch) Baker	2.18547e-12	Gentiana nipponica Maxim.	1.30038e-12
1031280.JPG	Crepidomanes latealatum (Bosch) Copel.	Crepidomanes latealatum (Bosch) Copel.	1	Vandenboschia kalamocarpa (Hayata) Ebihara	7.63259e-11	Botrychium virginianum (L.) Sw.	4.88171e-13	Ceratophyllum demersum L.	6.20284e-14	Vandenboschia x quelpaertensis (Nakai) Ebihara	1.35231e-14
740579.jpg	Crepidomanes latealatum (Bosch) Copel.	Crepidomanes latealatum (Bosch) Copel.	1	Vandenboschia kalamocarpa (Hayata) Ebihara	3.64888e-09	Crepidomanes minutum (Blume) K.Iwats.	4.14852e-11	Vandenboschia x stenosiphon (Christ) Copel.	9.07411e-14	Gentiana nipponica Maxim.	4.87497e-14
740485.jpg	Crepidomanes latealatum (Bosch) Copel.	Crepidomanes latealatum (Bosch) Copel.	0.999998	Selaginella shakotanensis (Franch. ex Takeda) Miyabe et Kud_	2.16764e-06	Hymenophyllum riukiuense Christ	1.02753e-07	Hymenophyllum polyanthos (Sw.) Sw.	3.8182e-08	Vandenboschia kalamocarpa (Hayata) Ebihara	3.14919e-09
784875.jpg	Crepidomanes latealatum (Bosch) Copel.	Crepidomanes latealatum (Bosch) Copel.	1	Vandenboschia kalamocarpa (Hayata) Ebihara	7.85834e-10	Crepidomanes minutum (Blume) K.Iwats.	5.16222e-11	Hymenophyllum polyanthos (Sw.) Sw.	9.21786e-12	Hymenophyllum badium Hook. et Grev.	3.13171e-13
740462.jpg	Crepidomanes latealatum (Bosch) Copel.	Crepidomanes latealatum (Bosch) Copel.	0.999833	Hymenophyllum polyanthos (Sw.) Sw.	0.00016638	Crepidomanes minutum (Blume) K.Iwats.	1.93841e-07	Selliguea hastata (Thunb.) Fraser-Jenk.	5.99607e-08	Davallia mariesii T.Moore ex Baker	2.60088e-08
349607.jpg	Crepidomanes latealatum (Bosch) Copel.	Crepidomanes latealatum (Bosch) Copel.	1	Vandenboschia kalamocarpa (Hayata) Ebihara	5.2008e-12	Asplenium anogrammoides Christ ex H.L_v.	5.96857e-13	Hymenophyllum polyanthos (Sw.) Sw.	4.66345e-13	Chamaele decumbens (Thunb.) Makino	2.71578e-13
349287.jpg	Crepidomanes latealatum (Bosch) Copel.	Crepidomanes latealatum (Bosch) Copel.	0.999777	Vandenboschia kalamocarpa (Hayata) Ebihara	0.000223033	Pleurosoriopsis makinoi (Maxim. ex Makino) Fomin	4.25279e-09	Hymenophyllum barbatum (Bosch) Baker	1.67519e-09	Hymenasplenium obliquissimum (Hayata) Sugim.	1.60708e-09
346001.jpg	Crepidomanes latealatum (Bosch) Copel.	Crepidomanes latealatum (Bosch) Copel.	0.999954	Hymenophyllum wrightii Bosch	4.60728e-05	Crepidomanes minutum (Blume) K.Iwats.	1.56846e-07	Gentiana nipponica Maxim.	1.56867e-08	Vandellia anagallis (Burm.f.) T.Yamaz. var. verbenifolia (Colsm.) T.Yamaz.	1.14886e-09
00038239.jpg	Crepidomanes latealatum (Bosch) Copel.	Crepidomanes latealatum (Bosch) Copel.	0.999998	Pedicularis keiskei Franch. et Sav.	1.0768e-06	Vandenboschia kalamocarpa (Hayata) Ebihara	9.59525e-07	Gentiana nipponica Maxim.	1.79918e-08	Hymenophyllum badium Hook. et Grev.	1.05033e-08
349181.jpg	Crepidomanes latealatum (Bosch) Copel.	Crepidomanes latealatum (Bosch) Copel.	1	Pleurosoriopsis makinoi (Maxim. ex Makino) Fomin	1.34888e-12	Vandellia anagallis (Burm.f.) T.Yamaz. var. verbenifolia (Colsm.) T.Yamaz.	2.18654e-14	Vandenboschia kalamocarpa (Hayata) Ebihara	5.58799e-15	Hymenophyllum wrightii Bosch	2.52733e-15
346073.jpg	Crepidomanes latealatum (Bosch) Copel.	Crepidomanes latealatum (Bosch) Copel.	0.999996	Vandenboschia kalamocarpa (Hayata) Ebihara	2.22192e-06	Vandenboschia nipponica (Nakai) Ebihara	1.18187e-06	Asplenium oligophlebium Baker	7.80698e-07	Hymenophyllum badium Hook. et Grev.	5.5539e-08
385643.jpg	Crepidomanes latealatum (Bosch) Copel.	Crepidomanes latealatum (Bosch) Copel.	1	Vandenboschia kalamocarpa (Hayata) Ebihara	1.13024e-12	Chamaele decumbens (Thunb.) Makino	3.23194e-16	Pedicularis keiskei Franch. et Sav.	2.24918e-16	Crepidomanes minutum (Blume) K.Iwats.	7.85184e-17
507429.jpg	Crepidomanes latealatum (Bosch) Copel.	Crepidomanes latealatum (Bosch) Copel.	0.999986	Vandenboschia kalamocarpa (Hayata) Ebihara	1.42198e-05	Vandenboschia nipponica (Nakai) Ebihara	6.83841e-08	Hymenophyllum barbatum (Bosch) Baker	1.61599e-08	Hymenophyllum riukiuense Christ	1.04061e-08
00033663.jpg	Crepidomanes latealatum (Bosch) Copel.	Crepidomanes latealatum (Bosch) Copel.	1	Vandenboschia kalamocarpa (Hayata) Ebihara	2.94546e-08	Chamaele decumbens (Thunb.) Makino	2.50719e-08	Hymenophyllum riukiuense Christ	4.32986e-11	Pleurosoriopsis makinoi (Maxim. ex Makino) Fomin	3.76249e-11
1031269.JPG	Crepidomanes latealatum (Bosch) Copel.	Crepidomanes latealatum (Bosch) Copel.	1	Hymenophyllum barbatum (Bosch) Baker	5.85774e-11	Hymenophyllum wrightii Bosch	1.50212e-11	Vandenboschia kalamocarpa (Hayata) Ebihara	4.81927e-12	Pedicularis keiskei Franch. et Sav.	4.4457e-12
802496.jpg	Crepidomanes latealatum (Bosch) Copel.	Crepidomanes latealatum (Bosch) Copel.	0.956659	Hymenophyllum wrightii Bosch	0.0433404	Oxytropis japonica Maxim. var. japonica	2.86881e-07	Hymenophyllum barbatum (Bosch) Baker	8.8057e-08	Huperzia serrata (Thunb.) Trevis.	3.71732e-08
1108643.JPG	Crepidomanes latealatum (Bosch) Copel.	Crepidomanes latealatum (Bosch) Copel.	1	Davallia mariesii T.Moore ex Baker	1.33309e-08	Hymenophyllum wrightii Bosch	1.25303e-09	Struthiopteris amabilis (Makino) Ching	5.57206e-10	Deinostema violaceum (Maxim.) T.Yamaz.	6.82674e-11
740532.jpg	Crepidomanes latealatum (Bosch) Copel.	Crepidomanes latealatum (Bosch) Copel.	1	Vandenboschia kalamocarpa (Hayata) Ebihara	5.10438e-08	Hymenophyllum wrightii Bosch	1.71986e-10	Selaginella heterostachys Baker	1.62522e-10	Davallia mariesii T.Moore ex Baker	7.31677e-11
349306.jpg	Crepidomanes latealatum (Bosch) Copel.	Crepidomanes latealatum (Bosch) Copel.	0.965881	Vandenboschia nipponica (Nakai) Ebihara	0.0302088	Vandenboschia kalamocarpa (Hayata) Ebihara	0.00381453	Thelypteris cystopteroides (D.C.Eaton) Ching	3.27074e-05	Utricularia japonica Makino	2.19583e-05
740567.jpg	Crepidomanes latealatum (Bosch) Copel.	Crepidomanes latealatum (Bosch) Copel.	1	Hymenophyllum riukiuense Christ	1.99567e-07	Vandenboschia x quelpaertensis (Nakai) Ebihara	4.21149e-09	Hymenophyllum polyanthos (Sw.) Sw.	2.05402e-09	Vandenboschia kalamocarpa (Hayata) Ebihara	1.82598e-09
1031187.JPG	Crepidomanes latealatum (Bosch) Copel.	Crepidomanes minutum (Blume) K.Iwats.	0.882174	Crepidomanes latealatum (Bosch) Copel.	0.117798	Loxogramme grammitoides (Baker) C.Chr.	2.78203e-05	Selaginella shakotanensis (Franch. ex Takeda) Miyabe et Kud_	3.40417e-07	Osmolindsaea japonica (Baker) Lehtonen et Christenh.	2.27059e-07
345247.jpg	Crepidomanes latealatum (Bosch) Copel.	Crepidomanes latealatum (Bosch) Copel.	1	Vandenboschia kalamocarpa (Hayata) Ebihara	4.08086e-07	Pedicularis keiskei Franch. et Sav.	1.63955e-08	Gentiana nipponica Maxim.	1.03367e-08	Polystichum polyblepharon (Roem. ex Kunze) C.Presl	7.30397e-09
399055.jpg	Crepidomanes latealatum (Bosch) Copel.	Crepidomanes latealatum (Bosch) Copel.	1	Vandenboschia kalamocarpa (Hayata) Ebihara	2.79858e-13	Botrychium virginianum (L.) Sw.	5.15953e-15	Pedicularis keiskei Franch. et Sav.	3.02552e-15	Osmolindsaea japonica (Baker) Lehtonen et Christenh.	8.61304e-16
349298.jpg	Crepidomanes latealatum (Bosch) Copel.	Crepidomanes latealatum (Bosch) Copel.	0.999958	Hymenophyllum badium Hook. et Grev.	4.16199e-05	Selaginella involvens (Sw.) Spring	3.09201e-12	Davallia mariesii T.Moore ex Baker	1.27381e-12	Vandenboschia x quelpaertensis (Nakai) Ebihara	1.37352e-13
00019684.jpg	Crepidomanes latealatum (Bosch) Copel.	Crepidomanes latealatum (Bosch) Copel.	1	Vandenboschia kalamocarpa (Hayata) Ebihara	8.10971e-10	Pedicularis keiskei Franch. et Sav.	2.8278e-10	Hymenophyllum wrightii Bosch	1.90601e-10	Carpinus laxiflora (Siebold et Zucc.) Blume	1.11812e-10
345346.jpg	Crepidomanes latealatum (Bosch) Copel.	Crepidomanes latealatum (Bosch) Copel.	1	Hymenophyllum polyanthos (Sw.) Sw.	2.30591e-08	Vandenboschia kalamocarpa (Hayata) Ebihara	1.18291e-08	Ranunculus nipponicus Nakai var. submersus H.Hara	4.92005e-10	Hymenophyllum riukiuense Christ	2.0487e-10
460493.jpg	Crepidomanes latealatum (Bosch) Copel.	Crepidomanes latealatum (Bosch) Copel.	1	Hymenophyllum polyanthos (Sw.) Sw.	1.49543e-09	Vandenboschia kalamocarpa (Hayata) Ebihara	2.27398e-10	Chamaele decumbens (Thunb.) Makino	8.82206e-11	Pedicularis keiskei Franch. et Sav.	8.35316e-12
346179.jpg	Crepidomanes latealatum (Bosch) Copel.	Crepidomanes latealatum (Bosch) Copel.	1	Vandenboschia kalamocarpa (Hayata) Ebihara	3.2577e-11	Chamaele decumbens (Thunb.) Makino	4.20615e-13	Pedicularis keiskei Franch. et Sav.	3.05369e-13	Hymenophyllum polyanthos (Sw.) Sw.	2.28783e-13
1031282.JPG	Crepidomanes latealatum (Bosch) Copel.	Crepidomanes latealatum (Bosch) Copel.	0.999937	Pleurosoriopsis makinoi (Maxim. ex Makino) Fomin	6.28439e-05	Crepidomanes minutum (Blume) K.Iwats.	2.12869e-08	Loxogramme grammitoides (Baker) C.Chr.	1.45753e-08	Lepidomicrosorum buergerianum (Miq.) Ching et Shing	1.16e-09
1031255.JPG	Crepidomanes latealatum (Bosch) Copel.	Crepidomanes latealatum (Bosch) Copel.	1	Vandenboschia kalamocarpa (Hayata) Ebihara	1.20974e-10	Pedicularis keiskei Franch. et Sav.	6.82356e-11	Hymenophyllum badium Hook. et Grev.	7.19369e-13	Dennstaedtia wilfordii (T.Moore) Christ	3.06891e-13
349435.jpg	Crepidomanes latealatum (Bosch) Copel.	Crepidomanes latealatum (Bosch) Copel.	1	Dennstaedtia wilfordii (T.Moore) Christ	4.04452e-12	Vandenboschia auriculata (Blume) Copel.	5.71294e-14	Pedicularis keiskei Franch. et Sav.	4.50316e-14	Acer tenuifolium (Koidz.) Koidz.	1.47888e-14
346235.jpg	Crepidomanes latealatum (Bosch) Copel.	Crepidomanes latealatum (Bosch) Copel.	1	Vandenboschia kalamocarpa (Hayata) Ebihara	5.66805e-09	Crepidomanes minutum (Blume) K.Iwats.	1.45268e-11	Acer tenuifolium (Koidz.) Koidz.	2.98192e-12	Pedicularis keiskei Franch. et Sav.	1.11097e-12
1031185.JPG	Crepidomanes latealatum (Bosch) Copel.	Crepidomanes latealatum (Bosch) Copel.	0.999981	Vandenboschia kalamocarpa (Hayata) Ebihara	1.86458e-05	Pedicularis keiskei Franch. et Sav.	2.18114e-09	Botrychium virginianum (L.) Sw.	1.25351e-10	Vandenboschia x quelpaertensis (Nakai) Ebihara	1.21562e-10
345999.jpg	Crepidomanes latealatum (Bosch) Copel.	Crepidomanes latealatum (Bosch) Copel.	0.998003	Vandenboschia kalamocarpa (Hayata) Ebihara	0.00199615	Vandenboschia nipponica (Nakai) Ebihara	1.06514e-06	Hydrilla verticillata (L.f.) Royle	2.15759e-08	Hymenophyllum barbatum (Bosch) Baker	1.17678e-08
349060.jpg	Crepidomanes latealatum (Bosch) Copel.	Crepidomanes latealatum (Bosch) Copel.	1	Vandenboschia kalamocarpa (Hayata) Ebihara	1.69558e-10	Crepidomanes minutum (Blume) K.Iwats.	6.23238e-13	Hydrilla verticillata (L.f.) Royle	2.40991e-13	Vandenboschia nipponica (Nakai) Ebihara	1.01101e-13
740552.jpg	Crepidomanes latealatum (Bosch) Copel.	Crepidomanes latealatum (Bosch) Copel.	0.999999	Hymenophyllum wrightii Bosch	1.04615e-06	Davallia mariesii T.Moore ex Baker	2.91409e-10	Acystopteris japonica (Luerss.) Nakai	3.16107e-11	Nemosenecio nikoensis (Miq.) B.Nord.	3.13075e-12
507434.jpg	Crepidomanes latealatum (Bosch) Copel.	Crepidomanes latealatum (Bosch) Copel.	1	Crepidomanes minutum (Blume) K.Iwats.	7.19571e-08	Chamaele decumbens (Thunb.) Makino	5.47047e-10	Hymenophyllum polyanthos (Sw.) Sw.	2.51441e-10	Ranunculus nipponicus Nakai var. submersus H.Hara	4.31341e-12
345574.jpg	Crepidomanes latealatum (Bosch) Copel.	Crepidomanes latealatum (Bosch) Copel.	1	Chamaecyparis obtusa (Siebold et Zucc.) Endl.	7.10159e-10	Diplazium chinense (Baker) C.Chr.	1.73207e-10	Botrychium virginianum (L.) Sw.	5.38369e-11	Hymenophyllum wrightii Bosch	4.01141e-11
345923.jpg	Crepidomanes latealatum (Bosch) Copel.	Crepidomanes latealatum (Bosch) Copel.	0.999862	Crepidomanes minutum (Blume) K.Iwats.	0.000138292	Vandenboschia kalamocarpa (Hayata) Ebihara	3.32602e-10	Pedicularis keiskei Franch. et Sav.	1.69904e-10	Lygodium japonicum (Thunb.) Sw.	1.60251e-11
346892.jpg	Crepidomanes latealatum (Bosch) Copel.	Crepidomanes latealatum (Bosch) Copel.	0.999557	Vandenboschia kalamocarpa (Hayata) Ebihara	0.000416687	Vandenboschia nipponica (Nakai) Ebihara	2.62528e-05	Corydalis pallida (Thunb.) Pers. var. tenuis Yatabe	6.69459e-09	Hydrilla verticillata (L.f.) Royle	4.61369e-10
802480.jpg	Crepidomanes latealatum (Bosch) Copel.	Crepidomanes latealatum (Bosch) Copel.	1	Asplenium oligophlebium Baker	9.47934e-08	Hymenophyllum wrightii Bosch	2.56814e-09	Nemosenecio nikoensis (Miq.) B.Nord.	9.06735e-10	Corydalis pallida (Thunb.) Pers. var. tenuis Yatabe	8.28331e-10
740584.jpg	Crepidomanes latealatum (Bosch) Copel.	Crepidomanes latealatum (Bosch) Copel.	0.642674	Asplenium anogrammoides Christ ex H.L_v.	0.181061	Chamaecyparis obtusa (Siebold et Zucc.) Endl.	0.141189	Lycopodium sitchense Rupr. var. nikoense (Franch. et Sav.) Takeda	0.0190088	Ranunculus nipponicus Nakai var. submersus H.Hara	0.012942
00001617.jpg	Crepidomanes latealatum (Bosch) Copel.	Crepidomanes latealatum (Bosch) Copel.	1	Hymenophyllum wrightii Bosch	4.92249e-08	Crepidomanes minutum (Blume) K.Iwats.	2.89973e-11	Hymenophyllum barbatum (Bosch) Baker	1.75192e-12	Pedicularis keiskei Franch. et Sav.	1.25597e-12
740470.jpg	Crepidomanes latealatum (Bosch) Copel.	Crepidomanes latealatum (Bosch) Copel.	1	Crepidomanes minutum (Blume) K.Iwats.	4.51654e-12	Selaginella shakotanensis (Franch. ex Takeda) Miyabe et Kud_	3.15315e-12	Hymenophyllum polyanthos (Sw.) Sw.	9.04297e-13	Ixeridium alpicola (Takeda) Pak et Kawano	1.02553e-13
349056.jpg	Crepidomanes latealatum (Bosch) Copel.	Crepidomanes latealatum (Bosch) Copel.	1	Hymenophyllum polyanthos (Sw.) Sw.	2.06288e-11	Acer tenuifolium (Koidz.) Koidz.	1.18886e-11	Chrysanthemum rupestre Matsum. et Koidz.	9.17814e-12	Vandenboschia kalamocarpa (Hayata) Ebihara	5.13646e-12
740549.jpg	Crepidomanes latealatum (Bosch) Copel.	Crepidomanes latealatum (Bosch) Copel.	1	Vandenboschia kalamocarpa (Hayata) Ebihara	5.86949e-12	Botrychium virginianum (L.) Sw.	5.00342e-13	Davallia mariesii T.Moore ex Baker	2.67254e-13	Hymenophyllum riukiuense Christ	1.11414e-13
345634.jpg	Crepidomanes latealatum (Bosch) Copel.	Crepidomanes latealatum (Bosch) Copel.	1	Vandenboschia kalamocarpa (Hayata) Ebihara	4.72682e-12	Vandenboschia x quelpaertensis (Nakai) Ebihara	1.27166e-12	Davallia mariesii T.Moore ex Baker	1.25407e-13	Asplenium anogrammoides Christ ex H.L_v.	2.08545e-14
802538.jpg	Crepidomanes latealatum (Bosch) Copel.	Crepidomanes latealatum (Bosch) Copel.	1	Vandenboschia kalamocarpa (Hayata) Ebihara	3.48736e-10	Hymenophyllum badium Hook. et Grev.	2.81625e-10	Davallia mariesii T.Moore ex Baker	3.46526e-11	Gentiana nipponica Maxim.	3.36895e-11
740585.jpg	Crepidomanes latealatum (Bosch) Copel.	Crepidomanes latealatum (Bosch) Copel.	0.999865	Hymenophyllum polyanthos (Sw.) Sw.	0.000132957	Hymenophyllum riukiuense Christ	1.95386e-06	Gonocarpus micranthus Thunb.	1.0366e-07	Lycopodiella cernua (L.) Pic.Serm.	5.35359e-08
275988.jpg	Crepidomanes latealatum (Bosch) Copel.	Crepidomanes latealatum (Bosch) Copel.	0.988969	Vandenboschia nipponica (Nakai) Ebihara	0.00844576	Ceratophyllum demersum L.	0.00170172	Vandenboschia kalamocarpa (Hayata) Ebihara	0.000531151	Hymenophyllum barbatum (Bosch) Baker	0.000314052
349489.jpg	Crepidomanes latealatum (Bosch) Copel.	Crepidomanes latealatum (Bosch) Copel.	1	Vandenboschia kalamocarpa (Hayata) Ebihara	4.06683e-07	Hydrilla verticillata (L.f.) Royle	2.43348e-08	Ceratophyllum demersum L.	1.02392e-08	Carpinus laxiflora (Siebold et Zucc.) Blume	8.95587e-09
1031222.JPG	Crepidomanes latealatum (Bosch) Copel.	Crepidomanes latealatum (Bosch) Copel.	0.999962	Gentiana nipponica Maxim.	3.24253e-05	Crepidomanes minutum (Blume) K.Iwats.	2.13389e-06	Hymenophyllum wrightii Bosch	1.85699e-06	Hymenophyllum coreanum Nakai	7.53483e-07
740448.jpg	Crepidomanes latealatum (Bosch) Copel.	Crepidomanes latealatum (Bosch) Copel.	0.998167	Hymenophyllum wrightii Bosch	0.00170707	Hymenophyllum coreanum Nakai	0.000120554	Stellaria nipponica Ohwi var. nipponica	1.759e-06	Pleurosoriopsis makinoi (Maxim. ex Makino) Fomin	1.17907e-06
349548.jpg	Crepidomanes latealatum (Bosch) Copel.	Crepidomanes latealatum (Bosch) Copel.	1	Botrychium ternatum (Thunb.) Sw.	1.06427e-09	Vandenboschia kalamocarpa (Hayata) Ebihara	5.6075e-10	Hymenophyllum riukiuense Christ	9.39344e-11	Lycopodium dendroideum Michx.	5.01085e-11
1031272.JPG	Crepidomanes latealatum (Bosch) Copel.	Crepidomanes minutum (Blume) K.Iwats.	0.805863	Crepidomanes latealatum (Bosch) Copel.	0.194137	Selaginella shakotanensis (Franch. ex Takeda) Miyabe et Kud_	3.59857e-08	Lemmaphyllum microphyllum C.Presl	4.17018e-10	Hymenophyllum polyanthos (Sw.) Sw.	2.45155e-10
740554.jpg	Crepidomanes latealatum (Bosch) Copel.	Crepidomanes latealatum (Bosch) Copel.	1	Vandenboschia kalamocarpa (Hayata) Ebihara	1.32218e-10	Selaginella heterostachys Baker	2.38147e-12	Vandellia anagallis (Burm.f.) T.Yamaz. var. verbenifolia (Colsm.) T.Yamaz.	1.39358e-12	Nemosenecio nikoensis (Miq.) B.Nord.	2.24055e-13
349592.jpg	Crepidomanes latealatum (Bosch) Copel.	Crepidomanes latealatum (Bosch) Copel.	1	Asplenium anogrammoides Christ ex H.L_v.	5.69263e-10	Selaginella shakotanensis (Franch. ex Takeda) Miyabe et Kud_	2.98632e-10	Loxogramme grammitoides (Baker) C.Chr.	2.65398e-11	Vandenboschia kalamocarpa (Hayata) Ebihara	1.23528e-11
740506.jpg	Crepidomanes latealatum (Bosch) Copel.	Crepidomanes latealatum (Bosch) Copel.	1	Vandenboschia kalamocarpa (Hayata) Ebihara	1.18188e-12	Hymenophyllum riukiuense Christ	5.34462e-13	Pedicularis keiskei Franch. et Sav.	1.73778e-13	Hymenophyllum polyanthos (Sw.) Sw.	5.19186e-14
740539.jpg	Crepidomanes latealatum (Bosch) Copel.	Crepidomanes latealatum (Bosch) Copel.	0.999328	Vandenboschia kalamocarpa (Hayata) Ebihara	0.000671716	Pedicularis keiskei Franch. et Sav.	6.63954e-08	Vandenboschia x quelpaertensis (Nakai) Ebihara	5.65888e-08	Acer tenuifolium (Koidz.) Koidz.	1.97234e-08
1031181.JPG	Crepidomanes latealatum (Bosch) Copel.	Crepidomanes latealatum (Bosch) Copel.	1	Digitaria radicosa (J.Presl) Miq.	4.82449e-09	Vandellia anagallis (Burm.f.) T.Yamaz. var. verbenifolia (Colsm.) T.Yamaz.	2.94942e-10	Loxogramme grammitoides (Baker) C.Chr.	6.03252e-12	Cassytha filiformis L.	4.21734e-12
740538.jpg	Crepidomanes latealatum (Bosch) Copel.	Crepidomanes latealatum (Bosch) Copel.	1	Pedicularis keiskei Franch. et Sav.	4.8212e-09	Vandenboschia kalamocarpa (Hayata) Ebihara	2.09638e-09	Hydrilla verticillata (L.f.) Royle	7.67513e-11	Gentiana nipponica Maxim.	5.91094e-11
1031278.JPG	Crepidomanes latealatum (Bosch) Copel.	Crepidomanes latealatum (Bosch) Copel.	1	Crepidomanes minutum (Blume) K.Iwats.	5.29936e-09	Vandenboschia kalamocarpa (Hayata) Ebihara	1.93076e-10	Hymenophyllum polyanthos (Sw.) Sw.	3.76079e-11	Hymenophyllum riukiuense Christ	6.88909e-13
965055.jpg	Crepidomanes latealatum (Bosch) Copel.	Crepidomanes latealatum (Bosch) Copel.	0.999889	Crepidomanes minutum (Blume) K.Iwats.	0.000101962	Pleurosoriopsis makinoi (Maxim. ex Makino) Fomin	9.25266e-06	Hymenophyllum polyanthos (Sw.) Sw.	2.24005e-07	Selaginella heterostachys Baker	2.25179e-08
1031271.JPG	Crepidomanes latealatum (Bosch) Copel.	Crepidomanes latealatum (Bosch) Copel.	1	Vandenboschia kalamocarpa (Hayata) Ebihara	6.68021e-09	Hymenophyllum badium Hook. et Grev.	4.60683e-09	Selaginella involvens (Sw.) Spring	1.00039e-09	Selaginella heterostachys Baker	4.19442e-10
350599.jpg	Crepidomanes latealatum (Bosch) Copel.	Crepidomanes latealatum (Bosch) Copel.	1	Vandenboschia kalamocarpa (Hayata) Ebihara	4.28518e-09	Corydalis pallida (Thunb.) Pers. var. tenuis Yatabe	1.24565e-09	Carex curvicollis Franch. et Sav.	1.78263e-11	Acer tenuifolium (Koidz.) Koidz.	9.51995e-12
385642.jpg	Crepidomanes latealatum (Bosch) Copel.	Crepidomanes latealatum (Bosch) Copel.	1	Vandenboschia kalamocarpa (Hayata) Ebihara	8.16679e-13	Botrychium virginianum (L.) Sw.	1.59481e-13	Vandenboschia x quelpaertensis (Nakai) Ebihara	1.58529e-13	Davallia mariesii T.Moore ex Baker	1.45401e-13
351340.jpg	Crepidomanes latealatum (Bosch) Copel.	Crepidomanes latealatum (Bosch) Copel.	1	Vandenboschia kalamocarpa (Hayata) Ebihara	6.12806e-13	Vandenboschia x quelpaertensis (Nakai) Ebihara	3.13441e-16	Osmolindsaea japonica (Baker) Lehtonen et Christenh.	2.79739e-16	Cyathea spinulosa Wall. ex Hook.	1.76238e-16
298397.jpg	Crepidomanes latealatum (Bosch) Copel.	Crepidomanes latealatum (Bosch) Copel.	0.999997	Crepidomanes minutum (Blume) K.Iwats.	2.4666e-06	Lygodium japonicum (Thunb.) Sw.	6.8833e-09	Vandenboschia kalamocarpa (Hayata) Ebihara	3.52985e-09	Hymenophyllum polyanthos (Sw.) Sw.	1.76682e-09
00013467.jpg	Crepidomanes latealatum (Bosch) Copel.	Crepidomanes latealatum (Bosch) Copel.	0.599477	Vandenboschia kalamocarpa (Hayata) Ebihara	0.400523	Hymenophyllum barbatum (Bosch) Baker	5.43453e-08	Corydalis pallida (Thunb.) Pers. var. tenuis Yatabe	1.51532e-08	Botrychium virginianum (L.) Sw.	3.23462e-10
337274.jpg	Crepidomanes latealatum (Bosch) Copel.	Crepidomanes latealatum (Bosch) Copel.	1	Hymenophyllum polyanthos (Sw.) Sw.	7.61545e-08	Vandenboschia x quelpaertensis (Nakai) Ebihara	2.62697e-09	Eragrostis multicaulis Steud.	1.97464e-09	Asplenium anogrammoides Christ ex H.L_v.	9.82084e-10
796662.jpg	Crepidomanes latealatum (Bosch) Copel.	Crepidomanes latealatum (Bosch) Copel.	1	Hymenophyllum polyanthos (Sw.) Sw.	1.48502e-07	Hymenophyllum badium Hook. et Grev.	1.66303e-09	Davallia mariesii T.Moore ex Baker	2.58117e-11	Patrinia triloba (Miq.) Miq. var. palmata (Maxim.) H.Hara	1.02808e-11
349599.jpg	Crepidomanes latealatum (Bosch) Copel.	Crepidomanes latealatum (Bosch) Copel.	1	Vandenboschia kalamocarpa (Hayata) Ebihara	4.88627e-09	Hymenophyllum polyanthos (Sw.) Sw.	1.69905e-13	Hymenophyllum riukiuense Christ	1.2831e-13	Pedicularis keiskei Franch. et Sav.	1.04402e-13
349622.jpg	Crepidomanes latealatum (Bosch) Copel.	Crepidomanes latealatum (Bosch) Copel.	0.999998	Vandenboschia kalamocarpa (Hayata) Ebihara	1.67058e-06	Vandenboschia x quelpaertensis (Nakai) Ebihara	1.79547e-08	Hydrilla verticillata (L.f.) Royle	3.11836e-09	Vandenboschia nipponica (Nakai) Ebihara	1.79266e-09
371496.jpg	Crepidomanes latealatum (Bosch) Copel.	Crepidomanes latealatum (Bosch) Copel.	1	Vandenboschia kalamocarpa (Hayata) Ebihara	2.13473e-10	Hymenophyllum wrightii Bosch	6.87445e-12	Hymenophyllum coreanum Nakai	1.89848e-12	Pedicularis keiskei Franch. et Sav.	4.01115e-13
349679.jpg	Crepidomanes latealatum (Bosch) Copel.	Crepidomanes latealatum (Bosch) Copel.	1	Crepidomanes minutum (Blume) K.Iwats.	6.50222e-08	Vandenboschia kalamocarpa (Hayata) Ebihara	5.25313e-08	Acer micranthum Siebold et Zucc.	7.38484e-12	Pleurosoriopsis makinoi (Maxim. ex Makino) Fomin	4.81508e-12
348878.jpg	Crepidomanes latealatum (Bosch) Copel.	Crepidomanes latealatum (Bosch) Copel.	1	Vandenboschia kalamocarpa (Hayata) Ebihara	2.1879e-10	Pedicularis keiskei Franch. et Sav.	1.21235e-10	Diplazium chinense (Baker) C.Chr.	7.23105e-11	Hymenophyllum riukiuense Christ	5.49478e-11
740387.jpg	Crepidomanes latealatum (Bosch) Copel.	Crepidomanes latealatum (Bosch) Copel.	1	Vandenboschia kalamocarpa (Hayata) Ebihara	5.27571e-11	Hymenophyllum badium Hook. et Grev.	3.78765e-12	Pedicularis keiskei Franch. et Sav.	3.40064e-12	Hymenasplenium obliquissimum (Hayata) Sugim.	2.30339e-12
507435.jpg	Crepidomanes latealatum (Bosch) Copel.	Crepidomanes latealatum (Bosch) Copel.	1	Vandenboschia kalamocarpa (Hayata) Ebihara	2.86624e-10	Hymenophyllum wrightii Bosch	1.95243e-11	Hymenophyllum polyanthos (Sw.) Sw.	5.76679e-12	Veronica schmidtiana Regel subsp. senanensis (Maxim.) Kitam. et Murata	1.63398e-12
352037.jpg	Crepidomanes latealatum (Bosch) Copel.	Crepidomanes latealatum (Bosch) Copel.	0.999999	Vandenboschia kalamocarpa (Hayata) Ebihara	1.21412e-06	Vandenboschia x quelpaertensis (Nakai) Ebihara	2.01681e-07	Chrysanthemum rupestre Matsum. et Koidz.	2.74644e-09	Hymenophyllum badium Hook. et Grev.	7.10681e-10
349906.jpg	Crepidomanes latealatum (Bosch) Copel.	Vandenboschia kalamocarpa (Hayata) Ebihara	0.808801	Crepidomanes latealatum (Bosch) Copel.	0.177031	Vandenboschia nipponica (Nakai) Ebihara	0.0134902	Adiantum pedatum L.	0.000285714	Selaginella heterostachys Baker	0.000195926
348987.jpg	Crepidomanes latealatum (Bosch) Copel.	Crepidomanes latealatum (Bosch) Copel.	0.999996	Vandenboschia kalamocarpa (Hayata) Ebihara	3.13052e-06	Botrychium ternatum (Thunb.) Sw.	1.13011e-06	Hymenophyllum riukiuense Christ	2.15429e-08	Pleurosoriopsis makinoi (Maxim. ex Makino) Fomin	3.9363e-09
349111.jpg	Crepidomanes latealatum (Bosch) Copel.	Crepidomanes latealatum (Bosch) Copel.	1	Hymenophyllum wrightii Bosch	4.62239e-09	Hymenophyllum barbatum (Bosch) Baker	2.14557e-10	Vandenboschia kalamocarpa (Hayata) Ebihara	6.8978e-11	Vandenboschia x stenosiphon (Christ) Copel.	8.51749e-12
00039800.jpg	Crepidomanes latealatum (Bosch) Copel.	Crepidomanes latealatum (Bosch) Copel.	0.998396	Vandenboschia kalamocarpa (Hayata) Ebihara	0.00159821	Vandenboschia nipponica (Nakai) Ebihara	2.43788e-06	Ceratophyllum demersum L.	2.04935e-06	Hydrilla verticillata (L.f.) Royle	5.7948e-07
00015857.jpg	Crepidomanes latealatum (Bosch) Copel.	Crepidomanes latealatum (Bosch) Copel.	0.999996	Vandenboschia kalamocarpa (Hayata) Ebihara	4.1174e-06	Vandenboschia nipponica (Nakai) Ebihara	3.93898e-08	Crepidomanes minutum (Blume) K.Iwats.	3.71774e-09	Ranunculus nipponicus Nakai var. submersus H.Hara	2.2378e-09
349774.jpg	Crepidomanes latealatum (Bosch) Copel.	Crepidomanes latealatum (Bosch) Copel.	0.999066	Crepidomanes minutum (Blume) K.Iwats.	0.000805534	Selaginella shakotanensis (Franch. ex Takeda) Miyabe et Kud_	0.000116679	Pleurosoriopsis makinoi (Maxim. ex Makino) Fomin	8.24193e-06	Hymenophyllum oligosorum Makino	1.6419e-06
740471.jpg	Crepidomanes latealatum (Bosch) Copel.	Crepidomanes latealatum (Bosch) Copel.	1	Hymenophyllum polyanthos (Sw.) Sw.	5.15216e-08	Hymenophyllum barbatum (Bosch) Baker	8.32278e-09	Hymenophyllum badium Hook. et Grev.	2.99671e-09	Pedicularis keiskei Franch. et Sav.	1.03561e-09
740500.jpg	Crepidomanes latealatum (Bosch) Copel.	Crepidomanes latealatum (Bosch) Copel.	0.999965	Hymenophyllum polyanthos (Sw.) Sw.	3.15848e-05	Asplenium anogrammoides Christ ex H.L_v.	2.7329e-06	Chamaele decumbens (Thunb.) Makino	1.868e-07	Davallia mariesii T.Moore ex Baker	1.4597e-07
00039046.jpg	Crepidomanes latealatum (Bosch) Copel.	Crepidomanes latealatum (Bosch) Copel.	1	Crepidomanes minutum (Blume) K.Iwats.	1.37716e-07	Vandenboschia kalamocarpa (Hayata) Ebihara	6.21444e-11	Selaginella shakotanensis (Franch. ex Takeda) Miyabe et Kud_	1.79244e-11	Pleurosoriopsis makinoi (Maxim. ex Makino) Fomin	1.98115e-12
KAG082689.jpg	Crepidomanes latealatum (Bosch) Copel.	Crepidomanes latealatum (Bosch) Copel.	1	Vandenboschia kalamocarpa (Hayata) Ebihara	1.23658e-13	Pedicularis keiskei Franch. et Sav.	1.11974e-13	Crepidomanes minutum (Blume) K.Iwats.	9.63798e-14	Selaginella shakotanensis (Franch. ex Takeda) Miyabe et Kud_	5.63726e-14
293375.jpg	Crepidomanes latealatum (Bosch) Copel.	Crepidomanes latealatum (Bosch) Copel.	1	Vandenboschia kalamocarpa (Hayata) Ebihara	1.00664e-08	Hymenophyllum polyanthos (Sw.) Sw.	1.56253e-11	Carpinus laxiflora (Siebold et Zucc.) Blume	1.23161e-11	Hymenophyllum riukiuense Christ	8.55383e-12
283296.jpg	Crepidomanes latealatum (Bosch) Copel.	Crepidomanes latealatum (Bosch) Copel.	1	Hymenophyllum polyanthos (Sw.) Sw.	6.85917e-09	Hymenophyllum badium Hook. et Grev.	4.77142e-10	Crepidomanes minutum (Blume) K.Iwats.	2.63319e-10	Athyrium x amagipedis Sa.Kurata	6.97905e-13
802527.jpg	Crepidomanes latealatum (Bosch) Copel.	Crepidomanes latealatum (Bosch) Copel.	1	Crepidomanes minutum (Blume) K.Iwats.	3.26284e-10	Hymenophyllum badium Hook. et Grev.	3.0927e-12	Vandenboschia kalamocarpa (Hayata) Ebihara	2.68403e-12	Pedicularis keiskei Franch. et Sav.	2.35759e-12
926614.jpg	Crepidomanes latealatum (Bosch) Copel.	Crepidomanes latealatum (Bosch) Copel.	1	Vandenboschia kalamocarpa (Hayata) Ebihara	1.12208e-09	Crepidomanes minutum (Blume) K.Iwats.	5.86816e-10	Gentiana nipponica Maxim.	8.97639e-11	Lygodium japonicum (Thunb.) Sw.	6.85946e-11
349227.jpg	Crepidomanes latealatum (Bosch) Copel.	Crepidomanes latealatum (Bosch) Copel.	0.99996	Pleurosoriopsis makinoi (Maxim. ex Makino) Fomin	3.98351e-05	Vandenboschia kalamocarpa (Hayata) Ebihara	6.50643e-09	Selaginella heterostachys Baker	1.24099e-09	Hymenophyllum polyanthos (Sw.) Sw.	7.7229e-10
349638.jpg	Crepidomanes latealatum (Bosch) Copel.	Crepidomanes latealatum (Bosch) Copel.	1	Hymenophyllum badium Hook. et Grev.	2.11882e-07	Vandenboschia kalamocarpa (Hayata) Ebihara	2.47053e-08	Osmolindsaea japonica (Baker) Lehtonen et Christenh.	1.84532e-08	Hymenophyllum polyanthos (Sw.) Sw.	4.98318e-09
349028.jpg	Crepidomanes latealatum (Bosch) Copel.	Crepidomanes latealatum (Bosch) Copel.	1	Crepidomanes minutum (Blume) K.Iwats.	1.46123e-13	Hymenophyllum wrightii Bosch	1.17341e-13	Diplazium x bittyuense Tagawa	6.27536e-14	Pedicularis keiskei Franch. et Sav.	3.63564e-14
346789.jpg	Crepidomanes latealatum (Bosch) Copel.	Crepidomanes latealatum (Bosch) Copel.	1	Crepidomanes minutum (Blume) K.Iwats.	1.85672e-12	Vandenboschia kalamocarpa (Hayata) Ebihara	6.11367e-15	Osmolindsaea japonica (Baker) Lehtonen et Christenh.	5.58918e-15	Chamaele decumbens (Thunb.) Makino	2.35189e-15
63420.jpg	Crepidomanes latealatum (Bosch) Copel.	Crepidomanes latealatum (Bosch) Copel.	0.999932	Crepidomanes minutum (Blume) K.Iwats.	6.79753e-05	Gentiana nipponica Maxim.	1.53628e-08	Vandenboschia kalamocarpa (Hayata) Ebihara	1.87758e-09	Hymenophyllum polyanthos (Sw.) Sw.	1.1899e-09
1031215.JPG	Crepidomanes latealatum (Bosch) Copel.	Crepidomanes latealatum (Bosch) Copel.	1	Vandenboschia kalamocarpa (Hayata) Ebihara	4.58692e-14	Cyathea spinulosa Wall. ex Hook.	6.58074e-16	Pedicularis keiskei Franch. et Sav.	5.51175e-16	Diplazium chinense (Baker) C.Chr.	5.29963e-16
00011293.jpg	Crepidomanes latealatum (Bosch) Copel.	Crepidomanes latealatum (Bosch) Copel.	1	Vandenboschia kalamocarpa (Hayata) Ebihara	4.18607e-14	Pedicularis keiskei Franch. et Sav.	3.67394e-15	Swertia japonica (Schult.) Makino	9.53995e-17	Hymenophyllum wrightii Bosch	4.799e-17
371537.jpg	Crepidomanes latealatum (Bosch) Copel.	Crepidomanes latealatum (Bosch) Copel.	1	Crepidomanes minutum (Blume) K.Iwats.	1.13131e-11	Vandenboschia kalamocarpa (Hayata) Ebihara	4.90525e-12	Vandenboschia nipponica (Nakai) Ebihara	5.22059e-14	Davallia mariesii T.Moore ex Baker	2.92447e-14
00016643.jpg	Crepidomanes latealatum (Bosch) Copel.	Vandenboschia kalamocarpa (Hayata) Ebihara	0.789442	Crepidomanes latealatum (Bosch) Copel.	0.208171	Vandenboschia nipponica (Nakai) Ebihara	0.00238675	Carpinus laxiflora (Siebold et Zucc.) Blume	2.76561e-08	Hymenophyllum barbatum (Bosch) Baker	1.79387e-08
349503.jpg	Crepidomanes latealatum (Bosch) Copel.	Crepidomanes latealatum (Bosch) Copel.	1	Pleurosoriopsis makinoi (Maxim. ex Makino) Fomin	2.51476e-07	Vandenboschia kalamocarpa (Hayata) Ebihara	3.08042e-10	Oxalis corniculata L.	2.76396e-10	Crepidomanes minutum (Blume) K.Iwats.	2.5985e-10
740518.jpg	Crepidomanes latealatum (Bosch) Copel.	Crepidomanes latealatum (Bosch) Copel.	1	Vandenboschia kalamocarpa (Hayata) Ebihara	8.36844e-11	Vandenboschia x quelpaertensis (Nakai) Ebihara	1.83558e-11	Botrychium virginianum (L.) Sw.	8.84335e-12	Pedicularis keiskei Franch. et Sav.	4.9497e-12
399052.jpg	Crepidomanes latealatum (Bosch) Copel.	Crepidomanes latealatum (Bosch) Copel.	0.999994	Vandenboschia kalamocarpa (Hayata) Ebihara	4.44694e-06	Hymenophyllum polyanthos (Sw.) Sw.	1.11028e-06	Hymenophyllum riukiuense Christ	8.35191e-07	Vandenboschia nipponica (Nakai) Ebihara	1.00578e-08
1031229.JPG	Crepidomanes latealatum (Bosch) Copel.	Crepidomanes latealatum (Bosch) Copel.	1	Davallia mariesii T.Moore ex Baker	1.66115e-08	Vandenboschia kalamocarpa (Hayata) Ebihara	8.21337e-09	Selaginella shakotanensis (Franch. ex Takeda) Miyabe et Kud_	7.5891e-09	Pleurosoriopsis makinoi (Maxim. ex Makino) Fomin	1.25634e-09
777052.jpg	Crepidomanes latealatum (Bosch) Copel.	Crepidomanes latealatum (Bosch) Copel.	0.999996	Vandenboschia kalamocarpa (Hayata) Ebihara	3.76112e-06	Pedicularis keiskei Franch. et Sav.	2.27295e-08	Osmolindsaea japonica (Baker) Lehtonen et Christenh.	8.61437e-10	Hymenophyllum barbatum (Bosch) Baker	4.94728e-10
349528.jpg	Crepidomanes latealatum (Bosch) Copel.	Crepidomanes latealatum (Bosch) Copel.	1	Davallia mariesii T.Moore ex Baker	2.36174e-13	Loxogramme grammitoides (Baker) C.Chr.	2.01888e-13	Vandenboschia kalamocarpa (Hayata) Ebihara	5.33232e-14	Viola eizanensis (Makino) Makino	1.90711e-14
349582.jpg	Crepidomanes latealatum (Bosch) Copel.	Crepidomanes latealatum (Bosch) Copel.	1	Vandenboschia kalamocarpa (Hayata) Ebihara	4.32747e-13	Crepidomanes minutum (Blume) K.Iwats.	8.7216e-14	Acer tenuifolium (Koidz.) Koidz.	5.0975e-15	Hymenophyllum polyanthos (Sw.) Sw.	3.13111e-15
350887.jpg	Crepidomanes latealatum (Bosch) Copel.	Crepidomanes latealatum (Bosch) Copel.	0.999994	Hymenophyllum wrightii Bosch	5.84736e-06	Gentiana nipponica Maxim.	2.41822e-09	Hymenophyllum barbatum (Bosch) Baker	1.77623e-09	Hymenophyllum badium Hook. et Grev.	3.69094e-10
348525.jpg	Crepidomanes latealatum (Bosch) Copel.	Crepidomanes latealatum (Bosch) Copel.	1	Carpinus tschonoskii Maxim.	1.54463e-08	Vandenboschia nipponica (Nakai) Ebihara	1.53367e-09	Davallia mariesii T.Moore ex Baker	2.489e-10	Celtis sinensis Pers.	2.40007e-10
349839.jpg	Crepidomanes latealatum (Bosch) Copel.	Crepidomanes latealatum (Bosch) Copel.	1	Hymenophyllum polyanthos (Sw.) Sw.	1.48256e-11	Pedicularis keiskei Franch. et Sav.	1.00147e-11	Hymenophyllum badium Hook. et Grev.	1.99469e-12	Vandenboschia kalamocarpa (Hayata) Ebihara	1.01825e-12
1031284.JPG	Crepidomanes latealatum (Bosch) Copel.	Crepidomanes latealatum (Bosch) Copel.	1	Selaginella involvens (Sw.) Spring	7.68852e-08	Hymenophyllum riukiuense Christ	6.83716e-08	Davallia mariesii T.Moore ex Baker	2.80322e-08	Pleurosoriopsis makinoi (Maxim. ex Makino) Fomin	9.76319e-09
00028070.jpg	Crepidomanes latealatum (Bosch) Copel.	Crepidomanes latealatum (Bosch) Copel.	1	Vandenboschia kalamocarpa (Hayata) Ebihara	1.12409e-07	Chamaele decumbens (Thunb.) Makino	6.46151e-09	Hymenophyllum riukiuense Christ	6.16781e-11	Equisetum arvense L.	4.81124e-11
310680.jpg	Crepidomanes latealatum (Bosch) Copel.	Crepidomanes latealatum (Bosch) Copel.	0.999986	Crepidomanes minutum (Blume) K.Iwats.	1.40882e-05	Gentiana nipponica Maxim.	8.38258e-11	Rotala mexicana Cham. et Schltdl.	5.35093e-11	Davallia mariesii T.Moore ex Baker	3.88831e-11
1031236.JPG	Crepidomanes latealatum (Bosch) Copel.	Crepidomanes latealatum (Bosch) Copel.	1	Vandenboschia kalamocarpa (Hayata) Ebihara	2.0154e-10	Pedicularis keiskei Franch. et Sav.	1.46699e-10	Hymenophyllum riukiuense Christ	6.55722e-12	Hymenophyllum polyanthos (Sw.) Sw.	4.03011e-12
349200.jpg	Crepidomanes latealatum (Bosch) Copel.	Crepidomanes latealatum (Bosch) Copel.	0.992976	Hymenophyllum oligosorum Makino	0.00600619	Hymenophyllum barbatum (Bosch) Baker	0.000989034	Hymenophyllum wrightii Bosch	2.57299e-05	Crepidomanes minutum (Blume) K.Iwats.	2.04681e-06
740447.jpg	Crepidomanes latealatum (Bosch) Copel.	Crepidomanes latealatum (Bosch) Copel.	1	Crepidomanes minutum (Blume) K.Iwats.	4.66788e-11	Vandenboschia kalamocarpa (Hayata) Ebihara	4.81045e-12	Hymenophyllum polyanthos (Sw.) Sw.	3.92895e-12	Hymenophyllum riukiuense Christ	1.23157e-12
347029.jpg	Crepidomanes latealatum (Bosch) Copel.	Crepidomanes latealatum (Bosch) Copel.	1	Vandenboschia kalamocarpa (Hayata) Ebihara	5.02589e-10	Pedicularis keiskei Franch. et Sav.	3.71439e-13	Gentiana nipponica Maxim.	2.06087e-13	Acystopteris japonica (Luerss.) Nakai	1.41918e-13
1031195.JPG	Crepidomanes latealatum (Bosch) Copel.	Crepidomanes latealatum (Bosch) Copel.	1	Crepidomanes minutum (Blume) K.Iwats.	1.62976e-13	Vandenboschia kalamocarpa (Hayata) Ebihara	4.96375e-14	Pedicularis keiskei Franch. et Sav.	3.34277e-15	Spiraea dasyantha Bunge	5.8672e-16
00028071.jpg	Crepidomanes latealatum (Bosch) Copel.	Selaginella remotifolia Spring	0.577895	Selaginella nipponica Franch. et Sav.	0.163158	Huperzia selago (L.) Bernh. ex Schrank et C.F.P.Mart.	0.106997	Pleurosoriopsis makinoi (Maxim. ex Makino) Fomin	0.0935436	Ophioglossum thermale Kom.	0.041721
1031232.JPG	Crepidomanes latealatum (Bosch) Copel.	Crepidomanes latealatum (Bosch) Copel.	1	Davallia mariesii T.Moore ex Baker	3.05575e-11	Vandenboschia kalamocarpa (Hayata) Ebihara	5.32495e-12	Crepidomanes minutum (Blume) K.Iwats.	2.96939e-12	Vandenboschia x quelpaertensis (Nakai) Ebihara	7.11902e-13
349517.jpg	Crepidomanes latealatum (Bosch) Copel.	Crepidomanes latealatum (Bosch) Copel.	1	Vandenboschia kalamocarpa (Hayata) Ebihara	4.42487e-08	Ceratophyllum demersum L.	3.09079e-10	Vandenboschia nipponica (Nakai) Ebihara	8.37165e-11	Pedicularis keiskei Franch. et Sav.	6.45666e-12
802485.jpg	Crepidomanes latealatum (Bosch) Copel.	Crepidomanes latealatum (Bosch) Copel.	1	Hymenophyllum wrightii Bosch	4.93806e-11	Vandenboschia kalamocarpa (Hayata) Ebihara	1.80909e-13	Hymenophyllum barbatum (Bosch) Baker	1.15703e-13	Acystopteris japonica (Luerss.) Nakai	1.81462e-14
349996.jpg	Crepidomanes latealatum (Bosch) Copel.	Vandenboschia kalamocarpa (Hayata) Ebihara	0.986599	Crepidomanes latealatum (Bosch) Copel.	0.0133969	Selaginella heterostachys Baker	3.32345e-06	Pleurosoriopsis makinoi (Maxim. ex Makino) Fomin	3.78798e-07	Ceratophyllum demersum L.	7.03417e-08
349769.jpg	Crepidomanes latealatum (Bosch) Copel.	Crepidomanes latealatum (Bosch) Copel.	1	Vandenboschia kalamocarpa (Hayata) Ebihara	1.54285e-11	Hymenophyllum wrightii Bosch	9.29592e-13	Pleurosoriopsis makinoi (Maxim. ex Makino) Fomin	1.08623e-13	Gentiana nipponica Maxim.	1.0252e-13
346815.jpg	Crepidomanes latealatum (Bosch) Copel.	Crepidomanes latealatum (Bosch) Copel.	1	Hymenophyllum polyanthos (Sw.) Sw.	1.12117e-08	Pedicularis keiskei Franch. et Sav.	4.80266e-10	Vandenboschia kalamocarpa (Hayata) Ebihara	8.92005e-11	Hymenophyllum coreanum Nakai	5.18959e-11
350761.jpg	Crepidomanes latealatum (Bosch) Copel.	Crepidomanes latealatum (Bosch) Copel.	1	Vandenboschia kalamocarpa (Hayata) Ebihara	4.1154e-07	Davallia mariesii T.Moore ex Baker	6.76329e-08	Hymenophyllum polyanthos (Sw.) Sw.	4.31491e-08	Crepidomanes minutum (Blume) K.Iwats.	8.19913e-09
349247.jpg	Crepidomanes latealatum (Bosch) Copel.	Crepidomanes latealatum (Bosch) Copel.	1	Crepidomanes minutum (Blume) K.Iwats.	9.41801e-12	Pedicularis keiskei Franch. et Sav.	1.66939e-12	Vandenboschia kalamocarpa (Hayata) Ebihara	5.09764e-13	Acer tenuifolium (Koidz.) Koidz.	3.70749e-13
345261.jpg	Crepidomanes latealatum (Bosch) Copel.	Crepidomanes latealatum (Bosch) Copel.	1	Vandenboschia kalamocarpa (Hayata) Ebihara	3.90953e-10	Crepidomanes minutum (Blume) K.Iwats.	5.5852e-11	Callitriche palustris L.	6.2629e-12	Gentiana nipponica Maxim.	3.3759e-12
740474.jpg	Crepidomanes latealatum (Bosch) Copel.	Crepidomanes latealatum (Bosch) Copel.	1	Vandenboschia kalamocarpa (Hayata) Ebihara	5.54612e-11	Crepidomanes minutum (Blume) K.Iwats.	4.42104e-13	Cyathea spinulosa Wall. ex Hook.	8.67203e-14	Veronica schmidtiana Regel subsp. senanensis (Maxim.) Kitam. et Murata	7.50084e-14
349727.jpg	Crepidomanes latealatum (Bosch) Copel.	Crepidomanes latealatum (Bosch) Copel.	1	Vandenboschia kalamocarpa (Hayata) Ebihara	7.60724e-12	Crepidomanes minutum (Blume) K.Iwats.	6.94202e-12	Hymenophyllum wrightii Bosch	2.22313e-12	Vandenboschia nipponica (Nakai) Ebihara	1.27055e-12
TRPM-P-674-0010-002.jpg	Crepidomanes latealatum (Bosch) Copel.	Crepidomanes latealatum (Bosch) Copel.	1	Asplenium anogrammoides Christ ex H.L_v.	2.40906e-13	Vandenboschia kalamocarpa (Hayata) Ebihara	1.55096e-13	Hymenophyllum polyanthos (Sw.) Sw.	2.52012e-14	Pedicularis keiskei Franch. et Sav.	2.1753e-14
349532.jpg	Crepidomanes latealatum (Bosch) Copel.	Crepidomanes latealatum (Bosch) Copel.	1	Vandenboschia kalamocarpa (Hayata) Ebihara	2.31396e-08	Carpinus laxiflora (Siebold et Zucc.) Blume	6.71669e-12	Vandenboschia x stenosiphon (Christ) Copel.	6.32503e-12	Viola eizanensis (Makino) Makino	1.38353e-12
346799.jpg	Crepidomanes latealatum (Bosch) Copel.	Crepidomanes latealatum (Bosch) Copel.	0.999993	Crepidomanes minutum (Blume) K.Iwats.	6.94307e-06	Vandenboschia kalamocarpa (Hayata) Ebihara	1.26815e-12	Selaginella shakotanensis (Franch. ex Takeda) Miyabe et Kud_	5.1085e-13	Pedicularis keiskei Franch. et Sav.	1.15008e-13
1031274.JPG	Crepidomanes latealatum (Bosch) Copel.	Crepidomanes latealatum (Bosch) Copel.	0.999999	Hymenophyllum badium Hook. et Grev.	9.7573e-07	Vandenboschia auriculata (Blume) Copel.	1.74988e-08	Pleurosoriopsis makinoi (Maxim. ex Makino) Fomin	6.51638e-09	Vandenboschia kalamocarpa (Hayata) Ebihara	3.08443e-09
364087.jpg	Crepidomanes latealatum (Bosch) Copel.	Crepidomanes latealatum (Bosch) Copel.	0.999998	Crepidomanes minutum (Blume) K.Iwats.	1.59078e-06	Ranunculus nipponicus Nakai var. submersus H.Hara	4.95921e-07	Pedicularis keiskei Franch. et Sav.	1.96314e-08	Ceratophyllum demersum L.	9.89687e-09
349639.jpg	Crepidomanes latealatum (Bosch) Copel.	Crepidomanes latealatum (Bosch) Copel.	1	Davallia mariesii T.Moore ex Baker	6.85775e-11	Vandenboschia kalamocarpa (Hayata) Ebihara	1.93745e-12	Hymenophyllum wrightii Bosch	9.70968e-13	Hymenophyllum polyanthos (Sw.) Sw.	4.05594e-13
740478.jpg	Crepidomanes latealatum (Bosch) Copel.	Crepidomanes latealatum (Bosch) Copel.	0.999997	Vandenboschia kalamocarpa (Hayata) Ebihara	2.88508e-06	Pedicularis keiskei Franch. et Sav.	1.35202e-09	Acer tenuifolium (Koidz.) Koidz.	4.47362e-11	Botrychium virginianum (L.) Sw.	3.09332e-11
505825.jpg	Crepidomanes latealatum (Bosch) Copel.	Crepidomanes latealatum (Bosch) Copel.	1	Botrychium virginianum (L.) Sw.	2.78388e-10	Davallia mariesii T.Moore ex Baker	2.71018e-11	Lygodium japonicum (Thunb.) Sw.	2.45518e-11	Hymenophyllum polyanthos (Sw.) Sw.	1.03023e-11
740535.jpg	Crepidomanes latealatum (Bosch) Copel.	Crepidomanes latealatum (Bosch) Copel.	1	Pedicularis keiskei Franch. et Sav.	8.43444e-09	Athyrium crenulatoserrulatum Makino	1.69516e-10	Asplenium anogrammoides Christ ex H.L_v.	1.49916e-10	Botrychium virginianum (L.) Sw.	3.43858e-11
00015624.jpg	Crepidomanes latealatum (Bosch) Copel.	Crepidomanes latealatum (Bosch) Copel.	0.999946	Vandenboschia kalamocarpa (Hayata) Ebihara	5.35501e-05	Pleurosoriopsis makinoi (Maxim. ex Makino) Fomin	3.90665e-08	Hymenophyllum barbatum (Bosch) Baker	2.10601e-09	Osmolindsaea japonica (Baker) Lehtonen et Christenh.	1.39323e-09
740466.jpg	Crepidomanes latealatum (Bosch) Copel.	Crepidomanes latealatum (Bosch) Copel.	0.999998	Vandenboschia kalamocarpa (Hayata) Ebihara	2.41779e-06	Corydalis pallida (Thunb.) Pers. var. tenuis Yatabe	2.47577e-09	Vandenboschia nipponica (Nakai) Ebihara	8.19975e-10	Hydrilla verticillata (L.f.) Royle	3.80008e-11
345573.jpg	Crepidomanes latealatum (Bosch) Copel.	Crepidomanes latealatum (Bosch) Copel.	0.999996	Crepidomanes minutum (Blume) K.Iwats.	4.29474e-06	Acer tenuifolium (Koidz.) Koidz.	2.17272e-08	Vandenboschia kalamocarpa (Hayata) Ebihara	2.01479e-08	Pedicularis keiskei Franch. et Sav.	1.81075e-08
349513.jpg	Crepidomanes latealatum (Bosch) Copel.	Crepidomanes latealatum (Bosch) Copel.	1	Vandenboschia kalamocarpa (Hayata) Ebihara	2.42873e-10	Hymenophyllum riukiuense Christ	1.13506e-10	Hymenophyllum badium Hook. et Grev.	9.66192e-11	Davallia mariesii T.Moore ex Baker	5.50823e-11
740458.jpg	Crepidomanes latealatum (Bosch) Copel.	Crepidomanes latealatum (Bosch) Copel.	1	Crepidomanes minutum (Blume) K.Iwats.	4.81808e-10	Vandenboschia kalamocarpa (Hayata) Ebihara	3.9757e-10	Chamaele decumbens (Thunb.) Makino	2.28981e-10	Acystopteris japonica (Luerss.) Nakai	6.28313e-11
349112.jpg	Crepidomanes latealatum (Bosch) Copel.	Crepidomanes latealatum (Bosch) Copel.	1	Vandenboschia kalamocarpa (Hayata) Ebihara	6.59341e-11	Davallia mariesii T.Moore ex Baker	2.0273e-11	Vandenboschia x quelpaertensis (Nakai) Ebihara	1.63596e-11	Pedicularis keiskei Franch. et Sav.	1.37857e-11
1031233.JPG	Crepidomanes latealatum (Bosch) Copel.	Crepidomanes latealatum (Bosch) Copel.	1	Spiraea dasyantha Bunge	2.11445e-09	Vandenboschia kalamocarpa (Hayata) Ebihara	3.85932e-11	Hymenophyllum polyanthos (Sw.) Sw.	3.49112e-11	Muhlenbergia curviaristata (Ohwi) Ohwi var. nipponica Ohwi	1.32193e-11
346981.jpg	Crepidomanes latealatum (Bosch) Copel.	Crepidomanes latealatum (Bosch) Copel.	1	Vandenboschia kalamocarpa (Hayata) Ebihara	3.56217e-07	Selaginella heterostachys Baker	1.29516e-10	Gentiana nipponica Maxim.	1.61846e-11	Diplazium nipponicum Tagawa	4.29337e-13
349687.jpg	Crepidomanes latealatum (Bosch) Copel.	Crepidomanes latealatum (Bosch) Copel.	1	Hymenophyllum wrightii Bosch	5.28181e-11	Pedicularis keiskei Franch. et Sav.	5.10995e-11	Acystopteris japonica (Luerss.) Nakai	2.78169e-11	Gentiana nipponica Maxim.	1.46692e-11
349172.jpg	Crepidomanes latealatum (Bosch) Copel.	Crepidomanes latealatum (Bosch) Copel.	1	Vandenboschia kalamocarpa (Hayata) Ebihara	7.27748e-13	Pteris wallichiana J.Agardh	3.44305e-13	Carpinus laxiflora (Siebold et Zucc.) Blume	7.79378e-15	Cyathea spinulosa Wall. ex Hook.	5.04836e-15
349185.jpg	Crepidomanes latealatum (Bosch) Copel.	Crepidomanes latealatum (Bosch) Copel.	0.999998	Crepidomanes minutum (Blume) K.Iwats.	1.04744e-06	Hydrilla verticillata (L.f.) Royle	3.83446e-07	Blyxa japonica (Miq.) Maxim. ex Asch. et G_rke	1.52886e-07	Hymenophyllum wrightii Bosch	1.93513e-08
740546.jpg	Crepidomanes latealatum (Bosch) Copel.	Crepidomanes latealatum (Bosch) Copel.	1	Vandenboschia kalamocarpa (Hayata) Ebihara	3.27907e-08	Crepidomanes minutum (Blume) K.Iwats.	4.91335e-09	Pleurosoriopsis makinoi (Maxim. ex Makino) Fomin	7.38484e-11	Ceratophyllum demersum L.	1.21577e-11
802491.jpg	Crepidomanes latealatum (Bosch) Copel.	Crepidomanes latealatum (Bosch) Copel.	1	Crepidomanes minutum (Blume) K.Iwats.	1.15414e-11	Rhododendron serpyllifolium (A.Gray) Miq. var. serpyllifolium	8.56607e-13	Pedicularis keiskei Franch. et Sav.	3.78617e-13	Vandenboschia kalamocarpa (Hayata) Ebihara	2.17315e-13
345698.jpg	Crepidomanes latealatum (Bosch) Copel.	Crepidomanes latealatum (Bosch) Copel.	0.999992	Pyrrosia lingua (Thunb.) Farw.	2.01451e-06	Pleurosoriopsis makinoi (Maxim. ex Makino) Fomin	1.76964e-06	Asplenium tripteropus Nakai	8.92249e-07	Loxogramme grammitoides (Baker) C.Chr.	8.20776e-07
351462.jpg	Crepidomanes latealatum (Bosch) Copel.	Crepidomanes latealatum (Bosch) Copel.	1	Crepidomanes minutum (Blume) K.Iwats.	3.68749e-09	Lemmaphyllum microphyllum C.Presl	9.45946e-11	Gentiana nipponica Maxim.	3.0876e-11	Vandellia anagallis (Burm.f.) T.Yamaz. var. verbenifolia (Colsm.) T.Yamaz.	1.23661e-11
802506.jpg	Crepidomanes latealatum (Bosch) Copel.	Crepidomanes latealatum (Bosch) Copel.	1	Vandenboschia kalamocarpa (Hayata) Ebihara	6.04696e-11	Gentiana nipponica Maxim.	8.86718e-13	Crepidomanes minutum (Blume) K.Iwats.	7.25348e-13	Hymenophyllum riukiuense Christ	6.34403e-13
1031183.JPG	Crepidomanes latealatum (Bosch) Copel.	Crepidomanes latealatum (Bosch) Copel.	0.999999	Crepidomanes minutum (Blume) K.Iwats.	1.28556e-06	Hymenophyllum wrightii Bosch	2.92454e-08	Hymenophyllum barbatum (Bosch) Baker	9.0325e-12	Pleurosoriopsis makinoi (Maxim. ex Makino) Fomin	6.3877e-12
349828.jpg	Crepidomanes latealatum (Bosch) Copel.	Crepidomanes latealatum (Bosch) Copel.	0.968847	Selaginella shakotanensis (Franch. ex Takeda) Miyabe et Kud_	0.0166572	Crepidomanes minutum (Blume) K.Iwats.	0.012043	Utricularia australis R.Br.	0.00129443	Lycopodiella cernua (L.) Pic.Serm.	0.000914922
349395.jpg	Crepidomanes latealatum (Bosch) Copel.	Crepidomanes latealatum (Bosch) Copel.	1	Hymenophyllum wrightii Bosch	3.262e-09	Acer tenuifolium (Koidz.) Koidz.	1.81485e-10	Asplenium oligophlebium Baker	5.32834e-11	Crepidomanes minutum (Blume) K.Iwats.	5.31016e-11
349363.jpg	Crepidomanes latealatum (Bosch) Copel.	Crepidomanes latealatum (Bosch) Copel.	1	Botrychium virginianum (L.) Sw.	1.87696e-11	Pedicularis keiskei Franch. et Sav.	4.22923e-12	Davallia mariesii T.Moore ex Baker	2.02114e-12	Acer tenuifolium (Koidz.) Koidz.	1.7572e-12
00032475.jpg	Crepidomanes latealatum (Bosch) Copel.	Crepidomanes latealatum (Bosch) Copel.	1	Botrychium ternatum (Thunb.) Sw.	1.75979e-11	Vandenboschia kalamocarpa (Hayata) Ebihara	8.47631e-12	Davallia mariesii T.Moore ex Baker	2.12775e-13	Botrychium virginianum (L.) Sw.	9.47627e-14
366914.jpg	Crepidomanes latealatum (Bosch) Copel.	Crepidomanes latealatum (Bosch) Copel.	1	Vandenboschia kalamocarpa (Hayata) Ebihara	2.48372e-07	Vandenboschia x stenosiphon (Christ) Copel.	8.42477e-10	Crepidomanes minutum (Blume) K.Iwats.	5.40309e-10	Pleurosoriopsis makinoi (Maxim. ex Makino) Fomin	1.57349e-10
1031226.JPG	Crepidomanes latealatum (Bosch) Copel.	Crepidomanes latealatum (Bosch) Copel.	0.999798	Vandenboschia kalamocarpa (Hayata) Ebihara	0.00020028	Vandenboschia nipponica (Nakai) Ebihara	1.70504e-06	Ceratophyllum demersum L.	8.65167e-09	Selaginella heterostachys Baker	4.2101e-10
740494.jpg	Crepidomanes latealatum (Bosch) Copel.	Crepidomanes latealatum (Bosch) Copel.	0.999887	Crepidomanes minutum (Blume) K.Iwats.	0.000112938	Hymenophyllum polyanthos (Sw.) Sw.	2.69892e-09	Hymenophyllum riukiuense Christ	1.60706e-09	Utricularia australis R.Br.	9.52683e-10
796669.jpg	Crepidomanes latealatum (Bosch) Copel.	Crepidomanes latealatum (Bosch) Copel.	1	Vandenboschia kalamocarpa (Hayata) Ebihara	1.8978e-08	Pleurosoriopsis makinoi (Maxim. ex Makino) Fomin	1.13031e-11	Gentiana nipponica Maxim.	1.05808e-11	Hymenophyllum polyanthos (Sw.) Sw.	5.09704e-12
350209.jpg	Crepidomanes latealatum (Bosch) Copel.	Crepidomanes latealatum (Bosch) Copel.	1	Acer tenuifolium (Koidz.) Koidz.	8.86111e-09	Asplenium anogrammoides Christ ex H.L_v.	1.84033e-09	Hymenophyllum polyanthos (Sw.) Sw.	9.93052e-10	Asplenium wilfordii Mett.	6.06635e-10
350025.jpg	Crepidomanes latealatum (Bosch) Copel.	Crepidomanes latealatum (Bosch) Copel.	0.999998	Vandenboschia kalamocarpa (Hayata) Ebihara	2.19854e-06	Ceratophyllum demersum L.	1.49644e-07	Selaginella shakotanensis (Franch. ex Takeda) Miyabe et Kud_	1.00849e-08	Cyathea spinulosa Wall. ex Hook.	7.10411e-09
740575.jpg	Crepidomanes latealatum (Bosch) Copel.	Crepidomanes latealatum (Bosch) Copel.	1	Vandenboschia kalamocarpa (Hayata) Ebihara	4.0578e-11	Crepidomanes minutum (Blume) K.Iwats.	1.01851e-11	Selaginella shakotanensis (Franch. ex Takeda) Miyabe et Kud_	8.08884e-13	Botrychium ternatum (Thunb.) Sw.	3.37639e-13
802515.jpg	Crepidomanes latealatum (Bosch) Copel.	Crepidomanes latealatum (Bosch) Copel.	0.999976	Vandenboschia kalamocarpa (Hayata) Ebihara	1.88132e-05	Hymenophyllum wrightii Bosch	3.34472e-06	Hymenophyllum barbatum (Bosch) Baker	1.25041e-06	Asplenium oligophlebium Baker	2.37388e-07
29419.jpg	Crepidomanes latealatum (Bosch) Copel.	Crepidomanes latealatum (Bosch) Copel.	1	Vandenboschia kalamocarpa (Hayata) Ebihara	2.64842e-08	Pedicularis keiskei Franch. et Sav.	7.08595e-09	Hymenophyllum riukiuense Christ	1.71296e-10	Hymenophyllum polyanthos (Sw.) Sw.	1.35007e-10
328407.jpg	Crepidomanes latealatum (Bosch) Copel.	Crepidomanes latealatum (Bosch) Copel.	1	Galium trachyspermum A.Gray	9.36811e-10	Gentiana nipponica Maxim.	2.12743e-13	Galium kikumugura Ohwi	1.37886e-13	Hymenophyllum wrightii Bosch	1.16939e-13
346185.jpg	Crepidomanes latealatum (Bosch) Copel.	Crepidomanes latealatum (Bosch) Copel.	1	Vandenboschia kalamocarpa (Hayata) Ebihara	9.26192e-13	Selaginella shakotanensis (Franch. ex Takeda) Miyabe et Kud_	1.3204e-13	Cyathea spinulosa Wall. ex Hook.	4.9028e-14	Carpinus laxiflora (Siebold et Zucc.) Blume	3.39451e-14
740521.jpg	Crepidomanes latealatum (Bosch) Copel.	Crepidomanes latealatum (Bosch) Copel.	1	Vandenboschia kalamocarpa (Hayata) Ebihara	3.53119e-10	Davallia mariesii T.Moore ex Baker	1.18208e-12	Pedicularis keiskei Franch. et Sav.	1.50941e-13	Chrysanthemum rupestre Matsum. et Koidz.	7.5171e-14
802481.jpg	Crepidomanes latealatum (Bosch) Copel.	Crepidomanes latealatum (Bosch) Copel.	1	Vandenboschia kalamocarpa (Hayata) Ebihara	3.13037e-10	Pedicularis keiskei Franch. et Sav.	1.12522e-11	Ceratophyllum demersum L.	8.30896e-12	Crepidomanes minutum (Blume) K.Iwats.	6.25172e-12
505754.jpg	Crepidomanes latealatum (Bosch) Copel.	Crepidomanes latealatum (Bosch) Copel.	1	Davallia mariesii T.Moore ex Baker	1.16065e-10	Matteuccia struthiopteris (L.) Tod.	3.50988e-11	Carpinus laxiflora (Siebold et Zucc.) Blume	3.57594e-12	Hymenophyllum wrightii Bosch	3.30886e-12
349150.jpg	Crepidomanes latealatum (Bosch) Copel.	Crepidomanes latealatum (Bosch) Copel.	0.98803	Vandenboschia kalamocarpa (Hayata) Ebihara	0.00849343	Ceratophyllum demersum L.	0.00319743	Poa crassinervis Honda	0.000114873	Blyxa japonica (Miq.) Maxim. ex Asch. et G_rke	8.24685e-05
00013568.jpg	Crepidomanes latealatum (Bosch) Copel.	Crepidomanes latealatum (Bosch) Copel.	1	Pedicularis keiskei Franch. et Sav.	3.0247e-08	Vandenboschia kalamocarpa (Hayata) Ebihara	1.81917e-08	Hydrilla verticillata (L.f.) Royle	2.88216e-10	Gentiana nipponica Maxim.	1.8923e-10
965071.jpg	Crepidomanes latealatum (Bosch) Copel.	Crepidomanes latealatum (Bosch) Copel.	1	Oxytropis japonica Maxim. var. japonica	2.41094e-10	Hymenophyllum badium Hook. et Grev.	1.26158e-10	Patrinia triloba (Miq.) Miq. var. palmata (Maxim.) H.Hara	4.68669e-11	Vandenboschia kalamocarpa (Hayata) Ebihara	2.86182e-11
346929.jpg	Crepidomanes latealatum (Bosch) Copel.	Crepidomanes latealatum (Bosch) Copel.	1	Crepidomanes minutum (Blume) K.Iwats.	1.09704e-07	Chamaele decumbens (Thunb.) Makino	2.38194e-09	Hymenophyllum polyanthos (Sw.) Sw.	1.07075e-09	Pedicularis keiskei Franch. et Sav.	9.0361e-11
349692.jpg	Crepidomanes latealatum (Bosch) Copel.	Crepidomanes latealatum (Bosch) Copel.	0.999996	Crepidomanes minutum (Blume) K.Iwats.	1.95448e-06	Utricularia australis R.Br.	1.43934e-06	Vandenboschia nipponica (Nakai) Ebihara	8.54551e-07	Vandenboschia kalamocarpa (Hayata) Ebihara	6.34294e-08
1031207.JPG	Crepidomanes latealatum (Bosch) Copel.	Crepidomanes latealatum (Bosch) Copel.	1	Selaginella tamariscina (P.Beauv.) Spring	6.58818e-08	Davallia mariesii T.Moore ex Baker	3.35431e-08	Selaginella heterostachys Baker	3.25801e-08	Hymenophyllum wrightii Bosch	1.60241e-08
740514.jpg	Crepidomanes latealatum (Bosch) Copel.	Crepidomanes latealatum (Bosch) Copel.	1	Hymenophyllum wrightii Bosch	1.98876e-09	Asplenium anogrammoides Christ ex H.L_v.	1.58301e-09	Selaginella shakotanensis (Franch. ex Takeda) Miyabe et Kud_	3.05571e-10	Asplenium wilfordii Mett.	5.7734e-11
349591.jpg	Crepidomanes latealatum (Bosch) Copel.	Crepidomanes latealatum (Bosch) Copel.	0.999996	Vandenboschia kalamocarpa (Hayata) Ebihara	4.02529e-06	Hymenophyllum riukiuense Christ	6.54127e-12	Carpinus laxiflora (Siebold et Zucc.) Blume	4.25385e-12	Vandenboschia x quelpaertensis (Nakai) Ebihara	2.82133e-12
349387.jpg	Crepidomanes latealatum (Bosch) Copel.	Crepidomanes latealatum (Bosch) Copel.	0.999931	Gentiana nipponica Maxim.	6.54502e-05	Pedicularis keiskei Franch. et Sav.	3.22292e-06	Acystopteris japonica (Luerss.) Nakai	5.60897e-07	Corydalis pallida (Thunb.) Pers. var. tenuis Yatabe	4.14304e-08
740563.jpg	Crepidomanes latealatum (Bosch) Copel.	Crepidomanes latealatum (Bosch) Copel.	1	Hymenophyllum polyanthos (Sw.) Sw.	2.35309e-11	Crepidomanes minutum (Blume) K.Iwats.	2.45277e-13	Vandenboschia kalamocarpa (Hayata) Ebihara	7.9369e-14	Osmolindsaea japonica (Baker) Lehtonen et Christenh.	7.34698e-14
349492.jpg	Crepidomanes latealatum (Bosch) Copel.	Crepidomanes latealatum (Bosch) Copel.	1	Crepidomanes minutum (Blume) K.Iwats.	2.05926e-09	Vandenboschia kalamocarpa (Hayata) Ebihara	2.61719e-10	Botrychium virginianum (L.) Sw.	6.03244e-11	Pedicularis keiskei Franch. et Sav.	2.8852e-11
349151.jpg	Crepidomanes latealatum (Bosch) Copel.	Crepidomanes latealatum (Bosch) Copel.	0.993746	Vandenboschia kalamocarpa (Hayata) Ebihara	0.00624255	Vandenboschia nipponica (Nakai) Ebihara	9.87395e-06	Selaginella involvens (Sw.) Spring	6.42068e-07	Vandenboschia auriculata (Blume) Copel.	3.53454e-07
728102.jpg	Crepidomanes latealatum (Bosch) Copel.	Crepidomanes latealatum (Bosch) Copel.	1	Lycopodiella cernua (L.) Pic.Serm.	2.60749e-09	Vandenboschia nipponica (Nakai) Ebihara	7.9551e-10	Hydrilla verticillata (L.f.) Royle	6.94229e-10	Vandenboschia kalamocarpa (Hayata) Ebihara	4.21703e-10
1031281.JPG	Crepidomanes latealatum (Bosch) Copel.	Crepidomanes latealatum (Bosch) Copel.	1	Vandenboschia kalamocarpa (Hayata) Ebihara	3.46453e-10	Crepidomanes minutum (Blume) K.Iwats.	1.08482e-10	Ranunculus nipponicus Nakai var. submersus H.Hara	2.00758e-12	Ceratophyllum demersum L.	7.1864e-13
349552.jpg	Crepidomanes latealatum (Bosch) Copel.	Crepidomanes latealatum (Bosch) Copel.	1	Vandenboschia kalamocarpa (Hayata) Ebihara	1.73795e-10	Pedicularis keiskei Franch. et Sav.	1.23806e-12	Hymenophyllum barbatum (Bosch) Baker	6.58205e-14	Osmolindsaea japonica (Baker) Lehtonen et Christenh.	6.56863e-14
350383.jpg	Crepidomanes latealatum (Bosch) Copel.	Crepidomanes latealatum (Bosch) Copel.	1	Vandenboschia kalamocarpa (Hayata) Ebihara	1.92877e-12	Vandenboschia x stenosiphon (Christ) Copel.	2.43293e-14	Crepidomanes minutum (Blume) K.Iwats.	1.89444e-14	Hymenophyllum barbatum (Bosch) Baker	1.57777e-14
740381.jpg	Crepidomanes latealatum (Bosch) Copel.	Crepidomanes latealatum (Bosch) Copel.	0.999968	Hymenophyllum wrightii Bosch	3.14718e-05	Huperzia serrata (Thunb.) Trevis.	1.07519e-07	Davallia mariesii T.Moore ex Baker	5.75385e-08	Hymenophyllum polyanthos (Sw.) Sw.	1.62205e-08
00021841.jpg	Crepidomanes latealatum (Bosch) Copel.	Crepidomanes latealatum (Bosch) Copel.	1	Vandenboschia kalamocarpa (Hayata) Ebihara	2.54298e-10	Pedicularis keiskei Franch. et Sav.	1.5804e-13	Acer micranthum Siebold et Zucc.	7.56535e-15	Hymenophyllum riukiuense Christ	7.17367e-15
294488.jpg	Crepidomanes latealatum (Bosch) Copel.	Crepidomanes latealatum (Bosch) Copel.	1	Crepidomanes minutum (Blume) K.Iwats.	1.81353e-11	Vandenboschia kalamocarpa (Hayata) Ebihara	6.26764e-12	Ceratophyllum demersum L.	4.88608e-12	Ranunculus nipponicus Nakai var. submersus H.Hara	1.16349e-12
345494.jpg	Crepidomanes latealatum (Bosch) Copel.	Crepidomanes latealatum (Bosch) Copel.	1	Vandenboschia kalamocarpa (Hayata) Ebihara	4.68078e-12	Crepidomanes minutum (Blume) K.Iwats.	3.88296e-14	Chamaele decumbens (Thunb.) Makino	2.7919e-15	Gentiana nipponica Maxim.	4.6343e-16
740473.jpg	Crepidomanes latealatum (Bosch) Copel.	Crepidomanes latealatum (Bosch) Copel.	0.999955	Elatine triandra Schkuhr	2.88442e-05	Crepidomanes minutum (Blume) K.Iwats.	6.58658e-06	Hymenophyllum badium Hook. et Grev.	5.8711e-06	Limnophila sessiliflora (Vahl) Blume	2.14263e-06
345384.jpg	Crepidomanes latealatum (Bosch) Copel.	Crepidomanes latealatum (Bosch) Copel.	1	Vandenboschia kalamocarpa (Hayata) Ebihara	2.6913e-09	Pedicularis keiskei Franch. et Sav.	1.08533e-12	Gentiana nipponica Maxim.	5.59802e-13	Carpinus laxiflora (Siebold et Zucc.) Blume	7.95886e-14
349601.jpg	Crepidomanes latealatum (Bosch) Copel.	Crepidomanes latealatum (Bosch) Copel.	1	Vandenboschia kalamocarpa (Hayata) Ebihara	1.25408e-12	Hymenophyllum badium Hook. et Grev.	8.43139e-15	Hymenophyllum barbatum (Bosch) Baker	6.75394e-15	Vandellia anagallis (Burm.f.) T.Yamaz. var. verbenifolia (Colsm.) T.Yamaz.	4.88297e-15
740481.jpg	Crepidomanes latealatum (Bosch) Copel.	Crepidomanes latealatum (Bosch) Copel.	1	Vandellia anagallis (Burm.f.) T.Yamaz. var. verbenifolia (Colsm.) T.Yamaz.	5.88118e-10	Vandenboschia kalamocarpa (Hayata) Ebihara	7.44225e-12	Vandenboschia nipponica (Nakai) Ebihara	6.7636e-12	Crepidomanes minutum (Blume) K.Iwats.	6.17655e-12
349231.jpg	Crepidomanes latealatum (Bosch) Copel.	Crepidomanes latealatum (Bosch) Copel.	1	Crepidomanes minutum (Blume) K.Iwats.	1.68143e-08	Botrychium virginianum (L.) Sw.	1.95324e-12	Vandenboschia kalamocarpa (Hayata) Ebihara	1.84405e-12	Vandenboschia x quelpaertensis (Nakai) Ebihara	4.11139e-13
349031.jpg	Crepidomanes latealatum (Bosch) Copel.	Crepidomanes latealatum (Bosch) Copel.	1	Vandenboschia kalamocarpa (Hayata) Ebihara	2.68558e-12	Hymenophyllum badium Hook. et Grev.	2.71995e-13	Pleurosoriopsis makinoi (Maxim. ex Makino) Fomin	1.69255e-13	Davallia mariesii T.Moore ex Baker	7.05454e-14
740484.jpg	Crepidomanes latealatum (Bosch) Copel.	Crepidomanes latealatum (Bosch) Copel.	0.920123	Crepidomanes minutum (Blume) K.Iwats.	0.0646643	Vandenboschia kalamocarpa (Hayata) Ebihara	0.0145633	Limnophila sessiliflora (Vahl) Blume	0.000376515	Urtica thunbergiana Siebold et Zucc.	9.95439e-05
740531.jpg	Crepidomanes latealatum (Bosch) Copel.	Crepidomanes latealatum (Bosch) Copel.	1	Crepidomanes minutum (Blume) K.Iwats.	2.50823e-08	Hymenophyllum polyanthos (Sw.) Sw.	3.16895e-10	Hymenophyllum riukiuense Christ	2.97537e-10	Hymenophyllum badium Hook. et Grev.	1.49786e-10
348973.jpg	Crepidomanes latealatum (Bosch) Copel.	Crepidomanes latealatum (Bosch) Copel.	1	Botrychium virginianum (L.) Sw.	1.79893e-10	Asplenium anogrammoides Christ ex H.L_v.	2.80179e-11	Vandenboschia x quelpaertensis (Nakai) Ebihara	7.18345e-12	Davallia mariesii T.Moore ex Baker	4.52672e-12
349277.jpg	Crepidomanes latealatum (Bosch) Copel.	Crepidomanes latealatum (Bosch) Copel.	1	Vandenboschia kalamocarpa (Hayata) Ebihara	7.82438e-08	Carpinus laxiflora (Siebold et Zucc.) Blume	5.14989e-08	Huperzia fordii (Baker) Dixit	1.18437e-09	Selaginella heterostachys Baker	3.69154e-10
385659.jpg	Crepidomanes latealatum (Bosch) Copel.	Crepidomanes latealatum (Bosch) Copel.	1	Pleurosoriopsis makinoi (Maxim. ex Makino) Fomin	3.87304e-10	Loxogramme grammitoides (Baker) C.Chr.	8.73535e-11	Lepidomicrosorum buergerianum (Miq.) Ching et Shing	1.69156e-11	Lepisorus onoei (Franch. et Sav.) Ching	1.61679e-12
348988.jpg	Crepidomanes latealatum (Bosch) Copel.	Crepidomanes latealatum (Bosch) Copel.	0.985728	Hymenophyllum wrightii Bosch	0.013094	Crepidomanes minutum (Blume) K.Iwats.	0.00114104	Oxytropis japonica Maxim. var. japonica	3.57112e-05	Selaginella heterostachys Baker	4.91712e-07
348948.jpg	Crepidomanes latealatum (Bosch) Copel.	Crepidomanes latealatum (Bosch) Copel.	1	Vandenboschia kalamocarpa (Hayata) Ebihara	2.1377e-09	Crepidomanes minutum (Blume) K.Iwats.	3.03723e-12	Ranunculus nipponicus Nakai var. submersus H.Hara	1.73804e-12	Ixeridium alpicola (Takeda) Pak et Kawano	1.9137e-13
349688.jpg	Crepidomanes latealatum (Bosch) Copel.	Hymenophyllum coreanum Nakai	0.574631	Crepidomanes latealatum (Bosch) Copel.	0.267821	Micropolypodium okuboi (Yatabe) Hayata	0.073535	Hymenophyllum barbatum (Bosch) Baker	0.0269082	Selaginella shakotanensis (Franch. ex Takeda) Miyabe et Kud_	0.0184012
350275.jpg	Crepidomanes latealatum (Bosch) Copel.	Crepidomanes latealatum (Bosch) Copel.	1	Vandenboschia kalamocarpa (Hayata) Ebihara	9.17133e-11	Chrysanthemum rupestre Matsum. et Koidz.	2.94476e-12	Chamaele decumbens (Thunb.) Makino	1.92347e-12	Hymenophyllum riukiuense Christ	6.58204e-13
349280.jpg	Crepidomanes latealatum (Bosch) Copel.	Crepidomanes latealatum (Bosch) Copel.	0.999999	Hymenophyllum wrightii Bosch	8.22472e-07	Hymenophyllum coreanum Nakai	6.61968e-10	Selaginella heterostachys Baker	1.06458e-11	Vandenboschia kalamocarpa (Hayata) Ebihara	1.04401e-11
349355.jpg	Crepidomanes latealatum (Bosch) Copel.	Crepidomanes latealatum (Bosch) Copel.	1	Vandenboschia kalamocarpa (Hayata) Ebihara	1.66865e-10	Pleurosoriopsis makinoi (Maxim. ex Makino) Fomin	1.67865e-12	Ranunculus nipponicus Nakai var. submersus H.Hara	2.87164e-13	Pedicularis keiskei Franch. et Sav.	2.42726e-13
00033662.jpg	Crepidomanes latealatum (Bosch) Copel.	Crepidomanes latealatum (Bosch) Copel.	1	Hymenophyllum barbatum (Bosch) Baker	3.63239e-12	Vandenboschia kalamocarpa (Hayata) Ebihara	3.29589e-12	Chamaele decumbens (Thunb.) Makino	2.42092e-12	Hymenophyllum badium Hook. et Grev.	1.24272e-12
346046.jpg	Crepidomanes latealatum (Bosch) Copel.	Crepidomanes latealatum (Bosch) Copel.	1	Vandenboschia kalamocarpa (Hayata) Ebihara	6.55925e-13	Crepidomanes minutum (Blume) K.Iwats.	7.63826e-14	Pleurosoriopsis makinoi (Maxim. ex Makino) Fomin	6.08584e-15	Hydrilla verticillata (L.f.) Royle	4.96206e-15
802493.jpg	Crepidomanes latealatum (Bosch) Copel.	Crepidomanes latealatum (Bosch) Copel.	1	Pedicularis keiskei Franch. et Sav.	2.81883e-11	Vandenboschia kalamocarpa (Hayata) Ebihara	3.32473e-12	Pteris wallichiana J.Agardh	3.29959e-13	Botrychium virginianum (L.) Sw.	2.70733e-13
1031228.JPG	Crepidomanes latealatum (Bosch) Copel.	Crepidomanes latealatum (Bosch) Copel.	0.999999	Vandenboschia kalamocarpa (Hayata) Ebihara	9.75411e-07	Vandellia anagallis (Burm.f.) T.Yamaz. var. verbenifolia (Colsm.) T.Yamaz.	1.01097e-08	Selaginella shakotanensis (Franch. ex Takeda) Miyabe et Kud_	7.12957e-09	Pleurosoriopsis makinoi (Maxim. ex Makino) Fomin	1.47288e-09
345984.jpg	Crepidomanes latealatum (Bosch) Copel.	Crepidomanes latealatum (Bosch) Copel.	0.999999	Vandenboschia nipponica (Nakai) Ebihara	8.69028e-07	Vandenboschia kalamocarpa (Hayata) Ebihara	3.60147e-07	Hymenophyllum riukiuense Christ	8.50665e-09	Hymenophyllum polyanthos (Sw.) Sw.	7.71043e-09
349396.jpg	Crepidomanes latealatum (Bosch) Copel.	Crepidomanes latealatum (Bosch) Copel.	1	Osmolindsaea japonica (Baker) Lehtonen et Christenh.	2.19024e-11	Vandenboschia kalamocarpa (Hayata) Ebihara	1.43992e-11	Spiraea dasyantha Bunge	7.07045e-12	Hymenophyllum badium Hook. et Grev.	5.05742e-12
349650.jpg	Crepidomanes latealatum (Bosch) Copel.	Crepidomanes latealatum (Bosch) Copel.	1	Crepidomanes minutum (Blume) K.Iwats.	3.96781e-09	Selaginella shakotanensis (Franch. ex Takeda) Miyabe et Kud_	9.14689e-11	Pleurosoriopsis makinoi (Maxim. ex Makino) Fomin	5.5693e-11	Loxogramme grammitoides (Baker) C.Chr.	1.92578e-11
00039849.jpg	Crepidomanes latealatum (Bosch) Copel.	Crepidomanes latealatum (Bosch) Copel.	1	Davallia mariesii T.Moore ex Baker	6.55124e-09	Hymenophyllum riukiuense Christ	4.10925e-09	Vandenboschia kalamocarpa (Hayata) Ebihara	1.78114e-09	Vandenboschia nipponica (Nakai) Ebihara	2.60508e-10
349199.jpg	Crepidomanes latealatum (Bosch) Copel.	Crepidomanes latealatum (Bosch) Copel.	1	Pedicularis keiskei Franch. et Sav.	1.22642e-11	Botrychium virginianum (L.) Sw.	2.3784e-12	Vandenboschia x quelpaertensis (Nakai) Ebihara	1.52224e-14	Hymenophyllum polyanthos (Sw.) Sw.	1.32439e-14
345483.jpg	Crepidomanes latealatum (Bosch) Copel.	Crepidomanes latealatum (Bosch) Copel.	1	Vandenboschia kalamocarpa (Hayata) Ebihara	9.14004e-09	Selaginella heterostachys Baker	5.95834e-10	Carpinus laxiflora (Siebold et Zucc.) Blume	4.57569e-11	Pteris wallichiana J.Agardh	1.09584e-11
349394.jpg	Crepidomanes latealatum (Bosch) Copel.	Crepidomanes latealatum (Bosch) Copel.	1	Vandenboschia kalamocarpa (Hayata) Ebihara	1.38873e-12	Crepidomanes minutum (Blume) K.Iwats.	9.42464e-13	Callitriche palustris L.	6.76277e-13	Selaginella shakotanensis (Franch. ex Takeda) Miyabe et Kud_	3.98645e-13
349829.jpg	Crepidomanes latealatum (Bosch) Copel.	Crepidomanes minutum (Blume) K.Iwats.	0.924584	Crepidomanes latealatum (Bosch) Copel.	0.0753513	Pleurosoriopsis makinoi (Maxim. ex Makino) Fomin	3.87403e-05	Vandenboschia kalamocarpa (Hayata) Ebihara	1.15388e-05	Deparia pycnosora (Christ) M.Kato	1.05486e-05
1031266.JPG	Crepidomanes latealatum (Bosch) Copel.	Crepidomanes latealatum (Bosch) Copel.	0.999993	Vandenboschia kalamocarpa (Hayata) Ebihara	4.38264e-06	Hymenophyllum badium Hook. et Grev.	1.90082e-06	Carpinus laxiflora (Siebold et Zucc.) Blume	4.4112e-07	Hymenophyllum polyanthos (Sw.) Sw.	1.99214e-08
349128.jpg	Crepidomanes latealatum (Bosch) Copel.	Crepidomanes minutum (Blume) K.Iwats.	0.91783	Hymenophyllum polyanthos (Sw.) Sw.	0.0600799	Crepidomanes latealatum (Bosch) Copel.	0.0210527	Hydrocotyle yabei Makino var. yabei	0.000209528	Stellaria nipponica Ohwi var. nipponica	0.000193063
C2085208.jpg	Pilea pumila (L.) A.Gray	Pilea pumila (L.) A.Gray	1	Laportea bulbifera (Siebold et Zucc.) Wedd.	3.10825e-15	Fatoua villosa (Thunb.) Nakai	6.59378e-16	Urtica thunbergiana Siebold et Zucc.	5.88628e-17	Pilea hamaoi Makino	1.21835e-17
C2085154.jpg	Pilea pumila (L.) A.Gray	Pilea pumila (L.) A.Gray	1	Fatoua villosa (Thunb.) Nakai	1.81319e-10	Pilea hamaoi Makino	5.43423e-11	Laportea bulbifera (Siebold et Zucc.) Wedd.	1.71745e-13	Boehmeria spicata (Thunb.) Thunb.	1.18938e-14
C2085256.jpg	Pilea pumila (L.) A.Gray	Pilea pumila (L.) A.Gray	1	Pilea hamaoi Makino	1.54347e-07	Clinopodium micranthum (Regel) H.Hara var. micranthum	1.49865e-09	Fatoua villosa (Thunb.) Nakai	1.62139e-10	Elsholtzia ciliata (Thunb.) Hyl.	1.19553e-10
00043409.jpg	Pilea pumila (L.) A.Gray	Pilea pumila (L.) A.Gray	0.999985	Fatoua villosa (Thunb.) Nakai	1.30545e-05	Pilea hamaoi Makino	1.12209e-06	Elatostema involucratum Franch. et Sav.	5.68954e-07	Pilea notata C.H.Wright	1.48938e-09
C2085105.jpg	Pilea pumila (L.) A.Gray	Pilea pumila (L.) A.Gray	1	Pilea hamaoi Makino	5.29736e-11	Fatoua villosa (Thunb.) Nakai	3.11499e-12	Urtica thunbergiana Siebold et Zucc.	2.21394e-12	Laportea bulbifera (Siebold et Zucc.) Wedd.	8.16252e-13
C2085255.jpg	Pilea pumila (L.) A.Gray	Pilea pumila (L.) A.Gray	1	Laportea bulbifera (Siebold et Zucc.) Wedd.	4.66566e-09	Urtica thunbergiana Siebold et Zucc.	4.11908e-09	Boehmeria spicata (Thunb.) Thunb.	5.3825e-11	Fatoua villosa (Thunb.) Nakai	3.73004e-11
C2085121.jpg	Pilea pumila (L.) A.Gray	Pilea pumila (L.) A.Gray	0.996959	Circaea erubescens Franch. et Sav.	0.00264752	Salvia nipponica Miq.	7.52482e-05	Pilea notata C.H.Wright	7.20685e-05	Isodon longitubus (Miq.) Kud_	6.56605e-05
C2085177.jpg	Pilea pumila (L.) A.Gray	Pilea pumila (L.) A.Gray	0.999998	Pilea hamaoi Makino	1.43614e-06	Pilea japonica (Maxim.) Hand.-Mazz.	4.86841e-07	Fatoua villosa (Thunb.) Nakai	3.09936e-08	Urtica thunbergiana Siebold et Zucc.	1.29736e-09
FKSE20112.jpg	Pilea pumila (L.) A.Gray	Pilea pumila (L.) A.Gray	1	Pilea hamaoi Makino	2.04979e-08	Amaranthus blitum L.	7.10598e-12	Urtica thunbergiana Siebold et Zucc.	2.24965e-13	Pilea japonica (Maxim.) Hand.-Mazz.	1.09011e-13
C2085295.jpg	Pilea pumila (L.) A.Gray	Pilea pumila (L.) A.Gray	1	Pilea hamaoi Makino	1.89855e-07	Lamium album L. var. barbatum (Siebold et Zucc.) Franch. et Sav.	3.03691e-11	Clinopodium micranthum (Regel) H.Hara var. micranthum	1.62881e-11	Galinsoga quadriradiata Ruiz et Pav.	6.3269e-12
[truncated: 136,167 more rows]
