# Supplementary material for: Development of a system for the automated identification of herbarium specimens with high accuracy
Source: Sci Rep. 2022 May 16;12:8066. doi: 10.1038/s41598-022-11450-y (PMC9110755; doi:10.1038/s41598-022-11450-y)
Supplement: Supplementary file 5 — Supplementary Information 5. [file 41598_2022_11450_MOESM5_ESM.zip › Supplimentary data_5/Results.xlsx]

## Sheet: all_result
	recall	precision	fscore	testnum	class
0	0.934066	0.988372	0.960452	172	Polystichum longifrons Sa.Kurata
1	0.928571	0.962963	0.945455	27	Plagiogyria x wakabae Sa.Kurata ex Nakaike
2	1	0.85	0.918919	20	Pteris laurisilvicola Sa.Kurata
3	1	1	1	34	Thelypteris acuminata (Houtt.) C.V.Morton x T. parasitica (L.) Tardieu
4	1	0.870968	0.931034	31	Thelypteris japonica (Baker) Ching x T. musashiensis (Hiyama) Nakato, Sahashi et M.Kato
5	0.99115	0.982456	0.986784	114	Asplenium wilfordii Mett.
6	1	0.95	0.974359	20	Goniophlebium niponicum (Mett.) Bedd.
7	0.975	0.966942	0.970954	242	Crepidomanes latealatum (Bosch) Copel.
8	0.888889	0.8	0.842105	20	Botrychium nipponicum Makino
9	0.933333	0.933333	0.933333	15	Diplazium x okudairaeoides Sa.Kurata
10	0.980952	0.990385	0.985646	104	Polystichum fibrillosopaleaceum (Kodama) Tagawa
11	0.925926	0.980392	0.952381	51	Lycopodium complanatum L.
12	0.6875	0.846154	0.758621	13	Diplazium donianum (Mett.) Tardieu var. aphanoneuron (Ohwi) Tagawa
13	0.995763	0.995763	0.995763	236	Pteris dispar Kunze
14	1	1	1	14	Thelypteris griffithii (Hook.f. et Thomson) C.F.Reed var. wilfordii (Hook.) C.M.Kuo
15	1	0.96	0.979592	25	Thelypteris torresiana (Gaudich.) Alston var. torresiana
16	0.978632	0.987069	0.982833	232	Microlepia strigosa (Thunb.) C.Presl
17	0.625	0.454545	0.526316	11	Athyrium x amagipedis Sa.Kurata
18	1	0.909091	0.952381	22	Cyrtomium atropunctatum Sa.Kurata
19	0.944134	0.976879	0.960227	173	Athyrium crenulatoserrulatum Makino
20	0.996877	0.993002	0.994936	1286	Pentarhizidium orientale (Hook.) Hayata
21	0.997886	0.996481	0.997183	1421	Dennstaedtia hirsuta (Sw.) Mett.
22	0.956522	0.862745	0.907216	51	Equisetum palustre L.
23	0.911765	0.885714	0.898551	70	Asplenium tripteropus Nakai
24	0.923077	0.989691	0.955224	97	Equisetum ramosissimum Desf.
25	0.998542	0.992035	0.995278	1381	Anisocampium niponicum (Mett.) Y.C.Liu, W.L.Chiou et M.Kato
26	0.997942	0.984166	0.991006	2463	Polystichum polyblepharon (Roem. ex Kunze) C.Presl
27	0.987723	0.982242	0.984975	901	Polystichum tagawanum Sa.Kurata
28	0.997314	0.996422	0.996868	1118	Pteris multifida Poir.
29	1	0.994118	0.99705	170	Thelypteris esquirolii (Christ) Ching
30	1	0.962963	0.981132	27	Pyrrosia hastata (Houtt.) Ching
31	0.990088	0.988999	0.989543	909	Coniogramme intermedia Hieron.
32	0.981034	0.981034	0.981034	580	Coniogramme japonica (Thunb.) Diels
33	0.90625	0.966667	0.935484	90	Polystichum ovatopaleaceum (Kodama) Sa.Kurata var. coraiense (Christ ex H.L_v.) Sa.Kurata
34	0.979866	0.993197	0.986486	294	Woodsia polystichoides D.C.Eaton
35	0.977011	0.960452	0.968661	177	Asplenium tenuicaule Hayata
36	0.966102	0.95	0.957983	60	Thelypteris musashiensis (Hiyama) Nakato, Sahashi et M.Kato
37	1	0.972222	0.985915	108	Selaginella tamariscina (P.Beauv.) Spring
38	0.994065	0.991124	0.992593	676	Hypolepis punctata (Thunb.) Mett. ex Kuhn
39	0.885246	0.947368	0.915254	57	Dryopteris cycadina (Franch. et Sav.) C.Chr.
40	1	1	1	21	Diplaziopsis cavaleriana (Christ) C.Chr.
41	0.975	1	0.987342	39	Gymnocarpium dryopteris (L.) Newman
42	0.560976	0.605263	0.582278	38	Deparia mucilagina (M.Kato) Nakaike
43	0.909091	1	0.952381	10	Diplazium deciduum N.Ohta et M.Takamiya
44	0.979167	0.989474	0.984293	95	Acystopteris japonica (Luerss.) Nakai
45	0.979058	0.994681	0.986807	188	Crepidomanes minutum (Blume) K.Iwats.
46	0.994867	0.996914	0.995889	972	Diplopterygium glaucum (Houtt.) Nakai
47	0.991304	0.982759	0.987013	116	Anisocampium sheareri (Baker) Ching
48	1	1	1	24	Selaginella helvetica (L.) Spring
49	0.968085	0.938144	0.95288	97	Botrychium multifidum (S.G.Gmel.) Rupr. var. robustum (Rupr. ex Milde) C.Chr.
50	0.987578	0.987578	0.987578	161	Athyrium sinense Rupr.
51	0.957143	0.957143	0.957143	70	Lindsaea chienii Ching
52	0.95	1	0.974359	19	Gymnocarpium oyamense (Baker) Ching
53	0.991597	1	0.995781	472	Dennstaedtia wilfordii (T.Moore) Christ
54	0.978589	0.972466	0.975518	799	Dryopteris immixta Ching
55	0.857143	0.923077	0.888889	13	Polystichum x suginoi Sa.Kurata
56	1	1	1	111	Woodwardia japonica (L.f.) J.Sm.
57	0.823529	0.666667	0.736842	21	Athyrium x tokashikii Sa.Kurata
58	0.988189	0.996032	0.992095	252	Plagiogyria euphlebia (Kunze) Mett.
59	1	0.863636	0.926829	22	Polystichum tsus-simense (Hook.) J.Sm. var. mayebarae (Tagawa) Sa.Kurata
60	0.976378	0.984127	0.980237	126	Dryopteris dickinsii (Franch. et Sav.) C.Chr.
61	0.956522	1	0.977778	22	Micropolypodium okuboi (Yatabe) Hayata
62	1	1	1	14	Thelypteris liukiuensis (Christ ex Matsum.) K.Iwats.
63	0.972973	1	0.986301	72	Hymenophyllum badium Hook. et Grev.
64	0.945455	0.928571	0.936937	56	Athyrium x multifidum Rosenst.
65	0.969072	0.989474	0.979167	190	Botrychium japonicum (Prantl) Underw.
66	0.953271	1	0.976077	102	Thelypteris quelpaertensis (Christ) Ching
67	0.944444	0.980769	0.962264	104	Pteris terminalis Wall. ex J.Agardh var. fauriei (Christ) Ebihara et Nakato
68	0.998794	0.993998	0.99639	833	Pteris cretica L.
69	0.972028	0.952055	0.961938	146	Pteris terminalis Wall. ex J.Agardh var. terminalis
70	1	0.807692	0.893617	26	Diplazium hayatamae N.Ohta et M.Takamiya
71	0.631579	0.857143	0.727273	14	Osmunda x intermedia (Honda) Sugim.
72	0.935961	0.989583	0.962025	192	Deparia okuboana (Makino) M.Kato
73	0.965517	0.888889	0.92562	63	Deparia unifurcata (Baker) M.Kato
74	1	1	1	70	Monachosorum x flagellare (Maxim. ex Makino) Hayata
75	1	0.916667	0.956522	12	Bolbitis heteroclita (C.Presl) Ching
76	0.939716	0.956679	0.948122	277	Dryopteris hondoensis Koidz.
77	0.981132	0.928571	0.954128	56	Deparia conilii (Franch. et Sav.) M.Kato x D. japonica (Thunb.) M.Kato
78	0.987805	0.975904	0.981818	83	Deparia pterorachis (Christ) M.Kato
79	0.785714	1	0.88	11	Pteris boninensis H.Ohba
80	0.892857	1	0.943396	25	Microsorum scolopendria (Burm.f.) Copel.
81	0.894737	1	0.944444	17	Bolbitis appendiculata (Willd.) K.Iwats.
82	0.87931	0.962264	0.918919	53	Dryopteris uniformis (Makino) Makino
83	1	1	1	13	Athyrium alpestre (Hoppe) Clairv. subsp. americanum (Butters) Lellinger
84	0.96	0.983607	0.97166	122	Struthiopteris amabilis (Makino) Ching
85	0.99509	0.983819	0.989422	618	Dryopteris crassirhizoma Nakai
86	1	1	1	22	Polypodium fauriei Christ
87	0.888889	1	0.941176	16	Arachniodes yoshinagae (Makino) Ching
88	0.950249	0.979487	0.964646	195	Arachniodes chinensis (Rosenst.) Ching
89	0.942857	0.970588	0.956522	34	Selaginella doederleinii Hieron.
90	0.933333	1	0.965517	14	Osmunda claytoniana L.
91	0.986486	0.948052	0.966887	77	Diplazium nipponicum Tagawa
92	0.989703	0.987443	0.988571	876	Cyrtomium falcatum (L.f.) C.Presl subsp. falcatum
93	1	1	1	14	Polystichum lepidocaulon (Hook.) J.Sm.
94	0.642857	0.9	0.75	10	Polystichum x ongataense Sa.Kurata
95	0.953488	0.891304	0.921348	46	Polystichum makinoi (Tagawa) Tagawa
96	1	1	1	161	Selaginella involvens (Sw.) Spring
97	0.965909	1	0.982659	85	Ctenitis subglandulosa (Hance) Ching
98	1	0.995352	0.997671	1291	Lygodium japonicum (Thunb.) Sw.
99	1	0.888889	0.941176	18	Asplenium oligophlebium Baker
100	0.981818	0.989313	0.985551	655	Athyrium clivicola Tagawa
101	1	0.9375	0.967742	16	Polystichum microchlamys (Christ) Matsum.
102	0.936709	0.961039	0.948718	77	Pleurosoriopsis makinoi (Maxim. ex Makino) Fomin
103	0.777778	0.933333	0.848485	15	Athyrium x purpureipes Sa.Kurata
104	1	0.952381	0.97561	21	Athyrium spinulosum (Maxim.) Milde
105	1	1	1	13	Crepidomanes thysanostomum (Makino) Ebihara et K.Iwats.
106	0.997821	0.984946	0.991342	465	Plagiogyria japonica Nakai
107	0.9	0.9	0.9	10	Dryopteris kinokuniensis Sa.Kurata
108	0.9	0.782609	0.837209	23	Diplazium donianum (Mett.) Tardieu var. donianum
109	0.884615	0.958333	0.92	24	Hymenophyllum oligosorum Makino
110	0.84375	0.931034	0.885246	29	Dryopteris maximowicziana (Miq.) C.Chr.
111	0.995006	0.987608	0.991294	807	Diplazium squamigerum (Mett.) C.Hope
112	0.998837	0.993064	0.995942	865	Matteuccia struthiopteris (L.) Tod.
113	1	0.998814	0.999407	843	Adiantum pedatum L.
114	0.979592	0.979592	0.979592	49	Microlepia x bipinnata (Makino) Y.Shimura
115	0.897436	0.875	0.886076	40	Dryopteris lacera (Thunb.) Kuntze
116	0.979592	0.979592	0.979592	98	Asplenium ruprechtii Sa.Kurata
117	0.984043	0.973684	0.978836	190	Selaginella remotifolia Spring
118	0.958333	0.92	0.938776	50	Neolepisorus ensatus (Thunb.) Ching
119	0.911765	1	0.953846	124	Asplenium wrightii D.C.Eaton ex Hook.
120	1	1	1	19	Cyathea podophylla (Hook.) Copel.
121	0.909091	0.909091	0.909091	44	Thelypteris parasitica (L.) Tardieu
122	0.999109	0.994676	0.996888	1127	Thelypteris decursivepinnata (H.C.Hall) Ching
123	0.946903	0.981651	0.963964	109	Asplenium ritoense Hayata
124	0.930233	0.97561	0.952381	41	Thelypteris triphylla (Sw.) K.Iwats.
125	0.989209	0.989209	0.989209	556	Hymenophyllum barbatum (Bosch) Baker
126	0.997512	0.995037	0.996273	403	Onoclea sensibilis L. var. interrupta Maxim.
127	0.919192	0.98913	0.95288	92	Diplazium virescens Kunze
128	0.926829	0.95	0.938272	40	Hymenophyllum wrightii Bosch
129	0.998314	0.999156	0.998735	1185	Dicranopteris pedata (Houtt.) Nakaike
130	0.944444	1	0.971429	17	Huperzia selago (L.) Bernh. ex Schrank et C.F.P.Mart.
131	0.991803	1	0.995885	242	Asplenium scolopendrium L. subsp. japonicum (Kom.) Rasbach, Reichst. et Viane
132	0.833333	0.972222	0.897436	36	Vandenboschia x stenosiphon (Christ) Copel.
133	0.957672	1	0.978378	181	Thelypteris angustifrons (Miq.) Ching
134	1	0.909091	0.952381	11	Thelypteris taiwanensis (C.Chr.) K.Iwats.
135	0.966292	1	0.982857	172	Dennstaedtia zeylanica (Sw.) Zink ex Fraser-Jenk. et Kandel
136	0.984293	0.959184	0.971576	196	Arachniodes sporadosora (Kunze) Nakaike
137	0.965347	0.975	0.970149	200	Asplenium anogrammoides Christ ex H.L_v.
138	0.878788	0.852941	0.865672	34	Ophioglossum petiolatum Hook.
139	0.983516	0.98895	0.986226	181	Woodwardia orientalis Sw.
140	1	1	1	18	Tapeinidium pinnatum (Cav.) C.Chr.
141	0.952174	0.982063	0.966887	223	Polystichum pseudomakinoi Tagawa
142	1	0.904762	0.95	21	Dryopteris championii (Benth.) C.Chr. ex Ching
143	0.8	0.833333	0.816327	24	Osmolindsaea japonica (Baker) Lehtonen et Christenh.
144	0.982	0.989919	0.985944	496	Polystichum retrosopaleaceum (Kodama) Tagawa
145	0.780702	0.936842	0.851675	95	Athyrium oblitescens Sa.Kurata
146	0.882353	1	0.9375	15	Loxogramme duclouxii Christ
147	0.692308	0.818182	0.75	11	Diplazium x satsumense Sa.Kurata
148	1	1	1	16	Deparia x birii Fraser-Jenk.
149	0.862069	0.925926	0.892857	27	Athyrium deltoidofrons Makino
150	0.9	0.9	0.9	10	Lindsaea javanensis Blume
151	0.995463	0.985624	0.990519	1113	Deparia japonica (Thunb.) M.Kato
152	0.998654	0.980185	0.989333	757	Athyrium decurrentialatum (Hook.) Copel.
153	0.999507	0.99705	0.998277	2034	Struthiopteris niponica (Kunze) Nakai
154	0.983607	0.989011	0.986301	182	Haplopteris flexuosa (F_e) E.H.Crane
155	1	0.727273	0.842105	11	Botrychium atrovirens (Sahashi) M.Kato
156	1	0.987578	0.99375	161	Davallia mariesii T.Moore ex Baker
157	0.978102	0.992593	0.985294	135	Arachniodes mutica (Franch. et Sav.) Ohwi
158	0.942857	1	0.970588	33	Asplenium boreale (Ohwi ex Sa.Kurata) Nakaike
159	0.983471	0.97541	0.979424	122	Dryopteris expansa (C.Presl) Fraser-Jenk. et Jermy
160	0.916667	0.916667	0.916667	12	Polystichum x shin-tashiroi Sa.Kurata
161	0.971429	0.988372	0.979827	172	Diplazium hachijoense Nakai
162	0.960526	1	0.979866	73	Osmunda banksiifolia (C.Presl) Kuhn
163	0.956522	0.916667	0.93617	48	Lindsaea orbiculata (Lam.) Mett. ex Kuhn var. commixta (Tagawa) K.U.Kramer
164	0.666667	0.769231	0.714286	13	Leptochilus x shintenensis (Hayata) Nakaike
165	1	0.996379	0.998186	1381	Polystichum tripteron (Kunze) C.Presl
166	0.97619	0.931818	0.953488	44	Lycopodium annotinum L.
167	0.998961	0.987166	0.993029	1948	Equisetum arvense L.
168	1	1	1	51	Cheiropleuria integrifolia (D.C.Eaton ex Hook.) M.Kato, Y.Yatabe, Sahashi et N.Murak.
169	0.921788	0.988024	0.953757	167	Deparia dimorphophylla (Koidz.) M.Kato
170	1	0.8	0.888889	10	Deparia dimorphophylla (Koidz.) M.Kato x D. pseudoconilii (Seriz.) Seriz.
171	0.961538	0.78125	0.862069	32	Vandenboschia x quelpaertensis (Nakai) Ebihara
172	0.998677	0.995165	0.996918	2275	Osmunda japonica Thunb.
173	1	1	1	19	Cephalomanes javanicum (Blume) Bosch var. asplenioides (C.Chr.) K.Iwats.
174	0.962963	0.992366	0.977444	131	Plagiogyria adnata (Blume) Bedd.
175	0.96	0.979592	0.969697	49	Athyrium pinetorum Tagawa
176	0.906977	0.906977	0.906977	43	Lycopodium sitchense Rupr. var. nikoense (Franch. et Sav.) Takeda
177	1	1	1	12	Cibotium barometz (L.) J.Sm.
178	0.787879	0.722222	0.753623	36	Selaginella nipponica Franch. et Sav.
179	0.998418	0.99684	0.997628	633	Onychium japonicum (Thunb.) Kunze
180	1	1	1	14	Thelypteris bukoensis (Tagawa) Ching
181	0.978003	0.955372	0.966555	605	Athyrium otophorum (Miq.) Koidz.
182	1	0.959184	0.979167	49	Dryopteris tokyoensis (Makino) C.Chr.
183	1	1	1	21	Deparia japonica (Thunb.) M.Kato x D. pseudoconilii (Seriz.) Seriz. var. pseudoconilii
184	1	0.928571	0.962963	14	Nephrolepis cordifolia (L.) C.Presl
185	0.931818	0.982036	0.956268	167	Asplenium trichomanes L.
186	0.958333	0.92	0.938776	25	Polystichum igaense Tagawa
187	0.9	0.9	0.9	10	Cyathea metteniana (Hance) C.Chr. et Tardieu
188	0.851852	0.793103	0.821429	29	Athyrium kuratae Seriz.
189	0.934211	0.910256	0.922078	78	Dryopteris commixta Tagawa
190	0.882353	0.833333	0.857143	18	Lepisorus tosaensis (Makino) H.It_
191	0.913043	0.947368	0.929889	133	Polystichum ovatopaleaceum (Kodama) Sa.Kurata var. ovatopaleaceum
192	0.991525	0.991525	0.991525	236	Polystichum craspedosorum (Maxim.) Diels
193	1	0.966667	0.983051	60	Vandenboschia auriculata (Blume) Copel.
194	0.923077	1	0.96	24	Thelypteris interrupta (Willd.) K.Iwats.
195	1	1	1	12	Cyrtomium laetevirens (Hiyama) Nakaike
196	0.997394	0.999347	0.99837	1532	Huperzia serrata (Thunb.) Trevis.
197	0.901176	0.9575	0.928485	400	Dryopteris nipponensis Koidz.
198	0.954545	0.913043	0.933333	23	Woodsia glabella R.Br. ex Richards.
199	0.96	0.923077	0.941176	26	Asplenium yoshinagae Makino
200	0.866667	1	0.928571	26	Asplenium sarelii Hook. subsp. pekinense (Hance) Fraser-Jenk., Pangtey et Khullar
201	1	0.985294	0.992593	68	Equisetum hyemale L.
202	0.826087	1	0.904762	19	Polystichum ohmurae Sa.Kurata
203	0.998444	0.996377	0.997409	1932	Asplenium incisum Thunb.
204	1	1	1	17	Lindsaea merrillii Copel. subsp. yaeyamensis (Tagawa) K.U.Kramer
205	0.615385	0.470588	0.533333	17	Polystichum x anceps Sa.Kurata
206	1	0.9375	0.967742	32	Dryopteris sieboldii (Van Houtte ex Mett.) Kuntze
207	1	0.971429	0.985507	105	Dryopteris sparsa (Buch.-Ham. ex D.Don) Kuntze
208	0.935714	0.942446	0.939068	139	Cyrtomium devexiscapulae (Koidz.) Ching
209	0.962025	0.974359	0.968153	78	Botrychium strictum Underw.
210	0.959677	0.96748	0.963563	123	Deparia petersenii (Kunze) M.Kato
211	0.989583	0.969388	0.979381	98	Pteris wallichiana J.Agardh
212	0.964286	0.978261	0.971223	138	Botrychium virginianum (L.) Sw.
213	1	0.857143	0.923077	14	Tectaria decurrens (C.Presl) Copel.
214	1	0.913043	0.954545	23	Cystopteris fragilis (L.) Bernh.
215	0.958333	1	0.978723	23	Huperzia fordii (Baker) Dixit
216	0.884615	0.92	0.901961	25	Athyrium x austrojaponense Sa.Kurata
217	0.973684	0.982301	0.977974	113	Arachniodes fargesii (Christ) Seriz.
218	1	1	1	30	Hymenasplenium murakami-hatanakae Nakaike
219	1	0.818182	0.9	11	Dryopteris fragrans (L.) Schott var. remotiuscula (Kom.) Fomin
220	0.939394	0.96875	0.953846	32	Pteris kiuschiuensis Hieron.
221	1	0.925926	0.961538	27	Thelypteris nipponica (Franch. et Sav.) Ching
222	0.777778	0.636364	0.7	11	Dryopteris labordei (Christ) C.Chr. var. indusiata (Makino) Seriz.
223	0.982609	0.991228	0.9869	114	Neocheiropteris ningpoensis (Baker) Bosman
224	0.992857	0.972028	0.982332	143	Asplenium normale D.Don
225	1	1	1	92	Rhachidosorus mesosorus (Makino) Ching
226	0.988051	0.986239	0.987144	1090	Lepisorus thunbergianus (Kaulf.) Ching
227	0.991643	1	0.995804	356	Diplazium wichurae (Mett.) Diels
228	0.8	0.8	0.8	10	Woodwardia unigemmata (Makino) Nakai
229	0.769231	0.740741	0.754717	54	Vandenboschia kalamocarpa (Hayata) Ebihara
230	0.986111	0.972603	0.97931	219	Arachniodes simplicior (Makino) Ohwi
231	0.917683	0.934783	0.926154	322	Deparia jiulungensis (Ching) Z.R.Wang var. albosquamata (M.Kato) Z.R.Wang
232	0.825397	0.881356	0.852459	59	Athyrium christensenianum (Koidz.) Seriz.
233	0.986301	1	0.993103	144	Adiantum monochlamys D.C.Eaton
234	0.993056	0.979452	0.986207	146	Thelypteris glanduligera (Kunze) Ching
235	0.866667	0.8125	0.83871	16	Woodwardia prolifera Hook. et Arn.
236	0.988235	0.954545	0.971098	88	Pteris fauriei Hieron.
237	0.932203	0.901639	0.916667	61	Pteris oshimensis Hieron.
238	0.760563	0.870968	0.81203	62	Dryopteris caudipinna Nakai
239	0.894737	0.809524	0.85	21	Athyrium x pseudoiseanum Sa.Kurata
240	0.967742	1	0.983607	30	Ophioglossum thermale Kom.
241	0.953488	0.97619	0.964706	42	Odontosoria biflora (Kaulf.) C.Chr.
242	0.975824	0.995516	0.985572	446	Thelypteris japonica (Baker) Ching
243	0.998788	0.995169	0.996975	828	Lycopodium clavatum L. var. nipponicum Nakai
244	1	0.916667	0.956522	12	Cyathea lepifera (J.Sm.) Copel.
245	0.983333	0.967213	0.975207	61	Diplazium chinense (Baker) C.Chr.
246	0.818182	0.75	0.782609	12	Athyrium x hisatsuanum Sa.Kurata
247	0.992908	0.992908	0.992908	282	Pyrrosia lingua (Thunb.) Farw.
248	0.727273	0.727273	0.727273	11	Leotochilus x simplicifrons (Christ) Nakaike
249	0.909091	0.833333	0.869565	12	Thelypteris simplex (Hook.) K.Iwats.
250	0.974359	1	0.987013	38	Asplenium prolongatum Hook.
251	0.932515	0.974359	0.952978	156	Dryopteris sacrosancta Koidz.
252	0.978947	0.989362	0.984127	94	Polystichum tsus-simense (Hook.) J.Sm. var. tsus-simense
253	0.888112	0.913669	0.900709	139	Selaginella heterostachys Baker
254	0.8	0.5	0.615385	16	Hymenophyllum coreanum Nakai
255	0.92	0.958333	0.938776	48	Loxogramme grammitoides (Baker) C.Chr.
256	0.987864	0.990268	0.989064	411	Lastrea thelypteris (L.) Bory
257	0.97561	0.97561	0.97561	41	Huperzia miyoshiana (Makino) Ching
258	0.722222	0.722222	0.722222	18	Lepisorus onoei (Franch. et Sav.) Ching
259	0.740741	0.833333	0.784314	24	Vandenboschia nipponica (Nakai) Ebihara
260	0.866667	0.8125	0.83871	16	Thelypteris cystopteroides (D.C.Eaton) Ching
261	0.99646	1	0.998227	563	Thelypteris torresiana (Gaudich.) Alston var. calvata (Baker) K.Iwats.
262	0.913043	0.954545	0.933333	22	Selaginella shakotanensis (Franch. ex Takeda) Miyabe et Kud_
263	1	1	1	19	Diplazium takii Sa.Kurata
264	1	1	1	23	Blechnopsis orientalis (L.) C.Presl
265	0.996026	0.979167	0.987525	768	Athyrium wardii (Hook.) Makino
266	1	0.909091	0.952381	33	Diplazium dilatatum Blume
267	0.885714	0.885714	0.885714	35	Ophioglossum vulgatum L.
268	0.969072	1	0.984293	94	Cyrtomium macrophyllum (Makino) Tagawa var. macrophyllum
269	1	0.9	0.947368	10	Diplazium x bittyuense Tagawa
270	1	0.666667	0.8	12	Pyrrosia linearifolia (Hook.) Ching
271	0.980132	0.980132	0.980132	151	Woodsia manchuriensis Hook.
272	1	1	1	23	Monachosorum maximowiczii (Baker) Hayata
273	1	0.933333	0.965517	30	Plagiogyria x sessilifolia Nakaike
274	0.636364	0.823529	0.717949	17	Polystichum x inadae Sa.Kurata
275	1	0.947368	0.972973	19	Microlepia pseudostrigosa Makino
276	0.878788	0.828571	0.852941	35	Deparia pseudoconilii (Seriz.) Seriz.
277	0.999227	0.996148	0.997685	1298	Microlepia marginata (Panzer) C.Chr.
278	0.964646	0.97449	0.969543	196	Botrychium ternatum (Thunb.) Sw.
279	1	0.935484	0.966667	31	Cyathea spinulosa Wall. ex Hook.
280	0.911765	1	0.953846	31	Bolbitis subcordata (Copel.) Ching
281	0.99697	0.99196	0.994458	995	Athyrium yokoscense (Franch. et Sav.) Christ
282	1	0.997143	0.998569	350	Deparia lancea (Thunb.) Fraser-Jenk.
283	0.994751	0.976301	0.985439	1941	Dryopteris erythrosora (D.C.Eaton) Kuntze
284	1	0.979592	0.989691	49	Hymenasplenium hondoense (N.Murak. et S.-I.Hatan.) Nakaike
285	0.888889	1	0.941176	16	Dryopteris shikokiana (Makino) C.Chr.
286	1	0.958333	0.978723	24	Anisocampium x saitoanum (Sugim.) M.Kato
287	0.961538	0.961538	0.961538	26	Microsorum insigne (Blume) Copel.
288	1	0.954545	0.976744	22	Pteris ensiformis Burm.f.
289	0.998447	0.992284	0.995356	648	Thelypteris acuminata (Houtt.) C.V.Morton
290	0.977273	0.934783	0.955556	46	Polystichum braunii (Spenn.) F_e
291	0.890411	0.970149	0.928571	67	Athyrium iseanum Rosenst. var. iseanum
292	0.966667	0.966667	0.966667	180	Arachniodes exilis (Hance) Ching
293	0.948276	0.982143	0.964912	168	Hymenophyllum polyanthos (Sw.) Sw.
294	0.969014	0.992785	0.980756	693	Deparia conilii (Franch. et Sav.) M.Kato
295	0.974194	0.990164	0.982114	305	Arachniodes borealis Seriz.
296	0.966667	1	0.983051	29	Deparia conilii (Franch. et Sav.) M.Kato x D. pseudoconilii (Seriz.) Seriz.
297	1	1	1	22	Polystichum tachiroanum (Luerss.) Tagawa
298	0.9375	0.882353	0.909091	17	Ctenitis eatonii (Baker) Ching
299	0.993252	0.990579	0.991914	743	Odontosoria chinensis (L.) J.Sm.
300	0.909091	0.833333	0.869565	24	Osmolindsaea odorata (Roxb.) Lehtonen et Cristenh.
301	0.909091	0.909091	0.909091	11	Cyrtomium devexiscapulae (Koidz.) Ching x C. fortunei J.Sm. var. clivicola (Makino) Tagawa
302	0.996779	0.9904	0.993579	625	Lemmaphyllum microphyllum C.Presl
303	0.882682	0.975309	0.926686	162	Dryopteris fuscipes C.Chr.
304	0.992481	1	0.996226	132	Lycopodium dendroideum Michx.
305	0.994536	0.98913	0.991826	184	Dryopteris chinensis (Baker) Koidz.
306	0.979866	0.973333	0.976589	150	Lycopodiella cernua (L.) Pic.Serm.
307	1	1	1	28	Equisetum fluviatile L.
308	0.785714	1	0.88	11	Isoetes japonica A.Braun
309	0.996873	0.993766	0.995317	1604	Thelypteris pozoi (Lag.) C.V.Morton subsp. mollissima (Fisch. ex Kunze) C.V.Morton
310	0.997996	0.996	0.996997	500	Selliguea hastata (Thunb.) Fraser-Jenk.
311	0.991453	0.983051	0.987234	236	Thelypteris viridifrons Tagawa
312	0.875	0.933333	0.903226	15	Athyrium imbricatum Christ
313	0.857143	0.923077	0.888889	13	Cyrtomium yamamotoi Tagawa
314	1	0.965517	0.982456	29	Polystichum balansae Christ
315	0.99687	0.99687	0.99687	639	Dryopteris sabae (Franch. et Sav.) C.Chr.
316	1	0.944444	0.971429	18	Cheilanthes kuhnii Milde var. brandtii (Franch. et Sav.) Tagawa
317	0.813953	0.897436	0.853659	39	Diplazium sibiricum (Turcz. ex Kunze) Sa.Kurata var. glabrum (Tagawa) Sa.Kurata x D. squamigerum (Mett.) Matsum.
318	0.979798	0.989796	0.984772	98	Dryopteris polylepis (Franch. et Sav.) C.Chr.
319	0.919028	0.915323	0.917172	248	Deparia pycnosora (Christ) M.Kato
320	0.939394	1	0.96875	31	Struthiopteris castanea (Makino) Nakai
321	0.973684	0.986667	0.980132	75	Diplazium sibiricum (Turcz. ex Kunze) Sa.Kurata var. glabrum (Tagawa) Sa.Kurata
322	0.576923	0.882353	0.697674	17	Lepisorus ussuriensis (Regel et Maack) Ching var. distans (Makino) Tagawa
323	0.956989	0.946809	0.951872	94	Diplazium mettenianum (Miq.) C.Chr.
324	0.903226	0.965517	0.933333	29	Athyrium rupestre Kodama
325	0.99435	0.961749	0.977778	183	Dryopteris monticola (Makino) C.Chr.
326	0.942149	0.982759	0.962025	116	Athyrium melanolepis (Franch. et Sav.) Christ
327	0.995614	0.995614	0.995614	228	Thelypteris phegopteris (L.) Sloss. ex Rydb.
328	0.966667	0.935484	0.95082	31	Deparia kiusiana (Koidz.) M.Kato
329	0.95	0.974359	0.962025	39	Deparia x musashiensis (H.Ohba) Seriz.
330	1	0.95122	0.975	41	Cyrtomium caryotideum (Wall. ex Hook. et Grev.) C.Presl
331	1	1	1	17	Pteris vittata L.
332	1	1	1	12	Asplenium setoi N.Murak. et Seriz.
333	1	1	1	13	Lindsaea lucida Blume
334	0.913043	1	0.954545	21	Arachniodes yakusimensis (H.It_) Nakaike
335	1	1	1	18	Hymenasplenium obliquissimum (Hayata) Sugim.
336	0.975309	1	0.9875	79	Osmunda lancea Thunb.
337	0.974026	0.986842	0.980392	76	Lepidomicrosorum buergerianum (Miq.) Ching et Shing
338	0.986129	0.981179	0.983648	797	Dryopteris bissetiana (Baker) C.Chr.
339	0.909091	0.879121	0.893855	91	Athyrium vidalii (Franch. et Sav.) Nakai
340	1	1	1	129	Plagiogyria matsumurana Makino
341	0.997135	0.991453	0.994286	351	Osmundastrum cinnamomeum (L.) C.Presl var. fokiense (Copel.) Tagawa
342	1	1	1	43	Cystopteris sudetica A.Braun et Milde
343	0.917808	0.957143	0.937063	70	Leptochilus wrightii (Hook.) X.C.Zhang
344	0.998469	0.993902	0.99618	656	Thelypteris laxa (Franch. et Sav.) Ching
345	0.75	0.75	0.75	12	Athyrium x kidoanum Sa.Kurata
346	0.875	1	0.933333	28	Histiopteris incisa (Thunb.) J. Sm.
347	0.958333	0.851852	0.901961	27	Thelypteris hattorii (H.It_) Tagawa
348	0.981818	1	0.990826	54	Pteris ryukyuensis Tagawa
349	0.9375	0.9375	0.9375	16	Hymenophyllum riukiuense Christ
350	1	1	1	78	Angiopteris lygodiifolia Rosenst.
351	0.919355	0.982759	0.95	58	Arachniodes standishii (T.Moore) Ohwi
352	0.998344	0.997518	0.99793	2417	Pteridium aquilinum (L.) Kuhn
accuracy			0.984	77956
macro avg	0.946	0.947	0.945	77956
weighted avg	0.985	0.984	0.984	77956
