# Supplementary material for: Development of a system for the automated identification of herbarium specimens with high accuracy
Source: Sci Rep. 2022 May 16;12:8066. doi: 10.1038/s41598-022-11450-y (PMC9110755; doi:10.1038/s41598-022-11450-y)
Supplement: Supplementary file 5 — Supplementary Information 5. [file 41598_2022_11450_MOESM5_ESM.zip › Supplimentary data_5/Top5.xlsx]

## Sheet: Sheet1
file	Scientific name	Top1	prob	Top2	prob	Top3	prob	Top4	prob	Top5	prob
577941.jpg	Polystichum longifrons Sa.Kurata	Polystichum longifrons Sa.Kurata	1	Polystichum polyblepharon (Roem. ex Kunze) C.Presl	1.00459e-10	Polystichum fibrillosopaleaceum (Kodama) Tagawa	5.96816e-12	Microlepia pseudostrigosa Makino	8.68215e-13	Microlepia strigosa (Thunb.) C.Presl	4.65939e-13
927941.jpg	Polystichum longifrons Sa.Kurata	Polystichum longifrons Sa.Kurata	0.999996	Polystichum makinoi (Tagawa) Tagawa	2.90865e-06	Polystichum polyblepharon (Roem. ex Kunze) C.Presl	5.45512e-07	Polystichum pseudomakinoi Tagawa	2.16051e-07	Polystichum fibrillosopaleaceum (Kodama) Tagawa	9.10089e-08
422725.jpg	Polystichum longifrons Sa.Kurata	Polystichum longifrons Sa.Kurata	1	Polystichum fibrillosopaleaceum (Kodama) Tagawa	9.71677e-11	Polystichum pseudomakinoi Tagawa	3.9635e-12	Polystichum polyblepharon (Roem. ex Kunze) C.Presl	3.90326e-13	Polystichum braunii (Spenn.) F_e	3.36342e-13
00038185.jpg	Polystichum longifrons Sa.Kurata	Polystichum longifrons Sa.Kurata	0.969838	Polystichum x anceps Sa.Kurata	0.0297034	Polystichum x ongataense Sa.Kurata	0.00016511	Polystichum x inadae Sa.Kurata	0.000157387	Arachniodes standishii (T.Moore) Ohwi	0.000126506
513753.jpg	Polystichum longifrons Sa.Kurata	Polystichum longifrons Sa.Kurata	1	Polystichum ovatopaleaceum (Kodama) Sa.Kurata var. coraiense (Christ ex H.L_v.) Sa.Kurata	9.66944e-12	Polystichum ohmurae Sa.Kurata	8.04006e-12	Polystichum polyblepharon (Roem. ex Kunze) C.Presl	5.21381e-12	Polystichum tagawanum Sa.Kurata	3.61791e-12
560408.jpg	Polystichum longifrons Sa.Kurata	Polystichum longifrons Sa.Kurata	0.999998	Polystichum fibrillosopaleaceum (Kodama) Tagawa	2.35619e-06	Polystichum igaense Tagawa	4.53066e-09	Polystichum polyblepharon (Roem. ex Kunze) C.Presl	6.80638e-10	Polystichum ovatopaleaceum (Kodama) Sa.Kurata var. coraiense (Christ ex H.L_v.) Sa.Kurata	6.44938e-10
422762.jpg	Polystichum longifrons Sa.Kurata	Polystichum longifrons Sa.Kurata	1	Polystichum igaense Tagawa	9.01949e-09	Polystichum polyblepharon (Roem. ex Kunze) C.Presl	7.82908e-09	Polystichum fibrillosopaleaceum (Kodama) Tagawa	2.48909e-09	Dennstaedtia zeylanica (Sw.) Zink ex Fraser-Jenk. et Kandel	2.1995e-10
441274.jpg	Polystichum longifrons Sa.Kurata	Polystichum longifrons Sa.Kurata	1	Polystichum fibrillosopaleaceum (Kodama) Tagawa	1.66166e-08	Dennstaedtia zeylanica (Sw.) Zink ex Fraser-Jenk. et Kandel	9.17511e-09	Polystichum braunii (Spenn.) F_e	4.43353e-11	Polystichum polyblepharon (Roem. ex Kunze) C.Presl	2.35907e-11
422743.jpg	Polystichum longifrons Sa.Kurata	Polystichum longifrons Sa.Kurata	1	Polystichum fibrillosopaleaceum (Kodama) Tagawa	2.81428e-08	Polystichum ovatopaleaceum (Kodama) Sa.Kurata var. coraiense (Christ ex H.L_v.) Sa.Kurata	2.39224e-08	Polystichum polyblepharon (Roem. ex Kunze) C.Presl	3.81877e-09	Microlepia strigosa (Thunb.) C.Presl	1.31831e-09
422755.jpg	Polystichum longifrons Sa.Kurata	Polystichum longifrons Sa.Kurata	1	Polystichum fibrillosopaleaceum (Kodama) Tagawa	7.45196e-11	Polystichum x anceps Sa.Kurata	3.66622e-12	Polystichum polyblepharon (Roem. ex Kunze) C.Presl	3.19756e-12	Microlepia marginata (Panzer) C.Chr.	1.88186e-14
00004826.jpg	Polystichum longifrons Sa.Kurata	Polystichum longifrons Sa.Kurata	0.970317	Polystichum tagawanum Sa.Kurata	0.0291544	Polystichum x anceps Sa.Kurata	0.000512767	Polystichum x inadae Sa.Kurata	5.73384e-06	Polystichum polyblepharon (Roem. ex Kunze) C.Presl	3.41941e-06
819453.jpg	Polystichum longifrons Sa.Kurata	Polystichum longifrons Sa.Kurata	1	Polystichum fibrillosopaleaceum (Kodama) Tagawa	5.85218e-08	Osmundastrum cinnamomeum (L.) C.Presl var. fokiense (Copel.) Tagawa	3.97596e-10	Polystichum polyblepharon (Roem. ex Kunze) C.Presl	1.43924e-10	Microlepia marginata (Panzer) C.Chr.	1.02488e-11
819450.jpg	Polystichum longifrons Sa.Kurata	Polystichum longifrons Sa.Kurata	1	Microlepia marginata (Panzer) C.Chr.	2.86997e-11	Polystichum polyblepharon (Roem. ex Kunze) C.Presl	4.55928e-12	Asplenium scolopendrium L. subsp. japonicum (Kom.) Rasbach, Reichst. et Viane	3.52594e-13	Polystichum x anceps Sa.Kurata	2.86546e-13
256639.jpg	Polystichum longifrons Sa.Kurata	Polystichum longifrons Sa.Kurata	1	Polystichum pseudomakinoi Tagawa	6.14636e-08	Polystichum fibrillosopaleaceum (Kodama) Tagawa	1.93819e-09	Polystichum polyblepharon (Roem. ex Kunze) C.Presl	1.24467e-09	Polystichum ovatopaleaceum (Kodama) Sa.Kurata var. coraiense (Christ ex H.L_v.) Sa.Kurata	5.66696e-10
534171.jpg	Polystichum longifrons Sa.Kurata	Polystichum longifrons Sa.Kurata	1	Polystichum ovatopaleaceum (Kodama) Sa.Kurata var. coraiense (Christ ex H.L_v.) Sa.Kurata	2.29745e-10	Polystichum fibrillosopaleaceum (Kodama) Tagawa	5.23303e-12	Polystichum igaense Tagawa	2.98108e-12	Polystichum ohmurae Sa.Kurata	2.27985e-12
533856.jpg	Polystichum longifrons Sa.Kurata	Polystichum longifrons Sa.Kurata	1	Polystichum pseudomakinoi Tagawa	2.26304e-09	Osmundastrum cinnamomeum (L.) C.Presl var. fokiense (Copel.) Tagawa	6.70384e-10	Polystichum braunii (Spenn.) F_e	1.32367e-10	Deparia dimorphophylla (Koidz.) M.Kato	4.14595e-11
422740.jpg	Polystichum longifrons Sa.Kurata	Polystichum longifrons Sa.Kurata	1	Dennstaedtia zeylanica (Sw.) Zink ex Fraser-Jenk. et Kandel	2.29885e-11	Polystichum fibrillosopaleaceum (Kodama) Tagawa	2.41269e-13	Microlepia marginata (Panzer) C.Chr.	8.02156e-14	Dennstaedtia hirsuta (Sw.) Mett.	3.59386e-14
FKSE37492.jpg	Polystichum longifrons Sa.Kurata	Polystichum longifrons Sa.Kurata	0.999998	Polystichum x ongataense Sa.Kurata	1.0474e-06	Polystichum pseudomakinoi Tagawa	5.9589e-07	Polystichum tagawanum Sa.Kurata	5.10126e-07	Polystichum x suginoi Sa.Kurata	6.92783e-08
819473.jpg	Polystichum longifrons Sa.Kurata	Polystichum longifrons Sa.Kurata	1	Polystichum fibrillosopaleaceum (Kodama) Tagawa	1.12405e-09	Microlepia marginata (Panzer) C.Chr.	2.86361e-10	Osmundastrum cinnamomeum (L.) C.Presl var. fokiense (Copel.) Tagawa	8.37893e-12	Polystichum pseudomakinoi Tagawa	6.16022e-12
819729.jpg	Polystichum longifrons Sa.Kurata	Polystichum longifrons Sa.Kurata	0.999995	Microlepia strigosa (Thunb.) C.Presl	4.76157e-06	Polystichum polyblepharon (Roem. ex Kunze) C.Presl	6.81107e-07	Dennstaedtia zeylanica (Sw.) Zink ex Fraser-Jenk. et Kandel	1.0502e-08	Polystichum x ongataense Sa.Kurata	1.22928e-09
422730.jpg	Polystichum longifrons Sa.Kurata	Polystichum longifrons Sa.Kurata	1	Polystichum braunii (Spenn.) F_e	5.40995e-11	Cyrtomium falcatum (L.f.) C.Presl subsp. falcatum	7.10827e-12	Osmunda japonica Thunb.	5.37227e-12	Polystichum polyblepharon (Roem. ex Kunze) C.Presl	4.40446e-12
423133.jpg	Polystichum longifrons Sa.Kurata	Polystichum longifrons Sa.Kurata	1	Microlepia marginata (Panzer) C.Chr.	2.09411e-10	Polystichum fibrillosopaleaceum (Kodama) Tagawa	1.81295e-11	Polystichum polyblepharon (Roem. ex Kunze) C.Presl	4.88167e-12	Polystichum igaense Tagawa	1.28136e-12
819441.jpg	Polystichum longifrons Sa.Kurata	Polystichum longifrons Sa.Kurata	1	Polystichum polyblepharon (Roem. ex Kunze) C.Presl	4.85422e-11	Polystichum fibrillosopaleaceum (Kodama) Tagawa	1.03144e-12	Microlepia marginata (Panzer) C.Chr.	2.32657e-14	Microlepia strigosa (Thunb.) C.Presl	5.91288e-15
819458.jpg	Polystichum longifrons Sa.Kurata	Polystichum longifrons Sa.Kurata	1	Polystichum polyblepharon (Roem. ex Kunze) C.Presl	9.00326e-09	Polystichum fibrillosopaleaceum (Kodama) Tagawa	2.90598e-09	Deparia kiusiana (Koidz.) M.Kato	4.6011e-11	Microlepia marginata (Panzer) C.Chr.	1.03943e-11
474297.jpg	Polystichum longifrons Sa.Kurata	Polystichum longifrons Sa.Kurata	1	Polystichum fibrillosopaleaceum (Kodama) Tagawa	2.69567e-08	Polystichum polyblepharon (Roem. ex Kunze) C.Presl	1.34507e-11	Polystichum x ongataense Sa.Kurata	2.09466e-12	Polystichum pseudomakinoi Tagawa	1.94789e-12
00002425.jpg	Polystichum longifrons Sa.Kurata	Polystichum longifrons Sa.Kurata	1	Polystichum x anceps Sa.Kurata	8.26669e-08	Polystichum fibrillosopaleaceum (Kodama) Tagawa	2.27997e-08	Polystichum pseudomakinoi Tagawa	7.24645e-09	Polystichum tagawanum Sa.Kurata	4.71999e-09
819732.jpg	Polystichum longifrons Sa.Kurata	Polystichum longifrons Sa.Kurata	1	Polystichum polyblepharon (Roem. ex Kunze) C.Presl	4.13192e-09	Polystichum fibrillosopaleaceum (Kodama) Tagawa	3.26236e-09	Polystichum tagawanum Sa.Kurata	2.85604e-09	Asplenium scolopendrium L. subsp. japonicum (Kom.) Rasbach, Reichst. et Viane	1.6882e-09
927933.jpg	Polystichum longifrons Sa.Kurata	Polystichum longifrons Sa.Kurata	0.999947	Polystichum fibrillosopaleaceum (Kodama) Tagawa	5.24111e-05	Polystichum polyblepharon (Roem. ex Kunze) C.Presl	4.4147e-07	Polystichum pseudomakinoi Tagawa	1.54151e-07	Polystichum ovatopaleaceum (Kodama) Sa.Kurata var. coraiense (Christ ex H.L_v.) Sa.Kurata	2.67827e-08
172882.jpg	Polystichum longifrons Sa.Kurata	Polystichum longifrons Sa.Kurata	0.999995	Polystichum fibrillosopaleaceum (Kodama) Tagawa	4.54178e-06	Polystichum ovatopaleaceum (Kodama) Sa.Kurata var. coraiense (Christ ex H.L_v.) Sa.Kurata	3.06086e-07	Polystichum pseudomakinoi Tagawa	5.03932e-08	Polystichum makinoi (Tagawa) Tagawa	4.32826e-08
247266.jpg	Polystichum longifrons Sa.Kurata	Polystichum longifrons Sa.Kurata	0.999886	Microlepia strigosa (Thunb.) C.Presl	0.000112556	Polystichum fibrillosopaleaceum (Kodama) Tagawa	6.9999e-07	Polystichum polyblepharon (Roem. ex Kunze) C.Presl	4.10297e-07	Polystichum retrosopaleaceum (Kodama) Tagawa	3.18423e-07
422752.jpg	Polystichum longifrons Sa.Kurata	Polystichum longifrons Sa.Kurata	1	Polystichum fibrillosopaleaceum (Kodama) Tagawa	1.46956e-10	Microlepia marginata (Panzer) C.Chr.	3.56178e-12	Polystichum ohmurae Sa.Kurata	2.30838e-12	Polystichum polyblepharon (Roem. ex Kunze) C.Presl	2.36402e-13
1136072.JPG	Polystichum longifrons Sa.Kurata	Polystichum longifrons Sa.Kurata	1	Dryopteris tokyoensis (Makino) C.Chr.	2.31651e-08	Polystichum tagawanum Sa.Kurata	1.47987e-08	Polystichum ohmurae Sa.Kurata	1.44123e-09	Polystichum x anceps Sa.Kurata	1.19931e-09
00038680.jpg	Polystichum longifrons Sa.Kurata	Polystichum longifrons Sa.Kurata	0.999993	Polystichum tagawanum Sa.Kurata	6.79641e-06	Polystichum pseudomakinoi Tagawa	4.70736e-07	Polystichum polyblepharon (Roem. ex Kunze) C.Presl	5.15565e-09	Polystichum x anceps Sa.Kurata	4.16861e-09
00002426.jpg	Polystichum longifrons Sa.Kurata	Polystichum longifrons Sa.Kurata	0.97344	Polystichum tagawanum Sa.Kurata	0.0264414	Polystichum igaense Tagawa	4.33753e-05	Polystichum makinoi (Tagawa) Tagawa	3.67448e-05	Polystichum ohmurae Sa.Kurata	3.48832e-05
784495.jpg	Polystichum longifrons Sa.Kurata	Polystichum longifrons Sa.Kurata	1	Polystichum pseudomakinoi Tagawa	2.20478e-11	Polystichum braunii (Spenn.) F_e	5.22758e-12	Polystichum ovatopaleaceum (Kodama) Sa.Kurata var. coraiense (Christ ex H.L_v.) Sa.Kurata	1.62596e-13	Deparia dimorphophylla (Koidz.) M.Kato	1.28805e-13
576499.jpg	Polystichum longifrons Sa.Kurata	Polystichum longifrons Sa.Kurata	0.999997	Polystichum polyblepharon (Roem. ex Kunze) C.Presl	2.80077e-06	Polystichum fibrillosopaleaceum (Kodama) Tagawa	5.57564e-08	Dennstaedtia hirsuta (Sw.) Mett.	7.38596e-09	Polystichum ohmurae Sa.Kurata	6.8323e-09
287185.jpg	Polystichum longifrons Sa.Kurata	Polystichum longifrons Sa.Kurata	1	Polystichum pseudomakinoi Tagawa	1.07707e-08	Polystichum ovatopaleaceum (Kodama) Sa.Kurata var. coraiense (Christ ex H.L_v.) Sa.Kurata	5.20023e-09	Polystichum x ongataense Sa.Kurata	3.28244e-09	Polystichum retrosopaleaceum (Kodama) Tagawa	3.21128e-09
00016249.jpg	Polystichum longifrons Sa.Kurata	Polystichum longifrons Sa.Kurata	1	Dryopteris cycadina (Franch. et Sav.) C.Chr.	2.51939e-07	Polystichum tagawanum Sa.Kurata	1.01935e-07	Polystichum fibrillosopaleaceum (Kodama) Tagawa	1.70958e-08	Microlepia marginata (Panzer) C.Chr.	4.9739e-09
00038057.jpg	Polystichum longifrons Sa.Kurata	Polystichum longifrons Sa.Kurata	1	Polystichum igaense Tagawa	8.78214e-08	Polystichum tagawanum Sa.Kurata	2.29295e-08	Arachniodes standishii (T.Moore) Ohwi	8.00585e-10	Microlepia marginata (Panzer) C.Chr.	6.88017e-10
509671.jpg	Polystichum longifrons Sa.Kurata	Polystichum longifrons Sa.Kurata	1	Struthiopteris niponica (Kunze) Nakai	9.80222e-13	Polystichum polyblepharon (Roem. ex Kunze) C.Presl	1.00552e-13	Polystichum ovatopaleaceum (Kodama) Sa.Kurata var. coraiense (Christ ex H.L_v.) Sa.Kurata	2.9942e-14	Polystichum fibrillosopaleaceum (Kodama) Tagawa	2.36656e-14
422822.jpg	Polystichum longifrons Sa.Kurata	Polystichum longifrons Sa.Kurata	1	Polystichum braunii (Spenn.) F_e	2.52993e-11	Polystichum makinoi (Tagawa) Tagawa	2.00158e-11	Polystichum fibrillosopaleaceum (Kodama) Tagawa	1.87725e-11	Polystichum pseudomakinoi Tagawa	5.33569e-12
509214.jpg	Polystichum longifrons Sa.Kurata	Polystichum longifrons Sa.Kurata	1	Polystichum fibrillosopaleaceum (Kodama) Tagawa	7.21699e-12	Struthiopteris niponica (Kunze) Nakai	2.88912e-12	Matteuccia struthiopteris (L.) Tod.	2.08092e-12	Polystichum polyblepharon (Roem. ex Kunze) C.Presl	1.16066e-12
819469.jpg	Polystichum longifrons Sa.Kurata	Polystichum longifrons Sa.Kurata	1	Microlepia marginata (Panzer) C.Chr.	7.33909e-13	Polystichum fibrillosopaleaceum (Kodama) Tagawa	9.3558e-15	Polystichum polyblepharon (Roem. ex Kunze) C.Presl	1.42234e-15	Gymnocarpium oyamense (Baker) Ching	2.5631e-16
819478.jpg	Polystichum longifrons Sa.Kurata	Polystichum longifrons Sa.Kurata	1	Polystichum polyblepharon (Roem. ex Kunze) C.Presl	3.87787e-12	Polystichum fibrillosopaleaceum (Kodama) Tagawa	8.54285e-13	Microlepia marginata (Panzer) C.Chr.	3.52828e-15	Struthiopteris niponica (Kunze) Nakai	1.04913e-15
00021630.jpg	Polystichum longifrons Sa.Kurata	Polystichum longifrons Sa.Kurata	1	Polystichum tagawanum Sa.Kurata	3.20007e-07	Polystichum pseudomakinoi Tagawa	1.9749e-09	Microlepia marginata (Panzer) C.Chr.	9.85158e-11	Polystichum fibrillosopaleaceum (Kodama) Tagawa	2.35532e-11
438344.jpg	Polystichum longifrons Sa.Kurata	Polystichum longifrons Sa.Kurata	1	Polystichum pseudomakinoi Tagawa	1.22544e-10	Polystichum fibrillosopaleaceum (Kodama) Tagawa	5.45764e-11	Polystichum polyblepharon (Roem. ex Kunze) C.Presl	1.65396e-12	Polystichum ovatopaleaceum (Kodama) Sa.Kurata var. coraiense (Christ ex H.L_v.) Sa.Kurata	1.13984e-12
00037012.jpg	Polystichum longifrons Sa.Kurata	Polystichum longifrons Sa.Kurata	0.99995	Polystichum tagawanum Sa.Kurata	4.83196e-05	Polystichum polyblepharon (Roem. ex Kunze) C.Presl	1.51479e-06	Polystichum pseudomakinoi Tagawa	2.77184e-07	Polystichum fibrillosopaleaceum (Kodama) Tagawa	9.92787e-08
819719.jpg	Polystichum longifrons Sa.Kurata	Polystichum longifrons Sa.Kurata	0.963582	Polystichum polyblepharon (Roem. ex Kunze) C.Presl	0.0364167	Dennstaedtia zeylanica (Sw.) Zink ex Fraser-Jenk. et Kandel	6.55445e-07	Osmundastrum cinnamomeum (L.) C.Presl var. fokiense (Copel.) Tagawa	1.31132e-07	Polystichum tagawanum Sa.Kurata	7.77154e-08
514755.jpg	Polystichum longifrons Sa.Kurata	Polystichum longifrons Sa.Kurata	0.99996	Polystichum fibrillosopaleaceum (Kodama) Tagawa	3.80618e-05	Polystichum pseudomakinoi Tagawa	8.52857e-07	Polystichum makinoi (Tagawa) Tagawa	5.53554e-07	Polystichum braunii (Spenn.) F_e	2.85268e-07
337280.jpg	Polystichum longifrons Sa.Kurata	Polystichum longifrons Sa.Kurata	1	Polystichum tagawanum Sa.Kurata	6.98533e-09	Polystichum braunii (Spenn.) F_e	3.62354e-09	Polystichum ovatopaleaceum (Kodama) Sa.Kurata var. coraiense (Christ ex H.L_v.) Sa.Kurata	7.54488e-10	Polystichum retrosopaleaceum (Kodama) Tagawa	3.36068e-10
819427.jpg	Polystichum longifrons Sa.Kurata	Polystichum longifrons Sa.Kurata	1	Polystichum polyblepharon (Roem. ex Kunze) C.Presl	3.23636e-08	Polystichum fibrillosopaleaceum (Kodama) Tagawa	4.6281e-11	Polystichum pseudomakinoi Tagawa	3.06397e-12	Diplopterygium glaucum (Houtt.) Nakai	4.89707e-13
927931.jpg	Polystichum longifrons Sa.Kurata	Polystichum longifrons Sa.Kurata	0.970027	Polystichum fibrillosopaleaceum (Kodama) Tagawa	0.0299724	Microlepia strigosa (Thunb.) C.Presl	1.96073e-07	Polystichum polyblepharon (Roem. ex Kunze) C.Presl	1.28851e-07	Polystichum tagawanum Sa.Kurata	8.22101e-08
784423.jpg	Polystichum longifrons Sa.Kurata	Polystichum longifrons Sa.Kurata	1	Polystichum tagawanum Sa.Kurata	5.44286e-12	Microlepia strigosa (Thunb.) C.Presl	2.21146e-12	Polystichum x anceps Sa.Kurata	7.48447e-13	Osmundastrum cinnamomeum (L.) C.Presl var. fokiense (Copel.) Tagawa	4.30477e-13
184201.jpg	Polystichum longifrons Sa.Kurata	Polystichum longifrons Sa.Kurata	1	Polystichum fibrillosopaleaceum (Kodama) Tagawa	1.29454e-08	Polystichum polyblepharon (Roem. ex Kunze) C.Presl	7.65315e-10	Dennstaedtia zeylanica (Sw.) Zink ex Fraser-Jenk. et Kandel	3.07344e-10	Polystichum igaense Tagawa	2.48231e-10
00016438.jpg	Polystichum longifrons Sa.Kurata	Polystichum longifrons Sa.Kurata	0.999965	Polystichum tagawanum Sa.Kurata	3.53629e-05	Microlepia marginata (Panzer) C.Chr.	1.37808e-08	Polystichum igaense Tagawa	2.84977e-09	Polystichum ohmurae Sa.Kurata	4.81127e-11
426730.jpg	Polystichum longifrons Sa.Kurata	Polystichum longifrons Sa.Kurata	1	Polystichum fibrillosopaleaceum (Kodama) Tagawa	2.6544e-07	Polystichum ovatopaleaceum (Kodama) Sa.Kurata var. coraiense (Christ ex H.L_v.) Sa.Kurata	1.87032e-08	Polystichum retrosopaleaceum (Kodama) Tagawa	1.22123e-08	Polystichum ohmurae Sa.Kurata	1.27023e-09
00021631.jpg	Polystichum longifrons Sa.Kurata	Polystichum longifrons Sa.Kurata	1	Polystichum tagawanum Sa.Kurata	1.23737e-07	Polystichum pseudomakinoi Tagawa	2.03673e-09	Polystichum x anceps Sa.Kurata	2.12967e-10	Microlepia marginata (Panzer) C.Chr.	3.71283e-11
423728.jpg	Polystichum longifrons Sa.Kurata	Polystichum longifrons Sa.Kurata	0.999994	Polystichum braunii (Spenn.) F_e	5.51338e-06	Polystichum polyblepharon (Roem. ex Kunze) C.Presl	1.28278e-07	Dennstaedtia zeylanica (Sw.) Zink ex Fraser-Jenk. et Kandel	1.92633e-08	Polystichum pseudomakinoi Tagawa	6.56062e-09
00002427.jpg	Polystichum longifrons Sa.Kurata	Polystichum longifrons Sa.Kurata	0.953335	Polystichum x anceps Sa.Kurata	0.0466277	Polystichum tagawanum Sa.Kurata	3.71709e-05	Polystichum x inadae Sa.Kurata	2.39285e-07	Polystichum x ongataense Sa.Kurata	4.41502e-08
441372.jpg	Polystichum longifrons Sa.Kurata	Polystichum longifrons Sa.Kurata	1	Polystichum pseudomakinoi Tagawa	1.08257e-07	Polystichum polyblepharon (Roem. ex Kunze) C.Presl	3.58097e-08	Osmundastrum cinnamomeum (L.) C.Presl var. fokiense (Copel.) Tagawa	2.92555e-08	Polystichum fibrillosopaleaceum (Kodama) Tagawa	1.30172e-09
436089.jpg	Polystichum longifrons Sa.Kurata	Polystichum longifrons Sa.Kurata	0.999983	Polystichum fibrillosopaleaceum (Kodama) Tagawa	1.53182e-05	Polystichum ohmurae Sa.Kurata	1.59911e-06	Polystichum polyblepharon (Roem. ex Kunze) C.Presl	8.9672e-08	Polystichum igaense Tagawa	1.1013e-08
577933.jpg	Polystichum longifrons Sa.Kurata	Polystichum longifrons Sa.Kurata	1	Polystichum fibrillosopaleaceum (Kodama) Tagawa	1.97476e-11	Dennstaedtia zeylanica (Sw.) Zink ex Fraser-Jenk. et Kandel	1.5585e-12	Deparia kiusiana (Koidz.) M.Kato	7.28291e-13	Microlepia marginata (Panzer) C.Chr.	3.03396e-13
819439.jpg	Polystichum longifrons Sa.Kurata	Polystichum longifrons Sa.Kurata	1	Polystichum fibrillosopaleaceum (Kodama) Tagawa	2.34583e-09	Polystichum polyblepharon (Roem. ex Kunze) C.Presl	1.52169e-09	Microlepia strigosa (Thunb.) C.Presl	9.06157e-12	Polystichum igaense Tagawa	1.84858e-12
427164.jpg	Polystichum longifrons Sa.Kurata	Polystichum longifrons Sa.Kurata	0.999998	Polystichum fibrillosopaleaceum (Kodama) Tagawa	1.57989e-06	Polystichum polyblepharon (Roem. ex Kunze) C.Presl	5.33305e-07	Dennstaedtia zeylanica (Sw.) Zink ex Fraser-Jenk. et Kandel	8.32661e-08	Dennstaedtia hirsuta (Sw.) Mett.	1.08082e-08
00031913.jpg	Polystichum longifrons Sa.Kurata	Polystichum longifrons Sa.Kurata	0.999867	Polystichum x anceps Sa.Kurata	0.000133293	Microlepia marginata (Panzer) C.Chr.	1.77044e-08	Polystichum tagawanum Sa.Kurata	1.82722e-09	Polystichum pseudomakinoi Tagawa	9.44405e-10
00009026.jpg	Polystichum longifrons Sa.Kurata	Polystichum longifrons Sa.Kurata	1	Polystichum fibrillosopaleaceum (Kodama) Tagawa	1.01235e-13	Microlepia marginata (Panzer) C.Chr.	2.31492e-14	Arachniodes standishii (T.Moore) Ohwi	1.3676e-14	Polystichum pseudomakinoi Tagawa	4.16622e-15
441374.jpg	Polystichum longifrons Sa.Kurata	Polystichum longifrons Sa.Kurata	1	Polystichum igaense Tagawa	1.39477e-09	Polystichum fibrillosopaleaceum (Kodama) Tagawa	5.8963e-10	Deparia kiusiana (Koidz.) M.Kato	1.41755e-10	Polystichum ohmurae Sa.Kurata	9.97627e-11
431534.jpg	Polystichum longifrons Sa.Kurata	Polystichum longifrons Sa.Kurata	0.999998	Polystichum fibrillosopaleaceum (Kodama) Tagawa	2.06574e-06	Polystichum pseudomakinoi Tagawa	1.20565e-07	Polystichum polyblepharon (Roem. ex Kunze) C.Presl	9.16591e-08	Dennstaedtia hirsuta (Sw.) Mett.	1.43057e-08
927926.jpg	Polystichum longifrons Sa.Kurata	Polystichum longifrons Sa.Kurata	1	Polystichum polyblepharon (Roem. ex Kunze) C.Presl	2.47989e-10	Polystichum pseudomakinoi Tagawa	9.35635e-12	Microlepia pseudostrigosa Makino	5.26881e-13	Polystichum fibrillosopaleaceum (Kodama) Tagawa	6.2823e-14
521344.jpg	Polystichum longifrons Sa.Kurata	Polystichum longifrons Sa.Kurata	1	Polystichum pseudomakinoi Tagawa	1.01682e-09	Polystichum polyblepharon (Roem. ex Kunze) C.Presl	7.04798e-10	Polystichum fibrillosopaleaceum (Kodama) Tagawa	4.88421e-10	Microlepia marginata (Panzer) C.Chr.	7.38152e-11
784422.jpg	Polystichum longifrons Sa.Kurata	Polystichum longifrons Sa.Kurata	0.999999	Deparia dimorphophylla (Koidz.) M.Kato	8.76974e-07	Osmundastrum cinnamomeum (L.) C.Presl var. fokiense (Copel.) Tagawa	3.3135e-09	Thelypteris acuminata (Houtt.) C.V.Morton	3.24831e-09	Dryopteris tokyoensis (Makino) C.Chr.	2.7696e-09
437701.jpg	Polystichum longifrons Sa.Kurata	Polystichum longifrons Sa.Kurata	1	Polystichum tagawanum Sa.Kurata	7.13966e-12	Polystichum fibrillosopaleaceum (Kodama) Tagawa	3.51227e-12	Polystichum ovatopaleaceum (Kodama) Sa.Kurata var. coraiense (Christ ex H.L_v.) Sa.Kurata	2.94029e-13	Polystichum polyblepharon (Roem. ex Kunze) C.Presl	1.63912e-13
534170.jpg	Polystichum longifrons Sa.Kurata	Polystichum longifrons Sa.Kurata	1	Microlepia strigosa (Thunb.) C.Presl	1.46307e-11	Polystichum ovatopaleaceum (Kodama) Sa.Kurata var. coraiense (Christ ex H.L_v.) Sa.Kurata	4.36234e-12	Dennstaedtia zeylanica (Sw.) Zink ex Fraser-Jenk. et Kandel	2.6239e-12	Polystichum braunii (Spenn.) F_e	1.66451e-12
927963.jpg	Polystichum longifrons Sa.Kurata	Polystichum longifrons Sa.Kurata	0.999429	Polystichum ovatopaleaceum (Kodama) Sa.Kurata var. coraiense (Christ ex H.L_v.) Sa.Kurata	0.000516521	Microlepia strigosa (Thunb.) C.Presl	5.0639e-05	Osmundastrum cinnamomeum (L.) C.Presl var. fokiense (Copel.) Tagawa	1.26862e-06	Polystichum retrosopaleaceum (Kodama) Tagawa	5.84743e-07
00008046.jpg	Polystichum longifrons Sa.Kurata	Polystichum longifrons Sa.Kurata	0.999987	Polystichum x anceps Sa.Kurata	1.33892e-05	Microlepia marginata (Panzer) C.Chr.	3.37965e-08	Woodwardia japonica (L.f.) J.Sm.	2.44381e-08	Huperzia serrata (Thunb.) Trevis.	2.0699e-08
819568.jpg	Polystichum longifrons Sa.Kurata	Polystichum longifrons Sa.Kurata	1	Polystichum polyblepharon (Roem. ex Kunze) C.Presl	3.97733e-09	Polystichum x anceps Sa.Kurata	1.76682e-11	Polystichum ovatopaleaceum (Kodama) Sa.Kurata var. coraiense (Christ ex H.L_v.) Sa.Kurata	4.87899e-13	Polystichum pseudomakinoi Tagawa	1.34672e-13
00038660.jpg	Polystichum longifrons Sa.Kurata	Polystichum longifrons Sa.Kurata	0.999995	Polystichum tagawanum Sa.Kurata	4.04718e-06	Polystichum pseudomakinoi Tagawa	3.67215e-07	Polystichum x anceps Sa.Kurata	2.86846e-07	Polystichum retrosopaleaceum (Kodama) Tagawa	6.0385e-09
00005957.jpg	Polystichum longifrons Sa.Kurata	Polystichum longifrons Sa.Kurata	0.975065	Polystichum x anceps Sa.Kurata	0.0249338	Polystichum tagawanum Sa.Kurata	9.17711e-07	Polystichum x inadae Sa.Kurata	5.37728e-08	Arachniodes standishii (T.Moore) Ohwi	4.09691e-08
577966.jpg	Polystichum longifrons Sa.Kurata	Polystichum longifrons Sa.Kurata	1	Microlepia marginata (Panzer) C.Chr.	2.62744e-08	Polystichum polyblepharon (Roem. ex Kunze) C.Presl	4.7334e-11	Polystichum fibrillosopaleaceum (Kodama) Tagawa	2.71558e-11	Microlepia x bipinnata (Makino) Y.Shimura	3.55035e-13
438341.jpg	Polystichum longifrons Sa.Kurata	Polystichum longifrons Sa.Kurata	1	Polystichum polyblepharon (Roem. ex Kunze) C.Presl	1.09864e-09	Polystichum fibrillosopaleaceum (Kodama) Tagawa	1.07009e-09	Gymnocarpium oyamense (Baker) Ching	5.14475e-12	Struthiopteris niponica (Kunze) Nakai	4.71164e-12
927942.jpg	Polystichum longifrons Sa.Kurata	Polystichum longifrons Sa.Kurata	0.999999	Polystichum braunii (Spenn.) F_e	4.76744e-07	Polystichum tagawanum Sa.Kurata	1.33235e-07	Polystichum makinoi (Tagawa) Tagawa	1.31802e-07	Dennstaedtia zeylanica (Sw.) Zink ex Fraser-Jenk. et Kandel	5.74964e-08
432008.jpg	Polystichum longifrons Sa.Kurata	Polystichum longifrons Sa.Kurata	1	Polystichum igaense Tagawa	9.17837e-08	Polystichum ohmurae Sa.Kurata	2.60248e-08	Polystichum tagawanum Sa.Kurata	1.13065e-08	Polystichum fibrillosopaleaceum (Kodama) Tagawa	3.02824e-09
435356.jpg	Polystichum longifrons Sa.Kurata	Polystichum longifrons Sa.Kurata	1	Polystichum fibrillosopaleaceum (Kodama) Tagawa	9.27536e-11	Polystichum polyblepharon (Roem. ex Kunze) C.Presl	1.73597e-11	Deparia kiusiana (Koidz.) M.Kato	1.0539e-11	Polystichum ohmurae Sa.Kurata	1.04356e-11
280106.jpg	Polystichum longifrons Sa.Kurata	Polystichum longifrons Sa.Kurata	1	Polystichum ohmurae Sa.Kurata	3.59768e-09	Polystichum braunii (Spenn.) F_e	3.58227e-10	Polystichum ovatopaleaceum (Kodama) Sa.Kurata var. coraiense (Christ ex H.L_v.) Sa.Kurata	3.09537e-10	Polystichum polyblepharon (Roem. ex Kunze) C.Presl	1.68351e-10
441376.jpg	Polystichum longifrons Sa.Kurata	Polystichum longifrons Sa.Kurata	1	Polystichum fibrillosopaleaceum (Kodama) Tagawa	2.17015e-13	Polystichum pseudomakinoi Tagawa	1.23035e-13	Microlepia marginata (Panzer) C.Chr.	7.33959e-14	Dennstaedtia zeylanica (Sw.) Zink ex Fraser-Jenk. et Kandel	8.58726e-15
333349.jpg	Polystichum longifrons Sa.Kurata	Polystichum longifrons Sa.Kurata	1	Polystichum pseudomakinoi Tagawa	1.50248e-09	Polystichum fibrillosopaleaceum (Kodama) Tagawa	1.07492e-09	Microlepia pseudostrigosa Makino	8.29861e-12	Microlepia strigosa (Thunb.) C.Presl	1.3314e-12
533837.jpg	Polystichum longifrons Sa.Kurata	Polystichum longifrons Sa.Kurata	1	Polystichum fibrillosopaleaceum (Kodama) Tagawa	1.89346e-14	Polystichum polyblepharon (Roem. ex Kunze) C.Presl	2.33606e-16	Polystichum x anceps Sa.Kurata	1.84952e-16	Microlepia marginata (Panzer) C.Chr.	6.0007e-17
577939.jpg	Polystichum longifrons Sa.Kurata	Polystichum longifrons Sa.Kurata	1	Polystichum polyblepharon (Roem. ex Kunze) C.Presl	1.09874e-09	Microlepia marginata (Panzer) C.Chr.	3.45979e-11	Polystichum fibrillosopaleaceum (Kodama) Tagawa	2.41729e-11	Polystichum ohmurae Sa.Kurata	1.62369e-11
631084.jpg	Polystichum longifrons Sa.Kurata	Polystichum longifrons Sa.Kurata	0.999979	Polystichum polyblepharon (Roem. ex Kunze) C.Presl	2.09687e-05	Polystichum fibrillosopaleaceum (Kodama) Tagawa	3.97397e-07	Polystichum makinoi (Tagawa) Tagawa	7.65849e-09	Polystichum pseudomakinoi Tagawa	3.4701e-09
572948.jpg	Polystichum longifrons Sa.Kurata	Polystichum longifrons Sa.Kurata	0.999993	Polystichum pseudomakinoi Tagawa	6.38653e-06	Polystichum tagawanum Sa.Kurata	7.46312e-07	Dennstaedtia zeylanica (Sw.) Zink ex Fraser-Jenk. et Kandel	6.17958e-08	Polystichum braunii (Spenn.) F_e	4.40099e-08
474294.jpg	Polystichum longifrons Sa.Kurata	Polystichum longifrons Sa.Kurata	1	Polystichum fibrillosopaleaceum (Kodama) Tagawa	7.45603e-08	Polystichum polyblepharon (Roem. ex Kunze) C.Presl	1.05014e-09	Polystichum x ongataense Sa.Kurata	8.27689e-13	Deparia kiusiana (Koidz.) M.Kato	7.54279e-13
00017849.jpg	Polystichum longifrons Sa.Kurata	Polystichum longifrons Sa.Kurata	1	Polystichum pseudomakinoi Tagawa	4.26914e-09	Polystichum tagawanum Sa.Kurata	9.1564e-10	Microlepia marginata (Panzer) C.Chr.	3.62229e-12	Polystichum x anceps Sa.Kurata	1.30226e-12
148147.jpg	Polystichum longifrons Sa.Kurata	Polystichum longifrons Sa.Kurata	1	Polystichum polyblepharon (Roem. ex Kunze) C.Presl	2.00884e-07	Polystichum makinoi (Tagawa) Tagawa	1.24773e-08	Polystichum pseudomakinoi Tagawa	3.11793e-09	Polystichum fibrillosopaleaceum (Kodama) Tagawa	1.1951e-09
00009019.jpg	Polystichum longifrons Sa.Kurata	Polystichum longifrons Sa.Kurata	1	Polystichum x anceps Sa.Kurata	3.70062e-08	Polystichum tagawanum Sa.Kurata	1.25062e-08	Microlepia marginata (Panzer) C.Chr.	5.91105e-09	Athyrium oblitescens Sa.Kurata	9.66598e-10
784444.jpg	Polystichum longifrons Sa.Kurata	Polystichum longifrons Sa.Kurata	1	Polystichum fibrillosopaleaceum (Kodama) Tagawa	1.54988e-11	Polystichum polyblepharon (Roem. ex Kunze) C.Presl	1.66078e-12	Polystichum tagawanum Sa.Kurata	1.89103e-13	Polystichum x anceps Sa.Kurata	4.23609e-14
441273.jpg	Polystichum longifrons Sa.Kurata	Polystichum longifrons Sa.Kurata	0.999997	Polystichum fibrillosopaleaceum (Kodama) Tagawa	3.36607e-06	Polystichum pseudomakinoi Tagawa	3.03226e-09	Microlepia strigosa (Thunb.) C.Presl	9.54907e-10	Polystichum makinoi (Tagawa) Tagawa	7.02484e-10
819687.jpg	Polystichum longifrons Sa.Kurata	Polystichum longifrons Sa.Kurata	0.999999	Polystichum polyblepharon (Roem. ex Kunze) C.Presl	7.25425e-07	Polystichum fibrillosopaleaceum (Kodama) Tagawa	1.38236e-11	Dennstaedtia zeylanica (Sw.) Zink ex Fraser-Jenk. et Kandel	6.88983e-12	Microlepia pseudostrigosa Makino	1.54504e-12
422633.jpg	Polystichum longifrons Sa.Kurata	Polystichum longifrons Sa.Kurata	1	Polystichum ovatopaleaceum (Kodama) Sa.Kurata var. coraiense (Christ ex H.L_v.) Sa.Kurata	2.79531e-08	Dennstaedtia zeylanica (Sw.) Zink ex Fraser-Jenk. et Kandel	3.93639e-11	Polystichum x ongataense Sa.Kurata	3.26247e-11	Polystichum fibrillosopaleaceum (Kodama) Tagawa	3.23364e-11
425159.jpg	Polystichum longifrons Sa.Kurata	Polystichum longifrons Sa.Kurata	1	Polystichum ovatopaleaceum (Kodama) Sa.Kurata var. coraiense (Christ ex H.L_v.) Sa.Kurata	5.49248e-08	Polystichum fibrillosopaleaceum (Kodama) Tagawa	7.12495e-09	Polystichum pseudomakinoi Tagawa	6.64635e-10	Polystichum polyblepharon (Roem. ex Kunze) C.Presl	3.03629e-10
436793.jpg	Polystichum longifrons Sa.Kurata	Polystichum longifrons Sa.Kurata	1	Polystichum fibrillosopaleaceum (Kodama) Tagawa	4.91108e-09	Dennstaedtia zeylanica (Sw.) Zink ex Fraser-Jenk. et Kandel	1.00798e-11	Polystichum polyblepharon (Roem. ex Kunze) C.Presl	6.2426e-12	Polystichum pseudomakinoi Tagawa	7.23989e-13
784586.jpg	Polystichum longifrons Sa.Kurata	Polystichum longifrons Sa.Kurata	1	Dryopteris dickinsii (Franch. et Sav.) C.Chr.	3.92981e-09	Deparia dimorphophylla (Koidz.) M.Kato	1.21958e-09	Microlepia marginata (Panzer) C.Chr.	7.509e-10	Osmundastrum cinnamomeum (L.) C.Presl var. fokiense (Copel.) Tagawa	1.72344e-11
564158.jpg	Polystichum longifrons Sa.Kurata	Polystichum longifrons Sa.Kurata	1	Polystichum pseudomakinoi Tagawa	7.1601e-09	Polystichum fibrillosopaleaceum (Kodama) Tagawa	8.91955e-11	Deparia kiusiana (Koidz.) M.Kato	1.35951e-11	Dennstaedtia zeylanica (Sw.) Zink ex Fraser-Jenk. et Kandel	4.96069e-13
00020089.jpg	Polystichum longifrons Sa.Kurata	Polystichum longifrons Sa.Kurata	1	Polystichum x anceps Sa.Kurata	8.35764e-09	Polystichum tagawanum Sa.Kurata	1.83528e-09	Polystichum fibrillosopaleaceum (Kodama) Tagawa	1.30356e-09	Microlepia marginata (Panzer) C.Chr.	1.07743e-09
545654.jpg	Polystichum longifrons Sa.Kurata	Polystichum longifrons Sa.Kurata	1	Polystichum ohmurae Sa.Kurata	2.41116e-10	Polystichum fibrillosopaleaceum (Kodama) Tagawa	2.03655e-11	Polystichum igaense Tagawa	9.94402e-13	Polystichum pseudomakinoi Tagawa	7.2737e-13
927929.jpg	Polystichum longifrons Sa.Kurata	Polystichum longifrons Sa.Kurata	0.998497	Polystichum polyblepharon (Roem. ex Kunze) C.Presl	0.00141858	Polystichum x ongataense Sa.Kurata	3.87822e-05	Polystichum tagawanum Sa.Kurata	3.03336e-05	Polystichum ovatopaleaceum (Kodama) Sa.Kurata var. coraiense (Christ ex H.L_v.) Sa.Kurata	1.25964e-05
00014752.jpg	Polystichum longifrons Sa.Kurata	Polystichum longifrons Sa.Kurata	1	Polystichum tagawanum Sa.Kurata	2.27161e-09	Polystichum x anceps Sa.Kurata	3.38372e-11	Polystichum pseudomakinoi Tagawa	8.43626e-12	Microlepia marginata (Panzer) C.Chr.	6.44434e-12
388977.jpg	Polystichum longifrons Sa.Kurata	Polystichum longifrons Sa.Kurata	1	Polystichum fibrillosopaleaceum (Kodama) Tagawa	5.58583e-09	Microlepia strigosa (Thunb.) C.Presl	7.74597e-11	Polystichum tagawanum Sa.Kurata	3.28974e-11	Polystichum pseudomakinoi Tagawa	4.77563e-12
00031336.jpg	Polystichum longifrons Sa.Kurata	Polystichum longifrons Sa.Kurata	0.999739	Polystichum tagawanum Sa.Kurata	0.000184932	Polystichum x inadae Sa.Kurata	3.57978e-05	Polystichum retrosopaleaceum (Kodama) Tagawa	9.14864e-06	Polystichum igaense Tagawa	7.38267e-06
784437.jpg	Polystichum longifrons Sa.Kurata	Polystichum longifrons Sa.Kurata	1	Polystichum ovatopaleaceum (Kodama) Sa.Kurata var. coraiense (Christ ex H.L_v.) Sa.Kurata	4.21517e-10	Dennstaedtia zeylanica (Sw.) Zink ex Fraser-Jenk. et Kandel	3.10982e-10	Polystichum polyblepharon (Roem. ex Kunze) C.Presl	1.13971e-10	Polystichum tagawanum Sa.Kurata	3.79406e-11
422837.jpg	Polystichum longifrons Sa.Kurata	Polystichum longifrons Sa.Kurata	1	Polystichum fibrillosopaleaceum (Kodama) Tagawa	1.23438e-09	Polystichum pseudomakinoi Tagawa	7.96448e-11	Dennstaedtia zeylanica (Sw.) Zink ex Fraser-Jenk. et Kandel	1.68316e-13	Deparia dimorphophylla (Koidz.) M.Kato	5.21479e-14
927936.jpg	Polystichum longifrons Sa.Kurata	Polystichum longifrons Sa.Kurata	1	Polystichum ovatopaleaceum (Kodama) Sa.Kurata var. coraiense (Christ ex H.L_v.) Sa.Kurata	7.33249e-12	Polystichum fibrillosopaleaceum (Kodama) Tagawa	4.86469e-12	Polystichum braunii (Spenn.) F_e	3.14764e-13	Polystichum polyblepharon (Roem. ex Kunze) C.Presl	1.56238e-13
514759.jpg	Polystichum longifrons Sa.Kurata	Polystichum longifrons Sa.Kurata	1	Polystichum fibrillosopaleaceum (Kodama) Tagawa	2.31071e-10	Dennstaedtia zeylanica (Sw.) Zink ex Fraser-Jenk. et Kandel	3.51496e-11	Microlepia strigosa (Thunb.) C.Presl	3.2564e-11	Polystichum pseudomakinoi Tagawa	1.03401e-11
474283.jpg	Polystichum longifrons Sa.Kurata	Polystichum longifrons Sa.Kurata	1	Polystichum polyblepharon (Roem. ex Kunze) C.Presl	2.5269e-11	Polystichum x anceps Sa.Kurata	1.28159e-12	Microlepia strigosa (Thunb.) C.Presl	1.0466e-12	Microlepia pseudostrigosa Makino	3.28075e-13
545655.jpg	Polystichum longifrons Sa.Kurata	Polystichum longifrons Sa.Kurata	0.999996	Polystichum polyblepharon (Roem. ex Kunze) C.Presl	3.66076e-06	Polystichum fibrillosopaleaceum (Kodama) Tagawa	1.62831e-08	Dennstaedtia zeylanica (Sw.) Zink ex Fraser-Jenk. et Kandel	1.43671e-08	Microlepia pseudostrigosa Makino	4.00606e-09
533851.jpg	Polystichum longifrons Sa.Kurata	Polystichum longifrons Sa.Kurata	1	Polystichum fibrillosopaleaceum (Kodama) Tagawa	3.15058e-07	Polystichum ovatopaleaceum (Kodama) Sa.Kurata var. coraiense (Christ ex H.L_v.) Sa.Kurata	1.83662e-08	Dennstaedtia hirsuta (Sw.) Mett.	9.96156e-09	Microlepia strigosa (Thunb.) C.Presl	3.97452e-09
527177.jpg	Polystichum longifrons Sa.Kurata	Polystichum longifrons Sa.Kurata	1	Polystichum polyblepharon (Roem. ex Kunze) C.Presl	3.4721e-11	Gymnocarpium oyamense (Baker) Ching	1.40622e-12	Microlepia marginata (Panzer) C.Chr.	5.53846e-13	Dennstaedtia zeylanica (Sw.) Zink ex Fraser-Jenk. et Kandel	1.88765e-13
595988.jpg	Polystichum longifrons Sa.Kurata	Polystichum longifrons Sa.Kurata	0.999999	Arachniodes mutica (Franch. et Sav.) Ohwi	9.58119e-07	Polystichum fibrillosopaleaceum (Kodama) Tagawa	2.12185e-07	Polystichum polyblepharon (Roem. ex Kunze) C.Presl	1.25719e-07	Dennstaedtia zeylanica (Sw.) Zink ex Fraser-Jenk. et Kandel	8.42419e-08
927932.jpg	Polystichum longifrons Sa.Kurata	Polystichum longifrons Sa.Kurata	0.999995	Polystichum polyblepharon (Roem. ex Kunze) C.Presl	5.09342e-06	Polystichum pseudomakinoi Tagawa	2.98519e-09	Microlepia pseudostrigosa Makino	1.57549e-09	Dennstaedtia zeylanica (Sw.) Zink ex Fraser-Jenk. et Kandel	7.60409e-10
00038091.jpg	Polystichum longifrons Sa.Kurata	Polystichum longifrons Sa.Kurata	1	Polystichum tagawanum Sa.Kurata	9.97227e-08	Microlepia marginata (Panzer) C.Chr.	6.49944e-10	Polystichum pseudomakinoi Tagawa	2.93847e-11	Dryopteris dickinsii (Franch. et Sav.) C.Chr.	2.07137e-11
00004801.jpg	Polystichum longifrons Sa.Kurata	Polystichum longifrons Sa.Kurata	1	Polystichum tagawanum Sa.Kurata	1.67663e-08	Microlepia marginata (Panzer) C.Chr.	3.89074e-10	Polystichum igaense Tagawa	1.56663e-10	Polystichum x anceps Sa.Kurata	1.40627e-10
590618.jpg	Polystichum longifrons Sa.Kurata	Polystichum longifrons Sa.Kurata	0.999993	Polystichum fibrillosopaleaceum (Kodama) Tagawa	6.7533e-06	Polystichum pseudomakinoi Tagawa	1.22241e-07	Polystichum braunii (Spenn.) F_e	7.77816e-08	Deparia dimorphophylla (Koidz.) M.Kato	1.28187e-08
819451.jpg	Polystichum longifrons Sa.Kurata	Polystichum longifrons Sa.Kurata	1	Polystichum polyblepharon (Roem. ex Kunze) C.Presl	2.28099e-10	Microlepia marginata (Panzer) C.Chr.	1.15494e-12	Asplenium scolopendrium L. subsp. japonicum (Kom.) Rasbach, Reichst. et Viane	3.51421e-13	Osmundastrum cinnamomeum (L.) C.Presl var. fokiense (Copel.) Tagawa	2.67547e-13
432005.jpg	Polystichum longifrons Sa.Kurata	Polystichum longifrons Sa.Kurata	1	Polystichum fibrillosopaleaceum (Kodama) Tagawa	5.36621e-10	Polystichum pseudomakinoi Tagawa	8.85497e-12	Dryopteris dickinsii (Franch. et Sav.) C.Chr.	2.21889e-12	Microlepia marginata (Panzer) C.Chr.	1.73459e-13
00009025.jpg	Polystichum longifrons Sa.Kurata	Polystichum longifrons Sa.Kurata	1	Polystichum pseudomakinoi Tagawa	1.08393e-13	Microlepia marginata (Panzer) C.Chr.	5.48703e-14	Osmundastrum cinnamomeum (L.) C.Presl var. fokiense (Copel.) Tagawa	2.27042e-15	Polystichum tagawanum Sa.Kurata	9.4551e-16
819717.jpg	Polystichum longifrons Sa.Kurata	Polystichum longifrons Sa.Kurata	1	Polystichum polyblepharon (Roem. ex Kunze) C.Presl	2.0562e-07	Polystichum fibrillosopaleaceum (Kodama) Tagawa	3.67384e-12	Asplenium scolopendrium L. subsp. japonicum (Kom.) Rasbach, Reichst. et Viane	2.24399e-12	Microlepia marginata (Panzer) C.Chr.	1.69895e-12
521345.jpg	Polystichum longifrons Sa.Kurata	Polystichum longifrons Sa.Kurata	0.999973	Polystichum ovatopaleaceum (Kodama) Sa.Kurata var. coraiense (Christ ex H.L_v.) Sa.Kurata	2.70465e-05	Huperzia serrata (Thunb.) Trevis.	5.27656e-08	Polystichum polyblepharon (Roem. ex Kunze) C.Presl	5.24632e-08	Diplopterygium glaucum (Houtt.) Nakai	4.51555e-08
576502.jpg	Polystichum longifrons Sa.Kurata	Polystichum longifrons Sa.Kurata	1	Dennstaedtia hirsuta (Sw.) Mett.	1.56352e-10	Polystichum fibrillosopaleaceum (Kodama) Tagawa	1.53262e-10	Dennstaedtia zeylanica (Sw.) Zink ex Fraser-Jenk. et Kandel	1.3459e-10	Diplopterygium glaucum (Houtt.) Nakai	9.8125e-11
819457.jpg	Polystichum longifrons Sa.Kurata	Polystichum longifrons Sa.Kurata	1	Polystichum polyblepharon (Roem. ex Kunze) C.Presl	3.60008e-10	Polystichum fibrillosopaleaceum (Kodama) Tagawa	1.50203e-13	Microlepia strigosa (Thunb.) C.Presl	7.79641e-14	Microlepia pseudostrigosa Makino	5.68574e-15
819709.jpg	Polystichum longifrons Sa.Kurata	Polystichum longifrons Sa.Kurata	0.999975	Polystichum fibrillosopaleaceum (Kodama) Tagawa	2.50214e-05	Polystichum polyblepharon (Roem. ex Kunze) C.Presl	2.6872e-08	Diplopterygium glaucum (Houtt.) Nakai	2.18357e-09	Matteuccia struthiopteris (L.) Tod.	8.07966e-10
819693.jpg	Polystichum longifrons Sa.Kurata	Polystichum longifrons Sa.Kurata	0.99997	Polystichum polyblepharon (Roem. ex Kunze) C.Presl	2.28328e-05	Polystichum x anceps Sa.Kurata	2.63234e-06	Dryopteris erythrosora (D.C.Eaton) Kuntze	1.93538e-06	Polystichum pseudomakinoi Tagawa	1.70977e-06
422632.jpg	Polystichum longifrons Sa.Kurata	Polystichum longifrons Sa.Kurata	0.999999	Polystichum braunii (Spenn.) F_e	5.82367e-07	Dennstaedtia zeylanica (Sw.) Zink ex Fraser-Jenk. et Kandel	3.92965e-08	Polystichum makinoi (Tagawa) Tagawa	2.71247e-08	Polystichum fibrillosopaleaceum (Kodama) Tagawa	1.30388e-09
726024.jpg	Polystichum longifrons Sa.Kurata	Polystichum longifrons Sa.Kurata	1	Polystichum pseudomakinoi Tagawa	4.10443e-11	Polystichum fibrillosopaleaceum (Kodama) Tagawa	1.34405e-11	Polystichum polyblepharon (Roem. ex Kunze) C.Presl	8.37569e-12	Thelypteris esquirolii (Christ) Ching	6.5383e-12
00031951.jpg	Polystichum longifrons Sa.Kurata	Polystichum longifrons Sa.Kurata	0.999999	Polystichum x anceps Sa.Kurata	6.80082e-07	Polystichum tagawanum Sa.Kurata	9.44313e-09	Dryopteris dickinsii (Franch. et Sav.) C.Chr.	5.9256e-09	Osmunda x intermedia (Honda) Sugim.	2.40734e-09
509213.jpg	Polystichum longifrons Sa.Kurata	Polystichum longifrons Sa.Kurata	1	Microlepia marginata (Panzer) C.Chr.	1.1458e-10	Dryopteris dickinsii (Franch. et Sav.) C.Chr.	4.09904e-11	Polystichum fibrillosopaleaceum (Kodama) Tagawa	3.38766e-11	Polystichum x anceps Sa.Kurata	8.1219e-12
172726.jpg	Polystichum longifrons Sa.Kurata	Polystichum longifrons Sa.Kurata	0.99732	Polystichum fibrillosopaleaceum (Kodama) Tagawa	0.00267668	Microlepia strigosa (Thunb.) C.Presl	1.95901e-06	Polystichum pseudomakinoi Tagawa	9.33327e-07	Polystichum polyblepharon (Roem. ex Kunze) C.Presl	1.30297e-08
432727.jpg	Polystichum longifrons Sa.Kurata	Polystichum longifrons Sa.Kurata	1	Polystichum fibrillosopaleaceum (Kodama) Tagawa	4.62727e-09	Dennstaedtia zeylanica (Sw.) Zink ex Fraser-Jenk. et Kandel	2.39786e-09	Polystichum polyblepharon (Roem. ex Kunze) C.Presl	3.82364e-10	Deparia kiusiana (Koidz.) M.Kato	1.27236e-10
534172.jpg	Polystichum longifrons Sa.Kurata	Polystichum longifrons Sa.Kurata	1	Polystichum braunii (Spenn.) F_e	7.13047e-11	Deparia dimorphophylla (Koidz.) M.Kato	2.19813e-12	Polystichum pseudomakinoi Tagawa	7.58682e-13	Polystichum ovatopaleaceum (Kodama) Sa.Kurata var. coraiense (Christ ex H.L_v.) Sa.Kurata	4.76427e-14
819567.jpg	Polystichum longifrons Sa.Kurata	Polystichum longifrons Sa.Kurata	0.999999	Polystichum polyblepharon (Roem. ex Kunze) C.Presl	8.86372e-07	Polystichum tagawanum Sa.Kurata	8.84982e-10	Polystichum pseudomakinoi Tagawa	3.95418e-11	Polystichum x anceps Sa.Kurata	2.81258e-11
513747.jpg	Polystichum longifrons Sa.Kurata	Polystichum longifrons Sa.Kurata	1	Microlepia marginata (Panzer) C.Chr.	9.17173e-14	Polystichum igaense Tagawa	4.94224e-14	Matteuccia struthiopteris (L.) Tod.	3.13578e-15	Struthiopteris niponica (Kunze) Nakai	2.98983e-15
432018.jpg	Polystichum longifrons Sa.Kurata	Polystichum longifrons Sa.Kurata	1	Polystichum igaense Tagawa	7.39803e-09	Polystichum fibrillosopaleaceum (Kodama) Tagawa	8.66524e-10	Polystichum ovatopaleaceum (Kodama) Sa.Kurata var. coraiense (Christ ex H.L_v.) Sa.Kurata	4.14221e-10	Polystichum tagawanum Sa.Kurata	8.99687e-11
432722.jpg	Polystichum longifrons Sa.Kurata	Polystichum longifrons Sa.Kurata	0.999999	Polystichum tagawanum Sa.Kurata	7.55792e-07	Polystichum fibrillosopaleaceum (Kodama) Tagawa	5.45565e-08	Polystichum igaense Tagawa	1.95908e-08	Polystichum ohmurae Sa.Kurata	1.39483e-08
00031915.jpg	Polystichum longifrons Sa.Kurata	Polystichum longifrons Sa.Kurata	0.999999	Dryopteris dickinsii (Franch. et Sav.) C.Chr.	6.60905e-07	Polystichum tagawanum Sa.Kurata	5.45278e-08	Microlepia marginata (Panzer) C.Chr.	1.11178e-09	Dryopteris tokyoensis (Makino) C.Chr.	9.62029e-10
428778.jpg	Polystichum longifrons Sa.Kurata	Polystichum longifrons Sa.Kurata	1	Polystichum tagawanum Sa.Kurata	3.03859e-10	Polystichum fibrillosopaleaceum (Kodama) Tagawa	1.15368e-10	Polystichum polyblepharon (Roem. ex Kunze) C.Presl	7.50387e-11	Polystichum pseudomakinoi Tagawa	4.486e-11
427469.jpg	Polystichum longifrons Sa.Kurata	Polystichum longifrons Sa.Kurata	1	Polystichum fibrillosopaleaceum (Kodama) Tagawa	5.63299e-11	Polystichum makinoi (Tagawa) Tagawa	9.59285e-12	Polystichum braunii (Spenn.) F_e	2.84081e-12	Dryopteris tokyoensis (Makino) C.Chr.	1.15413e-12
819565.jpg	Polystichum longifrons Sa.Kurata	Polystichum longifrons Sa.Kurata	1	Polystichum polyblepharon (Roem. ex Kunze) C.Presl	2.83104e-11	Polystichum fibrillosopaleaceum (Kodama) Tagawa	4.48526e-13	Polystichum igaense Tagawa	1.96438e-13	Polystichum ohmurae Sa.Kurata	1.08705e-13
438644.jpg	Polystichum longifrons Sa.Kurata	Polystichum longifrons Sa.Kurata	1	Polystichum fibrillosopaleaceum (Kodama) Tagawa	9.53557e-13	Polystichum pseudomakinoi Tagawa	4.74132e-13	Polystichum ohmurae Sa.Kurata	5.04917e-14	Polystichum ovatopaleaceum (Kodama) Sa.Kurata var. coraiense (Christ ex H.L_v.) Sa.Kurata	2.80995e-14
560410.jpg	Polystichum longifrons Sa.Kurata	Polystichum longifrons Sa.Kurata	1	Polystichum fibrillosopaleaceum (Kodama) Tagawa	4.0709e-10	Polystichum ovatopaleaceum (Kodama) Sa.Kurata var. coraiense (Christ ex H.L_v.) Sa.Kurata	1.73625e-10	Polystichum x ongataense Sa.Kurata	2.50759e-11	Polystichum retrosopaleaceum (Kodama) Tagawa	2.2319e-11
533841.jpg	Polystichum longifrons Sa.Kurata	Polystichum longifrons Sa.Kurata	1	Polystichum ovatopaleaceum (Kodama) Sa.Kurata var. coraiense (Christ ex H.L_v.) Sa.Kurata	2.31399e-10	Polystichum fibrillosopaleaceum (Kodama) Tagawa	1.69294e-11	Polystichum pseudomakinoi Tagawa	1.48298e-12	Polystichum x ongataense Sa.Kurata	8.0228e-13
533857.jpg	Polystichum longifrons Sa.Kurata	Polystichum longifrons Sa.Kurata	1	Polystichum fibrillosopaleaceum (Kodama) Tagawa	2.10364e-12	Polystichum tagawanum Sa.Kurata	7.55592e-15	Polystichum ohmurae Sa.Kurata	6.67291e-15	Polystichum ovatopaleaceum (Kodama) Sa.Kurata var. coraiense (Christ ex H.L_v.) Sa.Kurata	4.17104e-15
819684.jpg	Polystichum longifrons Sa.Kurata	Polystichum longifrons Sa.Kurata	1	Dennstaedtia zeylanica (Sw.) Zink ex Fraser-Jenk. et Kandel	3.31064e-08	Polystichum polyblepharon (Roem. ex Kunze) C.Presl	9.38002e-09	Polystichum pseudomakinoi Tagawa	1.49862e-10	Polystichum igaense Tagawa	1.39298e-10
432649.jpg	Polystichum longifrons Sa.Kurata	Polystichum longifrons Sa.Kurata	1	Polystichum polyblepharon (Roem. ex Kunze) C.Presl	1.40301e-07	Polystichum ohmurae Sa.Kurata	2.02232e-08	Polystichum igaense Tagawa	1.58209e-08	Dennstaedtia zeylanica (Sw.) Zink ex Fraser-Jenk. et Kandel	6.89366e-09
432724.jpg	Polystichum longifrons Sa.Kurata	Polystichum longifrons Sa.Kurata	1	Polystichum fibrillosopaleaceum (Kodama) Tagawa	3.30153e-13	Polystichum polyblepharon (Roem. ex Kunze) C.Presl	1.19744e-14	Polystichum braunii (Spenn.) F_e	6.50239e-15	Polystichum x anceps Sa.Kurata	1.43904e-15
00022131.jpg	Polystichum longifrons Sa.Kurata	Polystichum longifrons Sa.Kurata	0.999663	Polystichum pseudomakinoi Tagawa	0.000336737	Polystichum tagawanum Sa.Kurata	9.64044e-08	Polystichum x anceps Sa.Kurata	1.67146e-08	Polystichum fibrillosopaleaceum (Kodama) Tagawa	1.31902e-08
572939.jpg	Polystichum longifrons Sa.Kurata	Polystichum longifrons Sa.Kurata	1	Polystichum fibrillosopaleaceum (Kodama) Tagawa	9.64086e-12	Microlepia marginata (Panzer) C.Chr.	5.40452e-14	Polystichum polyblepharon (Roem. ex Kunze) C.Presl	5.83251e-15	Botrychium atrovirens (Sahashi) M.Kato	1.89762e-15
564121.jpg	Polystichum longifrons Sa.Kurata	Polystichum longifrons Sa.Kurata	1	Polystichum polyblepharon (Roem. ex Kunze) C.Presl	1.32296e-10	Polystichum fibrillosopaleaceum (Kodama) Tagawa	9.98249e-11	Polystichum ohmurae Sa.Kurata	2.86997e-11	Polystichum igaense Tagawa	7.84975e-12
927943.jpg	Polystichum longifrons Sa.Kurata	Polystichum longifrons Sa.Kurata	1	Polystichum pseudomakinoi Tagawa	5.64091e-11	Microlepia marginata (Panzer) C.Chr.	3.67679e-11	Polystichum fibrillosopaleaceum (Kodama) Tagawa	2.51115e-11	Polystichum tagawanum Sa.Kurata	3.0945e-12
564156.jpg	Polystichum longifrons Sa.Kurata	Polystichum longifrons Sa.Kurata	1	Polystichum fibrillosopaleaceum (Kodama) Tagawa	1.24785e-14	Polystichum ovatopaleaceum (Kodama) Sa.Kurata var. coraiense (Christ ex H.L_v.) Sa.Kurata	2.20415e-16	Struthiopteris niponica (Kunze) Nakai	8.61541e-17	Polystichum polyblepharon (Roem. ex Kunze) C.Presl	2.74005e-17
FKSE34148.jpg	Polystichum longifrons Sa.Kurata	Polystichum longifrons Sa.Kurata	0.999976	Polystichum fibrillosopaleaceum (Kodama) Tagawa	9.60076e-06	Polystichum polyblepharon (Roem. ex Kunze) C.Presl	7.91743e-06	Polystichum retrosopaleaceum (Kodama) Tagawa	1.73398e-06	Microlepia pseudostrigosa Makino	1.22837e-06
422817.jpg	Polystichum longifrons Sa.Kurata	Polystichum longifrons Sa.Kurata	1	Polystichum fibrillosopaleaceum (Kodama) Tagawa	1.94325e-09	Polystichum ovatopaleaceum (Kodama) Sa.Kurata var. coraiense (Christ ex H.L_v.) Sa.Kurata	2.61704e-10	Polystichum tagawanum Sa.Kurata	6.62145e-11	Dennstaedtia zeylanica (Sw.) Zink ex Fraser-Jenk. et Kandel	4.98057e-12
1040317.JPG	Polystichum longifrons Sa.Kurata	Polystichum tagawanum Sa.Kurata	0.999329	Osmunda claytoniana L.	0.000579712	Polystichum igaense Tagawa	3.91695e-05	Polystichum retrosopaleaceum (Kodama) Tagawa	2.54317e-05	Polystichum fibrillosopaleaceum (Kodama) Tagawa	1.96579e-05
756418.jpg	Polystichum longifrons Sa.Kurata	Polystichum longifrons Sa.Kurata	1	Polystichum igaense Tagawa	5.57162e-12	Polystichum pseudomakinoi Tagawa	2.02898e-12	Dennstaedtia zeylanica (Sw.) Zink ex Fraser-Jenk. et Kandel	9.6465e-13	Polystichum fibrillosopaleaceum (Kodama) Tagawa	1.86056e-13
572947.jpg	Polystichum longifrons Sa.Kurata	Polystichum longifrons Sa.Kurata	1	Polystichum fibrillosopaleaceum (Kodama) Tagawa	1.2909e-13	Deparia jiulungensis (Ching) Z.R.Wang var. albosquamata (M.Kato) Z.R.Wang	6.41849e-14	Microlepia marginata (Panzer) C.Chr.	3.40293e-14	Dennstaedtia hirsuta (Sw.) Mett.	1.49979e-14
1040325.JPG	Polystichum longifrons Sa.Kurata	Polystichum x inadae Sa.Kurata	0.46509	Polystichum x anceps Sa.Kurata	0.227355	Polystichum tagawanum Sa.Kurata	0.128208	Polystichum fibrillosopaleaceum (Kodama) Tagawa	0.0883428	Deparia jiulungensis (Ching) Z.R.Wang var. albosquamata (M.Kato) Z.R.Wang	0.0524785
819738.jpg	Polystichum longifrons Sa.Kurata	Polystichum longifrons Sa.Kurata	0.999997	Polystichum polyblepharon (Roem. ex Kunze) C.Presl	2.4677e-06	Polystichum pseudomakinoi Tagawa	1.60781e-09	Polystichum fibrillosopaleaceum (Kodama) Tagawa	2.22716e-11	Microlepia strigosa (Thunb.) C.Presl	1.74472e-11
425158.jpg	Polystichum longifrons Sa.Kurata	Polystichum longifrons Sa.Kurata	1	Polystichum fibrillosopaleaceum (Kodama) Tagawa	6.46837e-09	Polystichum polyblepharon (Roem. ex Kunze) C.Presl	1.19334e-11	Microlepia pseudostrigosa Makino	2.16092e-12	Microlepia strigosa (Thunb.) C.Presl	1.55941e-12
00006025.jpg	Polystichum longifrons Sa.Kurata	Polystichum longifrons Sa.Kurata	0.999999	Polystichum tagawanum Sa.Kurata	7.84511e-07	Microlepia marginata (Panzer) C.Chr.	1.17609e-08	Polystichum x anceps Sa.Kurata	1.12992e-08	Huperzia serrata (Thunb.) Trevis.	8.06217e-09
576494.jpg	Polystichum longifrons Sa.Kurata	Polystichum longifrons Sa.Kurata	1	Polystichum fibrillosopaleaceum (Kodama) Tagawa	4.70997e-09	Polystichum polyblepharon (Roem. ex Kunze) C.Presl	2.32405e-10	Dennstaedtia zeylanica (Sw.) Zink ex Fraser-Jenk. et Kandel	1.63478e-10	Gymnocarpium oyamense (Baker) Ching	8.4252e-11
00006026.jpg	Polystichum longifrons Sa.Kurata	Polystichum longifrons Sa.Kurata	1	Microlepia marginata (Panzer) C.Chr.	8.39655e-12	Onoclea sensibilis L. var. interrupta Maxim.	5.25952e-13	Dryopteris tokyoensis (Makino) C.Chr.	2.38192e-13	Polystichum tagawanum Sa.Kurata	1.61512e-13
819707.jpg	Polystichum longifrons Sa.Kurata	Polystichum longifrons Sa.Kurata	1	Polystichum polyblepharon (Roem. ex Kunze) C.Presl	2.52106e-07	Polystichum fibrillosopaleaceum (Kodama) Tagawa	2.20616e-10	Polystichum makinoi (Tagawa) Tagawa	6.63172e-11	Arachniodes mutica (Franch. et Sav.) Ohwi	2.66083e-12
319305.jpg	Polystichum longifrons Sa.Kurata	Polystichum longifrons Sa.Kurata	1	Polystichum fibrillosopaleaceum (Kodama) Tagawa	3.70961e-12	Polystichum igaense Tagawa	7.27126e-13	Diplopterygium glaucum (Houtt.) Nakai	1.33411e-13	Polystichum polyblepharon (Roem. ex Kunze) C.Presl	1.35832e-14
819682.jpg	Polystichum longifrons Sa.Kurata	Polystichum longifrons Sa.Kurata	1	Polystichum polyblepharon (Roem. ex Kunze) C.Presl	3.08364e-11	Polystichum fibrillosopaleaceum (Kodama) Tagawa	3.33818e-13	Polystichum pseudomakinoi Tagawa	4.81194e-14	Polystichum x ongataense Sa.Kurata	4.01053e-16
332287.jpg	Polystichum longifrons Sa.Kurata	Polystichum longifrons Sa.Kurata	1	Polystichum polyblepharon (Roem. ex Kunze) C.Presl	7.36965e-11	Polystichum fibrillosopaleaceum (Kodama) Tagawa	4.67242e-12	Polystichum pseudomakinoi Tagawa	8.79066e-13	Polystichum x ongataense Sa.Kurata	2.39916e-13
369440.jpg	Plagiogyria x wakabae Sa.Kurata ex Nakaike	Plagiogyria x wakabae Sa.Kurata ex Nakaike	0.999997	Plagiogyria japonica Nakai	2.46881e-06	Microlepia marginata (Panzer) C.Chr.	4.19112e-08	Plagiogyria x sessilifolia Nakaike	1.26895e-08	Dryopteris dickinsii (Franch. et Sav.) C.Chr.	6.57872e-09
808832.jpg	Plagiogyria x wakabae Sa.Kurata ex Nakaike	Plagiogyria x wakabae Sa.Kurata ex Nakaike	0.999982	Plagiogyria japonica Nakai	1.83838e-05	Plagiogyria x sessilifolia Nakaike	4.76507e-08	Tapeinidium pinnatum (Cav.) C.Chr.	2.07005e-08	Thelypteris acuminata (Houtt.) C.V.Morton x T. parasitica (L.) Tardieu	5.56639e-09
348838.jpg	Plagiogyria x wakabae Sa.Kurata ex Nakaike	Plagiogyria adnata (Blume) Bedd.	0.849942	Plagiogyria x wakabae Sa.Kurata ex Nakaike	0.149626	Tapeinidium pinnatum (Cav.) C.Chr.	0.000369473	Thelypteris acuminata (Houtt.) C.V.Morton x T. parasitica (L.) Tardieu	2.58889e-05	Plagiogyria japonica Nakai	1.81544e-05
332425.jpg	Plagiogyria x wakabae Sa.Kurata ex Nakaike	Plagiogyria x wakabae Sa.Kurata ex Nakaike	1	Plagiogyria adnata (Blume) Bedd.	1.19798e-09	Plagiogyria japonica Nakai	5.64345e-10	Hymenophyllum coreanum Nakai	3.65581e-10	Polypodium fauriei Christ	1.90246e-11
390552.jpg	Plagiogyria x wakabae Sa.Kurata ex Nakaike	Plagiogyria x wakabae Sa.Kurata ex Nakaike	0.984352	Plagiogyria japonica Nakai	0.013315	Plagiogyria x sessilifolia Nakaike	0.00233305	Thelypteris acuminata (Houtt.) C.V.Morton x T. parasitica (L.) Tardieu	6.65441e-08	Plagiogyria matsumurana Makino	1.0953e-08
1189620.JPG	Plagiogyria x wakabae Sa.Kurata ex Nakaike	Plagiogyria x wakabae Sa.Kurata ex Nakaike	1	Plagiogyria adnata (Blume) Bedd.	6.71464e-09	Plagiogyria japonica Nakai	7.81623e-10	Dryopteris dickinsii (Franch. et Sav.) C.Chr.	1.74369e-10	Plagiogyria x sessilifolia Nakaike	3.93443e-11
1189056.JPG	Plagiogyria x wakabae Sa.Kurata ex Nakaike	Plagiogyria x wakabae Sa.Kurata ex Nakaike	0.940107	Thelypteris acuminata (Houtt.) C.V.Morton x T. parasitica (L.) Tardieu	0.0584883	Plagiogyria adnata (Blume) Bedd.	0.000717068	Tapeinidium pinnatum (Cav.) C.Chr.	0.00056786	Plagiogyria japonica Nakai	4.44278e-05
363888.jpg	Plagiogyria x wakabae Sa.Kurata ex Nakaike	Plagiogyria x wakabae Sa.Kurata ex Nakaike	1	Plagiogyria japonica Nakai	5.27777e-10	Plagiogyria x sessilifolia Nakaike	1.38543e-11	Hymenophyllum coreanum Nakai	2.33901e-12	Ophioglossum thermale Kom.	1.76697e-12
735327.jpg	Plagiogyria x wakabae Sa.Kurata ex Nakaike	Plagiogyria x wakabae Sa.Kurata ex Nakaike	0.790521	Plagiogyria adnata (Blume) Bedd.	0.20926	Plagiogyria japonica Nakai	0.000172998	Angiopteris lygodiifolia Rosenst.	8.83144e-06	Dryopteris dickinsii (Franch. et Sav.) C.Chr.	8.44419e-06
342021.jpg	Plagiogyria x wakabae Sa.Kurata ex Nakaike	Plagiogyria x wakabae Sa.Kurata ex Nakaike	0.999981	Dryopteris dickinsii (Franch. et Sav.) C.Chr.	8.30048e-06	Plagiogyria adnata (Blume) Bedd.	6.1728e-06	Plagiogyria japonica Nakai	3.16631e-06	Plagiogyria x sessilifolia Nakaike	4.55714e-07
369487.jpg	Plagiogyria x wakabae Sa.Kurata ex Nakaike	Plagiogyria x wakabae Sa.Kurata ex Nakaike	1	Plagiogyria japonica Nakai	8.38045e-08	Plagiogyria x sessilifolia Nakaike	8.3751e-08	Plagiogyria adnata (Blume) Bedd.	2.17787e-08	Pteris dispar Kunze	1.77814e-08
333858.jpg	Plagiogyria x wakabae Sa.Kurata ex Nakaike	Plagiogyria x wakabae Sa.Kurata ex Nakaike	1	Plagiogyria japonica Nakai	2.57597e-07	Dryopteris dickinsii (Franch. et Sav.) C.Chr.	1.172e-09	Plagiogyria x sessilifolia Nakaike	9.44266e-10	Plagiogyria adnata (Blume) Bedd.	1.63634e-10
735820.jpg	Plagiogyria x wakabae Sa.Kurata ex Nakaike	Plagiogyria x wakabae Sa.Kurata ex Nakaike	0.947043	Plagiogyria japonica Nakai	0.0524631	Plagiogyria adnata (Blume) Bedd.	0.000328087	Asplenium wrightii D.C.Eaton ex Hook.	0.000111754	Plagiogyria x sessilifolia Nakaike	1.97598e-05
1192012.JPG	Plagiogyria x wakabae Sa.Kurata ex Nakaike	Plagiogyria x wakabae Sa.Kurata ex Nakaike	1	Plagiogyria adnata (Blume) Bedd.	1.57237e-08	Plagiogyria japonica Nakai	7.62261e-09	Plagiogyria x sessilifolia Nakaike	1.31795e-09	Dryopteris dickinsii (Franch. et Sav.) C.Chr.	2.69322e-11
1191988.JPG	Plagiogyria x wakabae Sa.Kurata ex Nakaike	Plagiogyria x wakabae Sa.Kurata ex Nakaike	1	Polypodium fauriei Christ	7.06191e-09	Plagiogyria japonica Nakai	5.8202e-09	Hymenophyllum coreanum Nakai	1.11114e-09	Plagiogyria adnata (Blume) Bedd.	3.30944e-10
808831.jpg	Plagiogyria x wakabae Sa.Kurata ex Nakaike	Plagiogyria x wakabae Sa.Kurata ex Nakaike	0.999991	Plagiogyria japonica Nakai	7.44828e-06	Tapeinidium pinnatum (Cav.) C.Chr.	1.68002e-06	Plagiogyria adnata (Blume) Bedd.	6.754e-09	Pteris dispar Kunze	2.87404e-09
1191985.JPG	Plagiogyria x wakabae Sa.Kurata ex Nakaike	Plagiogyria x wakabae Sa.Kurata ex Nakaike	0.999897	Plagiogyria adnata (Blume) Bedd.	0.000101967	Polypodium fauriei Christ	5.08681e-07	Plagiogyria matsumurana Makino	4.09954e-08	Pteris terminalis Wall. ex J.Agardh var. terminalis	4.05224e-08
807516.jpg	Plagiogyria x wakabae Sa.Kurata ex Nakaike	Plagiogyria x wakabae Sa.Kurata ex Nakaike	0.999971	Plagiogyria japonica Nakai	2.87061e-05	Plagiogyria x sessilifolia Nakaike	3.014e-07	Angiopteris lygodiifolia Rosenst.	1.95733e-08	Blechnopsis orientalis (L.) C.Presl	1.0334e-08
808819.jpg	Plagiogyria x wakabae Sa.Kurata ex Nakaike	Plagiogyria x wakabae Sa.Kurata ex Nakaike	1	Plagiogyria adnata (Blume) Bedd.	5.1788e-07	Plagiogyria matsumurana Makino	9.70343e-12	Thelypteris acuminata (Houtt.) C.V.Morton x T. parasitica (L.) Tardieu	4.43421e-12	Plagiogyria japonica Nakai	2.41997e-12
735328.jpg	Plagiogyria x wakabae Sa.Kurata ex Nakaike	Plagiogyria x wakabae Sa.Kurata ex Nakaike	0.994984	Plagiogyria adnata (Blume) Bedd.	0.00497536	Plagiogyria japonica Nakai	2.95163e-05	Plagiogyria x sessilifolia Nakaike	4.75888e-06	Angiopteris lygodiifolia Rosenst.	1.94256e-06
1191997.JPG	Plagiogyria x wakabae Sa.Kurata ex Nakaike	Plagiogyria x wakabae Sa.Kurata ex Nakaike	1	Plagiogyria adnata (Blume) Bedd.	2.40383e-09	Dryopteris dickinsii (Franch. et Sav.) C.Chr.	1.5089e-11	Plagiogyria x sessilifolia Nakaike	9.15694e-12	Plagiogyria japonica Nakai	7.97845e-12
1192008.JPG	Plagiogyria x wakabae Sa.Kurata ex Nakaike	Plagiogyria x wakabae Sa.Kurata ex Nakaike	0.999998	Plagiogyria japonica Nakai	9.97761e-07	Plagiogyria x sessilifolia Nakaike	4.24219e-07	Plagiogyria adnata (Blume) Bedd.	1.09702e-07	Dryopteris dickinsii (Franch. et Sav.) C.Chr.	3.29082e-08
353219.jpg	Plagiogyria x wakabae Sa.Kurata ex Nakaike	Plagiogyria x wakabae Sa.Kurata ex Nakaike	1	Polypodium fauriei Christ	3.15103e-09	Plagiogyria adnata (Blume) Bedd.	2.0004e-09	Polystichum tripteron (Kunze) C.Presl	1.64625e-10	Microlepia marginata (Panzer) C.Chr.	1.67104e-11
1192007.JPG	Plagiogyria x wakabae Sa.Kurata ex Nakaike	Plagiogyria x wakabae Sa.Kurata ex Nakaike	1	Plagiogyria japonica Nakai	1.04468e-08	Polypodium fauriei Christ	2.39448e-12	Hymenophyllum coreanum Nakai	1.81309e-12	Plagiogyria x sessilifolia Nakaike	1.22226e-12
361556.jpg	Plagiogyria x wakabae Sa.Kurata ex Nakaike	Plagiogyria x wakabae Sa.Kurata ex Nakaike	0.999991	Plagiogyria japonica Nakai	9.01161e-06	Plagiogyria x sessilifolia Nakaike	4.40799e-08	Angiopteris lygodiifolia Rosenst.	1.17582e-10	Loxogramme duclouxii Christ	2.23711e-11
371477.jpg	Plagiogyria x wakabae Sa.Kurata ex Nakaike	Plagiogyria x wakabae Sa.Kurata ex Nakaike	0.999999	Plagiogyria japonica Nakai	9.91894e-07	Plagiogyria x sessilifolia Nakaike	8.22659e-08	Dryopteris dickinsii (Franch. et Sav.) C.Chr.	1.03153e-08	Hymenophyllum coreanum Nakai	1.77574e-09
1191367.JPG	Plagiogyria x wakabae Sa.Kurata ex Nakaike	Plagiogyria x wakabae Sa.Kurata ex Nakaike	1	Plagiogyria x sessilifolia Nakaike	1.15941e-09	Plagiogyria adnata (Blume) Bedd.	4.57023e-10	Plagiogyria japonica Nakai	3.46734e-11	Asplenium scolopendrium L. subsp. japonicum (Kom.) Rasbach, Reichst. et Viane	1.53171e-11
KAG080144.jpg	Pteris laurisilvicola Sa.Kurata	Pteris laurisilvicola Sa.Kurata	0.999402	Pteris fauriei Hieron.	0.000581472	Pteris oshimensis Hieron.	1.55411e-05	Arachniodes simplicior (Makino) Ohwi	3.00942e-07	Gymnocarpium dryopteris (L.) Newman	1.50869e-07
808508.jpg	Pteris laurisilvicola Sa.Kurata	Pteris laurisilvicola Sa.Kurata	0.999978	Dryopteris immixta Ching	1.91806e-05	Dryopteris erythrosora (D.C.Eaton) Kuntze	1.94541e-06	Dryopteris nipponensis Koidz.	1.6636e-07	Dicranopteris pedata (Houtt.) Nakaike	1.59772e-07
1113050.JPG	Pteris laurisilvicola Sa.Kurata	Pteris boninensis H.Ohba	0.812741	Pteris laurisilvicola Sa.Kurata	0.148175	Pteris oshimensis Hieron.	0.0371436	Pteris fauriei Hieron.	0.00184182	Pteris kiuschiuensis Hieron.	5.5007e-05
777382.jpg	Pteris laurisilvicola Sa.Kurata	Pteris laurisilvicola Sa.Kurata	0.960781	Pteris oshimensis Hieron.	0.0388272	Pteris fauriei Hieron.	0.000209	Pteris kiuschiuensis Hieron.	0.000161939	Arachniodes simplicior (Makino) Ohwi	1.07558e-05
365206.jpg	Pteris laurisilvicola Sa.Kurata	Pteris laurisilvicola Sa.Kurata	1	Pteris kiuschiuensis Hieron.	1.06631e-07	Microlepia x bipinnata (Makino) Y.Shimura	1.48834e-08	Pteris dispar Kunze	2.133e-10	Pteris ensiformis Burm.f.	2.07582e-10
808514.jpg	Pteris laurisilvicola Sa.Kurata	Pteris laurisilvicola Sa.Kurata	1	Pteris fauriei Hieron.	3.01703e-07	Woodwardia japonica (L.f.) J.Sm.	6.94791e-09	Pteris boninensis H.Ohba	4.67279e-09	Pentarhizidium orientale (Hook.) Hayata	2.26234e-09
365490.jpg	Pteris laurisilvicola Sa.Kurata	Pteris laurisilvicola Sa.Kurata	1	Athyrium imbricatum Christ	5.41555e-11	Pteris kiuschiuensis Hieron.	5.50441e-12	Pteris dispar Kunze	2.6034e-12	Dryopteris erythrosora (D.C.Eaton) Kuntze	2.55341e-12
KAG083728.jpg	Pteris laurisilvicola Sa.Kurata	Pteris laurisilvicola Sa.Kurata	0.999993	Pteris kiuschiuensis Hieron.	3.47813e-06	Arachniodes simplicior (Makino) Ohwi	2.9468e-06	Pteris fauriei Hieron.	3.51669e-07	Pteris oshimensis Hieron.	1.78492e-07
365412.jpg	Pteris laurisilvicola Sa.Kurata	Pteris laurisilvicola Sa.Kurata	1	Pteris oshimensis Hieron.	6.8389e-09	Pteris wallichiana J.Agardh	4.32184e-09	Pteris kiuschiuensis Hieron.	3.34804e-10	Athyrium imbricatum Christ	1.8494e-10
1108742.JPG	Pteris laurisilvicola Sa.Kurata	Pteris oshimensis Hieron.	0.997579	Pteris laurisilvicola Sa.Kurata	0.00242084	Pteris boninensis H.Ohba	2.65313e-07	Pteris dispar Kunze	8.51415e-08	Gymnocarpium dryopteris (L.) Newman	4.5991e-08
365087.jpg	Pteris laurisilvicola Sa.Kurata	Pteris laurisilvicola Sa.Kurata	0.999999	Pteris kiuschiuensis Hieron.	5.12255e-07	Pteris fauriei Hieron.	2.85435e-07	Pteris oshimensis Hieron.	9.88873e-08	Pteris boninensis H.Ohba	6.39145e-08
779391.jpg	Pteris laurisilvicola Sa.Kurata	Pteris laurisilvicola Sa.Kurata	0.99923	Pteris oshimensis Hieron.	0.000766911	Dryopteris nipponensis Koidz.	1.46062e-06	Pteris boninensis H.Ohba	9.19997e-07	Pteris cretica L.	3.01379e-07
741113.jpg	Pteris laurisilvicola Sa.Kurata	Pteris laurisilvicola Sa.Kurata	0.937918	Pteris oshimensis Hieron.	0.0620758	Pteris boninensis H.Ohba	3.28903e-06	Pteris fauriei Hieron.	2.4997e-06	Pteris kiuschiuensis Hieron.	1.94938e-07
1159149.JPG	Pteris laurisilvicola Sa.Kurata	Pteris laurisilvicola Sa.Kurata	0.999998	Athyrium imbricatum Christ	9.35424e-07	Pteris oshimensis Hieron.	7.20051e-07	Pteris boninensis H.Ohba	1.05092e-07	Gymnocarpium dryopteris (L.) Newman	1.02365e-07
741124.jpg	Pteris laurisilvicola Sa.Kurata	Pteris laurisilvicola Sa.Kurata	0.549226	Pteris oshimensis Hieron.	0.266862	Anisocampium niponicum (Mett.) Y.C.Liu, W.L.Chiou et M.Kato	0.173351	Gymnocarpium dryopteris (L.) Newman	0.00316666	Pteris kiuschiuensis Hieron.	0.00262575
1101285.JPG	Pteris laurisilvicola Sa.Kurata	Pteris laurisilvicola Sa.Kurata	0.925752	Pteris oshimensis Hieron.	0.073857	Pteris fauriei Hieron.	0.000294062	Pteris kiuschiuensis Hieron.	7.85914e-05	Dryopteris sparsa (Buch.-Ham. ex D.Don) Kuntze	1.09454e-05
332610.jpg	Pteris laurisilvicola Sa.Kurata	Pteris laurisilvicola Sa.Kurata	1	Pteris kiuschiuensis Hieron.	6.49877e-11	Pteris oshimensis Hieron.	1.7786e-12	Osmolindsaea odorata (Roxb.) Lehtonen et Cristenh.	1.70329e-12	Struthiopteris amabilis (Makino) Ching	1.46592e-12
1101817.JPG	Pteris laurisilvicola Sa.Kurata	Pteris oshimensis Hieron.	0.990906	Pteris laurisilvicola Sa.Kurata	0.00909289	Pteris fauriei Hieron.	1.21149e-06	Dryopteris nipponensis Koidz.	3.86804e-08	Pteris kiuschiuensis Hieron.	1.33691e-08
735349.jpg	Pteris laurisilvicola Sa.Kurata	Pteris laurisilvicola Sa.Kurata	0.998286	Dryopteris immixta Ching	0.00084555	Dryopteris nipponensis Koidz.	0.000513711	Pteris oshimensis Hieron.	0.000106489	Pteris dispar Kunze	0.000100347
KAG083589.jpg	Pteris laurisilvicola Sa.Kurata	Pteris laurisilvicola Sa.Kurata	0.998795	Dryopteris nipponensis Koidz.	0.000584073	Pteris oshimensis Hieron.	0.000414282	Pteris fauriei Hieron.	0.00019522	Pteris kiuschiuensis Hieron.	1.56575e-06
1188096.JPG	Thelypteris acuminata (Houtt.) C.V.Morton x T. parasitica (L.) Tardieu	Thelypteris acuminata (Houtt.) C.V.Morton x T. parasitica (L.) Tardieu	1	Thelypteris parasitica (L.) Tardieu	3.91939e-07	Deparia petersenii (Kunze) M.Kato	2.12151e-08	Matteuccia struthiopteris (L.) Tod.	4.47423e-09	Thelypteris japonica (Baker) Ching	1.588e-09
433687.jpg	Thelypteris acuminata (Houtt.) C.V.Morton x T. parasitica (L.) Tardieu	Thelypteris acuminata (Houtt.) C.V.Morton x T. parasitica (L.) Tardieu	1	Thelypteris japonica (Baker) Ching	4.64287e-10	Plagiogyria x sessilifolia Nakaike	3.06734e-10	Thelypteris acuminata (Houtt.) C.V.Morton	7.47131e-11	Thelypteris interrupta (Willd.) K.Iwats.	4.0598e-11
310714.jpg	Thelypteris acuminata (Houtt.) C.V.Morton x T. parasitica (L.) Tardieu	Thelypteris acuminata (Houtt.) C.V.Morton x T. parasitica (L.) Tardieu	1	Thelypteris japonica (Baker) Ching	5.81912e-10	Plagiogyria x sessilifolia Nakaike	1.46231e-11	Matteuccia struthiopteris (L.) Tod.	1.22518e-11	Thelypteris parasitica (L.) Tardieu	7.8153e-12
1188081.JPG	Thelypteris acuminata (Houtt.) C.V.Morton x T. parasitica (L.) Tardieu	Thelypteris acuminata (Houtt.) C.V.Morton x T. parasitica (L.) Tardieu	1	Thelypteris parasitica (L.) Tardieu	4.68097e-10	Diplopterygium glaucum (Houtt.) Nakai	2.66141e-11	Thelypteris japonica (Baker) Ching	2.25356e-11	Thelypteris taiwanensis (C.Chr.) K.Iwats.	1.47215e-11
340978.jpg	Thelypteris acuminata (Houtt.) C.V.Morton x T. parasitica (L.) Tardieu	Thelypteris acuminata (Houtt.) C.V.Morton x T. parasitica (L.) Tardieu	0.999999	Thelypteris taiwanensis (C.Chr.) K.Iwats.	4.99196e-07	Thelypteris acuminata (Houtt.) C.V.Morton	2.09202e-07	Thelypteris japonica (Baker) Ching	9.49232e-08	Thelypteris parasitica (L.) Tardieu	3.44826e-08
749775.jpg	Thelypteris acuminata (Houtt.) C.V.Morton x T. parasitica (L.) Tardieu	Thelypteris acuminata (Houtt.) C.V.Morton x T. parasitica (L.) Tardieu	1	Plagiogyria x sessilifolia Nakaike	3.6385e-08	Thelypteris interrupta (Willd.) K.Iwats.	1.48321e-08	Osmunda banksiifolia (C.Presl) Kuhn	1.73306e-10	Diplazium x okudairaeoides Sa.Kurata	1.0575e-10
1187616.JPG	Thelypteris acuminata (Houtt.) C.V.Morton x T. parasitica (L.) Tardieu	Thelypteris acuminata (Houtt.) C.V.Morton x T. parasitica (L.) Tardieu	1	Thelypteris parasitica (L.) Tardieu	2.57348e-09	Thelypteris japonica (Baker) Ching	1.85523e-11	Matteuccia struthiopteris (L.) Tod.	7.14329e-12	Thelypteris interrupta (Willd.) K.Iwats.	4.77069e-12
1046055.JPG	Thelypteris acuminata (Houtt.) C.V.Morton x T. parasitica (L.) Tardieu	Thelypteris acuminata (Houtt.) C.V.Morton x T. parasitica (L.) Tardieu	1	Thelypteris taiwanensis (C.Chr.) K.Iwats.	1.34862e-08	Thelypteris japonica (Baker) Ching	1.08311e-08	Thelypteris parasitica (L.) Tardieu	3.31225e-09	Thelypteris esquirolii (Christ) Ching	5.67857e-10
730977.jpg	Thelypteris acuminata (Houtt.) C.V.Morton x T. parasitica (L.) Tardieu	Thelypteris acuminata (Houtt.) C.V.Morton x T. parasitica (L.) Tardieu	1	Thelypteris parasitica (L.) Tardieu	2.5845e-11	Thelypteris japonica (Baker) Ching	1.19557e-11	Thelypteris acuminata (Houtt.) C.V.Morton	6.61511e-12	Thelypteris torresiana (Gaudich.) Alston var. torresiana	9.32484e-13
132037.jpg	Thelypteris acuminata (Houtt.) C.V.Morton x T. parasitica (L.) Tardieu	Thelypteris acuminata (Houtt.) C.V.Morton x T. parasitica (L.) Tardieu	0.999976	Thelypteris japonica (Baker) Ching	2.40608e-05	Thelypteris musashiensis (Hiyama) Nakato, Sahashi et M.Kato	3.68637e-10	Thelypteris torresiana (Gaudich.) Alston var. torresiana	6.22339e-11	Polystichum microchlamys (Christ) Matsum.	3.84775e-11
434988.jpg	Thelypteris acuminata (Houtt.) C.V.Morton x T. parasitica (L.) Tardieu	Thelypteris acuminata (Houtt.) C.V.Morton x T. parasitica (L.) Tardieu	1	Thelypteris parasitica (L.) Tardieu	2.19534e-08	Thelypteris japonica (Baker) Ching	1.82958e-09	Thelypteris acuminata (Houtt.) C.V.Morton	7.2713e-11	Microlepia marginata (Panzer) C.Chr.	1.49633e-11
388383.jpg	Thelypteris acuminata (Houtt.) C.V.Morton x T. parasitica (L.) Tardieu	Thelypteris acuminata (Houtt.) C.V.Morton x T. parasitica (L.) Tardieu	1	Thelypteris japonica (Baker) Ching	3.37233e-08	Thelypteris parasitica (L.) Tardieu	1.49416e-08	Thelypteris taiwanensis (C.Chr.) K.Iwats.	1.01954e-08	Thelypteris musashiensis (Hiyama) Nakato, Sahashi et M.Kato	1.58373e-09
9505774.JPG	Thelypteris acuminata (Houtt.) C.V.Morton x T. parasitica (L.) Tardieu	Thelypteris acuminata (Houtt.) C.V.Morton x T. parasitica (L.) Tardieu	0.990879	Thelypteris acuminata (Houtt.) C.V.Morton	0.00779063	Thelypteris parasitica (L.) Tardieu	0.0013279	Thelypteris interrupta (Willd.) K.Iwats.	1.17023e-06	Thelypteris taiwanensis (C.Chr.) K.Iwats.	3.87417e-07
1046056.JPG	Thelypteris acuminata (Houtt.) C.V.Morton x T. parasitica (L.) Tardieu	Thelypteris acuminata (Houtt.) C.V.Morton x T. parasitica (L.) Tardieu	1	Thelypteris japonica (Baker) Ching	8.71844e-09	Diplazium mettenianum (Miq.) C.Chr.	3.61593e-09	Anisocampium x saitoanum (Sugim.) M.Kato	1.4459e-09	Thelypteris musashiensis (Hiyama) Nakato, Sahashi et M.Kato	1.29819e-09
545019.jpg	Thelypteris acuminata (Houtt.) C.V.Morton x T. parasitica (L.) Tardieu	Thelypteris acuminata (Houtt.) C.V.Morton x T. parasitica (L.) Tardieu	0.999995	Thelypteris parasitica (L.) Tardieu	4.96388e-06	Thelypteris japonica (Baker) Ching	1.45672e-09	Thelypteris taiwanensis (C.Chr.) K.Iwats.	2.80363e-10	Thelypteris acuminata (Houtt.) C.V.Morton	1.86311e-10
932339.jpg	Thelypteris acuminata (Houtt.) C.V.Morton x T. parasitica (L.) Tardieu	Thelypteris acuminata (Houtt.) C.V.Morton x T. parasitica (L.) Tardieu	0.999991	Thelypteris parasitica (L.) Tardieu	4.71973e-06	Thelypteris japonica (Baker) Ching	3.53229e-06	Thelypteris torresiana (Gaudich.) Alston var. torresiana	9.70683e-08	Thelypteris esquirolii (Christ) Ching	7.25715e-08
1188088.JPG	Thelypteris acuminata (Houtt.) C.V.Morton x T. parasitica (L.) Tardieu	Thelypteris acuminata (Houtt.) C.V.Morton x T. parasitica (L.) Tardieu	1	Thelypteris japonica (Baker) Ching	5.15853e-08	Thelypteris decursivepinnata (H.C.Hall) Ching	1.90842e-08	Thelypteris taiwanensis (C.Chr.) K.Iwats.	5.17486e-10	Thelypteris parasitica (L.) Tardieu	1.94833e-10
1046057.JPG	Thelypteris acuminata (Houtt.) C.V.Morton x T. parasitica (L.) Tardieu	Thelypteris acuminata (Houtt.) C.V.Morton x T. parasitica (L.) Tardieu	0.999998	Pentarhizidium orientale (Hook.) Hayata	1.55613e-06	Pteris kiuschiuensis Hieron.	5.23788e-09	Thelypteris parasitica (L.) Tardieu	4.19205e-09	Deparia petersenii (Kunze) M.Kato	2.41415e-09
314801.jpg	Thelypteris acuminata (Houtt.) C.V.Morton x T. parasitica (L.) Tardieu	Thelypteris acuminata (Houtt.) C.V.Morton x T. parasitica (L.) Tardieu	1	Thelypteris acuminata (Houtt.) C.V.Morton	7.57141e-08	Thelypteris esquirolii (Christ) Ching	5.83591e-08	Thelypteris japonica (Baker) Ching	9.40284e-09	Thelypteris taiwanensis (C.Chr.) K.Iwats.	8.0871e-09
455524.jpg	Thelypteris acuminata (Houtt.) C.V.Morton x T. parasitica (L.) Tardieu	Thelypteris acuminata (Houtt.) C.V.Morton x T. parasitica (L.) Tardieu	1	Thelypteris parasitica (L.) Tardieu	1.22199e-07	Thelypteris japonica (Baker) Ching	2.32776e-09	Thelypteris taiwanensis (C.Chr.) K.Iwats.	1.97856e-10	Thelypteris acuminata (Houtt.) C.V.Morton	3.11004e-11
394873.jpg	Thelypteris acuminata (Houtt.) C.V.Morton x T. parasitica (L.) Tardieu	Thelypteris acuminata (Houtt.) C.V.Morton x T. parasitica (L.) Tardieu	1	Thelypteris parasitica (L.) Tardieu	1.16505e-10	Plagiogyria x sessilifolia Nakaike	5.828e-12	Thelypteris torresiana (Gaudich.) Alston var. torresiana	2.70271e-12	Matteuccia struthiopteris (L.) Tod.	2.17661e-12
1170356.JPG	Thelypteris acuminata (Houtt.) C.V.Morton x T. parasitica (L.) Tardieu	Thelypteris acuminata (Houtt.) C.V.Morton x T. parasitica (L.) Tardieu	1	Thelypteris parasitica (L.) Tardieu	1.32537e-09	Thelypteris japonica (Baker) Ching	8.33327e-12	Thelypteris acuminata (Houtt.) C.V.Morton	1.12711e-13	Thelypteris taiwanensis (C.Chr.) K.Iwats.	3.11635e-14
535333.jpg	Thelypteris acuminata (Houtt.) C.V.Morton x T. parasitica (L.) Tardieu	Thelypteris acuminata (Houtt.) C.V.Morton x T. parasitica (L.) Tardieu	0.992273	Thelypteris japonica (Baker) Ching	0.00411809	Thelypteris parasitica (L.) Tardieu	0.00347692	Lastrea thelypteris (L.) Bory	4.68223e-05	Deparia conilii (Franch. et Sav.) M.Kato x D. pseudoconilii (Seriz.) Seriz.	4.39634e-05
1112758.JPG	Thelypteris acuminata (Houtt.) C.V.Morton x T. parasitica (L.) Tardieu	Thelypteris acuminata (Houtt.) C.V.Morton x T. parasitica (L.) Tardieu	0.999479	Thelypteris japonica (Baker) Ching	0.000269334	Deparia dimorphophylla (Koidz.) M.Kato x D. pseudoconilii (Seriz.) Seriz.	0.000242878	Osmunda banksiifolia (C.Presl) Kuhn	3.39899e-06	Deparia japonica (Thunb.) M.Kato x D. pseudoconilii (Seriz.) Seriz. var. pseudoconilii	1.15775e-06
247867.jpg	Thelypteris acuminata (Houtt.) C.V.Morton x T. parasitica (L.) Tardieu	Thelypteris acuminata (Houtt.) C.V.Morton x T. parasitica (L.) Tardieu	0.999998	Plagiogyria x sessilifolia Nakaike	8.3384e-07	Thelypteris japonica (Baker) Ching	7.55605e-07	Plagiogyria x wakabae Sa.Kurata ex Nakaike	3.83326e-07	Pteris vittata L.	1.88743e-07
324879.jpg	Thelypteris acuminata (Houtt.) C.V.Morton x T. parasitica (L.) Tardieu	Thelypteris acuminata (Houtt.) C.V.Morton x T. parasitica (L.) Tardieu	1	Thelypteris taiwanensis (C.Chr.) K.Iwats.	4.3491e-10	Thelypteris parasitica (L.) Tardieu	5.57301e-12	Thelypteris acuminata (Houtt.) C.V.Morton	5.34456e-12	Thelypteris japonica (Baker) Ching	1.03099e-12
934155.jpg	Thelypteris acuminata (Houtt.) C.V.Morton x T. parasitica (L.) Tardieu	Thelypteris acuminata (Houtt.) C.V.Morton x T. parasitica (L.) Tardieu	1	Thelypteris parasitica (L.) Tardieu	2.77327e-10	Thelypteris acuminata (Houtt.) C.V.Morton	1.88182e-11	Thelypteris interrupta (Willd.) K.Iwats.	4.20216e-12	Plagiogyria x sessilifolia Nakaike	4.2523e-13
506192.jpg	Thelypteris acuminata (Houtt.) C.V.Morton x T. parasitica (L.) Tardieu	Thelypteris acuminata (Houtt.) C.V.Morton x T. parasitica (L.) Tardieu	1	Thelypteris taiwanensis (C.Chr.) K.Iwats.	8.18583e-08	Thelypteris japonica (Baker) Ching	2.58631e-10	Thelypteris decursivepinnata (H.C.Hall) Ching	6.02298e-11	Thelypteris acuminata (Houtt.) C.V.Morton	3.96439e-11
1170355.JPG	Thelypteris acuminata (Houtt.) C.V.Morton x T. parasitica (L.) Tardieu	Thelypteris acuminata (Houtt.) C.V.Morton x T. parasitica (L.) Tardieu	1	Thelypteris acuminata (Houtt.) C.V.Morton	1.1223e-09	Thelypteris parasitica (L.) Tardieu	4.11826e-10	Thelypteris japonica (Baker) Ching	1.0907e-10	Plagiogyria x sessilifolia Nakaike	1.97185e-11
1188076.JPG	Thelypteris acuminata (Houtt.) C.V.Morton x T. parasitica (L.) Tardieu	Thelypteris acuminata (Houtt.) C.V.Morton x T. parasitica (L.) Tardieu	0.999999	Thelypteris japonica (Baker) Ching	9.86011e-07	Deparia mucilagina (M.Kato) Nakaike	5.43451e-08	Pentarhizidium orientale (Hook.) Hayata	4.07252e-08	Matteuccia struthiopteris (L.) Tod.	3.39909e-08
1036176.JPG	Thelypteris acuminata (Houtt.) C.V.Morton x T. parasitica (L.) Tardieu	Thelypteris acuminata (Houtt.) C.V.Morton x T. parasitica (L.) Tardieu	1	Thelypteris musashiensis (Hiyama) Nakato, Sahashi et M.Kato	9.70641e-09	Thelypteris parasitica (L.) Tardieu	2.99446e-09	Thelypteris japonica (Baker) Ching	1.53718e-09	Diplazium mettenianum (Miq.) C.Chr.	5.59355e-11
749788.jpg	Thelypteris acuminata (Houtt.) C.V.Morton x T. parasitica (L.) Tardieu	Thelypteris acuminata (Houtt.) C.V.Morton x T. parasitica (L.) Tardieu	1	Thelypteris japonica (Baker) Ching	1.32393e-07	Thelypteris parasitica (L.) Tardieu	1.65753e-09	Thelypteris decursivepinnata (H.C.Hall) Ching	2.84313e-10	Deparia dimorphophylla (Koidz.) M.Kato x D. pseudoconilii (Seriz.) Seriz.	1.42055e-10
506191.jpg	Thelypteris acuminata (Houtt.) C.V.Morton x T. parasitica (L.) Tardieu	Thelypteris acuminata (Houtt.) C.V.Morton x T. parasitica (L.) Tardieu	0.999941	Deparia petersenii (Kunze) M.Kato	3.08463e-05	Thelypteris parasitica (L.) Tardieu	2.73249e-05	Thelypteris japonica (Baker) Ching	6.15293e-07	Plagiogyria x wakabae Sa.Kurata ex Nakaike	1.31384e-07
1036173.JPG	Thelypteris acuminata (Houtt.) C.V.Morton x T. parasitica (L.) Tardieu	Thelypteris acuminata (Houtt.) C.V.Morton x T. parasitica (L.) Tardieu	0.999987	Thelypteris japonica (Baker) Ching	1.30792e-05	Matteuccia struthiopteris (L.) Tod.	6.08627e-08	Thelypteris quelpaertensis (Christ) Ching	5.53987e-08	Thelypteris parasitica (L.) Tardieu	3.23221e-08
440279.jpg	Thelypteris japonica (Baker) Ching x T. musashiensis (Hiyama) Nakato, Sahashi et M.Kato	Thelypteris japonica (Baker) Ching x T. musashiensis (Hiyama) Nakato, Sahashi et M.Kato	0.999946	Thelypteris japonica (Baker) Ching	3.90124e-05	Thelypteris quelpaertensis (Christ) Ching	1.23774e-05	Thelypteris musashiensis (Hiyama) Nakato, Sahashi et M.Kato	1.45339e-06	Pteris fauriei Hieron.	7.56707e-07
424536.jpg	Thelypteris japonica (Baker) Ching x T. musashiensis (Hiyama) Nakato, Sahashi et M.Kato	Thelypteris japonica (Baker) Ching x T. musashiensis (Hiyama) Nakato, Sahashi et M.Kato	0.999846	Bolbitis subcordata (Copel.) Ching	0.000111365	Thelypteris japonica (Baker) Ching	4.20973e-05	Deparia pycnosora (Christ) M.Kato	6.6483e-07	Lastrea thelypteris (L.) Bory	2.56343e-07
432957.jpg	Thelypteris japonica (Baker) Ching x T. musashiensis (Hiyama) Nakato, Sahashi et M.Kato	Thelypteris japonica (Baker) Ching x T. musashiensis (Hiyama) Nakato, Sahashi et M.Kato	0.999954	Thelypteris musashiensis (Hiyama) Nakato, Sahashi et M.Kato	3.45561e-05	Thelypteris japonica (Baker) Ching	1.18483e-05	Cystopteris sudetica A.Braun et Milde	1.24897e-07	Thelypteris glanduligera (Kunze) Ching	3.1042e-08
1160531.JPG	Thelypteris japonica (Baker) Ching x T. musashiensis (Hiyama) Nakato, Sahashi et M.Kato	Thelypteris japonica (Baker) Ching x T. musashiensis (Hiyama) Nakato, Sahashi et M.Kato	0.99981	Thelypteris japonica (Baker) Ching	0.000145843	Thelypteris musashiensis (Hiyama) Nakato, Sahashi et M.Kato	4.16705e-05	Thelypteris quelpaertensis (Christ) Ching	1.58726e-06	Pteris fauriei Hieron.	8.55278e-07
637704.jpg	Thelypteris japonica (Baker) Ching x T. musashiensis (Hiyama) Nakato, Sahashi et M.Kato	Thelypteris japonica (Baker) Ching	0.650521	Thelypteris japonica (Baker) Ching x T. musashiensis (Hiyama) Nakato, Sahashi et M.Kato	0.349459	Cibotium barometz (L.) J.Sm.	6.19517e-06	Deparia mucilagina (M.Kato) Nakaike	4.99817e-06	Deparia okuboana (Makino) M.Kato	2.99279e-06
129836.jpg	Thelypteris japonica (Baker) Ching x T. musashiensis (Hiyama) Nakato, Sahashi et M.Kato	Thelypteris japonica (Baker) Ching x T. musashiensis (Hiyama) Nakato, Sahashi et M.Kato	0.999942	Thelypteris musashiensis (Hiyama) Nakato, Sahashi et M.Kato	5.46216e-05	Thelypteris quelpaertensis (Christ) Ching	3.3194e-06	Deparia mucilagina (M.Kato) Nakaike	1.05431e-07	Thelypteris japonica (Baker) Ching	4.24735e-08
543162.jpg	Thelypteris japonica (Baker) Ching x T. musashiensis (Hiyama) Nakato, Sahashi et M.Kato	Thelypteris japonica (Baker) Ching x T. musashiensis (Hiyama) Nakato, Sahashi et M.Kato	0.999296	Thelypteris japonica (Baker) Ching	0.000703549	Thelypteris musashiensis (Hiyama) Nakato, Sahashi et M.Kato	6.18575e-07	Deparia mucilagina (M.Kato) Nakaike	1.62269e-07	Deparia okuboana (Makino) M.Kato	9.86696e-10
984067.jpg	Thelypteris japonica (Baker) Ching x T. musashiensis (Hiyama) Nakato, Sahashi et M.Kato	Thelypteris japonica (Baker) Ching x T. musashiensis (Hiyama) Nakato, Sahashi et M.Kato	0.999946	Thelypteris japonica (Baker) Ching	4.32484e-05	Deparia okuboana (Makino) M.Kato	4.93407e-06	Thelypteris musashiensis (Hiyama) Nakato, Sahashi et M.Kato	4.72897e-06	Rhachidosorus mesosorus (Makino) Ching	6.22256e-07
439164.jpg	Thelypteris japonica (Baker) Ching x T. musashiensis (Hiyama) Nakato, Sahashi et M.Kato	Thelypteris japonica (Baker) Ching x T. musashiensis (Hiyama) Nakato, Sahashi et M.Kato	0.997402	Thelypteris japonica (Baker) Ching	0.00258824	Thelypteris musashiensis (Hiyama) Nakato, Sahashi et M.Kato	9.38627e-06	Athyrium sinense Rupr.	1.24613e-07	Cyathea lepifera (J.Sm.) Copel.	7.54169e-08
324823.jpg	Thelypteris japonica (Baker) Ching x T. musashiensis (Hiyama) Nakato, Sahashi et M.Kato	Thelypteris japonica (Baker) Ching	1	Thelypteris japonica (Baker) Ching x T. musashiensis (Hiyama) Nakato, Sahashi et M.Kato	3.626e-10	Thelypteris musashiensis (Hiyama) Nakato, Sahashi et M.Kato	8.61952e-12	Thelypteris acuminata (Houtt.) C.V.Morton x T. parasitica (L.) Tardieu	2.43732e-12	Deparia mucilagina (M.Kato) Nakaike	2.43261e-12
1157107.JPG	Thelypteris japonica (Baker) Ching x T. musashiensis (Hiyama) Nakato, Sahashi et M.Kato	Thelypteris japonica (Baker) Ching x T. musashiensis (Hiyama) Nakato, Sahashi et M.Kato	0.99894	Thelypteris japonica (Baker) Ching	0.0010559	Thelypteris musashiensis (Hiyama) Nakato, Sahashi et M.Kato	2.03188e-06	Deparia mucilagina (M.Kato) Nakaike	1.30128e-06	Asplenium tripteropus Nakai	1.24036e-07
1045694.JPG	Thelypteris japonica (Baker) Ching x T. musashiensis (Hiyama) Nakato, Sahashi et M.Kato	Thelypteris japonica (Baker) Ching x T. musashiensis (Hiyama) Nakato, Sahashi et M.Kato	0.999964	Thelypteris japonica (Baker) Ching	3.56089e-05	Deparia pycnosora (Christ) M.Kato	6.28815e-08	Thelypteris musashiensis (Hiyama) Nakato, Sahashi et M.Kato	5.83495e-09	Deparia okuboana (Makino) M.Kato	2.51214e-10
425194.jpg	Thelypteris japonica (Baker) Ching x T. musashiensis (Hiyama) Nakato, Sahashi et M.Kato	Thelypteris japonica (Baker) Ching x T. musashiensis (Hiyama) Nakato, Sahashi et M.Kato	0.993017	Thelypteris japonica (Baker) Ching	0.00679082	Diplazium wichurae (Mett.) Diels	0.00010632	Thelypteris musashiensis (Hiyama) Nakato, Sahashi et M.Kato	7.45098e-05	Cystopteris sudetica A.Braun et Milde	5.68736e-06
509163.jpg	Thelypteris japonica (Baker) Ching x T. musashiensis (Hiyama) Nakato, Sahashi et M.Kato	Thelypteris japonica (Baker) Ching x T. musashiensis (Hiyama) Nakato, Sahashi et M.Kato	0.997281	Thelypteris japonica (Baker) Ching	0.00271446	Thelypteris musashiensis (Hiyama) Nakato, Sahashi et M.Kato	4.11145e-06	Athyrium kuratae Seriz.	8.65887e-08	Deparia pycnosora (Christ) M.Kato	1.54258e-08
543163.jpg	Thelypteris japonica (Baker) Ching x T. musashiensis (Hiyama) Nakato, Sahashi et M.Kato	Thelypteris japonica (Baker) Ching x T. musashiensis (Hiyama) Nakato, Sahashi et M.Kato	1	Thelypteris musashiensis (Hiyama) Nakato, Sahashi et M.Kato	3.86951e-10	Thelypteris japonica (Baker) Ching	2.28825e-10	Deparia mucilagina (M.Kato) Nakaike	2.088e-12	Cyathea lepifera (J.Sm.) Copel.	1.68483e-12
1157147.JPG	Thelypteris japonica (Baker) Ching x T. musashiensis (Hiyama) Nakato, Sahashi et M.Kato	Thelypteris japonica (Baker) Ching x T. musashiensis (Hiyama) Nakato, Sahashi et M.Kato	0.983313	Thelypteris japonica (Baker) Ching	0.0166785	Thelypteris musashiensis (Hiyama) Nakato, Sahashi et M.Kato	8.45e-06	Thelypteris quelpaertensis (Christ) Ching	5.12057e-08	Athyrium kuratae Seriz.	4.64305e-08
423264.jpg	Thelypteris japonica (Baker) Ching x T. musashiensis (Hiyama) Nakato, Sahashi et M.Kato	Thelypteris japonica (Baker) Ching x T. musashiensis (Hiyama) Nakato, Sahashi et M.Kato	0.997593	Thelypteris japonica (Baker) Ching	0.00239938	Thelypteris quelpaertensis (Christ) Ching	3.3363e-06	Haplopteris flexuosa (F_e) E.H.Crane	1.73565e-06	Cyathea lepifera (J.Sm.) Copel.	1.38698e-06
438932.jpg	Thelypteris japonica (Baker) Ching x T. musashiensis (Hiyama) Nakato, Sahashi et M.Kato	Thelypteris japonica (Baker) Ching	0.433415	Thelypteris japonica (Baker) Ching x T. musashiensis (Hiyama) Nakato, Sahashi et M.Kato	0.415449	Thelypteris musashiensis (Hiyama) Nakato, Sahashi et M.Kato	0.150589	Thelypteris quelpaertensis (Christ) Ching	0.000388383	Equisetum fluviatile L.	4.80599e-05
422584.jpg	Thelypteris japonica (Baker) Ching x T. musashiensis (Hiyama) Nakato, Sahashi et M.Kato	Thelypteris japonica (Baker) Ching	0.724218	Thelypteris japonica (Baker) Ching x T. musashiensis (Hiyama) Nakato, Sahashi et M.Kato	0.275292	Thelypteris musashiensis (Hiyama) Nakato, Sahashi et M.Kato	0.000104624	Cystopteris sudetica A.Braun et Milde	0.000104095	Thelypteris laxa (Franch. et Sav.) Ching	7.47985e-05
1042092.JPG	Thelypteris japonica (Baker) Ching x T. musashiensis (Hiyama) Nakato, Sahashi et M.Kato	Thelypteris japonica (Baker) Ching x T. musashiensis (Hiyama) Nakato, Sahashi et M.Kato	0.999999	Thelypteris musashiensis (Hiyama) Nakato, Sahashi et M.Kato	9.45062e-07	Thelypteris japonica (Baker) Ching	1.77753e-08	Deparia pycnosora (Christ) M.Kato	5.10488e-10	Thelypteris quelpaertensis (Christ) Ching	1.80516e-10
563787.jpg	Thelypteris japonica (Baker) Ching x T. musashiensis (Hiyama) Nakato, Sahashi et M.Kato	Thelypteris japonica (Baker) Ching x T. musashiensis (Hiyama) Nakato, Sahashi et M.Kato	0.995002	Thelypteris japonica (Baker) Ching	0.00499263	Thelypteris musashiensis (Hiyama) Nakato, Sahashi et M.Kato	4.82674e-06	Thelypteris parasitica (L.) Tardieu	3.23305e-08	Thelypteris glanduligera (Kunze) Ching	2.00487e-08
570290.jpg	Thelypteris japonica (Baker) Ching x T. musashiensis (Hiyama) Nakato, Sahashi et M.Kato	Thelypteris japonica (Baker) Ching x T. musashiensis (Hiyama) Nakato, Sahashi et M.Kato	0.999489	Thelypteris japonica (Baker) Ching	0.000510918	Pteris fauriei Hieron.	3.81446e-07	Thelypteris musashiensis (Hiyama) Nakato, Sahashi et M.Kato	1.18187e-07	Athyrium sinense Rupr.	1.63294e-08
424240.jpg	Thelypteris japonica (Baker) Ching x T. musashiensis (Hiyama) Nakato, Sahashi et M.Kato	Thelypteris japonica (Baker) Ching x T. musashiensis (Hiyama) Nakato, Sahashi et M.Kato	0.999989	Thelypteris japonica (Baker) Ching	1.13118e-05	Thelypteris quelpaertensis (Christ) Ching	1.04603e-08	Thelypteris musashiensis (Hiyama) Nakato, Sahashi et M.Kato	3.11654e-09	Deparia mucilagina (M.Kato) Nakaike	2.43891e-09
1157036.JPG	Thelypteris japonica (Baker) Ching x T. musashiensis (Hiyama) Nakato, Sahashi et M.Kato	Thelypteris japonica (Baker) Ching x T. musashiensis (Hiyama) Nakato, Sahashi et M.Kato	0.999883	Thelypteris musashiensis (Hiyama) Nakato, Sahashi et M.Kato	9.12586e-05	Thelypteris japonica (Baker) Ching	2.46262e-05	Athyrium sinense Rupr.	6.65457e-07	Thelypteris quelpaertensis (Christ) Ching	1.70878e-07
433503.jpg	Thelypteris japonica (Baker) Ching x T. musashiensis (Hiyama) Nakato, Sahashi et M.Kato	Thelypteris japonica (Baker) Ching x T. musashiensis (Hiyama) Nakato, Sahashi et M.Kato	0.694171	Thelypteris japonica (Baker) Ching	0.305794	Thelypteris musashiensis (Hiyama) Nakato, Sahashi et M.Kato	3.38194e-05	Cyathea lepifera (J.Sm.) Copel.	8.89709e-07	Thelypteris esquirolii (Christ) Ching	1.0316e-07
437818.jpg	Thelypteris japonica (Baker) Ching x T. musashiensis (Hiyama) Nakato, Sahashi et M.Kato	Thelypteris japonica (Baker) Ching x T. musashiensis (Hiyama) Nakato, Sahashi et M.Kato	0.999994	Deparia unifurcata (Baker) M.Kato	5.24977e-06	Thelypteris quelpaertensis (Christ) Ching	6.68225e-07	Thelypteris musashiensis (Hiyama) Nakato, Sahashi et M.Kato	4.03837e-07	Pteris wallichiana J.Agardh	3.79296e-08
547835.jpg	Thelypteris japonica (Baker) Ching x T. musashiensis (Hiyama) Nakato, Sahashi et M.Kato	Thelypteris japonica (Baker) Ching x T. musashiensis (Hiyama) Nakato, Sahashi et M.Kato	0.999964	Thelypteris japonica (Baker) Ching	3.58648e-05	Thelypteris musashiensis (Hiyama) Nakato, Sahashi et M.Kato	6.16497e-09	Cyathea lepifera (J.Sm.) Copel.	1.75132e-09	Anisocampium sheareri (Baker) Ching	1.28763e-10
1157097.JPG	Thelypteris japonica (Baker) Ching x T. musashiensis (Hiyama) Nakato, Sahashi et M.Kato	Thelypteris japonica (Baker) Ching x T. musashiensis (Hiyama) Nakato, Sahashi et M.Kato	0.999383	Thelypteris japonica (Baker) Ching	0.000615903	Thelypteris musashiensis (Hiyama) Nakato, Sahashi et M.Kato	6.29041e-07	Diplopterygium glaucum (Houtt.) Nakai	3.24462e-07	Athyrium sinense Rupr.	7.60973e-08
1045395.JPG	Thelypteris japonica (Baker) Ching x T. musashiensis (Hiyama) Nakato, Sahashi et M.Kato	Thelypteris japonica (Baker) Ching x T. musashiensis (Hiyama) Nakato, Sahashi et M.Kato	1	Pteris fauriei Hieron.	1.97262e-07	Cyathea lepifera (J.Sm.) Copel.	1.29004e-07	Haplopteris flexuosa (F_e) E.H.Crane	6.7932e-08	Pteris oshimensis Hieron.	2.57802e-08
1156115.JPG	Thelypteris japonica (Baker) Ching x T. musashiensis (Hiyama) Nakato, Sahashi et M.Kato	Thelypteris japonica (Baker) Ching x T. musashiensis (Hiyama) Nakato, Sahashi et M.Kato	0.999807	Deparia mucilagina (M.Kato) Nakaike	0.000187462	Thelypteris japonica (Baker) Ching	4.88453e-06	Thelypteris musashiensis (Hiyama) Nakato, Sahashi et M.Kato	3.48647e-07	Thelypteris taiwanensis (C.Chr.) K.Iwats.	1.47745e-07
194865.jpg	Thelypteris japonica (Baker) Ching x T. musashiensis (Hiyama) Nakato, Sahashi et M.Kato	Thelypteris japonica (Baker) Ching x T. musashiensis (Hiyama) Nakato, Sahashi et M.Kato	0.999986	Thelypteris japonica (Baker) Ching	1.01128e-05	Thelypteris musashiensis (Hiyama) Nakato, Sahashi et M.Kato	4.11553e-06	Thelypteris glanduligera (Kunze) Ching	1.16265e-10	Deparia pycnosora (Christ) M.Kato	3.71972e-11
402360.jpg	Asplenium wilfordii Mett.	Asplenium wilfordii Mett.	1	Asplenium anogrammoides Christ ex H.L_v.	1.49879e-07	Asplenium ritoense Hayata	1.98889e-10	Botrychium ternatum (Thunb.) Sw.	6.34524e-12	Odontosoria biflora (Kaulf.) C.Chr.	1.11414e-12
411319.jpg	Asplenium wilfordii Mett.	Asplenium wilfordii Mett.	1	Asplenium anogrammoides Christ ex H.L_v.	1.19131e-11	Dennstaedtia wilfordii (T.Moore) Christ	8.45417e-12	Cystopteris fragilis (L.) Bernh.	3.37896e-12	Davallia mariesii T.Moore ex Baker	2.94917e-13
403968.jpg	Asplenium wilfordii Mett.	Asplenium wilfordii Mett.	1	Asplenium yoshinagae Makino	3.21398e-07	Botrychium ternatum (Thunb.) Sw.	1.0707e-08	Asplenium wrightii D.C.Eaton ex Hook.	4.74079e-09	Dennstaedtia wilfordii (T.Moore) Christ	4.32509e-10
405943.jpg	Asplenium wilfordii Mett.	Asplenium wilfordii Mett.	1	Asplenium ritoense Hayata	1.55612e-10	Asplenium anogrammoides Christ ex H.L_v.	5.02938e-11	Asplenium yoshinagae Makino	3.70353e-11	Asplenium normale D.Don	7.7034e-12
411070.jpg	Asplenium wilfordii Mett.	Asplenium wilfordii Mett.	1	Athyrium imbricatum Christ	2.59999e-11	Botrychium ternatum (Thunb.) Sw.	3.49274e-12	Asplenium anogrammoides Christ ex H.L_v.	1.04816e-12	Deparia kiusiana (Koidz.) M.Kato	1.11821e-13
KAG123558.jpg	Asplenium wilfordii Mett.	Asplenium wilfordii Mett.	1	Athyrium iseanum Rosenst. var. iseanum	1.35494e-11	Onychium japonicum (Thunb.) Kunze	3.08049e-12	Odontosoria chinensis (L.) J.Sm.	1.12854e-12	Asplenium anogrammoides Christ ex H.L_v.	3.62307e-13
KAG123583.jpg	Asplenium wilfordii Mett.	Asplenium wilfordii Mett.	1	Asplenium ritoense Hayata	4.46948e-09	Crepidomanes thysanostomum (Makino) Ebihara et K.Iwats.	3.04637e-09	Adiantum monochlamys D.C.Eaton	2.78078e-09	Vandenboschia kalamocarpa (Hayata) Ebihara	1.91071e-09
927236.jpg	Asplenium wilfordii Mett.	Asplenium wilfordii Mett.	1	Asplenium anogrammoides Christ ex H.L_v.	5.58078e-09	Dennstaedtia wilfordii (T.Moore) Christ	9.03116e-10	Cystopteris fragilis (L.) Bernh.	9.04972e-11	Athyrium imbricatum Christ	1.36436e-11
833380.jpg	Asplenium wilfordii Mett.	Asplenium wilfordii Mett.	1	Asplenium anogrammoides Christ ex H.L_v.	3.30784e-09	Hymenophyllum riukiuense Christ	1.15135e-11	Dennstaedtia wilfordii (T.Moore) Christ	1.01027e-11	Asplenium sarelii Hook. subsp. pekinense (Hance) Fraser-Jenk., Pangtey et Khullar	6.00017e-12
397593.jpg	Asplenium wilfordii Mett.	Asplenium wilfordii Mett.	1	Asplenium anogrammoides Christ ex H.L_v.	1.03675e-09	Asplenium ritoense Hayata	1.89717e-10	Pteris dispar Kunze	6.58882e-11	Cheilanthes kuhnii Milde var. brandtii (Franch. et Sav.) Tagawa	6.42639e-11
386153.jpg	Asplenium wilfordii Mett.	Asplenium wilfordii Mett.	1	Dennstaedtia wilfordii (T.Moore) Christ	2.82251e-10	Athyrium imbricatum Christ	1.78174e-10	Asplenium anogrammoides Christ ex H.L_v.	4.65017e-12	Davallia mariesii T.Moore ex Baker	1.98456e-12
223465.jpg	Asplenium wilfordii Mett.	Asplenium wilfordii Mett.	0.99963	Asplenium ritoense Hayata	0.000356253	Crepidomanes thysanostomum (Makino) Ebihara et K.Iwats.	6.7808e-06	Asplenium prolongatum Hook.	4.09329e-06	Asplenium yoshinagae Makino	2.42129e-06
111237.jpg	Asplenium wilfordii Mett.	Asplenium wilfordii Mett.	1	Athyrium imbricatum Christ	4.57507e-10	Crepidomanes thysanostomum (Makino) Ebihara et K.Iwats.	1.96552e-10	Thelypteris liukiuensis (Christ ex Matsum.) K.Iwats.	1.64082e-10	Asplenium prolongatum Hook.	2.01629e-11
1043478.JPG	Asplenium wilfordii Mett.	Asplenium wilfordii Mett.	0.999997	Asplenium yoshinagae Makino	2.4073e-06	Asplenium ritoense Hayata	6.37976e-07	Cheilanthes kuhnii Milde var. brandtii (Franch. et Sav.) Tagawa	9.81761e-08	Adiantum monochlamys D.C.Eaton	1.40722e-08
401899.jpg	Asplenium wilfordii Mett.	Asplenium wilfordii Mett.	0.999999	Asplenium anogrammoides Christ ex H.L_v.	5.52152e-07	Dennstaedtia wilfordii (T.Moore) Christ	7.48068e-09	Athyrium imbricatum Christ	2.91386e-09	Acystopteris japonica (Luerss.) Nakai	1.0861e-09
741140.jpg	Asplenium wilfordii Mett.	Asplenium wilfordii Mett.	1	Athyrium iseanum Rosenst. var. iseanum	3.20714e-07	Vandenboschia kalamocarpa (Hayata) Ebihara	7.66673e-09	Onychium japonicum (Thunb.) Kunze	9.1594e-10	Crepidomanes thysanostomum (Makino) Ebihara et K.Iwats.	7.29139e-10
397596.jpg	Asplenium wilfordii Mett.	Asplenium wilfordii Mett.	1	Asplenium anogrammoides Christ ex H.L_v.	1.03289e-07	Asplenium ritoense Hayata	7.21785e-09	Asplenium yoshinagae Makino	2.19148e-09	Asplenium prolongatum Hook.	7.98925e-10
964159.jpg	Asplenium wilfordii Mett.	Asplenium wilfordii Mett.	0.999845	Asplenium anogrammoides Christ ex H.L_v.	9.8129e-05	Tapeinidium pinnatum (Cav.) C.Chr.	2.56678e-05	Asplenium ritoense Hayata	9.3195e-06	Crepidomanes thysanostomum (Makino) Ebihara et K.Iwats.	3.33094e-06
163554.jpg	Asplenium wilfordii Mett.	Asplenium wilfordii Mett.	0.998996	Asplenium ritoense Hayata	0.000816573	Odontosoria chinensis (L.) J.Sm.	0.000154756	Asplenium prolongatum Hook.	2.19733e-05	Crepidomanes thysanostomum (Makino) Ebihara et K.Iwats.	1.05013e-05
1043474.JPG	Asplenium wilfordii Mett.	Asplenium wilfordii Mett.	1	Crepidomanes thysanostomum (Makino) Ebihara et K.Iwats.	2.09704e-08	Asplenium ritoense Hayata	8.2329e-10	Cheilanthes kuhnii Milde var. brandtii (Franch. et Sav.) Tagawa	5.6987e-11	Asplenium anogrammoides Christ ex H.L_v.	2.34604e-11
833402.jpg	Asplenium wilfordii Mett.	Asplenium wilfordii Mett.	1	Botrychium ternatum (Thunb.) Sw.	8.74892e-14	Athyrium imbricatum Christ	3.49179e-14	Asplenium wrightii D.C.Eaton ex Hook.	3.31915e-14	Crepidomanes thysanostomum (Makino) Ebihara et K.Iwats.	1.37741e-14
1043486.JPG	Asplenium wilfordii Mett.	Asplenium wilfordii Mett.	1	Asplenium ritoense Hayata	3.79288e-09	Cheilanthes kuhnii Milde var. brandtii (Franch. et Sav.) Tagawa	1.28835e-10	Athyrium imbricatum Christ	1.08198e-10	Crepidomanes thysanostomum (Makino) Ebihara et K.Iwats.	4.30129e-11
63174.jpg	Asplenium wilfordii Mett.	Asplenium wilfordii Mett.	1	Thelypteris liukiuensis (Christ ex Matsum.) K.Iwats.	1.46477e-11	Asplenium ritoense Hayata	1.23989e-11	Odontosoria chinensis (L.) J.Sm.	9.77571e-12	Crepidomanes thysanostomum (Makino) Ebihara et K.Iwats.	8.83437e-12
964161.jpg	Asplenium wilfordii Mett.	Asplenium wilfordii Mett.	1	Asplenium prolongatum Hook.	6.72079e-13	Botrychium ternatum (Thunb.) Sw.	4.1384e-13	Crepidomanes thysanostomum (Makino) Ebihara et K.Iwats.	3.99908e-13	Asplenium ritoense Hayata	2.49209e-13
400681.jpg	Asplenium wilfordii Mett.	Asplenium wilfordii Mett.	1	Asplenium anogrammoides Christ ex H.L_v.	2.32886e-07	Asplenium yoshinagae Makino	1.3387e-12	Cheilanthes kuhnii Milde var. brandtii (Franch. et Sav.) Tagawa	4.93892e-13	Cystopteris fragilis (L.) Bernh.	4.14396e-13
418145.jpg	Asplenium wilfordii Mett.	Asplenium wilfordii Mett.	1	Athyrium imbricatum Christ	7.78248e-13	Asplenium anogrammoides Christ ex H.L_v.	5.06671e-13	Acystopteris japonica (Luerss.) Nakai	4.94047e-13	Crepidomanes thysanostomum (Makino) Ebihara et K.Iwats.	7.91543e-14
398157.jpg	Asplenium wilfordii Mett.	Asplenium wilfordii Mett.	1	Acystopteris japonica (Luerss.) Nakai	1.37039e-10	Athyrium imbricatum Christ	1.76505e-12	Cheilanthes kuhnii Milde var. brandtii (Franch. et Sav.) Tagawa	2.65785e-13	Asplenium wrightii D.C.Eaton ex Hook.	5.77836e-14
1043451.JPG	Asplenium wilfordii Mett.	Asplenium wilfordii Mett.	1	Crepidomanes thysanostomum (Makino) Ebihara et K.Iwats.	8.00024e-08	Hymenophyllum riukiuense Christ	6.08228e-09	Botrychium ternatum (Thunb.) Sw.	6.86615e-10	Pleurosoriopsis makinoi (Maxim. ex Makino) Fomin	2.92089e-10
TAI 001232.jpg	Asplenium wilfordii Mett.	Asplenium wilfordii Mett.	1	Crepidomanes thysanostomum (Makino) Ebihara et K.Iwats.	2.58498e-11	Asplenium prolongatum Hook.	1.08361e-11	Asplenium yoshinagae Makino	1.03643e-11	Hymenasplenium murakami-hatanakae Nakaike	9.91289e-12
405774.jpg	Asplenium wilfordii Mett.	Asplenium wilfordii Mett.	1	Asplenium anogrammoides Christ ex H.L_v.	1.10883e-10	Asplenium yoshinagae Makino	5.53669e-11	Odontosoria biflora (Kaulf.) C.Chr.	4.63212e-12	Osmolindsaea japonica (Baker) Lehtonen et Christenh.	1.11598e-12
400864.jpg	Asplenium wilfordii Mett.	Asplenium wilfordii Mett.	1	Asplenium yoshinagae Makino	6.54011e-08	Asplenium wrightii D.C.Eaton ex Hook.	6.10248e-10	Polystichum fibrillosopaleaceum (Kodama) Tagawa	3.55395e-11	Cheilanthes kuhnii Milde var. brandtii (Franch. et Sav.) Tagawa	1.88224e-11
82165.jpg	Asplenium wilfordii Mett.	Asplenium wilfordii Mett.	0.999996	Asplenium ritoense Hayata	2.91324e-06	Odontosoria chinensis (L.) J.Sm.	8.56333e-07	Asplenium prolongatum Hook.	3.01512e-07	Crepidomanes thysanostomum (Makino) Ebihara et K.Iwats.	5.62473e-08
777353.jpg	Asplenium wilfordii Mett.	Asplenium wilfordii Mett.	1	Crepidomanes thysanostomum (Makino) Ebihara et K.Iwats.	2.23987e-10	Asplenium ritoense Hayata	1.80179e-11	Vandenboschia kalamocarpa (Hayata) Ebihara	1.62023e-11	Asplenium anogrammoides Christ ex H.L_v.	1.2604e-11
132696.jpg	Asplenium wilfordii Mett.	Asplenium wilfordii Mett.	0.990855	Asplenium ritoense Hayata	0.00914462	Crepidomanes thysanostomum (Makino) Ebihara et K.Iwats.	4.5136e-07	Athyrium spinulosum (Maxim.) Milde	1.57439e-07	Haplopteris flexuosa (F_e) E.H.Crane	1.06792e-07
405940.jpg	Asplenium wilfordii Mett.	Asplenium wilfordii Mett.	1	Asplenium prolongatum Hook.	2.81692e-13	Asplenium yoshinagae Makino	2.72388e-13	Thelypteris liukiuensis (Christ ex Matsum.) K.Iwats.	3.53478e-14	Pteris dispar Kunze	3.30666e-14
417898.jpg	Asplenium wilfordii Mett.	Asplenium wilfordii Mett.	1	Athyrium imbricatum Christ	4.10758e-13	Asplenium anogrammoides Christ ex H.L_v.	3.65224e-13	Acystopteris japonica (Luerss.) Nakai	1.25529e-13	Asplenium wrightii D.C.Eaton ex Hook.	2.38534e-14
1043463.JPG	Asplenium wilfordii Mett.	Asplenium wilfordii Mett.	0.997852	Asplenium ritoense Hayata	0.00213482	Crepidomanes thysanostomum (Makino) Ebihara et K.Iwats.	6.0644e-06	Botrychium ternatum (Thunb.) Sw.	4.37862e-06	Diplazium donianum (Mett.) Tardieu var. donianum	8.89513e-07
400874.jpg	Asplenium wilfordii Mett.	Asplenium wilfordii Mett.	0.999716	Botrychium ternatum (Thunb.) Sw.	0.00025526	Acystopteris japonica (Luerss.) Nakai	2.68333e-05	Botrychium virginianum (L.) Sw.	5.18294e-07	Davallia mariesii T.Moore ex Baker	3.35602e-07
398151.jpg	Asplenium wilfordii Mett.	Asplenium wilfordii Mett.	1	Athyrium imbricatum Christ	9.60696e-10	Botrychium ternatum (Thunb.) Sw.	5.98408e-10	Asplenium wrightii D.C.Eaton ex Hook.	1.71218e-10	Osmundastrum cinnamomeum (L.) C.Presl var. fokiense (Copel.) Tagawa	4.37355e-12
KAG123602.jpg	Asplenium wilfordii Mett.	Asplenium wilfordii Mett.	1	Asplenium anogrammoides Christ ex H.L_v.	1.44606e-07	Asplenium ritoense Hayata	1.44933e-10	Odontosoria chinensis (L.) J.Sm.	2.23016e-11	Athyrium iseanum Rosenst. var. iseanum	1.76134e-11
927232.jpg	Asplenium wilfordii Mett.	Asplenium wilfordii Mett.	1	Asplenium wrightii D.C.Eaton ex Hook.	8.2202e-15	Cheilanthes kuhnii Milde var. brandtii (Franch. et Sav.) Tagawa	8.04741e-15	Dennstaedtia wilfordii (T.Moore) Christ	1.19741e-15	Acystopteris japonica (Luerss.) Nakai	4.31131e-16
418156.jpg	Asplenium wilfordii Mett.	Asplenium wilfordii Mett.	1	Asplenium anogrammoides Christ ex H.L_v.	1.25279e-11	Cheilanthes kuhnii Milde var. brandtii (Franch. et Sav.) Tagawa	2.82744e-13	Asplenium ritoense Hayata	2.20917e-13	Asplenium prolongatum Hook.	1.994e-13
418171.jpg	Asplenium wilfordii Mett.	Asplenium wilfordii Mett.	1	Odontosoria biflora (Kaulf.) C.Chr.	9.00338e-10	Asplenium anogrammoides Christ ex H.L_v.	4.08765e-10	Thelypteris liukiuensis (Christ ex Matsum.) K.Iwats.	1.45468e-10	Athyrium imbricatum Christ	5.9977e-11
742536.jpg	Asplenium wilfordii Mett.	Asplenium wilfordii Mett.	1	Crepidomanes thysanostomum (Makino) Ebihara et K.Iwats.	5.0633e-12	Athyrium iseanum Rosenst. var. iseanum	4.53944e-12	Odontosoria biflora (Kaulf.) C.Chr.	5.49193e-13	Polystichum longifrons Sa.Kurata	2.5891e-13
TAI 001290.jpg	Asplenium wilfordii Mett.	Asplenium wilfordii Mett.	1	Crepidomanes thysanostomum (Makino) Ebihara et K.Iwats.	3.36936e-10	Asplenium ritoense Hayata	5.24893e-12	Asplenium prolongatum Hook.	1.23252e-12	Neolepisorus ensatus (Thunb.) Ching	1.09728e-12
187226.jpg	Asplenium wilfordii Mett.	Asplenium ritoense Hayata	0.858339	Asplenium wilfordii Mett.	0.141661	Crepidomanes thysanostomum (Makino) Ebihara et K.Iwats.	4.85287e-08	Asplenium prolongatum Hook.	4.09632e-08	Cystopteris sudetica A.Braun et Milde	5.28001e-09
401468.jpg	Asplenium wilfordii Mett.	Asplenium wilfordii Mett.	1	Asplenium anogrammoides Christ ex H.L_v.	1.68957e-07	Asplenium ritoense Hayata	4.75487e-09	Dennstaedtia wilfordii (T.Moore) Christ	1.68096e-09	Asplenium wrightii D.C.Eaton ex Hook.	6.928e-11
418144.jpg	Asplenium wilfordii Mett.	Asplenium wilfordii Mett.	1	Asplenium wrightii D.C.Eaton ex Hook.	5.66104e-12	Asplenium yoshinagae Makino	2.05338e-12	Thelypteris liukiuensis (Christ ex Matsum.) K.Iwats.	1.18955e-12	Asplenium ritoense Hayata	9.72101e-13
400680.jpg	Asplenium wilfordii Mett.	Asplenium wilfordii Mett.	1	Asplenium anogrammoides Christ ex H.L_v.	1.05691e-11	Botrychium ternatum (Thunb.) Sw.	1.02952e-11	Asplenium ritoense Hayata	7.63937e-13	Cystopteris sudetica A.Braun et Milde	2.18948e-13
386152.jpg	Asplenium wilfordii Mett.	Asplenium wilfordii Mett.	1	Asplenium anogrammoides Christ ex H.L_v.	8.14914e-09	Asplenium ritoense Hayata	2.43725e-09	Asplenium yoshinagae Makino	1.85215e-11	Asplenium wrightii D.C.Eaton ex Hook.	1.38494e-11
927168.jpg	Asplenium wilfordii Mett.	Asplenium wilfordii Mett.	0.999998	Dennstaedtia wilfordii (T.Moore) Christ	1.65197e-06	Asplenium ritoense Hayata	1.07342e-08	Cystopteris sudetica A.Braun et Milde	7.85496e-09	Odontosoria biflora (Kaulf.) C.Chr.	1.00212e-09
KAG123569.jpg	Asplenium wilfordii Mett.	Asplenium wilfordii Mett.	1	Athyrium iseanum Rosenst. var. iseanum	6.87491e-13	Asplenium anogrammoides Christ ex H.L_v.	5.62817e-13	Onychium japonicum (Thunb.) Kunze	4.114e-13	Adiantum monochlamys D.C.Eaton	3.84918e-13
927234.jpg	Asplenium wilfordii Mett.	Asplenium wilfordii Mett.	1	Asplenium prolongatum Hook.	7.25002e-08	Asplenium ritoense Hayata	1.21403e-08	Asplenium yoshinagae Makino	6.88248e-09	Crepidomanes thysanostomum (Makino) Ebihara et K.Iwats.	6.52236e-11
398153.jpg	Asplenium wilfordii Mett.	Asplenium wilfordii Mett.	1	Asplenium anogrammoides Christ ex H.L_v.	4.05987e-11	Asplenium yoshinagae Makino	2.321e-12	Acystopteris japonica (Luerss.) Nakai	4.13715e-13	Botrychium ternatum (Thunb.) Sw.	1.8507e-13
383907.jpg	Asplenium wilfordii Mett.	Asplenium wilfordii Mett.	1	Lycopodium dendroideum Michx.	1.09683e-09	Botrychium ternatum (Thunb.) Sw.	6.84008e-10	Asplenium ritoense Hayata	4.58868e-11	Asplenium anogrammoides Christ ex H.L_v.	3.59182e-11
1043409.JPG	Asplenium wilfordii Mett.	Asplenium wilfordii Mett.	0.982546	Asplenium yoshinagae Makino	0.0174353	Asplenium wrightii D.C.Eaton ex Hook.	6.01761e-06	Hymenasplenium murakami-hatanakae Nakaike	4.91553e-06	Asplenium ritoense Hayata	4.7453e-06
TAI 001230.jpg	Asplenium wilfordii Mett.	Asplenium wilfordii Mett.	1	Crepidomanes thysanostomum (Makino) Ebihara et K.Iwats.	7.52585e-11	Hymenasplenium murakami-hatanakae Nakaike	3.57147e-13	Neolepisorus ensatus (Thunb.) Ching	2.86627e-13	Adiantum monochlamys D.C.Eaton	4.44686e-14
400012.jpg	Asplenium wilfordii Mett.	Asplenium wilfordii Mett.	1	Athyrium imbricatum Christ	8.84634e-11	Asplenium ritoense Hayata	6.83883e-11	Asplenium anogrammoides Christ ex H.L_v.	4.11129e-11	Asplenium wrightii D.C.Eaton ex Hook.	6.64355e-12
KAG123557.jpg	Asplenium wilfordii Mett.	Asplenium wilfordii Mett.	1	Asplenium yoshinagae Makino	2.30902e-12	Asplenium prolongatum Hook.	8.93001e-13	Asplenium anogrammoides Christ ex H.L_v.	8.58912e-13	Odontosoria chinensis (L.) J.Sm.	5.19171e-13
400679.jpg	Asplenium wilfordii Mett.	Asplenium wilfordii Mett.	1	Dennstaedtia wilfordii (T.Moore) Christ	1.8829e-09	Acystopteris japonica (Luerss.) Nakai	1.62149e-09	Asplenium wrightii D.C.Eaton ex Hook.	5.02789e-12	Asplenium anogrammoides Christ ex H.L_v.	3.55598e-12
400682.jpg	Asplenium wilfordii Mett.	Asplenium wilfordii Mett.	1	Asplenium anogrammoides Christ ex H.L_v.	6.27239e-09	Hymenophyllum riukiuense Christ	1.80531e-10	Dennstaedtia wilfordii (T.Moore) Christ	2.72971e-11	Botrychium ternatum (Thunb.) Sw.	2.12643e-11
276206_3.jpg	Asplenium wilfordii Mett.	Asplenium wilfordii Mett.	0.999724	Hymenophyllum riukiuense Christ	0.000166781	Asplenium ritoense Hayata	6.98597e-05	Crepidomanes thysanostomum (Makino) Ebihara et K.Iwats.	3.47614e-05	Vandenboschia kalamocarpa (Hayata) Ebihara	2.26504e-06
1113150.JPG	Asplenium wilfordii Mett.	Asplenium wilfordii Mett.	0.999998	Vandenboschia auriculata (Blume) Copel.	1.05087e-06	Equisetum arvense L.	8.9042e-07	Vandenboschia kalamocarpa (Hayata) Ebihara	2.07133e-07	Crepidomanes thysanostomum (Makino) Ebihara et K.Iwats.	2.82964e-08
400885.jpg	Asplenium wilfordii Mett.	Asplenium wilfordii Mett.	1	Asplenium anogrammoides Christ ex H.L_v.	2.21962e-08	Cheilanthes kuhnii Milde var. brandtii (Franch. et Sav.) Tagawa	9.83536e-11	Cystopteris fragilis (L.) Bernh.	8.33898e-11	Asplenium yoshinagae Makino	7.57774e-11
183926.jpg	Asplenium wilfordii Mett.	Asplenium wilfordii Mett.	1	Odontosoria chinensis (L.) J.Sm.	1.75199e-09	Crepidomanes thysanostomum (Makino) Ebihara et K.Iwats.	1.17161e-09	Dennstaedtia wilfordii (T.Moore) Christ	7.55208e-10	Athyrium iseanum Rosenst. var. iseanum	7.25379e-10
927230.jpg	Asplenium wilfordii Mett.	Asplenium wilfordii Mett.	1	Asplenium anogrammoides Christ ex H.L_v.	9.45028e-11	Asplenium wrightii D.C.Eaton ex Hook.	7.2451e-11	Onoclea sensibilis L. var. interrupta Maxim.	4.13131e-11	Odontosoria biflora (Kaulf.) C.Chr.	3.77337e-11
1506.JPG	Asplenium wilfordii Mett.	Asplenium wilfordii Mett.	1	Asplenium yoshinagae Makino	6.11499e-09	Cystopteris fragilis (L.) Bernh.	6.51022e-12	Odontosoria chinensis (L.) J.Sm.	4.58497e-12	Odontosoria biflora (Kaulf.) C.Chr.	1.71643e-12
286898.jpg	Asplenium wilfordii Mett.	Asplenium wilfordii Mett.	0.999813	Asplenium ritoense Hayata	0.00017807	Asplenium prolongatum Hook.	9.22425e-06	Asplenium yoshinagae Makino	9.16808e-08	Osmunda lancea Thunb.	6.78122e-08
1043452.JPG	Asplenium wilfordii Mett.	Asplenium wilfordii Mett.	0.999995	Asplenium ritoense Hayata	3.86448e-06	Onychium japonicum (Thunb.) Kunze	5.58814e-07	Botrychium ternatum (Thunb.) Sw.	1.91756e-07	Asplenium prolongatum Hook.	1.33515e-07
1043446.JPG	Asplenium wilfordii Mett.	Asplenium wilfordii Mett.	0.999983	Asplenium ritoense Hayata	1.53027e-05	Asplenium anogrammoides Christ ex H.L_v.	1.02668e-06	Odontosoria chinensis (L.) J.Sm.	1.68188e-07	Cystopteris fragilis (L.) Bernh.	2.33493e-08
1043485.JPG	Asplenium wilfordii Mett.	Asplenium wilfordii Mett.	0.999993	Asplenium ritoense Hayata	6.41732e-06	Asplenium yoshinagae Makino	3.46048e-07	Asplenium incisum Thunb.	6.05421e-09	Cheilanthes kuhnii Milde var. brandtii (Franch. et Sav.) Tagawa	1.61934e-09
418155.jpg	Asplenium wilfordii Mett.	Asplenium wilfordii Mett.	1	Asplenium yoshinagae Makino	2.31147e-09	Asplenium wrightii D.C.Eaton ex Hook.	3.30807e-10	Asplenium ritoense Hayata	1.51687e-10	Asplenium prolongatum Hook.	9.43679e-11
1043243.JPG	Asplenium wilfordii Mett.	Asplenium wilfordii Mett.	0.999998	Asplenium ritoense Hayata	2.37035e-06	Asplenium sarelii Hook. subsp. pekinense (Hance) Fraser-Jenk., Pangtey et Khullar	1.72787e-09	Asplenium prolongatum Hook.	4.63804e-10	Pteris dispar Kunze	2.37883e-10
1043484.JPG	Asplenium wilfordii Mett.	Asplenium wilfordii Mett.	0.999993	Asplenium ritoense Hayata	4.65424e-06	Odontosoria chinensis (L.) J.Sm.	1.8611e-06	Crepidomanes thysanostomum (Makino) Ebihara et K.Iwats.	2.19248e-07	Haplopteris flexuosa (F_e) E.H.Crane	8.3683e-08
417895.jpg	Asplenium wilfordii Mett.	Asplenium wilfordii Mett.	1	Asplenium anogrammoides Christ ex H.L_v.	2.97583e-09	Athyrium imbricatum Christ	2.23951e-12	Acystopteris japonica (Luerss.) Nakai	2.22395e-13	Asplenium wrightii D.C.Eaton ex Hook.	1.00755e-13
402364.jpg	Asplenium wilfordii Mett.	Asplenium wilfordii Mett.	1	Dennstaedtia wilfordii (T.Moore) Christ	1.92515e-09	Onychium japonicum (Thunb.) Kunze	9.43132e-10	Athyrium imbricatum Christ	3.6515e-11	Acystopteris japonica (Luerss.) Nakai	2.69773e-11
1043488.JPG	Asplenium wilfordii Mett.	Asplenium wilfordii Mett.	1	Crepidomanes thysanostomum (Makino) Ebihara et K.Iwats.	3.31026e-11	Cheilanthes kuhnii Milde var. brandtii (Franch. et Sav.) Tagawa	1.9677e-12	Asplenium ritoense Hayata	1.27674e-13	Pteris dispar Kunze	8.56236e-14
406816.jpg	Asplenium wilfordii Mett.	Asplenium wilfordii Mett.	1	Deparia kiusiana (Koidz.) M.Kato	1.28501e-12	Pyrrosia lingua (Thunb.) Farw.	9.78681e-13	Dennstaedtia wilfordii (T.Moore) Christ	2.11341e-13	Adiantum monochlamys D.C.Eaton	1.89832e-13
1043457.JPG	Asplenium wilfordii Mett.	Asplenium wilfordii Mett.	1	Crepidomanes thysanostomum (Makino) Ebihara et K.Iwats.	5.23397e-11	Asplenium yoshinagae Makino	2.59074e-12	Odontosoria chinensis (L.) J.Sm.	2.36649e-12	Cystopteris fragilis (L.) Bernh.	1.26292e-12
KAG123555.jpg	Asplenium wilfordii Mett.	Asplenium wilfordii Mett.	1	Odontosoria chinensis (L.) J.Sm.	9.35628e-08	Asplenium anogrammoides Christ ex H.L_v.	7.29644e-08	Asplenium ritoense Hayata	2.56139e-08	Odontosoria biflora (Kaulf.) C.Chr.	2.375e-08
311016.jpg	Asplenium wilfordii Mett.	Asplenium wilfordii Mett.	1	Crepidomanes thysanostomum (Makino) Ebihara et K.Iwats.	3.76797e-09	Asplenium ritoense Hayata	2.1464e-11	Hymenophyllum riukiuense Christ	3.35773e-12	Acystopteris japonica (Luerss.) Nakai	1.24967e-12
1043487.JPG	Asplenium wilfordii Mett.	Asplenium wilfordii Mett.	1	Cheilanthes kuhnii Milde var. brandtii (Franch. et Sav.) Tagawa	8.91322e-08	Lycopodium complanatum L.	4.05754e-08	Asplenium ritoense Hayata	1.63426e-08	Equisetum palustre L.	1.4582e-08
400007.jpg	Asplenium wilfordii Mett.	Asplenium wilfordii Mett.	1	Asplenium anogrammoides Christ ex H.L_v.	6.75533e-08	Athyrium imbricatum Christ	1.21119e-08	Botrychium virginianum (L.) Sw.	4.67032e-09	Asplenium ritoense Hayata	1.30374e-09
TAI 001227.jpg	Asplenium wilfordii Mett.	Asplenium wilfordii Mett.	1	Hymenophyllum riukiuense Christ	2.50777e-08	Crepidomanes thysanostomum (Makino) Ebihara et K.Iwats.	1.00061e-08	Asplenium anogrammoides Christ ex H.L_v.	1.92887e-10	Hymenasplenium murakami-hatanakae Nakaike	9.46115e-11
927229.jpg	Asplenium wilfordii Mett.	Asplenium wilfordii Mett.	1	Selaginella heterostachys Baker	2.51406e-12	Asplenium ritoense Hayata	8.99895e-13	Equisetum arvense L.	8.10783e-13	Crepidomanes thysanostomum (Makino) Ebihara et K.Iwats.	5.46154e-13
399998.jpg	Asplenium wilfordii Mett.	Asplenium wilfordii Mett.	1	Asplenium anogrammoides Christ ex H.L_v.	4.16186e-11	Asplenium ritoense Hayata	9.53106e-13	Athyrium imbricatum Christ	7.20363e-13	Acystopteris japonica (Luerss.) Nakai	7.13305e-14
411454.jpg	Asplenium wilfordii Mett.	Asplenium wilfordii Mett.	0.999999	Dennstaedtia wilfordii (T.Moore) Christ	6.21789e-07	Asplenium ritoense Hayata	1.11408e-08	Botrychium ternatum (Thunb.) Sw.	6.37155e-09	Asplenium prolongatum Hook.	3.76022e-09
405949.jpg	Asplenium wilfordii Mett.	Asplenium wilfordii Mett.	1	Thelypteris liukiuensis (Christ ex Matsum.) K.Iwats.	1.05077e-11	Asplenium wrightii D.C.Eaton ex Hook.	4.31192e-12	Botrychium ternatum (Thunb.) Sw.	2.76976e-12	Odontosoria biflora (Kaulf.) C.Chr.	2.61999e-12
1043479.JPG	Asplenium wilfordii Mett.	Asplenium wilfordii Mett.	1	Asplenium ritoense Hayata	2.97896e-08	Asplenium yoshinagae Makino	6.60678e-09	Polystichum tachiroanum (Luerss.) Tagawa	4.16787e-10	Haplopteris flexuosa (F_e) E.H.Crane	3.37779e-10
KAG123566.jpg	Asplenium wilfordii Mett.	Asplenium wilfordii Mett.	1	Odontosoria chinensis (L.) J.Sm.	1.39292e-10	Crepidomanes thysanostomum (Makino) Ebihara et K.Iwats.	1.09782e-10	Odontosoria biflora (Kaulf.) C.Chr.	6.29396e-11	Asplenium anogrammoides Christ ex H.L_v.	7.38408e-13
1112626.JPG	Asplenium wilfordii Mett.	Asplenium wilfordii Mett.	1	Vandenboschia kalamocarpa (Hayata) Ebihara	8.71258e-08	Crepidomanes latealatum (Bosch) Copel.	2.6052e-08	Vandenboschia auriculata (Blume) Copel.	2.06301e-08	Botrychium atrovirens (Sahashi) M.Kato	9.35902e-09
KAG123574.jpg	Asplenium wilfordii Mett.	Asplenium wilfordii Mett.	1	Asplenium ritoense Hayata	4.84207e-11	Crepidomanes thysanostomum (Makino) Ebihara et K.Iwats.	1.42458e-11	Odontosoria biflora (Kaulf.) C.Chr.	1.10065e-11	Asplenium anogrammoides Christ ex H.L_v.	3.98907e-12
397588.jpg	Asplenium wilfordii Mett.	Asplenium wilfordii Mett.	1	Asplenium prolongatum Hook.	2.03526e-09	Cheiropleuria integrifolia (D.C.Eaton ex Hook.) M.Kato, Y.Yatabe, Sahashi et N.Murak.	7.34897e-11	Odontosoria biflora (Kaulf.) C.Chr.	3.58945e-11	Arachniodes yakusimensis (H.It_) Nakaike	3.10776e-11
402350.jpg	Asplenium wilfordii Mett.	Asplenium wilfordii Mett.	1	Asplenium anogrammoides Christ ex H.L_v.	6.5396e-12	Athyrium imbricatum Christ	2.29097e-13	Asplenium wrightii D.C.Eaton ex Hook.	1.64309e-13	Acystopteris japonica (Luerss.) Nakai	5.58861e-14
402362.jpg	Asplenium wilfordii Mett.	Asplenium wilfordii Mett.	1	Asplenium anogrammoides Christ ex H.L_v.	1.80816e-10	Acystopteris japonica (Luerss.) Nakai	2.34727e-11	Botrychium ternatum (Thunb.) Sw.	1.33991e-11	Lycopodiella cernua (L.) Pic.Serm.	7.927e-12
400871.jpg	Asplenium wilfordii Mett.	Asplenium wilfordii Mett.	0.999999	Asplenium anogrammoides Christ ex H.L_v.	6.19103e-07	Asplenium ritoense Hayata	5.26962e-09	Acystopteris japonica (Luerss.) Nakai	2.77765e-10	Cheiropleuria integrifolia (D.C.Eaton ex Hook.) M.Kato, Y.Yatabe, Sahashi et N.Murak.	1.79693e-10
400855.jpg	Asplenium wilfordii Mett.	Asplenium wilfordii Mett.	1	Asplenium anogrammoides Christ ex H.L_v.	7.8247e-12	Cystopteris fragilis (L.) Bernh.	1.72462e-12	Asplenium yoshinagae Makino	1.16926e-12	Davallia mariesii T.Moore ex Baker	7.46652e-13
386154.jpg	Asplenium wilfordii Mett.	Asplenium wilfordii Mett.	1	Asplenium wrightii D.C.Eaton ex Hook.	8.88651e-11	Botrychium ternatum (Thunb.) Sw.	4.48621e-11	Cheilanthes kuhnii Milde var. brandtii (Franch. et Sav.) Tagawa	1.03884e-11	Asplenium yoshinagae Makino	3.90339e-12
273954.jpg	Asplenium wilfordii Mett.	Asplenium yoshinagae Makino	0.613893	Asplenium wilfordii Mett.	0.36297	Asplenium ritoense Hayata	0.0229223	Asplenium prolongatum Hook.	0.000184064	Hymenasplenium obliquissimum (Hayata) Sugim.	1.07604e-05
1043481.JPG	Asplenium wilfordii Mett.	Asplenium wilfordii Mett.	1	Asplenium yoshinagae Makino	1.9491e-08	Asplenium ritoense Hayata	1.33059e-09	Asplenium prolongatum Hook.	5.67053e-11	Cystopteris fragilis (L.) Bernh.	1.61628e-11
399997.jpg	Asplenium wilfordii Mett.	Asplenium wilfordii Mett.	1	Asplenium anogrammoides Christ ex H.L_v.	9.24165e-11	Asplenium wrightii D.C.Eaton ex Hook.	3.64343e-11	Asplenium ritoense Hayata	5.34119e-12	Onoclea sensibilis L. var. interrupta Maxim.	1.38942e-12
KAG129851.jpg	Asplenium wilfordii Mett.	Asplenium wilfordii Mett.	0.999959	Crepidomanes latealatum (Bosch) Copel.	3.67066e-05	Acystopteris japonica (Luerss.) Nakai	1.20358e-06	Equisetum arvense L.	1.02827e-06	Crepidomanes thysanostomum (Makino) Ebihara et K.Iwats.	8.25203e-07
400014.jpg	Asplenium wilfordii Mett.	Asplenium wilfordii Mett.	0.999999	Dennstaedtia wilfordii (T.Moore) Christ	1.05962e-06	Cystopteris sudetica A.Braun et Milde	6.57512e-10	Acystopteris japonica (Luerss.) Nakai	2.57644e-10	Asplenium anogrammoides Christ ex H.L_v.	9.45869e-11
702439.jpg	Asplenium wilfordii Mett.	Asplenium wilfordii Mett.	1	Asplenium ritoense Hayata	1.41978e-09	Crepidomanes thysanostomum (Makino) Ebihara et K.Iwats.	1.41347e-10	Adiantum monochlamys D.C.Eaton	1.70354e-11	Asplenium yoshinagae Makino	3.19652e-12
TAI 001226.jpg	Asplenium wilfordii Mett.	Asplenium wilfordii Mett.	1	Crepidomanes thysanostomum (Makino) Ebihara et K.Iwats.	4.86861e-11	Hymenophyllum riukiuense Christ	1.04766e-11	Hymenasplenium murakami-hatanakae Nakaike	1.86236e-12	Asplenium ritoense Hayata	6.94983e-13
KAG123560.jpg	Asplenium wilfordii Mett.	Asplenium wilfordii Mett.	0.999957	Asplenium ritoense Hayata	4.30778e-05	Selaginella involvens (Sw.) Spring	1.09818e-08	Asplenium incisum Thunb.	6.35298e-09	Equisetum arvense L.	1.94755e-09
791347.jpg	Asplenium wilfordii Mett.	Asplenium wilfordii Mett.	1	Asplenium anogrammoides Christ ex H.L_v.	4.92691e-09	Polystichum fibrillosopaleaceum (Kodama) Tagawa	2.14182e-09	Matteuccia struthiopteris (L.) Tod.	1.52031e-09	Botrychium ternatum (Thunb.) Sw.	1.3449e-09
397587.jpg	Asplenium wilfordii Mett.	Asplenium wilfordii Mett.	1	Athyrium imbricatum Christ	2.16629e-10	Botrychium ternatum (Thunb.) Sw.	2.04781e-12	Asplenium anogrammoides Christ ex H.L_v.	2.19517e-13	Thelypteris liukiuensis (Christ ex Matsum.) K.Iwats.	5.81282e-14
KAG123601.jpg	Asplenium wilfordii Mett.	Asplenium wilfordii Mett.	0.999991	Crepidomanes thysanostomum (Makino) Ebihara et K.Iwats.	8.8682e-06	Vandenboschia kalamocarpa (Hayata) Ebihara	9.95042e-08	Arachniodes standishii (T.Moore) Ohwi	7.84538e-08	Odontosoria chinensis (L.) J.Sm.	4.96671e-08
TAI 001231.jpg	Asplenium wilfordii Mett.	Asplenium wilfordii Mett.	1	Hymenasplenium murakami-hatanakae Nakaike	7.29021e-10	Asplenium prolongatum Hook.	2.05283e-10	Asplenium yoshinagae Makino	9.085e-11	Hymenophyllum riukiuense Christ	1.12577e-11
400886.jpg	Asplenium wilfordii Mett.	Asplenium wilfordii Mett.	1	Asplenium anogrammoides Christ ex H.L_v.	2.18976e-08	Acystopteris japonica (Luerss.) Nakai	4.43011e-10	Deparia kiusiana (Koidz.) M.Kato	9.97971e-11	Botrychium ternatum (Thunb.) Sw.	1.43249e-11
400013.jpg	Asplenium wilfordii Mett.	Asplenium wilfordii Mett.	1	Asplenium wrightii D.C.Eaton ex Hook.	9.35072e-13	Asplenium yoshinagae Makino	2.10856e-13	Acystopteris japonica (Luerss.) Nakai	1.46644e-13	Dennstaedtia wilfordii (T.Moore) Christ	7.97722e-14
1043456.JPG	Asplenium wilfordii Mett.	Asplenium wilfordii Mett.	1	Asplenium yoshinagae Makino	9.28079e-09	Crepidomanes thysanostomum (Makino) Ebihara et K.Iwats.	2.58686e-10	Cystopteris fragilis (L.) Bernh.	9.96891e-11	Asplenium prolongatum Hook.	2.58759e-11
TAI 001242.jpg	Asplenium wilfordii Mett.	Asplenium wilfordii Mett.	1	Asplenium prolongatum Hook.	7.42822e-09	Hymenasplenium murakami-hatanakae Nakaike	3.52921e-09	Hymenophyllum riukiuense Christ	4.08e-10	Asplenium yoshinagae Makino	1.82742e-10
1101322.JPG	Goniophlebium niponicum (Mett.) Bedd.	Goniophlebium niponicum (Mett.) Bedd.	0.999999	Nephrolepis cordifolia (L.) C.Presl	5.80249e-07	Struthiopteris niponica (Kunze) Nakai	2.24144e-08	Plagiogyria matsumurana Makino	4.01851e-09	Dryopteris dickinsii (Franch. et Sav.) C.Chr.	8.81004e-10
KAG126657.jpg	Goniophlebium niponicum (Mett.) Bedd.	Goniophlebium niponicum (Mett.) Bedd.	0.998982	Nephrolepis cordifolia (L.) C.Presl	0.000976577	Plagiogyria matsumurana Makino	2.99017e-05	Microlepia marginata (Panzer) C.Chr.	1.09542e-05	Onoclea sensibilis L. var. interrupta Maxim.	3.95569e-07
KAG126679.jpg	Goniophlebium niponicum (Mett.) Bedd.	Pteris terminalis Wall. ex J.Agardh var. terminalis	0.606075	Goniophlebium niponicum (Mett.) Bedd.	0.366681	Plagiogyria adnata (Blume) Bedd.	0.0222265	Polypodium fauriei Christ	0.00246933	Microlepia marginata (Panzer) C.Chr.	0.00091801
00007499.jpg	Goniophlebium niponicum (Mett.) Bedd.	Goniophlebium niponicum (Mett.) Bedd.	0.999999	Nephrolepis cordifolia (L.) C.Presl	8.45411e-07	Plagiogyria matsumurana Makino	1.7071e-07	Asplenium normale D.Don	4.34539e-09	Microlepia marginata (Panzer) C.Chr.	2.60371e-09
00016078.jpg	Goniophlebium niponicum (Mett.) Bedd.	Goniophlebium niponicum (Mett.) Bedd.	1	Deparia conilii (Franch. et Sav.) M.Kato	4.83895e-11	Dicranopteris pedata (Houtt.) Nakaike	3.96033e-11	Pteris terminalis Wall. ex J.Agardh var. terminalis	3.19279e-11	Nephrolepis cordifolia (L.) C.Presl	1.41201e-11
KAG126654.jpg	Goniophlebium niponicum (Mett.) Bedd.	Goniophlebium niponicum (Mett.) Bedd.	0.999998	Dicranopteris pedata (Houtt.) Nakaike	1.63647e-06	Microlepia marginata (Panzer) C.Chr.	2.56372e-09	Lastrea thelypteris (L.) Bory	2.03409e-09	Plagiogyria matsumurana Makino	1.837e-09
00006032.jpg	Goniophlebium niponicum (Mett.) Bedd.	Goniophlebium niponicum (Mett.) Bedd.	0.999999	Plagiogyria matsumurana Makino	8.84178e-07	Pteris terminalis Wall. ex J.Agardh var. terminalis	1.39635e-10	Onoclea sensibilis L. var. interrupta Maxim.	1.28357e-10	Microlepia marginata (Panzer) C.Chr.	8.13481e-11
KAG126661.jpg	Goniophlebium niponicum (Mett.) Bedd.	Goniophlebium niponicum (Mett.) Bedd.	1	Nephrolepis cordifolia (L.) C.Presl	1.01165e-09	Thelypteris simplex (Hook.) K.Iwats.	2.54915e-11	Plagiogyria matsumurana Makino	2.39755e-11	Microlepia marginata (Panzer) C.Chr.	3.76194e-12
00003875.jpg	Goniophlebium niponicum (Mett.) Bedd.	Goniophlebium niponicum (Mett.) Bedd.	1	Deparia conilii (Franch. et Sav.) M.Kato	9.45902e-09	Plagiogyria matsumurana Makino	1.03367e-09	Nephrolepis cordifolia (L.) C.Presl	8.54122e-10	Thelypteris decursivepinnata (H.C.Hall) Ching	3.29724e-10
00016082.jpg	Goniophlebium niponicum (Mett.) Bedd.	Goniophlebium niponicum (Mett.) Bedd.	1	Deparia conilii (Franch. et Sav.) M.Kato	2.52631e-12	Pteris terminalis Wall. ex J.Agardh var. terminalis	1.01339e-12	Plagiogyria matsumurana Makino	7.50362e-13	Nephrolepis cordifolia (L.) C.Presl	5.53927e-13
TRPM-P-678-2005-003.jpg	Goniophlebium niponicum (Mett.) Bedd.	Goniophlebium niponicum (Mett.) Bedd.	1	Plagiogyria matsumurana Makino	3.14593e-11	Onoclea sensibilis L. var. interrupta Maxim.	3.97968e-12	Nephrolepis cordifolia (L.) C.Presl	3.5323e-12	Dicranopteris pedata (Houtt.) Nakaike	2.11974e-13
734259.jpg	Goniophlebium niponicum (Mett.) Bedd.	Goniophlebium niponicum (Mett.) Bedd.	1	Dicranopteris pedata (Houtt.) Nakaike	6.56182e-11	Nephrolepis cordifolia (L.) C.Presl	4.1929e-11	Onoclea sensibilis L. var. interrupta Maxim.	9.66328e-12	Lepidomicrosorum buergerianum (Miq.) Ching et Shing	9.17736e-12
00016083.jpg	Goniophlebium niponicum (Mett.) Bedd.	Goniophlebium niponicum (Mett.) Bedd.	1	Thelypteris decursivepinnata (H.C.Hall) Ching	7.22022e-11	Deparia conilii (Franch. et Sav.) M.Kato	1.70918e-11	Nephrolepis cordifolia (L.) C.Presl	2.46236e-12	Plagiogyria matsumurana Makino	3.56563e-13
00032497.jpg	Goniophlebium niponicum (Mett.) Bedd.	Goniophlebium niponicum (Mett.) Bedd.	1	Plagiogyria matsumurana Makino	6.15537e-08	Nephrolepis cordifolia (L.) C.Presl	1.22594e-09	Dryopteris crassirhizoma Nakai	3.64487e-10	Deparia conilii (Franch. et Sav.) M.Kato	1.38415e-10
735330.jpg	Goniophlebium niponicum (Mett.) Bedd.	Goniophlebium niponicum (Mett.) Bedd.	0.999999	Microlepia marginata (Panzer) C.Chr.	3.05734e-07	Onoclea sensibilis L. var. interrupta Maxim.	1.82832e-07	Lastrea thelypteris (L.) Bory	1.12444e-07	Nephrolepis cordifolia (L.) C.Presl	1.28946e-09
KAG126655.jpg	Goniophlebium niponicum (Mett.) Bedd.	Goniophlebium niponicum (Mett.) Bedd.	0.584051	Deparia petersenii (Kunze) M.Kato	0.158426	Nephrolepis cordifolia (L.) C.Presl	0.138201	Histiopteris incisa (Thunb.) J. Sm.	0.0945674	Pteris vittata L.	0.017301
00001228.jpg	Goniophlebium niponicum (Mett.) Bedd.	Goniophlebium niponicum (Mett.) Bedd.	1	Thelypteris decursivepinnata (H.C.Hall) Ching	7.00913e-08	Polypodium fauriei Christ	1.1902e-08	Dicranopteris pedata (Houtt.) Nakaike	3.99734e-10	Pteris terminalis Wall. ex J.Agardh var. terminalis	3.13366e-10
740988.jpg	Goniophlebium niponicum (Mett.) Bedd.	Goniophlebium niponicum (Mett.) Bedd.	1	Nephrolepis cordifolia (L.) C.Presl	4.59374e-07	Plagiogyria matsumurana Makino	4.37481e-11	Thelypteris decursivepinnata (H.C.Hall) Ching	1.06015e-11	Gymnocarpium oyamense (Baker) Ching	5.16904e-12
00001150.jpg	Goniophlebium niponicum (Mett.) Bedd.	Goniophlebium niponicum (Mett.) Bedd.	1	Plagiogyria matsumurana Makino	2.95597e-09	Deparia conilii (Franch. et Sav.) M.Kato	1.14529e-09	Pteris terminalis Wall. ex J.Agardh var. terminalis	7.16458e-10	Onoclea sensibilis L. var. interrupta Maxim.	1.82927e-10
KAG082524.jpg	Goniophlebium niponicum (Mett.) Bedd.	Goniophlebium niponicum (Mett.) Bedd.	0.999994	Plagiogyria matsumurana Makino	4.76644e-06	Pteris terminalis Wall. ex J.Agardh var. terminalis	6.56313e-07	Microsorum scolopendria (Burm.f.) Copel.	6.40389e-08	Onoclea sensibilis L. var. interrupta Maxim.	4.57372e-08
346374.jpg	Crepidomanes latealatum (Bosch) Copel.	Crepidomanes latealatum (Bosch) Copel.	1	Crepidomanes minutum (Blume) K.Iwats.	6.28241e-08	Selaginella shakotanensis (Franch. ex Takeda) Miyabe et Kud_	2.94009e-10	Vandenboschia kalamocarpa (Hayata) Ebihara	1.72538e-10	Vandenboschia x quelpaertensis (Nakai) Ebihara	1.45846e-10
399053.jpg	Crepidomanes latealatum (Bosch) Copel.	Crepidomanes latealatum (Bosch) Copel.	1	Vandenboschia kalamocarpa (Hayata) Ebihara	1.43279e-09	Hymenophyllum wrightii Bosch	1.56411e-10	Acystopteris japonica (Luerss.) Nakai	9.81491e-12	Lygodium japonicum (Thunb.) Sw.	7.52532e-12
364217.jpg	Crepidomanes latealatum (Bosch) Copel.	Crepidomanes latealatum (Bosch) Copel.	1	Osmolindsaea japonica (Baker) Lehtonen et Christenh.	1.08291e-09	Vandenboschia kalamocarpa (Hayata) Ebihara	1.21958e-10	Lygodium japonicum (Thunb.) Sw.	5.74469e-11	Pleurosoriopsis makinoi (Maxim. ex Makino) Fomin	4.65738e-11
349012.jpg	Crepidomanes latealatum (Bosch) Copel.	Crepidomanes latealatum (Bosch) Copel.	1	Vandenboschia x quelpaertensis (Nakai) Ebihara	1.95075e-10	Hymenophyllum riukiuense Christ	9.71014e-11	Diplopterygium glaucum (Houtt.) Nakai	4.57017e-12	Acystopteris japonica (Luerss.) Nakai	3.74334e-12
349559.jpg	Crepidomanes latealatum (Bosch) Copel.	Crepidomanes latealatum (Bosch) Copel.	1	Crepidomanes minutum (Blume) K.Iwats.	1.97861e-12	Vandenboschia x quelpaertensis (Nakai) Ebihara	8.80267e-13	Vandenboschia kalamocarpa (Hayata) Ebihara	6.76465e-13	Hymenophyllum riukiuense Christ	3.39355e-13
349578.jpg	Crepidomanes latealatum (Bosch) Copel.	Crepidomanes latealatum (Bosch) Copel.	1	Vandenboschia x quelpaertensis (Nakai) Ebihara	1.50505e-11	Vandenboschia kalamocarpa (Hayata) Ebihara	5.84685e-12	Diplazium chinense (Baker) C.Chr.	6.61864e-14	Cyathea spinulosa Wall. ex Hook.	1.6117e-14
348993.jpg	Crepidomanes latealatum (Bosch) Copel.	Crepidomanes latealatum (Bosch) Copel.	1	Vandenboschia x quelpaertensis (Nakai) Ebihara	2.19658e-08	Vandenboschia kalamocarpa (Hayata) Ebihara	7.58382e-10	Cyathea spinulosa Wall. ex Hook.	9.44169e-11	Lygodium japonicum (Thunb.) Sw.	6.57129e-11
346217.jpg	Crepidomanes latealatum (Bosch) Copel.	Crepidomanes latealatum (Bosch) Copel.	0.999997	Osmolindsaea japonica (Baker) Lehtonen et Christenh.	1.48651e-06	Hymenophyllum riukiuense Christ	1.29041e-06	Vandenboschia x quelpaertensis (Nakai) Ebihara	6.25918e-09	Vandenboschia kalamocarpa (Hayata) Ebihara	1.23417e-09
740553.jpg	Crepidomanes latealatum (Bosch) Copel.	Crepidomanes latealatum (Bosch) Copel.	1	Polystichum polyblepharon (Roem. ex Kunze) C.Presl	1.10579e-08	Vandenboschia x quelpaertensis (Nakai) Ebihara	2.52272e-09	Acystopteris japonica (Luerss.) Nakai	1.77402e-10	Davallia mariesii T.Moore ex Baker	1.23298e-10
KAG127158.jpg	Crepidomanes latealatum (Bosch) Copel.	Crepidomanes latealatum (Bosch) Copel.	0.999656	Osmolindsaea japonica (Baker) Lehtonen et Christenh.	0.000336336	Hymenophyllum barbatum (Bosch) Baker	4.28736e-06	Hymenophyllum oligosorum Makino	2.30686e-06	Hymenophyllum riukiuense Christ	5.46278e-07
740392.jpg	Crepidomanes latealatum (Bosch) Copel.	Crepidomanes latealatum (Bosch) Copel.	0.999997	Vandenboschia kalamocarpa (Hayata) Ebihara	2.6304e-06	Vandenboschia x quelpaertensis (Nakai) Ebihara	6.18024e-10	Osmolindsaea japonica (Baker) Lehtonen et Christenh.	5.13934e-10	Vandenboschia x stenosiphon (Christ) Copel.	2.86047e-10
366914.jpg	Crepidomanes latealatum (Bosch) Copel.	Crepidomanes latealatum (Bosch) Copel.	1	Lygodium japonicum (Thunb.) Sw.	9.59433e-09	Pentarhizidium orientale (Hook.) Hayata	7.18083e-10	Vandenboschia kalamocarpa (Hayata) Ebihara	2.1427e-10	Dryopteris sacrosancta Koidz.	1.39855e-10
349354.jpg	Crepidomanes latealatum (Bosch) Copel.	Crepidomanes latealatum (Bosch) Copel.	1	Vandenboschia x quelpaertensis (Nakai) Ebihara	7.7976e-10	Lygodium japonicum (Thunb.) Sw.	4.30231e-12	Acystopteris japonica (Luerss.) Nakai	3.88146e-12	Ophioglossum petiolatum Hook.	2.00282e-12
349520.jpg	Crepidomanes latealatum (Bosch) Copel.	Crepidomanes latealatum (Bosch) Copel.	1	Vandenboschia x quelpaertensis (Nakai) Ebihara	1.60158e-13	Vandenboschia kalamocarpa (Hayata) Ebihara	5.35858e-14	Hymenophyllum riukiuense Christ	2.84559e-14	Cyathea spinulosa Wall. ex Hook.	6.64849e-15
350671.jpg	Crepidomanes latealatum (Bosch) Copel.	Crepidomanes latealatum (Bosch) Copel.	1	Lygodium japonicum (Thunb.) Sw.	1.0331e-11	Osmolindsaea japonica (Baker) Lehtonen et Christenh.	7.53847e-12	Acystopteris japonica (Luerss.) Nakai	6.9673e-13	Osmundastrum cinnamomeum (L.) C.Presl var. fokiense (Copel.) Tagawa	2.48208e-13
351301.jpg	Crepidomanes latealatum (Bosch) Copel.	Crepidomanes latealatum (Bosch) Copel.	1	Pleurosoriopsis makinoi (Maxim. ex Makino) Fomin	2.51798e-09	Vandenboschia kalamocarpa (Hayata) Ebihara	9.88881e-10	Osmolindsaea japonica (Baker) Lehtonen et Christenh.	1.59029e-10	Crepidomanes minutum (Blume) K.Iwats.	1.22084e-10
79640.jpg	Crepidomanes latealatum (Bosch) Copel.	Crepidomanes minutum (Blume) K.Iwats.	0.997544	Selaginella shakotanensis (Franch. ex Takeda) Miyabe et Kud_	0.00174109	Crepidomanes latealatum (Bosch) Copel.	0.000438603	Huperzia serrata (Thunb.) Trevis.	0.000183683	Hymenophyllum polyanthos (Sw.) Sw.	5.68318e-05
349386.jpg	Crepidomanes latealatum (Bosch) Copel.	Crepidomanes latealatum (Bosch) Copel.	0.999998	Vandenboschia x quelpaertensis (Nakai) Ebihara	2.20664e-06	Botrychium virginianum (L.) Sw.	7.31248e-09	Cyathea spinulosa Wall. ex Hook.	5.41896e-09	Vandenboschia kalamocarpa (Hayata) Ebihara	2.76216e-09
364061.jpg	Crepidomanes latealatum (Bosch) Copel.	Crepidomanes latealatum (Bosch) Copel.	1	Hymenophyllum wrightii Bosch	1.79278e-07	Pentarhizidium orientale (Hook.) Hayata	2.1447e-08	Selaginella tamariscina (P.Beauv.) Spring	1.91302e-09	Selaginella heterostachys Baker	1.33213e-10
364087.jpg	Crepidomanes latealatum (Bosch) Copel.	Crepidomanes latealatum (Bosch) Copel.	1	Hymenophyllum wrightii Bosch	1.48391e-07	Vandenboschia x quelpaertensis (Nakai) Ebihara	7.21774e-10	Pentarhizidium orientale (Hook.) Hayata	2.76638e-10	Acystopteris japonica (Luerss.) Nakai	7.79834e-11
1031195.JPG	Crepidomanes latealatum (Bosch) Copel.	Crepidomanes latealatum (Bosch) Copel.	1	Selaginella shakotanensis (Franch. ex Takeda) Miyabe et Kud_	2.53587e-07	Crepidomanes minutum (Blume) K.Iwats.	1.17515e-07	Vandenboschia kalamocarpa (Hayata) Ebihara	4.00162e-09	Vandenboschia nipponica (Nakai) Ebihara	2.82425e-09
349402.jpg	Crepidomanes latealatum (Bosch) Copel.	Crepidomanes latealatum (Bosch) Copel.	1	Vandenboschia kalamocarpa (Hayata) Ebihara	3.24739e-10	Vandenboschia x quelpaertensis (Nakai) Ebihara	2.61918e-10	Hymenophyllum riukiuense Christ	4.33322e-11	Pleurosoriopsis makinoi (Maxim. ex Makino) Fomin	5.07167e-12
1031190.JPG	Crepidomanes latealatum (Bosch) Copel.	Crepidomanes latealatum (Bosch) Copel.	1	Hymenophyllum badium Hook. et Grev.	5.95946e-09	Selaginella involvens (Sw.) Spring	5.5605e-11	Hymenophyllum riukiuense Christ	2.55292e-11	Osmolindsaea japonica (Baker) Lehtonen et Christenh.	7.84436e-12
00036044.jpg	Crepidomanes latealatum (Bosch) Copel.	Vandenboschia kalamocarpa (Hayata) Ebihara	0.633447	Crepidomanes latealatum (Bosch) Copel.	0.334057	Osmolindsaea japonica (Baker) Lehtonen et Christenh.	0.0243081	Vandenboschia nipponica (Nakai) Ebihara	0.00747551	Hymenophyllum barbatum (Bosch) Baker	0.000605601
777052.jpg	Crepidomanes latealatum (Bosch) Copel.	Crepidomanes latealatum (Bosch) Copel.	0.999536	Osmolindsaea japonica (Baker) Lehtonen et Christenh.	0.000242293	Hymenophyllum riukiuense Christ	0.000215536	Pleurosoriopsis makinoi (Maxim. ex Makino) Fomin	4.5647e-06	Vandenboschia kalamocarpa (Hayata) Ebihara	1.00378e-06
349179.jpg	Crepidomanes latealatum (Bosch) Copel.	Crepidomanes latealatum (Bosch) Copel.	1	Vandenboschia kalamocarpa (Hayata) Ebihara	2.51226e-11	Vandenboschia x quelpaertensis (Nakai) Ebihara	1.33555e-11	Plagiogyria x wakabae Sa.Kurata ex Nakaike	2.92144e-12	Hymenophyllum riukiuense Christ	6.21977e-13
740515.jpg	Crepidomanes latealatum (Bosch) Copel.	Crepidomanes latealatum (Bosch) Copel.	0.999988	Crepidomanes minutum (Blume) K.Iwats.	1.00406e-05	Thelypteris viridifrons Tagawa	6.10182e-07	Hymenophyllum coreanum Nakai	3.81918e-07	Vandenboschia kalamocarpa (Hayata) Ebihara	1.47469e-07
740495.jpg	Crepidomanes latealatum (Bosch) Copel.	Crepidomanes latealatum (Bosch) Copel.	1	Vandenboschia kalamocarpa (Hayata) Ebihara	1.08703e-08	Vandenboschia x quelpaertensis (Nakai) Ebihara	6.26405e-09	Acystopteris japonica (Luerss.) Nakai	6.23167e-09	Thelypteris viridifrons Tagawa	8.99823e-10
00000608.jpg	Crepidomanes latealatum (Bosch) Copel.	Crepidomanes latealatum (Bosch) Copel.	0.999964	Vandenboschia kalamocarpa (Hayata) Ebihara	3.57709e-05	Hymenophyllum riukiuense Christ	2.28424e-07	Selaginella heterostachys Baker	1.7814e-08	Vandenboschia nipponica (Nakai) Ebihara	8.31273e-09
740452.jpg	Crepidomanes latealatum (Bosch) Copel.	Crepidomanes latealatum (Bosch) Copel.	1	Osmundastrum cinnamomeum (L.) C.Presl var. fokiense (Copel.) Tagawa	8.05294e-11	Thelypteris esquirolii (Christ) Ching	1.31315e-11	Vandenboschia kalamocarpa (Hayata) Ebihara	1.00745e-11	Equisetum arvense L.	7.77965e-12
345248.jpg	Crepidomanes latealatum (Bosch) Copel.	Crepidomanes latealatum (Bosch) Copel.	1	Hymenophyllum wrightii Bosch	5.61056e-13	Asplenium oligophlebium Baker	1.40288e-13	Osmolindsaea japonica (Baker) Lehtonen et Christenh.	2.68612e-14	Osmundastrum cinnamomeum (L.) C.Presl var. fokiense (Copel.) Tagawa	1.84532e-14
1031207.JPG	Crepidomanes latealatum (Bosch) Copel.	Crepidomanes latealatum (Bosch) Copel.	1	Vandenboschia kalamocarpa (Hayata) Ebihara	1.34033e-11	Vandenboschia nipponica (Nakai) Ebihara	5.49178e-12	Selaginella shakotanensis (Franch. ex Takeda) Miyabe et Kud_	5.19008e-12	Pleurosoriopsis makinoi (Maxim. ex Makino) Fomin	2.48781e-12
1031194.JPG	Crepidomanes latealatum (Bosch) Copel.	Crepidomanes latealatum (Bosch) Copel.	1	Crepidomanes minutum (Blume) K.Iwats.	1.12156e-08	Selaginella shakotanensis (Franch. ex Takeda) Miyabe et Kud_	6.58504e-09	Vandenboschia kalamocarpa (Hayata) Ebihara	2.77594e-10	Hymenophyllum riukiuense Christ	1.68391e-10
364066.jpg	Crepidomanes latealatum (Bosch) Copel.	Crepidomanes latealatum (Bosch) Copel.	1	Osmolindsaea japonica (Baker) Lehtonen et Christenh.	1.66213e-09	Pentarhizidium orientale (Hook.) Hayata	5.95429e-10	Vandenboschia kalamocarpa (Hayata) Ebihara	3.06599e-10	Struthiopteris amabilis (Makino) Ching	2.23625e-10
321143.jpg	Crepidomanes latealatum (Bosch) Copel.	Crepidomanes latealatum (Bosch) Copel.	1	Crepidomanes minutum (Blume) K.Iwats.	1.22718e-08	Hymenophyllum barbatum (Bosch) Baker	2.71896e-09	Asplenium oligophlebium Baker	2.1673e-09	Hymenophyllum wrightii Bosch	1.45376e-09
247316.jpg	Crepidomanes latealatum (Bosch) Copel.	Crepidomanes latealatum (Bosch) Copel.	1	Vandenboschia kalamocarpa (Hayata) Ebihara	1.57354e-09	Osmolindsaea japonica (Baker) Lehtonen et Christenh.	5.3141e-10	Pleurosoriopsis makinoi (Maxim. ex Makino) Fomin	1.65822e-10	Pentarhizidium orientale (Hook.) Hayata	2.91259e-11
349549.jpg	Crepidomanes latealatum (Bosch) Copel.	Crepidomanes latealatum (Bosch) Copel.	1	Vandenboschia x quelpaertensis (Nakai) Ebihara	3.27533e-09	Vandenboschia kalamocarpa (Hayata) Ebihara	1.02273e-09	Osmolindsaea japonica (Baker) Lehtonen et Christenh.	7.06586e-11	Hymenophyllum riukiuense Christ	2.79719e-11
740573.jpg	Crepidomanes latealatum (Bosch) Copel.	Crepidomanes latealatum (Bosch) Copel.	0.999999	Hymenophyllum riukiuense Christ	3.25101e-07	Hymenophyllum polyanthos (Sw.) Sw.	1.71273e-07	Vandenboschia kalamocarpa (Hayata) Ebihara	7.10084e-08	Selaginella shakotanensis (Franch. ex Takeda) Miyabe et Kud_	6.1435e-08
349495.jpg	Crepidomanes latealatum (Bosch) Copel.	Crepidomanes latealatum (Bosch) Copel.	1	Vandenboschia kalamocarpa (Hayata) Ebihara	2.71929e-11	Hymenophyllum riukiuense Christ	5.27163e-12	Selaginella shakotanensis (Franch. ex Takeda) Miyabe et Kud_	1.25706e-12	Vandenboschia x quelpaertensis (Nakai) Ebihara	5.37688e-13
1031199.JPG	Crepidomanes latealatum (Bosch) Copel.	Crepidomanes latealatum (Bosch) Copel.	0.999966	Vandenboschia kalamocarpa (Hayata) Ebihara	2.65228e-05	Lepidomicrosorum buergerianum (Miq.) Ching et Shing	3.90394e-06	Pyrrosia lingua (Thunb.) Farw.	1.17679e-06	Hymenophyllum riukiuense Christ	1.06733e-06
802498.jpg	Crepidomanes latealatum (Bosch) Copel.	Crepidomanes latealatum (Bosch) Copel.	0.999997	Vandenboschia x quelpaertensis (Nakai) Ebihara	1.92311e-06	Vandenboschia kalamocarpa (Hayata) Ebihara	5.7355e-07	Selaginella shakotanensis (Franch. ex Takeda) Miyabe et Kud_	3.38315e-07	Vandenboschia nipponica (Nakai) Ebihara	2.39105e-07
275988.jpg	Crepidomanes latealatum (Bosch) Copel.	Crepidomanes latealatum (Bosch) Copel.	0.999999	Hymenophyllum polyanthos (Sw.) Sw.	2.3985e-07	Hymenophyllum wrightii Bosch	2.24604e-07	Thelypteris viridifrons Tagawa	8.21394e-08	Hymenophyllum barbatum (Bosch) Baker	2.39477e-08
345679.jpg	Crepidomanes latealatum (Bosch) Copel.	Crepidomanes latealatum (Bosch) Copel.	1	Osmolindsaea japonica (Baker) Lehtonen et Christenh.	2.36669e-10	Vandenboschia kalamocarpa (Hayata) Ebihara	7.39031e-11	Hymenophyllum riukiuense Christ	1.22937e-11	Pleurosoriopsis makinoi (Maxim. ex Makino) Fomin	7.77714e-13
1031225.JPG	Crepidomanes latealatum (Bosch) Copel.	Hymenophyllum badium Hook. et Grev.	0.897962	Hymenophyllum polyanthos (Sw.) Sw.	0.0651057	Crepidomanes thysanostomum (Makino) Ebihara et K.Iwats.	0.0361675	Vandenboschia x quelpaertensis (Nakai) Ebihara	0.000342293	Vandenboschia kalamocarpa (Hayata) Ebihara	0.0001537
371539.jpg	Crepidomanes latealatum (Bosch) Copel.	Crepidomanes latealatum (Bosch) Copel.	1	Thelypteris viridifrons Tagawa	2.77294e-09	Hymenophyllum badium Hook. et Grev.	2.3315e-10	Hymenophyllum wrightii Bosch	9.06074e-11	Osmundastrum cinnamomeum (L.) C.Presl var. fokiense (Copel.) Tagawa	4.18546e-11
346136.jpg	Crepidomanes latealatum (Bosch) Copel.	Crepidomanes latealatum (Bosch) Copel.	1	Vandenboschia x quelpaertensis (Nakai) Ebihara	1.91287e-10	Vandenboschia kalamocarpa (Hayata) Ebihara	1.17217e-10	Hymenophyllum riukiuense Christ	1.51727e-11	Selaginella heterostachys Baker	3.19938e-12
345247.jpg	Crepidomanes latealatum (Bosch) Copel.	Crepidomanes latealatum (Bosch) Copel.	1	Hymenophyllum wrightii Bosch	3.51431e-11	Selaginella shakotanensis (Franch. ex Takeda) Miyabe et Kud_	2.03409e-11	Selaginella heterostachys Baker	1.86042e-11	Vandenboschia kalamocarpa (Hayata) Ebihara	1.50254e-11
347789.jpg	Crepidomanes latealatum (Bosch) Copel.	Crepidomanes latealatum (Bosch) Copel.	1	Pleurosoriopsis makinoi (Maxim. ex Makino) Fomin	1.37173e-13	Pyrrosia lingua (Thunb.) Farw.	1.32593e-14	Osmolindsaea japonica (Baker) Lehtonen et Christenh.	8.56972e-15	Osmundastrum cinnamomeum (L.) C.Presl var. fokiense (Copel.) Tagawa	4.82962e-15
740569.jpg	Crepidomanes latealatum (Bosch) Copel.	Crepidomanes latealatum (Bosch) Copel.	1	Vandenboschia x quelpaertensis (Nakai) Ebihara	2.75984e-09	Polystichum polyblepharon (Roem. ex Kunze) C.Presl	1.58567e-09	Vandenboschia kalamocarpa (Hayata) Ebihara	4.09976e-10	Athyrium crenulatoserrulatum Makino	5.05872e-11
740463.jpg	Crepidomanes latealatum (Bosch) Copel.	Crepidomanes latealatum (Bosch) Copel.	0.999996	Vandenboschia x quelpaertensis (Nakai) Ebihara	2.65566e-06	Vandenboschia nipponica (Nakai) Ebihara	9.88773e-07	Vandenboschia kalamocarpa (Hayata) Ebihara	1.42539e-07	Thelypteris viridifrons Tagawa	2.93271e-08
740464.jpg	Crepidomanes latealatum (Bosch) Copel.	Crepidomanes latealatum (Bosch) Copel.	1	Vandenboschia kalamocarpa (Hayata) Ebihara	1.08322e-10	Vandenboschia x quelpaertensis (Nakai) Ebihara	6.02124e-11	Hymenophyllum wrightii Bosch	2.54394e-13	Vandenboschia x stenosiphon (Christ) Copel.	1.02947e-13
740450.jpg	Crepidomanes latealatum (Bosch) Copel.	Crepidomanes latealatum (Bosch) Copel.	0.999999	Crepidomanes minutum (Blume) K.Iwats.	7.72984e-07	Hymenophyllum polyanthos (Sw.) Sw.	2.72997e-09	Thelypteris esquirolii (Christ) Ching	1.67041e-09	Vandenboschia x quelpaertensis (Nakai) Ebihara	2.20063e-10
349316.jpg	Crepidomanes latealatum (Bosch) Copel.	Crepidomanes latealatum (Bosch) Copel.	1	Vandenboschia x quelpaertensis (Nakai) Ebihara	4.28853e-10	Vandenboschia kalamocarpa (Hayata) Ebihara	2.45743e-11	Hymenophyllum riukiuense Christ	1.52727e-11	Crepidomanes minutum (Blume) K.Iwats.	8.0728e-12
740470.jpg	Crepidomanes latealatum (Bosch) Copel.	Crepidomanes latealatum (Bosch) Copel.	1	Vandenboschia kalamocarpa (Hayata) Ebihara	1.39755e-09	Vandenboschia x quelpaertensis (Nakai) Ebihara	6.08696e-11	Selaginella shakotanensis (Franch. ex Takeda) Miyabe et Kud_	2.92589e-11	Davallia mariesii T.Moore ex Baker	7.76349e-12
507434.jpg	Crepidomanes latealatum (Bosch) Copel.	Crepidomanes latealatum (Bosch) Copel.	0.907215	Crepidomanes minutum (Blume) K.Iwats.	0.0927827	Hymenophyllum polyanthos (Sw.) Sw.	2.30672e-06	Selaginella shakotanensis (Franch. ex Takeda) Miyabe et Kud_	6.44774e-08	Acystopteris japonica (Luerss.) Nakai	2.1619e-08
802486.jpg	Crepidomanes latealatum (Bosch) Copel.	Crepidomanes latealatum (Bosch) Copel.	1	Crepidomanes minutum (Blume) K.Iwats.	2.72691e-07	Selaginella shakotanensis (Franch. ex Takeda) Miyabe et Kud_	1.62743e-07	Loxogramme grammitoides (Baker) C.Chr.	4.69224e-08	Hymenophyllum riukiuense Christ	1.73844e-08
507436.jpg	Crepidomanes latealatum (Bosch) Copel.	Crepidomanes latealatum (Bosch) Copel.	1	Thelypteris viridifrons Tagawa	2.76483e-08	Acystopteris japonica (Luerss.) Nakai	3.90027e-09	Plagiogyria x wakabae Sa.Kurata ex Nakaike	3.45965e-09	Vandenboschia x quelpaertensis (Nakai) Ebihara	9.93753e-10
802536.jpg	Crepidomanes latealatum (Bosch) Copel.	Crepidomanes latealatum (Bosch) Copel.	1	Pentarhizidium orientale (Hook.) Hayata	7.60317e-13	Osmundastrum cinnamomeum (L.) C.Presl var. fokiense (Copel.) Tagawa	4.66709e-13	Osmolindsaea japonica (Baker) Lehtonen et Christenh.	4.15682e-13	Hymenophyllum wrightii Bosch	3.8772e-13
366746.jpg	Crepidomanes latealatum (Bosch) Copel.	Crepidomanes latealatum (Bosch) Copel.	1	Hymenophyllum wrightii Bosch	9.32897e-10	Hymenophyllum barbatum (Bosch) Baker	3.64211e-10	Vandenboschia x quelpaertensis (Nakai) Ebihara	2.56504e-10	Hymenophyllum badium Hook. et Grev.	1.32841e-10
350887.jpg	Crepidomanes latealatum (Bosch) Copel.	Crepidomanes latealatum (Bosch) Copel.	0.959803	Hymenophyllum riukiuense Christ	0.0225765	Hymenophyllum coreanum Nakai	0.00828048	Selaginella tamariscina (P.Beauv.) Spring	0.00317026	Thelypteris torresiana (Gaudich.) Alston var. torresiana	0.00127635
740545.jpg	Crepidomanes latealatum (Bosch) Copel.	Crepidomanes latealatum (Bosch) Copel.	0.999999	Pleurosoriopsis makinoi (Maxim. ex Makino) Fomin	4.22055e-07	Vandenboschia nipponica (Nakai) Ebihara	3.19016e-07	Hymenophyllum riukiuense Christ	5.47446e-08	Crepidomanes minutum (Blume) K.Iwats.	1.20588e-08
345387.jpg	Crepidomanes latealatum (Bosch) Copel.	Crepidomanes latealatum (Bosch) Copel.	1	Osmolindsaea japonica (Baker) Lehtonen et Christenh.	9.71015e-09	Osmundastrum cinnamomeum (L.) C.Presl var. fokiense (Copel.) Tagawa	6.47665e-09	Hymenophyllum wrightii Bosch	3.72108e-09	Pentarhizidium orientale (Hook.) Hayata	3.26431e-10
802533.jpg	Crepidomanes latealatum (Bosch) Copel.	Crepidomanes latealatum (Bosch) Copel.	1	Vandenboschia x quelpaertensis (Nakai) Ebihara	5.80807e-12	Acystopteris japonica (Luerss.) Nakai	3.9619e-12	Vandenboschia kalamocarpa (Hayata) Ebihara	9.83477e-13	Hymenophyllum badium Hook. et Grev.	7.21802e-13
740582.jpg	Crepidomanes latealatum (Bosch) Copel.	Crepidomanes latealatum (Bosch) Copel.	1	Crepidomanes minutum (Blume) K.Iwats.	2.47641e-11	Hymenophyllum badium Hook. et Grev.	6.95001e-12	Vandenboschia x quelpaertensis (Nakai) Ebihara	6.02581e-12	Acystopteris japonica (Luerss.) Nakai	9.04685e-13
00007352.jpg	Crepidomanes latealatum (Bosch) Copel.	Crepidomanes latealatum (Bosch) Copel.	1	Vandenboschia kalamocarpa (Hayata) Ebihara	1.65754e-07	Hymenophyllum barbatum (Bosch) Baker	6.00524e-09	Lepidomicrosorum buergerianum (Miq.) Ching et Shing	3.73598e-09	Vandenboschia nipponica (Nakai) Ebihara	2.39671e-09
1031238.JPG	Crepidomanes latealatum (Bosch) Copel.	Crepidomanes latealatum (Bosch) Copel.	1	Crepidomanes minutum (Blume) K.Iwats.	1.15192e-11	Vandenboschia nipponica (Nakai) Ebihara	5.87173e-12	Osmolindsaea japonica (Baker) Lehtonen et Christenh.	4.74663e-12	Vandenboschia kalamocarpa (Hayata) Ebihara	1.29346e-12
349821.jpg	Crepidomanes latealatum (Bosch) Copel.	Crepidomanes latealatum (Bosch) Copel.	1	Vandenboschia x quelpaertensis (Nakai) Ebihara	4.9071e-12	Vandenboschia kalamocarpa (Hayata) Ebihara	3.66122e-12	Lepisorus thunbergianus (Kaulf.) Ching	1.05486e-12	Loxogramme grammitoides (Baker) C.Chr.	8.87539e-13
1031255.JPG	Crepidomanes latealatum (Bosch) Copel.	Crepidomanes latealatum (Bosch) Copel.	0.999995	Pleurosoriopsis makinoi (Maxim. ex Makino) Fomin	5.03159e-06	Lygodium japonicum (Thunb.) Sw.	3.95367e-08	Vandenboschia kalamocarpa (Hayata) Ebihara	1.57506e-09	Osmolindsaea japonica (Baker) Lehtonen et Christenh.	9.30369e-10
348609.jpg	Crepidomanes latealatum (Bosch) Copel.	Crepidomanes latealatum (Bosch) Copel.	1	Pentarhizidium orientale (Hook.) Hayata	1.80556e-13	Vandenboschia kalamocarpa (Hayata) Ebihara	1.07969e-14	Hymenophyllum wrightii Bosch	7.34065e-15	Osmundastrum cinnamomeum (L.) C.Presl var. fokiense (Copel.) Tagawa	7.15186e-15
349019.jpg	Crepidomanes latealatum (Bosch) Copel.	Crepidomanes latealatum (Bosch) Copel.	1	Hymenophyllum wrightii Bosch	4.71256e-09	Matteuccia struthiopteris (L.) Tod.	1.68004e-11	Vandenboschia x quelpaertensis (Nakai) Ebihara	9.00301e-12	Vandenboschia kalamocarpa (Hayata) Ebihara	1.05449e-12
345590.jpg	Crepidomanes latealatum (Bosch) Copel.	Crepidomanes latealatum (Bosch) Copel.	1	Davallia mariesii T.Moore ex Baker	3.48037e-10	Osmolindsaea japonica (Baker) Lehtonen et Christenh.	1.56926e-10	Vandenboschia kalamocarpa (Hayata) Ebihara	1.45419e-10	Osmundastrum cinnamomeum (L.) C.Presl var. fokiense (Copel.) Tagawa	1.16604e-10
740576.jpg	Crepidomanes latealatum (Bosch) Copel.	Crepidomanes latealatum (Bosch) Copel.	1	Vandenboschia kalamocarpa (Hayata) Ebihara	2.64694e-10	Hymenophyllum riukiuense Christ	6.5749e-11	Vandenboschia nipponica (Nakai) Ebihara	1.78109e-11	Hymenophyllum polyanthos (Sw.) Sw.	1.04634e-11
345484.jpg	Crepidomanes latealatum (Bosch) Copel.	Crepidomanes latealatum (Bosch) Copel.	1	Hymenophyllum wrightii Bosch	9.0816e-10	Vandenboschia kalamocarpa (Hayata) Ebihara	6.54964e-11	Pteris wallichiana J.Agardh	6.46503e-11	Hymenophyllum riukiuense Christ	3.72067e-11
349599.jpg	Crepidomanes latealatum (Bosch) Copel.	Crepidomanes latealatum (Bosch) Copel.	1	Osmundastrum cinnamomeum (L.) C.Presl var. fokiense (Copel.) Tagawa	1.82799e-12	Osmolindsaea japonica (Baker) Lehtonen et Christenh.	2.52769e-13	Selaginella heterostachys Baker	1.10768e-13	Hymenophyllum riukiuense Christ	3.37461e-14
346219.jpg	Crepidomanes latealatum (Bosch) Copel.	Crepidomanes latealatum (Bosch) Copel.	1	Vandenboschia x quelpaertensis (Nakai) Ebihara	1.00165e-08	Hymenophyllum riukiuense Christ	6.06995e-09	Vandenboschia kalamocarpa (Hayata) Ebihara	7.04803e-10	Davallia mariesii T.Moore ex Baker	3.28745e-10
740396.jpg	Crepidomanes latealatum (Bosch) Copel.	Crepidomanes latealatum (Bosch) Copel.	1	Vandenboschia kalamocarpa (Hayata) Ebihara	3.24369e-07	Vandenboschia x quelpaertensis (Nakai) Ebihara	9.32097e-11	Thelypteris viridifrons Tagawa	3.85258e-11	Osmundastrum cinnamomeum (L.) C.Presl var. fokiense (Copel.) Tagawa	3.25061e-12
754844.jpg	Crepidomanes latealatum (Bosch) Copel.	Crepidomanes latealatum (Bosch) Copel.	0.999994	Hymenophyllum wrightii Bosch	1.75596e-06	Vandenboschia kalamocarpa (Hayata) Ebihara	1.47932e-06	Lygodium japonicum (Thunb.) Sw.	1.46986e-06	Vandenboschia x stenosiphon (Christ) Copel.	1.16766e-06
349259.jpg	Crepidomanes latealatum (Bosch) Copel.	Crepidomanes latealatum (Bosch) Copel.	1	Vandenboschia x quelpaertensis (Nakai) Ebihara	2.30557e-10	Hymenophyllum riukiuense Christ	1.57822e-10	Vandenboschia kalamocarpa (Hayata) Ebihara	1.14207e-10	Cyathea spinulosa Wall. ex Hook.	7.84945e-11
740519.jpg	Crepidomanes latealatum (Bosch) Copel.	Crepidomanes latealatum (Bosch) Copel.	0.991113	Crepidomanes minutum (Blume) K.Iwats.	0.00887196	Hymenophyllum wrightii Bosch	1.42005e-05	Hymenophyllum coreanum Nakai	1.82197e-07	Thelypteris viridifrons Tagawa	5.51805e-08
TRPM-P-674-0010-001.jpg	Crepidomanes latealatum (Bosch) Copel.	Lemmaphyllum microphyllum C.Presl	0.506439	Crepidomanes latealatum (Bosch) Copel.	0.45812	Selaginella heterostachys Baker	0.0180664	Davallia mariesii T.Moore ex Baker	0.00843309	Hymenophyllum polyanthos (Sw.) Sw.	0.00267891
349772.jpg	Crepidomanes latealatum (Bosch) Copel.	Crepidomanes latealatum (Bosch) Copel.	1	Vandenboschia x quelpaertensis (Nakai) Ebihara	2.72104e-10	Vandenboschia kalamocarpa (Hayata) Ebihara	6.08169e-12	Selaginella shakotanensis (Franch. ex Takeda) Miyabe et Kud_	2.4256e-13	Acystopteris japonica (Luerss.) Nakai	2.41718e-13
927517.jpg	Crepidomanes latealatum (Bosch) Copel.	Crepidomanes latealatum (Bosch) Copel.	0.999946	Crepidomanes minutum (Blume) K.Iwats.	1.79416e-05	Pleurosoriopsis makinoi (Maxim. ex Makino) Fomin	1.05553e-05	Diplazium wichurae (Mett.) Diels	9.5552e-06	Selaginella doederleinii Hieron.	7.04488e-06
345385.jpg	Crepidomanes latealatum (Bosch) Copel.	Crepidomanes latealatum (Bosch) Copel.	1	Hymenophyllum wrightii Bosch	9.62804e-10	Vandenboschia x quelpaertensis (Nakai) Ebihara	2.27776e-11	Acystopteris japonica (Luerss.) Nakai	2.17681e-11	Selaginella heterostachys Baker	1.20251e-11
348878.jpg	Crepidomanes latealatum (Bosch) Copel.	Crepidomanes latealatum (Bosch) Copel.	1	Vandenboschia kalamocarpa (Hayata) Ebihara	4.24492e-10	Vandenboschia x quelpaertensis (Nakai) Ebihara	3.21138e-11	Hymenophyllum wrightii Bosch	9.88695e-12	Hymenophyllum riukiuense Christ	2.23749e-12
00039800.jpg	Crepidomanes latealatum (Bosch) Copel.	Crepidomanes latealatum (Bosch) Copel.	0.999995	Vandenboschia kalamocarpa (Hayata) Ebihara	2.73358e-06	Vandenboschia nipponica (Nakai) Ebihara	1.91041e-06	Osmolindsaea japonica (Baker) Lehtonen et Christenh.	1.67788e-08	Selaginella heterostachys Baker	1.5503e-08
350275.jpg	Crepidomanes latealatum (Bosch) Copel.	Crepidomanes latealatum (Bosch) Copel.	1	Acystopteris japonica (Luerss.) Nakai	5.93325e-12	Lygodium japonicum (Thunb.) Sw.	1.26908e-12	Vandenboschia kalamocarpa (Hayata) Ebihara	4.07525e-13	Hymenophyllum wrightii Bosch	9.50277e-14
740395.jpg	Crepidomanes latealatum (Bosch) Copel.	Crepidomanes latealatum (Bosch) Copel.	1	Vandenboschia x quelpaertensis (Nakai) Ebihara	8.69664e-12	Vandenboschia kalamocarpa (Hayata) Ebihara	6.54433e-12	Crepidomanes minutum (Blume) K.Iwats.	2.38418e-12	Acystopteris japonica (Luerss.) Nakai	4.37886e-13
349442.jpg	Crepidomanes latealatum (Bosch) Copel.	Crepidomanes latealatum (Bosch) Copel.	1	Hymenophyllum riukiuense Christ	5.9235e-12	Hymenophyllum polyanthos (Sw.) Sw.	1.96785e-12	Crepidomanes minutum (Blume) K.Iwats.	4.7627e-13	Vandenboschia x quelpaertensis (Nakai) Ebihara	3.79857e-13
740532.jpg	Crepidomanes latealatum (Bosch) Copel.	Crepidomanes latealatum (Bosch) Copel.	0.999843	Vandenboschia kalamocarpa (Hayata) Ebihara	0.00015273	Vandenboschia nipponica (Nakai) Ebihara	4.30281e-06	Vandenboschia x quelpaertensis (Nakai) Ebihara	2.75947e-07	Hymenophyllum riukiuense Christ	5.04713e-09
346913.jpg	Crepidomanes latealatum (Bosch) Copel.	Crepidomanes latealatum (Bosch) Copel.	1	Vandenboschia x quelpaertensis (Nakai) Ebihara	2.07008e-08	Vandenboschia kalamocarpa (Hayata) Ebihara	1.56612e-08	Hymenophyllum riukiuense Christ	4.30507e-09	Asplenium anogrammoides Christ ex H.L_v.	2.66914e-09
347029.jpg	Crepidomanes latealatum (Bosch) Copel.	Crepidomanes latealatum (Bosch) Copel.	0.999997	Vandenboschia kalamocarpa (Hayata) Ebihara	1.73065e-06	Vandenboschia x quelpaertensis (Nakai) Ebihara	1.17565e-06	Hymenophyllum polyanthos (Sw.) Sw.	5.29161e-08	Hymenophyllum riukiuense Christ	1.18835e-08
349241.jpg	Crepidomanes latealatum (Bosch) Copel.	Crepidomanes latealatum (Bosch) Copel.	1	Acystopteris japonica (Luerss.) Nakai	5.77882e-11	Vandenboschia x quelpaertensis (Nakai) Ebihara	3.19334e-11	Vandenboschia kalamocarpa (Hayata) Ebihara	1.08863e-11	Lygodium japonicum (Thunb.) Sw.	1.02545e-11
349369.jpg	Crepidomanes latealatum (Bosch) Copel.	Crepidomanes latealatum (Bosch) Copel.	1	Selaginella shakotanensis (Franch. ex Takeda) Miyabe et Kud_	2.55809e-09	Diplopterygium glaucum (Houtt.) Nakai	1.52092e-09	Cyathea spinulosa Wall. ex Hook.	3.75869e-10	Tapeinidium pinnatum (Cav.) C.Chr.	2.72509e-10
328407.jpg	Crepidomanes latealatum (Bosch) Copel.	Crepidomanes latealatum (Bosch) Copel.	1	Hymenophyllum riukiuense Christ	2.44165e-09	Hymenophyllum wrightii Bosch	1.18782e-09	Hymenophyllum badium Hook. et Grev.	3.46142e-10	Vandenboschia kalamocarpa (Hayata) Ebihara	1.18432e-10
740502.jpg	Crepidomanes latealatum (Bosch) Copel.	Crepidomanes latealatum (Bosch) Copel.	1	Vandenboschia kalamocarpa (Hayata) Ebihara	6.00076e-12	Thelypteris viridifrons Tagawa	1.76104e-12	Vandenboschia x quelpaertensis (Nakai) Ebihara	1.4315e-12	Vandenboschia nipponica (Nakai) Ebihara	4.14903e-13
00033660.jpg	Crepidomanes latealatum (Bosch) Copel.	Crepidomanes latealatum (Bosch) Copel.	0.996459	Vandenboschia nipponica (Nakai) Ebihara	0.00215362	Vandenboschia kalamocarpa (Hayata) Ebihara	0.000940968	Pleurosoriopsis makinoi (Maxim. ex Makino) Fomin	0.000403936	Hymenophyllum riukiuense Christ	2.54564e-05
1031246.JPG	Crepidomanes latealatum (Bosch) Copel.	Crepidomanes latealatum (Bosch) Copel.	0.993452	Hymenophyllum badium Hook. et Grev.	0.00654254	Vandenboschia x quelpaertensis (Nakai) Ebihara	4.76225e-06	Vandenboschia kalamocarpa (Hayata) Ebihara	6.34382e-07	Crepidomanes thysanostomum (Makino) Ebihara et K.Iwats.	1.49652e-07
346939.jpg	Crepidomanes latealatum (Bosch) Copel.	Crepidomanes latealatum (Bosch) Copel.	1	Selaginella shakotanensis (Franch. ex Takeda) Miyabe et Kud_	4.86198e-09	Hymenophyllum riukiuense Christ	4.35611e-09	Vandenboschia nipponica (Nakai) Ebihara	2.2761e-09	Asplenium anogrammoides Christ ex H.L_v.	1.87333e-09
351160.jpg	Crepidomanes latealatum (Bosch) Copel.	Crepidomanes latealatum (Bosch) Copel.	0.994875	Hymenophyllum wrightii Bosch	0.00486615	Lygodium japonicum (Thunb.) Sw.	0.000174744	Pleurosoriopsis makinoi (Maxim. ex Makino) Fomin	4.01777e-05	Asplenium oligophlebium Baker	2.90095e-05
1031242.JPG	Crepidomanes latealatum (Bosch) Copel.	Crepidomanes latealatum (Bosch) Copel.	0.999998	Selaginella heterostachys Baker	2.22572e-06	Hymenophyllum riukiuense Christ	2.34763e-08	Pleurosoriopsis makinoi (Maxim. ex Makino) Fomin	8.78375e-09	Hymenophyllum barbatum (Bosch) Baker	7.23151e-09
349263.jpg	Crepidomanes latealatum (Bosch) Copel.	Crepidomanes latealatum (Bosch) Copel.	0.999995	Vandenboschia x quelpaertensis (Nakai) Ebihara	5.13555e-06	Acystopteris japonica (Luerss.) Nakai	5.16743e-08	Vandenboschia kalamocarpa (Hayata) Ebihara	1.76593e-09	Dennstaedtia zeylanica (Sw.) Zink ex Fraser-Jenk. et Kandel	5.43162e-10
1031211.JPG	Crepidomanes latealatum (Bosch) Copel.	Crepidomanes latealatum (Bosch) Copel.	1	Hymenophyllum riukiuense Christ	1.55563e-08	Vandenboschia kalamocarpa (Hayata) Ebihara	2.24673e-09	Lepidomicrosorum buergerianum (Miq.) Ching et Shing	4.98726e-10	Equisetum arvense L.	3.70383e-10
00033664.jpg	Crepidomanes latealatum (Bosch) Copel.	Crepidomanes latealatum (Bosch) Copel.	0.999856	Vandenboschia kalamocarpa (Hayata) Ebihara	0.000142663	Vandenboschia nipponica (Nakai) Ebihara	1.48769e-06	Vandenboschia x stenosiphon (Christ) Copel.	3.13418e-08	Hymenophyllum barbatum (Bosch) Baker	2.49139e-08
371497.jpg	Crepidomanes latealatum (Bosch) Copel.	Crepidomanes latealatum (Bosch) Copel.	1	Osmundastrum cinnamomeum (L.) C.Presl var. fokiense (Copel.) Tagawa	4.66425e-07	Hymenophyllum wrightii Bosch	3.00143e-08	Osmolindsaea japonica (Baker) Lehtonen et Christenh.	2.78217e-08	Asplenium oligophlebium Baker	1.66465e-08
740558.jpg	Crepidomanes latealatum (Bosch) Copel.	Crepidomanes latealatum (Bosch) Copel.	1	Crepidomanes minutum (Blume) K.Iwats.	9.6322e-08	Cyathea spinulosa Wall. ex Hook.	7.80691e-08	Thelypteris esquirolii (Christ) Ching	7.54832e-08	Selaginella shakotanensis (Franch. ex Takeda) Miyabe et Kud_	5.00453e-08
349150.jpg	Crepidomanes latealatum (Bosch) Copel.	Crepidomanes latealatum (Bosch) Copel.	1	Vandenboschia x quelpaertensis (Nakai) Ebihara	5.95563e-11	Vandenboschia kalamocarpa (Hayata) Ebihara	1.09101e-11	Crepidomanes minutum (Blume) K.Iwats.	3.85176e-12	Lygodium japonicum (Thunb.) Sw.	5.03522e-13
740453.jpg	Crepidomanes latealatum (Bosch) Copel.	Crepidomanes latealatum (Bosch) Copel.	0.999999	Crepidomanes minutum (Blume) K.Iwats.	1.12985e-06	Vandenboschia nipponica (Nakai) Ebihara	2.60733e-09	Vandenboschia kalamocarpa (Hayata) Ebihara	7.91177e-10	Hymenophyllum polyanthos (Sw.) Sw.	4.44355e-10
FKSE22658.jpg	Crepidomanes latealatum (Bosch) Copel.	Crepidomanes latealatum (Bosch) Copel.	0.999995	Selaginella shakotanensis (Franch. ex Takeda) Miyabe et Kud_	3.51595e-06	Asplenium oligophlebium Baker	3.77706e-07	Crepidomanes minutum (Blume) K.Iwats.	1.13565e-07	Polypodium fauriei Christ	9.6492e-08
349648.jpg	Crepidomanes latealatum (Bosch) Copel.	Crepidomanes latealatum (Bosch) Copel.	1	Loxogramme grammitoides (Baker) C.Chr.	4.64999e-07	Hymenophyllum riukiuense Christ	3.85756e-08	Vandenboschia kalamocarpa (Hayata) Ebihara	1.07423e-08	Selaginella heterostachys Baker	5.95539e-09
83860.jpg	Crepidomanes latealatum (Bosch) Copel.	Crepidomanes latealatum (Bosch) Copel.	0.999997	Osmolindsaea japonica (Baker) Lehtonen et Christenh.	1.0145e-06	Pleurosoriopsis makinoi (Maxim. ex Makino) Fomin	7.73624e-07	Crepidomanes minutum (Blume) K.Iwats.	5.81688e-07	Hymenophyllum wrightii Bosch	9.02352e-08
349048.jpg	Crepidomanes latealatum (Bosch) Copel.	Crepidomanes latealatum (Bosch) Copel.	1	Vandenboschia kalamocarpa (Hayata) Ebihara	6.12655e-12	Vandenboschia x quelpaertensis (Nakai) Ebihara	2.15627e-13	Selaginella heterostachys Baker	1.9673e-13	Crepidomanes minutum (Blume) K.Iwats.	8.99262e-14
802481.jpg	Crepidomanes latealatum (Bosch) Copel.	Crepidomanes latealatum (Bosch) Copel.	0.999915	Plagiogyria x wakabae Sa.Kurata ex Nakaike	4.52718e-05	Crepidomanes minutum (Blume) K.Iwats.	2.50738e-05	Loxogramme grammitoides (Baker) C.Chr.	1.10362e-05	Hymenophyllum coreanum Nakai	1.97757e-06
929517.jpg	Crepidomanes latealatum (Bosch) Copel.	Crepidomanes latealatum (Bosch) Copel.	1	Vandenboschia kalamocarpa (Hayata) Ebihara	4.8122e-08	Pleurosoriopsis makinoi (Maxim. ex Makino) Fomin	4.17219e-09	Vandenboschia x stenosiphon (Christ) Copel.	3.20664e-10	Osmundastrum cinnamomeum (L.) C.Presl var. fokiense (Copel.) Tagawa	5.24124e-11
00018067.jpg	Crepidomanes latealatum (Bosch) Copel.	Crepidomanes latealatum (Bosch) Copel.	0.992207	Hymenophyllum barbatum (Bosch) Baker	0.00714083	Vandenboschia nipponica (Nakai) Ebihara	0.000609356	Hymenophyllum badium Hook. et Grev.	2.07654e-05	Asplenium oligophlebium Baker	1.48555e-05
740511.jpg	Crepidomanes latealatum (Bosch) Copel.	Crepidomanes latealatum (Bosch) Copel.	0.999899	Crepidomanes minutum (Blume) K.Iwats.	9.8929e-05	Vandenboschia kalamocarpa (Hayata) Ebihara	1.83372e-06	Hymenophyllum polyanthos (Sw.) Sw.	7.53941e-08	Selaginella shakotanensis (Franch. ex Takeda) Miyabe et Kud_	1.96233e-08
00039801.jpg	Crepidomanes latealatum (Bosch) Copel.	Crepidomanes latealatum (Bosch) Copel.	0.999999	Hymenophyllum riukiuense Christ	9.33029e-07	Vandenboschia kalamocarpa (Hayata) Ebihara	5.05746e-07	Vandenboschia nipponica (Nakai) Ebihara	4.091e-08	Osmolindsaea japonica (Baker) Lehtonen et Christenh.	2.36014e-08
345384.jpg	Crepidomanes latealatum (Bosch) Copel.	Crepidomanes latealatum (Bosch) Copel.	1	Hymenophyllum wrightii Bosch	9.75319e-09	Crepidomanes minutum (Blume) K.Iwats.	8.53631e-09	Osmolindsaea japonica (Baker) Lehtonen et Christenh.	1.26711e-09	Asplenium oligophlebium Baker	5.97201e-10
349476.jpg	Crepidomanes latealatum (Bosch) Copel.	Crepidomanes latealatum (Bosch) Copel.	1	Vandenboschia x quelpaertensis (Nakai) Ebihara	3.86403e-07	Vandenboschia kalamocarpa (Hayata) Ebihara	4.85296e-08	Botrychium virginianum (L.) Sw.	3.14116e-11	Hymenophyllum badium Hook. et Grev.	2.70986e-11
349192.jpg	Crepidomanes latealatum (Bosch) Copel.	Crepidomanes latealatum (Bosch) Copel.	1	Hymenophyllum polyanthos (Sw.) Sw.	2.821e-13	Vandenboschia x quelpaertensis (Nakai) Ebihara	2.06571e-13	Cyathea spinulosa Wall. ex Hook.	1.04977e-13	Crepidomanes minutum (Blume) K.Iwats.	6.89266e-14
1031218.JPG	Crepidomanes latealatum (Bosch) Copel.	Crepidomanes latealatum (Bosch) Copel.	0.999881	Selaginella shakotanensis (Franch. ex Takeda) Miyabe et Kud_	9.51647e-05	Crepidomanes minutum (Blume) K.Iwats.	1.52123e-05	Hymenophyllum badium Hook. et Grev.	6.26442e-06	Pleurosoriopsis makinoi (Maxim. ex Makino) Fomin	1.08653e-06
349489.jpg	Crepidomanes latealatum (Bosch) Copel.	Crepidomanes latealatum (Bosch) Copel.	1	Vandenboschia x quelpaertensis (Nakai) Ebihara	4.28028e-07	Crepidomanes minutum (Blume) K.Iwats.	3.79826e-08	Loxogramme grammitoides (Baker) C.Chr.	7.55338e-10	Vandenboschia kalamocarpa (Hayata) Ebihara	7.18754e-10
349557.jpg	Crepidomanes latealatum (Bosch) Copel.	Crepidomanes latealatum (Bosch) Copel.	1	Hymenophyllum riukiuense Christ	2.96744e-09	Vandenboschia kalamocarpa (Hayata) Ebihara	4.29812e-11	Equisetum arvense L.	2.44363e-11	Asplenium anogrammoides Christ ex H.L_v.	1.2653e-11
505752.jpg	Crepidomanes latealatum (Bosch) Copel.	Crepidomanes latealatum (Bosch) Copel.	0.998551	Crepidomanes minutum (Blume) K.Iwats.	0.00144937	Acystopteris japonica (Luerss.) Nakai	8.30845e-10	Pleurosoriopsis makinoi (Maxim. ex Makino) Fomin	5.63834e-10	Lygodium japonicum (Thunb.) Sw.	3.55036e-10
449000.jpg	Crepidomanes latealatum (Bosch) Copel.	Crepidomanes latealatum (Bosch) Copel.	1	Osmolindsaea japonica (Baker) Lehtonen et Christenh.	4.06697e-10	Vandenboschia kalamocarpa (Hayata) Ebihara	3.78416e-12	Osmundastrum cinnamomeum (L.) C.Presl var. fokiense (Copel.) Tagawa	2.19701e-12	Vandenboschia x stenosiphon (Christ) Copel.	2.42017e-13
505751.jpg	Crepidomanes latealatum (Bosch) Copel.	Crepidomanes latealatum (Bosch) Copel.	1	Osmundastrum cinnamomeum (L.) C.Presl var. fokiense (Copel.) Tagawa	7.51647e-10	Vandenboschia kalamocarpa (Hayata) Ebihara	4.65529e-10	Osmolindsaea japonica (Baker) Lehtonen et Christenh.	8.2585e-11	Acystopteris japonica (Luerss.) Nakai	7.90495e-11
740400.jpg	Crepidomanes latealatum (Bosch) Copel.	Crepidomanes latealatum (Bosch) Copel.	1	Vandenboschia nipponica (Nakai) Ebihara	3.27251e-09	Vandenboschia kalamocarpa (Hayata) Ebihara	2.92245e-09	Lycopodiella cernua (L.) Pic.Serm.	9.8388e-10	Vandenboschia x quelpaertensis (Nakai) Ebihara	9.6262e-10
802514.jpg	Crepidomanes latealatum (Bosch) Copel.	Crepidomanes latealatum (Bosch) Copel.	0.999969	Hymenophyllum wrightii Bosch	1.99029e-05	Huperzia serrata (Thunb.) Trevis.	5.68951e-06	Crepidomanes minutum (Blume) K.Iwats.	3.2224e-06	Pleurosoriopsis makinoi (Maxim. ex Makino) Fomin	3.25299e-07
00038239.jpg	Crepidomanes latealatum (Bosch) Copel.	Crepidomanes latealatum (Bosch) Copel.	0.67281	Hymenophyllum barbatum (Bosch) Baker	0.198398	Huperzia serrata (Thunb.) Trevis.	0.0425127	Vandenboschia kalamocarpa (Hayata) Ebihara	0.0366887	Selaginella involvens (Sw.) Spring	0.0168078
740475.jpg	Crepidomanes latealatum (Bosch) Copel.	Crepidomanes latealatum (Bosch) Copel.	1	Crepidomanes minutum (Blume) K.Iwats.	2.75618e-11	Hymenophyllum polyanthos (Sw.) Sw.	1.27003e-12	Thelypteris esquirolii (Christ) Ching	1.25779e-12	Lemmaphyllum microphyllum C.Presl	3.20612e-13
1031257.JPG	Crepidomanes latealatum (Bosch) Copel.	Crepidomanes latealatum (Bosch) Copel.	0.999997	Vandenboschia kalamocarpa (Hayata) Ebihara	2.98922e-06	Vandenboschia nipponica (Nakai) Ebihara	5.71001e-08	Hymenophyllum riukiuense Christ	7.578e-09	Vandenboschia x quelpaertensis (Nakai) Ebihara	2.15139e-09
740549.jpg	Crepidomanes latealatum (Bosch) Copel.	Crepidomanes latealatum (Bosch) Copel.	1	Vandenboschia nipponica (Nakai) Ebihara	1.31808e-07	Crepidomanes minutum (Blume) K.Iwats.	4.94321e-08	Vandenboschia kalamocarpa (Hayata) Ebihara	5.00162e-09	Hymenophyllum polyanthos (Sw.) Sw.	2.34098e-10
802497.jpg	Crepidomanes latealatum (Bosch) Copel.	Crepidomanes latealatum (Bosch) Copel.	0.999915	Crepidomanes thysanostomum (Makino) Ebihara et K.Iwats.	4.54487e-05	Hymenophyllum riukiuense Christ	3.05142e-05	Vandenboschia kalamocarpa (Hayata) Ebihara	5.99801e-06	Selaginella shakotanensis (Franch. ex Takeda) Miyabe et Kud_	1.70412e-06
310680.jpg	Crepidomanes latealatum (Bosch) Copel.	Crepidomanes latealatum (Bosch) Copel.	0.976401	Asplenium oligophlebium Baker	0.0209238	Lygodium japonicum (Thunb.) Sw.	0.00202679	Pleurosoriopsis makinoi (Maxim. ex Makino) Fomin	0.000535369	Acystopteris japonica (Luerss.) Nakai	6.51648e-05
346185.jpg	Crepidomanes latealatum (Bosch) Copel.	Crepidomanes latealatum (Bosch) Copel.	1	Loxogramme grammitoides (Baker) C.Chr.	8.1054e-10	Vandenboschia x quelpaertensis (Nakai) Ebihara	7.58016e-10	Hymenophyllum riukiuense Christ	2.71539e-10	Botrychium virginianum (L.) Sw.	1.76148e-10
740534.jpg	Crepidomanes latealatum (Bosch) Copel.	Crepidomanes latealatum (Bosch) Copel.	1	Crepidomanes minutum (Blume) K.Iwats.	1.97224e-12	Vandenboschia nipponica (Nakai) Ebihara	6.31728e-13	Vandenboschia kalamocarpa (Hayata) Ebihara	4.58639e-13	Osmundastrum cinnamomeum (L.) C.Presl var. fokiense (Copel.) Tagawa	2.28407e-13
364898.jpg	Crepidomanes latealatum (Bosch) Copel.	Crepidomanes latealatum (Bosch) Copel.	1	Acystopteris japonica (Luerss.) Nakai	8.25889e-14	Lygodium japonicum (Thunb.) Sw.	5.99832e-14	Plagiogyria x sessilifolia Nakaike	4.4985e-14	Pleurosoriopsis makinoi (Maxim. ex Makino) Fomin	4.31064e-14
00019684.jpg	Crepidomanes latealatum (Bosch) Copel.	Crepidomanes latealatum (Bosch) Copel.	0.999998	Lepidomicrosorum buergerianum (Miq.) Ching et Shing	1.31174e-06	Vandenboschia kalamocarpa (Hayata) Ebihara	3.01156e-07	Lemmaphyllum microphyllum C.Presl	1.4659e-07	Crepidomanes minutum (Blume) K.Iwats.	7.22565e-08
740486.jpg	Crepidomanes latealatum (Bosch) Copel.	Crepidomanes latealatum (Bosch) Copel.	1	Vandenboschia kalamocarpa (Hayata) Ebihara	6.29634e-08	Vandenboschia x quelpaertensis (Nakai) Ebihara	7.17815e-10	Thelypteris viridifrons Tagawa	4.89997e-10	Vandenboschia x stenosiphon (Christ) Copel.	4.50757e-10
399056.jpg	Crepidomanes latealatum (Bosch) Copel.	Crepidomanes latealatum (Bosch) Copel.	0.999979	Hymenophyllum wrightii Bosch	2.10515e-05	Osmundastrum cinnamomeum (L.) C.Presl var. fokiense (Copel.) Tagawa	2.87473e-07	Pentarhizidium orientale (Hook.) Hayata	9.59281e-08	Hymenophyllum barbatum (Bosch) Baker	2.12583e-09
349356.jpg	Crepidomanes latealatum (Bosch) Copel.	Crepidomanes latealatum (Bosch) Copel.	1	Acystopteris japonica (Luerss.) Nakai	1.79232e-08	Hymenophyllum riukiuense Christ	9.46932e-09	Vandenboschia x quelpaertensis (Nakai) Ebihara	1.03185e-09	Cyathea spinulosa Wall. ex Hook.	3.80893e-10
346815.jpg	Crepidomanes latealatum (Bosch) Copel.	Crepidomanes latealatum (Bosch) Copel.	1	Lygodium japonicum (Thunb.) Sw.	3.12921e-08	Plagiogyria x wakabae Sa.Kurata ex Nakaike	1.12264e-08	Vandenboschia x quelpaertensis (Nakai) Ebihara	1.00452e-08	Lemmaphyllum microphyllum C.Presl	9.64396e-10
802499.jpg	Crepidomanes latealatum (Bosch) Copel.	Crepidomanes latealatum (Bosch) Copel.	0.989874	Vandenboschia kalamocarpa (Hayata) Ebihara	0.00795456	Hymenophyllum badium Hook. et Grev.	0.00181836	Hymenophyllum riukiuense Christ	0.000232723	Hymenophyllum polyanthos (Sw.) Sw.	5.44807e-05
349185.jpg	Crepidomanes latealatum (Bosch) Copel.	Crepidomanes latealatum (Bosch) Copel.	0.999481	Vandenboschia x quelpaertensis (Nakai) Ebihara	0.000281813	Asplenium anogrammoides Christ ex H.L_v.	0.000158505	Vandenboschia nipponica (Nakai) Ebihara	4.71084e-05	Vandenboschia kalamocarpa (Hayata) Ebihara	1.30541e-05
348973.jpg	Crepidomanes latealatum (Bosch) Copel.	Crepidomanes latealatum (Bosch) Copel.	1	Hymenophyllum riukiuense Christ	1.66139e-07	Osmolindsaea japonica (Baker) Lehtonen et Christenh.	5.92256e-09	Vandenboschia kalamocarpa (Hayata) Ebihara	4.28151e-09	Vandenboschia x quelpaertensis (Nakai) Ebihara	2.4488e-09
345983.jpg	Crepidomanes latealatum (Bosch) Copel.	Crepidomanes latealatum (Bosch) Copel.	0.999986	Crepidomanes minutum (Blume) K.Iwats.	1.44771e-05	Hymenophyllum wrightii Bosch	5.26225e-08	Botrychium ternatum (Thunb.) Sw.	4.31762e-09	Pleurosoriopsis makinoi (Maxim. ex Makino) Fomin	3.39717e-09
348936.jpg	Crepidomanes latealatum (Bosch) Copel.	Crepidomanes latealatum (Bosch) Copel.	0.999626	Crepidomanes minutum (Blume) K.Iwats.	0.000329677	Pleurosoriopsis makinoi (Maxim. ex Makino) Fomin	3.12369e-05	Botrychium ternatum (Thunb.) Sw.	7.99526e-06	Vandenboschia kalamocarpa (Hayata) Ebihara	1.61727e-06
00033663.jpg	Crepidomanes latealatum (Bosch) Copel.	Crepidomanes latealatum (Bosch) Copel.	0.999992	Vandenboschia nipponica (Nakai) Ebihara	7.29011e-06	Vandenboschia kalamocarpa (Hayata) Ebihara	6.94335e-07	Pleurosoriopsis makinoi (Maxim. ex Makino) Fomin	2.05637e-07	Hymenophyllum riukiuense Christ	1.23691e-07
349126.jpg	Crepidomanes latealatum (Bosch) Copel.	Crepidomanes latealatum (Bosch) Copel.	1	Vandenboschia kalamocarpa (Hayata) Ebihara	1.23684e-09	Hymenophyllum riukiuense Christ	5.05934e-10	Vandenboschia x quelpaertensis (Nakai) Ebihara	2.25826e-10	Hymenophyllum polyanthos (Sw.) Sw.	2.14532e-11
1031224.JPG	Crepidomanes latealatum (Bosch) Copel.	Crepidomanes latealatum (Bosch) Copel.	0.999998	Pleurosoriopsis makinoi (Maxim. ex Makino) Fomin	1.94748e-06	Lemmaphyllum microphyllum C.Presl	1.44925e-07	Crepidomanes minutum (Blume) K.Iwats.	8.18574e-09	Lygodium japonicum (Thunb.) Sw.	9.57756e-10
740575.jpg	Crepidomanes latealatum (Bosch) Copel.	Crepidomanes latealatum (Bosch) Copel.	1	Hymenophyllum riukiuense Christ	3.37932e-12	Thelypteris viridifrons Tagawa	3.18882e-12	Thelypteris esquirolii (Christ) Ching	9.49367e-13	Crepidomanes minutum (Blume) K.Iwats.	2.70729e-13
390558.jpg	Crepidomanes latealatum (Bosch) Copel.	Crepidomanes latealatum (Bosch) Copel.	0.999163	Huperzia fordii (Baker) Dixit	0.000312008	Struthiopteris amabilis (Makino) Ching	0.000169378	Pentarhizidium orientale (Hook.) Hayata	9.90369e-05	Hymenophyllum wrightii Bosch	9.86156e-05
1031184.JPG	Crepidomanes latealatum (Bosch) Copel.	Crepidomanes latealatum (Bosch) Copel.	0.999996	Hymenophyllum riukiuense Christ	2.15566e-06	Selaginella shakotanensis (Franch. ex Takeda) Miyabe et Kud_	1.33323e-06	Vandenboschia kalamocarpa (Hayata) Ebihara	1.29228e-07	Vandenboschia nipponica (Nakai) Ebihara	2.7716e-08
349579.jpg	Crepidomanes latealatum (Bosch) Copel.	Crepidomanes latealatum (Bosch) Copel.	1	Vandenboschia x quelpaertensis (Nakai) Ebihara	3.43358e-11	Selaginella shakotanensis (Franch. ex Takeda) Miyabe et Kud_	1.04142e-11	Vandenboschia kalamocarpa (Hayata) Ebihara	1.02489e-11	Cyathea spinulosa Wall. ex Hook.	2.69306e-12
349152.jpg	Crepidomanes latealatum (Bosch) Copel.	Crepidomanes latealatum (Bosch) Copel.	1	Vandenboschia x quelpaertensis (Nakai) Ebihara	3.45337e-13	Vandenboschia kalamocarpa (Hayata) Ebihara	1.52916e-13	Hymenophyllum riukiuense Christ	2.03505e-14	Acystopteris japonica (Luerss.) Nakai	7.05273e-16
349322.jpg	Crepidomanes latealatum (Bosch) Copel.	Crepidomanes latealatum (Bosch) Copel.	1	Pleurosoriopsis makinoi (Maxim. ex Makino) Fomin	1.32954e-07	Asplenium wilfordii Mett.	6.12837e-08	Vandenboschia x quelpaertensis (Nakai) Ebihara	3.55241e-08	Davallia mariesii T.Moore ex Baker	2.63662e-08
1031233.JPG	Crepidomanes latealatum (Bosch) Copel.	Crepidomanes latealatum (Bosch) Copel.	0.99719	Vandenboschia nipponica (Nakai) Ebihara	0.0023365	Vandenboschia kalamocarpa (Hayata) Ebihara	0.000292301	Vandenboschia x quelpaertensis (Nakai) Ebihara	0.000107713	Dryopteris polylepis (Franch. et Sav.) C.Chr.	3.44422e-05
802534.jpg	Crepidomanes latealatum (Bosch) Copel.	Crepidomanes latealatum (Bosch) Copel.	1	Vandenboschia x quelpaertensis (Nakai) Ebihara	1.16134e-11	Vandenboschia kalamocarpa (Hayata) Ebihara	2.1167e-12	Botrychium virginianum (L.) Sw.	7.78119e-13	Acystopteris japonica (Luerss.) Nakai	6.13487e-13
349703.jpg	Crepidomanes latealatum (Bosch) Copel.	Crepidomanes latealatum (Bosch) Copel.	1	Vandenboschia x quelpaertensis (Nakai) Ebihara	1.36211e-12	Hymenophyllum riukiuense Christ	5.10726e-13	Vandenboschia kalamocarpa (Hayata) Ebihara	4.89787e-13	Osmundastrum cinnamomeum (L.) C.Presl var. fokiense (Copel.) Tagawa	1.07028e-13
740386.jpg	Crepidomanes latealatum (Bosch) Copel.	Crepidomanes latealatum (Bosch) Copel.	1	Hymenophyllum riukiuense Christ	2.08062e-07	Vandenboschia nipponica (Nakai) Ebihara	1.67751e-08	Equisetum arvense L.	2.90166e-09	Vandenboschia kalamocarpa (Hayata) Ebihara	2.57894e-09
802505.jpg	Crepidomanes latealatum (Bosch) Copel.	Crepidomanes latealatum (Bosch) Copel.	1	Vandenboschia nipponica (Nakai) Ebihara	7.09136e-09	Pleurosoriopsis makinoi (Maxim. ex Makino) Fomin	6.72619e-09	Crepidomanes minutum (Blume) K.Iwats.	2.36974e-09	Vandenboschia kalamocarpa (Hayata) Ebihara	4.22712e-10
283296.jpg	Crepidomanes latealatum (Bosch) Copel.	Crepidomanes latealatum (Bosch) Copel.	0.999993	Davallia mariesii T.Moore ex Baker	2.63119e-06	Hymenophyllum polyanthos (Sw.) Sw.	1.97322e-06	Vandenboschia x quelpaertensis (Nakai) Ebihara	1.21464e-06	Hymenophyllum wrightii Bosch	4.8758e-07
349728.jpg	Crepidomanes latealatum (Bosch) Copel.	Crepidomanes latealatum (Bosch) Copel.	1	Crepidomanes minutum (Blume) K.Iwats.	8.33954e-11	Vandenboschia x quelpaertensis (Nakai) Ebihara	1.42073e-11	Vandenboschia kalamocarpa (Hayata) Ebihara	4.89464e-12	Hymenophyllum polyanthos (Sw.) Sw.	2.98244e-12
802488.jpg	Crepidomanes latealatum (Bosch) Copel.	Crepidomanes latealatum (Bosch) Copel.	0.999962	Hymenophyllum badium Hook. et Grev.	1.21743e-05	Acystopteris japonica (Luerss.) Nakai	9.24055e-06	Hymenophyllum polyanthos (Sw.) Sw.	4.99133e-06	Hymenophyllum riukiuense Christ	4.8925e-06
349570.jpg	Crepidomanes latealatum (Bosch) Copel.	Crepidomanes latealatum (Bosch) Copel.	1	Vandenboschia x quelpaertensis (Nakai) Ebihara	7.63366e-10	Botrychium virginianum (L.) Sw.	4.65792e-11	Vandenboschia kalamocarpa (Hayata) Ebihara	2.98675e-11	Asplenium anogrammoides Christ ex H.L_v.	2.6713e-11
349659.jpg	Crepidomanes latealatum (Bosch) Copel.	Crepidomanes latealatum (Bosch) Copel.	1	Hymenophyllum riukiuense Christ	6.46903e-09	Vandenboschia kalamocarpa (Hayata) Ebihara	1.28044e-10	Athyrium imbricatum Christ	1.37762e-11	Asplenium wilfordii Mett.	1.08292e-11
TRPM-P-674-0010-009.jpg	Crepidomanes latealatum (Bosch) Copel.	Crepidomanes latealatum (Bosch) Copel.	0.996616	Vandenboschia kalamocarpa (Hayata) Ebihara	0.0033554	Vandenboschia x stenosiphon (Christ) Copel.	1.85536e-05	Osmolindsaea japonica (Baker) Lehtonen et Christenh.	7.46051e-06	Pleurosoriopsis makinoi (Maxim. ex Makino) Fomin	1.21056e-06
349796.jpg	Crepidomanes latealatum (Bosch) Copel.	Crepidomanes latealatum (Bosch) Copel.	1	Vandenboschia x quelpaertensis (Nakai) Ebihara	5.88064e-12	Vandenboschia kalamocarpa (Hayata) Ebihara	6.41972e-13	Hymenophyllum riukiuense Christ	4.62305e-14	Osmolindsaea japonica (Baker) Lehtonen et Christenh.	2.48648e-14
1031200.JPG	Crepidomanes latealatum (Bosch) Copel.	Crepidomanes latealatum (Bosch) Copel.	1	Pleurosoriopsis makinoi (Maxim. ex Makino) Fomin	5.36609e-08	Crepidomanes minutum (Blume) K.Iwats.	1.66103e-09	Osmolindsaea japonica (Baker) Lehtonen et Christenh.	2.56256e-10	Selaginella heterostachys Baker	1.87409e-10
349760.jpg	Crepidomanes latealatum (Bosch) Copel.	Crepidomanes latealatum (Bosch) Copel.	1	Vandenboschia kalamocarpa (Hayata) Ebihara	6.65623e-13	Hymenophyllum riukiuense Christ	4.34014e-13	Osmolindsaea japonica (Baker) Lehtonen et Christenh.	6.40413e-14	Selaginella heterostachys Baker	4.02466e-14
740460.jpg	Crepidomanes latealatum (Bosch) Copel.	Crepidomanes latealatum (Bosch) Copel.	0.993896	Vandenboschia nipponica (Nakai) Ebihara	0.00352239	Crepidomanes minutum (Blume) K.Iwats.	0.00251944	Vandenboschia kalamocarpa (Hayata) Ebihara	5.92685e-05	Thelypteris viridifrons Tagawa	1.37203e-06
364844.jpg	Crepidomanes latealatum (Bosch) Copel.	Crepidomanes latealatum (Bosch) Copel.	1	Acystopteris japonica (Luerss.) Nakai	2.29442e-13	Osmundastrum cinnamomeum (L.) C.Presl var. fokiense (Copel.) Tagawa	1.15819e-13	Osmolindsaea japonica (Baker) Lehtonen et Christenh.	5.79854e-14	Asplenium oligophlebium Baker	1.73638e-14
462011.jpg	Crepidomanes latealatum (Bosch) Copel.	Crepidomanes latealatum (Bosch) Copel.	0.972689	Lygodium japonicum (Thunb.) Sw.	0.0205833	Vandenboschia x stenosiphon (Christ) Copel.	0.0019706	Osmolindsaea japonica (Baker) Lehtonen et Christenh.	0.00135981	Athyrium x multifidum Rosenst.	0.000919344
351076.jpg	Crepidomanes latealatum (Bosch) Copel.	Crepidomanes latealatum (Bosch) Copel.	1	Vandenboschia x quelpaertensis (Nakai) Ebihara	1.07435e-10	Hymenophyllum riukiuense Christ	6.97591e-12	Vandenboschia kalamocarpa (Hayata) Ebihara	5.55418e-12	Hymenophyllum polyanthos (Sw.) Sw.	4.76004e-12
349168.jpg	Crepidomanes latealatum (Bosch) Copel.	Crepidomanes latealatum (Bosch) Copel.	1	Hymenophyllum riukiuense Christ	6.38426e-12	Vandenboschia x quelpaertensis (Nakai) Ebihara	1.14888e-12	Vandenboschia kalamocarpa (Hayata) Ebihara	1.04572e-12	Acystopteris japonica (Luerss.) Nakai	8.16334e-14
346142.jpg	Crepidomanes latealatum (Bosch) Copel.	Crepidomanes latealatum (Bosch) Copel.	1	Vandenboschia x quelpaertensis (Nakai) Ebihara	1.25519e-11	Crepidomanes minutum (Blume) K.Iwats.	8.08365e-12	Vandenboschia kalamocarpa (Hayata) Ebihara	1.32302e-12	Hymenophyllum badium Hook. et Grev.	6.35146e-13
349339.jpg	Crepidomanes latealatum (Bosch) Copel.	Crepidomanes latealatum (Bosch) Copel.	1	Vandenboschia kalamocarpa (Hayata) Ebihara	1.63447e-10	Asplenium anogrammoides Christ ex H.L_v.	3.9621e-11	Hymenophyllum riukiuense Christ	3.51801e-11	Vandenboschia x quelpaertensis (Nakai) Ebihara	2.31117e-11
926612.jpg	Crepidomanes latealatum (Bosch) Copel.	Crepidomanes latealatum (Bosch) Copel.	0.999999	Hymenophyllum badium Hook. et Grev.	1.72313e-07	Hymenophyllum barbatum (Bosch) Baker	1.30582e-07	Acystopteris japonica (Luerss.) Nakai	1.03316e-07	Osmundastrum cinnamomeum (L.) C.Presl var. fokiense (Copel.) Tagawa	6.20631e-08
349177.jpg	Crepidomanes latealatum (Bosch) Copel.	Crepidomanes latealatum (Bosch) Copel.	1	Vandenboschia x quelpaertensis (Nakai) Ebihara	2.44846e-08	Vandenboschia kalamocarpa (Hayata) Ebihara	1.08213e-08	Hymenophyllum riukiuense Christ	3.64735e-09	Hymenophyllum polyanthos (Sw.) Sw.	2.38473e-09
349199.jpg	Crepidomanes latealatum (Bosch) Copel.	Crepidomanes minutum (Blume) K.Iwats.	0.85351	Crepidomanes latealatum (Bosch) Copel.	0.14649	Hymenophyllum polyanthos (Sw.) Sw.	2.59474e-07	Lemmaphyllum microphyllum C.Presl	1.96357e-07	Dicranopteris pedata (Houtt.) Nakaike	4.70479e-08
349329.jpg	Crepidomanes latealatum (Bosch) Copel.	Crepidomanes latealatum (Bosch) Copel.	0.99944	Hymenophyllum oligosorum Makino	0.000451129	Vandenboschia kalamocarpa (Hayata) Ebihara	6.12942e-05	Crepidomanes minutum (Blume) K.Iwats.	1.85335e-05	Pleurosoriopsis makinoi (Maxim. ex Makino) Fomin	1.2364e-05
346046.jpg	Crepidomanes latealatum (Bosch) Copel.	Crepidomanes latealatum (Bosch) Copel.	1	Selaginella shakotanensis (Franch. ex Takeda) Miyabe et Kud_	1.41337e-09	Vandenboschia x quelpaertensis (Nakai) Ebihara	4.33875e-10	Vandenboschia nipponica (Nakai) Ebihara	9.40025e-11	Davallia mariesii T.Moore ex Baker	6.54248e-11
740524.jpg	Crepidomanes latealatum (Bosch) Copel.	Crepidomanes latealatum (Bosch) Copel.	1	Vandenboschia kalamocarpa (Hayata) Ebihara	8.87123e-11	Vandenboschia x quelpaertensis (Nakai) Ebihara	2.48361e-11	Hymenophyllum badium Hook. et Grev.	1.94784e-12	Vandenboschia nipponica (Nakai) Ebihara	3.57608e-13
740546.jpg	Crepidomanes latealatum (Bosch) Copel.	Crepidomanes latealatum (Bosch) Copel.	1	Vandenboschia x quelpaertensis (Nakai) Ebihara	1.52326e-08	Lygodium japonicum (Thunb.) Sw.	6.55053e-09	Thelypteris viridifrons Tagawa	6.43491e-09	Matteuccia struthiopteris (L.) Tod.	2.18018e-09
366332.jpg	Crepidomanes latealatum (Bosch) Copel.	Crepidomanes latealatum (Bosch) Copel.	1	Pentarhizidium orientale (Hook.) Hayata	2.14948e-10	Osmundastrum cinnamomeum (L.) C.Presl var. fokiense (Copel.) Tagawa	4.81568e-11	Hymenophyllum wrightii Bosch	2.48552e-11	Asplenium oligophlebium Baker	1.92838e-12
00003050.jpg	Crepidomanes latealatum (Bosch) Copel.	Vandenboschia nipponica (Nakai) Ebihara	0.8169	Vandenboschia kalamocarpa (Hayata) Ebihara	0.182966	Vandenboschia x stenosiphon (Christ) Copel.	8.05328e-05	Hymenophyllum barbatum (Bosch) Baker	4.78103e-05	Cephalomanes javanicum (Blume) Bosch var. asplenioides (C.Chr.) K.Iwats.	3.19114e-06
740457.jpg	Crepidomanes latealatum (Bosch) Copel.	Crepidomanes latealatum (Bosch) Copel.	1	Hymenophyllum riukiuense Christ	3.21971e-09	Vandenboschia nipponica (Nakai) Ebihara	2.62422e-10	Vandenboschia kalamocarpa (Hayata) Ebihara	9.80059e-11	Hymenophyllum badium Hook. et Grev.	1.97314e-11
345381.jpg	Crepidomanes latealatum (Bosch) Copel.	Crepidomanes latealatum (Bosch) Copel.	1	Hymenophyllum wrightii Bosch	8.29137e-12	Vandenboschia kalamocarpa (Hayata) Ebihara	5.59544e-13	Pentarhizidium orientale (Hook.) Hayata	2.95711e-13	Hymenophyllum riukiuense Christ	5.39188e-14
349601.jpg	Crepidomanes latealatum (Bosch) Copel.	Crepidomanes latealatum (Bosch) Copel.	1	Crepidomanes minutum (Blume) K.Iwats.	8.71464e-08	Hymenophyllum riukiuense Christ	8.3864e-09	Lemmaphyllum microphyllum C.Presl	5.1655e-09	Vandenboschia x quelpaertensis (Nakai) Ebihara	5.13385e-09
505836.jpg	Crepidomanes latealatum (Bosch) Copel.	Crepidomanes latealatum (Bosch) Copel.	0.992976	Crepidomanes minutum (Blume) K.Iwats.	0.00702386	Vandenboschia nipponica (Nakai) Ebihara	1.2938e-07	Athyrium crenulatoserrulatum Makino	1.28618e-07	Hymenophyllum polyanthos (Sw.) Sw.	3.53331e-08
734433.jpg	Crepidomanes latealatum (Bosch) Copel.	Hymenophyllum barbatum (Bosch) Baker	0.492446	Vandenboschia kalamocarpa (Hayata) Ebihara	0.36969	Crepidomanes latealatum (Bosch) Copel.	0.117573	Hymenophyllum riukiuense Christ	0.0200339	Vandenboschia nipponica (Nakai) Ebihara	8.01777e-05
1031263.JPG	Crepidomanes latealatum (Bosch) Copel.	Crepidomanes latealatum (Bosch) Copel.	1	Botrychium virginianum (L.) Sw.	1.16282e-08	Vandenboschia x quelpaertensis (Nakai) Ebihara	7.22058e-09	Osmolindsaea japonica (Baker) Lehtonen et Christenh.	2.73006e-09	Plagiogyria adnata (Blume) Bedd.	1.73e-09
00035539.jpg	Crepidomanes latealatum (Bosch) Copel.	Crepidomanes latealatum (Bosch) Copel.	0.999978	Hymenophyllum barbatum (Bosch) Baker	1.93945e-05	Asplenium oligophlebium Baker	3.72766e-07	Selaginella heterostachys Baker	3.4092e-07	Hymenophyllum polyanthos (Sw.) Sw.	3.18488e-07
351123.jpg	Crepidomanes latealatum (Bosch) Copel.	Crepidomanes latealatum (Bosch) Copel.	1	Crepidomanes minutum (Blume) K.Iwats.	1.04723e-09	Hymenophyllum polyanthos (Sw.) Sw.	9.44899e-10	Vandenboschia x quelpaertensis (Nakai) Ebihara	7.037e-10	Hymenophyllum riukiuense Christ	3.08858e-10
349458.jpg	Crepidomanes latealatum (Bosch) Copel.	Crepidomanes latealatum (Bosch) Copel.	1	Hymenophyllum riukiuense Christ	1.81832e-10	Vandenboschia x quelpaertensis (Nakai) Ebihara	7.55683e-11	Vandenboschia kalamocarpa (Hayata) Ebihara	7.9441e-12	Osmolindsaea japonica (Baker) Lehtonen et Christenh.	7.64911e-12
349517.jpg	Crepidomanes latealatum (Bosch) Copel.	Crepidomanes latealatum (Bosch) Copel.	1	Vandenboschia kalamocarpa (Hayata) Ebihara	4.05487e-11	Vandenboschia x quelpaertensis (Nakai) Ebihara	6.16641e-12	Hymenophyllum riukiuense Christ	2.95419e-12	Cyathea spinulosa Wall. ex Hook.	4.79518e-13
349224.jpg	Crepidomanes latealatum (Bosch) Copel.	Crepidomanes latealatum (Bosch) Copel.	1	Vandenboschia x quelpaertensis (Nakai) Ebihara	2.11623e-10	Vandenboschia kalamocarpa (Hayata) Ebihara	1.6826e-11	Crepidomanes minutum (Blume) K.Iwats.	1.21157e-11	Plagiogyria x wakabae Sa.Kurata ex Nakaike	4.6069e-12
349314.jpg	Crepidomanes latealatum (Bosch) Copel.	Crepidomanes latealatum (Bosch) Copel.	1	Vandenboschia x quelpaertensis (Nakai) Ebihara	4.61626e-10	Davallia mariesii T.Moore ex Baker	1.40017e-12	Selaginella shakotanensis (Franch. ex Takeda) Miyabe et Kud_	9.28208e-13	Cyathea spinulosa Wall. ex Hook.	7.96692e-13
349556.jpg	Crepidomanes latealatum (Bosch) Copel.	Crepidomanes latealatum (Bosch) Copel.	1	Hymenophyllum riukiuense Christ	4.2712e-13	Vandenboschia kalamocarpa (Hayata) Ebihara	1.1218e-13	Vandenboschia x quelpaertensis (Nakai) Ebihara	7.23548e-14	Hymenophyllum polyanthos (Sw.) Sw.	6.43073e-14
346074.jpg	Crepidomanes latealatum (Bosch) Copel.	Crepidomanes latealatum (Bosch) Copel.	1	Vandenboschia x quelpaertensis (Nakai) Ebihara	1.34209e-09	Osmolindsaea japonica (Baker) Lehtonen et Christenh.	2.53695e-10	Vandenboschia kalamocarpa (Hayata) Ebihara	2.19266e-10	Ophioglossum petiolatum Hook.	1.16547e-10
396082.jpg	Crepidomanes latealatum (Bosch) Copel.	Crepidomanes latealatum (Bosch) Copel.	1	Osmundastrum cinnamomeum (L.) C.Presl var. fokiense (Copel.) Tagawa	4.40691e-11	Crepidomanes minutum (Blume) K.Iwats.	1.74782e-11	Osmolindsaea japonica (Baker) Lehtonen et Christenh.	1.68634e-12	Vandenboschia kalamocarpa (Hayata) Ebihara	4.55352e-13
740468.jpg	Crepidomanes latealatum (Bosch) Copel.	Crepidomanes latealatum (Bosch) Copel.	1	Crepidomanes minutum (Blume) K.Iwats.	5.90906e-09	Hymenophyllum riukiuense Christ	1.099e-10	Lemmaphyllum microphyllum C.Presl	5.49848e-11	Hymenophyllum polyanthos (Sw.) Sw.	2.86202e-11
740567.jpg	Crepidomanes latealatum (Bosch) Copel.	Crepidomanes latealatum (Bosch) Copel.	1	Vandenboschia x quelpaertensis (Nakai) Ebihara	2.7375e-08	Acystopteris japonica (Luerss.) Nakai	1.98221e-10	Vandenboschia kalamocarpa (Hayata) Ebihara	1.90342e-10	Polystichum polyblepharon (Roem. ex Kunze) C.Presl	4.45488e-11
1031191.JPG	Crepidomanes latealatum (Bosch) Copel.	Crepidomanes latealatum (Bosch) Copel.	1	Osmolindsaea japonica (Baker) Lehtonen et Christenh.	5.89759e-10	Vandenboschia kalamocarpa (Hayata) Ebihara	9.37983e-12	Pleurosoriopsis makinoi (Maxim. ex Makino) Fomin	6.32803e-12	Hymenophyllum riukiuense Christ	5.51266e-12
351394.jpg	Crepidomanes latealatum (Bosch) Copel.	Crepidomanes latealatum (Bosch) Copel.	1	Vandenboschia kalamocarpa (Hayata) Ebihara	6.79777e-08	Acystopteris japonica (Luerss.) Nakai	2.29786e-08	Hymenophyllum riukiuense Christ	7.05993e-09	Pleurosoriopsis makinoi (Maxim. ex Makino) Fomin	6.2776e-09
00021841.jpg	Crepidomanes latealatum (Bosch) Copel.	Crepidomanes latealatum (Bosch) Copel.	0.996455	Hymenophyllum barbatum (Bosch) Baker	0.00236895	Vandenboschia kalamocarpa (Hayata) Ebihara	0.00112461	Hymenophyllum wrightii Bosch	1.46836e-05	Asplenium oligophlebium Baker	9.75768e-06
350209.jpg	Crepidomanes latealatum (Bosch) Copel.	Crepidomanes latealatum (Bosch) Copel.	1	Plagiogyria x wakabae Sa.Kurata ex Nakaike	4.50968e-10	Asplenium oligophlebium Baker	1.63982e-10	Pleurosoriopsis makinoi (Maxim. ex Makino) Fomin	1.23616e-10	Thelypteris viridifrons Tagawa	9.47882e-11
740385.jpg	Crepidomanes latealatum (Bosch) Copel.	Crepidomanes latealatum (Bosch) Copel.	1	Hymenophyllum riukiuense Christ	4.334e-11	Vandenboschia kalamocarpa (Hayata) Ebihara	2.53269e-11	Hymenophyllum polyanthos (Sw.) Sw.	1.98835e-11	Hymenophyllum barbatum (Bosch) Baker	7.37382e-12
740449.jpg	Crepidomanes latealatum (Bosch) Copel.	Crepidomanes latealatum (Bosch) Copel.	0.999988	Crepidomanes minutum (Blume) K.Iwats.	1.14943e-05	Thelypteris viridifrons Tagawa	2.60924e-07	Osmundastrum cinnamomeum (L.) C.Presl var. fokiense (Copel.) Tagawa	2.50994e-09	Vandenboschia kalamocarpa (Hayata) Ebihara	2.32584e-09
346052.jpg	Crepidomanes latealatum (Bosch) Copel.	Crepidomanes latealatum (Bosch) Copel.	0.999999	Vandenboschia x quelpaertensis (Nakai) Ebihara	1.06964e-06	Acystopteris japonica (Luerss.) Nakai	1.43068e-07	Diplopterygium glaucum (Houtt.) Nakai	1.2748e-08	Asplenium anogrammoides Christ ex H.L_v.	4.10481e-09
9529774.jpg	Crepidomanes latealatum (Bosch) Copel.	Crepidomanes latealatum (Bosch) Copel.	0.99993	Vandenboschia kalamocarpa (Hayata) Ebihara	3.04164e-05	Vandenboschia x quelpaertensis (Nakai) Ebihara	2.32483e-05	Cyathea spinulosa Wall. ex Hook.	4.45155e-06	Angiopteris lygodiifolia Rosenst.	3.63761e-06
349558.jpg	Crepidomanes latealatum (Bosch) Copel.	Crepidomanes latealatum (Bosch) Copel.	1	Crepidomanes minutum (Blume) K.Iwats.	7.80935e-09	Vandenboschia x quelpaertensis (Nakai) Ebihara	7.59143e-09	Botrychium virginianum (L.) Sw.	5.43078e-10	Diplazium chinense (Baker) C.Chr.	3.23972e-10
740517.jpg	Crepidomanes latealatum (Bosch) Copel.	Crepidomanes latealatum (Bosch) Copel.	1	Vandenboschia x quelpaertensis (Nakai) Ebihara	8.03946e-12	Vandenboschia kalamocarpa (Hayata) Ebihara	4.11368e-13	Hymenophyllum polyanthos (Sw.) Sw.	1.69616e-13	Thelypteris esquirolii (Christ) Ching	1.64368e-13
320934.jpg	Crepidomanes latealatum (Bosch) Copel.	Crepidomanes latealatum (Bosch) Copel.	1	Asplenium oligophlebium Baker	2.16371e-13	Hymenophyllum wrightii Bosch	1.7085e-14	Lepidomicrosorum buergerianum (Miq.) Ching et Shing	1.6358e-14	Crepidomanes minutum (Blume) K.Iwats.	1.58567e-14
1031251.JPG	Crepidomanes latealatum (Bosch) Copel.	Crepidomanes latealatum (Bosch) Copel.	1	Hymenophyllum riukiuense Christ	6.93559e-08	Asplenium anogrammoides Christ ex H.L_v.	1.25914e-09	Equisetum arvense L.	3.21247e-10	Vandenboschia nipponica (Nakai) Ebihara	3.06772e-10
349264.jpg	Crepidomanes latealatum (Bosch) Copel.	Crepidomanes latealatum (Bosch) Copel.	1	Vandenboschia x quelpaertensis (Nakai) Ebihara	5.53746e-09	Vandenboschia kalamocarpa (Hayata) Ebihara	2.09609e-09	Osmolindsaea japonica (Baker) Lehtonen et Christenh.	3.66835e-10	Selaginella shakotanensis (Franch. ex Takeda) Miyabe et Kud_	2.95873e-10
371550.jpg	Crepidomanes latealatum (Bosch) Copel.	Crepidomanes latealatum (Bosch) Copel.	0.999987	Hymenophyllum wrightii Bosch	1.21156e-05	Hymenophyllum barbatum (Bosch) Baker	7.26715e-07	Lygodium japonicum (Thunb.) Sw.	4.48396e-08	Vandenboschia x stenosiphon (Christ) Copel.	2.78574e-08
740458.jpg	Crepidomanes latealatum (Bosch) Copel.	Crepidomanes latealatum (Bosch) Copel.	1	Crepidomanes minutum (Blume) K.Iwats.	1.67583e-08	Thelypteris viridifrons Tagawa	2.09228e-09	Asplenium anogrammoides Christ ex H.L_v.	2.58178e-10	Vandenboschia kalamocarpa (Hayata) Ebihara	2.23559e-10
1031210.JPG	Crepidomanes latealatum (Bosch) Copel.	Crepidomanes latealatum (Bosch) Copel.	1	Vandenboschia kalamocarpa (Hayata) Ebihara	5.89976e-09	Hymenophyllum polyanthos (Sw.) Sw.	5.32475e-09	Vandenboschia nipponica (Nakai) Ebihara	4.61192e-10	Hymenophyllum riukiuense Christ	7.68167e-11
247315.jpg	Crepidomanes latealatum (Bosch) Copel.	Crepidomanes latealatum (Bosch) Copel.	1	Osmolindsaea japonica (Baker) Lehtonen et Christenh.	3.95122e-10	Crepidomanes minutum (Blume) K.Iwats.	1.2189e-10	Osmundastrum cinnamomeum (L.) C.Presl var. fokiense (Copel.) Tagawa	3.80181e-11	Asplenium oligophlebium Baker	3.33946e-11
349642.jpg	Crepidomanes latealatum (Bosch) Copel.	Crepidomanes latealatum (Bosch) Copel.	1	Hymenophyllum riukiuense Christ	1.56461e-10	Vandenboschia kalamocarpa (Hayata) Ebihara	1.76246e-11	Vandenboschia x quelpaertensis (Nakai) Ebihara	3.16363e-12	Vandenboschia auriculata (Blume) Copel.	2.91572e-12
349526.jpg	Crepidomanes latealatum (Bosch) Copel.	Crepidomanes latealatum (Bosch) Copel.	1	Vandenboschia kalamocarpa (Hayata) Ebihara	3.79773e-09	Hymenophyllum riukiuense Christ	2.2425e-09	Lemmaphyllum microphyllum C.Presl	1.92286e-09	Vandenboschia x quelpaertensis (Nakai) Ebihara	5.85132e-10
740480.jpg	Crepidomanes latealatum (Bosch) Copel.	Crepidomanes latealatum (Bosch) Copel.	1	Hymenophyllum riukiuense Christ	1.23083e-11	Crepidomanes minutum (Blume) K.Iwats.	1.75295e-12	Hymenophyllum polyanthos (Sw.) Sw.	7.43739e-13	Vandenboschia kalamocarpa (Hayata) Ebihara	4.86274e-13
349649.jpg	Crepidomanes latealatum (Bosch) Copel.	Crepidomanes latealatum (Bosch) Copel.	1	Crepidomanes minutum (Blume) K.Iwats.	2.55026e-11	Lygodium japonicum (Thunb.) Sw.	2.41153e-11	Osmolindsaea japonica (Baker) Lehtonen et Christenh.	9.41602e-12	Lemmaphyllum microphyllum C.Presl	3.6277e-12
484218.jpg	Crepidomanes latealatum (Bosch) Copel.	Crepidomanes latealatum (Bosch) Copel.	1	Osmundastrum cinnamomeum (L.) C.Presl var. fokiense (Copel.) Tagawa	3.60156e-11	Hymenophyllum barbatum (Bosch) Baker	1.62192e-11	Osmolindsaea japonica (Baker) Lehtonen et Christenh.	1.21475e-11	Hymenophyllum wrightii Bosch	9.52332e-12
740381.jpg	Crepidomanes latealatum (Bosch) Copel.	Crepidomanes latealatum (Bosch) Copel.	1	Hymenophyllum polyanthos (Sw.) Sw.	6.01229e-11	Hymenophyllum riukiuense Christ	1.40889e-11	Hymenophyllum badium Hook. et Grev.	1.03539e-11	Acystopteris japonica (Luerss.) Nakai	1.00479e-11
345784.jpg	Crepidomanes latealatum (Bosch) Copel.	Crepidomanes latealatum (Bosch) Copel.	1	Pentarhizidium orientale (Hook.) Hayata	1.82356e-09	Hymenophyllum wrightii Bosch	1.20777e-09	Osmolindsaea japonica (Baker) Lehtonen et Christenh.	1.14311e-09	Struthiopteris amabilis (Makino) Ching	8.73297e-10
349280.jpg	Crepidomanes latealatum (Bosch) Copel.	Crepidomanes latealatum (Bosch) Copel.	1	Vandenboschia x quelpaertensis (Nakai) Ebihara	1.42048e-07	Cyathea spinulosa Wall. ex Hook.	1.08385e-07	Vandenboschia kalamocarpa (Hayata) Ebihara	1.68827e-08	Hymenophyllum riukiuense Christ	1.25803e-09
358192.jpg	Crepidomanes latealatum (Bosch) Copel.	Crepidomanes latealatum (Bosch) Copel.	1	Lepisorus thunbergianus (Kaulf.) Ching	5.26917e-10	Asplenium ruprechtii Sa.Kurata	4.21147e-10	Plagiogyria x wakabae Sa.Kurata ex Nakaike	3.91617e-10	Selaginella shakotanensis (Franch. ex Takeda) Miyabe et Kud_	1.05731e-10
349362.jpg	Crepidomanes latealatum (Bosch) Copel.	Crepidomanes latealatum (Bosch) Copel.	1	Vandenboschia x quelpaertensis (Nakai) Ebihara	5.47537e-11	Vandenboschia kalamocarpa (Hayata) Ebihara	8.48155e-12	Acystopteris japonica (Luerss.) Nakai	9.40036e-14	Davallia mariesii T.Moore ex Baker	5.73223e-14
349355.jpg	Crepidomanes latealatum (Bosch) Copel.	Crepidomanes latealatum (Bosch) Copel.	1	Vandenboschia x quelpaertensis (Nakai) Ebihara	4.0604e-09	Osmolindsaea japonica (Baker) Lehtonen et Christenh.	2.37508e-09	Hymenophyllum riukiuense Christ	5.2855e-10	Diplazium chinense (Baker) C.Chr.	3.59186e-10
348953.jpg	Crepidomanes latealatum (Bosch) Copel.	Crepidomanes latealatum (Bosch) Copel.	1	Vandenboschia x quelpaertensis (Nakai) Ebihara	5.03966e-10	Hymenophyllum riukiuense Christ	2.16758e-10	Lemmaphyllum microphyllum C.Presl	2.15701e-11	Vandenboschia kalamocarpa (Hayata) Ebihara	9.66995e-12
458391.jpg	Crepidomanes latealatum (Bosch) Copel.	Crepidomanes latealatum (Bosch) Copel.	0.999999	Asplenium oligophlebium Baker	9.04341e-07	Osmundastrum cinnamomeum (L.) C.Presl var. fokiense (Copel.) Tagawa	1.22878e-07	Selaginella involvens (Sw.) Spring	8.50443e-08	Selaginella heterostachys Baker	6.84819e-08
00016092.jpg	Crepidomanes latealatum (Bosch) Copel.	Crepidomanes latealatum (Bosch) Copel.	0.999984	Vandenboschia kalamocarpa (Hayata) Ebihara	1.64733e-05	Hymenophyllum barbatum (Bosch) Baker	1.23972e-08	Selaginella heterostachys Baker	2.49017e-10	Asplenium oligophlebium Baker	2.22128e-10
00016643.jpg	Crepidomanes latealatum (Bosch) Copel.	Vandenboschia kalamocarpa (Hayata) Ebihara	0.993176	Crepidomanes latealatum (Bosch) Copel.	0.00682433	Hymenophyllum barbatum (Bosch) Baker	1.93571e-08	Vandenboschia x quelpaertensis (Nakai) Ebihara	1.19923e-08	Botrychium virginianum (L.) Sw.	3.66017e-10
1031227.JPG	Crepidomanes latealatum (Bosch) Copel.	Crepidomanes latealatum (Bosch) Copel.	0.999998	Hymenophyllum badium Hook. et Grev.	9.21599e-07	Vandenboschia x quelpaertensis (Nakai) Ebihara	6.32179e-07	Hymenophyllum barbatum (Bosch) Baker	5.58911e-07	Vandenboschia nipponica (Nakai) Ebihara	5.06279e-08
349184.jpg	Crepidomanes latealatum (Bosch) Copel.	Crepidomanes latealatum (Bosch) Copel.	1	Vandenboschia x quelpaertensis (Nakai) Ebihara	4.99846e-09	Vandenboschia kalamocarpa (Hayata) Ebihara	2.73643e-11	Hymenophyllum riukiuense Christ	3.5405e-12	Diplazium chinense (Baker) C.Chr.	2.41717e-12
740531.jpg	Crepidomanes latealatum (Bosch) Copel.	Crepidomanes latealatum (Bosch) Copel.	1	Vandenboschia kalamocarpa (Hayata) Ebihara	3.58833e-09	Vandenboschia x quelpaertensis (Nakai) Ebihara	1.09733e-09	Acystopteris japonica (Luerss.) Nakai	8.69303e-10	Hymenophyllum polyanthos (Sw.) Sw.	3.86313e-11
1031252.JPG	Crepidomanes latealatum (Bosch) Copel.	Crepidomanes latealatum (Bosch) Copel.	1	Hymenophyllum riukiuense Christ	1.04529e-10	Vandenboschia kalamocarpa (Hayata) Ebihara	7.84155e-11	Osmolindsaea japonica (Baker) Lehtonen et Christenh.	5.18354e-12	Hymenophyllum polyanthos (Sw.) Sw.	1.53413e-12
802492.jpg	Crepidomanes latealatum (Bosch) Copel.	Crepidomanes latealatum (Bosch) Copel.	0.997209	Hymenophyllum riukiuense Christ	0.00232464	Selaginella shakotanensis (Franch. ex Takeda) Miyabe et Kud_	0.000233888	Vandenboschia kalamocarpa (Hayata) Ebihara	0.000119414	Vandenboschia nipponica (Nakai) Ebihara	7.25434e-05
1031205.JPG	Crepidomanes latealatum (Bosch) Copel.	Crepidomanes latealatum (Bosch) Copel.	1	Osmolindsaea japonica (Baker) Lehtonen et Christenh.	1.14072e-10	Hymenophyllum riukiuense Christ	8.76091e-11	Pleurosoriopsis makinoi (Maxim. ex Makino) Fomin	4.99438e-11	Vandenboschia kalamocarpa (Hayata) Ebihara	3.78516e-11
740445.jpg	Crepidomanes latealatum (Bosch) Copel.	Crepidomanes latealatum (Bosch) Copel.	0.992637	Vandenboschia nipponica (Nakai) Ebihara	0.00733517	Crepidomanes minutum (Blume) K.Iwats.	9.96521e-06	Hymenophyllum polyanthos (Sw.) Sw.	8.5226e-06	Hymenophyllum riukiuense Christ	4.85997e-06
349643.jpg	Crepidomanes latealatum (Bosch) Copel.	Crepidomanes latealatum (Bosch) Copel.	1	Hymenophyllum riukiuense Christ	1.23042e-11	Vandenboschia kalamocarpa (Hayata) Ebihara	8.05304e-12	Selaginella heterostachys Baker	1.86594e-12	Vandenboschia x quelpaertensis (Nakai) Ebihara	9.88894e-13
473016.jpg	Botrychium nipponicum Makino	Botrychium nipponicum Makino	0.999998	Botrychium atrovirens (Sahashi) M.Kato	1.65349e-06	Botrychium ternatum (Thunb.) Sw.	2.29816e-07	Botrychium virginianum (L.) Sw.	7.57225e-08	Athyrium oblitescens Sa.Kurata	4.3702e-09
563457.jpg	Botrychium nipponicum Makino	Botrychium nipponicum Makino	0.999735	Botrychium ternatum (Thunb.) Sw.	0.00023615	Lepidomicrosorum buergerianum (Miq.) Ching et Shing	4.73342e-06	Onoclea sensibilis L. var. interrupta Maxim.	3.66196e-06	Botrychium atrovirens (Sahashi) M.Kato	3.6039e-06
FKSE35679.jpg	Botrychium nipponicum Makino	Botrychium nipponicum Makino	0.978857	Botrychium ternatum (Thunb.) Sw.	0.0195272	Botrychium japonicum (Prantl) Underw.	0.00159432	Pteris ensiformis Burm.f.	1.06767e-05	Pteris multifida Poir.	5.24438e-06
481835.jpg	Botrychium nipponicum Makino	Botrychium nipponicum Makino	1	Botrychium ternatum (Thunb.) Sw.	3.83333e-07	Botrychium atrovirens (Sahashi) M.Kato	5.07744e-08	Lycopodium sitchense Rupr. var. nikoense (Franch. et Sav.) Takeda	3.8778e-08	Ophioglossum vulgatum L.	1.16307e-08
584556.jpg	Botrychium nipponicum Makino	Botrychium nipponicum Makino	1	Botrychium atrovirens (Sahashi) M.Kato	6.80888e-08	Botrychium ternatum (Thunb.) Sw.	6.27252e-08	Deparia pycnosora (Christ) M.Kato	2.8339e-08	Dennstaedtia wilfordii (T.Moore) Christ	1.35855e-08
944750.jpg	Botrychium nipponicum Makino	Botrychium nipponicum Makino	0.999982	Botrychium atrovirens (Sahashi) M.Kato	9.52507e-06	Botrychium ternatum (Thunb.) Sw.	6.96264e-06	Lycopodium sitchense Rupr. var. nikoense (Franch. et Sav.) Takeda	1.40055e-06	Athyrium oblitescens Sa.Kurata	7.45489e-08
944751.jpg	Botrychium nipponicum Makino	Botrychium nipponicum Makino	0.998783	Botrychium atrovirens (Sahashi) M.Kato	0.00110747	Lycopodium sitchense Rupr. var. nikoense (Franch. et Sav.) Takeda	0.000107173	Botrychium ternatum (Thunb.) Sw.	2.43355e-06	Cheilanthes kuhnii Milde var. brandtii (Franch. et Sav.) Tagawa	1.82025e-07
FKSE62090.jpg	Botrychium nipponicum Makino	Botrychium nipponicum Makino	0.995897	Botrychium ternatum (Thunb.) Sw.	0.00391334	Lycopodium complanatum L.	0.000173973	Botrychium japonicum (Prantl) Underw.	9.69681e-06	Botrychium multifidum (S.G.Gmel.) Rupr. var. robustum (Rupr. ex Milde) C.Chr.	5.44895e-06
801625.jpg	Botrychium nipponicum Makino	Botrychium nipponicum Makino	0.998082	Botrychium ternatum (Thunb.) Sw.	0.00152853	Botrychium virginianum (L.) Sw.	0.000388847	Ophioglossum vulgatum L.	7.22277e-08	Pteris kiuschiuensis Hieron.	7.17177e-08
542571.jpg	Botrychium nipponicum Makino	Botrychium nipponicum Makino	0.999997	Lycopodium sitchense Rupr. var. nikoense (Franch. et Sav.) Takeda	3.28427e-06	Botrychium ternatum (Thunb.) Sw.	3.69984e-08	Botrychium virginianum (L.) Sw.	1.82016e-08	Ophioglossum vulgatum L.	6.85079e-09
563465.jpg	Botrychium nipponicum Makino	Botrychium nipponicum Makino	1	Ophioglossum vulgatum L.	5.16018e-09	Botrychium ternatum (Thunb.) Sw.	4.03324e-09	Pyrrosia hastata (Houtt.) Ching	5.34043e-11	Deparia pycnosora (Christ) M.Kato	1.8011e-11
FKSE63251.jpg	Botrychium nipponicum Makino	Botrychium ternatum (Thunb.) Sw.	0.706504	Botrychium nipponicum Makino	0.245132	Botrychium multifidum (S.G.Gmel.) Rupr. var. robustum (Rupr. ex Milde) C.Chr.	0.021846	Selaginella involvens (Sw.) Spring	0.0171577	Botrychium atrovirens (Sahashi) M.Kato	0.00884699
563461.jpg	Botrychium nipponicum Makino	Botrychium nipponicum Makino	0.99996	Arachniodes fargesii (Christ) Seriz.	1.91648e-05	Lycopodium sitchense Rupr. var. nikoense (Franch. et Sav.) Takeda	1.16459e-05	Botrychium ternatum (Thunb.) Sw.	8.95919e-06	Botrychium virginianum (L.) Sw.	1.85473e-07
583179.jpg	Botrychium nipponicum Makino	Botrychium nipponicum Makino	0.997048	Ophioglossum vulgatum L.	0.00219618	Blechnopsis orientalis (L.) C.Presl	0.000452737	Botrychium multifidum (S.G.Gmel.) Rupr. var. robustum (Rupr. ex Milde) C.Chr.	0.000238434	Botrychium japonicum (Prantl) Underw.	2.10403e-05
FKSE19244.jpg	Botrychium nipponicum Makino	Botrychium japonicum (Prantl) Underw.	0.963824	Botrychium nipponicum Makino	0.0360444	Gymnocarpium dryopteris (L.) Newman	6.66925e-05	Botrychium ternatum (Thunb.) Sw.	3.38092e-05	Pteris dispar Kunze	1.23674e-05
135268.jpg	Botrychium nipponicum Makino	Botrychium nipponicum Makino	0.999998	Cheilanthes kuhnii Milde var. brandtii (Franch. et Sav.) Tagawa	1.3264e-06	Deparia pycnosora (Christ) M.Kato	1.61808e-07	Botrychium atrovirens (Sahashi) M.Kato	3.26241e-08	Botrychium ternatum (Thunb.) Sw.	2.75662e-08
563500.jpg	Botrychium nipponicum Makino	Ophioglossum vulgatum L.	0.471077	Cyrtomium falcatum (L.f.) C.Presl subsp. falcatum	0.462533	Diplazium hachijoense Nakai	0.0228149	Lemmaphyllum microphyllum C.Presl	0.0204421	Botrychium ternatum (Thunb.) Sw.	0.0077123
FKSE121251.jpg	Botrychium nipponicum Makino	Botrychium multifidum (S.G.Gmel.) Rupr. var. robustum (Rupr. ex Milde) C.Chr.	0.466444	Botrychium japonicum (Prantl) Underw.	0.334507	Botrychium nipponicum Makino	0.132638	Gymnocarpium dryopteris (L.) Newman	0.0379192	Botrychium ternatum (Thunb.) Sw.	0.0256304
563498.jpg	Botrychium nipponicum Makino	Botrychium nipponicum Makino	0.999997	Botrychium atrovirens (Sahashi) M.Kato	1.68768e-06	Athyrium oblitescens Sa.Kurata	2.45021e-07	Arachniodes fargesii (Christ) Seriz.	2.322e-07	Lycopodium sitchense Rupr. var. nikoense (Franch. et Sav.) Takeda	2.17314e-07
601530.jpg	Botrychium nipponicum Makino	Botrychium nipponicum Makino	0.999991	Botrychium atrovirens (Sahashi) M.Kato	8.00726e-06	Botrychium ternatum (Thunb.) Sw.	1.02558e-06	Lycopodium sitchense Rupr. var. nikoense (Franch. et Sav.) Takeda	1.35036e-07	Arachniodes fargesii (Christ) Seriz.	9.83223e-08
740916 740916.jpg	Diplazium x okudairaeoides Sa.Kurata	Diplazium x okudairaeoides Sa.Kurata	1	Diplazium mettenianum (Miq.) C.Chr.	3.14925e-07	Diplazium wichurae (Mett.) Diels	9.4822e-10	Hymenophyllum riukiuense Christ	3.51774e-10	Anisocampium sheareri (Baker) Ching	2.66034e-10
138310.jpg	Diplazium x okudairaeoides Sa.Kurata	Diplazium x okudairaeoides Sa.Kurata	1	Anisocampium sheareri (Baker) Ching	8.63608e-08	Hymenasplenium hondoense (N.Murak. et S.-I.Hatan.) Nakaike	3.18315e-09	Athyrium rupestre Kodama	1.73491e-09	Athyrium imbricatum Christ	1.40821e-09
1135926.JPG	Diplazium x okudairaeoides Sa.Kurata	Diplazium x okudairaeoides Sa.Kurata	0.980783	Diplazium wichurae (Mett.) Diels	0.0185102	Diplazium mettenianum (Miq.) C.Chr.	0.000664054	Anisocampium sheareri (Baker) Ching	2.84826e-05	Polystichum lepidocaulon (Hook.) J.Sm.	1.39176e-05
1037550.JPG	Diplazium x okudairaeoides Sa.Kurata	Diplazium x okudairaeoides Sa.Kurata	1	Diplazium wichurae (Mett.) Diels	1.96948e-07	Diplazium mettenianum (Miq.) C.Chr.	6.40677e-08	Polystichum lepidocaulon (Hook.) J.Sm.	1.21067e-09	Thelypteris acuminata (Houtt.) C.V.Morton x T. parasitica (L.) Tardieu	8.65082e-10
735670.jpg	Diplazium x okudairaeoides Sa.Kurata	Diplazium x okudairaeoides Sa.Kurata	0.999482	Diplazium wichurae (Mett.) Diels	0.000516608	Hymenasplenium hondoense (N.Murak. et S.-I.Hatan.) Nakaike	1.16744e-06	Angiopteris lygodiifolia Rosenst.	2.32044e-07	Diplazium mettenianum (Miq.) C.Chr.	1.50634e-07
1037549.JPG	Diplazium x okudairaeoides Sa.Kurata	Diplazium x okudairaeoides Sa.Kurata	1	Cyrtomium devexiscapulae (Koidz.) Ching	5.3748e-08	Anisocampium sheareri (Baker) Ching	6.56988e-09	Diplazium mettenianum (Miq.) C.Chr.	3.08613e-09	Athyrium imbricatum Christ	2.81611e-09
777042.jpg	Diplazium x okudairaeoides Sa.Kurata	Diplazium x okudairaeoides Sa.Kurata	0.968935	Diplazium wichurae (Mett.) Diels	0.0310606	Polystichum balansae Christ	3.83311e-06	Asplenium wrightii D.C.Eaton ex Hook.	2.16304e-07	Cyrtomium atropunctatum Sa.Kurata	1.19823e-07
280974.jpg	Diplazium x okudairaeoides Sa.Kurata	Diplazium x okudairaeoides Sa.Kurata	1	Diplazium mettenianum (Miq.) C.Chr.	3.3086e-07	Anisocampium x saitoanum (Sugim.) M.Kato	2.39394e-08	Cyrtomium devexiscapulae (Koidz.) Ching	5.89331e-10	Diplazium wichurae (Mett.) Diels	1.93455e-10
1112504 1112504.JPG	Diplazium x okudairaeoides Sa.Kurata	Diplazium x okudairaeoides Sa.Kurata	0.999997	Hymenophyllum riukiuense Christ	2.80246e-06	Diplazium mettenianum (Miq.) C.Chr.	2.19147e-07	Diplazium wichurae (Mett.) Diels	5.26147e-09	Leotochilus x simplicifrons (Christ) Nakaike	2.1724e-10
814427.jpg	Diplazium x okudairaeoides Sa.Kurata	Diplazium x okudairaeoides Sa.Kurata	0.999999	Diplazium mettenianum (Miq.) C.Chr.	1.09652e-06	Cyrtomium devexiscapulae (Koidz.) Ching	6.79223e-09	Asplenium wrightii D.C.Eaton ex Hook.	5.35574e-09	Anisocampium x saitoanum (Sugim.) M.Kato	1.84211e-09
1184450.JPG	Diplazium x okudairaeoides Sa.Kurata	Diplazium x okudairaeoides Sa.Kurata	0.999998	Anisocampium x saitoanum (Sugim.) M.Kato	1.75914e-06	Hymenasplenium hondoense (N.Murak. et S.-I.Hatan.) Nakaike	2.65611e-07	Anisocampium sheareri (Baker) Ching	1.1669e-07	Athyrium x kidoanum Sa.Kurata	5.6349e-08
735010.jpg	Diplazium x okudairaeoides Sa.Kurata	Asplenium wrightii D.C.Eaton ex Hook.	0.926683	Diplazium wichurae (Mett.) Diels	0.0575519	Diplazium x okudairaeoides Sa.Kurata	0.01338	Arachniodes yoshinagae (Makino) Ching	0.00162308	Diplazium mettenianum (Miq.) C.Chr.	0.000717145
814436.jpg	Diplazium x okudairaeoides Sa.Kurata	Diplazium x okudairaeoides Sa.Kurata	1	Diplazium mettenianum (Miq.) C.Chr.	9.25659e-09	Hymenasplenium hondoense (N.Murak. et S.-I.Hatan.) Nakaike	2.87186e-10	Athyrium imbricatum Christ	1.66223e-10	Anisocampium sheareri (Baker) Ching	8.21184e-11
310152.jpg	Diplazium x okudairaeoides Sa.Kurata	Diplazium x okudairaeoides Sa.Kurata	1	Thelypteris acuminata (Houtt.) C.V.Morton x T. parasitica (L.) Tardieu	6.2965e-09	Cyrtomium devexiscapulae (Koidz.) Ching	3.19428e-09	Athyrium imbricatum Christ	2.23256e-09	Diplazium wichurae (Mett.) Diels	6.41344e-10
741107.jpg	Diplazium x okudairaeoides Sa.Kurata	Diplazium x okudairaeoides Sa.Kurata	0.967178	Diplazium wichurae (Mett.) Diels	0.0324971	Asplenium wrightii D.C.Eaton ex Hook.	0.00021798	Angiopteris lygodiifolia Rosenst.	9.28208e-05	Cyathea podophylla (Hook.) Copel.	4.89882e-06
426663.jpg	Polystichum fibrillosopaleaceum (Kodama) Tagawa	Polystichum fibrillosopaleaceum (Kodama) Tagawa	0.999981	Asplenium ritoense Hayata	9.78372e-06	Diplopterygium glaucum (Houtt.) Nakai	5.48179e-06	Cyrtomium devexiscapulae (Koidz.) Ching	9.94439e-07	Microlepia strigosa (Thunb.) C.Presl	7.81339e-07
1040313.JPG	Polystichum fibrillosopaleaceum (Kodama) Tagawa	Polystichum fibrillosopaleaceum (Kodama) Tagawa	0.999962	Polystichum polyblepharon (Roem. ex Kunze) C.Presl	3.79143e-05	Polystichum x inadae Sa.Kurata	1.5184e-07	Arachniodes standishii (T.Moore) Ohwi	2.80406e-09	Selaginella tamariscina (P.Beauv.) Spring	2.33269e-09
342439.jpg	Polystichum fibrillosopaleaceum (Kodama) Tagawa	Polystichum fibrillosopaleaceum (Kodama) Tagawa	1	Arachniodes fargesii (Christ) Seriz.	2.12876e-10	Deparia mucilagina (M.Kato) Nakaike	1.02039e-11	Botrychium strictum Underw.	1.3302e-12	Pteris boninensis H.Ohba	1.11129e-13
1108825.JPG	Polystichum fibrillosopaleaceum (Kodama) Tagawa	Polystichum fibrillosopaleaceum (Kodama) Tagawa	1	Polystichum longifrons Sa.Kurata	6.6919e-08	Polystichum x ongataense Sa.Kurata	3.90827e-08	Polystichum polyblepharon (Roem. ex Kunze) C.Presl	1.54389e-08	Polystichum ohmurae Sa.Kurata	8.52565e-09
441200.jpg	Polystichum fibrillosopaleaceum (Kodama) Tagawa	Polystichum fibrillosopaleaceum (Kodama) Tagawa	1	Polystichum polyblepharon (Roem. ex Kunze) C.Presl	1.11097e-08	Cyrtomium devexiscapulae (Koidz.) Ching	1.67505e-09	Polystichum tsus-simense (Hook.) J.Sm. var. mayebarae (Tagawa) Sa.Kurata	8.83053e-11	Dryopteris commixta Tagawa	1.98069e-11
341708.jpg	Polystichum fibrillosopaleaceum (Kodama) Tagawa	Polystichum fibrillosopaleaceum (Kodama) Tagawa	1	Arachniodes fargesii (Christ) Seriz.	8.9039e-10	Botrychium strictum Underw.	2.15518e-11	Microlepia strigosa (Thunb.) C.Presl	2.21447e-12	Polystichum polyblepharon (Roem. ex Kunze) C.Presl	1.33614e-12
1108801.JPG	Polystichum fibrillosopaleaceum (Kodama) Tagawa	Polystichum fibrillosopaleaceum (Kodama) Tagawa	0.999998	Polystichum tagawanum Sa.Kurata	2.02568e-06	Deparia mucilagina (M.Kato) Nakaike	3.17588e-10	Osmunda claytoniana L.	1.88821e-10	Polystichum longifrons Sa.Kurata	1.46467e-10
FKSE34179.jpg	Polystichum fibrillosopaleaceum (Kodama) Tagawa	Polystichum fibrillosopaleaceum (Kodama) Tagawa	0.525098	Polystichum polyblepharon (Roem. ex Kunze) C.Presl	0.264708	Polystichum pseudomakinoi Tagawa	0.181643	Polystichum longifrons Sa.Kurata	0.0279309	Polystichum retrosopaleaceum (Kodama) Tagawa	0.000304773
KAG126790.jpg	Polystichum fibrillosopaleaceum (Kodama) Tagawa	Polystichum x ongataense Sa.Kurata	0.571533	Polystichum pseudomakinoi Tagawa	0.220864	Polystichum fibrillosopaleaceum (Kodama) Tagawa	0.169248	Polystichum x suginoi Sa.Kurata	0.00979279	Polystichum x inadae Sa.Kurata	0.00932473
530564.jpg	Polystichum fibrillosopaleaceum (Kodama) Tagawa	Polystichum fibrillosopaleaceum (Kodama) Tagawa	1	Osmunda claytoniana L.	1.09681e-07	Thelypteris quelpaertensis (Christ) Ching	3.45938e-08	Polystichum microchlamys (Christ) Matsum.	7.94172e-09	Lycopodium dendroideum Michx.	3.61053e-10
288638.jpg	Polystichum fibrillosopaleaceum (Kodama) Tagawa	Polystichum fibrillosopaleaceum (Kodama) Tagawa	1	Polystichum tagawanum Sa.Kurata	1.12152e-11	Botrychium strictum Underw.	1.63663e-13	Pteris wallichiana J.Agardh	7.4495e-14	Osmundastrum cinnamomeum (L.) C.Presl var. fokiense (Copel.) Tagawa	3.88884e-14
342452.jpg	Polystichum fibrillosopaleaceum (Kodama) Tagawa	Polystichum fibrillosopaleaceum (Kodama) Tagawa	1	Deparia mucilagina (M.Kato) Nakaike	4.92757e-10	Arachniodes fargesii (Christ) Seriz.	1.17658e-10	Botrychium strictum Underw.	2.51644e-11	Polystichum tagawanum Sa.Kurata	1.72565e-11
246925.jpg	Polystichum fibrillosopaleaceum (Kodama) Tagawa	Polystichum fibrillosopaleaceum (Kodama) Tagawa	1	Polystichum polyblepharon (Roem. ex Kunze) C.Presl	1.23205e-07	Polystichum tagawanum Sa.Kurata	3.2044e-08	Deparia jiulungensis (Ching) Z.R.Wang var. albosquamata (M.Kato) Z.R.Wang	6.47717e-09	Polystichum igaense Tagawa	3.28736e-09
1144024.JPG	Polystichum fibrillosopaleaceum (Kodama) Tagawa	Polystichum fibrillosopaleaceum (Kodama) Tagawa	0.793403	Polystichum ohmurae Sa.Kurata	0.108905	Polystichum polyblepharon (Roem. ex Kunze) C.Presl	0.0895821	Osmunda claytoniana L.	0.0068358	Polystichum tagawanum Sa.Kurata	0.000898008
595994.jpg	Polystichum fibrillosopaleaceum (Kodama) Tagawa	Polystichum fibrillosopaleaceum (Kodama) Tagawa	1	Polystichum microchlamys (Christ) Matsum.	1.03526e-09	Osmunda claytoniana L.	7.07937e-10	Deparia mucilagina (M.Kato) Nakaike	3.34782e-10	Deparia pterorachis (Christ) M.Kato	1.24166e-10
341783.jpg	Polystichum fibrillosopaleaceum (Kodama) Tagawa	Polystichum fibrillosopaleaceum (Kodama) Tagawa	1	Botrychium strictum Underw.	2.03763e-12	Polystichum polyblepharon (Roem. ex Kunze) C.Presl	4.02983e-14	Arachniodes fargesii (Christ) Seriz.	2.07932e-14	Diplopterygium glaucum (Houtt.) Nakai	1.95411e-14
443039.jpg	Polystichum fibrillosopaleaceum (Kodama) Tagawa	Polystichum fibrillosopaleaceum (Kodama) Tagawa	1	Polystichum igaense Tagawa	3.02749e-10	Polystichum longifrons Sa.Kurata	4.50665e-11	Microlepia x bipinnata (Makino) Y.Shimura	1.97351e-11	Polystichum polyblepharon (Roem. ex Kunze) C.Presl	9.04741e-12
514751.jpg	Polystichum fibrillosopaleaceum (Kodama) Tagawa	Polystichum fibrillosopaleaceum (Kodama) Tagawa	1	Polystichum tagawanum Sa.Kurata	3.47337e-07	Arachniodes fargesii (Christ) Seriz.	5.53842e-10	Athyrium oblitescens Sa.Kurata	2.45316e-10	Polystichum polyblepharon (Roem. ex Kunze) C.Presl	2.93573e-11
132909.jpg	Polystichum fibrillosopaleaceum (Kodama) Tagawa	Polystichum fibrillosopaleaceum (Kodama) Tagawa	1	Botrychium multifidum (S.G.Gmel.) Rupr. var. robustum (Rupr. ex Milde) C.Chr.	2.80087e-10	Selaginella tamariscina (P.Beauv.) Spring	2.01916e-10	Cyathea lepifera (J.Sm.) Copel.	1.66942e-10	Lycopodium dendroideum Michx.	5.10197e-11
441426.jpg	Polystichum fibrillosopaleaceum (Kodama) Tagawa	Polystichum fibrillosopaleaceum (Kodama) Tagawa	1	Cyathea lepifera (J.Sm.) Copel.	2.29138e-09	Pteris wallichiana J.Agardh	3.21872e-11	Selaginella tamariscina (P.Beauv.) Spring	9.37954e-12	Microlepia x bipinnata (Makino) Y.Shimura	8.83959e-12
935844.jpg	Polystichum fibrillosopaleaceum (Kodama) Tagawa	Polystichum fibrillosopaleaceum (Kodama) Tagawa	1	Dryopteris sabae (Franch. et Sav.) C.Chr.	2.71052e-07	Botrychium atrovirens (Sahashi) M.Kato	3.41296e-08	Polystichum pseudomakinoi Tagawa	2.55787e-08	Polystichum polyblepharon (Roem. ex Kunze) C.Presl	2.23751e-08
533046.jpg	Polystichum fibrillosopaleaceum (Kodama) Tagawa	Polystichum fibrillosopaleaceum (Kodama) Tagawa	1	Athyrium oblitescens Sa.Kurata	3.74659e-11	Polystichum tagawanum Sa.Kurata	9.17083e-12	Botrychium strictum Underw.	2.17967e-13	Botrychium atrovirens (Sahashi) M.Kato	1.95037e-13
441384.jpg	Polystichum fibrillosopaleaceum (Kodama) Tagawa	Polystichum fibrillosopaleaceum (Kodama) Tagawa	1	Dryopteris sabae (Franch. et Sav.) C.Chr.	2.15988e-07	Arachniodes fargesii (Christ) Seriz.	2.21519e-09	Deparia mucilagina (M.Kato) Nakaike	1.11866e-09	Microlepia strigosa (Thunb.) C.Presl	5.8719e-10
441193.jpg	Polystichum fibrillosopaleaceum (Kodama) Tagawa	Polystichum fibrillosopaleaceum (Kodama) Tagawa	1	Polystichum longifrons Sa.Kurata	7.06834e-08	Polystichum polyblepharon (Roem. ex Kunze) C.Presl	9.9751e-09	Cyathea lepifera (J.Sm.) Copel.	8.83957e-09	Botrychium multifidum (S.G.Gmel.) Rupr. var. robustum (Rupr. ex Milde) C.Chr.	1.40932e-09
441429.jpg	Polystichum fibrillosopaleaceum (Kodama) Tagawa	Polystichum fibrillosopaleaceum (Kodama) Tagawa	1	Polystichum microchlamys (Christ) Matsum.	1.15411e-12	Arachniodes fargesii (Christ) Seriz.	4.86479e-13	Pteris boninensis H.Ohba	4.76486e-13	Polystichum polyblepharon (Roem. ex Kunze) C.Presl	3.3821e-13
935839.jpg	Polystichum fibrillosopaleaceum (Kodama) Tagawa	Polystichum fibrillosopaleaceum (Kodama) Tagawa	1	Ctenitis subglandulosa (Hance) Ching	1.56762e-09	Polystichum longifrons Sa.Kurata	4.94742e-10	Polystichum polyblepharon (Roem. ex Kunze) C.Presl	4.73753e-10	Dryopteris commixta Tagawa	2.98075e-10
935845.jpg	Polystichum fibrillosopaleaceum (Kodama) Tagawa	Polystichum fibrillosopaleaceum (Kodama) Tagawa	1	Polystichum igaense Tagawa	2.01705e-09	Polystichum polyblepharon (Roem. ex Kunze) C.Presl	8.71107e-11	Polystichum tagawanum Sa.Kurata	2.78827e-11	Arachniodes fargesii (Christ) Seriz.	1.20035e-11
939350.jpg	Polystichum fibrillosopaleaceum (Kodama) Tagawa	Polystichum fibrillosopaleaceum (Kodama) Tagawa	0.999993	Polystichum tagawanum Sa.Kurata	3.64212e-06	Arachniodes fargesii (Christ) Seriz.	2.57367e-06	Polystichum pseudomakinoi Tagawa	1.71419e-07	Athyrium oblitescens Sa.Kurata	1.31185e-07
288443.jpg	Polystichum fibrillosopaleaceum (Kodama) Tagawa	Polystichum fibrillosopaleaceum (Kodama) Tagawa	1	Pteris wallichiana J.Agardh	5.49515e-12	Ctenitis subglandulosa (Hance) Ching	9.31901e-13	Pteris boninensis H.Ohba	1.7523e-13	Polystichum polyblepharon (Roem. ex Kunze) C.Presl	4.69619e-14
441199.jpg	Polystichum fibrillosopaleaceum (Kodama) Tagawa	Polystichum fibrillosopaleaceum (Kodama) Tagawa	1	Microlepia pseudostrigosa Makino	8.96219e-10	Botrychium multifidum (S.G.Gmel.) Rupr. var. robustum (Rupr. ex Milde) C.Chr.	7.21705e-10	Botrychium atrovirens (Sahashi) M.Kato	7.97457e-11	Microlepia x bipinnata (Makino) Y.Shimura	2.08566e-11
367262.jpg	Polystichum fibrillosopaleaceum (Kodama) Tagawa	Polystichum fibrillosopaleaceum (Kodama) Tagawa	0.999998	Polystichum tagawanum Sa.Kurata	7.19326e-07	Osmunda claytoniana L.	5.06051e-07	Cheilanthes kuhnii Milde var. brandtii (Franch. et Sav.) Tagawa	4.75581e-07	Polystichum microchlamys (Christ) Matsum.	1.44147e-07
342575.jpg	Polystichum fibrillosopaleaceum (Kodama) Tagawa	Polystichum fibrillosopaleaceum (Kodama) Tagawa	1	Polystichum polyblepharon (Roem. ex Kunze) C.Presl	5.46992e-11	Asplenium sarelii Hook. subsp. pekinense (Hance) Fraser-Jenk., Pangtey et Khullar	3.0924e-11	Deparia mucilagina (M.Kato) Nakaike	1.91377e-11	Pteris boninensis H.Ohba	8.66822e-12
1144031.JPG	Polystichum fibrillosopaleaceum (Kodama) Tagawa	Polystichum fibrillosopaleaceum (Kodama) Tagawa	0.999997	Polystichum ohmurae Sa.Kurata	1.39722e-06	Polystichum tagawanum Sa.Kurata	4.06456e-07	Polystichum polyblepharon (Roem. ex Kunze) C.Presl	1.82634e-07	Polystichum microchlamys (Christ) Matsum.	1.2143e-07
1108805.JPG	Polystichum fibrillosopaleaceum (Kodama) Tagawa	Polystichum fibrillosopaleaceum (Kodama) Tagawa	1	Arachniodes exilis (Hance) Ching	3.95621e-08	Microlepia strigosa (Thunb.) C.Presl	1.28361e-09	Arachniodes fargesii (Christ) Seriz.	7.79161e-10	Polystichum retrosopaleaceum (Kodama) Tagawa	6.39747e-10
441140.jpg	Polystichum fibrillosopaleaceum (Kodama) Tagawa	Polystichum fibrillosopaleaceum (Kodama) Tagawa	1	Cyathea lepifera (J.Sm.) Copel.	3.80128e-14	Diplopterygium glaucum (Houtt.) Nakai	3.61027e-14	Deparia mucilagina (M.Kato) Nakaike	2.52137e-14	Dryopteris commixta Tagawa	1.46333e-14
936297.jpg	Polystichum fibrillosopaleaceum (Kodama) Tagawa	Polystichum fibrillosopaleaceum (Kodama) Tagawa	1	Polystichum pseudomakinoi Tagawa	2.4722e-10	Athyrium oblitescens Sa.Kurata	2.3286e-10	Cyrtomium devexiscapulae (Koidz.) Ching	4.43644e-11	Polystichum tagawanum Sa.Kurata	2.50701e-11
310146.jpg	Polystichum fibrillosopaleaceum (Kodama) Tagawa	Polystichum fibrillosopaleaceum (Kodama) Tagawa	1	Deparia jiulungensis (Ching) Z.R.Wang var. albosquamata (M.Kato) Z.R.Wang	1.24811e-07	Polystichum tagawanum Sa.Kurata	9.30823e-08	Polystichum polyblepharon (Roem. ex Kunze) C.Presl	2.63995e-08	Cheilanthes kuhnii Milde var. brandtii (Franch. et Sav.) Tagawa	1.55865e-09
927960.jpg	Polystichum fibrillosopaleaceum (Kodama) Tagawa	Polystichum fibrillosopaleaceum (Kodama) Tagawa	1	Polystichum tagawanum Sa.Kurata	2.59612e-07	Polystichum pseudomakinoi Tagawa	1.43447e-10	Polystichum longifrons Sa.Kurata	1.22343e-10	Polystichum retrosopaleaceum (Kodama) Tagawa	6.34437e-11
342559.jpg	Polystichum fibrillosopaleaceum (Kodama) Tagawa	Polystichum fibrillosopaleaceum (Kodama) Tagawa	1	Botrychium strictum Underw.	1.00509e-09	Arachniodes fargesii (Christ) Seriz.	9.03588e-10	Polystichum polyblepharon (Roem. ex Kunze) C.Presl	5.40438e-11	Osmunda claytoniana L.	2.11257e-11
441423.jpg	Polystichum fibrillosopaleaceum (Kodama) Tagawa	Polystichum fibrillosopaleaceum (Kodama) Tagawa	1	Polystichum longifrons Sa.Kurata	4.70665e-09	Polystichum polyblepharon (Roem. ex Kunze) C.Presl	7.27879e-10	Cyrtomium devexiscapulae (Koidz.) Ching	4.37644e-11	Polystichum tagawanum Sa.Kurata	1.9535e-11
819075.jpg	Polystichum fibrillosopaleaceum (Kodama) Tagawa	Polystichum fibrillosopaleaceum (Kodama) Tagawa	0.999999	Pteris boninensis H.Ohba	5.87892e-07	Polystichum microchlamys (Christ) Matsum.	8.26752e-08	Microlepia strigosa (Thunb.) C.Presl	3.37254e-08	Thelypteris esquirolii (Christ) Ching	2.00394e-08
441123.jpg	Polystichum fibrillosopaleaceum (Kodama) Tagawa	Polystichum fibrillosopaleaceum (Kodama) Tagawa	1	Deparia mucilagina (M.Kato) Nakaike	1.08976e-10	Botrychium strictum Underw.	1.93016e-11	Diplopterygium glaucum (Houtt.) Nakai	8.38728e-12	Asplenium incisum Thunb.	5.98224e-12
819079.jpg	Polystichum fibrillosopaleaceum (Kodama) Tagawa	Polystichum fibrillosopaleaceum (Kodama) Tagawa	1	Polystichum tagawanum Sa.Kurata	2.27473e-09	Dryopteris crassirhizoma Nakai	1.07861e-09	Polystichum microchlamys (Christ) Matsum.	9.07706e-10	Deparia mucilagina (M.Kato) Nakaike	4.48534e-11
441126.jpg	Polystichum fibrillosopaleaceum (Kodama) Tagawa	Polystichum fibrillosopaleaceum (Kodama) Tagawa	1	Polystichum pseudomakinoi Tagawa	3.64971e-12	Microlepia strigosa (Thunb.) C.Presl	1.32103e-12	Microlepia x bipinnata (Makino) Y.Shimura	1.10608e-12	Deparia pycnosora (Christ) M.Kato	9.05463e-13
162708.jpg	Polystichum fibrillosopaleaceum (Kodama) Tagawa	Polystichum fibrillosopaleaceum (Kodama) Tagawa	1	Botrychium multifidum (S.G.Gmel.) Rupr. var. robustum (Rupr. ex Milde) C.Chr.	1.5146e-07	Pteris wallichiana J.Agardh	7.26123e-08	Botrychium ternatum (Thunb.) Sw.	4.59395e-08	Polystichum igaense Tagawa	1.03033e-08
321771.jpg	Polystichum fibrillosopaleaceum (Kodama) Tagawa	Polystichum fibrillosopaleaceum (Kodama) Tagawa	0.871499	Osmunda claytoniana L.	0.104051	Osmundastrum cinnamomeum (L.) C.Presl var. fokiense (Copel.) Tagawa	0.0147053	Thelypteris quelpaertensis (Christ) Ching	0.00698843	Polystichum longifrons Sa.Kurata	0.000730014
1108806.JPG	Polystichum fibrillosopaleaceum (Kodama) Tagawa	Polystichum fibrillosopaleaceum (Kodama) Tagawa	0.999743	Polystichum tagawanum Sa.Kurata	0.000252712	Deparia mucilagina (M.Kato) Nakaike	1.88459e-06	Arachniodes fargesii (Christ) Seriz.	5.41363e-07	Polystichum longifrons Sa.Kurata	5.36393e-07
576490.jpg	Polystichum fibrillosopaleaceum (Kodama) Tagawa	Polystichum fibrillosopaleaceum (Kodama) Tagawa	1	Polystichum tagawanum Sa.Kurata	5.55478e-09	Polystichum retrosopaleaceum (Kodama) Tagawa	5.31388e-09	Botrychium strictum Underw.	2.20623e-09	Polystichum polyblepharon (Roem. ex Kunze) C.Presl	1.41168e-10
514648.jpg	Polystichum fibrillosopaleaceum (Kodama) Tagawa	Polystichum fibrillosopaleaceum (Kodama) Tagawa	0.999999	Polystichum tagawanum Sa.Kurata	1.42775e-06	Polystichum igaense Tagawa	1.04193e-08	Polystichum longifrons Sa.Kurata	8.54246e-10	Athyrium oblitescens Sa.Kurata	1.07713e-10
144832.jpg	Polystichum fibrillosopaleaceum (Kodama) Tagawa	Polystichum fibrillosopaleaceum (Kodama) Tagawa	0.999994	Matteuccia struthiopteris (L.) Tod.	2.71275e-06	Thelypteris quelpaertensis (Christ) Ching	2.30418e-06	Cyathea lepifera (J.Sm.) Copel.	3.25436e-07	Lycopodium dendroideum Michx.	9.24514e-08
754799.jpg	Polystichum fibrillosopaleaceum (Kodama) Tagawa	Polystichum fibrillosopaleaceum (Kodama) Tagawa	0.999916	Polystichum igaense Tagawa	7.36825e-05	Polystichum ohmurae Sa.Kurata	3.09248e-06	Polystichum microchlamys (Christ) Matsum.	3.04464e-06	Lycopodium dendroideum Michx.	2.82613e-06
749783.jpg	Polystichum fibrillosopaleaceum (Kodama) Tagawa	Polystichum fibrillosopaleaceum (Kodama) Tagawa	1	Polystichum polyblepharon (Roem. ex Kunze) C.Presl	3.35557e-11	Cyathea lepifera (J.Sm.) Copel.	1.40017e-11	Pteris wallichiana J.Agardh	2.43355e-12	Ctenitis subglandulosa (Hance) Ching	1.05289e-12
1108836.JPG	Polystichum fibrillosopaleaceum (Kodama) Tagawa	Polystichum fibrillosopaleaceum (Kodama) Tagawa	1	Polystichum polyblepharon (Roem. ex Kunze) C.Presl	9.24482e-12	Selaginella tamariscina (P.Beauv.) Spring	6.43379e-13	Polystichum igaense Tagawa	3.18911e-13	Polystichum makinoi (Tagawa) Tagawa	3.70757e-14
257116.jpg	Polystichum fibrillosopaleaceum (Kodama) Tagawa	Polystichum fibrillosopaleaceum (Kodama) Tagawa	0.992232	Polystichum igaense Tagawa	0.00504827	Polystichum tagawanum Sa.Kurata	0.00263029	Deparia jiulungensis (Ching) Z.R.Wang var. albosquamata (M.Kato) Z.R.Wang	6.65967e-05	Osmunda claytoniana L.	1.05756e-05
1202128.JPG	Polystichum fibrillosopaleaceum (Kodama) Tagawa	Polystichum fibrillosopaleaceum (Kodama) Tagawa	0.999897	Polystichum polyblepharon (Roem. ex Kunze) C.Presl	5.60194e-05	Polystichum x suginoi Sa.Kurata	4.56542e-05	Thelypteris esquirolii (Christ) Ching	3.88795e-07	Cyrtomium devexiscapulae (Koidz.) Ching x C. fortunei J.Sm. var. clivicola (Makino) Tagawa	1.57776e-07
441118.jpg	Polystichum fibrillosopaleaceum (Kodama) Tagawa	Polystichum fibrillosopaleaceum (Kodama) Tagawa	1	Botrychium multifidum (S.G.Gmel.) Rupr. var. robustum (Rupr. ex Milde) C.Chr.	1.10159e-08	Botrychium atrovirens (Sahashi) M.Kato	1.5728e-09	Arachniodes fargesii (Christ) Seriz.	4.49952e-10	Microlepia pseudostrigosa Makino	2.04749e-10
341724.jpg	Polystichum fibrillosopaleaceum (Kodama) Tagawa	Polystichum fibrillosopaleaceum (Kodama) Tagawa	1	Microlepia x bipinnata (Makino) Y.Shimura	2.99031e-10	Microlepia strigosa (Thunb.) C.Presl	1.9727e-10	Polystichum tagawanum Sa.Kurata	1.3847e-10	Deparia jiulungensis (Ching) Z.R.Wang var. albosquamata (M.Kato) Z.R.Wang	5.57773e-11
246922.jpg	Polystichum fibrillosopaleaceum (Kodama) Tagawa	Polystichum fibrillosopaleaceum (Kodama) Tagawa	0.870848	Polystichum tagawanum Sa.Kurata	0.127955	Polystichum polyblepharon (Roem. ex Kunze) C.Presl	0.001192	Polystichum igaense Tagawa	1.46623e-06	Arachniodes fargesii (Christ) Seriz.	1.36136e-06
939346.jpg	Polystichum fibrillosopaleaceum (Kodama) Tagawa	Polystichum fibrillosopaleaceum (Kodama) Tagawa	1	Athyrium oblitescens Sa.Kurata	2.14203e-09	Polystichum tagawanum Sa.Kurata	1.51743e-09	Polystichum igaense Tagawa	5.88061e-10	Deparia kiusiana (Koidz.) M.Kato	8.32465e-11
576491.jpg	Polystichum fibrillosopaleaceum (Kodama) Tagawa	Polystichum fibrillosopaleaceum (Kodama) Tagawa	0.999997	Polystichum tagawanum Sa.Kurata	3.43411e-06	Polystichum igaense Tagawa	5.68595e-08	Polystichum retrosopaleaceum (Kodama) Tagawa	3.0888e-09	Polystichum longifrons Sa.Kurata	1.78814e-09
799649.jpg	Polystichum fibrillosopaleaceum (Kodama) Tagawa	Polystichum fibrillosopaleaceum (Kodama) Tagawa	0.997973	Pteris wallichiana J.Agardh	0.00202348	Matteuccia struthiopteris (L.) Tod.	2.17422e-06	Lycopodiella cernua (L.) Pic.Serm.	9.74458e-07	Polystichum igaense Tagawa	2.00875e-07
819041.jpg	Polystichum fibrillosopaleaceum (Kodama) Tagawa	Polystichum fibrillosopaleaceum (Kodama) Tagawa	0.998681	Microlepia strigosa (Thunb.) C.Presl	0.000915025	Polystichum polyblepharon (Roem. ex Kunze) C.Presl	0.000314172	Polystichum tagawanum Sa.Kurata	7.27397e-05	Polystichum microchlamys (Christ) Matsum.	5.4148e-06
1108841.JPG	Polystichum fibrillosopaleaceum (Kodama) Tagawa	Polystichum fibrillosopaleaceum (Kodama) Tagawa	1	Microlepia strigosa (Thunb.) C.Presl	8.44796e-10	Polystichum longifrons Sa.Kurata	9.96636e-11	Cyathea lepifera (J.Sm.) Copel.	1.5662e-11	Deparia mucilagina (M.Kato) Nakaike	5.78409e-12
441128.jpg	Polystichum fibrillosopaleaceum (Kodama) Tagawa	Polystichum fibrillosopaleaceum (Kodama) Tagawa	1	Botrychium strictum Underw.	1.42609e-11	Dryopteris commixta Tagawa	3.20349e-12	Deparia mucilagina (M.Kato) Nakaike	2.19889e-12	Botrychium multifidum (S.G.Gmel.) Rupr. var. robustum (Rupr. ex Milde) C.Chr.	1.55763e-12
50449.jpg	Polystichum fibrillosopaleaceum (Kodama) Tagawa	Polystichum fibrillosopaleaceum (Kodama) Tagawa	1	Polystichum microchlamys (Christ) Matsum.	1.02678e-08	Dryopteris erythrosora (D.C.Eaton) Kuntze	7.66881e-09	Thelypteris quelpaertensis (Christ) Ching	4.46361e-09	Pteris wallichiana J.Agardh	3.49471e-09
257070.jpg	Polystichum fibrillosopaleaceum (Kodama) Tagawa	Polystichum fibrillosopaleaceum (Kodama) Tagawa	1	Polystichum tagawanum Sa.Kurata	3.39675e-08	Polystichum x ongataense Sa.Kurata	9.23445e-10	Polystichum pseudomakinoi Tagawa	8.40027e-10	Osmundastrum cinnamomeum (L.) C.Presl var. fokiense (Copel.) Tagawa	4.52601e-10
1144030.JPG	Polystichum fibrillosopaleaceum (Kodama) Tagawa	Polystichum fibrillosopaleaceum (Kodama) Tagawa	1	Pteris wallichiana J.Agardh	5.38467e-08	Matteuccia struthiopteris (L.) Tod.	3.0541e-09	Polystichum polyblepharon (Roem. ex Kunze) C.Presl	1.05498e-09	Dryopteris crassirhizoma Nakai	6.94062e-10
819076.jpg	Polystichum fibrillosopaleaceum (Kodama) Tagawa	Polystichum fibrillosopaleaceum (Kodama) Tagawa	1	Polystichum x anceps Sa.Kurata	1.79795e-08	Cyrtomium atropunctatum Sa.Kurata	3.61249e-09	Polystichum tagawanum Sa.Kurata	2.14994e-09	Pteris boninensis H.Ohba	5.89017e-10
92816.jpg	Polystichum fibrillosopaleaceum (Kodama) Tagawa	Polystichum fibrillosopaleaceum (Kodama) Tagawa	1	Dryopteris crassirhizoma Nakai	1.04066e-08	Polystichum polyblepharon (Roem. ex Kunze) C.Presl	6.31376e-09	Polystichum x inadae Sa.Kurata	1.54127e-09	Polystichum igaense Tagawa	1.3809e-09
341784.jpg	Polystichum fibrillosopaleaceum (Kodama) Tagawa	Polystichum fibrillosopaleaceum (Kodama) Tagawa	1	Polystichum polyblepharon (Roem. ex Kunze) C.Presl	8.14076e-12	Polystichum tagawanum Sa.Kurata	4.99822e-12	Botrychium strictum Underw.	3.35762e-13	Arachniodes fargesii (Christ) Seriz.	5.36062e-14
935841.jpg	Polystichum fibrillosopaleaceum (Kodama) Tagawa	Polystichum fibrillosopaleaceum (Kodama) Tagawa	1	Microlepia strigosa (Thunb.) C.Presl	4.5669e-09	Diplopterygium glaucum (Houtt.) Nakai	2.85465e-09	Polystichum igaense Tagawa	1.96622e-09	Deparia mucilagina (M.Kato) Nakaike	8.56829e-10
341739.jpg	Polystichum fibrillosopaleaceum (Kodama) Tagawa	Polystichum fibrillosopaleaceum (Kodama) Tagawa	1	Polystichum longifrons Sa.Kurata	5.31442e-14	Lycopodium dendroideum Michx.	4.23057e-14	Polystichum makinoi (Tagawa) Tagawa	3.56515e-14	Polystichum pseudomakinoi Tagawa	2.94924e-14
441122.jpg	Polystichum fibrillosopaleaceum (Kodama) Tagawa	Polystichum fibrillosopaleaceum (Kodama) Tagawa	1	Dryopteris sabae (Franch. et Sav.) C.Chr.	1.89812e-11	Arachniodes fargesii (Christ) Seriz.	1.71529e-12	Dryopteris commixta Tagawa	3.56438e-13	Cheilanthes kuhnii Milde var. brandtii (Franch. et Sav.) Tagawa	8.88421e-14
577865.jpg	Polystichum fibrillosopaleaceum (Kodama) Tagawa	Polystichum fibrillosopaleaceum (Kodama) Tagawa	1	Cheilanthes kuhnii Milde var. brandtii (Franch. et Sav.) Tagawa	1.43021e-15	Cyrtomium atropunctatum Sa.Kurata	1.11786e-15	Athyrium oblitescens Sa.Kurata	8.39057e-16	Asplenium sarelii Hook. subsp. pekinense (Hance) Fraser-Jenk., Pangtey et Khullar	4.91684e-16
1144021.JPG	Polystichum fibrillosopaleaceum (Kodama) Tagawa	Polystichum fibrillosopaleaceum (Kodama) Tagawa	0.999559	Polystichum tagawanum Sa.Kurata	0.000411301	Polystichum retrosopaleaceum (Kodama) Tagawa	1.7511e-05	Polystichum polyblepharon (Roem. ex Kunze) C.Presl	1.09281e-05	Polystichum x suginoi Sa.Kurata	5.81625e-07
342459.jpg	Polystichum fibrillosopaleaceum (Kodama) Tagawa	Polystichum fibrillosopaleaceum (Kodama) Tagawa	1	Diplopterygium glaucum (Houtt.) Nakai	4.68883e-11	Deparia jiulungensis (Ching) Z.R.Wang var. albosquamata (M.Kato) Z.R.Wang	7.93852e-12	Arachniodes fargesii (Christ) Seriz.	3.09507e-12	Deparia mucilagina (M.Kato) Nakaike	2.09575e-12
927962.jpg	Polystichum fibrillosopaleaceum (Kodama) Tagawa	Polystichum fibrillosopaleaceum (Kodama) Tagawa	1	Polystichum tagawanum Sa.Kurata	2.01634e-07	Polystichum polyblepharon (Roem. ex Kunze) C.Presl	9.59197e-09	Polystichum igaense Tagawa	4.58763e-10	Arachniodes fargesii (Christ) Seriz.	1.91355e-10
1040318.JPG	Polystichum fibrillosopaleaceum (Kodama) Tagawa	Polystichum fibrillosopaleaceum (Kodama) Tagawa	0.99988	Polystichum polyblepharon (Roem. ex Kunze) C.Presl	0.000113884	Ctenitis subglandulosa (Hance) Ching	5.2873e-06	Dryopteris crassirhizoma Nakai	7.83277e-07	Polystichum microchlamys (Christ) Matsum.	1.1188e-07
342471.jpg	Polystichum fibrillosopaleaceum (Kodama) Tagawa	Polystichum fibrillosopaleaceum (Kodama) Tagawa	1	Deparia mucilagina (M.Kato) Nakaike	4.67242e-11	Athyrium oblitescens Sa.Kurata	3.3858e-11	Arachniodes fargesii (Christ) Seriz.	3.34085e-11	Deparia jiulungensis (Ching) Z.R.Wang var. albosquamata (M.Kato) Z.R.Wang	1.91292e-11
1144018.JPG	Polystichum fibrillosopaleaceum (Kodama) Tagawa	Polystichum fibrillosopaleaceum (Kodama) Tagawa	1	Pteris wallichiana J.Agardh	7.06821e-08	Matteuccia struthiopteris (L.) Tod.	6.27605e-08	Polystichum polyblepharon (Roem. ex Kunze) C.Presl	1.68565e-08	Lycopodium dendroideum Michx.	3.79189e-09
341736.jpg	Polystichum fibrillosopaleaceum (Kodama) Tagawa	Polystichum fibrillosopaleaceum (Kodama) Tagawa	1	Diplopterygium glaucum (Houtt.) Nakai	2.13175e-09	Pteris boninensis H.Ohba	1.38678e-10	Polystichum polyblepharon (Roem. ex Kunze) C.Presl	4.27802e-11	Deparia jiulungensis (Ching) Z.R.Wang var. albosquamata (M.Kato) Z.R.Wang	4.19586e-11
441112.jpg	Polystichum fibrillosopaleaceum (Kodama) Tagawa	Polystichum fibrillosopaleaceum (Kodama) Tagawa	1	Polystichum igaense Tagawa	4.20939e-08	Diplopterygium glaucum (Houtt.) Nakai	1.42504e-09	Asplenium incisum Thunb.	1.22681e-09	Asplenium ritoense Hayata	7.38541e-10
1040304.JPG	Polystichum fibrillosopaleaceum (Kodama) Tagawa	Polystichum fibrillosopaleaceum (Kodama) Tagawa	0.934077	Dryopteris crassirhizoma Nakai	0.065921	Polystichum microchlamys (Christ) Matsum.	1.27128e-06	Polystichum x inadae Sa.Kurata	2.7998e-07	Pteris wallichiana J.Agardh	3.36575e-08
341755.jpg	Polystichum fibrillosopaleaceum (Kodama) Tagawa	Polystichum fibrillosopaleaceum (Kodama) Tagawa	1	Deparia mucilagina (M.Kato) Nakaike	1.739e-11	Deparia jiulungensis (Ching) Z.R.Wang var. albosquamata (M.Kato) Z.R.Wang	5.29221e-13	Polystichum polyblepharon (Roem. ex Kunze) C.Presl	4.19452e-13	Polystichum microchlamys (Christ) Matsum.	2.13041e-13
1108829.JPG	Polystichum fibrillosopaleaceum (Kodama) Tagawa	Polystichum fibrillosopaleaceum (Kodama) Tagawa	1	Polystichum igaense Tagawa	4.86204e-08	Polystichum polyblepharon (Roem. ex Kunze) C.Presl	3.57521e-11	Pteris wallichiana J.Agardh	2.43672e-11	Arachniodes fargesii (Christ) Seriz.	1.15686e-12
577863.jpg	Polystichum fibrillosopaleaceum (Kodama) Tagawa	Polystichum fibrillosopaleaceum (Kodama) Tagawa	1	Polystichum tagawanum Sa.Kurata	1.604e-10	Pteris wallichiana J.Agardh	8.13459e-11	Polystichum igaense Tagawa	5.89315e-11	Deparia mucilagina (M.Kato) Nakaike	5.87344e-11
1108811.JPG	Polystichum fibrillosopaleaceum (Kodama) Tagawa	Polystichum fibrillosopaleaceum (Kodama) Tagawa	0.601498	Polystichum tagawanum Sa.Kurata	0.394173	Polystichum longifrons Sa.Kurata	0.00280229	Polystichum polyblepharon (Roem. ex Kunze) C.Presl	0.00148608	Polystichum makinoi (Tagawa) Tagawa	3.57318e-05
342561.jpg	Polystichum fibrillosopaleaceum (Kodama) Tagawa	Polystichum fibrillosopaleaceum (Kodama) Tagawa	0.999991	Polystichum tagawanum Sa.Kurata	8.30219e-06	Arachniodes fargesii (Christ) Seriz.	4.15002e-07	Botrychium strictum Underw.	1.82122e-09	Athyrium oblitescens Sa.Kurata	1.71271e-10
441196.jpg	Polystichum fibrillosopaleaceum (Kodama) Tagawa	Polystichum fibrillosopaleaceum (Kodama) Tagawa	1	Polystichum pseudomakinoi Tagawa	1.3904e-11	Polystichum tagawanum Sa.Kurata	1.26982e-11	Polystichum ohmurae Sa.Kurata	1.07607e-11	Microlepia x bipinnata (Makino) Y.Shimura	2.48784e-12
441121.jpg	Polystichum fibrillosopaleaceum (Kodama) Tagawa	Polystichum fibrillosopaleaceum (Kodama) Tagawa	0.99997	Polystichum longifrons Sa.Kurata	2.30918e-05	Microlepia strigosa (Thunb.) C.Presl	2.89834e-06	Dryopteris commixta Tagawa	2.88302e-06	Microlepia x bipinnata (Makino) Y.Shimura	5.36738e-07
441137.jpg	Polystichum fibrillosopaleaceum (Kodama) Tagawa	Polystichum fibrillosopaleaceum (Kodama) Tagawa	1	Deparia mucilagina (M.Kato) Nakaike	1.96066e-12	Microlepia x bipinnata (Makino) Y.Shimura	2.19203e-13	Microlepia strigosa (Thunb.) C.Presl	1.76247e-13	Thelypteris quelpaertensis (Christ) Ching	6.63999e-14
819034.jpg	Polystichum fibrillosopaleaceum (Kodama) Tagawa	Polystichum fibrillosopaleaceum (Kodama) Tagawa	0.999999	Polystichum tagawanum Sa.Kurata	6.51158e-07	Athyrium oblitescens Sa.Kurata	5.68652e-07	Arachniodes fargesii (Christ) Seriz.	1.26113e-08	Botrychium strictum Underw.	4.78924e-09
341766.jpg	Polystichum fibrillosopaleaceum (Kodama) Tagawa	Polystichum fibrillosopaleaceum (Kodama) Tagawa	1	Polystichum tagawanum Sa.Kurata	1.39171e-10	Diplopterygium glaucum (Houtt.) Nakai	5.35437e-11	Lycopodium dendroideum Michx.	1.05446e-11	Selaginella tamariscina (P.Beauv.) Spring	6.0551e-12
441427.jpg	Polystichum fibrillosopaleaceum (Kodama) Tagawa	Polystichum fibrillosopaleaceum (Kodama) Tagawa	1	Polystichum polyblepharon (Roem. ex Kunze) C.Presl	4.36339e-10	Cyathea lepifera (J.Sm.) Copel.	3.89666e-11	Polystichum x inadae Sa.Kurata	3.22121e-11	Microlepia x bipinnata (Makino) Y.Shimura	5.34969e-12
441190.jpg	Polystichum fibrillosopaleaceum (Kodama) Tagawa	Polystichum fibrillosopaleaceum (Kodama) Tagawa	1	Polystichum polyblepharon (Roem. ex Kunze) C.Presl	2.82399e-08	Polystichum x ongataense Sa.Kurata	9.85178e-09	Microlepia strigosa (Thunb.) C.Presl	3.38363e-09	Polystichum retrosopaleaceum (Kodama) Tagawa	2.40222e-09
939351.jpg	Polystichum fibrillosopaleaceum (Kodama) Tagawa	Polystichum fibrillosopaleaceum (Kodama) Tagawa	1	Polystichum tagawanum Sa.Kurata	1.08242e-09	Deparia jiulungensis (Ching) Z.R.Wang var. albosquamata (M.Kato) Z.R.Wang	1.05321e-09	Deparia mucilagina (M.Kato) Nakaike	9.32066e-10	Polystichum tsus-simense (Hook.) J.Sm. var. mayebarae (Tagawa) Sa.Kurata	6.46797e-10
1144017.JPG	Polystichum fibrillosopaleaceum (Kodama) Tagawa	Polystichum fibrillosopaleaceum (Kodama) Tagawa	1	Matteuccia struthiopteris (L.) Tod.	6.1742e-08	Pteris wallichiana J.Agardh	7.46098e-09	Lycopodium dendroideum Michx.	2.00524e-10	Thelypteris japonica (Baker) Ching	1.9401e-10
1108849.JPG	Polystichum fibrillosopaleaceum (Kodama) Tagawa	Polystichum fibrillosopaleaceum (Kodama) Tagawa	1	Polystichum longifrons Sa.Kurata	3.96391e-13	Diplopterygium glaucum (Houtt.) Nakai	3.07067e-14	Selaginella tamariscina (P.Beauv.) Spring	1.90241e-14	Microlepia x bipinnata (Makino) Y.Shimura	7.17536e-15
257068.jpg	Polystichum fibrillosopaleaceum (Kodama) Tagawa	Polystichum fibrillosopaleaceum (Kodama) Tagawa	0.981837	Athyrium oblitescens Sa.Kurata	0.0181635	Arachniodes fargesii (Christ) Seriz.	3.07626e-08	Arachniodes yakusimensis (H.It_) Nakaike	1.84397e-08	Polystichum tagawanum Sa.Kurata	1.52795e-08
342473.jpg	Polystichum fibrillosopaleaceum (Kodama) Tagawa	Polystichum fibrillosopaleaceum (Kodama) Tagawa	1	Deparia jiulungensis (Ching) Z.R.Wang var. albosquamata (M.Kato) Z.R.Wang	2.56454e-11	Polystichum tagawanum Sa.Kurata	1.94758e-11	Botrychium strictum Underw.	8.3786e-12	Deparia mucilagina (M.Kato) Nakaike	3.48964e-12
1108842.JPG	Polystichum fibrillosopaleaceum (Kodama) Tagawa	Polystichum fibrillosopaleaceum (Kodama) Tagawa	1	Deparia mucilagina (M.Kato) Nakaike	2.48964e-07	Deparia kiusiana (Koidz.) M.Kato	2.52323e-08	Polystichum longifrons Sa.Kurata	1.37634e-08	Thelypteris quelpaertensis (Christ) Ching	5.35622e-09
255513.jpg	Polystichum fibrillosopaleaceum (Kodama) Tagawa	Polystichum fibrillosopaleaceum (Kodama) Tagawa	1	Polystichum tsus-simense (Hook.) J.Sm. var. mayebarae (Tagawa) Sa.Kurata	4.56995e-07	Arachniodes mutica (Franch. et Sav.) Ohwi	2.04441e-08	Polystichum longifrons Sa.Kurata	1.7802e-08	Cyrtomium devexiscapulae (Koidz.) Ching	5.28722e-09
577867.jpg	Polystichum fibrillosopaleaceum (Kodama) Tagawa	Polystichum fibrillosopaleaceum (Kodama) Tagawa	0.999049	Polystichum tagawanum Sa.Kurata	0.000799755	Athyrium oblitescens Sa.Kurata	0.000146833	Deparia mucilagina (M.Kato) Nakaike	4.53879e-06	Deparia jiulungensis (Ching) Z.R.Wang var. albosquamata (M.Kato) Z.R.Wang	2.20516e-07
342547.jpg	Polystichum fibrillosopaleaceum (Kodama) Tagawa	Polystichum fibrillosopaleaceum (Kodama) Tagawa	1	Pteris boninensis H.Ohba	1.6785e-12	Diplopterygium glaucum (Houtt.) Nakai	5.39257e-13	Polystichum microchlamys (Christ) Matsum.	4.35884e-13	Botrychium strictum Underw.	3.87625e-13
469800.jpg	Lycopodium complanatum L.	Lycopodium complanatum L.	1	Botrychium ternatum (Thunb.) Sw.	2.01019e-10	Lygodium japonicum (Thunb.) Sw.	1.00669e-11	Lycopodium sitchense Rupr. var. nikoense (Franch. et Sav.) Takeda	5.45603e-12	Pleurosoriopsis makinoi (Maxim. ex Makino) Fomin	2.7643e-12
530935.jpg	Lycopodium complanatum L.	Lycopodium complanatum L.	1	Lepidomicrosorum buergerianum (Miq.) Ching et Shing	2.86941e-08	Lycopodium sitchense Rupr. var. nikoense (Franch. et Sav.) Takeda	2.72272e-08	Botrychium ternatum (Thunb.) Sw.	1.96541e-08	Selaginella doederleinii Hieron.	2.1333e-09
178044.jpg	Lycopodium complanatum L.	Lycopodium complanatum L.	1	Lycopodium sitchense Rupr. var. nikoense (Franch. et Sav.) Takeda	1.1776e-08	Botrychium ternatum (Thunb.) Sw.	1.0758e-09	Lepidomicrosorum buergerianum (Miq.) Ching et Shing	4.5928e-10	Pteris multifida Poir.	1.80747e-11
1017407.jpg	Lycopodium complanatum L.	Lycopodium complanatum L.	1	Lycopodium sitchense Rupr. var. nikoense (Franch. et Sav.) Takeda	3.0178e-07	Lepidomicrosorum buergerianum (Miq.) Ching et Shing	3.38766e-10	Hypolepis punctata (Thunb.) Mett. ex Kuhn	4.98254e-11	Botrychium ternatum (Thunb.) Sw.	6.50335e-13
913940.jpg	Lycopodium complanatum L.	Lycopodium complanatum L.	1	Pteris multifida Poir.	8.52205e-10	Osmunda lancea Thunb.	3.78474e-11	Botrychium ternatum (Thunb.) Sw.	3.36805e-11	Selaginella tamariscina (P.Beauv.) Spring	1.57853e-11
421643.jpg	Lycopodium complanatum L.	Lycopodium complanatum L.	1	Botrychium ternatum (Thunb.) Sw.	2.64762e-10	Pteris multifida Poir.	4.53087e-11	Lycopodium sitchense Rupr. var. nikoense (Franch. et Sav.) Takeda	2.22936e-11	Lepidomicrosorum buergerianum (Miq.) Ching et Shing	3.13478e-12
474124.jpg	Lycopodium complanatum L.	Lycopodium complanatum L.	1	Botrychium ternatum (Thunb.) Sw.	1.18325e-09	Lycopodium sitchense Rupr. var. nikoense (Franch. et Sav.) Takeda	9.86e-12	Pleurosoriopsis makinoi (Maxim. ex Makino) Fomin	4.79641e-12	Struthiopteris niponica (Kunze) Nakai	7.05606e-13
293055.jpg	Lycopodium complanatum L.	Lycopodium complanatum L.	1	Botrychium ternatum (Thunb.) Sw.	1.63076e-09	Lepidomicrosorum buergerianum (Miq.) Ching et Shing	1.65073e-10	Osmunda lancea Thunb.	6.29535e-11	Lycopodium sitchense Rupr. var. nikoense (Franch. et Sav.) Takeda	3.63389e-11
1030129.JPG	Lycopodium complanatum L.	Lycopodium complanatum L.	1	Lycopodium sitchense Rupr. var. nikoense (Franch. et Sav.) Takeda	6.64118e-10	Selaginella heterostachys Baker	1.1593e-10	Plagiogyria japonica Nakai	1.03206e-10	Pteris multifida Poir.	4.8708e-11
FKSE50518.jpg	Lycopodium complanatum L.	Lycopodium complanatum L.	0.846732	Lycopodium sitchense Rupr. var. nikoense (Franch. et Sav.) Takeda	0.153177	Athyrium yokoscense (Franch. et Sav.) Christ	6.37613e-05	Lycopodium dendroideum Michx.	1.86974e-05	Polypodium fauriei Christ	8.09262e-06
1137849.JPG	Lycopodium complanatum L.	Lycopodium complanatum L.	0.999972	Botrychium ternatum (Thunb.) Sw.	2.61006e-05	Pleurosoriopsis makinoi (Maxim. ex Makino) Fomin	7.95369e-07	Struthiopteris niponica (Kunze) Nakai	3.92613e-07	Osmunda lancea Thunb.	2.37255e-07
497841.jpg	Lycopodium complanatum L.	Lycopodium complanatum L.	1	Struthiopteris niponica (Kunze) Nakai	6.39303e-09	Pteris multifida Poir.	2.86112e-09	Pleurosoriopsis makinoi (Maxim. ex Makino) Fomin	2.00983e-09	Selaginella heterostachys Baker	1.75979e-09
531531.jpg	Lycopodium complanatum L.	Lycopodium complanatum L.	0.999984	Botrychium ternatum (Thunb.) Sw.	1.50586e-05	Selaginella tamariscina (P.Beauv.) Spring	3.94745e-07	Selaginella involvens (Sw.) Spring	1.6057e-07	Lycopodium sitchense Rupr. var. nikoense (Franch. et Sav.) Takeda	1.37314e-07
TAI 011514.jpg	Lycopodium complanatum L.	Lycopodium complanatum L.	0.999994	Equisetum arvense L.	2.78834e-06	Pteris multifida Poir.	1.0934e-06	Dryopteris hondoensis Koidz.	7.07223e-07	Isoetes japonica A.Braun	2.67182e-07
473489.jpg	Lycopodium complanatum L.	Lycopodium complanatum L.	1	Lycopodium sitchense Rupr. var. nikoense (Franch. et Sav.) Takeda	3.04476e-10	Selaginella doederleinii Hieron.	4.36049e-11	Pteris multifida Poir.	2.71782e-11	Botrychium ternatum (Thunb.) Sw.	2.15449e-11
429690.jpg	Lycopodium complanatum L.	Lycopodium complanatum L.	1	Lycopodium sitchense Rupr. var. nikoense (Franch. et Sav.) Takeda	4.69823e-09	Pleurosoriopsis makinoi (Maxim. ex Makino) Fomin	7.95173e-10	Plagiogyria euphlebia (Kunze) Mett.	7.43935e-10	Lepidomicrosorum buergerianum (Miq.) Ching et Shing	5.32837e-10
924019.jpg	Lycopodium complanatum L.	Lycopodium complanatum L.	1	Botrychium ternatum (Thunb.) Sw.	8.64402e-11	Struthiopteris niponica (Kunze) Nakai	5.11066e-11	Pteris multifida Poir.	2.31462e-11	Lycopodium sitchense Rupr. var. nikoense (Franch. et Sav.) Takeda	5.31159e-12
753344.jpg	Lycopodium complanatum L.	Lycopodium complanatum L.	0.957163	Botrychium ternatum (Thunb.) Sw.	0.042501	Botrychium virginianum (L.) Sw.	0.000333065	Osmunda lancea Thunb.	9.24116e-07	Crepidomanes latealatum (Bosch) Copel.	7.84472e-07
1030134.JPG	Lycopodium complanatum L.	Lycopodium complanatum L.	1	Botrychium ternatum (Thunb.) Sw.	1.99859e-09	Pleurosoriopsis makinoi (Maxim. ex Makino) Fomin	4.9193e-10	Lycopodium sitchense Rupr. var. nikoense (Franch. et Sav.) Takeda	1.46041e-10	Lepidomicrosorum buergerianum (Miq.) Ching et Shing	2.65679e-11
504350.jpg	Lycopodium complanatum L.	Lycopodium complanatum L.	1	Lepidomicrosorum buergerianum (Miq.) Ching et Shing	4.38604e-09	Pleurosoriopsis makinoi (Maxim. ex Makino) Fomin	2.35291e-09	Botrychium ternatum (Thunb.) Sw.	8.16118e-10	Pteris multifida Poir.	2.20615e-10
FKSE49605.jpg	Lycopodium complanatum L.	Lycopodium complanatum L.	0.999999	Lycopodium dendroideum Michx.	6.22008e-07	Lycopodium sitchense Rupr. var. nikoense (Franch. et Sav.) Takeda	2.52538e-07	Equisetum arvense L.	1.833e-08	Selaginella involvens (Sw.) Spring	1.04674e-08
1137855.JPG	Lycopodium complanatum L.	Lycopodium complanatum L.	1	Lycopodium sitchense Rupr. var. nikoense (Franch. et Sav.) Takeda	3.53848e-08	Pleurosoriopsis makinoi (Maxim. ex Makino) Fomin	1.22824e-08	Thelypteris bukoensis (Tagawa) Ching	6.76711e-09	Botrychium ternatum (Thunb.) Sw.	3.26672e-09
294431.jpg	Lycopodium complanatum L.	Lycopodium complanatum L.	1	Lycopodium clavatum L. var. nipponicum Nakai	2.7712e-07	Pteris multifida Poir.	1.14413e-09	Lycopodium sitchense Rupr. var. nikoense (Franch. et Sav.) Takeda	1.77893e-10	Polypodium fauriei Christ	3.02307e-11
TAI 011508.jpg	Lycopodium complanatum L.	Lycopodium complanatum L.	0.999992	Lycopodium clavatum L. var. nipponicum Nakai	7.32564e-06	Asplenium ruprechtii Sa.Kurata	7.65113e-07	Equisetum arvense L.	2.2478e-07	Lygodium japonicum (Thunb.) Sw.	1.83074e-08
497786.jpg	Lycopodium complanatum L.	Lycopodium complanatum L.	1	Osmunda lancea Thunb.	3.74324e-07	Struthiopteris niponica (Kunze) Nakai	1.05618e-07	Selaginella tamariscina (P.Beauv.) Spring	3.49574e-08	Selaginella heterostachys Baker	1.63588e-08
482445.jpg	Lycopodium complanatum L.	Lycopodium complanatum L.	0.999999	Pteris multifida Poir.	8.12412e-07	Pleurosoriopsis makinoi (Maxim. ex Makino) Fomin	4.74253e-08	Botrychium ternatum (Thunb.) Sw.	2.41889e-08	Lepidomicrosorum buergerianum (Miq.) Ching et Shing	6.90468e-09
FKSE50522.jpg	Lycopodium complanatum L.	Lycopodium complanatum L.	0.999997	Lycopodium sitchense Rupr. var. nikoense (Franch. et Sav.) Takeda	3.43021e-06	Selaginella heterostachys Baker	2.44878e-09	Selaginella involvens (Sw.) Spring	2.21488e-09	Equisetum arvense L.	1.40633e-09
1137843.JPG	Lycopodium complanatum L.	Lycopodium complanatum L.	1	Botrychium ternatum (Thunb.) Sw.	3.27234e-09	Lycopodium sitchense Rupr. var. nikoense (Franch. et Sav.) Takeda	1.83729e-09	Pteris multifida Poir.	4.05769e-10	Pleurosoriopsis makinoi (Maxim. ex Makino) Fomin	2.06348e-11
1137844.JPG	Lycopodium complanatum L.	Lycopodium complanatum L.	1	Lycopodium sitchense Rupr. var. nikoense (Franch. et Sav.) Takeda	4.41053e-10	Selaginella doederleinii Hieron.	1.92024e-10	Vandenboschia auriculata (Blume) Copel.	1.05919e-10	Plagiogyria japonica Nakai	9.41983e-11
497865.jpg	Lycopodium complanatum L.	Lycopodium complanatum L.	1	Selaginella doederleinii Hieron.	1.43122e-08	Lycopodium sitchense Rupr. var. nikoense (Franch. et Sav.) Takeda	6.18654e-09	Lepidomicrosorum buergerianum (Miq.) Ching et Shing	2.11655e-09	Lycopodium annotinum L.	6.83579e-11
800064.jpg	Lycopodium complanatum L.	Lycopodium complanatum L.	0.999884	Lepidomicrosorum buergerianum (Miq.) Ching et Shing	0.000113141	Botrychium ternatum (Thunb.) Sw.	2.75718e-06	Struthiopteris niponica (Kunze) Nakai	1.66399e-07	Pleurosoriopsis makinoi (Maxim. ex Makino) Fomin	7.82874e-08
469799.jpg	Lycopodium complanatum L.	Lycopodium complanatum L.	1	Botrychium ternatum (Thunb.) Sw.	2.3386e-11	Pteris multifida Poir.	3.92713e-12	Osmunda lancea Thunb.	2.86851e-12	Struthiopteris niponica (Kunze) Nakai	9.89755e-13
564282.jpg	Lycopodium complanatum L.	Lycopodium complanatum L.	0.999979	Pteris multifida Poir.	2.07711e-05	Lycopodium clavatum L. var. nipponicum Nakai	2.33264e-09	Polypodium fauriei Christ	1.8988e-10	Lygodium japonicum (Thunb.) Sw.	1.01137e-10
966110.jpg	Lycopodium complanatum L.	Lycopodium complanatum L.	1	Lycopodium sitchense Rupr. var. nikoense (Franch. et Sav.) Takeda	1.11402e-11	Lepidomicrosorum buergerianum (Miq.) Ching et Shing	2.39955e-12	Botrychium ternatum (Thunb.) Sw.	1.97806e-12	Osmunda lancea Thunb.	1.62734e-12
695947.jpg	Lycopodium complanatum L.	Lycopodium complanatum L.	1	Selaginella doederleinii Hieron.	2.60437e-08	Pteris multifida Poir.	2.53444e-08	Struthiopteris niponica (Kunze) Nakai	9.03473e-09	Pleurosoriopsis makinoi (Maxim. ex Makino) Fomin	2.62335e-09
564285.jpg	Lycopodium complanatum L.	Lycopodium complanatum L.	1	Selaginella doederleinii Hieron.	1.058e-10	Selaginella tamariscina (P.Beauv.) Spring	4.32732e-11	Pteris multifida Poir.	3.28832e-11	Osmunda lancea Thunb.	2.42533e-11
1137837.JPG	Lycopodium complanatum L.	Lycopodium complanatum L.	1	Lycopodium sitchense Rupr. var. nikoense (Franch. et Sav.) Takeda	7.84825e-10	Struthiopteris niponica (Kunze) Nakai	1.2536e-10	Botrychium ternatum (Thunb.) Sw.	5.39082e-11	Thelypteris bukoensis (Tagawa) Ching	2.47591e-11
1137852.JPG	Lycopodium complanatum L.	Lycopodium complanatum L.	0.99784	Selaginella involvens (Sw.) Spring	0.00069114	Pteris multifida Poir.	0.000587163	Lycopodium clavatum L. var. nipponicum Nakai	0.000536231	Lygodium japonicum (Thunb.) Sw.	0.000187384
9120-35.jpg	Lycopodium complanatum L.	Lycopodium sitchense Rupr. var. nikoense (Franch. et Sav.) Takeda	0.738704	Lycopodium complanatum L.	0.239861	Botrychium ternatum (Thunb.) Sw.	0.00627035	Lycopodium clavatum L. var. nipponicum Nakai	0.00558999	Pleurosoriopsis makinoi (Maxim. ex Makino) Fomin	0.00445017
1137507.JPG	Lycopodium complanatum L.	Lycopodium complanatum L.	1	Pteris multifida Poir.	7.00016e-11	Lycopodium sitchense Rupr. var. nikoense (Franch. et Sav.) Takeda	4.95468e-11	Pleurosoriopsis makinoi (Maxim. ex Makino) Fomin	5.06222e-12	Botrychium ternatum (Thunb.) Sw.	3.85531e-12
TAI 011539.jpg	Lycopodium complanatum L.	Lycopodium complanatum L.	0.999977	Lycopodium sitchense Rupr. var. nikoense (Franch. et Sav.) Takeda	1.38284e-05	Lycopodium clavatum L. var. nipponicum Nakai	5.14633e-06	Pteris multifida Poir.	9.89841e-07	Selaginella nipponica Franch. et Sav.	7.7094e-07
TAI 011545.jpg	Lycopodium complanatum L.	Lycopodium complanatum L.	0.999995	Equisetum arvense L.	4.05513e-06	Equisetum ramosissimum Desf.	2.61481e-07	Pteris multifida Poir.	2.51602e-07	Plagiogyria japonica Nakai	2.19473e-07
651944.jpg	Lycopodium complanatum L.	Lycopodium complanatum L.	1	Selaginella heterostachys Baker	2.94932e-09	Selaginella tamariscina (P.Beauv.) Spring	1.803e-10	Lycopodium sitchense Rupr. var. nikoense (Franch. et Sav.) Takeda	1.36428e-10	Botrychium ternatum (Thunb.) Sw.	9.22059e-11
2234.JPG	Lycopodium complanatum L.	Lycopodium complanatum L.	1	Osmunda lancea Thunb.	1.70925e-12	Selaginella heterostachys Baker	7.41101e-13	Selaginella doederleinii Hieron.	3.42613e-13	Struthiopteris niponica (Kunze) Nakai	2.32648e-13
1030130.JPG	Lycopodium complanatum L.	Lycopodium complanatum L.	1	Botrychium ternatum (Thunb.) Sw.	8.21754e-08	Lycopodium sitchense Rupr. var. nikoense (Franch. et Sav.) Takeda	4.97355e-09	Lepidomicrosorum buergerianum (Miq.) Ching et Shing	1.2502e-09	Struthiopteris niponica (Kunze) Nakai	1.02532e-09
1137848.JPG	Lycopodium complanatum L.	Lycopodium complanatum L.	1	Osmunda lancea Thunb.	4.52172e-09	Lycopodium sitchense Rupr. var. nikoense (Franch. et Sav.) Takeda	5.11184e-10	Struthiopteris niponica (Kunze) Nakai	1.5783e-10	Selaginella doederleinii Hieron.	2.49033e-11
477379.jpg	Lycopodium complanatum L.	Lycopodium complanatum L.	1	Botrychium ternatum (Thunb.) Sw.	6.88351e-08	Selaginella tamariscina (P.Beauv.) Spring	4.55403e-08	Struthiopteris niponica (Kunze) Nakai	2.73727e-08	Osmunda lancea Thunb.	2.24555e-08
1137842.JPG	Lycopodium complanatum L.	Lycopodium complanatum L.	1	Botrychium ternatum (Thunb.) Sw.	4.52932e-10	Pteris multifida Poir.	1.13919e-10	Lycopodium sitchense Rupr. var. nikoense (Franch. et Sav.) Takeda	2.09904e-11	Selaginella tamariscina (P.Beauv.) Spring	9.76494e-12
1030146.JPG	Lycopodium complanatum L.	Lycopodium complanatum L.	1	Pleurosoriopsis makinoi (Maxim. ex Makino) Fomin	5.86523e-09	Botrychium ternatum (Thunb.) Sw.	2.52356e-09	Lycopodium sitchense Rupr. var. nikoense (Franch. et Sav.) Takeda	1.10254e-10	Thelypteris bukoensis (Tagawa) Ching	1.06352e-10
473488.jpg	Lycopodium complanatum L.	Lycopodium complanatum L.	0.999915	Pleurosoriopsis makinoi (Maxim. ex Makino) Fomin	8.42942e-05	Selaginella heterostachys Baker	1.18173e-07	Lycopodiella cernua (L.) Pic.Serm.	9.51148e-08	Botrychium ternatum (Thunb.) Sw.	9.32244e-08
516147.jpg	Lycopodium complanatum L.	Lycopodium complanatum L.	1	Botrychium ternatum (Thunb.) Sw.	1.05324e-08	Selaginella tamariscina (P.Beauv.) Spring	7.04451e-09	Lepidomicrosorum buergerianum (Miq.) Ching et Shing	1.99861e-09	Osmunda lancea Thunb.	1.03361e-09
317919.jpg	Diplazium donianum (Mett.) Tardieu var. aphanoneuron (Ohwi) Tagawa	Diplazium donianum (Mett.) Tardieu var. aphanoneuron (Ohwi) Tagawa	0.99999	Diplazium donianum (Mett.) Tardieu var. donianum	3.40407e-06	Tectaria decurrens (C.Presl) Copel.	2.96485e-06	Cyathea podophylla (Hook.) Copel.	1.16643e-06	Dryopteris fragrans (L.) Schott var. remotiuscula (Kom.) Fomin	1.09416e-06
504194.jpg	Diplazium donianum (Mett.) Tardieu var. aphanoneuron (Ohwi) Tagawa	Diplazium donianum (Mett.) Tardieu var. aphanoneuron (Ohwi) Tagawa	0.999988	Neocheiropteris ningpoensis (Baker) Bosman	6.90736e-06	Diplazium donianum (Mett.) Tardieu var. donianum	3.76434e-06	Pteris cretica L.	7.35033e-07	Thelypteris triphylla (Sw.) K.Iwats.	4.48844e-07
317627.jpg	Diplazium donianum (Mett.) Tardieu var. aphanoneuron (Ohwi) Tagawa	Diplazium donianum (Mett.) Tardieu var. aphanoneuron (Ohwi) Tagawa	0.798987	Diplazium donianum (Mett.) Tardieu var. donianum	0.183054	Neocheiropteris ningpoensis (Baker) Bosman	0.017892	Cheiropleuria integrifolia (D.C.Eaton ex Hook.) M.Kato, Y.Yatabe, Sahashi et N.Murak.	3.49757e-05	Cyathea metteniana (Hance) C.Chr. et Tardieu	1.85881e-05
813965.jpg	Diplazium donianum (Mett.) Tardieu var. aphanoneuron (Ohwi) Tagawa	Diplazium donianum (Mett.) Tardieu var. aphanoneuron (Ohwi) Tagawa	1	Polystichum tachiroanum (Luerss.) Tagawa	2.01014e-09	Diplazium donianum (Mett.) Tardieu var. donianum	1.88883e-09	Polystichum balansae Christ	4.39347e-10	Cyrtomium devexiscapulae (Koidz.) Ching	3.89943e-10
1162767.JPG	Diplazium donianum (Mett.) Tardieu var. aphanoneuron (Ohwi) Tagawa	Diplazium donianum (Mett.) Tardieu var. aphanoneuron (Ohwi) Tagawa	0.999998	Neocheiropteris ningpoensis (Baker) Bosman	1.71859e-06	Diplazium donianum (Mett.) Tardieu var. donianum	4.00464e-08	Tectaria decurrens (C.Presl) Copel.	1.82734e-08	Neolepisorus ensatus (Thunb.) Ching	1.80457e-08
813969.jpg	Diplazium donianum (Mett.) Tardieu var. aphanoneuron (Ohwi) Tagawa	Diplazium donianum (Mett.) Tardieu var. aphanoneuron (Ohwi) Tagawa	0.999829	Microsorum insigne (Blume) Copel.	0.000110918	Neocheiropteris ningpoensis (Baker) Bosman	1.75591e-05	Cheiropleuria integrifolia (D.C.Eaton ex Hook.) M.Kato, Y.Yatabe, Sahashi et N.Murak.	1.38982e-05	Diplazium donianum (Mett.) Tardieu var. donianum	1.32598e-05
813977.jpg	Diplazium donianum (Mett.) Tardieu var. aphanoneuron (Ohwi) Tagawa	Diplazium donianum (Mett.) Tardieu var. aphanoneuron (Ohwi) Tagawa	1	Woodwardia japonica (L.f.) J.Sm.	5.40725e-09	Diplazium donianum (Mett.) Tardieu var. donianum	9.88332e-10	Osmunda banksiifolia (C.Presl) Kuhn	9.20252e-10	Arachniodes yoshinagae (Makino) Ching	3.12192e-10
813973.jpg	Diplazium donianum (Mett.) Tardieu var. aphanoneuron (Ohwi) Tagawa	Diplazium donianum (Mett.) Tardieu var. aphanoneuron (Ohwi) Tagawa	0.999999	Thelypteris musashiensis (Hiyama) Nakato, Sahashi et M.Kato	4.38518e-07	Cyrtomium devexiscapulae (Koidz.) Ching	1.73396e-07	Diplazium donianum (Mett.) Tardieu var. donianum	1.65848e-07	Bolbitis heteroclita (C.Presl) Ching	1.65471e-08
1036768.JPG	Diplazium donianum (Mett.) Tardieu var. aphanoneuron (Ohwi) Tagawa	Diplazium donianum (Mett.) Tardieu var. donianum	0.949756	Bolbitis heteroclita (C.Presl) Ching	0.0476746	Thelypteris liukiuensis (Christ ex Matsum.) K.Iwats.	0.00175143	Diplazium donianum (Mett.) Tardieu var. aphanoneuron (Ohwi) Tagawa	0.00077306	Ctenitis subglandulosa (Hance) Ching	3.91978e-05
813997.jpg	Diplazium donianum (Mett.) Tardieu var. aphanoneuron (Ohwi) Tagawa	Diplazium donianum (Mett.) Tardieu var. donianum	0.941423	Diplazium donianum (Mett.) Tardieu var. aphanoneuron (Ohwi) Tagawa	0.0585629	Neocheiropteris ningpoensis (Baker) Bosman	4.00481e-06	Angiopteris lygodiifolia Rosenst.	2.39755e-06	Tectaria decurrens (C.Presl) Copel.	2.13208e-06
813999.jpg	Diplazium donianum (Mett.) Tardieu var. aphanoneuron (Ohwi) Tagawa	Diplazium donianum (Mett.) Tardieu var. aphanoneuron (Ohwi) Tagawa	0.999702	Diplazium donianum (Mett.) Tardieu var. donianum	0.000233609	Thelypteris triphylla (Sw.) K.Iwats.	5.87746e-05	Coniogramme japonica (Thunb.) Diels	2.12507e-06	Angiopteris lygodiifolia Rosenst.	1.64434e-06
1046374.JPG	Diplazium donianum (Mett.) Tardieu var. aphanoneuron (Ohwi) Tagawa	Diplazium donianum (Mett.) Tardieu var. aphanoneuron (Ohwi) Tagawa	0.99998	Diplazium donianum (Mett.) Tardieu var. donianum	2.03703e-05	Bolbitis heteroclita (C.Presl) Ching	4.25718e-08	Thelypteris liukiuensis (Christ ex Matsum.) K.Iwats.	1.93107e-08	Arachniodes yoshinagae (Makino) Ching	6.32672e-09
1036757.JPG	Diplazium donianum (Mett.) Tardieu var. aphanoneuron (Ohwi) Tagawa	Diplazium donianum (Mett.) Tardieu var. aphanoneuron (Ohwi) Tagawa	0.445047	Angiopteris lygodiifolia Rosenst.	0.294397	Diplazium donianum (Mett.) Tardieu var. donianum	0.244457	Bolbitis heteroclita (C.Presl) Ching	0.0138184	Thelypteris liukiuensis (Christ ex Matsum.) K.Iwats.	0.000548173
443695.jpg	Pteris dispar Kunze	Pteris dispar Kunze	1	Woodsia polystichoides D.C.Eaton	3.99945e-08	Cystopteris sudetica A.Braun et Milde	1.15038e-08	Cystopteris fragilis (L.) Bernh.	8.96172e-09	Selaginella helvetica (L.) Spring	1.72828e-10
RTCM-138.jpg	Pteris dispar Kunze	Pteris dispar Kunze	1	Anisocampium niponicum (Mett.) Y.C.Liu, W.L.Chiou et M.Kato	8.87471e-09	Dryopteris bissetiana (Baker) C.Chr.	2.9296e-09	Cheilanthes kuhnii Milde var. brandtii (Franch. et Sav.) Tagawa	1.11851e-10	Dennstaedtia wilfordii (T.Moore) Christ	1.10071e-10
807990.jpg	Pteris dispar Kunze	Pteris dispar Kunze	1	Pteris terminalis Wall. ex J.Agardh var. terminalis	1.24541e-09	Pteris terminalis Wall. ex J.Agardh var. fauriei (Christ) Ebihara et Nakato	4.15767e-11	Pteris ryukyuensis Tagawa	3.58493e-11	Pteris oshimensis Hieron.	2.33533e-11
KAG130590.jpg	Pteris dispar Kunze	Diplazium virescens Kunze	0.861025	Pteris dispar Kunze	0.08521	Cibotium barometz (L.) J.Sm.	0.0502821	Plagiogyria adnata (Blume) Bedd.	0.0011141	Woodwardia prolifera Hook. et Arn.	0.00081112
442944.jpg	Pteris dispar Kunze	Pteris dispar Kunze	1	Pteris terminalis Wall. ex J.Agardh var. terminalis	3.75749e-09	Polystichum tripteron (Kunze) C.Presl	4.16981e-10	Cystopteris sudetica A.Braun et Milde	5.01991e-11	Hymenasplenium murakami-hatanakae Nakaike	4.79588e-11
522455.jpg	Pteris dispar Kunze	Pteris dispar Kunze	1	Cystopteris fragilis (L.) Bernh.	3.33321e-13	Pteris oshimensis Hieron.	2.87525e-13	Woodsia polystichoides D.C.Eaton	1.5234e-13	Asplenium incisum Thunb.	7.89944e-14
443712.jpg	Pteris dispar Kunze	Pteris dispar Kunze	1	Cystopteris sudetica A.Braun et Milde	8.45376e-11	Cystopteris fragilis (L.) Bernh.	1.9188e-12	Pteris oshimensis Hieron.	5.98548e-14	Thelypteris japonica (Baker) Ching x T. musashiensis (Hiyama) Nakato, Sahashi et M.Kato	4.77516e-14
479772.jpg	Pteris dispar Kunze	Pteris dispar Kunze	1	Woodsia polystichoides D.C.Eaton	6.9216e-15	Polypodium fauriei Christ	2.80574e-15	Pteris oshimensis Hieron.	1.56998e-15	Polystichum tripteron (Kunze) C.Presl	6.0038e-16
449339.jpg	Pteris dispar Kunze	Pteris dispar Kunze	1	Pteris ryukyuensis Tagawa	6.54415e-10	Polypodium fauriei Christ	3.5697e-10	Woodsia polystichoides D.C.Eaton	1.50525e-10	Thelypteris angustifrons (Miq.) Ching	4.05981e-11
450726.jpg	Pteris dispar Kunze	Pteris dispar Kunze	1	Polypodium fauriei Christ	9.80775e-10	Dryopteris sabae (Franch. et Sav.) C.Chr.	1.27554e-10	Polystichum tripteron (Kunze) C.Presl	2.19038e-11	Thelypteris phegopteris (L.) Sloss. ex Rydb.	1.40093e-11
558929.jpg	Pteris dispar Kunze	Pteris dispar Kunze	1	Pteris oshimensis Hieron.	1.88362e-10	Pteris terminalis Wall. ex J.Agardh var. terminalis	1.00884e-10	Plagiogyria adnata (Blume) Bedd.	2.675e-11	Cystopteris sudetica A.Braun et Milde	1.12646e-11
443705.jpg	Pteris dispar Kunze	Pteris dispar Kunze	1	Pteris ryukyuensis Tagawa	6.57702e-09	Pteris terminalis Wall. ex J.Agardh var. fauriei (Christ) Ebihara et Nakato	1.63292e-09	Pteris ensiformis Burm.f.	2.8201e-10	Lygodium japonicum (Thunb.) Sw.	1.14587e-10
553992.jpg	Pteris dispar Kunze	Pteris dispar Kunze	1	Pteris oshimensis Hieron.	4.70661e-10	Cystopteris fragilis (L.) Bernh.	1.7812e-11	Cystopteris sudetica A.Braun et Milde	1.70188e-11	Pteris ryukyuensis Tagawa	1.19984e-11
557086.jpg	Pteris dispar Kunze	Pteris dispar Kunze	1	Arachniodes exilis (Hance) Ching	1.64315e-10	Thelypteris japonica (Baker) Ching	3.09389e-11	Cystopteris sudetica A.Braun et Milde	7.70029e-12	Pteris oshimensis Hieron.	4.20285e-12
442881.jpg	Pteris dispar Kunze	Pteris dispar Kunze	1	Cystopteris sudetica A.Braun et Milde	1.74861e-13	Selaginella involvens (Sw.) Spring	7.3967e-14	Selaginella heterostachys Baker	7.25433e-14	Polystichum tripteron (Kunze) C.Presl	3.37316e-14
552455.jpg	Pteris dispar Kunze	Pteris dispar Kunze	1	Pteris terminalis Wall. ex J.Agardh var. fauriei (Christ) Ebihara et Nakato	3.81849e-10	Osmunda japonica Thunb.	3.7518e-11	Pteris ensiformis Burm.f.	1.32364e-11	Pteris terminalis Wall. ex J.Agardh var. terminalis	9.42577e-12
1162684.JPG	Pteris dispar Kunze	Pteris dispar Kunze	0.999951	Dicranopteris pedata (Houtt.) Nakaike	4.78448e-05	Hypolepis punctata (Thunb.) Mett. ex Kuhn	9.05833e-07	Thelypteris japonica (Baker) Ching	5.51587e-07	Lycopodium sitchense Rupr. var. nikoense (Franch. et Sav.) Takeda	4.17879e-08
311092.jpg	Pteris dispar Kunze	Pteris dispar Kunze	0.99969	Pteris oshimensis Hieron.	0.000188587	Thelypteris japonica (Baker) Ching	5.59418e-05	Woodsia polystichoides D.C.Eaton	3.58191e-05	Asplenium prolongatum Hook.	6.59876e-06
569600.jpg	Pteris dispar Kunze	Pteris dispar Kunze	1	Osmolindsaea odorata (Roxb.) Lehtonen et Cristenh.	1.66396e-08	Pteris boninensis H.Ohba	1.47722e-08	Thelypteris phegopteris (L.) Sloss. ex Rydb.	1.53415e-09	Ophioglossum thermale Kom.	1.05539e-09
503876.jpg	Pteris dispar Kunze	Pteris dispar Kunze	1	Pteris oshimensis Hieron.	2.38017e-09	Equisetum ramosissimum Desf.	4.06433e-11	Woodsia polystichoides D.C.Eaton	1.22471e-11	Thelypteris japonica (Baker) Ching	1.19154e-11
KAG130578.jpg	Pteris dispar Kunze	Pteris dispar Kunze	0.989528	Asplenium wilfordii Mett.	0.0085357	Histiopteris incisa (Thunb.) J. Sm.	0.00168953	Odontosoria chinensis (L.) J.Sm.	8.63724e-05	Ctenitis eatonii (Baker) Ching	2.92187e-05
558904.jpg	Pteris dispar Kunze	Pteris dispar Kunze	1	Woodsia polystichoides D.C.Eaton	1.21065e-07	Rhachidosorus mesosorus (Makino) Ching	5.6262e-11	Cystopteris fragilis (L.) Bernh.	3.25087e-11	Cystopteris sudetica A.Braun et Milde	8.69019e-12
522473.jpg	Pteris dispar Kunze	Pteris dispar Kunze	1	Cystopteris fragilis (L.) Bernh.	1.65591e-11	Woodsia polystichoides D.C.Eaton	1.75471e-12	Osmunda japonica Thunb.	1.68327e-12	Dryopteris sabae (Franch. et Sav.) C.Chr.	1.39476e-12
1018850.jpg	Pteris dispar Kunze	Pteris dispar Kunze	1	Polystichum tripteron (Kunze) C.Presl	2.13974e-13	Pteris terminalis Wall. ex J.Agardh var. fauriei (Christ) Ebihara et Nakato	1.34467e-14	Lygodium japonicum (Thunb.) Sw.	9.06539e-15	Hymenasplenium murakami-hatanakae Nakaike	7.19694e-15
450733.jpg	Pteris dispar Kunze	Pteris dispar Kunze	1	Thelypteris japonica (Baker) Ching	1.29667e-12	Pteris oshimensis Hieron.	1.20436e-12	Dicranopteris pedata (Houtt.) Nakaike	5.6384e-13	Hymenasplenium murakami-hatanakae Nakaike	5.20597e-13
KAG130593.jpg	Pteris dispar Kunze	Pteris dispar Kunze	0.99988	Pteris wallichiana J.Agardh	0.000118324	Adiantum monochlamys D.C.Eaton	1.87656e-06	Hymenasplenium murakami-hatanakae Nakaike	1.15288e-07	Histiopteris incisa (Thunb.) J. Sm.	4.21875e-08
1033255.JPG	Pteris dispar Kunze	Pteris dispar Kunze	1	Woodsia polystichoides D.C.Eaton	9.19898e-12	Polypodium fauriei Christ	2.35645e-12	Osmolindsaea odorata (Roxb.) Lehtonen et Cristenh.	1.30461e-12	Monachosorum maximowiczii (Baker) Hayata	4.76285e-13
1164048.JPG	Pteris dispar Kunze	Pteris dispar Kunze	1	Lygodium japonicum (Thunb.) Sw.	2.87244e-12	Pteris ensiformis Burm.f.	4.5654e-13	Asplenium wrightii D.C.Eaton ex Hook.	4.24585e-13	Cystopteris sudetica A.Braun et Milde	2.88926e-14
1162148.JPG	Pteris dispar Kunze	Pteris dispar Kunze	1	Woodsia polystichoides D.C.Eaton	2.90263e-09	Botrychium japonicum (Prantl) Underw.	1.7602e-09	Arachniodes sporadosora (Kunze) Nakaike	9.24125e-11	Thelypteris japonica (Baker) Ching	7.73851e-11
522419.jpg	Pteris dispar Kunze	Pteris dispar Kunze	1	Pteris oshimensis Hieron.	7.7651e-11	Pteris multifida Poir.	7.15376e-11	Pteris terminalis Wall. ex J.Agardh var. fauriei (Christ) Ebihara et Nakato	6.08881e-11	Tapeinidium pinnatum (Cav.) C.Chr.	1.49762e-11
516683.jpg	Pteris dispar Kunze	Pteris dispar Kunze	1	Pteris oshimensis Hieron.	1.20501e-07	Woodsia polystichoides D.C.Eaton	7.3559e-10	Thelypteris japonica (Baker) Ching	1.81431e-10	Thelypteris japonica (Baker) Ching x T. musashiensis (Hiyama) Nakato, Sahashi et M.Kato	2.70831e-11
501350.jpg	Pteris dispar Kunze	Pteris dispar Kunze	1	Cystopteris sudetica A.Braun et Milde	2.97675e-13	Bolbitis subcordata (Copel.) Ching	2.51562e-13	Lygodium japonicum (Thunb.) Sw.	1.69718e-13	Polystichum tripteron (Kunze) C.Presl	1.14927e-13
522474.jpg	Pteris dispar Kunze	Pteris dispar Kunze	1	Cystopteris sudetica A.Braun et Milde	2.41524e-13	Cystopteris fragilis (L.) Bernh.	1.68824e-13	Polystichum tripteron (Kunze) C.Presl	4.349e-14	Thelypteris japonica (Baker) Ching	9.92139e-15
446951.jpg	Pteris dispar Kunze	Pteris dispar Kunze	0.999839	Pteris laurisilvicola Sa.Kurata	0.000114473	Pteris oshimensis Hieron.	3.25218e-05	Pteris fauriei Hieron.	1.18239e-05	Athyrium imbricatum Christ	6.74082e-07
442887.jpg	Pteris dispar Kunze	Pteris dispar Kunze	1	Lygodium japonicum (Thunb.) Sw.	5.07699e-12	Dennstaedtia wilfordii (T.Moore) Christ	5.94498e-14	Rhachidosorus mesosorus (Makino) Ching	2.23105e-14	Woodsia polystichoides D.C.Eaton	1.5565e-14
275240.jpg	Pteris dispar Kunze	Pteris dispar Kunze	1	Pteris oshimensis Hieron.	4.02373e-11	Microlepia marginata (Panzer) C.Chr.	9.67412e-12	Thelypteris decursivepinnata (H.C.Hall) Ching	8.25603e-12	Bolbitis subcordata (Copel.) Ching	1.84395e-12
1162544.JPG	Pteris dispar Kunze	Pteris dispar Kunze	0.998939	Cystopteris sudetica A.Braun et Milde	0.000763473	Adiantum monochlamys D.C.Eaton	0.000230126	Plagiogyria adnata (Blume) Bedd.	4.13355e-05	Microlepia marginata (Panzer) C.Chr.	9.40983e-06
537796.jpg	Pteris dispar Kunze	Pteris dispar Kunze	1	Cystopteris sudetica A.Braun et Milde	7.19128e-12	Thelypteris japonica (Baker) Ching	3.43663e-13	Dicranopteris pedata (Houtt.) Nakaike	2.33224e-13	Polypodium fauriei Christ	1.93142e-13
808030.jpg	Pteris dispar Kunze	Pteris dispar Kunze	1	Plagiogyria japonica Nakai	5.54187e-12	Polypodium fauriei Christ	3.21071e-12	Plagiogyria adnata (Blume) Bedd.	1.71087e-12	Pteris terminalis Wall. ex J.Agardh var. terminalis	8.76197e-13
808019.jpg	Pteris dispar Kunze	Pteris dispar Kunze	1	Polystichum tripteron (Kunze) C.Presl	8.27673e-11	Cystopteris sudetica A.Braun et Milde	5.16489e-11	Asplenium scolopendrium L. subsp. japonicum (Kom.) Rasbach, Reichst. et Viane	1.14678e-11	Equisetum palustre L.	7.30201e-12
808025.jpg	Pteris dispar Kunze	Pteris dispar Kunze	1	Pteris terminalis Wall. ex J.Agardh var. fauriei (Christ) Ebihara et Nakato	1.11372e-09	Pteris terminalis Wall. ex J.Agardh var. terminalis	2.05172e-11	Deparia okuboana (Makino) M.Kato	9.63178e-12	Dryopteris sabae (Franch. et Sav.) C.Chr.	6.888e-12
537800.jpg	Pteris dispar Kunze	Pteris dispar Kunze	1	Pteris fauriei Hieron.	1.27263e-07	Pteris oshimensis Hieron.	3.98625e-08	Polystichum tripteron (Kunze) C.Presl	2.22516e-08	Cystopteris sudetica A.Braun et Milde	1.79107e-08
522448.jpg	Pteris dispar Kunze	Pteris dispar Kunze	1	Cystopteris fragilis (L.) Bernh.	2.28233e-08	Asplenium incisum Thunb.	2.20339e-11	Woodsia polystichoides D.C.Eaton	1.47133e-11	Pteris ensiformis Burm.f.	4.21085e-12
573332.jpg	Pteris dispar Kunze	Pteris dispar Kunze	1	Cystopteris sudetica A.Braun et Milde	1.37514e-08	Pteris oshimensis Hieron.	1.03656e-08	Pteris ryukyuensis Tagawa	1.55936e-09	Selaginella heterostachys Baker	8.02119e-10
553955.jpg	Pteris dispar Kunze	Pteris dispar Kunze	1	Pteris oshimensis Hieron.	8.96903e-14	Cystopteris sudetica A.Braun et Milde	4.85011e-14	Dicranopteris pedata (Houtt.) Nakaike	1.82227e-14	Thelypteris japonica (Baker) Ching	1.28886e-15
1033243.JPG	Pteris dispar Kunze	Pteris dispar Kunze	1	Equisetum palustre L.	1.03813e-11	Pteris oshimensis Hieron.	9.16558e-12	Cystopteris sudetica A.Braun et Milde	5.34766e-12	Athyrium imbricatum Christ	3.61356e-12
528144.jpg	Pteris dispar Kunze	Pteris dispar Kunze	1	Pteris oshimensis Hieron.	3.22086e-13	Cystopteris sudetica A.Braun et Milde	1.04368e-13	Hymenasplenium murakami-hatanakae Nakaike	1.78117e-14	Bolbitis subcordata (Copel.) Ching	1.38206e-14
537811.jpg	Pteris dispar Kunze	Pteris dispar Kunze	0.999996	Pteris oshimensis Hieron.	3.78122e-06	Bolbitis subcordata (Copel.) Ching	1.4106e-08	Osmunda japonica Thunb.	1.09469e-08	Cystopteris sudetica A.Braun et Milde	9.72305e-09
522481.jpg	Pteris dispar Kunze	Pteris dispar Kunze	1	Pteris oshimensis Hieron.	5.16616e-10	Woodsia polystichoides D.C.Eaton	1.65029e-10	Pteris ryukyuensis Tagawa	1.13873e-10	Cystopteris fragilis (L.) Bernh.	5.4335e-11
450633.jpg	Pteris dispar Kunze	Pteris dispar Kunze	1	Lygodium japonicum (Thunb.) Sw.	2.50348e-08	Selaginella helvetica (L.) Spring	1.81224e-08	Cystopteris sudetica A.Braun et Milde	5.83128e-09	Polypodium fauriei Christ	3.64791e-09
807988.jpg	Pteris dispar Kunze	Pteris dispar Kunze	1	Pteris fauriei Hieron.	5.9039e-11	Dryopteris sabae (Franch. et Sav.) C.Chr.	8.31205e-12	Pteris terminalis Wall. ex J.Agardh var. terminalis	8.96083e-13	Arachniodes sporadosora (Kunze) Nakaike	8.48504e-13
739024.jpg	Pteris dispar Kunze	Pteris dispar Kunze	1	Pteris oshimensis Hieron.	1.6104e-07	Bolbitis subcordata (Copel.) Ching	4.06091e-10	Hymenasplenium murakami-hatanakae Nakaike	1.86166e-10	Pteris terminalis Wall. ex J.Agardh var. terminalis	4.372e-11
553953.jpg	Pteris dispar Kunze	Pteris dispar Kunze	1	Tapeinidium pinnatum (Cav.) C.Chr.	2.52557e-12	Dryopteris sabae (Franch. et Sav.) C.Chr.	2.04361e-12	Pteris oshimensis Hieron.	1.69464e-12	Pteris wallichiana J.Agardh	2.96216e-13
369778.jpg	Pteris dispar Kunze	Pteris dispar Kunze	1	Arachniodes exilis (Hance) Ching	1.05203e-08	Ctenitis subglandulosa (Hance) Ching	4.4294e-09	Arachniodes sporadosora (Kunze) Nakaike	4.38553e-09	Asplenium prolongatum Hook.	1.55793e-09
503874.jpg	Pteris dispar Kunze	Pteris dispar Kunze	1	Hymenasplenium hondoense (N.Murak. et S.-I.Hatan.) Nakaike	8.19133e-09	Pteris terminalis Wall. ex J.Agardh var. terminalis	4.72082e-10	Microlepia marginata (Panzer) C.Chr.	9.63485e-11	Pteris ensiformis Burm.f.	9.60058e-11
479763.jpg	Pteris dispar Kunze	Pteris dispar Kunze	1	Pteris oshimensis Hieron.	2.01377e-11	Cystopteris fragilis (L.) Bernh.	1.73636e-11	Lygodium japonicum (Thunb.) Sw.	1.38377e-11	Thelypteris phegopteris (L.) Sloss. ex Rydb.	3.38502e-12
450716.jpg	Pteris dispar Kunze	Pteris dispar Kunze	1	Thelypteris laxa (Franch. et Sav.) Ching	8.32952e-12	Pteris oshimensis Hieron.	3.68622e-12	Lygodium japonicum (Thunb.) Sw.	4.83675e-13	Anisocampium niponicum (Mett.) Y.C.Liu, W.L.Chiou et M.Kato	4.81674e-13
569591.jpg	Pteris dispar Kunze	Pteris dispar Kunze	0.999999	Rhachidosorus mesosorus (Makino) Ching	3.77521e-07	Cystopteris sudetica A.Braun et Milde	2.42912e-07	Cystopteris fragilis (L.) Bernh.	8.55174e-08	Woodsia polystichoides D.C.Eaton	1.7939e-08
553985.jpg	Pteris dispar Kunze	Pteris dispar Kunze	1	Pteris oshimensis Hieron.	1.51543e-11	Polystichum tripteron (Kunze) C.Presl	7.68802e-12	Hymenasplenium murakami-hatanakae Nakaike	1.81497e-12	Pteris terminalis Wall. ex J.Agardh var. terminalis	1.03282e-12
558937.jpg	Pteris dispar Kunze	Pteris dispar Kunze	1	Woodsia polystichoides D.C.Eaton	1.36878e-12	Pteris terminalis Wall. ex J.Agardh var. terminalis	7.26314e-13	Equisetum ramosissimum Desf.	3.14203e-13	Hymenasplenium hondoense (N.Murak. et S.-I.Hatan.) Nakaike	1.94778e-13
558927.jpg	Pteris dispar Kunze	Pteris dispar Kunze	1	Thelypteris japonica (Baker) Ching	1.4349e-09	Athyrium otophorum (Miq.) Koidz.	5.64741e-11	Cystopteris sudetica A.Braun et Milde	2.29463e-11	Pteris fauriei Hieron.	1.10198e-11
808032.jpg	Pteris dispar Kunze	Pteris dispar Kunze	0.999999	Dennstaedtia wilfordii (T.Moore) Christ	8.83742e-07	Lygodium japonicum (Thunb.) Sw.	7.71139e-08	Cystopteris sudetica A.Braun et Milde	2.35095e-08	Botrychium japonicum (Prantl) Underw.	1.47034e-08
528418.jpg	Pteris dispar Kunze	Pteris dispar Kunze	1	Cystopteris sudetica A.Braun et Milde	1.02029e-10	Polypodium fauriei Christ	6.05954e-11	Thelypteris japonica (Baker) Ching	5.26271e-11	Polystichum tripteron (Kunze) C.Presl	4.67769e-11
808017.jpg	Pteris dispar Kunze	Pteris dispar Kunze	1	Pteris oshimensis Hieron.	3.38471e-10	Equisetum ramosissimum Desf.	1.01012e-11	Cystopteris sudetica A.Braun et Milde	2.71726e-12	Equisetum palustre L.	1.9894e-12
443704.jpg	Pteris dispar Kunze	Pteris dispar Kunze	1	Pteris ensiformis Burm.f.	6.03667e-13	Cystopteris sudetica A.Braun et Milde	3.43705e-13	Lygodium japonicum (Thunb.) Sw.	1.38313e-13	Pteris terminalis Wall. ex J.Agardh var. fauriei (Christ) Ebihara et Nakato	9.85303e-14
89698.jpg	Pteris dispar Kunze	Pteris dispar Kunze	1	Equisetum ramosissimum Desf.	3.94476e-09	Pteris oshimensis Hieron.	2.3578e-09	Pteris wallichiana J.Agardh	2.68083e-10	Pteris fauriei Hieron.	1.73741e-10
965178.jpg	Pteris dispar Kunze	Pteris dispar Kunze	1	Cystopteris sudetica A.Braun et Milde	3.70289e-11	Pteris oshimensis Hieron.	2.65873e-11	Dicranopteris pedata (Houtt.) Nakaike	2.45011e-11	Asplenium prolongatum Hook.	8.94899e-13
450732.jpg	Pteris dispar Kunze	Pteris dispar Kunze	1	Lygodium japonicum (Thunb.) Sw.	2.93236e-12	Polystichum tripteron (Kunze) C.Presl	1.27325e-12	Polypodium fauriei Christ	6.61611e-13	Cystopteris sudetica A.Braun et Milde	4.8969e-13
RTCM-126.jpg	Pteris dispar Kunze	Pteris dispar Kunze	0.999995	Pteris terminalis Wall. ex J.Agardh var. terminalis	3.23523e-06	Pteris ensiformis Burm.f.	5.35391e-07	Dryopteris sabae (Franch. et Sav.) C.Chr.	4.98478e-07	Bolbitis appendiculata (Willd.) K.Iwats.	2.93468e-07
553960.jpg	Pteris dispar Kunze	Pteris dispar Kunze	1	Pteris terminalis Wall. ex J.Agardh var. terminalis	2.94618e-10	Pteris oshimensis Hieron.	1.99466e-10	Pteris terminalis Wall. ex J.Agardh var. fauriei (Christ) Ebihara et Nakato	3.21297e-11	Osmolindsaea japonica (Baker) Lehtonen et Christenh.	1.41723e-11
569621.jpg	Pteris dispar Kunze	Pteris dispar Kunze	1	Polystichum tripteron (Kunze) C.Presl	7.46786e-09	Rhachidosorus mesosorus (Makino) Ching	2.81841e-10	Cystopteris sudetica A.Braun et Milde	1.75222e-10	Diplazium wichurae (Mett.) Diels	8.45249e-11
734475.jpg	Pteris dispar Kunze	Pteris dispar Kunze	1	Hymenasplenium murakami-hatanakae Nakaike	1.02472e-07	Deparia petersenii (Kunze) M.Kato	7.02546e-08	Pteris terminalis Wall. ex J.Agardh var. fauriei (Christ) Ebihara et Nakato	5.81352e-08	Plagiogyria adnata (Blume) Bedd.	2.85413e-08
KAG130584.jpg	Pteris dispar Kunze	Pteris dispar Kunze	0.999997	Pteris ensiformis Burm.f.	3.08342e-06	Deparia petersenii (Kunze) M.Kato	8.13147e-08	Asplenium wrightii D.C.Eaton ex Hook.	5.12474e-09	Lygodium japonicum (Thunb.) Sw.	1.78108e-09
553977.jpg	Pteris dispar Kunze	Pteris dispar Kunze	1	Cystopteris sudetica A.Braun et Milde	2.23093e-10	Bolbitis subcordata (Copel.) Ching	9.28448e-11	Asplenium wrightii D.C.Eaton ex Hook.	7.06727e-11	Polystichum tripteron (Kunze) C.Presl	7.0063e-11
442942.jpg	Pteris dispar Kunze	Pteris dispar Kunze	1	Pteris terminalis Wall. ex J.Agardh var. terminalis	2.4438e-12	Microlepia marginata (Panzer) C.Chr.	8.53285e-13	Pteris terminalis Wall. ex J.Agardh var. fauriei (Christ) Ebihara et Nakato	3.85022e-13	Anisocampium x saitoanum (Sugim.) M.Kato	2.96515e-13
808047.jpg	Pteris dispar Kunze	Pteris dispar Kunze	1	Pteris terminalis Wall. ex J.Agardh var. terminalis	2.70637e-11	Polystichum tripteron (Kunze) C.Presl	1.40988e-12	Pteris terminalis Wall. ex J.Agardh var. fauriei (Christ) Ebihara et Nakato	3.09284e-13	Pteris fauriei Hieron.	1.04886e-14
808277.jpg	Pteris dispar Kunze	Pteris dispar Kunze	1	Equisetum ramosissimum Desf.	8.71166e-10	Asplenium prolongatum Hook.	1.01563e-10	Pteris oshimensis Hieron.	5.64028e-11	Pteris fauriei Hieron.	4.72556e-12
808126.jpg	Pteris dispar Kunze	Pteris dispar Kunze	0.999995	Tapeinidium pinnatum (Cav.) C.Chr.	1.46824e-06	Pteris wallichiana J.Agardh	1.10329e-06	Polypodium fauriei Christ	7.94879e-07	Dicranopteris pedata (Houtt.) Nakaike	6.44828e-07
522457.jpg	Pteris dispar Kunze	Pteris dispar Kunze	1	Cystopteris sudetica A.Braun et Milde	6.17932e-12	Equisetum ramosissimum Desf.	3.39447e-12	Pteris oshimensis Hieron.	2.60396e-12	Pteris terminalis Wall. ex J.Agardh var. terminalis	1.75861e-12
442941.jpg	Pteris dispar Kunze	Pteris dispar Kunze	1	Lygodium japonicum (Thunb.) Sw.	3.93598e-10	Polystichum tripteron (Kunze) C.Presl	5.35196e-11	Dryopteris lacera (Thunb.) Kuntze	4.52116e-11	Cystopteris fragilis (L.) Bernh.	2.72227e-11
KAG023591.jpg	Pteris dispar Kunze	Pteris dispar Kunze	1	Dicranopteris pedata (Houtt.) Nakaike	1.44554e-13	Plagiogyria adnata (Blume) Bedd.	1.00785e-14	Hymenasplenium murakami-hatanakae Nakaike	3.88707e-15	Polystichum tripteron (Kunze) C.Presl	2.88805e-15
554118.jpg	Pteris dispar Kunze	Pteris dispar Kunze	1	Cystopteris fragilis (L.) Bernh.	1.23975e-10	Thelypteris japonica (Baker) Ching	2.79424e-11	Selaginella heterostachys Baker	2.76495e-11	Polystichum tripteron (Kunze) C.Presl	2.74799e-11
558903.jpg	Pteris dispar Kunze	Pteris dispar Kunze	0.999999	Thelypteris japonica (Baker) Ching	5.15011e-07	Cystopteris sudetica A.Braun et Milde	1.13769e-07	Thelypteris phegopteris (L.) Sloss. ex Rydb.	8.92089e-08	Pteris fauriei Hieron.	6.32937e-08
443709.jpg	Pteris dispar Kunze	Pteris dispar Kunze	1	Cystopteris sudetica A.Braun et Milde	1.04692e-11	Athyrium otophorum (Miq.) Koidz.	1.91692e-12	Polystichum tripteron (Kunze) C.Presl	1.26901e-12	Thelypteris japonica (Baker) Ching	1.12705e-12
731389.jpg	Pteris dispar Kunze	Pteris dispar Kunze	1	Cystopteris fragilis (L.) Bernh.	8.08122e-14	Asplenium wrightii D.C.Eaton ex Hook.	9.54815e-15	Polystichum tachiroanum (Luerss.) Tagawa	7.43452e-15	Cheilanthes kuhnii Milde var. brandtii (Franch. et Sav.) Tagawa	5.0334e-15
552457.jpg	Pteris dispar Kunze	Pteris dispar Kunze	1	Cystopteris fragilis (L.) Bernh.	1.21455e-12	Dennstaedtia wilfordii (T.Moore) Christ	8.33166e-13	Polystichum tripteron (Kunze) C.Presl	3.66623e-13	Pteris ensiformis Burm.f.	2.76324e-13
808292.jpg	Pteris dispar Kunze	Pteris dispar Kunze	1	Pteris oshimensis Hieron.	3.46049e-11	Cystopteris sudetica A.Braun et Milde	4.81351e-13	Pteris wallichiana J.Agardh	4.21859e-13	Bolbitis subcordata (Copel.) Ching	3.8928e-13
558958.jpg	Pteris dispar Kunze	Pteris dispar Kunze	1	Cystopteris sudetica A.Braun et Milde	2.94712e-13	Equisetum palustre L.	7.65184e-16	Pteris oshimensis Hieron.	7.3678e-16	Hymenasplenium hondoense (N.Murak. et S.-I.Hatan.) Nakaike	6.28444e-16
KAG130579.jpg	Pteris dispar Kunze	Pteris dispar Kunze	0.984922	Deparia petersenii (Kunze) M.Kato	0.0150616	Pteris ensiformis Burm.f.	1.06574e-05	Bolbitis appendiculata (Willd.) K.Iwats.	4.96576e-06	Osmolindsaea odorata (Roxb.) Lehtonen et Cristenh.	2.4858e-07
537794.jpg	Pteris dispar Kunze	Pteris dispar Kunze	1	Pteris oshimensis Hieron.	7.44914e-12	Cystopteris sudetica A.Braun et Milde	2.51094e-12	Thelypteris phegopteris (L.) Sloss. ex Rydb.	5.67803e-13	Equisetum palustre L.	2.72657e-13
554101.jpg	Pteris dispar Kunze	Pteris dispar Kunze	1	Pteris terminalis Wall. ex J.Agardh var. terminalis	1.44588e-12	Pteris terminalis Wall. ex J.Agardh var. fauriei (Christ) Ebihara et Nakato	4.47453e-13	Dryopteris sabae (Franch. et Sav.) C.Chr.	7.34096e-14	Osmunda japonica Thunb.	2.20377e-14
553962.jpg	Pteris dispar Kunze	Pteris dispar Kunze	1	Pteris terminalis Wall. ex J.Agardh var. terminalis	2.21904e-09	Pteris oshimensis Hieron.	2.03451e-10	Lygodium japonicum (Thunb.) Sw.	1.93361e-10	Osmunda lancea Thunb.	1.56339e-10
522478.jpg	Pteris dispar Kunze	Pteris dispar Kunze	1	Cystopteris fragilis (L.) Bernh.	6.85186e-09	Polystichum tripteron (Kunze) C.Presl	2.50169e-10	Woodsia polystichoides D.C.Eaton	2.24084e-10	Cystopteris sudetica A.Braun et Milde	1.15197e-10
1033244.JPG	Pteris dispar Kunze	Pteris dispar Kunze	0.999999	Woodsia polystichoides D.C.Eaton	7.57375e-07	Asplenium sarelii Hook. subsp. pekinense (Hance) Fraser-Jenk., Pangtey et Khullar	4.91788e-07	Asplenium incisum Thunb.	2.27848e-09	Asplenium ritoense Hayata	2.05085e-09
537793.jpg	Pteris dispar Kunze	Pteris dispar Kunze	0.999997	Pteris oshimensis Hieron.	1.04804e-06	Thelypteris japonica (Baker) Ching	7.85983e-07	Cystopteris sudetica A.Braun et Milde	6.34037e-07	Athyrium imbricatum Christ	2.34627e-07
520239.jpg	Pteris dispar Kunze	Pteris dispar Kunze	1	Cystopteris sudetica A.Braun et Milde	8.09461e-11	Thelypteris japonica (Baker) Ching	3.36675e-11	Rhachidosorus mesosorus (Makino) Ching	2.10073e-11	Dicranopteris pedata (Houtt.) Nakaike	1.5853e-11
446955.jpg	Pteris dispar Kunze	Pteris dispar Kunze	1	Woodsia polystichoides D.C.Eaton	2.33408e-08	Selaginella heterostachys Baker	5.84213e-11	Cystopteris sudetica A.Braun et Milde	3.74569e-11	Lycopodium dendroideum Michx.	1.02462e-11
517400.jpg	Pteris dispar Kunze	Pteris dispar Kunze	1	Pteris oshimensis Hieron.	4.04748e-12	Bolbitis subcordata (Copel.) Ching	2.08999e-12	Cystopteris sudetica A.Braun et Milde	1.34552e-12	Pteris terminalis Wall. ex J.Agardh var. terminalis	2.28488e-13
66828.jpg	Pteris dispar Kunze	Pteris dispar Kunze	1	Woodsia polystichoides D.C.Eaton	3.23783e-11	Lygodium japonicum (Thunb.) Sw.	2.35056e-11	Osmunda japonica Thunb.	9.33962e-12	Botrychium virginianum (L.) Sw.	3.49919e-12
KAG130567.jpg	Pteris dispar Kunze	Pteris dispar Kunze	0.999999	Asplenium wrightii D.C.Eaton ex Hook.	5.83256e-07	Pteris ensiformis Burm.f.	6.69011e-08	Dryopteris sabae (Franch. et Sav.) C.Chr.	2.21743e-08	Deparia petersenii (Kunze) M.Kato	4.07621e-09
442951.jpg	Pteris dispar Kunze	Pteris dispar Kunze	1	Lygodium japonicum (Thunb.) Sw.	1.90403e-11	Pteris terminalis Wall. ex J.Agardh var. terminalis	1.39997e-12	Pteris terminalis Wall. ex J.Agardh var. fauriei (Christ) Ebihara et Nakato	1.48674e-13	Pteris ensiformis Burm.f.	2.01595e-15
537802.jpg	Pteris dispar Kunze	Pteris dispar Kunze	1	Polystichum tripteron (Kunze) C.Presl	4.5965e-10	Hymenasplenium murakami-hatanakae Nakaike	4.22535e-10	Pteris terminalis Wall. ex J.Agardh var. fauriei (Christ) Ebihara et Nakato	1.11208e-10	Pteris ensiformis Burm.f.	9.90875e-12
522467.jpg	Pteris dispar Kunze	Pteris dispar Kunze	1	Polystichum tripteron (Kunze) C.Presl	1.92777e-11	Hymenasplenium murakami-hatanakae Nakaike	1.50933e-12	Cystopteris sudetica A.Braun et Milde	6.48675e-13	Lygodium japonicum (Thunb.) Sw.	1.62121e-13
1033253.JPG	Pteris dispar Kunze	Pteris dispar Kunze	1	Pteris oshimensis Hieron.	2.21617e-13	Dicranopteris pedata (Houtt.) Nakaike	1.02288e-13	Cystopteris sudetica A.Braun et Milde	7.49764e-14	Pteris fauriei Hieron.	1.45645e-14
569592.jpg	Pteris dispar Kunze	Pteris dispar Kunze	1	Woodsia polystichoides D.C.Eaton	2.95315e-09	Cystopteris sudetica A.Braun et Milde	3.62098e-10	Rhachidosorus mesosorus (Makino) Ching	2.22036e-10	Thelypteris japonica (Baker) Ching x T. musashiensis (Hiyama) Nakato, Sahashi et M.Kato	1.99687e-10
450720.jpg	Pteris dispar Kunze	Pteris dispar Kunze	0.995409	Pteris oshimensis Hieron.	0.00459059	Cystopteris sudetica A.Braun et Milde	3.79179e-08	Polystichum tsus-simense (Hook.) J.Sm. var. tsus-simense	3.00794e-08	Polystichum tripteron (Kunze) C.Presl	1.46612e-08
508868.jpg	Pteris dispar Kunze	Pteris dispar Kunze	1	Pteris terminalis Wall. ex J.Agardh var. terminalis	1.41512e-13	Cystopteris sudetica A.Braun et Milde	4.05878e-14	Thelypteris phegopteris (L.) Sloss. ex Rydb.	3.74758e-14	Pteris oshimensis Hieron.	3.03514e-14
924238.jpg	Pteris dispar Kunze	Pteris dispar Kunze	1	Deparia okuboana (Makino) M.Kato	4.69622e-13	Polypodium fauriei Christ	3.94337e-13	Cystopteris sudetica A.Braun et Milde	2.23783e-13	Pteris terminalis Wall. ex J.Agardh var. terminalis	1.82612e-13
522437.jpg	Pteris dispar Kunze	Pteris dispar Kunze	1	Cystopteris sudetica A.Braun et Milde	9.13361e-12	Bolbitis subcordata (Copel.) Ching	1.00912e-12	Thelypteris japonica (Baker) Ching	3.98419e-13	Cystopteris fragilis (L.) Bernh.	3.12139e-13
483545.jpg	Pteris dispar Kunze	Pteris dispar Kunze	1	Woodsia polystichoides D.C.Eaton	2.56765e-09	Plagiogyria adnata (Blume) Bedd.	1.66546e-09	Thelypteris decursivepinnata (H.C.Hall) Ching	3.32165e-10	Thelypteris japonica (Baker) Ching	2.13268e-10
50480.jpg	Pteris dispar Kunze	Pteris dispar Kunze	1	Cystopteris fragilis (L.) Bernh.	5.64591e-09	Osmolindsaea odorata (Roxb.) Lehtonen et Cristenh.	7.64813e-10	Pteris oshimensis Hieron.	4.68722e-10	Pteris terminalis Wall. ex J.Agardh var. fauriei (Christ) Ebihara et Nakato	3.41136e-10
553952.jpg	Pteris dispar Kunze	Pteris dispar Kunze	1	Cystopteris sudetica A.Braun et Milde	2.58369e-12	Pteris oshimensis Hieron.	2.10526e-13	Cystopteris fragilis (L.) Bernh.	3.43963e-14	Lygodium japonicum (Thunb.) Sw.	2.55912e-14
569614.jpg	Pteris dispar Kunze	Pteris dispar Kunze	1	Arachniodes sporadosora (Kunze) Nakaike	1.4675e-10	Cystopteris sudetica A.Braun et Milde	9.13447e-11	Ophioglossum thermale Kom.	1.98947e-11	Osmolindsaea odorata (Roxb.) Lehtonen et Cristenh.	9.14978e-12
KAG130557.jpg	Pteris dispar Kunze	Pteris dispar Kunze	1	Tapeinidium pinnatum (Cav.) C.Chr.	1.10384e-09	Thelypteris decursivepinnata (H.C.Hall) Ching	8.15556e-10	Polypodium fauriei Christ	6.72556e-10	Pteris wallichiana J.Agardh	5.14465e-10
522482.jpg	Pteris dispar Kunze	Pteris dispar Kunze	1	Pteris terminalis Wall. ex J.Agardh var. terminalis	1.3227e-11	Pteris oshimensis Hieron.	2.30436e-12	Thelypteris decursivepinnata (H.C.Hall) Ching	9.78808e-13	Pteris wallichiana J.Agardh	9.27539e-13
501380.jpg	Pteris dispar Kunze	Pteris dispar Kunze	1	Microlepia x bipinnata (Makino) Y.Shimura	1.22002e-10	Cystopteris sudetica A.Braun et Milde	9.97429e-11	Thelypteris japonica (Baker) Ching x T. musashiensis (Hiyama) Nakato, Sahashi et M.Kato	7.5115e-11	Deparia okuboana (Makino) M.Kato	4.85273e-11
808273.jpg	Pteris dispar Kunze	Pteris dispar Kunze	0.998439	Asplenium sarelii Hook. subsp. pekinense (Hance) Fraser-Jenk., Pangtey et Khullar	0.0015145	Woodsia polystichoides D.C.Eaton	2.29429e-05	Asplenium incisum Thunb.	9.10318e-06	Polystichum fibrillosopaleaceum (Kodama) Tagawa	6.74179e-06
442952.jpg	Pteris dispar Kunze	Pteris dispar Kunze	1	Pteris oshimensis Hieron.	1.65405e-11	Cystopteris sudetica A.Braun et Milde	7.69817e-12	Bolbitis subcordata (Copel.) Ching	7.22619e-13	Ophioglossum thermale Kom.	4.45637e-13
1018564.jpg	Pteris dispar Kunze	Pteris dispar Kunze	1	Pteris terminalis Wall. ex J.Agardh var. terminalis	2.52323e-09	Thelypteris phegopteris (L.) Sloss. ex Rydb.	1.70765e-09	Polypodium fauriei Christ	7.99699e-11	Thelypteris decursivepinnata (H.C.Hall) Ching	7.16918e-11
445523.jpg	Pteris dispar Kunze	Pteris dispar Kunze	1	Pteris terminalis Wall. ex J.Agardh var. terminalis	1.84562e-12	Thelypteris decursivepinnata (H.C.Hall) Ching	6.77483e-13	Pteris oshimensis Hieron.	3.68056e-13	Pteris wallichiana J.Agardh	1.62804e-13
557078.jpg	Pteris dispar Kunze	Pteris dispar Kunze	1	Pteris fauriei Hieron.	1.68057e-08	Dicranopteris pedata (Houtt.) Nakaike	7.20358e-09	Thelypteris japonica (Baker) Ching	5.97407e-09	Arachniodes sporadosora (Kunze) Nakaike	4.54093e-09
KAG019676.jpg	Pteris dispar Kunze	Pteris dispar Kunze	0.999999	Asplenium prolongatum Hook.	5.21516e-07	Pteris oshimensis Hieron.	2.83212e-07	Pteris ensiformis Burm.f.	7.67362e-08	Leotochilus x simplicifrons (Christ) Nakaike	7.05266e-08
528423.jpg	Pteris dispar Kunze	Pteris dispar Kunze	1	Cystopteris sudetica A.Braun et Milde	5.41913e-11	Cystopteris fragilis (L.) Bernh.	2.83595e-12	Pteris oshimensis Hieron.	1.48301e-12	Woodsia polystichoides D.C.Eaton	8.60104e-14
537788.jpg	Pteris dispar Kunze	Pteris dispar Kunze	1	Pteris oshimensis Hieron.	2.8213e-08	Cystopteris sudetica A.Braun et Milde	1.319e-08	Thelypteris japonica (Baker) Ching x T. musashiensis (Hiyama) Nakato, Sahashi et M.Kato	2.32741e-09	Pteris fauriei Hieron.	1.45475e-10
553981.jpg	Pteris dispar Kunze	Pteris dispar Kunze	1	Pteris oshimensis Hieron.	4.48441e-11	Polystichum tripteron (Kunze) C.Presl	1.77909e-11	Diplazium wichurae (Mett.) Diels	2.52331e-12	Hymenasplenium murakami-hatanakae Nakaike	2.44931e-12
397350.jpg	Pteris dispar Kunze	Pteris dispar Kunze	1	Pteris oshimensis Hieron.	9.94305e-09	Osmunda japonica Thunb.	1.10884e-09	Pteris terminalis Wall. ex J.Agardh var. fauriei (Christ) Ebihara et Nakato	5.89985e-10	Osmunda lancea Thunb.	3.55678e-10
557067.jpg	Pteris dispar Kunze	Pteris dispar Kunze	0.999999	Pteris terminalis Wall. ex J.Agardh var. terminalis	3.7575e-07	Osmunda lancea Thunb.	1.82054e-07	Pteris fauriei Hieron.	2.787e-08	Dryopteris sabae (Franch. et Sav.) C.Chr.	1.69077e-08
1033230.JPG	Pteris dispar Kunze	Pteris dispar Kunze	1	Pteris terminalis Wall. ex J.Agardh var. terminalis	1.66272e-11	Selaginella involvens (Sw.) Spring	9.50732e-12	Dryopteris sabae (Franch. et Sav.) C.Chr.	3.81998e-12	Osmunda lancea Thunb.	3.74034e-12
573329.jpg	Pteris dispar Kunze	Pteris dispar Kunze	1	Woodsia polystichoides D.C.Eaton	1.19954e-10	Pteris laurisilvicola Sa.Kurata	1.38271e-11	Thelypteris japonica (Baker) Ching	6.66751e-12	Polystichum tripteron (Kunze) C.Presl	2.90402e-12
443239.jpg	Pteris dispar Kunze	Pteris dispar Kunze	1	Equisetum ramosissimum Desf.	6.97757e-13	Dicranopteris pedata (Houtt.) Nakaike	2.31411e-13	Tapeinidium pinnatum (Cav.) C.Chr.	3.08295e-14	Thelypteris phegopteris (L.) Sloss. ex Rydb.	1.46668e-14
558915.jpg	Pteris dispar Kunze	Pteris dispar Kunze	1	Pteris fauriei Hieron.	1.30449e-09	Cystopteris sudetica A.Braun et Milde	1.84587e-11	Rhachidosorus mesosorus (Makino) Ching	1.52531e-12	Asplenium prolongatum Hook.	2.45011e-13
89704.jpg	Pteris dispar Kunze	Pteris dispar Kunze	1	Pteris oshimensis Hieron.	1.25959e-13	Cystopteris sudetica A.Braun et Milde	7.04814e-14	Pteris terminalis Wall. ex J.Agardh var. terminalis	3.90951e-14	Polystichum tripteron (Kunze) C.Presl	3.47399e-15
1112619.JPG	Pteris dispar Kunze	Pteris dispar Kunze	1	Pteris ensiformis Burm.f.	8.66392e-09	Polystichum balansae Christ	2.04268e-09	Pteris terminalis Wall. ex J.Agardh var. fauriei (Christ) Ebihara et Nakato	1.77828e-09	Deparia petersenii (Kunze) M.Kato	8.82927e-10
522463.jpg	Pteris dispar Kunze	Pteris dispar Kunze	1	Pteris oshimensis Hieron.	3.22131e-12	Thelypteris decursivepinnata (H.C.Hall) Ching	4.15119e-13	Hymenasplenium murakami-hatanakae Nakaike	5.35306e-14	Cystopteris fragilis (L.) Bernh.	1.91874e-14
520284.jpg	Pteris dispar Kunze	Pteris dispar Kunze	1	Woodsia polystichoides D.C.Eaton	9.54599e-13	Polypodium fauriei Christ	4.24126e-13	Thelypteris japonica (Baker) Ching	4.20706e-13	Pteris terminalis Wall. ex J.Agardh var. terminalis	3.75358e-13
516853.jpg	Pteris dispar Kunze	Pteris dispar Kunze	1	Pteris oshimensis Hieron.	2.03998e-07	Pteris ryukyuensis Tagawa	2.60854e-09	Anisocampium niponicum (Mett.) Y.C.Liu, W.L.Chiou et M.Kato	2.66384e-10	Cystopteris sudetica A.Braun et Milde	2.45565e-10
544607.jpg	Pteris dispar Kunze	Pteris dispar Kunze	1	Hymenasplenium murakami-hatanakae Nakaike	4.51792e-10	Cystopteris sudetica A.Braun et Milde	1.67628e-10	Deparia okuboana (Makino) M.Kato	4.89745e-11	Rhachidosorus mesosorus (Makino) Ching	2.45403e-11
553971.jpg	Pteris dispar Kunze	Pteris dispar Kunze	1	Pteris terminalis Wall. ex J.Agardh var. terminalis	5.48063e-12	Pteris oshimensis Hieron.	1.71207e-12	Polypodium fauriei Christ	9.02956e-13	Tapeinidium pinnatum (Cav.) C.Chr.	8.83966e-13
1045619.JPG	Pteris dispar Kunze	Pteris dispar Kunze	1	Selaginella heterostachys Baker	9.14279e-11	Cystopteris fragilis (L.) Bernh.	1.89886e-11	Thelypteris decursivepinnata (H.C.Hall) Ching	1.04146e-11	Polystichum tripteron (Kunze) C.Presl	7.60529e-12
557079.jpg	Pteris dispar Kunze	Pteris dispar Kunze	1	Equisetum ramosissimum Desf.	2.28874e-09	Thelypteris japonica (Baker) Ching	1.65099e-09	Pteris terminalis Wall. ex J.Agardh var. terminalis	1.03551e-09	Dicranopteris pedata (Houtt.) Nakaike	9.23228e-10
553991.jpg	Pteris dispar Kunze	Pteris dispar Kunze	1	Pteris oshimensis Hieron.	1.15841e-08	Dicranopteris pedata (Houtt.) Nakaike	1.32303e-09	Thelypteris japonica (Baker) Ching	8.17129e-10	Thelypteris japonica (Baker) Ching x T. musashiensis (Hiyama) Nakato, Sahashi et M.Kato	2.04234e-10
582022.jpg	Pteris dispar Kunze	Pteris dispar Kunze	1	Dryopteris sabae (Franch. et Sav.) C.Chr.	4.61117e-13	Thelypteris phegopteris (L.) Sloss. ex Rydb.	1.44436e-13	Polypodium fauriei Christ	1.4177e-13	Thelypteris japonica (Baker) Ching	1.35216e-13
668760.jpg	Pteris dispar Kunze	Pteris dispar Kunze	1	Cystopteris sudetica A.Braun et Milde	1.0277e-09	Osmolindsaea odorata (Roxb.) Lehtonen et Cristenh.	6.19345e-10	Pteris wallichiana J.Agardh	5.46107e-10	Selaginella heterostachys Baker	1.3205e-10
430791.jpg	Pteris dispar Kunze	Pteris dispar Kunze	1	Cystopteris sudetica A.Braun et Milde	2.94952e-08	Lygodium japonicum (Thunb.) Sw.	3.42959e-09	Selaginella heterostachys Baker	1.50491e-09	Thelypteris angustifrons (Miq.) Ching	1.07317e-09
808276.jpg	Pteris dispar Kunze	Pteris dispar Kunze	1	Pteris fauriei Hieron.	2.99554e-13	Pteris oshimensis Hieron.	1.29912e-13	Pteris wallichiana J.Agardh	7.13835e-14	Asplenium wrightii D.C.Eaton ex Hook.	3.10145e-14
808279.jpg	Pteris dispar Kunze	Pteris dispar Kunze	0.999999	Pteris fauriei Hieron.	9.69297e-07	Pteris terminalis Wall. ex J.Agardh var. fauriei (Christ) Ebihara et Nakato	1.62159e-07	Microlepia marginata (Panzer) C.Chr.	1.0813e-07	Deparia okuboana (Makino) M.Kato	3.49455e-08
442884.jpg	Pteris dispar Kunze	Pteris dispar Kunze	1	Cystopteris sudetica A.Braun et Milde	1.70299e-12	Polystichum tripteron (Kunze) C.Presl	1.4492e-12	Lygodium japonicum (Thunb.) Sw.	6.58203e-13	Cystopteris fragilis (L.) Bernh.	5.82345e-13
1033258.JPG	Pteris dispar Kunze	Pteris dispar Kunze	1	Pteris oshimensis Hieron.	2.68173e-11	Cystopteris sudetica A.Braun et Milde	2.80393e-12	Equisetum ramosissimum Desf.	6.15218e-14	Microlepia marginata (Panzer) C.Chr.	5.06681e-14
573335.jpg	Pteris dispar Kunze	Pteris dispar Kunze	1	Rhachidosorus mesosorus (Makino) Ching	4.86695e-13	Dryopteris sabae (Franch. et Sav.) C.Chr.	2.47484e-13	Selaginella heterostachys Baker	1.84438e-13	Deparia okuboana (Makino) M.Kato	1.32362e-13
KAG130570.jpg	Pteris dispar Kunze	Pteris dispar Kunze	0.999997	Pteris wallichiana J.Agardh	2.10868e-06	Tapeinidium pinnatum (Cav.) C.Chr.	2.43264e-07	Pteris vittata L.	1.9367e-07	Deparia petersenii (Kunze) M.Kato	9.74544e-08
66829.jpg	Pteris dispar Kunze	Pteris dispar Kunze	1	Cystopteris fragilis (L.) Bernh.	3.0167e-13	Pteris oshimensis Hieron.	1.6671e-13	Polystichum tripteron (Kunze) C.Presl	1.17949e-13	Woodsia polystichoides D.C.Eaton	1.01059e-13
89701.jpg	Pteris dispar Kunze	Pteris dispar Kunze	1	Osmunda japonica Thunb.	4.36244e-14	Woodsia polystichoides D.C.Eaton	2.00454e-14	Lygodium japonicum (Thunb.) Sw.	1.8073e-14	Polypodium fauriei Christ	1.13296e-14
522421.jpg	Pteris dispar Kunze	Pteris dispar Kunze	1	Pteris terminalis Wall. ex J.Agardh var. fauriei (Christ) Ebihara et Nakato	3.08441e-13	Polystichum tripteron (Kunze) C.Presl	1.27408e-13	Pteris oshimensis Hieron.	6.57058e-14	Lygodium japonicum (Thunb.) Sw.	2.14763e-14
558916.jpg	Pteris dispar Kunze	Pteris dispar Kunze	1	Woodsia polystichoides D.C.Eaton	8.61176e-10	Polypodium fauriei Christ	1.75458e-10	Polystichum tripteron (Kunze) C.Presl	1.30287e-10	Deparia okuboana (Makino) M.Kato	3.91639e-11
522420.jpg	Pteris dispar Kunze	Pteris dispar Kunze	1	Woodsia polystichoides D.C.Eaton	2.86805e-11	Pteris oshimensis Hieron.	2.52784e-11	Pteris ensiformis Burm.f.	9.68189e-12	Cystopteris fragilis (L.) Bernh.	9.57225e-12
501377.jpg	Pteris dispar Kunze	Pteris dispar Kunze	1	Cystopteris sudetica A.Braun et Milde	9.31325e-10	Hymenasplenium murakami-hatanakae Nakaike	6.10886e-10	Rhachidosorus mesosorus (Makino) Ching	4.26165e-10	Deparia okuboana (Makino) M.Kato	1.33466e-10
808037.jpg	Pteris dispar Kunze	Pteris dispar Kunze	1	Equisetum palustre L.	1.00148e-09	Ophioglossum thermale Kom.	6.80895e-10	Cystopteris sudetica A.Braun et Milde	5.39696e-10	Equisetum ramosissimum Desf.	2.55692e-10
558938.jpg	Pteris dispar Kunze	Pteris dispar Kunze	1	Pteris terminalis Wall. ex J.Agardh var. terminalis	1.02472e-10	Pteris terminalis Wall. ex J.Agardh var. fauriei (Christ) Ebihara et Nakato	4.94109e-11	Deparia okuboana (Makino) M.Kato	2.9095e-11	Woodsia polystichoides D.C.Eaton	1.18729e-11
722785.jpg	Pteris dispar Kunze	Pteris dispar Kunze	1	Bolbitis subcordata (Copel.) Ching	2.41227e-10	Pteris oshimensis Hieron.	2.07852e-11	Pteris wallichiana J.Agardh	1.18791e-11	Pteris fauriei Hieron.	1.14255e-11
520443.jpg	Pteris dispar Kunze	Pteris dispar Kunze	1	Pteris terminalis Wall. ex J.Agardh var. terminalis	3.11159e-09	Deparia okuboana (Makino) M.Kato	4.27501e-10	Hymenasplenium murakami-hatanakae Nakaike	1.09452e-10	Hymenasplenium hondoense (N.Murak. et S.-I.Hatan.) Nakaike	6.03761e-11
443715.jpg	Pteris dispar Kunze	Pteris dispar Kunze	1	Tapeinidium pinnatum (Cav.) C.Chr.	5.62243e-13	Lygodium japonicum (Thunb.) Sw.	7.18763e-14	Equisetum ramosissimum Desf.	4.97103e-14	Hymenasplenium murakami-hatanakae Nakaike	2.84292e-14
647296.jpg	Pteris dispar Kunze	Pteris dispar Kunze	1	Pteris oshimensis Hieron.	3.87303e-10	Polystichum tripteron (Kunze) C.Presl	1.10438e-12	Woodsia polystichoides D.C.Eaton	1.60489e-13	Cystopteris sudetica A.Braun et Milde	1.1514e-13
520295.jpg	Pteris dispar Kunze	Pteris dispar Kunze	1	Pteris oshimensis Hieron.	1.47999e-09	Cystopteris sudetica A.Braun et Milde	6.37958e-10	Polystichum tripteron (Kunze) C.Presl	2.12139e-10	Pteris ryukyuensis Tagawa	1.57273e-10
1167450.JPG	Pteris dispar Kunze	Pteris dispar Kunze	1	Polypodium fauriei Christ	3.40264e-10	Polystichum tripteron (Kunze) C.Presl	3.33167e-10	Pteris terminalis Wall. ex J.Agardh var. terminalis	8.19276e-11	Plagiogyria adnata (Blume) Bedd.	3.50921e-11
808002.jpg	Pteris dispar Kunze	Pteris dispar Kunze	1	Pteris oshimensis Hieron.	3.56819e-10	Cystopteris sudetica A.Braun et Milde	9.60463e-11	Osmolindsaea odorata (Roxb.) Lehtonen et Cristenh.	9.25216e-11	Equisetum ramosissimum Desf.	4.78542e-11
446105.jpg	Pteris dispar Kunze	Pteris dispar Kunze	1	Cystopteris sudetica A.Braun et Milde	4.36733e-13	Selaginella heterostachys Baker	8.96583e-14	Selaginella helvetica (L.) Spring	6.24203e-14	Thelypteris phegopteris (L.) Sloss. ex Rydb.	2.86353e-14
808294.jpg	Pteris dispar Kunze	Pteris dispar Kunze	1	Plagiogyria adnata (Blume) Bedd.	2.0784e-07	Pteris terminalis Wall. ex J.Agardh var. terminalis	5.12024e-08	Polypodium fauriei Christ	2.84697e-09	Polystichum tripteron (Kunze) C.Presl	2.20289e-09
516682.jpg	Pteris dispar Kunze	Pteris dispar Kunze	1	Pteris oshimensis Hieron.	1.72823e-08	Woodsia polystichoides D.C.Eaton	1.78927e-10	Selaginella heterostachys Baker	3.15109e-11	Pteris ryukyuensis Tagawa	3.04909e-11
522505.jpg	Pteris dispar Kunze	Pteris dispar Kunze	1	Polystichum tripteron (Kunze) C.Presl	1.14777e-11	Cystopteris sudetica A.Braun et Milde	1.3644e-12	Woodsia polystichoides D.C.Eaton	1.30373e-12	Pteris oshimensis Hieron.	9.27887e-13
KAG132149.jpg	Pteris dispar Kunze	Pteris dispar Kunze	0.999998	Pteris ensiformis Burm.f.	1.55239e-06	Lindsaea chienii Ching	4.73976e-09	Lygodium japonicum (Thunb.) Sw.	5.26719e-10	Asplenium normale D.Don	3.43585e-10
517394.jpg	Pteris dispar Kunze	Pteris dispar Kunze	1	Woodsia polystichoides D.C.Eaton	2.61183e-10	Rhachidosorus mesosorus (Makino) Ching	2.23285e-11	Polystichum tripteron (Kunze) C.Presl	7.423e-12	Athyrium otophorum (Miq.) Koidz.	3.70077e-12
1033239.JPG	Pteris dispar Kunze	Pteris dispar Kunze	1	Equisetum palustre L.	2.44962e-12	Cystopteris sudetica A.Braun et Milde	1.49745e-12	Pteris fauriei Hieron.	1.34138e-12	Polypodium fauriei Christ	1.15973e-12
522497.jpg	Pteris dispar Kunze	Pteris dispar Kunze	1	Pteris oshimensis Hieron.	3.78869e-12	Polystichum tripteron (Kunze) C.Presl	3.02417e-12	Woodsia polystichoides D.C.Eaton	2.69927e-12	Asplenium tripteropus Nakai	4.78059e-13
KAG130561.jpg	Pteris dispar Kunze	Pteris dispar Kunze	0.998926	Histiopteris incisa (Thunb.) J. Sm.	0.000509665	Woodwardia prolifera Hook. et Arn.	0.000178694	Plagiogyria adnata (Blume) Bedd.	0.000157706	Pteris ryukyuensis Tagawa	0.000125066
520313.jpg	Pteris dispar Kunze	Pteris dispar Kunze	1	Pteris terminalis Wall. ex J.Agardh var. terminalis	6.35589e-12	Pteris terminalis Wall. ex J.Agardh var. fauriei (Christ) Ebihara et Nakato	6.95794e-13	Hymenasplenium hondoense (N.Murak. et S.-I.Hatan.) Nakaike	1.69368e-14	Goniophlebium niponicum (Mett.) Bedd.	7.77827e-15
501369.jpg	Pteris dispar Kunze	Pteris dispar Kunze	1	Pteris terminalis Wall. ex J.Agardh var. terminalis	3.57532e-09	Polystichum tripteron (Kunze) C.Presl	7.59556e-10	Microlepia marginata (Panzer) C.Chr.	2.50221e-10	Hymenasplenium hondoense (N.Murak. et S.-I.Hatan.) Nakaike	1.91736e-10
501357.jpg	Pteris dispar Kunze	Pteris dispar Kunze	1	Lygodium japonicum (Thunb.) Sw.	5.21481e-13	Woodsia polystichoides D.C.Eaton	3.32482e-13	Pteris ensiformis Burm.f.	2.20781e-13	Botrychium japonicum (Prantl) Underw.	1.8623e-14
808269.jpg	Pteris dispar Kunze	Pteris dispar Kunze	1	Pteris oshimensis Hieron.	7.22006e-09	Cystopteris sudetica A.Braun et Milde	2.84901e-10	Pteris laurisilvicola Sa.Kurata	2.82317e-11	Microlepia x bipinnata (Makino) Y.Shimura	2.77792e-11
522491.jpg	Pteris dispar Kunze	Pteris dispar Kunze	1	Polystichum tripteron (Kunze) C.Presl	2.21218e-11	Asplenium wrightii D.C.Eaton ex Hook.	1.62482e-12	Dennstaedtia hirsuta (Sw.) Mett.	5.16652e-13	Pteris oshimensis Hieron.	2.46026e-13
522459.jpg	Pteris dispar Kunze	Pteris dispar Kunze	1	Polystichum tripteron (Kunze) C.Presl	7.04652e-10	Pteris terminalis Wall. ex J.Agardh var. terminalis	2.21247e-11	Polypodium fauriei Christ	1.97081e-11	Cystopteris sudetica A.Braun et Milde	1.11082e-11
508866.jpg	Pteris dispar Kunze	Pteris dispar Kunze	0.999992	Pteris fauriei Hieron.	5.29236e-06	Dicranopteris pedata (Houtt.) Nakaike	7.51282e-07	Pteris oshimensis Hieron.	5.9947e-07	Cystopteris sudetica A.Braun et Milde	3.74023e-07
1018678.jpg	Pteris dispar Kunze	Pteris dispar Kunze	1	Pteris terminalis Wall. ex J.Agardh var. terminalis	4.30165e-11	Pteris wallichiana J.Agardh	4.26238e-11	Dryopteris lacera (Thunb.) Kuntze	1.17269e-11	Thelypteris phegopteris (L.) Sloss. ex Rydb.	1.20357e-12
450728.jpg	Pteris dispar Kunze	Pteris dispar Kunze	1	Pteris oshimensis Hieron.	6.78963e-10	Pteris terminalis Wall. ex J.Agardh var. terminalis	8.57076e-12	Pteris ryukyuensis Tagawa	5.55666e-12	Hymenasplenium murakami-hatanakae Nakaike	3.27648e-12
1167194.JPG	Pteris dispar Kunze	Pteris dispar Kunze	1	Cystopteris fragilis (L.) Bernh.	1.56682e-09	Pteris terminalis Wall. ex J.Agardh var. terminalis	4.76781e-10	Pteris ensiformis Burm.f.	1.14505e-10	Cystopteris sudetica A.Braun et Milde	1.14296e-10
807997.jpg	Pteris dispar Kunze	Pteris dispar Kunze	1	Thelypteris decursivepinnata (H.C.Hall) Ching	7.64768e-09	Pteris terminalis Wall. ex J.Agardh var. terminalis	1.20882e-09	Plagiogyria adnata (Blume) Bedd.	9.56033e-10	Pteris oshimensis Hieron.	1.47236e-10
443711.jpg	Pteris dispar Kunze	Pteris dispar Kunze	1	Polystichum tripteron (Kunze) C.Presl	2.15943e-10	Bolbitis appendiculata (Willd.) K.Iwats.	1.84428e-11	Pteris ryukyuensis Tagawa	3.24137e-12	Selaginella helvetica (L.) Spring	2.43013e-12
557059.jpg	Pteris dispar Kunze	Pteris dispar Kunze	0.999807	Asplenium wilfordii Mett.	0.000151385	Thelypteris japonica (Baker) Ching	9.90484e-06	Woodsia polystichoides D.C.Eaton	7.95918e-06	Asplenium ritoense Hayata	5.08192e-06
924243.jpg	Pteris dispar Kunze	Pteris dispar Kunze	1	Pteris oshimensis Hieron.	5.78686e-12	Osmunda lancea Thunb.	4.6232e-14	Cystopteris sudetica A.Braun et Milde	6.42065e-15	Pteris ensiformis Burm.f.	2.07574e-15
569585.jpg	Pteris dispar Kunze	Pteris dispar Kunze	1	Pteris ryukyuensis Tagawa	3.38879e-09	Pteris oshimensis Hieron.	5.74325e-10	Cystopteris sudetica A.Braun et Milde	4.40853e-10	Rhachidosorus mesosorus (Makino) Ching	2.16758e-10
501372.jpg	Pteris dispar Kunze	Pteris dispar Kunze	1	Cystopteris sudetica A.Braun et Milde	1.32829e-12	Dicranopteris pedata (Houtt.) Nakaike	8.14877e-13	Pteris oshimensis Hieron.	5.42419e-13	Thelypteris japonica (Baker) Ching	3.30946e-13
520442.jpg	Pteris dispar Kunze	Pteris dispar Kunze	1	Cystopteris sudetica A.Braun et Milde	8.44718e-08	Rhachidosorus mesosorus (Makino) Ching	7.04185e-08	Lygodium japonicum (Thunb.) Sw.	4.27441e-08	Cystopteris fragilis (L.) Bernh.	2.76164e-08
557062.jpg	Pteris dispar Kunze	Pteris dispar Kunze	1	Pteris oshimensis Hieron.	2.17614e-11	Cystopteris sudetica A.Braun et Milde	9.10483e-12	Dryopteris sabae (Franch. et Sav.) C.Chr.	5.45623e-12	Bolbitis subcordata (Copel.) Ching	2.49099e-12
808282.jpg	Pteris dispar Kunze	Pteris dispar Kunze	0.999998	Pteris fauriei Hieron.	1.61194e-06	Asplenium ritoense Hayata	3.84138e-08	Selaginella involvens (Sw.) Spring	3.27839e-08	Asplenium prolongatum Hook.	1.73044e-08
537797.jpg	Pteris dispar Kunze	Pteris dispar Kunze	1	Woodsia polystichoides D.C.Eaton	1.52826e-09	Cystopteris fragilis (L.) Bernh.	3.85054e-10	Dennstaedtia wilfordii (T.Moore) Christ	2.33242e-10	Polystichum tripteron (Kunze) C.Presl	1.82683e-10
553973.jpg	Pteris dispar Kunze	Pteris dispar Kunze	1	Pteris oshimensis Hieron.	1.2973e-10	Thelypteris japonica (Baker) Ching	6.62989e-11	Cystopteris sudetica A.Braun et Milde	9.31781e-12	Diplazium wichurae (Mett.) Diels	5.32893e-12
501352.jpg	Pteris dispar Kunze	Pteris dispar Kunze	1	Microlepia marginata (Panzer) C.Chr.	9.35547e-09	Woodsia polystichoides D.C.Eaton	5.62742e-09	Microlepia x bipinnata (Makino) Y.Shimura	1.79712e-09	Polystichum tripteron (Kunze) C.Presl	1.45398e-09
558907.jpg	Pteris dispar Kunze	Pteris dispar Kunze	1	Pteris ryukyuensis Tagawa	1.98306e-11	Tapeinidium pinnatum (Cav.) C.Chr.	6.75299e-13	Lygodium japonicum (Thunb.) Sw.	4.82174e-13	Pteris oshimensis Hieron.	4.29123e-13
522431.jpg	Pteris dispar Kunze	Pteris dispar Kunze	1	Pteris terminalis Wall. ex J.Agardh var. fauriei (Christ) Ebihara et Nakato	2.15501e-12	Pteris oshimensis Hieron.	1.42233e-13	Pteris terminalis Wall. ex J.Agardh var. terminalis	1.16092e-13	Woodsia polystichoides D.C.Eaton	4.70727e-14
114060.jpg	Pteris dispar Kunze	Pteris dispar Kunze	1	Cystopteris sudetica A.Braun et Milde	3.29879e-09	Thelypteris japonica (Baker) Ching	1.48144e-09	Cystopteris fragilis (L.) Bernh.	3.6467e-10	Pteris oshimensis Hieron.	6.54185e-11
558908.jpg	Pteris dispar Kunze	Pteris dispar Kunze	1	Pteris oshimensis Hieron.	3.60772e-11	Microlepia marginata (Panzer) C.Chr.	2.21203e-12	Thelypteris japonica (Baker) Ching x T. musashiensis (Hiyama) Nakato, Sahashi et M.Kato	7.11176e-13	Thelypteris decursivepinnata (H.C.Hall) Ching	3.12861e-13
KAG130569.jpg	Pteris dispar Kunze	Pteris dispar Kunze	0.999888	Dicranopteris pedata (Houtt.) Nakaike	4.67872e-05	Equisetum ramosissimum Desf.	3.82193e-05	Cheiropleuria integrifolia (D.C.Eaton ex Hook.) M.Kato, Y.Yatabe, Sahashi et N.Murak.	2.54481e-05	Pteris ryukyuensis Tagawa	8.20811e-07
557038.jpg	Pteris dispar Kunze	Pteris dispar Kunze	1	Polystichum tripteron (Kunze) C.Presl	1.66919e-09	Lycopodium complanatum L.	1.41167e-09	Dryopteris sabae (Franch. et Sav.) C.Chr.	1.72117e-10	Woodsia polystichoides D.C.Eaton	1.6503e-10
522499.jpg	Pteris dispar Kunze	Pteris dispar Kunze	1	Pteris ensiformis Burm.f.	2.41113e-12	Polystichum tripteron (Kunze) C.Presl	1.92353e-12	Woodsia polystichoides D.C.Eaton	1.28737e-12	Hymenasplenium murakami-hatanakae Nakaike	4.68515e-13
522502.jpg	Pteris dispar Kunze	Pteris dispar Kunze	1	Pteris oshimensis Hieron.	1.54336e-11	Polystichum tripteron (Kunze) C.Presl	8.582e-13	Cystopteris sudetica A.Braun et Milde	2.91892e-13	Selaginella heterostachys Baker	1.462e-13
450727.jpg	Pteris dispar Kunze	Pteris dispar Kunze	1	Pteris wallichiana J.Agardh	1.7089e-10	Pteris terminalis Wall. ex J.Agardh var. terminalis	8.21792e-12	Bolbitis subcordata (Copel.) Ching	6.02156e-12	Cystopteris sudetica A.Braun et Milde	3.48136e-13
522493.jpg	Pteris dispar Kunze	Pteris dispar Kunze	1	Polystichum tripteron (Kunze) C.Presl	8.06195e-12	Cystopteris sudetica A.Braun et Milde	2.45378e-12	Cystopteris fragilis (L.) Bernh.	1.42565e-12	Woodsia polystichoides D.C.Eaton	3.30406e-13
522439.jpg	Pteris dispar Kunze	Pteris dispar Kunze	1	Thelypteris phegopteris (L.) Sloss. ex Rydb.	1.13169e-11	Pteris ryukyuensis Tagawa	6.80513e-12	Pteris oshimensis Hieron.	6.40465e-12	Pteris terminalis Wall. ex J.Agardh var. terminalis	4.38165e-12
446946.jpg	Pteris dispar Kunze	Pteris dispar Kunze	1	Cystopteris fragilis (L.) Bernh.	7.51793e-10	Rhachidosorus mesosorus (Makino) Ching	3.03223e-10	Cystopteris sudetica A.Braun et Milde	2.65153e-10	Woodsia polystichoides D.C.Eaton	2.62987e-10
1033216.JPG	Pteris dispar Kunze	Pteris dispar Kunze	1	Pteris fauriei Hieron.	1.41761e-08	Pteris wallichiana J.Agardh	2.93241e-11	Cystopteris sudetica A.Braun et Milde	2.23062e-11	Bolbitis subcordata (Copel.) Ching	1.44443e-11
558926.jpg	Pteris dispar Kunze	Pteris dispar Kunze	1	Cystopteris sudetica A.Braun et Milde	8.86298e-14	Monachosorum maximowiczii (Baker) Hayata	7.16368e-14	Pteris ryukyuensis Tagawa	2.51569e-14	Pteris oshimensis Hieron.	1.2233e-14
1033251.JPG	Pteris dispar Kunze	Pteris dispar Kunze	1	Pteris terminalis Wall. ex J.Agardh var. terminalis	4.39392e-11	Polypodium fauriei Christ	7.22473e-13	Thelypteris phegopteris (L.) Sloss. ex Rydb.	4.24735e-13	Diplopterygium glaucum (Houtt.) Nakai	3.02208e-13
TRPM-P-675-0029-001.jpg	Pteris dispar Kunze	Pteris dispar Kunze	1	Pteris terminalis Wall. ex J.Agardh var. terminalis	7.76055e-10	Dicranopteris pedata (Houtt.) Nakaike	9.20878e-11	Pteris ensiformis Burm.f.	4.15982e-11	Lygodium japonicum (Thunb.) Sw.	3.90156e-11
553993.jpg	Pteris dispar Kunze	Pteris dispar Kunze	1	Pteris oshimensis Hieron.	1.06427e-09	Tapeinidium pinnatum (Cav.) C.Chr.	6.33925e-10	Struthiopteris niponica (Kunze) Nakai	1.90115e-10	Osmunda lancea Thunb.	7.1573e-11
522501.jpg	Pteris dispar Kunze	Pteris dispar Kunze	1	Pteris oshimensis Hieron.	3.25522e-10	Polystichum tripteron (Kunze) C.Presl	4.03281e-11	Woodsia polystichoides D.C.Eaton	1.17654e-11	Microlepia x bipinnata (Makino) Y.Shimura	9.45864e-13
808021.jpg	Pteris dispar Kunze	Pteris dispar Kunze	1	Woodsia polystichoides D.C.Eaton	7.20759e-10	Dryopteris sabae (Franch. et Sav.) C.Chr.	1.90096e-10	Polystichum tripteron (Kunze) C.Presl	1.52648e-10	Cystopteris fragilis (L.) Bernh.	1.33675e-10
516681.jpg	Pteris dispar Kunze	Pteris dispar Kunze	1	Pteris terminalis Wall. ex J.Agardh var. terminalis	2.56346e-10	Bolbitis subcordata (Copel.) Ching	1.70809e-10	Pteris oshimensis Hieron.	5.83961e-12	Cystopteris sudetica A.Braun et Milde	3.13844e-12
521979.jpg	Pteris dispar Kunze	Pteris dispar Kunze	1	Pteris oshimensis Hieron.	3.89358e-12	Botrychium japonicum (Prantl) Underw.	4.57024e-13	Microlepia marginata (Panzer) C.Chr.	4.26693e-13	Pteris ensiformis Burm.f.	3.78105e-13
553958.jpg	Pteris dispar Kunze	Pteris dispar Kunze	1	Cystopteris sudetica A.Braun et Milde	4.96201e-09	Cystopteris fragilis (L.) Bernh.	1.02857e-10	Dennstaedtia wilfordii (T.Moore) Christ	1.25622e-11	Pteris oshimensis Hieron.	1.16842e-11
520283.jpg	Pteris dispar Kunze	Pteris dispar Kunze	1	Diplazium wichurae (Mett.) Diels	2.15289e-07	Polystichum tripteron (Kunze) C.Presl	8.76501e-08	Plagiogyria adnata (Blume) Bedd.	7.54e-08	Thelypteris japonica (Baker) Ching	2.44953e-08
528421.jpg	Pteris dispar Kunze	Pteris dispar Kunze	1	Pteris oshimensis Hieron.	1.83961e-11	Polystichum tripteron (Kunze) C.Presl	5.48624e-12	Cystopteris sudetica A.Braun et Milde	2.52539e-12	Bolbitis subcordata (Copel.) Ching	2.26285e-13
573339.jpg	Pteris dispar Kunze	Pteris dispar Kunze	1	Polypodium fauriei Christ	2.02748e-13	Pteris terminalis Wall. ex J.Agardh var. terminalis	2.01283e-13	Dryopteris sabae (Franch. et Sav.) C.Chr.	5.53219e-14	Pteris terminalis Wall. ex J.Agardh var. fauriei (Christ) Ebihara et Nakato	4.02604e-14
508867.jpg	Pteris dispar Kunze	Pteris dispar Kunze	1	Cystopteris sudetica A.Braun et Milde	1.0187e-11	Tapeinidium pinnatum (Cav.) C.Chr.	4.00447e-12	Thelypteris japonica (Baker) Ching	2.67962e-12	Thelypteris phegopteris (L.) Sloss. ex Rydb.	2.50349e-12
1057864.JPG	Pteris dispar Kunze	Pteris dispar Kunze	1	Cystopteris fragilis (L.) Bernh.	3.92175e-07	Dennstaedtia hirsuta (Sw.) Mett.	5.46525e-08	Asplenium incisum Thunb.	4.86498e-10	Dennstaedtia wilfordii (T.Moore) Christ	2.87112e-10
287165.jpg	Pteris dispar Kunze	Pteris dispar Kunze	1	Pteris oshimensis Hieron.	1.31876e-09	Pteris ryukyuensis Tagawa	7.0612e-10	Bolbitis subcordata (Copel.) Ching	1.42235e-10	Cystopteris sudetica A.Braun et Milde	6.8538e-11
808016.jpg	Pteris dispar Kunze	Pteris dispar Kunze	0.999988	Cystopteris sudetica A.Braun et Milde	3.9943e-06	Dennstaedtia hirsuta (Sw.) Mett.	3.53156e-06	Dennstaedtia wilfordii (T.Moore) Christ	1.72626e-06	Thelypteris japonica (Baker) Ching x T. musashiensis (Hiyama) Nakato, Sahashi et M.Kato	1.07212e-06
442947.jpg	Pteris dispar Kunze	Pteris dispar Kunze	1	Lygodium japonicum (Thunb.) Sw.	3.56238e-10	Polypodium fauriei Christ	1.23201e-10	Microlepia marginata (Panzer) C.Chr.	1.019e-10	Woodsia polystichoides D.C.Eaton	1.52198e-11
457368.jpg	Pteris dispar Kunze	Pteris dispar Kunze	1	Pteris terminalis Wall. ex J.Agardh var. terminalis	3.48551e-08	Pteris laurisilvicola Sa.Kurata	3.74386e-09	Pteris fauriei Hieron.	5.38755e-10	Pteris terminalis Wall. ex J.Agardh var. fauriei (Christ) Ebihara et Nakato	1.77034e-10
553998.jpg	Pteris dispar Kunze	Pteris dispar Kunze	1	Polystichum tripteron (Kunze) C.Presl	3.85211e-10	Asplenium wrightii D.C.Eaton ex Hook.	8.01134e-11	Dryopteris sabae (Franch. et Sav.) C.Chr.	5.55142e-11	Pteris terminalis Wall. ex J.Agardh var. terminalis	1.24275e-11
367557.jpg	Pteris dispar Kunze	Pteris dispar Kunze	1	Cystopteris sudetica A.Braun et Milde	2.57952e-13	Dryopteris sabae (Franch. et Sav.) C.Chr.	1.10728e-13	Woodsia polystichoides D.C.Eaton	2.13657e-14	Cystopteris fragilis (L.) Bernh.	1.54835e-14
210640.jpg	Pteris dispar Kunze	Pteris dispar Kunze	0.999999	Pteris oshimensis Hieron.	1.28666e-06	Cystopteris sudetica A.Braun et Milde	2.10159e-12	Pteris ryukyuensis Tagawa	7.0344e-13	Pteris fauriei Hieron.	6.73964e-13
1033222.JPG	Pteris dispar Kunze	Pteris dispar Kunze	1	Cystopteris sudetica A.Braun et Milde	7.83357e-15	Deparia okuboana (Makino) M.Kato	5.42584e-15	Bolbitis subcordata (Copel.) Ching	3.6522e-15	Equisetum palustre L.	3.0941e-15
537806.jpg	Pteris dispar Kunze	Pteris dispar Kunze	1	Polystichum tripteron (Kunze) C.Presl	1.03848e-12	Selaginella heterostachys Baker	2.38416e-13	Pteris oshimensis Hieron.	2.14635e-13	Lygodium japonicum (Thunb.) Sw.	1.03028e-13
KAG122484.jpg	Pteris dispar Kunze	Pteris dispar Kunze	0.963598	Pteris terminalis Wall. ex J.Agardh var. terminalis	0.0363191	Pteris wallichiana J.Agardh	7.70138e-05	Deparia petersenii (Kunze) M.Kato	4.94266e-06	Plagiogyria adnata (Blume) Bedd.	6.09661e-07
315139.jpg	Pteris dispar Kunze	Pteris dispar Kunze	1	Selaginella heterostachys Baker	2.87101e-10	Pteris wallichiana J.Agardh	1.39166e-10	Lygodium japonicum (Thunb.) Sw.	5.90745e-11	Osmunda lancea Thunb.	4.47114e-11
520282.jpg	Pteris dispar Kunze	Pteris dispar Kunze	1	Polystichum tripteron (Kunze) C.Presl	3.72512e-11	Botrychium japonicum (Prantl) Underw.	1.15798e-11	Selaginella heterostachys Baker	9.6883e-12	Cystopteris sudetica A.Braun et Milde	6.42287e-12
537782.jpg	Pteris dispar Kunze	Pteris dispar Kunze	1	Pteris oshimensis Hieron.	5.18956e-09	Pteris fauriei Hieron.	1.68733e-09	Cystopteris sudetica A.Braun et Milde	2.85194e-10	Lycopodium dendroideum Michx.	2.11428e-10
741383.jpg	Thelypteris griffithii (Hook.f. et Thomson) C.F.Reed var. wilfordii (Hook.) C.M.Kuo	Thelypteris griffithii (Hook.f. et Thomson) C.F.Reed var. wilfordii (Hook.) C.M.Kuo	0.876073	Asplenium wrightii D.C.Eaton ex Hook.	0.0867829	Thelypteris simplex (Hook.) K.Iwats.	0.0118791	Thelypteris liukiuensis (Christ ex Matsum.) K.Iwats.	0.0112739	Lepidomicrosorum buergerianum (Miq.) Ching et Shing	0.00476891
KAG081819.jpg	Thelypteris griffithii (Hook.f. et Thomson) C.F.Reed var. wilfordii (Hook.) C.M.Kuo	Thelypteris griffithii (Hook.f. et Thomson) C.F.Reed var. wilfordii (Hook.) C.M.Kuo	0.999962	Cheiropleuria integrifolia (D.C.Eaton ex Hook.) M.Kato, Y.Yatabe, Sahashi et N.Murak.	3.66405e-05	Ophioglossum petiolatum Hook.	1.15828e-06	Pyrrosia hastata (Houtt.) Ching	3.36177e-07	Selliguea hastata (Thunb.) Fraser-Jenk.	5.13749e-08
381582.jpg	Thelypteris griffithii (Hook.f. et Thomson) C.F.Reed var. wilfordii (Hook.) C.M.Kuo	Thelypteris griffithii (Hook.f. et Thomson) C.F.Reed var. wilfordii (Hook.) C.M.Kuo	0.999474	Pyrrosia hastata (Houtt.) Ching	0.00029812	Cyrtomium falcatum (L.f.) C.Presl subsp. falcatum	0.000192548	Asplenium scolopendrium L. subsp. japonicum (Kom.) Rasbach, Reichst. et Viane	2.01346e-05	Woodwardia japonica (L.f.) J.Sm.	1.42485e-05
KAG083688.jpg	Thelypteris griffithii (Hook.f. et Thomson) C.F.Reed var. wilfordii (Hook.) C.M.Kuo	Thelypteris griffithii (Hook.f. et Thomson) C.F.Reed var. wilfordii (Hook.) C.M.Kuo	1	Deparia petersenii (Kunze) M.Kato	3.38193e-07	Lindsaea chienii Ching	5.23503e-09	Thelypteris simplex (Hook.) K.Iwats.	2.40689e-09	Diplazium mettenianum (Miq.) C.Chr.	1.82247e-09
543765.jpg	Thelypteris griffithii (Hook.f. et Thomson) C.F.Reed var. wilfordii (Hook.) C.M.Kuo	Thelypteris griffithii (Hook.f. et Thomson) C.F.Reed var. wilfordii (Hook.) C.M.Kuo	0.999506	Cyrtomium falcatum (L.f.) C.Presl subsp. falcatum	0.000308951	Gymnocarpium oyamense (Baker) Ching	0.000159071	Thelypteris simplex (Hook.) K.Iwats.	1.67316e-05	Pyrrosia hastata (Houtt.) Ching	4.15519e-06
TAI 010057.jpg	Thelypteris griffithii (Hook.f. et Thomson) C.F.Reed var. wilfordii (Hook.) C.M.Kuo	Thelypteris griffithii (Hook.f. et Thomson) C.F.Reed var. wilfordii (Hook.) C.M.Kuo	1	Diplazium donianum (Mett.) Tardieu var. donianum	8.37583e-09	Neolepisorus ensatus (Thunb.) Ching	8.17558e-09	Asplenium scolopendrium L. subsp. japonicum (Kom.) Rasbach, Reichst. et Viane	7.98039e-09	Cyrtomium falcatum (L.f.) C.Presl subsp. falcatum	1.17573e-09
1136055.JPG	Thelypteris griffithii (Hook.f. et Thomson) C.F.Reed var. wilfordii (Hook.) C.M.Kuo	Thelypteris griffithii (Hook.f. et Thomson) C.F.Reed var. wilfordii (Hook.) C.M.Kuo	0.999998	Leptochilus x shintenensis (Hayata) Nakaike	1.41534e-06	Thelypteris simplex (Hook.) K.Iwats.	6.78666e-08	Gymnocarpium oyamense (Baker) Ching	1.46901e-08	Nephrolepis cordifolia (L.) C.Presl	1.30943e-08
155995.jpg	Thelypteris griffithii (Hook.f. et Thomson) C.F.Reed var. wilfordii (Hook.) C.M.Kuo	Thelypteris griffithii (Hook.f. et Thomson) C.F.Reed var. wilfordii (Hook.) C.M.Kuo	0.999625	Thelypteris simplex (Hook.) K.Iwats.	0.00036267	Selliguea hastata (Thunb.) Fraser-Jenk.	6.69507e-06	Asplenium scolopendrium L. subsp. japonicum (Kom.) Rasbach, Reichst. et Viane	2.41219e-06	Ophioglossum vulgatum L.	1.42513e-06
777076.jpg	Thelypteris griffithii (Hook.f. et Thomson) C.F.Reed var. wilfordii (Hook.) C.M.Kuo	Thelypteris griffithii (Hook.f. et Thomson) C.F.Reed var. wilfordii (Hook.) C.M.Kuo	0.999944	Thelypteris simplex (Hook.) K.Iwats.	3.21279e-05	Gymnocarpium oyamense (Baker) Ching	1.62532e-05	Lepidomicrosorum buergerianum (Miq.) Ching et Shing	7.01612e-06	Struthiopteris castanea (Makino) Nakai	2.55634e-07
777384.jpg	Thelypteris griffithii (Hook.f. et Thomson) C.F.Reed var. wilfordii (Hook.) C.M.Kuo	Thelypteris griffithii (Hook.f. et Thomson) C.F.Reed var. wilfordii (Hook.) C.M.Kuo	1	Gymnocarpium oyamense (Baker) Ching	1.79665e-08	Thelypteris simplex (Hook.) K.Iwats.	3.11181e-10	Cyrtomium caryotideum (Wall. ex Hook. et Grev.) C.Presl	1.52232e-10	Diplazium x okudairaeoides Sa.Kurata	1.25758e-10
1101799.JPG	Thelypteris griffithii (Hook.f. et Thomson) C.F.Reed var. wilfordii (Hook.) C.M.Kuo	Thelypteris griffithii (Hook.f. et Thomson) C.F.Reed var. wilfordii (Hook.) C.M.Kuo	0.999997	Deparia petersenii (Kunze) M.Kato	2.17547e-06	Onoclea sensibilis L. var. interrupta Maxim.	5.97625e-07	Leptochilus x shintenensis (Hayata) Nakaike	1.519e-07	Anisocampium sheareri (Baker) Ching	8.17294e-08
735126.jpg	Thelypteris griffithii (Hook.f. et Thomson) C.F.Reed var. wilfordii (Hook.) C.M.Kuo	Thelypteris griffithii (Hook.f. et Thomson) C.F.Reed var. wilfordii (Hook.) C.M.Kuo	0.999997	Diplazium x satsumense Sa.Kurata	1.4806e-06	Leptochilus x shintenensis (Hayata) Nakaike	8.26718e-07	Deparia petersenii (Kunze) M.Kato	1.15138e-07	Ophioglossum vulgatum L.	4.52371e-08
1114382.JPG	Thelypteris griffithii (Hook.f. et Thomson) C.F.Reed var. wilfordii (Hook.) C.M.Kuo	Thelypteris griffithii (Hook.f. et Thomson) C.F.Reed var. wilfordii (Hook.) C.M.Kuo	0.92471	Thelypteris simplex (Hook.) K.Iwats.	0.0203711	Asplenium scolopendrium L. subsp. japonicum (Kom.) Rasbach, Reichst. et Viane	0.0198534	Selliguea hastata (Thunb.) Fraser-Jenk.	0.0197133	Arachniodes standishii (T.Moore) Ohwi	0.0143818
1102088.JPG	Thelypteris griffithii (Hook.f. et Thomson) C.F.Reed var. wilfordii (Hook.) C.M.Kuo	Thelypteris griffithii (Hook.f. et Thomson) C.F.Reed var. wilfordii (Hook.) C.M.Kuo	0.999995	Gymnocarpium oyamense (Baker) Ching	4.28049e-06	Deparia petersenii (Kunze) M.Kato	6.99664e-08	Selliguea hastata (Thunb.) Fraser-Jenk.	6.39352e-08	Anisocampium sheareri (Baker) Ching	5.95945e-08
395249.jpg	Thelypteris torresiana (Gaudich.) Alston var. torresiana	Thelypteris torresiana (Gaudich.) Alston var. torresiana	1	Thelypteris torresiana (Gaudich.) Alston var. calvata (Baker) K.Iwats.	8.53929e-08	Athyrium melanolepis (Franch. et Sav.) Christ	1.13425e-08	Thelypteris viridifrons Tagawa	4.12263e-09	Diplazium sibiricum (Turcz. ex Kunze) Sa.Kurata var. glabrum (Tagawa) Sa.Kurata x D. squamigerum (Mett.) Matsum.	3.70953e-09
KAG086536.jpg	Thelypteris torresiana (Gaudich.) Alston var. torresiana	Thelypteris torresiana (Gaudich.) Alston var. torresiana	0.484583	Diplazium nipponicum Tagawa	0.458282	Microlepia strigosa (Thunb.) C.Presl	0.0286606	Diplazium virescens Kunze	0.00715164	Pteris fauriei Hieron.	0.00551768
368956.jpg	Thelypteris torresiana (Gaudich.) Alston var. torresiana	Thelypteris torresiana (Gaudich.) Alston var. torresiana	0.999999	Thelypteris viridifrons Tagawa	3.75414e-07	Thelypteris torresiana (Gaudich.) Alston var. calvata (Baker) K.Iwats.	2.21421e-07	Athyrium x multifidum Rosenst.	1.89823e-09	Thelypteris japonica (Baker) Ching	1.47761e-09
1110278.JPG	Thelypteris torresiana (Gaudich.) Alston var. torresiana	Ctenitis subglandulosa (Hance) Ching	0.999934	Thelypteris esquirolii (Christ) Ching	3.86166e-05	Thelypteris torresiana (Gaudich.) Alston var. torresiana	1.34645e-05	Cibotium barometz (L.) J.Sm.	3.35159e-06	Woodwardia unigemmata (Makino) Nakai	3.34343e-06
832230.jpg	Thelypteris torresiana (Gaudich.) Alston var. torresiana	Thelypteris torresiana (Gaudich.) Alston var. torresiana	1	Thelypteris japonica (Baker) Ching	4.16415e-08	Diplazium sibiricum (Turcz. ex Kunze) Sa.Kurata var. glabrum (Tagawa) Sa.Kurata x D. squamigerum (Mett.) Matsum.	2.39271e-09	Thelypteris torresiana (Gaudich.) Alston var. calvata (Baker) K.Iwats.	1.38528e-09	Thelypteris musashiensis (Hiyama) Nakato, Sahashi et M.Kato	4.74924e-10
297268.jpg	Thelypteris torresiana (Gaudich.) Alston var. torresiana	Thelypteris torresiana (Gaudich.) Alston var. torresiana	0.999988	Diplazium sibiricum (Turcz. ex Kunze) Sa.Kurata var. glabrum (Tagawa) Sa.Kurata x D. squamigerum (Mett.) Matsum.	1.08061e-05	Athyrium vidalii (Franch. et Sav.) Nakai	5.53276e-07	Dryopteris nipponensis Koidz.	2.16992e-07	Thelypteris torresiana (Gaudich.) Alston var. calvata (Baker) K.Iwats.	8.05124e-08
315107.jpg	Thelypteris torresiana (Gaudich.) Alston var. torresiana	Thelypteris torresiana (Gaudich.) Alston var. torresiana	1	Thelypteris torresiana (Gaudich.) Alston var. calvata (Baker) K.Iwats.	4.16331e-10	Athyrium melanolepis (Franch. et Sav.) Christ	1.21089e-10	Monachosorum x flagellare (Maxim. ex Makino) Hayata	2.55773e-12	Diplazium sibiricum (Turcz. ex Kunze) Sa.Kurata var. glabrum (Tagawa) Sa.Kurata x D. squamigerum (Mett.) Matsum.	6.05475e-13
310333.jpg	Thelypteris torresiana (Gaudich.) Alston var. torresiana	Thelypteris torresiana (Gaudich.) Alston var. torresiana	0.999985	Thelypteris torresiana (Gaudich.) Alston var. calvata (Baker) K.Iwats.	1.48023e-05	Thelypteris japonica (Baker) Ching	1.32526e-08	Thelypteris viridifrons Tagawa	2.12003e-09	Athyrium sinense Rupr.	1.35974e-09
939707.jpg	Thelypteris torresiana (Gaudich.) Alston var. torresiana	Thelypteris torresiana (Gaudich.) Alston var. torresiana	1	Diplazium sibiricum (Turcz. ex Kunze) Sa.Kurata var. glabrum (Tagawa) Sa.Kurata x D. squamigerum (Mett.) Matsum.	5.3114e-09	Thelypteris japonica (Baker) Ching	1.25341e-09	Dryopteris nipponensis Koidz.	1.5783e-10	Athyrium x purpureipes Sa.Kurata	4.37334e-11
832224.jpg	Thelypteris torresiana (Gaudich.) Alston var. torresiana	Thelypteris torresiana (Gaudich.) Alston var. torresiana	0.999998	Thelypteris viridifrons Tagawa	1.0467e-06	Thelypteris torresiana (Gaudich.) Alston var. calvata (Baker) K.Iwats.	5.36963e-07	Athyrium melanolepis (Franch. et Sav.) Christ	1.74372e-07	Diplazium sibiricum (Turcz. ex Kunze) Sa.Kurata var. glabrum (Tagawa) Sa.Kurata x D. squamigerum (Mett.) Matsum.	1.3028e-08
351798.jpg	Thelypteris torresiana (Gaudich.) Alston var. torresiana	Thelypteris torresiana (Gaudich.) Alston var. torresiana	0.999996	Thelypteris viridifrons Tagawa	2.55613e-06	Thelypteris torresiana (Gaudich.) Alston var. calvata (Baker) K.Iwats.	1.08399e-06	Hypolepis punctata (Thunb.) Mett. ex Kuhn	3.05695e-07	Athyrium melanolepis (Franch. et Sav.) Christ	2.74484e-08
1163124.JPG	Thelypteris torresiana (Gaudich.) Alston var. torresiana	Thelypteris torresiana (Gaudich.) Alston var. torresiana	1	Vandenboschia x quelpaertensis (Nakai) Ebihara	1.51909e-08	Deparia conilii (Franch. et Sav.) M.Kato x D. pseudoconilii (Seriz.) Seriz.	1.24491e-08	Diplazium sibiricum (Turcz. ex Kunze) Sa.Kurata var. glabrum (Tagawa) Sa.Kurata x D. squamigerum (Mett.) Matsum.	8.8253e-09	Monachosorum x flagellare (Maxim. ex Makino) Hayata	7.2378e-10
939709.jpg	Thelypteris torresiana (Gaudich.) Alston var. torresiana	Thelypteris torresiana (Gaudich.) Alston var. torresiana	1	Diplazium sibiricum (Turcz. ex Kunze) Sa.Kurata var. glabrum (Tagawa) Sa.Kurata x D. squamigerum (Mett.) Matsum.	1.02341e-08	Acystopteris japonica (Luerss.) Nakai	6.51018e-11	Dryopteris nipponensis Koidz.	4.8656e-11	Thelypteris japonica (Baker) Ching	3.28784e-11
462012.jpg	Thelypteris torresiana (Gaudich.) Alston var. torresiana	Thelypteris torresiana (Gaudich.) Alston var. torresiana	0.999999	Tapeinidium pinnatum (Cav.) C.Chr.	1.0089e-06	Dryopteris nipponensis Koidz.	9.71537e-08	Cibotium barometz (L.) J.Sm.	8.56166e-08	Diplazium chinense (Baker) C.Chr.	1.26512e-09
519431.jpg	Thelypteris torresiana (Gaudich.) Alston var. torresiana	Thelypteris torresiana (Gaudich.) Alston var. torresiana	1	Thelypteris viridifrons Tagawa	3.51064e-07	Athyrium alpestre (Hoppe) Clairv. subsp. americanum (Butters) Lellinger	8.63482e-09	Thelypteris torresiana (Gaudich.) Alston var. calvata (Baker) K.Iwats.	5.92516e-09	Diplazium sibiricum (Turcz. ex Kunze) Sa.Kurata var. glabrum (Tagawa) Sa.Kurata x D. squamigerum (Mett.) Matsum.	3.85042e-09
9506601.JPG	Thelypteris torresiana (Gaudich.) Alston var. torresiana	Thelypteris torresiana (Gaudich.) Alston var. torresiana	0.999959	Thelypteris viridifrons Tagawa	2.70243e-05	Thelypteris torresiana (Gaudich.) Alston var. calvata (Baker) K.Iwats.	1.29691e-05	Diplazium sibiricum (Turcz. ex Kunze) Sa.Kurata var. glabrum (Tagawa) Sa.Kurata x D. squamigerum (Mett.) Matsum.	4.30148e-07	Diplazium chinense (Baker) C.Chr.	3.00985e-07
832227.jpg	Thelypteris torresiana (Gaudich.) Alston var. torresiana	Thelypteris torresiana (Gaudich.) Alston var. torresiana	0.999913	Thelypteris torresiana (Gaudich.) Alston var. calvata (Baker) K.Iwats.	3.99871e-05	Hypolepis punctata (Thunb.) Mett. ex Kuhn	9.55912e-06	Thelypteris musashiensis (Hiyama) Nakato, Sahashi et M.Kato	8.61115e-06	Vandenboschia x quelpaertensis (Nakai) Ebihara	7.44227e-06
1092926.JPG	Thelypteris torresiana (Gaudich.) Alston var. torresiana	Thelypteris torresiana (Gaudich.) Alston var. torresiana	0.999993	Thelypteris viridifrons Tagawa	7.12658e-06	Thelypteris torresiana (Gaudich.) Alston var. calvata (Baker) K.Iwats.	8.30147e-08	Cibotium barometz (L.) J.Sm.	5.47297e-09	Diplopterygium glaucum (Houtt.) Nakai	4.01586e-09
1188909.JPG	Thelypteris torresiana (Gaudich.) Alston var. torresiana	Thelypteris torresiana (Gaudich.) Alston var. torresiana	1	Diplazium sibiricum (Turcz. ex Kunze) Sa.Kurata var. glabrum (Tagawa) Sa.Kurata x D. squamigerum (Mett.) Matsum.	2.7695e-10	Athyrium melanolepis (Franch. et Sav.) Christ	8.13805e-11	Vandenboschia x quelpaertensis (Nakai) Ebihara	7.15267e-11	Thelypteris torresiana (Gaudich.) Alston var. calvata (Baker) K.Iwats.	1.43062e-11
519442.jpg	Thelypteris torresiana (Gaudich.) Alston var. torresiana	Thelypteris torresiana (Gaudich.) Alston var. torresiana	1	Monachosorum x flagellare (Maxim. ex Makino) Hayata	7.10803e-08	Athyrium melanolepis (Franch. et Sav.) Christ	3.99582e-08	Vandenboschia x quelpaertensis (Nakai) Ebihara	1.94649e-08	Thelypteris musashiensis (Hiyama) Nakato, Sahashi et M.Kato	3.03395e-09
316648.jpg	Thelypteris torresiana (Gaudich.) Alston var. torresiana	Thelypteris torresiana (Gaudich.) Alston var. torresiana	1	Thelypteris viridifrons Tagawa	1.69197e-07	Thelypteris torresiana (Gaudich.) Alston var. calvata (Baker) K.Iwats.	1.10593e-07	Dryopteris nipponensis Koidz.	2.48881e-09	Diplazium chinense (Baker) C.Chr.	1.55286e-10
368595.jpg	Thelypteris torresiana (Gaudich.) Alston var. torresiana	Thelypteris torresiana (Gaudich.) Alston var. torresiana	0.999996	Thelypteris torresiana (Gaudich.) Alston var. calvata (Baker) K.Iwats.	3.29326e-06	Athyrium deltoidofrons Makino	1.80832e-07	Diplazium sibiricum (Turcz. ex Kunze) Sa.Kurata var. glabrum (Tagawa) Sa.Kurata x D. squamigerum (Mett.) Matsum.	1.97653e-08	Monachosorum x flagellare (Maxim. ex Makino) Hayata	8.08937e-09
KAG052174.jpg	Thelypteris torresiana (Gaudich.) Alston var. torresiana	Thelypteris torresiana (Gaudich.) Alston var. torresiana	0.996704	Ctenitis subglandulosa (Hance) Ching	0.00324904	Dryopteris nipponensis Koidz.	3.56359e-05	Cyathea lepifera (J.Sm.) Copel.	6.74504e-06	Dryopteris sacrosancta Koidz.	1.462e-06
1188897.JPG	Thelypteris torresiana (Gaudich.) Alston var. torresiana	Thelypteris torresiana (Gaudich.) Alston var. torresiana	1	Thelypteris torresiana (Gaudich.) Alston var. calvata (Baker) K.Iwats.	6.03074e-09	Athyrium melanolepis (Franch. et Sav.) Christ	5.35212e-09	Thelypteris viridifrons Tagawa	6.82154e-10	Dryopteris monticola (Makino) C.Chr.	3.0517e-12
1092924.JPG	Thelypteris torresiana (Gaudich.) Alston var. torresiana	Thelypteris torresiana (Gaudich.) Alston var. torresiana	1	Thelypteris japonica (Baker) Ching	5.8153e-09	Dryopteris nipponensis Koidz.	4.85834e-09	Tapeinidium pinnatum (Cav.) C.Chr.	3.19251e-09	Thelypteris acuminata (Houtt.) C.V.Morton x T. parasitica (L.) Tardieu	1.22223e-09
806371.jpg	Microlepia strigosa (Thunb.) C.Presl	Microlepia strigosa (Thunb.) C.Presl	1	Pteris kiuschiuensis Hieron.	1.37219e-10	Athyrium otophorum (Miq.) Koidz.	1.9346e-12	Deparia mucilagina (M.Kato) Nakaike	6.86172e-13	Microlepia pseudostrigosa Makino	4.46197e-13
00017973.jpg	Microlepia strigosa (Thunb.) C.Presl	Microlepia strigosa (Thunb.) C.Presl	0.995259	Athyrium oblitescens Sa.Kurata	0.00445578	Polystichum pseudomakinoi Tagawa	0.000189212	Athyrium otophorum (Miq.) Koidz.	7.6158e-05	Microlepia pseudostrigosa Makino	8.4287e-06
356924.jpg	Microlepia strigosa (Thunb.) C.Presl	Microlepia strigosa (Thunb.) C.Presl	0.999148	Odontosoria chinensis (L.) J.Sm.	0.000851406	Monachosorum x flagellare (Maxim. ex Makino) Hayata	2.5915e-07	Cystopteris sudetica A.Braun et Milde	4.97459e-08	Botrychium ternatum (Thunb.) Sw.	1.9866e-08
359741.jpg	Microlepia strigosa (Thunb.) C.Presl	Microlepia strigosa (Thunb.) C.Presl	1	Deparia dimorphophylla (Koidz.) M.Kato	2.63335e-11	Thelypteris acuminata (Houtt.) C.V.Morton	4.2937e-12	Odontosoria chinensis (L.) J.Sm.	3.96373e-12	Deparia x musashiensis (H.Ohba) Seriz.	3.43588e-12
00013619.jpg	Microlepia strigosa (Thunb.) C.Presl	Microlepia strigosa (Thunb.) C.Presl	1	Arachniodes exilis (Hance) Ching	1.71945e-10	Microlepia x bipinnata (Makino) Y.Shimura	1.58247e-10	Microlepia pseudostrigosa Makino	3.33128e-11	Dennstaedtia zeylanica (Sw.) Zink ex Fraser-Jenk. et Kandel	2.45277e-11
371471.jpg	Microlepia strigosa (Thunb.) C.Presl	Microlepia strigosa (Thunb.) C.Presl	0.999999	Deparia dimorphophylla (Koidz.) M.Kato	1.24115e-06	Arachniodes exilis (Hance) Ching	7.28596e-08	Athyrium wardii (Hook.) Makino	4.70493e-08	Polystichum ovatopaleaceum (Kodama) Sa.Kurata var. coraiense (Christ ex H.L_v.) Sa.Kurata	3.69e-08
00005075.jpg	Microlepia strigosa (Thunb.) C.Presl	Microlepia strigosa (Thunb.) C.Presl	0.999525	Polystichum pseudomakinoi Tagawa	0.000321147	Microlepia x bipinnata (Makino) Y.Shimura	9.79597e-05	Dennstaedtia zeylanica (Sw.) Zink ex Fraser-Jenk. et Kandel	4.81751e-05	Athyrium otophorum (Miq.) Koidz.	2.46584e-06
357850.jpg	Microlepia strigosa (Thunb.) C.Presl	Microlepia strigosa (Thunb.) C.Presl	1	Polystichum fibrillosopaleaceum (Kodama) Tagawa	2.34507e-10	Microlepia pseudostrigosa Makino	5.11091e-11	Arachniodes exilis (Hance) Ching	3.24003e-13	Pteris wallichiana J.Agardh	4.17669e-14
806415.jpg	Microlepia strigosa (Thunb.) C.Presl	Microlepia strigosa (Thunb.) C.Presl	1	Microlepia pseudostrigosa Makino	9.25587e-08	Microlepia x bipinnata (Makino) Y.Shimura	2.38667e-11	Polystichum polyblepharon (Roem. ex Kunze) C.Presl	9.37602e-12	Thelypteris esquirolii (Christ) Ching	2.01355e-12
367661.jpg	Microlepia strigosa (Thunb.) C.Presl	Microlepia strigosa (Thunb.) C.Presl	1	Odontosoria chinensis (L.) J.Sm.	1.03656e-11	Microlepia x bipinnata (Makino) Y.Shimura	8.3585e-13	Thelypteris esquirolii (Christ) Ching	2.6498e-13	Dennstaedtia zeylanica (Sw.) Zink ex Fraser-Jenk. et Kandel	1.73159e-13
358698.jpg	Microlepia strigosa (Thunb.) C.Presl	Microlepia strigosa (Thunb.) C.Presl	1	Microlepia pseudostrigosa Makino	1.62432e-12	Microlepia x bipinnata (Makino) Y.Shimura	6.10949e-13	Odontosoria chinensis (L.) J.Sm.	2.03978e-13	Deparia dimorphophylla (Koidz.) M.Kato	1.24746e-13
1051584.JPG	Microlepia strigosa (Thunb.) C.Presl	Microlepia strigosa (Thunb.) C.Presl	1	Arachniodes exilis (Hance) Ching	4.3806e-10	Polystichum retrosopaleaceum (Kodama) Tagawa	2.51045e-10	Odontosoria chinensis (L.) J.Sm.	1.26403e-10	Haplopteris flexuosa (F_e) E.H.Crane	1.26389e-10
KAG125730.jpg	Microlepia strigosa (Thunb.) C.Presl	Microlepia strigosa (Thunb.) C.Presl	0.999616	Vandenboschia auriculata (Blume) Copel.	0.000353099	Pteris oshimensis Hieron.	1.78606e-05	Microlepia x bipinnata (Makino) Y.Shimura	1.18382e-05	Pteris kiuschiuensis Hieron.	2.33738e-07
1191831.JPG	Microlepia strigosa (Thunb.) C.Presl	Microlepia strigosa (Thunb.) C.Presl	1	Microlepia pseudostrigosa Makino	3.69348e-11	Polystichum longifrons Sa.Kurata	3.8386e-12	Dennstaedtia zeylanica (Sw.) Zink ex Fraser-Jenk. et Kandel	8.97465e-13	Arachniodes exilis (Hance) Ching	7.95896e-13
358460.jpg	Microlepia strigosa (Thunb.) C.Presl	Microlepia strigosa (Thunb.) C.Presl	1	Athyrium otophorum (Miq.) Koidz.	2.6097e-07	Microlepia x bipinnata (Makino) Y.Shimura	3.29679e-09	Dennstaedtia zeylanica (Sw.) Zink ex Fraser-Jenk. et Kandel	7.96541e-10	Monachosorum x flagellare (Maxim. ex Makino) Hayata	5.2455e-10
211803.jpg	Microlepia strigosa (Thunb.) C.Presl	Microlepia strigosa (Thunb.) C.Presl	1	Microlepia x bipinnata (Makino) Y.Shimura	4.70128e-12	Arachniodes exilis (Hance) Ching	1.30285e-12	Odontosoria chinensis (L.) J.Sm.	7.9198e-13	Pteris oshimensis Hieron.	1.85669e-13
345962.jpg	Microlepia strigosa (Thunb.) C.Presl	Microlepia strigosa (Thunb.) C.Presl	1	Thelypteris quelpaertensis (Christ) Ching	6.20149e-11	Odontosoria chinensis (L.) J.Sm.	3.71204e-12	Haplopteris flexuosa (F_e) E.H.Crane	3.3498e-12	Ctenitis subglandulosa (Hance) Ching	2.47548e-12
345696.jpg	Microlepia strigosa (Thunb.) C.Presl	Microlepia strigosa (Thunb.) C.Presl	1	Thelypteris quelpaertensis (Christ) Ching	2.81884e-11	Microlepia x bipinnata (Makino) Y.Shimura	9.91717e-12	Athyrium otophorum (Miq.) Koidz.	7.15778e-12	Microlepia pseudostrigosa Makino	3.71995e-13
354684.jpg	Microlepia strigosa (Thunb.) C.Presl	Microlepia strigosa (Thunb.) C.Presl	1	Microlepia x bipinnata (Makino) Y.Shimura	1.3279e-10	Odontosoria chinensis (L.) J.Sm.	1.03626e-10	Monachosorum x flagellare (Maxim. ex Makino) Hayata	5.60528e-11	Haplopteris flexuosa (F_e) E.H.Crane	3.88787e-11
806435.jpg	Microlepia strigosa (Thunb.) C.Presl	Microlepia strigosa (Thunb.) C.Presl	1	Microlepia x bipinnata (Makino) Y.Shimura	1.03201e-08	Thelypteris quelpaertensis (Christ) Ching	7.49588e-09	Pteris fauriei Hieron.	1.69267e-09	Thelypteris bukoensis (Tagawa) Ching	1.68227e-09
806373.jpg	Microlepia strigosa (Thunb.) C.Presl	Microlepia strigosa (Thunb.) C.Presl	1	Microlepia pseudostrigosa Makino	6.58631e-10	Polystichum longifrons Sa.Kurata	4.65975e-12	Arachniodes standishii (T.Moore) Ohwi	9.95362e-13	Vandenboschia auriculata (Blume) Copel.	7.77497e-14
362767.jpg	Microlepia strigosa (Thunb.) C.Presl	Microlepia strigosa (Thunb.) C.Presl	1	Thelypteris esquirolii (Christ) Ching	1.57168e-08	Microlepia pseudostrigosa Makino	9.38864e-11	Diplopterygium glaucum (Houtt.) Nakai	5.61751e-11	Deparia mucilagina (M.Kato) Nakaike	3.08951e-11
356969.jpg	Microlepia strigosa (Thunb.) C.Presl	Microlepia strigosa (Thunb.) C.Presl	1	Odontosoria chinensis (L.) J.Sm.	2.68809e-11	Polystichum retrosopaleaceum (Kodama) Tagawa	6.53994e-12	Thelypteris esquirolii (Christ) Ching	1.19541e-12	Monachosorum x flagellare (Maxim. ex Makino) Hayata	1.15803e-12
366634.jpg	Microlepia strigosa (Thunb.) C.Presl	Microlepia strigosa (Thunb.) C.Presl	1	Thelypteris esquirolii (Christ) Ching	9.21789e-09	Deparia x musashiensis (H.Ohba) Seriz.	5.97232e-11	Pteris multifida Poir.	5.52937e-11	Arachniodes exilis (Hance) Ching	4.24932e-11
311058.jpg	Microlepia strigosa (Thunb.) C.Presl	Microlepia strigosa (Thunb.) C.Presl	1	Thelypteris quelpaertensis (Christ) Ching	1.51033e-07	Odontosoria chinensis (L.) J.Sm.	6.79806e-08	Microlepia pseudostrigosa Makino	1.57345e-08	Microlepia x bipinnata (Makino) Y.Shimura	1.32694e-08
469424.jpg	Microlepia strigosa (Thunb.) C.Presl	Microlepia strigosa (Thunb.) C.Presl	1	Athyrium sinense Rupr.	2.16558e-08	Athyrium otophorum (Miq.) Koidz.	4.41925e-09	Thelypteris bukoensis (Tagawa) Ching	1.86139e-10	Dennstaedtia zeylanica (Sw.) Zink ex Fraser-Jenk. et Kandel	1.57511e-10
537266.jpg	Microlepia strigosa (Thunb.) C.Presl	Microlepia strigosa (Thunb.) C.Presl	1	Deparia dimorphophylla (Koidz.) M.Kato	1.36306e-08	Microlepia pseudostrigosa Makino	3.11362e-09	Deparia x musashiensis (H.Ohba) Seriz.	8.87645e-10	Polystichum longifrons Sa.Kurata	2.11359e-11
294118.jpg	Microlepia strigosa (Thunb.) C.Presl	Microlepia strigosa (Thunb.) C.Presl	1	Athyrium sinense Rupr.	3.42963e-13	Thelypteris quelpaertensis (Christ) Ching	3.07934e-13	Deparia dimorphophylla (Koidz.) M.Kato	8.47265e-14	Odontosoria chinensis (L.) J.Sm.	7.63671e-14
356771.jpg	Microlepia strigosa (Thunb.) C.Presl	Microlepia strigosa (Thunb.) C.Presl	1	Odontosoria chinensis (L.) J.Sm.	3.59635e-08	Microlepia pseudostrigosa Makino	3.38271e-09	Ctenitis subglandulosa (Hance) Ching	6.99545e-13	Arachniodes standishii (T.Moore) Ohwi	5.4193e-13
1192993.JPG	Microlepia strigosa (Thunb.) C.Presl	Microlepia strigosa (Thunb.) C.Presl	1	Microlepia pseudostrigosa Makino	3.77531e-14	Microlepia x bipinnata (Makino) Y.Shimura	7.16704e-16	Odontosoria chinensis (L.) J.Sm.	2.41568e-16	Polystichum polyblepharon (Roem. ex Kunze) C.Presl	1.44072e-16
1047666.JPG	Microlepia strigosa (Thunb.) C.Presl	Microlepia strigosa (Thunb.) C.Presl	1	Deparia dimorphophylla (Koidz.) M.Kato	5.74199e-08	Microlepia x bipinnata (Makino) Y.Shimura	2.15421e-10	Thelypteris parasitica (L.) Tardieu	5.0399e-11	Athyrium otophorum (Miq.) Koidz.	4.71443e-11
356782.jpg	Microlepia strigosa (Thunb.) C.Presl	Microlepia strigosa (Thunb.) C.Presl	1	Odontosoria chinensis (L.) J.Sm.	1.49475e-12	Athyrium otophorum (Miq.) Koidz.	8.52598e-14	Athyrium sinense Rupr.	1.1532e-14	Monachosorum x flagellare (Maxim. ex Makino) Hayata	6.22511e-15
361282.jpg	Microlepia strigosa (Thunb.) C.Presl	Microlepia strigosa (Thunb.) C.Presl	1	Odontosoria chinensis (L.) J.Sm.	1.97258e-10	Dennstaedtia zeylanica (Sw.) Zink ex Fraser-Jenk. et Kandel	4.02151e-12	Arachniodes exilis (Hance) Ching	4.51291e-13	Diplopterygium glaucum (Houtt.) Nakai	3.34671e-15
1191862.JPG	Microlepia strigosa (Thunb.) C.Presl	Microlepia strigosa (Thunb.) C.Presl	1	Dennstaedtia zeylanica (Sw.) Zink ex Fraser-Jenk. et Kandel	6.60022e-11	Arachniodes exilis (Hance) Ching	5.89943e-11	Athyrium otophorum (Miq.) Koidz.	4.06795e-12	Microlepia pseudostrigosa Makino	3.59237e-12
KAG080719.jpg	Microlepia strigosa (Thunb.) C.Presl	Microlepia strigosa (Thunb.) C.Presl	0.999996	Arachniodes exilis (Hance) Ching	2.34966e-06	Athyrium otophorum (Miq.) Koidz.	1.0142e-06	Arachniodes standishii (T.Moore) Ohwi	3.34451e-07	Pteris boninensis H.Ohba	1.62186e-07
KAG125703.jpg	Microlepia strigosa (Thunb.) C.Presl	Microlepia strigosa (Thunb.) C.Presl	1	Arachniodes standishii (T.Moore) Ohwi	1.91947e-08	Microlepia x bipinnata (Makino) Y.Shimura	1.41822e-09	Polystichum x ongataense Sa.Kurata	4.88737e-10	Microlepia pseudostrigosa Makino	1.74312e-10
1032955.JPG	Microlepia strigosa (Thunb.) C.Presl	Microlepia strigosa (Thunb.) C.Presl	1	Thelypteris quelpaertensis (Christ) Ching	1.39394e-07	Athyrium sinense Rupr.	7.931e-09	Polystichum fibrillosopaleaceum (Kodama) Tagawa	1.0132e-09	Microlepia pseudostrigosa Makino	7.95733e-10
357319.jpg	Microlepia strigosa (Thunb.) C.Presl	Microlepia strigosa (Thunb.) C.Presl	1	Hypolepis punctata (Thunb.) Mett. ex Kuhn	2.52931e-12	Microlepia pseudostrigosa Makino	2.38056e-13	Microlepia x bipinnata (Makino) Y.Shimura	8.98502e-14	Odontosoria chinensis (L.) J.Sm.	6.92538e-14
324759.jpg	Microlepia strigosa (Thunb.) C.Presl	Microlepia strigosa (Thunb.) C.Presl	0.999999	Odontosoria chinensis (L.) J.Sm.	1.17857e-06	Arachniodes exilis (Hance) Ching	1.89131e-07	Microlepia x bipinnata (Makino) Y.Shimura	3.2486e-10	Arachniodes yakusimensis (H.It_) Nakaike	9.80371e-11
1051583.JPG	Microlepia strigosa (Thunb.) C.Presl	Microlepia strigosa (Thunb.) C.Presl	1	Arachniodes exilis (Hance) Ching	7.94629e-09	Polystichum polyblepharon (Roem. ex Kunze) C.Presl	1.47446e-09	Microlepia pseudostrigosa Makino	7.41566e-11	Athyrium otophorum (Miq.) Koidz.	1.28941e-11
351369.jpg	Microlepia strigosa (Thunb.) C.Presl	Microlepia strigosa (Thunb.) C.Presl	1	Deparia dimorphophylla (Koidz.) M.Kato	5.50396e-09	Odontosoria chinensis (L.) J.Sm.	7.29542e-10	Haplopteris flexuosa (F_e) E.H.Crane	8.51608e-11	Pteris oshimensis Hieron.	3.13963e-11
00017972.jpg	Microlepia strigosa (Thunb.) C.Presl	Microlepia strigosa (Thunb.) C.Presl	0.999876	Athyrium oblitescens Sa.Kurata	9.76921e-05	Microlepia x bipinnata (Makino) Y.Shimura	2.0159e-05	Athyrium vidalii (Franch. et Sav.) Nakai	4.01593e-06	Microlepia pseudostrigosa Makino	5.99776e-07
1191828.JPG	Microlepia strigosa (Thunb.) C.Presl	Microlepia strigosa (Thunb.) C.Presl	1	Thelypteris esquirolii (Christ) Ching	1.00871e-09	Arachniodes exilis (Hance) Ching	7.70261e-10	Dennstaedtia zeylanica (Sw.) Zink ex Fraser-Jenk. et Kandel	2.05206e-12	Pteris multifida Poir.	1.10293e-12
358550.jpg	Microlepia strigosa (Thunb.) C.Presl	Microlepia strigosa (Thunb.) C.Presl	1	Haplopteris flexuosa (F_e) E.H.Crane	3.48544e-10	Thelypteris quelpaertensis (Christ) Ching	2.19077e-10	Deparia dimorphophylla (Koidz.) M.Kato	1.68669e-10	Pteris fauriei Hieron.	2.11122e-11
806421.jpg	Microlepia strigosa (Thunb.) C.Presl	Microlepia strigosa (Thunb.) C.Presl	1	Deparia dimorphophylla (Koidz.) M.Kato	4.08498e-10	Polystichum pseudomakinoi Tagawa	3.47011e-10	Athyrium otophorum (Miq.) Koidz.	1.4765e-10	Polystichum polyblepharon (Roem. ex Kunze) C.Presl	3.84059e-11
356861.jpg	Microlepia strigosa (Thunb.) C.Presl	Microlepia strigosa (Thunb.) C.Presl	1	Odontosoria chinensis (L.) J.Sm.	1.63368e-08	Athyrium wardii (Hook.) Makino	5.01054e-10	Microlepia pseudostrigosa Makino	2.96022e-10	Arachniodes exilis (Hance) Ching	2.81098e-10
806391.jpg	Microlepia strigosa (Thunb.) C.Presl	Microlepia strigosa (Thunb.) C.Presl	1	Odontosoria chinensis (L.) J.Sm.	8.74831e-09	Athyrium clivicola Tagawa	1.82944e-09	Deparia dimorphophylla (Koidz.) M.Kato	1.30574e-09	Arachniodes exilis (Hance) Ching	5.67982e-10
358007.jpg	Microlepia strigosa (Thunb.) C.Presl	Microlepia strigosa (Thunb.) C.Presl	1	Microlepia pseudostrigosa Makino	5.52464e-12	Odontosoria chinensis (L.) J.Sm.	3.19093e-13	Polystichum polyblepharon (Roem. ex Kunze) C.Presl	1.09829e-13	Arachniodes standishii (T.Moore) Ohwi	6.80272e-14
274544.jpg	Microlepia strigosa (Thunb.) C.Presl	Microlepia strigosa (Thunb.) C.Presl	1	Microlepia x bipinnata (Makino) Y.Shimura	1.85478e-10	Arachniodes exilis (Hance) Ching	2.1289e-13	Pteris oshimensis Hieron.	4.93997e-14	Thelypteris quelpaertensis (Christ) Ching	1.57567e-14
148214.jpg	Microlepia strigosa (Thunb.) C.Presl	Microlepia strigosa (Thunb.) C.Presl	0.997908	Arachniodes exilis (Hance) Ching	0.00203067	Athyrium otophorum (Miq.) Koidz.	6.11118e-05	Pteris oshimensis Hieron.	1.71768e-08	Lindsaea lucida Blume	2.17549e-10
346489.jpg	Microlepia strigosa (Thunb.) C.Presl	Microlepia strigosa (Thunb.) C.Presl	1	Odontosoria chinensis (L.) J.Sm.	2.4254e-10	Microlepia x bipinnata (Makino) Y.Shimura	2.72867e-11	Thelypteris quelpaertensis (Christ) Ching	2.64803e-13	Deparia dimorphophylla (Koidz.) M.Kato	2.11818e-13
KAG125723.jpg	Microlepia strigosa (Thunb.) C.Presl	Microlepia strigosa (Thunb.) C.Presl	0.999997	Arachniodes yakusimensis (H.It_) Nakaike	1.38194e-06	Arachniodes exilis (Hance) Ching	9.85046e-07	Odontosoria chinensis (L.) J.Sm.	3.04828e-07	Asplenium trichomanes L.	7.02781e-09
806382.jpg	Microlepia strigosa (Thunb.) C.Presl	Microlepia strigosa (Thunb.) C.Presl	1	Microlepia pseudostrigosa Makino	1.52503e-09	Pteris fauriei Hieron.	1.51357e-10	Arachniodes exilis (Hance) Ching	3.26175e-11	Cephalomanes javanicum (Blume) Bosch var. asplenioides (C.Chr.) K.Iwats.	1.72138e-11
1192995.JPG	Microlepia strigosa (Thunb.) C.Presl	Microlepia strigosa (Thunb.) C.Presl	1	Odontosoria chinensis (L.) J.Sm.	2.97743e-13	Microlepia pseudostrigosa Makino	9.5464e-15	Athyrium sinense Rupr.	4.18949e-15	Thelypteris quelpaertensis (Christ) Ching	3.52156e-15
362623.jpg	Microlepia strigosa (Thunb.) C.Presl	Microlepia strigosa (Thunb.) C.Presl	0.999915	Odontosoria chinensis (L.) J.Sm.	7.7718e-05	Monachosorum x flagellare (Maxim. ex Makino) Hayata	3.46834e-06	Asplenium incisum Thunb.	2.67201e-06	Asplenium tripteropus Nakai	5.4273e-07
KAG120061.jpg	Microlepia strigosa (Thunb.) C.Presl	Microlepia strigosa (Thunb.) C.Presl	0.998987	Microlepia x bipinnata (Makino) Y.Shimura	0.00100776	Microlepia pseudostrigosa Makino	3.80222e-06	Thelypteris torresiana (Gaudich.) Alston var. torresiana	1.3937e-06	Polystichum x ongataense Sa.Kurata	2.3596e-07
184341.jpg	Microlepia strigosa (Thunb.) C.Presl	Microlepia strigosa (Thunb.) C.Presl	1	Thelypteris bukoensis (Tagawa) Ching	1.45776e-10	Thelypteris quelpaertensis (Christ) Ching	5.29521e-11	Microlepia x bipinnata (Makino) Y.Shimura	1.7547e-11	Microlepia pseudostrigosa Makino	1.61004e-11
FKSE50516.jpg	Microlepia strigosa (Thunb.) C.Presl	Microlepia strigosa (Thunb.) C.Presl	0.985364	Arachniodes standishii (T.Moore) Ohwi	0.0144497	Polystichum longifrons Sa.Kurata	0.000112515	Polystichum retrosopaleaceum (Kodama) Tagawa	4.31599e-05	Microlepia pseudostrigosa Makino	2.25147e-05
787801.jpg	Microlepia strigosa (Thunb.) C.Presl	Microlepia strigosa (Thunb.) C.Presl	0.999996	Thelypteris quelpaertensis (Christ) Ching	3.5194e-06	Pleurosoriopsis makinoi (Maxim. ex Makino) Fomin	1.71928e-09	Botrychium strictum Underw.	1.45584e-09	Vandenboschia auriculata (Blume) Copel.	1.41763e-09
354852.jpg	Microlepia strigosa (Thunb.) C.Presl	Microlepia strigosa (Thunb.) C.Presl	1	Odontosoria chinensis (L.) J.Sm.	1.68852e-10	Microlepia pseudostrigosa Makino	2.96916e-11	Polystichum fibrillosopaleaceum (Kodama) Tagawa	1.01098e-11	Arachniodes exilis (Hance) Ching	2.70391e-13
00008906.jpg	Microlepia strigosa (Thunb.) C.Presl	Microlepia strigosa (Thunb.) C.Presl	0.999998	Arachniodes standishii (T.Moore) Ohwi	1.59974e-06	Microlepia pseudostrigosa Makino	5.79159e-08	Polystichum longifrons Sa.Kurata	1.08522e-08	Microlepia x bipinnata (Makino) Y.Shimura	4.69931e-10
345137.jpg	Microlepia strigosa (Thunb.) C.Presl	Microlepia strigosa (Thunb.) C.Presl	1	Microlepia pseudostrigosa Makino	7.45142e-12	Pteris boninensis H.Ohba	2.80332e-12	Thelypteris esquirolii (Christ) Ching	9.66934e-13	Pteris wallichiana J.Agardh	8.82015e-13
355755.jpg	Microlepia strigosa (Thunb.) C.Presl	Microlepia strigosa (Thunb.) C.Presl	0.99991	Microlepia x bipinnata (Makino) Y.Shimura	8.96933e-05	Arachniodes exilis (Hance) Ching	1.19505e-07	Microlepia marginata (Panzer) C.Chr.	2.31649e-08	Thelypteris acuminata (Houtt.) C.V.Morton	5.08665e-09
360877.jpg	Microlepia strigosa (Thunb.) C.Presl	Microlepia strigosa (Thunb.) C.Presl	1	Thelypteris quelpaertensis (Christ) Ching	6.20826e-13	Deparia dimorphophylla (Koidz.) M.Kato	5.96843e-14	Athyrium otophorum (Miq.) Koidz.	1.73641e-14	Haplopteris flexuosa (F_e) E.H.Crane	1.39904e-14
1191854.JPG	Microlepia strigosa (Thunb.) C.Presl	Microlepia strigosa (Thunb.) C.Presl	1	Arachniodes standishii (T.Moore) Ohwi	3.10735e-10	Dennstaedtia zeylanica (Sw.) Zink ex Fraser-Jenk. et Kandel	9.3026e-11	Athyrium x purpureipes Sa.Kurata	5.49081e-11	Athyrium otophorum (Miq.) Koidz.	2.1017e-11
KAG084957.jpg	Microlepia strigosa (Thunb.) C.Presl	Microlepia strigosa (Thunb.) C.Presl	0.925517	Thelypteris parasitica (L.) Tardieu	0.0630555	Microlepia x bipinnata (Makino) Y.Shimura	0.0112361	Thelypteris acuminata (Houtt.) C.V.Morton	0.000177601	Dryopteris tokyoensis (Makino) C.Chr.	3.56839e-06
1191866.JPG	Microlepia strigosa (Thunb.) C.Presl	Microlepia strigosa (Thunb.) C.Presl	1	Polystichum longifrons Sa.Kurata	1.10189e-10	Microlepia pseudostrigosa Makino	7.7249e-12	Arachniodes standishii (T.Moore) Ohwi	4.97628e-12	Microlepia x bipinnata (Makino) Y.Shimura	7.82553e-13
1032974.JPG	Microlepia strigosa (Thunb.) C.Presl	Microlepia strigosa (Thunb.) C.Presl	1	Odontosoria chinensis (L.) J.Sm.	6.20353e-14	Microlepia pseudostrigosa Makino	2.31401e-14	Thelypteris quelpaertensis (Christ) Ching	5.95444e-15	Arachniodes standishii (T.Moore) Ohwi	3.84892e-15
366888.jpg	Microlepia strigosa (Thunb.) C.Presl	Microlepia strigosa (Thunb.) C.Presl	1	Odontosoria chinensis (L.) J.Sm.	4.49765e-10	Microlepia pseudostrigosa Makino	5.186e-12	Arachniodes exilis (Hance) Ching	3.92435e-12	Deparia dimorphophylla (Koidz.) M.Kato	3.9154e-12
311059.jpg	Microlepia strigosa (Thunb.) C.Presl	Microlepia strigosa (Thunb.) C.Presl	1	Polystichum polyblepharon (Roem. ex Kunze) C.Presl	1.30621e-09	Polystichum retrosopaleaceum (Kodama) Tagawa	3.41033e-13	Microlepia pseudostrigosa Makino	3.32703e-13	Arachniodes standishii (T.Moore) Ohwi	9.35662e-14
1032950.JPG	Microlepia strigosa (Thunb.) C.Presl	Microlepia strigosa (Thunb.) C.Presl	1	Athyrium otophorum (Miq.) Koidz.	2.40025e-14	Microlepia pseudostrigosa Makino	9.58329e-15	Thelypteris quelpaertensis (Christ) Ching	9.38621e-16	Microlepia x bipinnata (Makino) Y.Shimura	7.03456e-16
1191841.JPG	Microlepia strigosa (Thunb.) C.Presl	Microlepia strigosa (Thunb.) C.Presl	1	Arachniodes exilis (Hance) Ching	7.34341e-11	Polystichum longifrons Sa.Kurata	5.39758e-11	Athyrium otophorum (Miq.) Koidz.	1.54868e-11	Microlepia pseudostrigosa Makino	5.48601e-12
362619.jpg	Microlepia strigosa (Thunb.) C.Presl	Microlepia strigosa (Thunb.) C.Presl	1	Microlepia pseudostrigosa Makino	1.02443e-14	Deparia dimorphophylla (Koidz.) M.Kato	1.12246e-16	Microlepia x bipinnata (Makino) Y.Shimura	2.62926e-17	Athyrium sinense Rupr.	2.00583e-17
00015867.jpg	Microlepia strigosa (Thunb.) C.Presl	Microlepia strigosa (Thunb.) C.Presl	0.996867	Microlepia pseudostrigosa Makino	0.00301793	Arachniodes standishii (T.Moore) Ohwi	8.54517e-05	Athyrium imbricatum Christ	2.81806e-05	Athyrium oblitescens Sa.Kurata	6.98719e-07
355078.jpg	Microlepia strigosa (Thunb.) C.Presl	Microlepia strigosa (Thunb.) C.Presl	1	Dennstaedtia zeylanica (Sw.) Zink ex Fraser-Jenk. et Kandel	1.09938e-07	Arachniodes exilis (Hance) Ching	2.02008e-08	Diplopterygium glaucum (Houtt.) Nakai	2.83703e-09	Deparia pycnosora (Christ) M.Kato	7.41598e-10
KAG125735.jpg	Microlepia strigosa (Thunb.) C.Presl	Athyrium clivicola Tagawa	0.821666	Athyrium x tokashikii Sa.Kurata	0.164915	Microlepia strigosa (Thunb.) C.Presl	0.00887636	Odontosoria biflora (Kaulf.) C.Chr.	0.00195906	Arachniodes standishii (T.Moore) Ohwi	0.00119878
248663.jpg	Microlepia strigosa (Thunb.) C.Presl	Microlepia strigosa (Thunb.) C.Presl	1	Microlepia pseudostrigosa Makino	2.44048e-11	Arachniodes standishii (T.Moore) Ohwi	9.78935e-12	Odontosoria chinensis (L.) J.Sm.	7.45641e-13	Cephalomanes javanicum (Blume) Bosch var. asplenioides (C.Chr.) K.Iwats.	5.41938e-13
361361.jpg	Microlepia strigosa (Thunb.) C.Presl	Microlepia strigosa (Thunb.) C.Presl	1	Dennstaedtia zeylanica (Sw.) Zink ex Fraser-Jenk. et Kandel	2.71732e-15	Odontosoria chinensis (L.) J.Sm.	1.68173e-15	Microlepia x bipinnata (Makino) Y.Shimura	2.43421e-16	Arachniodes exilis (Hance) Ching	4.10303e-17
357713.jpg	Microlepia strigosa (Thunb.) C.Presl	Microlepia strigosa (Thunb.) C.Presl	1	Odontosoria chinensis (L.) J.Sm.	8.43738e-13	Polystichum longifrons Sa.Kurata	8.27144e-13	Dennstaedtia zeylanica (Sw.) Zink ex Fraser-Jenk. et Kandel	2.60994e-15	Deparia dimorphophylla (Koidz.) M.Kato	2.34011e-15
354897.jpg	Microlepia strigosa (Thunb.) C.Presl	Microlepia strigosa (Thunb.) C.Presl	1	Microlepia x bipinnata (Makino) Y.Shimura	3.00294e-11	Polystichum pseudomakinoi Tagawa	1.80269e-11	Athyrium otophorum (Miq.) Koidz.	1.16105e-11	Arachniodes exilis (Hance) Ching	5.88281e-12
64254.jpg	Microlepia strigosa (Thunb.) C.Presl	Microlepia strigosa (Thunb.) C.Presl	1	Monachosorum x flagellare (Maxim. ex Makino) Hayata	1.7863e-09	Athyrium otophorum (Miq.) Koidz.	7.6116e-10	Arachniodes exilis (Hance) Ching	1.12393e-10	Polystichum makinoi (Tagawa) Tagawa	1.066e-10
345132.jpg	Microlepia strigosa (Thunb.) C.Presl	Microlepia strigosa (Thunb.) C.Presl	1	Deparia dimorphophylla (Koidz.) M.Kato	2.92715e-10	Odontosoria chinensis (L.) J.Sm.	2.86174e-11	Asplenium ritoense Hayata	5.63505e-12	Pteris oshimensis Hieron.	4.87037e-12
1032951.JPG	Microlepia strigosa (Thunb.) C.Presl	Microlepia strigosa (Thunb.) C.Presl	1	Athyrium otophorum (Miq.) Koidz.	1.8255e-14	Microlepia x bipinnata (Makino) Y.Shimura	9.85594e-15	Thelypteris quelpaertensis (Christ) Ching	9.29404e-15	Arachniodes exilis (Hance) Ching	7.66581e-15
1191838.JPG	Microlepia strigosa (Thunb.) C.Presl	Microlepia strigosa (Thunb.) C.Presl	1	Dennstaedtia zeylanica (Sw.) Zink ex Fraser-Jenk. et Kandel	9.87707e-12	Microlepia x bipinnata (Makino) Y.Shimura	7.77514e-13	Athyrium otophorum (Miq.) Koidz.	5.90028e-13	Arachniodes exilis (Hance) Ching	1.74993e-13
345647.jpg	Microlepia strigosa (Thunb.) C.Presl	Microlepia strigosa (Thunb.) C.Presl	1	Microlepia x bipinnata (Makino) Y.Shimura	1.18387e-12	Arachniodes exilis (Hance) Ching	3.5406e-13	Deparia dimorphophylla (Koidz.) M.Kato	2.18263e-13	Lindsaea lucida Blume	7.1892e-15
680947.jpg	Microlepia strigosa (Thunb.) C.Presl	Microlepia strigosa (Thunb.) C.Presl	1	Microlepia pseudostrigosa Makino	2.85078e-11	Deparia dimorphophylla (Koidz.) M.Kato	2.32813e-11	Arachniodes exilis (Hance) Ching	8.23794e-12	Haplopteris flexuosa (F_e) E.H.Crane	7.84065e-12
358820.jpg	Microlepia strigosa (Thunb.) C.Presl	Microlepia strigosa (Thunb.) C.Presl	1	Arachniodes standishii (T.Moore) Ohwi	1.15241e-08	Arachniodes exilis (Hance) Ching	4.70194e-10	Odontosoria chinensis (L.) J.Sm.	1.5202e-10	Microlepia pseudostrigosa Makino	1.14426e-10
806440.jpg	Microlepia strigosa (Thunb.) C.Presl	Microlepia strigosa (Thunb.) C.Presl	1	Polystichum polyblepharon (Roem. ex Kunze) C.Presl	2.74027e-10	Microlepia pseudostrigosa Makino	1.63324e-10	Arachniodes standishii (T.Moore) Ohwi	2.22819e-11	Thelypteris quelpaertensis (Christ) Ching	1.30173e-11
KAG080078.jpg	Microlepia strigosa (Thunb.) C.Presl	Microlepia strigosa (Thunb.) C.Presl	0.997008	Microlepia x bipinnata (Makino) Y.Shimura	0.00293865	Arachniodes yakusimensis (H.It_) Nakaike	5.29235e-05	Ctenitis subglandulosa (Hance) Ching	8.16225e-08	Nephrolepis cordifolia (L.) C.Presl	6.76024e-08
388314.jpg	Microlepia strigosa (Thunb.) C.Presl	Microlepia strigosa (Thunb.) C.Presl	1	Thelypteris quelpaertensis (Christ) Ching	6.08825e-14	Odontosoria chinensis (L.) J.Sm.	2.67232e-14	Arachniodes standishii (T.Moore) Ohwi	2.20969e-14	Microlepia pseudostrigosa Makino	2.80752e-15
00018749.jpg	Microlepia strigosa (Thunb.) C.Presl	Microlepia strigosa (Thunb.) C.Presl	0.999891	Microlepia pseudostrigosa Makino	9.84943e-05	Arachniodes standishii (T.Moore) Ohwi	8.55197e-06	Pteris wallichiana J.Agardh	1.28489e-06	Matteuccia struthiopteris (L.) Tod.	1.79187e-07
355348.jpg	Microlepia strigosa (Thunb.) C.Presl	Microlepia strigosa (Thunb.) C.Presl	1	Microlepia pseudostrigosa Makino	3.01856e-11	Odontosoria chinensis (L.) J.Sm.	2.62297e-11	Microlepia x bipinnata (Makino) Y.Shimura	1.62335e-12	Arachniodes exilis (Hance) Ching	2.90489e-13
1051580.JPG	Microlepia strigosa (Thunb.) C.Presl	Microlepia strigosa (Thunb.) C.Presl	0.999567	Athyrium clivicola Tagawa	0.000433151	Monachosorum x flagellare (Maxim. ex Makino) Hayata	2.82393e-10	Deparia dimorphophylla (Koidz.) M.Kato	1.6681e-10	Odontosoria chinensis (L.) J.Sm.	5.37122e-11
362371.jpg	Microlepia strigosa (Thunb.) C.Presl	Microlepia strigosa (Thunb.) C.Presl	1	Pteris oshimensis Hieron.	1.65277e-09	Asplenium incisum Thunb.	1.11247e-10	Odontosoria chinensis (L.) J.Sm.	5.99018e-12	Microlepia x bipinnata (Makino) Y.Shimura	4.89169e-12
361631.jpg	Microlepia strigosa (Thunb.) C.Presl	Microlepia strigosa (Thunb.) C.Presl	1	Arachniodes exilis (Hance) Ching	7.02784e-09	Odontosoria chinensis (L.) J.Sm.	6.66138e-09	Microlepia marginata (Panzer) C.Chr.	1.55847e-10	Diplopterygium glaucum (Houtt.) Nakai	2.80742e-11
779435.jpg	Microlepia strigosa (Thunb.) C.Presl	Microlepia strigosa (Thunb.) C.Presl	0.981745	Arachniodes standishii (T.Moore) Ohwi	0.0164613	Polystichum x suginoi Sa.Kurata	0.000422718	Athyrium iseanum Rosenst. var. iseanum	0.000323576	Athyrium otophorum (Miq.) Koidz.	0.000144473
806402.jpg	Microlepia strigosa (Thunb.) C.Presl	Microlepia strigosa (Thunb.) C.Presl	1	Microlepia pseudostrigosa Makino	6.24104e-11	Cephalomanes javanicum (Blume) Bosch var. asplenioides (C.Chr.) K.Iwats.	6.55538e-12	Hymenasplenium obliquissimum (Hayata) Sugim.	5.68151e-12	Vandenboschia auriculata (Blume) Copel.	2.82575e-12
447857.jpg	Microlepia strigosa (Thunb.) C.Presl	Microlepia strigosa (Thunb.) C.Presl	1	Hypolepis punctata (Thunb.) Mett. ex Kuhn	7.62671e-11	Microlepia x bipinnata (Makino) Y.Shimura	2.56138e-11	Thelypteris quelpaertensis (Christ) Ching	2.07279e-11	Odontosoria chinensis (L.) J.Sm.	3.3265e-12
340960.jpg	Microlepia strigosa (Thunb.) C.Presl	Microlepia strigosa (Thunb.) C.Presl	1	Odontosoria chinensis (L.) J.Sm.	3.97641e-11	Thelypteris quelpaertensis (Christ) Ching	1.74139e-13	Athyrium sinense Rupr.	1.16306e-13	Monachosorum x flagellare (Maxim. ex Makino) Hayata	7.00425e-14
361046.jpg	Microlepia strigosa (Thunb.) C.Presl	Microlepia strigosa (Thunb.) C.Presl	1	Odontosoria chinensis (L.) J.Sm.	3.21859e-09	Microlepia x bipinnata (Makino) Y.Shimura	1.86539e-10	Thelypteris acuminata (Houtt.) C.V.Morton	6.42695e-12	Microlepia marginata (Panzer) C.Chr.	3.43589e-12
KAG132201.jpg	Microlepia strigosa (Thunb.) C.Presl	Microlepia strigosa (Thunb.) C.Presl	1	Thelypteris parasitica (L.) Tardieu	1.40801e-07	Microlepia x bipinnata (Makino) Y.Shimura	9.82395e-08	Microlepia pseudostrigosa Makino	2.02332e-09	Cibotium barometz (L.) J.Sm.	2.25657e-10
806379.jpg	Microlepia strigosa (Thunb.) C.Presl	Microlepia strigosa (Thunb.) C.Presl	1	Arachniodes standishii (T.Moore) Ohwi	7.20901e-13	Microlepia pseudostrigosa Makino	3.60195e-13	Leptochilus wrightii (Hook.) X.C.Zhang	1.78113e-14	Polystichum fibrillosopaleaceum (Kodama) Tagawa	7.91832e-15
1018841.jpg	Microlepia strigosa (Thunb.) C.Presl	Microlepia strigosa (Thunb.) C.Presl	1	Microlepia x bipinnata (Makino) Y.Shimura	1.24081e-10	Monachosorum x flagellare (Maxim. ex Makino) Hayata	8.24222e-11	Arachniodes yakusimensis (H.It_) Nakaike	2.33907e-11	Arachniodes exilis (Hance) Ching	1.35771e-11
351962.jpg	Microlepia strigosa (Thunb.) C.Presl	Microlepia strigosa (Thunb.) C.Presl	1	Thelypteris quelpaertensis (Christ) Ching	3.92438e-12	Microlepia x bipinnata (Makino) Y.Shimura	1.70294e-13	Microlepia pseudostrigosa Makino	1.32703e-13	Deparia dimorphophylla (Koidz.) M.Kato	4.80823e-14
357374.jpg	Microlepia strigosa (Thunb.) C.Presl	Microlepia strigosa (Thunb.) C.Presl	1	Thelypteris esquirolii (Christ) Ching	9.8598e-10	Odontosoria chinensis (L.) J.Sm.	9.40606e-11	Polystichum retrosopaleaceum (Kodama) Tagawa	5.9222e-11	Polystichum longifrons Sa.Kurata	6.73536e-12
1193006.JPG	Microlepia strigosa (Thunb.) C.Presl	Microlepia strigosa (Thunb.) C.Presl	0.999952	Athyrium sinense Rupr.	4.80455e-05	Thelypteris quelpaertensis (Christ) Ching	1.02166e-08	Athyrium otophorum (Miq.) Koidz.	7.34255e-09	Athyrium melanolepis (Franch. et Sav.) Christ	1.36799e-09
347291.jpg	Microlepia strigosa (Thunb.) C.Presl	Microlepia strigosa (Thunb.) C.Presl	0.999898	Polystichum fibrillosopaleaceum (Kodama) Tagawa	4.20436e-05	Ctenitis subglandulosa (Hance) Ching	3.54441e-05	Arachniodes standishii (T.Moore) Ohwi	1.21952e-05	Microlepia pseudostrigosa Makino	8.47739e-06
1032962.JPG	Microlepia strigosa (Thunb.) C.Presl	Microlepia strigosa (Thunb.) C.Presl	1	Odontosoria chinensis (L.) J.Sm.	1.86965e-10	Microlepia pseudostrigosa Makino	8.91707e-12	Thelypteris quelpaertensis (Christ) Ching	1.04436e-12	Vandenboschia auriculata (Blume) Copel.	2.26611e-13
276543.jpg	Microlepia strigosa (Thunb.) C.Presl	Microlepia strigosa (Thunb.) C.Presl	1	Thelypteris quelpaertensis (Christ) Ching	8.77227e-09	Microlepia x bipinnata (Makino) Y.Shimura	5.06873e-09	Polystichum polyblepharon (Roem. ex Kunze) C.Presl	9.12263e-12	Thelypteris parasitica (L.) Tardieu	4.44204e-12
364210.jpg	Microlepia strigosa (Thunb.) C.Presl	Microlepia strigosa (Thunb.) C.Presl	1	Odontosoria chinensis (L.) J.Sm.	2.37573e-07	Microlepia pseudostrigosa Makino	5.89149e-08	Thelypteris esquirolii (Christ) Ching	5.79102e-08	Arachniodes exilis (Hance) Ching	5.06468e-11
00013616.jpg	Microlepia strigosa (Thunb.) C.Presl	Microlepia strigosa (Thunb.) C.Presl	1	Microlepia pseudostrigosa Makino	1.39507e-09	Arachniodes standishii (T.Moore) Ohwi	1.94436e-11	Thelypteris esquirolii (Christ) Ching	4.02855e-12	Microlepia x bipinnata (Makino) Y.Shimura	1.58702e-13
359786.jpg	Microlepia strigosa (Thunb.) C.Presl	Microlepia strigosa (Thunb.) C.Presl	1	Polystichum retrosopaleaceum (Kodama) Tagawa	3.07358e-08	Arachniodes exilis (Hance) Ching	1.94377e-08	Asplenium ritoense Hayata	3.15086e-10	Polystichum pseudomakinoi Tagawa	1.44126e-10
362574.jpg	Microlepia strigosa (Thunb.) C.Presl	Microlepia strigosa (Thunb.) C.Presl	1	Microlepia x bipinnata (Makino) Y.Shimura	3.84057e-10	Athyrium otophorum (Miq.) Koidz.	4.36577e-13	Deparia dimorphophylla (Koidz.) M.Kato	1.53418e-15	Pteris oshimensis Hieron.	1.29193e-15
362578.jpg	Microlepia strigosa (Thunb.) C.Presl	Microlepia strigosa (Thunb.) C.Presl	1	Odontosoria chinensis (L.) J.Sm.	1.30367e-12	Microlepia pseudostrigosa Makino	7.45917e-14	Athyrium sinense Rupr.	2.59917e-14	Thelypteris quelpaertensis (Christ) Ching	7.00036e-15
362542.jpg	Microlepia strigosa (Thunb.) C.Presl	Microlepia strigosa (Thunb.) C.Presl	1	Thelypteris esquirolii (Christ) Ching	1.12961e-11	Arachniodes exilis (Hance) Ching	6.63656e-13	Odontosoria chinensis (L.) J.Sm.	5.72086e-13	Microlepia pseudostrigosa Makino	4.2117e-13
1112660.JPG	Microlepia strigosa (Thunb.) C.Presl	Microlepia strigosa (Thunb.) C.Presl	0.999482	Arachniodes standishii (T.Moore) Ohwi	0.000500913	Athyrium vidalii (Franch. et Sav.) Nakai	1.73336e-05	Athyrium x multifidum Rosenst.	3.59135e-08	Microlepia pseudostrigosa Makino	3.48922e-08
806442.jpg	Microlepia strigosa (Thunb.) C.Presl	Microlepia strigosa (Thunb.) C.Presl	1	Arachniodes standishii (T.Moore) Ohwi	1.5997e-08	Microlepia pseudostrigosa Makino	1.41733e-11	Athyrium otophorum (Miq.) Koidz.	6.80941e-13	Polystichum retrosopaleaceum (Kodama) Tagawa	3.48103e-13
363262.jpg	Microlepia strigosa (Thunb.) C.Presl	Microlepia strigosa (Thunb.) C.Presl	1	Odontosoria chinensis (L.) J.Sm.	4.29111e-09	Microlepia pseudostrigosa Makino	2.79394e-10	Microlepia x bipinnata (Makino) Y.Shimura	3.12161e-11	Polystichum longifrons Sa.Kurata	1.3077e-12
806367.jpg	Microlepia strigosa (Thunb.) C.Presl	Microlepia strigosa (Thunb.) C.Presl	1	Odontosoria chinensis (L.) J.Sm.	1.42733e-08	Lindsaea lucida Blume	8.98633e-09	Thelypteris parasitica (L.) Tardieu	1.20469e-09	Thelypteris quelpaertensis (Christ) Ching	5.16625e-10
360056.jpg	Microlepia strigosa (Thunb.) C.Presl	Microlepia strigosa (Thunb.) C.Presl	1	Microlepia x bipinnata (Makino) Y.Shimura	5.801e-09	Odontosoria chinensis (L.) J.Sm.	1.12377e-11	Thelypteris acuminata (Houtt.) C.V.Morton	4.9904e-12	Microlepia pseudostrigosa Makino	2.91989e-12
357623.jpg	Microlepia strigosa (Thunb.) C.Presl	Microlepia strigosa (Thunb.) C.Presl	1	Odontosoria chinensis (L.) J.Sm.	3.66414e-10	Microlepia x bipinnata (Makino) Y.Shimura	6.02942e-12	Microlepia pseudostrigosa Makino	1.05069e-12	Thelypteris acuminata (Houtt.) C.V.Morton	4.99969e-14
366780.jpg	Microlepia strigosa (Thunb.) C.Presl	Microlepia strigosa (Thunb.) C.Presl	1	Microlepia pseudostrigosa Makino	2.42273e-12	Arachniodes exilis (Hance) Ching	2.70485e-13	Odontosoria chinensis (L.) J.Sm.	9.51596e-14	Polystichum retrosopaleaceum (Kodama) Tagawa	1.98564e-15
1032954.JPG	Microlepia strigosa (Thunb.) C.Presl	Microlepia strigosa (Thunb.) C.Presl	1	Microlepia pseudostrigosa Makino	1.3832e-07	Polystichum polyblepharon (Roem. ex Kunze) C.Presl	5.7318e-08	Deparia dimorphophylla (Koidz.) M.Kato	8.14909e-10	Thelypteris quelpaertensis (Christ) Ching	5.5919e-11
362191.jpg	Microlepia strigosa (Thunb.) C.Presl	Microlepia strigosa (Thunb.) C.Presl	1	Odontosoria chinensis (L.) J.Sm.	3.68228e-12	Thelypteris quelpaertensis (Christ) Ching	1.57068e-13	Athyrium sinense Rupr.	4.17148e-14	Monachosorum x flagellare (Maxim. ex Makino) Hayata	3.13486e-14
362412.jpg	Microlepia strigosa (Thunb.) C.Presl	Microlepia strigosa (Thunb.) C.Presl	1	Thelypteris quelpaertensis (Christ) Ching	2.79445e-15	Microlepia x bipinnata (Makino) Y.Shimura	1.14046e-15	Athyrium sinense Rupr.	3.886e-16	Arachniodes exilis (Hance) Ching	1.25767e-16
358791.jpg	Microlepia strigosa (Thunb.) C.Presl	Microlepia strigosa (Thunb.) C.Presl	1	Arachniodes exilis (Hance) Ching	2.02252e-07	Asplenium incisum Thunb.	3.28802e-09	Diplopterygium glaucum (Houtt.) Nakai	2.94354e-09	Dennstaedtia zeylanica (Sw.) Zink ex Fraser-Jenk. et Kandel	2.23533e-09
362317.jpg	Microlepia strigosa (Thunb.) C.Presl	Microlepia strigosa (Thunb.) C.Presl	1	Diplopterygium glaucum (Houtt.) Nakai	2.22369e-09	Microlepia x bipinnata (Makino) Y.Shimura	2.91443e-11	Odontosoria chinensis (L.) J.Sm.	1.16732e-12	Pteris oshimensis Hieron.	6.70016e-13
KAG125702.jpg	Microlepia strigosa (Thunb.) C.Presl	Microlepia strigosa (Thunb.) C.Presl	0.99999	Arachniodes standishii (T.Moore) Ohwi	1.01986e-05	Dennstaedtia zeylanica (Sw.) Zink ex Fraser-Jenk. et Kandel	3.28212e-09	Microlepia x bipinnata (Makino) Y.Shimura	4.01135e-10	Microlepia pseudostrigosa Makino	8.27026e-11
1193008.JPG	Microlepia strigosa (Thunb.) C.Presl	Microlepia strigosa (Thunb.) C.Presl	0.99507	Athyrium sinense Rupr.	0.00486434	Monachosorum x flagellare (Maxim. ex Makino) Hayata	6.354e-05	Athyrium clivicola Tagawa	4.34039e-07	Vandenboschia x stenosiphon (Christ) Copel.	2.44677e-07
00032956.jpg	Microlepia strigosa (Thunb.) C.Presl	Microlepia strigosa (Thunb.) C.Presl	0.982829	Deparia pycnosora (Christ) M.Kato	0.0169553	Athyrium yokoscense (Franch. et Sav.) Christ	7.20674e-05	Polystichum tsus-simense (Hook.) J.Sm. var. tsus-simense	4.56136e-05	Deparia jiulungensis (Ching) Z.R.Wang var. albosquamata (M.Kato) Z.R.Wang	2.14896e-05
787804.jpg	Microlepia strigosa (Thunb.) C.Presl	Microlepia strigosa (Thunb.) C.Presl	1	Thelypteris quelpaertensis (Christ) Ching	2.77009e-10	Arachniodes exilis (Hance) Ching	2.7679e-10	Odontosoria chinensis (L.) J.Sm.	1.3774e-10	Pteris oshimensis Hieron.	5.19949e-11
469417.jpg	Microlepia strigosa (Thunb.) C.Presl	Microlepia strigosa (Thunb.) C.Presl	0.99964	Athyrium otophorum (Miq.) Koidz.	0.000275488	Asplenium ritoense Hayata	5.17e-05	Athyrium clivicola Tagawa	1.16907e-05	Polystichum tsus-simense (Hook.) J.Sm. var. tsus-simense	6.65761e-06
363344.jpg	Microlepia strigosa (Thunb.) C.Presl	Microlepia strigosa (Thunb.) C.Presl	1	Microlepia x bipinnata (Makino) Y.Shimura	4.65571e-14	Pteris kiuschiuensis Hieron.	2.27396e-15	Microlepia pseudostrigosa Makino	9.52545e-16	Deparia dimorphophylla (Koidz.) M.Kato	8.06941e-16
356611.jpg	Microlepia strigosa (Thunb.) C.Presl	Microlepia strigosa (Thunb.) C.Presl	1	Odontosoria chinensis (L.) J.Sm.	1.80592e-08	Thelypteris esquirolii (Christ) Ching	2.9997e-09	Deparia dimorphophylla (Koidz.) M.Kato	2.61419e-09	Deparia x musashiensis (H.Ohba) Seriz.	2.19967e-09
345151.jpg	Microlepia strigosa (Thunb.) C.Presl	Microlepia strigosa (Thunb.) C.Presl	1	Odontosoria chinensis (L.) J.Sm.	4.21818e-09	Microlepia pseudostrigosa Makino	6.73044e-11	Thelypteris esquirolii (Christ) Ching	5.37616e-12	Arachniodes standishii (T.Moore) Ohwi	1.04317e-12
806452.jpg	Microlepia strigosa (Thunb.) C.Presl	Microlepia strigosa (Thunb.) C.Presl	1	Microlepia pseudostrigosa Makino	1.0578e-12	Microlepia x bipinnata (Makino) Y.Shimura	1.32889e-14	Pteris oshimensis Hieron.	1.48034e-15	Deparia dimorphophylla (Koidz.) M.Kato	4.87465e-16
1032935.JPG	Microlepia strigosa (Thunb.) C.Presl	Microlepia strigosa (Thunb.) C.Presl	0.999811	Thelypteris quelpaertensis (Christ) Ching	0.000189294	Athyrium sinense Rupr.	4.53283e-08	Haplopteris flexuosa (F_e) E.H.Crane	5.7224e-10	Thelypteris musashiensis (Hiyama) Nakato, Sahashi et M.Kato	5.44347e-10
355032.jpg	Microlepia strigosa (Thunb.) C.Presl	Microlepia strigosa (Thunb.) C.Presl	1	Polystichum longifrons Sa.Kurata	3.54132e-08	Odontosoria chinensis (L.) J.Sm.	2.81613e-11	Polystichum pseudomakinoi Tagawa	1.1638e-11	Dennstaedtia zeylanica (Sw.) Zink ex Fraser-Jenk. et Kandel	9.66868e-12
356807.jpg	Microlepia strigosa (Thunb.) C.Presl	Microlepia strigosa (Thunb.) C.Presl	1	Polystichum fibrillosopaleaceum (Kodama) Tagawa	2.51363e-11	Pteris oshimensis Hieron.	1.09075e-11	Odontosoria chinensis (L.) J.Sm.	6.2328e-12	Haplopteris flexuosa (F_e) E.H.Crane	3.93391e-12
361327.jpg	Microlepia strigosa (Thunb.) C.Presl	Microlepia strigosa (Thunb.) C.Presl	1	Thelypteris acuminata (Houtt.) C.V.Morton	5.77276e-10	Polystichum retrosopaleaceum (Kodama) Tagawa	3.05583e-10	Arachniodes exilis (Hance) Ching	1.71046e-10	Deparia mucilagina (M.Kato) Nakaike	4.81765e-11
1032968.JPG	Microlepia strigosa (Thunb.) C.Presl	Microlepia strigosa (Thunb.) C.Presl	1	Odontosoria chinensis (L.) J.Sm.	1.63452e-10	Polystichum longifrons Sa.Kurata	2.01394e-11	Polystichum retrosopaleaceum (Kodama) Tagawa	1.56653e-11	Thelypteris quelpaertensis (Christ) Ching	1.39919e-11
362533.jpg	Microlepia strigosa (Thunb.) C.Presl	Microlepia strigosa (Thunb.) C.Presl	1	Deparia dimorphophylla (Koidz.) M.Kato	2.52386e-10	Microlepia x bipinnata (Makino) Y.Shimura	1.73991e-10	Microlepia marginata (Panzer) C.Chr.	5.51128e-11	Polystichum pseudomakinoi Tagawa	3.84812e-11
1032934.JPG	Microlepia strigosa (Thunb.) C.Presl	Microlepia strigosa (Thunb.) C.Presl	1	Thelypteris quelpaertensis (Christ) Ching	5.72306e-11	Athyrium otophorum (Miq.) Koidz.	1.83467e-11	Polystichum retrosopaleaceum (Kodama) Tagawa	2.78804e-12	Arachniodes exilis (Hance) Ching	2.22595e-13
KAG052085.jpg	Microlepia strigosa (Thunb.) C.Presl	Microlepia strigosa (Thunb.) C.Presl	0.999995	Odontosoria chinensis (L.) J.Sm.	5.11457e-06	Arachniodes standishii (T.Moore) Ohwi	3.56527e-08	Odontosoria biflora (Kaulf.) C.Chr.	1.9697e-08	Monachosorum x flagellare (Maxim. ex Makino) Hayata	1.22687e-09
247937.jpg	Microlepia strigosa (Thunb.) C.Presl	Microlepia strigosa (Thunb.) C.Presl	1	Polystichum polyblepharon (Roem. ex Kunze) C.Presl	2.858e-13	Arachniodes exilis (Hance) Ching	3.21428e-14	Polystichum longifrons Sa.Kurata	1.82154e-14	Odontosoria chinensis (L.) J.Sm.	3.74668e-15
806369.jpg	Microlepia strigosa (Thunb.) C.Presl	Microlepia strigosa (Thunb.) C.Presl	1	Thelypteris quelpaertensis (Christ) Ching	3.35718e-13	Microlepia x bipinnata (Makino) Y.Shimura	9.09846e-14	Microlepia pseudostrigosa Makino	4.38371e-14	Athyrium melanolepis (Franch. et Sav.) Christ	2.20867e-15
754178.jpg	Microlepia strigosa (Thunb.) C.Presl	Microlepia strigosa (Thunb.) C.Presl	1	Athyrium clivicola Tagawa	3.516e-09	Deparia dimorphophylla (Koidz.) M.Kato	4.00219e-10	Pteris fauriei Hieron.	2.82287e-10	Arachniodes exilis (Hance) Ching	2.6773e-10
357059.jpg	Microlepia strigosa (Thunb.) C.Presl	Microlepia strigosa (Thunb.) C.Presl	1	Microlepia pseudostrigosa Makino	4.28441e-15	Arachniodes exilis (Hance) Ching	5.17854e-16	Microlepia x bipinnata (Makino) Y.Shimura	1.80278e-16	Thelypteris acuminata (Houtt.) C.V.Morton	6.80202e-17
390588.jpg	Microlepia strigosa (Thunb.) C.Presl	Microlepia strigosa (Thunb.) C.Presl	1	Thelypteris quelpaertensis (Christ) Ching	1.73599e-08	Pteris oshimensis Hieron.	8.01323e-10	Polystichum polyblepharon (Roem. ex Kunze) C.Presl	2.96125e-10	Haplopteris flexuosa (F_e) E.H.Crane	2.54028e-11
519461.jpg	Microlepia strigosa (Thunb.) C.Presl	Microlepia strigosa (Thunb.) C.Presl	0.999995	Athyrium otophorum (Miq.) Koidz.	4.17534e-06	Odontosoria chinensis (L.) J.Sm.	5.73819e-07	Athyrium clivicola Tagawa	3.42195e-07	Athyrium vidalii (Franch. et Sav.) Nakai	1.30782e-07
356116.jpg	Microlepia strigosa (Thunb.) C.Presl	Microlepia strigosa (Thunb.) C.Presl	1	Odontosoria chinensis (L.) J.Sm.	1.26014e-07	Dennstaedtia zeylanica (Sw.) Zink ex Fraser-Jenk. et Kandel	2.00393e-12	Arachniodes exilis (Hance) Ching	7.53234e-13	Arachniodes standishii (T.Moore) Ohwi	1.46963e-13
358415.jpg	Microlepia strigosa (Thunb.) C.Presl	Microlepia strigosa (Thunb.) C.Presl	1	Athyrium otophorum (Miq.) Koidz.	5.51802e-10	Dennstaedtia zeylanica (Sw.) Zink ex Fraser-Jenk. et Kandel	6.32487e-11	Pteris oshimensis Hieron.	3.47802e-12	Arachniodes exilis (Hance) Ching	2.72088e-12
KAG125728.jpg	Microlepia strigosa (Thunb.) C.Presl	Microlepia strigosa (Thunb.) C.Presl	1	Arachniodes standishii (T.Moore) Ohwi	7.84843e-10	Odontosoria chinensis (L.) J.Sm.	1.56021e-10	Microlepia x bipinnata (Makino) Y.Shimura	5.1045e-11	Arachniodes exilis (Hance) Ching	4.56495e-11
395127.jpg	Microlepia strigosa (Thunb.) C.Presl	Microlepia strigosa (Thunb.) C.Presl	1	Odontosoria chinensis (L.) J.Sm.	1.78642e-09	Microlepia pseudostrigosa Makino	1.88678e-12	Arachniodes standishii (T.Moore) Ohwi	7.50475e-13	Hymenasplenium obliquissimum (Hayata) Sugim.	5.34334e-13
356384.jpg	Microlepia strigosa (Thunb.) C.Presl	Microlepia strigosa (Thunb.) C.Presl	1	Microlepia pseudostrigosa Makino	6.51353e-14	Arachniodes exilis (Hance) Ching	1.28991e-14	Deparia x musashiensis (H.Ohba) Seriz.	1.12596e-14	Dennstaedtia zeylanica (Sw.) Zink ex Fraser-Jenk. et Kandel	6.62669e-15
KAG125717.jpg	Microlepia strigosa (Thunb.) C.Presl	Microlepia strigosa (Thunb.) C.Presl	0.999996	Arachniodes standishii (T.Moore) Ohwi	2.52424e-06	Arachniodes exilis (Hance) Ching	9.01327e-07	Arachniodes yakusimensis (H.It_) Nakaike	2.90375e-07	Odontosoria chinensis (L.) J.Sm.	1.03352e-07
715783.jpg	Microlepia strigosa (Thunb.) C.Presl	Microlepia strigosa (Thunb.) C.Presl	1	Microlepia pseudostrigosa Makino	6.00914e-12	Odontosoria chinensis (L.) J.Sm.	7.10277e-13	Thelypteris quelpaertensis (Christ) Ching	5.71446e-14	Microlepia x bipinnata (Makino) Y.Shimura	4.49111e-14
357939.jpg	Microlepia strigosa (Thunb.) C.Presl	Microlepia strigosa (Thunb.) C.Presl	1	Thelypteris acuminata (Houtt.) C.V.Morton	1.29703e-08	Arachniodes exilis (Hance) Ching	1.1425e-09	Microlepia pseudostrigosa Makino	1.59144e-10	Microlepia x bipinnata (Makino) Y.Shimura	1.22843e-10
1191870.JPG	Microlepia strigosa (Thunb.) C.Presl	Microlepia strigosa (Thunb.) C.Presl	1	Dennstaedtia zeylanica (Sw.) Zink ex Fraser-Jenk. et Kandel	1.15099e-07	Arachniodes standishii (T.Moore) Ohwi	3.49776e-09	Arachniodes exilis (Hance) Ching	2.16417e-09	Athyrium otophorum (Miq.) Koidz.	1.06669e-09
1018807.jpg	Microlepia strigosa (Thunb.) C.Presl	Microlepia strigosa (Thunb.) C.Presl	1	Microlepia x bipinnata (Makino) Y.Shimura	8.1033e-12	Microlepia pseudostrigosa Makino	7.47102e-13	Deparia dimorphophylla (Koidz.) M.Kato	1.01081e-13	Polystichum polyblepharon (Roem. ex Kunze) C.Presl	3.97217e-14
376728.jpg	Microlepia strigosa (Thunb.) C.Presl	Microlepia strigosa (Thunb.) C.Presl	1	Arachniodes exilis (Hance) Ching	2.04804e-12	Athyrium otophorum (Miq.) Koidz.	1.30297e-12	Polystichum polyblepharon (Roem. ex Kunze) C.Presl	1.39507e-13	Hymenasplenium obliquissimum (Hayata) Sugim.	7.20643e-14
357184.jpg	Microlepia strigosa (Thunb.) C.Presl	Microlepia strigosa (Thunb.) C.Presl	0.999116	Odontosoria chinensis (L.) J.Sm.	0.000884132	Asplenium trichomanes L.	5.38885e-08	Diplopterygium glaucum (Houtt.) Nakai	2.89893e-09	Dennstaedtia zeylanica (Sw.) Zink ex Fraser-Jenk. et Kandel	1.9423e-09
00008909.jpg	Microlepia strigosa (Thunb.) C.Presl	Microlepia strigosa (Thunb.) C.Presl	0.999983	Arachniodes standishii (T.Moore) Ohwi	1.65613e-05	Odontosoria chinensis (L.) J.Sm.	6.88757e-09	Microlepia pseudostrigosa Makino	1.27227e-10	Polystichum microchlamys (Christ) Matsum.	1.15542e-10
345155.jpg	Microlepia strigosa (Thunb.) C.Presl	Microlepia strigosa (Thunb.) C.Presl	1	Microlepia x bipinnata (Makino) Y.Shimura	2.37092e-10	Dennstaedtia zeylanica (Sw.) Zink ex Fraser-Jenk. et Kandel	2.01302e-12	Odontosoria chinensis (L.) J.Sm.	1.04967e-12	Microlepia pseudostrigosa Makino	8.75046e-13
358746.jpg	Microlepia strigosa (Thunb.) C.Presl	Microlepia strigosa (Thunb.) C.Presl	1	Deparia dimorphophylla (Koidz.) M.Kato	1.19782e-10	Microlepia x bipinnata (Makino) Y.Shimura	2.4211e-12	Pteris fauriei Hieron.	5.21926e-13	Arachniodes yakusimensis (H.It_) Nakaike	4.65466e-13
754179.jpg	Microlepia strigosa (Thunb.) C.Presl	Microlepia strigosa (Thunb.) C.Presl	1	Microlepia pseudostrigosa Makino	6.26258e-12	Arachniodes exilis (Hance) Ching	1.58785e-12	Polystichum polyblepharon (Roem. ex Kunze) C.Presl	5.87426e-13	Polystichum fibrillosopaleaceum (Kodama) Tagawa	4.06148e-13
346620.jpg	Microlepia strigosa (Thunb.) C.Presl	Microlepia strigosa (Thunb.) C.Presl	0.999993	Odontosoria chinensis (L.) J.Sm.	6.25204e-06	Arachniodes standishii (T.Moore) Ohwi	5.7571e-07	Ctenitis subglandulosa (Hance) Ching	6.39031e-09	Pteris oshimensis Hieron.	1.51665e-09
508675.jpg	Microlepia strigosa (Thunb.) C.Presl	Microlepia strigosa (Thunb.) C.Presl	1	Thelypteris esquirolii (Christ) Ching	1.74999e-07	Microlepia pseudostrigosa Makino	1.65354e-08	Odontosoria chinensis (L.) J.Sm.	5.14262e-11	Microlepia x bipinnata (Makino) Y.Shimura	1.23523e-11
1191818.JPG	Microlepia strigosa (Thunb.) C.Presl	Microlepia strigosa (Thunb.) C.Presl	0.999958	Dennstaedtia hirsuta (Sw.) Mett.	3.62427e-05	Deparia conilii (Franch. et Sav.) M.Kato	4.22653e-06	Hymenasplenium obliquissimum (Hayata) Sugim.	4.09326e-07	Adiantum pedatum L.	3.29027e-07
KAG125748.jpg	Microlepia strigosa (Thunb.) C.Presl	Microlepia strigosa (Thunb.) C.Presl	1	Arachniodes exilis (Hance) Ching	1.59911e-07	Microlepia x bipinnata (Makino) Y.Shimura	1.12511e-11	Pteris fauriei Hieron.	7.85862e-12	Dennstaedtia zeylanica (Sw.) Zink ex Fraser-Jenk. et Kandel	1.6839e-12
KAG024906.jpg	Microlepia strigosa (Thunb.) C.Presl	Microlepia strigosa (Thunb.) C.Presl	0.996036	Thelypteris japonica (Baker) Ching	0.00168636	Pteris oshimensis Hieron.	0.000983449	Thelypteris glanduligera (Kunze) Ching	0.000283613	Polystichum tsus-simense (Hook.) J.Sm. var. tsus-simense	0.000262383
806443.jpg	Microlepia strigosa (Thunb.) C.Presl	Microlepia strigosa (Thunb.) C.Presl	1	Microlepia pseudostrigosa Makino	8.47389e-12	Polystichum polyblepharon (Roem. ex Kunze) C.Presl	5.66573e-12	Microlepia x bipinnata (Makino) Y.Shimura	2.70251e-12	Polystichum x ongataense Sa.Kurata	1.06072e-13
929984.jpg	Microlepia strigosa (Thunb.) C.Presl	Microlepia strigosa (Thunb.) C.Presl	1	Microlepia x bipinnata (Makino) Y.Shimura	1.93784e-11	Polystichum polyblepharon (Roem. ex Kunze) C.Presl	7.89096e-12	Athyrium x purpureipes Sa.Kurata	3.53772e-12	Arachniodes exilis (Hance) Ching	2.07001e-12
358505.jpg	Microlepia strigosa (Thunb.) C.Presl	Microlepia strigosa (Thunb.) C.Presl	0.999992	Deparia dimorphophylla (Koidz.) M.Kato	2.87795e-06	Polystichum longifrons Sa.Kurata	1.04031e-06	Polystichum ovatopaleaceum (Kodama) Sa.Kurata var. coraiense (Christ ex H.L_v.) Sa.Kurata	8.1291e-07	Polystichum pseudomakinoi Tagawa	6.07548e-07
361856.jpg	Microlepia strigosa (Thunb.) C.Presl	Microlepia strigosa (Thunb.) C.Presl	1	Microlepia x bipinnata (Makino) Y.Shimura	3.36051e-09	Microlepia pseudostrigosa Makino	2.33802e-10	Microlepia marginata (Panzer) C.Chr.	5.78303e-13	Thelypteris acuminata (Houtt.) C.V.Morton	3.05904e-13
KAG085983.jpg	Microlepia strigosa (Thunb.) C.Presl	Microlepia strigosa (Thunb.) C.Presl	0.933393	Microlepia x bipinnata (Makino) Y.Shimura	0.0665403	Athyrium otophorum (Miq.) Koidz.	2.11906e-05	Dennstaedtia zeylanica (Sw.) Zink ex Fraser-Jenk. et Kandel	1.88659e-05	Athyrium x austrojaponense Sa.Kurata	1.55268e-05
806454.jpg	Microlepia strigosa (Thunb.) C.Presl	Microlepia strigosa (Thunb.) C.Presl	1	Odontosoria chinensis (L.) J.Sm.	2.05111e-08	Pteris fauriei Hieron.	4.18771e-10	Thelypteris quelpaertensis (Christ) Ching	2.29292e-10	Arachniodes exilis (Hance) Ching	1.82836e-10
345133.jpg	Microlepia strigosa (Thunb.) C.Presl	Microlepia strigosa (Thunb.) C.Presl	1	Microlepia pseudostrigosa Makino	9.58478e-14	Polystichum retrosopaleaceum (Kodama) Tagawa	4.2691e-14	Odontosoria chinensis (L.) J.Sm.	2.43975e-14	Arachniodes exilis (Hance) Ching	1.85896e-14
1191850.JPG	Microlepia strigosa (Thunb.) C.Presl	Microlepia strigosa (Thunb.) C.Presl	1	Arachniodes standishii (T.Moore) Ohwi	1.07668e-08	Odontosoria chinensis (L.) J.Sm.	1.44149e-09	Dennstaedtia zeylanica (Sw.) Zink ex Fraser-Jenk. et Kandel	4.33912e-10	Microlepia pseudostrigosa Makino	2.67235e-10
787796.jpg	Microlepia strigosa (Thunb.) C.Presl	Microlepia strigosa (Thunb.) C.Presl	0.999999	Odontosoria chinensis (L.) J.Sm.	3.41588e-07	Plagiogyria euphlebia (Kunze) Mett.	2.31797e-07	Cephalomanes javanicum (Blume) Bosch var. asplenioides (C.Chr.) K.Iwats.	6.17898e-08	Hymenophyllum barbatum (Bosch) Baker	2.53235e-08
351982.jpg	Microlepia strigosa (Thunb.) C.Presl	Microlepia strigosa (Thunb.) C.Presl	1	Deparia dimorphophylla (Koidz.) M.Kato	5.40428e-08	Polystichum pseudomakinoi Tagawa	3.40674e-12	Odontosoria chinensis (L.) J.Sm.	1.65924e-12	Haplopteris flexuosa (F_e) E.H.Crane	1.36332e-12
806434.jpg	Microlepia strigosa (Thunb.) C.Presl	Microlepia strigosa (Thunb.) C.Presl	0.999995	Thelypteris quelpaertensis (Christ) Ching	4.32709e-06	Microlepia pseudostrigosa Makino	2.5225e-07	Huperzia selago (L.) Bernh. ex Schrank et C.F.P.Mart.	1.92509e-08	Microlepia x bipinnata (Makino) Y.Shimura	1.82106e-08
1162908.JPG	Microlepia strigosa (Thunb.) C.Presl	Microlepia strigosa (Thunb.) C.Presl	0.999995	Arachniodes exilis (Hance) Ching	2.21736e-06	Thelypteris musashiensis (Hiyama) Nakato, Sahashi et M.Kato	1.82105e-06	Asplenium incisum Thunb.	3.71288e-07	Thelypteris quelpaertensis (Christ) Ching	9.57338e-08
355665.jpg	Microlepia strigosa (Thunb.) C.Presl	Microlepia strigosa (Thunb.) C.Presl	1	Microlepia pseudostrigosa Makino	1.14659e-09	Thelypteris esquirolii (Christ) Ching	1.43093e-10	Odontosoria chinensis (L.) J.Sm.	8.75681e-12	Polystichum longifrons Sa.Kurata	4.33362e-12
806449.jpg	Microlepia strigosa (Thunb.) C.Presl	Microlepia strigosa (Thunb.) C.Presl	0.999994	Thelypteris quelpaertensis (Christ) Ching	5.40404e-06	Thelypteris taiwanensis (C.Chr.) K.Iwats.	4.97356e-07	Botrychium strictum Underw.	3.7127e-07	Microlepia pseudostrigosa Makino	2.12625e-08
362632.jpg	Microlepia strigosa (Thunb.) C.Presl	Microlepia strigosa (Thunb.) C.Presl	1	Odontosoria chinensis (L.) J.Sm.	7.79729e-13	Deparia dimorphophylla (Koidz.) M.Kato	3.75361e-13	Microlepia pseudostrigosa Makino	1.77416e-13	Microlepia x bipinnata (Makino) Y.Shimura	1.41868e-13
356429.jpg	Microlepia strigosa (Thunb.) C.Presl	Microlepia strigosa (Thunb.) C.Presl	0.999993	Arachniodes exilis (Hance) Ching	6.95102e-06	Pteris oshimensis Hieron.	2.62673e-08	Odontosoria chinensis (L.) J.Sm.	2.74656e-09	Dennstaedtia zeylanica (Sw.) Zink ex Fraser-Jenk. et Kandel	1.82061e-09
357149.jpg	Microlepia strigosa (Thunb.) C.Presl	Microlepia strigosa (Thunb.) C.Presl	1	Thelypteris quelpaertensis (Christ) Ching	1.47272e-12	Microlepia x bipinnata (Makino) Y.Shimura	7.94596e-13	Dennstaedtia zeylanica (Sw.) Zink ex Fraser-Jenk. et Kandel	5.35179e-13	Thelypteris esquirolii (Christ) Ching	4.30748e-13
962846.jpg	Microlepia strigosa (Thunb.) C.Presl	Microlepia strigosa (Thunb.) C.Presl	1	Asplenium ritoense Hayata	2.5764e-09	Arachniodes exilis (Hance) Ching	1.40508e-09	Thelypteris quelpaertensis (Christ) Ching	9.48991e-10	Haplopteris flexuosa (F_e) E.H.Crane	5.87552e-10
357533.jpg	Microlepia strigosa (Thunb.) C.Presl	Microlepia strigosa (Thunb.) C.Presl	1	Microlepia pseudostrigosa Makino	2.06183e-13	Odontosoria chinensis (L.) J.Sm.	1.37191e-13	Polystichum fibrillosopaleaceum (Kodama) Tagawa	8.70826e-15	Polystichum longifrons Sa.Kurata	7.9095e-16
1032967.JPG	Microlepia strigosa (Thunb.) C.Presl	Microlepia strigosa (Thunb.) C.Presl	1	Asplenium ritoense Hayata	5.87727e-09	Arachniodes standishii (T.Moore) Ohwi	2.21315e-09	Odontosoria chinensis (L.) J.Sm.	6.63403e-10	Polystichum polyblepharon (Roem. ex Kunze) C.Presl	1.98145e-10
311060.jpg	Microlepia strigosa (Thunb.) C.Presl	Microlepia strigosa (Thunb.) C.Presl	1	Osmunda claytoniana L.	9.37832e-13	Odontosoria chinensis (L.) J.Sm.	5.62099e-13	Deparia dimorphophylla (Koidz.) M.Kato	1.45741e-13	Microlepia pseudostrigosa Makino	3.20942e-14
362529.jpg	Microlepia strigosa (Thunb.) C.Presl	Microlepia strigosa (Thunb.) C.Presl	1	Microlepia x bipinnata (Makino) Y.Shimura	7.05469e-10	Athyrium otophorum (Miq.) Koidz.	5.79594e-10	Monachosorum x flagellare (Maxim. ex Makino) Hayata	1.42167e-10	Leptochilus wrightii (Hook.) X.C.Zhang	1.21047e-10
359966.jpg	Microlepia strigosa (Thunb.) C.Presl	Microlepia strigosa (Thunb.) C.Presl	1	Odontosoria chinensis (L.) J.Sm.	2.9855e-07	Arachniodes exilis (Hance) Ching	8.8322e-10	Microlepia pseudostrigosa Makino	4.61862e-10	Polystichum makinoi (Tagawa) Tagawa	1.11998e-10
89579.jpg	Microlepia strigosa (Thunb.) C.Presl	Microlepia strigosa (Thunb.) C.Presl	1	Microlepia pseudostrigosa Makino	8.35492e-10	Cephalomanes javanicum (Blume) Bosch var. asplenioides (C.Chr.) K.Iwats.	1.98201e-10	Odontosoria chinensis (L.) J.Sm.	4.40142e-11	Arachniodes standishii (T.Moore) Ohwi	1.21427e-11
354639.jpg	Microlepia strigosa (Thunb.) C.Presl	Microlepia strigosa (Thunb.) C.Presl	1	Thelypteris quelpaertensis (Christ) Ching	7.03053e-11	Microlepia x bipinnata (Makino) Y.Shimura	1.95651e-11	Asplenium wrightii D.C.Eaton ex Hook.	2.33098e-12	Odontosoria chinensis (L.) J.Sm.	1.87139e-12
674238.jpg	Microlepia strigosa (Thunb.) C.Presl	Microlepia strigosa (Thunb.) C.Presl	1	Athyrium otophorum (Miq.) Koidz.	8.44178e-13	Polystichum polyblepharon (Roem. ex Kunze) C.Presl	7.24566e-14	Vandenboschia auriculata (Blume) Copel.	3.03128e-14	Dennstaedtia zeylanica (Sw.) Zink ex Fraser-Jenk. et Kandel	2.2634e-15
1191855.JPG	Microlepia strigosa (Thunb.) C.Presl	Microlepia strigosa (Thunb.) C.Presl	1	Deparia dimorphophylla (Koidz.) M.Kato	1.25611e-07	Microlepia x bipinnata (Makino) Y.Shimura	7.2356e-09	Deparia x musashiensis (H.Ohba) Seriz.	3.99445e-10	Microlepia marginata (Panzer) C.Chr.	3.35142e-10
KAG085958.jpg	Microlepia strigosa (Thunb.) C.Presl	Microlepia strigosa (Thunb.) C.Presl	0.999968	Thelypteris parasitica (L.) Tardieu	2.44614e-05	Pteris oshimensis Hieron.	3.82419e-06	Microlepia x bipinnata (Makino) Y.Shimura	3.04559e-06	Deparia petersenii (Kunze) M.Kato	6.35046e-07
153387.jpg	Microlepia strigosa (Thunb.) C.Presl	Microlepia strigosa (Thunb.) C.Presl	1	Athyrium sinense Rupr.	2.98218e-14	Monachosorum x flagellare (Maxim. ex Makino) Hayata	5.94897e-15	Thelypteris quelpaertensis (Christ) Ching	4.2996e-15	Odontosoria chinensis (L.) J.Sm.	3.17108e-15
742514.jpg	Microlepia strigosa (Thunb.) C.Presl	Microlepia strigosa (Thunb.) C.Presl	0.737142	Arachniodes standishii (T.Moore) Ohwi	0.26271	Polystichum fibrillosopaleaceum (Kodama) Tagawa	6.38102e-05	Microlepia pseudostrigosa Makino	3.14217e-05	Ctenitis subglandulosa (Hance) Ching	2.36432e-05
KAG080138.jpg	Microlepia strigosa (Thunb.) C.Presl	Microlepia strigosa (Thunb.) C.Presl	0.998783	Microlepia x bipinnata (Makino) Y.Shimura	0.00113022	Arachniodes exilis (Hance) Ching	6.69172e-05	Arachniodes yakusimensis (H.It_) Nakaike	7.04488e-06	Lindsaea orbiculata (Lam.) Mett. ex Kuhn var. commixta (Tagawa) K.U.Kramer	6.02157e-06
1191867.JPG	Microlepia strigosa (Thunb.) C.Presl	Microlepia strigosa (Thunb.) C.Presl	1	Dennstaedtia zeylanica (Sw.) Zink ex Fraser-Jenk. et Kandel	2.25617e-08	Pteris dispar Kunze	5.39285e-09	Pteris multifida Poir.	3.07119e-10	Pteris boninensis H.Ohba	2.16378e-10
358881.jpg	Microlepia strigosa (Thunb.) C.Presl	Microlepia strigosa (Thunb.) C.Presl	1	Odontosoria chinensis (L.) J.Sm.	1.19344e-13	Deparia dimorphophylla (Koidz.) M.Kato	7.65943e-16	Thelypteris quelpaertensis (Christ) Ching	6.14352e-17	Monachosorum x flagellare (Maxim. ex Makino) Hayata	3.60269e-17
89581.jpg	Microlepia strigosa (Thunb.) C.Presl	Microlepia strigosa (Thunb.) C.Presl	1	Thelypteris quelpaertensis (Christ) Ching	2.51423e-08	Microlepia pseudostrigosa Makino	2.69771e-09	Ctenitis subglandulosa (Hance) Ching	6.5944e-11	Cyathea lepifera (J.Sm.) Copel.	2.11131e-12
350517.jpg	Microlepia strigosa (Thunb.) C.Presl	Microlepia strigosa (Thunb.) C.Presl	1	Odontosoria chinensis (L.) J.Sm.	7.08983e-13	Thelypteris esquirolii (Christ) Ching	6.98881e-13	Dennstaedtia zeylanica (Sw.) Zink ex Fraser-Jenk. et Kandel	9.15705e-14	Microlepia x bipinnata (Makino) Y.Shimura	6.72602e-14
1191874.JPG	Microlepia strigosa (Thunb.) C.Presl	Microlepia strigosa (Thunb.) C.Presl	1	Microlepia pseudostrigosa Makino	8.47477e-12	Arachniodes exilis (Hance) Ching	3.11847e-12	Odontosoria chinensis (L.) J.Sm.	1.89316e-13	Microlepia x bipinnata (Makino) Y.Shimura	1.8356e-13
806453.jpg	Microlepia strigosa (Thunb.) C.Presl	Microlepia strigosa (Thunb.) C.Presl	1	Pteris boninensis H.Ohba	3.75202e-08	Thelypteris esquirolii (Christ) Ching	1.356e-08	Microlepia pseudostrigosa Makino	5.18332e-09	Pteris oshimensis Hieron.	2.82519e-09
223630.jpg	Microlepia strigosa (Thunb.) C.Presl	Microlepia strigosa (Thunb.) C.Presl	1	Thelypteris quelpaertensis (Christ) Ching	3.38382e-12	Athyrium sinense Rupr.	1.59157e-12	Microlepia x bipinnata (Makino) Y.Shimura	7.00693e-14	Athyrium otophorum (Miq.) Koidz.	4.15361e-14
360694.jpg	Microlepia strigosa (Thunb.) C.Presl	Microlepia strigosa (Thunb.) C.Presl	1	Polystichum craspedosorum (Maxim.) Diels	5.2205e-07	Arachniodes exilis (Hance) Ching	6.48484e-09	Asplenium tripteropus Nakai	3.22612e-09	Asplenium ritoense Hayata	1.66704e-09
KAG125726.jpg	Microlepia strigosa (Thunb.) C.Presl	Dryopteris nipponensis Koidz.	0.589002	Athyrium x kidoanum Sa.Kurata	0.258439	Athyrium x pseudoiseanum Sa.Kurata	0.122064	Athyrium otophorum (Miq.) Koidz.	0.0199898	Dryopteris immixta Ching	0.00352753
366561.jpg	Microlepia strigosa (Thunb.) C.Presl	Microlepia strigosa (Thunb.) C.Presl	0.999991	Odontosoria chinensis (L.) J.Sm.	9.32919e-06	Polystichum makinoi (Tagawa) Tagawa	4.4918e-08	Dennstaedtia zeylanica (Sw.) Zink ex Fraser-Jenk. et Kandel	7.46552e-09	Thelypteris esquirolii (Christ) Ching	2.35131e-09
357151.jpg	Microlepia strigosa (Thunb.) C.Presl	Microlepia strigosa (Thunb.) C.Presl	1	Microlepia pseudostrigosa Makino	3.33421e-13	Odontosoria chinensis (L.) J.Sm.	3.17711e-13	Thelypteris esquirolii (Christ) Ching	2.95896e-13	Arachniodes exilis (Hance) Ching	4.21765e-14
124451.jpg	Microlepia strigosa (Thunb.) C.Presl	Microlepia strigosa (Thunb.) C.Presl	1	Monachosorum x flagellare (Maxim. ex Makino) Hayata	1.08136e-10	Thelypteris quelpaertensis (Christ) Ching	5.93508e-11	Athyrium otophorum (Miq.) Koidz.	4.15055e-11	Odontosoria chinensis (L.) J.Sm.	3.26229e-11
[truncated: 76,606 more rows]
