# Supplementary material for: Development of a system for the automated identification of herbarium specimens with high accuracy
Source: Sci Rep. 2022 May 16;12:8066. doi: 10.1038/s41598-022-11450-y (PMC9110755; doi:10.1038/s41598-022-11450-y)
Supplement: Supplementary file 6 — Supplementary Information 6. [file 41598_2022_11450_MOESM6_ESM.zip › Supplimentary data_Inception-ResNet v2_base/Results.xlsx]

## Sheet: all_result_ir_base
	recall	precision	fscore	testnum	class
0	0.892857	0.961538	0.925926	26	Phacelurus latifolius (Steud.) Ohwi
1	0.959302	0.953757	0.956522	173	Polystichum longifrons Sa.Kurata
2	0.962963	0.962963	0.962963	27	Plagiogyria x wakabae Sa.Kurata ex Nakaike
3	0.909091	1	0.952381	20	Pteris laurisilvicola Sa.Kurata
4	1	0.5	0.666667	14	Carex hondoensis Ohwi
5	0.5	0.846154	0.628571	13	Cyperus brevifolius (Rottb.) Hassk. var. brevifolius
6	1	0.923077	0.96	26	Mitrasacme pygmaea R.Br.
7	0.957447	0.957447	0.957447	47	Rubus x pseudohakonensis Sugim.
8	0.970588	0.970588	0.970588	34	Thelypteris acuminata (Houtt.) C.V.Morton x T. parasitica (L.) Tardieu
9	0.909091	0.967742	0.9375	31	Thelypteris japonica (Baker) Ching x T. musashiensis (Hiyama) Nakato, Sahashi et M.Kato
10	0.87037	0.921569	0.895238	51	Viola hondoensis W.Becker et H.Boissieu
11	0.810811	0.833333	0.821918	36	Elymus racemifer (Steud.) Tzvelev var. racemifer
12	1	0.928571	0.962963	28	Machilus japonica Siebold et Zucc. ex Blume
13	0.918699	0.991228	0.953586	114	Asplenium wilfordii Mett.
14	0.888889	0.888889	0.888889	27	Cyperus nipponicus Franch. et Sav. var. nipponicus
15	0.945055	0.945055	0.945055	91	Aucuba japonica Thunb. var. japonica
16	0.571429	0.8	0.666667	15	Juncus papillosus Franch. et Sav.
17	0.943925	0.893805	0.918182	113	Carex leucochlora Bunge var. leucochlora
18	0.861111	0.815789	0.837838	38	Fraxinus lanuginosa Koidz. f. serrata (Nakai) Murata
19	0.954545	0.954545	0.954545	22	Cocculus trilobus (Thunb.) DC.
20	0.866667	0.866667	0.866667	15	Arisaema tosaense Makino
21	0.95	0.95	0.95	20	Goniophlebium niponicum (Mett.) Bedd.
22	0.9	0.818182	0.857143	11	Alpinia intermedia Gagnep.
23	0.818182	0.9	0.857143	20	Ilex macropoda Miq.
24	0.97619	0.953488	0.964706	43	Thelypteris japonica (Baker) Ching f. viridescens (Makino) H.It_
25	1	0.909091	0.952381	11	Carex insaniae Koidz. var. papillaticulmis (Ohwi) Ohwi
26	0.967742	0.991736	0.979592	242	Crepidomanes latealatum (Bosch) Copel.
27	0.867647	0.967213	0.914729	61	Pilea pumila (L.) A.Gray
28	0.931034	1	0.964286	27	Litsea cubeba (Lour.) Pers.
29	0.962264	0.927273	0.944444	55	Quercus acuta Thunb.
30	0.8	0.8	0.8	10	Bischofia javanica Blume
31	0.935484	0.95082	0.943089	61	Carpinus laxiflora (Siebold et Zucc.) Blume
32	0.881579	0.930556	0.905405	72	Astilbe thunbergii (Siebold et Zucc.) Miq. var. thunbergii
33	0.746032	0.94	0.831858	50	Boehmeria silvestrii (Pamp.) W.T.Wang
34	0.959184	1	0.979167	47	Rubia akane Nakai
35	0.914286	0.842105	0.876712	38	Viola phalacrocarpa Maxim.
36	0.95	0.95	0.95	20	Botrychium nipponicum Makino
37	0.896104	0.958333	0.926174	72	Epilobium pyrricholophum Franch. et Sav.
38	0.8	0.631579	0.705882	19	Scutellaria rubropunctata Hayata
39	0.8	0.923077	0.857143	13	Ilex sugerokii Maxim. var. brevipedunculata (Maxim.) S.Y.Hu
40	1	0.982143	0.990991	56	Mallotus japonicus (L.f.) M_ll.Arg.
41	1	0.866667	0.928571	15	Diplazium x okudairaeoides Sa.Kurata
42	0.916667	0.970588	0.942857	34	Gaultheria adenothrix (Miq.) Maxim.
43	0.985714	0.958333	0.971831	72	Thalictrum minus L. var. hypoleucum (Siebold et Zucc.) Miq.
44	0.714286	0.5	0.588235	10	Salvia glabrescens (Franch. et Sav.) Makino
45	1	0.851852	0.92	27	Elaeagnus umbellata Thunb. var. umbellata
46	0.925926	0.961538	0.943396	52	Isodon longitubus (Miq.) Kud_
47	0.9	0.947368	0.923077	19	Ulmus parvifolia Jacq.
48	0.943182	0.976471	0.959538	85	Setaria faberi R.A.W.Herrm.
49	0.936364	0.919643	0.927928	112	Solidago virgaurea L. subsp. asiatica (Nakai ex H.Hara) Kitam. ex H.Hara
50	1	0.823529	0.903226	17	Salvia japonica Thunb.
51	0.958333	0.884615	0.92	26	Lactuca indica L. var. laciniata (Houtt.) H.Hara
52	0.8	0.941176	0.864865	17	Aster sugimotoi Kitam.
53	0.822222	0.860465	0.840909	43	Digitaria violascens Link
54	0.833333	0.454545	0.588235	11	Sagittaria aginashi Makino
55	0.785714	0.6875	0.733333	32	Vaccinium japonicum Miq.
56	0.833333	0.909091	0.869565	11	Akebia quinata (Houtt.) Decne.
57	0.92	0.958333	0.938776	24	Goodyera henryi Rolfe
58	0.789474	0.9375	0.857143	16	Viola rossii Hemsl.
59	0.966102	0.95	0.957983	60	Swertia bimaculata (Siebold et Zucc.) Hook.f. et Thomson ex C.B.Clarke
60	1	0.916667	0.956522	12	Ficus superba (Miq.) Miq. var. japonica Miq.
61	0.761905	0.695652	0.727273	23	Zanthoxylum piperitum (L.) DC. f. inerme (Makino) Makino
62	0.8	0.571429	0.666667	14	Ostrya japonica Sarg.
63	0.909091	0.909091	0.909091	11	Acer argutum Maxim.
64	0.736842	0.583333	0.651163	24	Saussurea savatieri (Franch.) Franch. ex Kadota
65	1	0.833333	0.909091	30	Gentiana sikokiana Maxim.
66	0.985294	0.943662	0.964029	71	Microstegium vimineum (Trin.) A.Camus f. vimineum
67	0.918182	0.971154	0.943925	104	Polystichum fibrillosopaleaceum (Kodama) Tagawa
68	0.923077	0.923077	0.923077	13	Thujopsis dolabrata (L.f.) Siebold et Zucc. var. dolabrata
69	0.980392	0.980392	0.980392	51	Lycopodium complanatum L.
70	0.869565	0.952381	0.909091	42	Aria alnifolia (Siebold et Zucc.) Decne.
71	1	0.925926	0.961538	27	Leymus duthiei (Stapf) Y.H.Zhou et H.Q.Zhang ex C.Yen, J.L.Yang et B.R.Baum subsp. longearistatus (Hack.) Y.H.Zhou et H.Q.Zhang var. longearistatus (Hack.) Y.H.Zhou et H.Q.Zhang ex C.Yen, J.L.Yang et B.R.Baum
72	0.928571	0.928571	0.928571	14	Erigeron thunbergii A.Gray subsp. thunbergii
73	0.714286	0.8	0.754717	25	Sasaella ramosa (Makino) Makino
74	0.928571	0.8125	0.866667	16	Carex lasiolepis Franch.
75	0.942308	0.875	0.907407	56	Carex shimidzensis Franch.
76	0.85	0.73913	0.790698	23	Pleioblastus chino (Franch. et Sav.) Makino
77	0.989011	0.967742	0.978261	93	Pieris japonica (Thunb.) D.Don ex G.Don subsp. japonica
78	0.925	1	0.961039	37	Dinebra chinensis (L.) P.M.Peterson et N.Snow
79	0.914286	0.984615	0.948148	65	Cyperus flavidus Retz.
80	0.871429	0.910448	0.890511	67	Carex thunbergii Steud. var. thunbergii
81	0.818182	1	0.9	36	Vandellia micrantha (D.Don) Eb.Fisch., Sch_ferh. et Kai M_ll.
82	0.882353	1	0.9375	15	Crepidiastrum keiskeanum (Maxim.) Nakai
83	0.784314	0.869565	0.824742	46	Lindernia procumbens (Krock.) Philcox
84	0.818182	0.9	0.857143	30	Carex dimorpholepis Steud.
85	0.769231	0.769231	0.769231	13	Diplazium donianum (Mett.) Tardieu var. aphanoneuron (Ohwi) Tagawa
86	0.923077	0.857143	0.888889	14	Viola mandshurica W.Becker var. triangularis (Franch. et Sav.) M.Mizush.
87	0.888889	0.8	0.842105	10	Hamamelis japonica Siebold et Zucc. var. bitchuensis (Makino) Ohwi
88	0.866667	0.928571	0.896552	14	Syzygium buxifolium Hook. et Arn.
89	0.989247	0.958333	0.973545	96	Scirpus wichurae Boeck. f. concolor (Maxim.) Ohwi
90	0.951613	0.936508	0.944	63	Spodiopogon cotulifer (Thunb.) Hack.
91	0.952941	0.931034	0.94186	87	Lindera praecox (Siebold et Zucc.) Blume
92	1	1	1	12	Enkianthus subsessilis (Miq.) Makino
93	0.741935	0.958333	0.836364	24	Quercus variabilis Blume
94	0.991597	1	0.995781	236	Pteris dispar Kunze
95	0.833333	1	0.909091	10	Symplocos formosana Brand
96	0.965517	0.965517	0.965517	58	Gynostemma pentaphyllum (Thunb.) Makino
97	0.8	1	0.888889	16	Vitis saccharifera Makino
98	0.896552	0.83871	0.866667	31	Polygonatum odoratum (Mill.) Druce var. pluriflorum (Miq.) Ohwi
99	0.989529	0.989529	0.989529	191	Zostera marina L.
100	1	1	1	14	Thelypteris griffithii (Hook.f. et Thomson) C.F.Reed var. wilfordii (Hook.) C.M.Kuo
101	0.866667	0.890411	0.878378	73	Lindernia dubia (L.) Pennell subsp. major (Pursh) Pennell
102	0.794118	0.870968	0.830769	31	Solanum emulans Raf.
103	0.875	0.823529	0.848485	17	Bidens frondosa L.
104	0.921053	0.875	0.897436	40	Cuscuta campestris Yuncker
105	1	1	1	22	Geranium carolinianum L.
106	0.888889	0.918033	0.903226	61	Quercus glauca Thunb.
107	1	1	1	25	Thelypteris torresiana (Gaudich.) Alston var. torresiana
108	0.833333	0.833333	0.833333	12	Lonicera strophiophora Franch.
109	0.863636	0.95	0.904762	20	Boykinia lycoctonifolia (Maxim.) Engl.
110	1	0.730769	0.844444	26	Viola betonicifolia Sm. var. albescens (Nakai) F.Maek. et T.Hashim.
111	0.896552	0.928571	0.912281	28	Dysphania ambrosioides (L.) Mosyakin et Clemants
112	0.871795	0.918919	0.894737	37	Damnacanthus indicus C.F.Gaertn. var. indicus
113	0.973684	0.948718	0.961039	39	Gonocarpus micranthus Thunb.
114	0.64	0.941176	0.761905	17	Carex sachalinensis F.Schmidt var. arimaensis (Ohwi) Ohwi
115	0.869565	1	0.930233	20	Codonacanthus pauciflorus (Nees) Nees
116	1	1	1	17	Sicyos angulatus L.
117	0.923077	0.923077	0.923077	13	Rumex conglomeratus Murray
118	1	0.964286	0.981818	28	Desmodium paniculatum (L.) DC.
119	0.947368	0.947368	0.947368	38	Meliosma myriantha Siebold et Zucc.
120	0.857143	1	0.923077	12	Idesia polycarpa Maxim.
121	0.810811	0.857143	0.833333	35	Epimedium grandiflorum C.Morren
122	0.82	0.911111	0.863158	45	Cyperus polystachyos Rottb.
123	0.952381	1	0.97561	20	Rhynchospora rubra (Lour.) Makino
124	0.814815	1	0.897959	22	Physaliastrum echinatum (Yatabe) Makino
125	0.884615	0.92	0.901961	25	Juncus decipiens (Buchenau) Nakai
126	0.75	0.857143	0.8	14	Cynanchum caudatum (Miq.) Maxim.
127	0.991416	0.99569	0.993548	232	Microlepia strigosa (Thunb.) C.Presl
128	1	0.96875	0.984127	32	Persicaria perfoliata (L.) H.Gross
129	0.96	1	0.979592	24	Drosera lunata Buch.-Ham. ex DC.
130	0.846154	0.846154	0.846154	13	Schima wallichii (DC.) Korth. subsp. noronhae (Reinw. ex Blume) Bloemb.
131	1	0.814815	0.897959	27	Distylium racemosum Siebold et Zucc.
132	0.75	0.545455	0.631579	11	Athyrium x amagipedis Sa.Kurata
133	0.945205	0.971831	0.958333	71	Maesa japonica (Thunb.) Moritzi et Zoll.
134	0.9	0.818182	0.857143	11	Eschenbachia japonica (Thunb.) Koster
135	1	0.954545	0.976744	22	Cyrtomium atropunctatum Sa.Kurata
136	0.857143	0.923077	0.888889	13	Chrysanthemum pacificum Nakai
137	0.9375	0.9375	0.9375	16	Fimbristylis pacifica Ohwi
138	1	0.971429	0.985507	70	Frangula crenata (Siebold et Zucc.) Miq.
139	0.833333	0.909091	0.869565	11	Limonium wrightii (Hance) Kuntze var. arbusculum (Maxim.) H.Hara
140	0.833333	0.909091	0.869565	11	Cocculus laurifolius DC.
141	1	0.95122	0.975	41	Fimbristylis sieboldii Miq. ex Franch. et Sav.
142	1	1	1	14	Pogonatherum crinitum (Thunb.) Kunth
143	0.958333	0.958333	0.958333	24	Amorpha fruticosa L.
144	0.946429	0.913793	0.929825	58	Fallopia japonica (Houtt.) Ronse Decr. var. japonica
145	1	0.9	0.947368	30	Acer pictum Thunb. subsp. dissectum (Wesm.) H.Ohashi
146	0.903226	0.875	0.888889	32	Poa sphondylodes Trin.
147	1	0.961538	0.980392	26	Pyrola japonica Klenze ex Alef.
148	1	0.97619	0.987952	42	Anemone nikoensis Maxim.
149	0.977273	0.99422	0.985673	173	Athyrium crenulatoserrulatum Makino
150	0.913043	0.777778	0.84	54	Carex leucochlora Bunge var. gracillima (Akiyama) Katsuy.
151	0.954545	0.954545	0.954545	22	Rhynchospora faberi C.B.Clarke
152	0.918919	0.871795	0.894737	39	Eriocaulon decemflorum Maxim.
153	0.966667	0.966667	0.966667	30	Carex fernaldiana H.L_v. et Vaniot
154	1	1	1	17	Bulbostylis densa (Wall.) Hand.-Mazz. var. densa
155	0.6	0.72	0.654545	25	Potamogeton berchtoldii Fieber
156	0.916667	1	0.956522	22	Pseudopyxis depressa Miq.
157	0.923077	1	0.96	24	Setaria chondrachne (Steud.) Honda
158	0.625	0.666667	0.645161	15	Ilex serrata Thunb. f. argutidens (Miq.) Sa.Kurata
159	0.90625	0.828571	0.865672	35	Maackia amurensis Rupr. et Maxim.
160	0.764706	1	0.866667	39	Neolitsea aciculata (Blume) Koidz.
161	0.828571	0.95082	0.885496	61	Rorippa indica (L.) Hiern
162	0.998437	0.993779	0.996103	1286	Pentarhizidium orientale (Hook.) Hayata
163	1	0.642857	0.782609	28	Cyperus cyperoides (L.) Kuntze
164	0.928571	0.684211	0.787879	19	Mosla scabra (Thunb.) C.Y.Wu et H.W.Li
165	0.875	0.875	0.875	24	Salix integra Thunb.
166	0.846154	0.916667	0.88	12	Stachys aspera Michx. var. hispidula (Regel) Vorosch.
167	0.954545	0.75	0.84	28	Padus buergeriana (Miq.) T.T.Y_ et T.C.Ku
168	0.982143	0.964912	0.973451	57	Zanthoxylum schinifolium Siebold et Zucc. var. schinifolium
169	0.999295	0.997185	0.998239	1421	Dennstaedtia hirsuta (Sw.) Mett.
170	0.8125	0.928571	0.866667	56	Carpinus tschonoskii Maxim.
171	0.944444	0.894737	0.918919	19	Cimicifuga biternata (Siebold et Zucc.) Miq.
172	0.909091	0.784314	0.842105	51	Equisetum palustre L.
173	0.956522	0.846154	0.897959	26	Swertia tosaensis Makino
174	0.93985	0.968992	0.954198	129	Persicaria longiseta (Bruijn) Kitag.
175	0.829787	0.847826	0.83871	46	Utricularia australis R.Br.
176	0.84	0.9	0.868966	70	Asplenium tripteropus Nakai
177	0.814815	0.758621	0.785714	29	Ilex crenata Thunb. var. crenata
178	0.774194	0.8	0.786885	30	Clinopodium micranthum (Regel) H.Hara var. micranthum
179	0.888889	0.761905	0.820513	21	Parasenecio aidzuensis (Koidz.) Kadota
180	0.979167	0.969072	0.974093	97	Equisetum ramosissimum Desf.
181	0.947368	0.947368	0.947368	19	Draba nemorosa L.
182	0.966667	0.920635	0.943089	63	Rhynchospora chinensis auct. non Nees et Meyen
183	0.928571	0.975	0.95122	40	Eriocaulon miquelianum K_rn.
184	1	0.875	0.933333	16	Veronica polita Fr. var. lilacina (T.Yamaz.) T.Yamaz.
185	0.945455	0.954128	0.949772	109	Echinochloa crus-galli (L.) P.Beauv. var. crus-galli
186	0.85	0.809524	0.829268	21	Amaranthus blitum L.
187	0.961538	0.833333	0.892857	30	Ficus erecta Thunb. var. erecta
188	0.952381	0.869565	0.909091	46	Fagus japonica Maxim.
189	0.833333	0.833333	0.833333	54	Solanum nigrum L.
190	0.945946	0.972222	0.958904	36	Schoenoplectiella juncoides (Roxb.) Lye
191	0.9375	1	0.967742	30	Bromus catharticus Vahl
192	0.95	0.904762	0.926829	21	Artemisia keiskeana Miq.
193	0.996379	0.996379	0.996379	1381	Anisocampium niponicum (Mett.) Y.C.Liu, W.L.Chiou et M.Kato
194	1	0.925	0.961039	80	Achyranthes bidentata Blume var. japonica Miq.
195	0.994954	0.960617	0.977484	2463	Polystichum polyblepharon (Roem. ex Kunze) C.Presl
196	0.98307	0.966704	0.974818	901	Polystichum tagawanum Sa.Kurata
197	0.999106	0.999106	0.999106	1118	Pteris multifida Poir.
198	0.809524	0.566667	0.666667	30	Sasa tsuboiana Makino
199	0.982456	0.988235	0.985337	170	Thelypteris esquirolii (Christ) Ching
200	1	0.981481	0.990654	54	Spiraea dasyantha Bunge
201	0.916667	0.6875	0.785714	16	Tilingia holopetala (Maxim.) Kitag.
202	0.958333	0.851852	0.901961	27	Milium effusum L.
203	0.615385	0.727273	0.666667	11	Libanotis ugoensis (Koidz.) Kitag. var. japonica (H.Boissieu) T.Yamaz.
204	0.9	1	0.947368	18	Murdannia keisak (Hassk.) Hand.-Mazz.
205	0.985075	0.916667	0.94964	72	Ligustrum obtusifolium Siebold et Zucc.
206	1	0.84	0.913043	25	Vincetoxicum japonicum (C.Morren et Decne.) Decne.
207	1	1	1	14	Urtica thunbergiana Siebold et Zucc.
208	1	1	1	17	Acer palmatum Thunb.
209	0.95	0.678571	0.791667	28	Epilobium amurense Hausskn. subsp. cephalostigma (Hausskn.) C.J.Chen, Hoch et P.H.Raven
210	0.961538	0.961538	0.961538	26	Nephrophyllidium crista-galli (Menzies ex Hook.) Gilg subsp. japonicum (Franch.) Yonek. et H.Ohashi
211	1	0.791667	0.883721	24	Chrysanthemum rupestre Matsum. et Koidz.
212	0.971429	1	0.985507	34	Shortia uniflora (Maxim.) Maxim.
213	0.823529	0.777778	0.8	18	Hypericum senanense Maxim. subsp. mutiloides (R.Keller) N.Robson
214	1	1	1	27	Pyrrosia hastata (Houtt.) Ching
215	0.818182	0.870968	0.84375	93	Schizocodon soldanelloides Siebold et Zucc. var. soldanelloides
216	0.991081	0.977998	0.984496	909	Coniogramme intermedia Hieron.
217	0.957699	0.975862	0.966695	580	Coniogramme japonica (Thunb.) Diels
218	0.976744	0.976744	0.976744	43	Hydrangea hydrangeoides (Siebold et Zucc.) B.Schulz
219	1	1	1	25	Triantha japonica (Miq.) Baker
220	1	0.966667	0.983051	90	Polystichum ovatopaleaceum (Kodama) Sa.Kurata var. coraiense (Christ ex H.L_v.) Sa.Kurata
221	0.869565	0.833333	0.851064	24	Carex stenantha Franch. et Sav. var. stenantha
222	1	0.981818	0.990826	55	Conandron ramondioides Siebold et Zucc.
223	1	1	1	20	Stellaria nipponica Ohwi var. nipponica
224	0.820728	0.996599	0.900154	294	Woodsia polystichoides D.C.Eaton
225	0.96	0.949153	0.954545	177	Asplenium tenuicaule Hayata
226	0.897436	0.972222	0.933333	36	Epigaea asiatica Maxim.
227	0.842105	0.888889	0.864865	18	Ixeris stolonifera A.Gray
228	0.936508	0.983333	0.95935	60	Thelypteris musashiensis (Hiyama) Nakato, Sahashi et M.Kato
229	1	0.990741	0.995349	108	Selaginella tamariscina (P.Beauv.) Spring
230	0.995569	0.997041	0.996305	676	Hypolepis punctata (Thunb.) Mett. ex Kuhn
231	0.859375	0.964912	0.909091	57	Dryopteris cycadina (Franch. et Sav.) C.Chr.
232	0.896552	0.722222	0.8	36	Chrysosplenium macrostemon Maxim. var. macrostemon
233	1	1	1	21	Diplaziopsis cavaleriana (Christ) C.Chr.
234	0.842105	0.941176	0.888889	17	Tanakaea radicans Franch. et Sav.
235	0.916667	0.916667	0.916667	12	Hibanobambusa tranquillans (Koidz.) Maruy. et H.Okamura
236	0.894737	0.894737	0.894737	19	Pseudoraphis sordida (Thwaites) S.M.Phillips et S.L.Chen
237	1	0.909091	0.952381	22	Bolboschoenus fluviatilis (Torr.) Soj_k subsp. yagara (Ohwi) T.Koyama
238	0.847619	0.967391	0.903553	92	Lonicera gracilipes Miq. var. glabra Miq.
239	1	0.948718	0.973684	39	Gymnocarpium dryopteris (L.) Newman
240	0.978723	0.938776	0.958333	49	Cyperus orthostachyus Franch. et Sav.
241	1	0.933333	0.965517	15	Schizachyrium brevifolium (Sw.) Nees ex B_se
242	0.928571	0.928571	0.928571	14	Circaea cordata Royle
243	1	0.884615	0.938776	26	Festuca ovina L.
244	0.90625	0.935484	0.920635	31	Hemarthria sibirica (Gand.) Ohwi
245	0.976744	0.807692	0.884211	52	Stellaria aquatica (L.) Scop.
246	0.814815	0.8	0.807339	55	Lindera sericea (Siebold et Zucc.) Blume var. glabrata Blume
247	0.545455	0.545455	0.545455	11	Vitis flexuosa Thunb. var. tsukubana Makino
248	0.814815	0.846154	0.830189	26	Parasenecio farfarifolius (Siebold et Zucc.) H.Koyama var. farfarifolius
249	0.709677	0.578947	0.637681	38	Deparia mucilagina (M.Kato) Nakaike
250	0.885714	0.939394	0.911765	99	Vaccinium hirtum Thunb. var. pubescens (Koidz.) T.Yamaz.
251	0.590909	0.928571	0.722222	14	Asarum sieboldii Miq.
252	0.769231	1	0.869565	10	Diplazium deciduum N.Ohta et M.Takamiya
253	0.989583	1	0.994764	95	Acystopteris japonica (Luerss.) Nakai
254	0.928571	1	0.962963	13	Galium shikokianum Nakai
255	0.984043	0.984043	0.984043	188	Crepidomanes minutum (Blume) K.Iwats.
256	0.984496	0.954887	0.969466	133	Deutzia crenata Siebold et Zucc.
257	0.875	0.875	0.875	16	Prunella vulgaris L. subsp. asiatica (Nakai) H.Hara
258	0.952381	0.930233	0.941176	43	Aralia cordata Thunb.
259	0.975	0.987342	0.981132	79	Persicaria sagittata (L.) H.Gross var. sibirica (Meisn.) Miyabe
260	0.923077	0.888889	0.90566	27	Quercus phillyreoides A.Gray
261	0.882353	0.882353	0.882353	17	Medicago polymorpha L.
262	0.971014	0.943662	0.957143	71	Ranunculus japonicus Thunb.
263	1	1	1	16	Sanicula chinensis Bunge
264	0.941176	0.864865	0.901408	37	Chimaphila japonica Miq.
265	0.966667	0.90625	0.935484	32	Parnassia palustris L. var. palustris
266	0.838235	0.95	0.890625	60	Ilex serrata Thunb.
267	1	0.958333	0.978723	48	Arisaema urashima H.Hara
268	0.998967	0.994856	0.996907	972	Diplopterygium glaucum (Houtt.) Nakai
269	0.844828	0.98	0.907407	50	Deutzia maximowicziana Makino
270	0.974359	0.826087	0.894118	46	Quercus salicina Blume
271	1	0.956522	0.977778	23	Sorbus matsumurana (Makino) Koehne
272	0.96	1	0.979592	48	Aria japonica Decne.
273	0.785714	0.846154	0.814815	26	Actinidia arguta (Siebold et Zucc.) Planch. ex Miq. var. hypoleuca (Nakai) Kitam.
274	0.961538	0.943396	0.952381	53	Hamamelis japonica Siebold et Zucc. var. discolor (Nakai) Sugim.
275	0.945946	0.945946	0.945946	37	Rhododendron multiflorum (Maxim.) Craven
276	0.764706	0.928571	0.83871	14	Hakonechloa macra (Munro ex S.Moore) Makino ex Honda
277	0.973214	0.939655	0.95614	116	Anisocampium sheareri (Baker) Ching
278	0.963855	0.987654	0.97561	81	Acer crataegifolium Siebold et Zucc.
279	0.944444	0.85	0.894737	20	Vandellia crustacea (L.) Benth.
280	0.984127	0.984127	0.984127	63	Alangium platanifolium (Siebold et Zucc.) Harms var. trilobatum (Miq.) Ohwi
281	0.977528	0.956044	0.966667	91	Acer rufinerve Siebold et Zucc.
282	0.932203	0.964912	0.948276	57	Elatostema involucratum Franch. et Sav.
283	0.987654	0.987654	0.987654	81	Padus grayana (Maxim.) C.K.Schneid.
284	0.923077	0.923077	0.923077	13	Rhododendron serpyllifolium (A.Gray) Miq. var. serpyllifolium
285	0.882353	0.882353	0.882353	17	Eulalia speciosa (Debeaux) Kuntze
286	0.882353	0.9375	0.909091	16	Eulalia quadrinervis (Hack.) Kuntze
287	0.959184	0.979167	0.969072	48	Viola eizanensis (Makino) Makino
288	0.928571	0.95122	0.939759	41	Styrax japonicus Siebold et Zucc.
289	0.86	0.767857	0.811321	56	Hydrangea serrata (Thunb.) Ser. var. yesoensis (Koidz.) H.Ohba
290	0.761905	0.842105	0.8	19	Celtis jessoensis Koidz.
291	0.916667	0.916667	0.916667	24	Pedicularis yezoensis Maxim.
292	0.928571	0.8125	0.866667	16	Lycopus uniflorus Michx.
293	0.888889	0.727273	0.8	11	Oxalis stricta L.
294	0.75	0.642857	0.692308	14	Taraxacum venustum H.Koidz.
295	0.641026	0.806452	0.714286	31	Euonymus oxyphyllus Miq. var. magnus Honda
296	0.878788	0.90625	0.892308	32	Rumex obtusifolius L.
297	0.95	0.863636	0.904762	22	Viola acuminata Ledeb.
298	0.954545	0.875	0.913043	24	Selaginella helvetica (L.) Spring
299	1	1	1	26	Geranium yesoense Franch. et Sav. var. yesoense
300	1	0.958763	0.978947	97	Botrychium multifidum (S.G.Gmel.) Rupr. var. robustum (Rupr. ex Milde) C.Chr.
301	0.957317	0.975155	0.966154	161	Athyrium sinense Rupr.
302	0.948718	1	0.973684	37	Daphniphyllum macropodum Miq. subsp. humile (Maxim. ex Franch. et Sav.) Hurus.
303	0.714286	0.588235	0.645161	17	Gentiana triflora Pall. var. japonica (Kusn.) H.Hara
304	1	0.933333	0.965517	15	Cardamine yezoensis Maxim.
305	0.928571	0.928571	0.928571	70	Lindsaea chienii Ching
306	0.842105	0.761905	0.8	21	Cerasus itosakura (Siebold) Masam. et S.Suzuki var. itosakura f. ascendens (Makino) H.Ohba et H.Ikeda
307	0.727273	0.8	0.761905	20	Carex aphanolepis Franch. et Sav.
308	0.816327	0.869565	0.842105	46	Celtis sinensis Pers.
309	0.971429	0.971429	0.971429	35	Acalypha australis L.
310	0.871795	0.73913	0.8	46	Setaria viridis (L.) P.Beauv.
311	0.935484	0.966667	0.95082	30	Rubus phoenicolasius Maxim.
312	0.916667	0.970588	0.942857	34	Vitis ficifolia Bunge
313	0.974359	1	0.987013	38	Calanthe discolor Lindl.
314	0.923077	0.923077	0.923077	13	Potamogeton crispus L.
315	1	0.842105	0.914286	19	Gymnocarpium oyamense (Baker) Ching
316	1	1	1	14	Ainsliaea dissecta Franch. et Sav.
317	0.884615	1	0.938776	23	Trillium apetalon Makino
318	0.965517	1	0.982456	28	Coptis japonica (Thunb.) Makino
319	0.987342	0.991525	0.989429	472	Dennstaedtia wilfordii (T.Moore) Christ
320	0.945455	0.945455	0.945455	55	Spodiopogon sibiricus Trin.
321	1	0.923077	0.96	13	Damnacanthus indicus C.F.Gaertn. var. major (Siebold et Zucc.) Makino
322	0.954545	0.75	0.84	28	Phleum pratense L.
323	0.967941	0.982478	0.975155	799	Dryopteris immixta Ching
324	0.888889	0.941176	0.914286	17	Acer shirasawanum Koidz.
325	0.851852	0.851852	0.851852	27	Poa nipponica Koidz.
326	0.916667	0.611111	0.733333	18	Carex sachalinensis F.Schmidt var. alterniflora (Franch.) Ohwi
327	0.85	0.819277	0.834356	83	Persicaria lapathifolia (L.) Delarbre var. lapathifolia
328	0.857143	0.923077	0.888889	13	Rhynchospora fauriei Franch.
329	1	0.942857	0.970588	35	Veronica persica Poir.
330	0.6	0.461538	0.521739	13	Solanum nigrescens M.Martens et Galeotti
331	0.705882	0.923077	0.8	13	Polystichum x suginoi Sa.Kurata
332	0.855072	0.867647	0.861314	68	Schizocodon soldanelloides Siebold et Zucc. var. magnus (Makino) H.Hara
333	0.810811	0.9375	0.869565	32	Festuca rubra L. var. rubra
334	1	0.882353	0.9375	17	Malus tschonoskii (Maxim.) C.K.Schneid.
335	0.7	0.7	0.7	10	Setaria x pycnocoma (Steud.) Henrard
336	0.935484	0.966667	0.95082	30	Xanthium orientale L. subsp. orientale
337	0.990826	0.972973	0.981818	111	Woodwardia japonica (L.f.) J.Sm.
338	0.92	0.971831	0.945205	71	Parasenecio nikomontanus (Matsum.) H.Koyama
339	0.964286	0.9	0.931034	30	Viburnum furcatum Blume ex Maxim.
340	0.85	0.809524	0.829268	42	Vincetoxicum aristolochioides (Miq.) Franch. et Sav.
341	0.857143	0.857143	0.857143	21	Athyrium x tokashikii Sa.Kurata
342	0.916667	0.916667	0.916667	12	Trichosanthes laceribractea Hayata
343	1	0.958333	0.978723	24	Veronica anagallis-aquatica L.
344	0.984375	1	0.992126	252	Plagiogyria euphlebia (Kunze) Mett.
345	0.806452	0.833333	0.819672	30	Salix futura Seemen
346	0.846154	1	0.916667	11	Blumea conspicua Hayata
347	0.826087	0.863636	0.844444	22	Polystichum tsus-simense (Hook.) J.Sm. var. mayebarae (Tagawa) Sa.Kurata
348	0.785714	0.916667	0.846154	12	Carex rugulosa K_k.
349	0.911765	0.939394	0.925373	33	Panicum dichotomiflorum Michx.
350	0.953846	0.984127	0.96875	126	Dryopteris dickinsii (Franch. et Sav.) C.Chr.
351	0.875	0.954545	0.913043	22	Micropolypodium okuboi (Yatabe) Hayata
352	0.6	0.352941	0.444444	17	Berchemia racemosa var. magna
353	1	0.857143	0.923077	14	Thelypteris liukiuensis (Christ ex Matsum.) K.Iwats.
354	0.972973	1	0.986301	72	Hymenophyllum badium Hook. et Grev.
355	0.928571	1	0.962963	13	Euonymus alatus (Thunb.) Siebold var. rotundatus (Makino) H.Hara
356	1	1	1	15	Rhododendron trinerve Franch. ex H.Boissieu
357	0.818182	0.818182	0.818182	11	Microstegium ciliatum (Trin.) A.Camus
358	0.928571	0.928571	0.928571	56	Athyrium x multifidum Rosenst.
359	0.785714	1	0.88	11	Pellionia radicans (Siebold et Zucc.) Wedd. var. radicans
360	0.916667	1	0.956522	11	Ilex warburgii Loes.
361	0.846154	0.916667	0.88	12	Breynia officinalis Hemsl.
362	0.923077	0.8	0.857143	15	Chrysanthemum crassum (Kitam.) Kitam.
363	1	1	1	11	Psychotria boninensis Nakai
364	0.857143	0.8	0.827586	15	Abies mariesii Mast.
365	0.882353	0.882353	0.882353	17	Scleria terrestris (L.) Fassett
366	0.939394	0.911765	0.925373	34	Ixeris japonica (Burm.f.) Nakai
367	0.953488	0.87234	0.911111	47	Poa trivialis L.
368	1	0.923077	0.96	13	Nicandra physalodes (L.) Gaertn.
369	0.862069	0.909091	0.884956	110	Viola kusanoana Makino
370	0.652174	0.5	0.566038	30	Salix pierotii Miq.
371	0.869565	1	0.930233	20	Hydrocotyle ramiflora Maxim.
372	1	0.846154	0.916667	13	Mitella japonica Maxim.
373	0.541667	0.590909	0.565217	22	Abelia tetrasepala (Koidz.) H.Hara et S.Kuros.
374	0.722222	0.866667	0.787879	15	Celastrus stephanotidifolius (Makino) Makino
375	1	1	1	13	Carex autumnalis Ohwi
376	0.952381	0.869565	0.909091	69	Polygonatum macranthum (Maxim.) Koidz.
377	0.97561	0.930233	0.952381	43	Euphorbia nutans Lag.
378	0.785714	1	0.88	11	Eleocharis mamillata H.Lindb. var. cyclocarpa Kitag.
379	1	0.891892	0.942857	37	Muhlenbergia huegelii Trin.
380	0.818182	0.818182	0.818182	11	Persicaria viscofera (Makino) H.Gross var. robusta (Makino) Hiyama
381	0.994737	0.994737	0.994737	190	Botrychium japonicum (Prantl) Underw.
382	0.722222	0.764706	0.742857	17	Hibiscus tiliaceus L.
383	0.857143	0.923077	0.888889	13	Lysimachia mauritiana Lam. var. rubida (Koidz.) T.Yamaz.
384	0.939394	0.96875	0.953846	32	Pinellia tripartita (Blume) Schott
385	1	0.857143	0.923077	14	Pterostyrax hispidus Siebold et Zucc.
386	0.714286	0.769231	0.740741	13	Ligustrum ovalifolium Hassk.
387	1	1	1	16	Aristolochia kaempferi Willd.
388	0.964286	0.931034	0.947368	29	Viola brevistipulata (Franch. et Sav.) W.Becker subsp. brevistipulata var. brevistipulata
389	0.777778	1	0.875	21	Elaeagnus macrophylla Thunb.
390	0.985714	0.971831	0.978723	71	Plantago asiatica L.
391	0.5	0.583333	0.538462	12	Sasa megalophylla Makino et Uchida
392	0.958333	0.958333	0.958333	24	Callicarpa subpubescens Hook. et Arn.
393	0.923077	0.923077	0.923077	13	Cimicifuga japonica (Thunb.) Spreng.
394	0.969388	0.931373	0.95	102	Thelypteris quelpaertensis (Christ) Ching
395	0.875	1	0.933333	14	Melicope grisea (Planch.) T.G.Hartley var. grisea
396	0.973684	0.973684	0.973684	38	Ophiopogon planiscapus Nakai
397	0.841379	0.877698	0.859155	139	Cardamine scutata Thunb.
398	0.857143	1	0.923077	12	Hydrocotyle javanica Thunb.
399	0.961538	0.961538	0.961538	104	Pteris terminalis Wall. ex J.Agardh var. fauriei (Christ) Ebihara et Nakato
400	0.995187	0.992797	0.99399	833	Pteris cretica L.
401	0.979167	0.965753	0.972414	146	Pteris terminalis Wall. ex J.Agardh var. terminalis
402	0.882353	0.882353	0.882353	34	Galium pseudoasprellum Makino
403	0.958333	0.958333	0.958333	24	Tilia maximowicziana Shiras.
404	1	0.923077	0.96	13	Urena lobata L. subsp. lobata
405	0.958333	0.884615	0.92	26	Diplazium hayatamae N.Ohta et M.Takamiya
406	0.928571	0.928571	0.928571	14	Osmunda x intermedia (Honda) Sugim.
407	0.916667	0.93617	0.926316	47	Alnus sieboldiana Matsum.
408	0.913043	0.875	0.893617	24	Rubus croceacanthus H.L_v.
409	1	1	1	38	Siphonostegia laeta S.Moore
410	0.723404	0.809524	0.764045	42	Calamagrostis x grandiseta Takeda
411	0.9	0.9	0.9	10	Miscanthus intermedius (Honda) Honda
412	0.869565	0.952381	0.909091	21	Scrophularia kakudensis Franch.
413	0.964103	0.979167	0.971576	192	Deparia okuboana (Makino) M.Kato
414	0.951613	0.936508	0.944	63	Deparia unifurcata (Baker) M.Kato
415	1	1	1	17	Lonicera tschonoskii Maxim.
416	0.971831	0.985714	0.978723	70	Monachosorum x flagellare (Maxim. ex Makino) Hayata
417	1	1	1	12	Bolbitis heteroclita (C.Presl) Ching
418	0.977528	0.942238	0.959559	277	Dryopteris hondoensis Koidz.
419	0.654321	0.946429	0.773723	56	Deparia conilii (Franch. et Sav.) M.Kato x D. japonica (Thunb.) M.Kato
420	1	0.692308	0.818182	13	Viburnum wrightii Miq. var. stipellatum Nakai
421	1	1	1	25	Callicarpa japonica Thunb. var. luxurians Rehder
422	0.987952	0.987952	0.987952	83	Deparia pterorachis (Christ) M.Kato
423	0.875	0.884211	0.879581	95	Acer amoenum Carri_re var. amoenum
424	0.928571	1	0.962963	13	Miricacalia makinoana (Yatabe) Kitam.
425	0.947368	1	0.972973	18	Platanthera sachalinensis F.Schmidt
426	0.636364	0.466667	0.538462	15	Cerasus sargentii (Rehder) H.Ohba var. sargentii
427	0.966667	0.966667	0.966667	30	Stellaria monosperma Buch.-Ham. ex D.Don var. japonica Maxim.
428	0.8	0.571429	0.666667	14	Cynoglossum furcatum Wall. var. villosulum (Nakai) Riedl
429	0.9375	1	0.967742	15	Eleutherococcus spinosus (L.f.) S.Y.Hu var. japonicus (Franch. et Sav.) H.Ohba
430	0.947368	0.947368	0.947368	19	Tephroseris integrifolia (L.) Holub subsp. kirilowii (Turcz. ex DC.) B.Nord.
431	0.928571	1	0.962963	13	Scutellaria brachyspica Nakai et H.Hara
432	0.931034	0.931034	0.931034	29	Lysimachia clethroides Duby
433	1	0.882353	0.9375	17	Salsola komarovii Iljin
434	0.777778	0.636364	0.7	11	Machilus boninensis Koidz.
435	0.857143	0.545455	0.666667	11	Gardenia boninensis (Nakai) Tuyama ex Toyoda
436	0.714286	0.909091	0.8	11	Pteris boninensis H.Ohba
437	0.9	0.9	0.9	10	Psychotria homalosperma A.Gray
438	0.833333	0.9375	0.882353	16	Cinnamomum pseudopedunculatum Hayata
439	0.785714	1	0.88	11	Magnolia compressa Maxim.
440	0.947368	0.947368	0.947368	19	Acer ukurunduense Trautv. et C.A.Mey.
441	0.967213	0.967213	0.967213	61	Cymbopogon tortilis (J.Presl) A.Camus var. goeringii (Steud.) Hand.-Mazz.
442	0.714286	0.833333	0.769231	24	Pleioblastus argenteostriatus (Regel) Nakai 'Okina'
443	0.777778	0.7	0.736842	10	Ligustrum liukiuense Koidz.
444	1	0.96	0.979592	25	Microsorum scolopendria (Burm.f.) Copel.
445	0.944444	1	0.971429	17	Bolbitis appendiculata (Willd.) K.Iwats.
446	0.769231	0.833333	0.8	12	Carex ischnostachya Steud. var. fastigiata T.Koyama
447	0.916667	1	0.956522	11	Strobilanthes tashiroi Hayata
448	0.823529	0.875	0.848485	16	Trachelospermum asiaticum (Siebold et Zucc.) Nakai var. liukiuense (Hatus.) Hatus.
449	0.954545	0.954545	0.954545	22	Ainsliaea macroclinidioides Hayata var. okinawensis (Hayata) Kitam.
450	0.92	0.851852	0.884615	27	Miscanthus sacchariflorus (Maxim.) Benth. et Hook.f. ex Franch.
451	1	0.764706	0.866667	17	Hygrophila lancea (Thunb.) Miq.
452	0.885714	0.861111	0.873239	36	Galium trifloriforme Kom.
453	0.846154	0.916667	0.88	12	Cerasus apetala (Siebold et Zucc.) Masam. et S.Suzuki var. pilosa (Koidz.) H.Ohba
454	0.983607	0.9375	0.96	64	Carex foliosissima F.Schmidt var. foliosissima
455	0.943396	0.943396	0.943396	53	Dryopteris uniformis (Makino) Makino
456	0.863636	1	0.926829	19	Ainsliaea acerifolia Sch.Bip. var. subapoda Nakai
457	0.909091	0.833333	0.869565	12	Cardamine kiusiana H.Hara
458	0.928571	1	0.962963	13	Athyrium alpestre (Hoppe) Clairv. subsp. americanum (Butters) Lellinger
459	0.909091	0.833333	0.869565	12	Inula britannica L. subsp. japonica (Thunb.) Kitam.
460	0.958333	1	0.978723	23	Atractylodes japonica Koidz. ex Kitam.
461	0.968	0.991803	0.979757	122	Struthiopteris amabilis (Makino) Ching
462	0.998361	0.985437	0.991857	618	Dryopteris crassirhizoma Nakai
463	1	0.909091	0.952381	22	Polypodium fauriei Christ
464	0.9	0.818182	0.857143	11	Inula ciliaris (Miq.) Maxim. var. glandulosa Kitam.
465	0.847458	0.909091	0.877193	55	Carex otaruensis Franch.
466	0.923077	0.857143	0.888889	14	Oxalis dillenii Jacq.
467	0.935065	0.923077	0.929032	78	Hypericum erectum Thunb.
468	0.938462	0.953125	0.945736	64	Patrinia villosa (Thunb.) Juss.
469	1	1	1	16	Arachniodes yoshinagae (Makino) Ching
470	0.944444	0.971429	0.957746	35	Viburnum phlebotrichum Siebold et Zucc.
471	0.939394	0.861111	0.898551	36	Artemisia japonica Thunb.
472	0.923077	1	0.96	12	Lamium album L. var. barbatum (Siebold et Zucc.) Franch. et Sav.
473	0.875	0.933333	0.903226	15	Cirsium nipponense (Nakai) Koidz.
474	0.869565	0.930233	0.898876	43	Lolium arundinaceum (Schreb.) Darbysh.
475	0.969072	0.964103	0.966581	195	Arachniodes chinensis (Rosenst.) Ching
476	0.882353	0.882353	0.882353	17	Cyperus pilosus Vahl
477	1	1	1	34	Selaginella doederleinii Hieron.
478	0.892857	0.961538	0.925926	26	Juglans mandshurica Maxim. var. sachalinensis (Komatsu) Kitam.
479	1	1	1	14	Zoysia macrostachya Franch. et Sav.
480	0.933333	0.875	0.903226	16	Filipendula camtschatica (Pall.) Maxim.
481	0.833333	1	0.909091	25	Carex dickinsii Franch. et Sav.
482	1	0.785714	0.88	14	Osmunda claytoniana L.
483	0.924242	0.968254	0.945736	63	Youngia japonica (L.) DC.
484	0.884615	0.958333	0.92	24	Dioscorea tokoro Makino
485	0.88	0.916667	0.897959	24	Deyeuxia gigas (Takeda) Ohwi
486	0.944444	0.772727	0.85	22	Sonchus asper (L.) Hill
487	1	1	1	19	Gastrodia elata Blume
488	0.935065	0.935065	0.935065	77	Diplazium nipponicum Tagawa
489	0.989631	0.980594	0.985092	876	Cyrtomium falcatum (L.f.) C.Presl subsp. falcatum
490	0.842105	0.888889	0.864865	36	Cynoglossum asperrimum Nakai var. tosaense (Nakai) H.Hara
491	0.903226	0.875	0.888889	32	Salix udensis Trautv. et C.A.Mey.
492	0.9375	1	0.967742	30	Eleusine indica (L.) Gaertn.
493	0.75	0.833333	0.789474	18	Potamogeton natans L.
494	1	0.916667	0.956522	36	Potentilla kleiniana Wight et Arn. subsp. anemonifolia (Lehm.) Murata
495	0.915493	1	0.955882	65	Patrinia scabiosifolia Link
496	0.910714	0.962264	0.93578	53	Sagittaria trifolia L.
497	1	1	1	23	Oxytropis japonica Maxim. var. japonica
498	0.962963	0.896552	0.928571	29	Synurus pungens (Franch. et Sav.) Kitam.
499	0.818182	0.642857	0.72	14	Gentiana makinoi Kusn.
500	0.882353	1	0.9375	15	Pertya trilobata (Makino) Makino
501	1	0.8125	0.896552	16	Nasturtium officinale R.Br.
502	1	0.677419	0.807692	31	Cerastium glomeratum Thuill.
503	1	0.857143	0.923077	14	Polystichum lepidocaulon (Hook.) J.Sm.
504	1	0.9	0.947368	10	Polystichum x ongataense Sa.Kurata
505	1	0.875	0.933333	16	Rhododendron weyrichii Maxim.
506	0.916667	1	0.956522	11	Ligularia kaialpina Kitam.
507	0.916667	0.733333	0.814815	15	Glechoma hederacea L. subsp. grandis (A.Gray) H.Hara
508	0.833333	0.909091	0.869565	11	Glochidion zeylanicum (Gaertn.) A.Juss. var. zeylanicum
509	0.984848	0.955882	0.970149	68	Epipactis thunbergii A.Gray
510	0.925	1	0.961039	37	Dendropanax trifidus (Thunb.) Makino ex H.Hara
511	0.896552	0.866667	0.881356	30	Litsea coreana H.L_v.
512	0.736842	0.736842	0.736842	38	Carex dispalata Boott
513	0.888889	0.842105	0.864865	19	Quercus dentata Thunb.
514	1	0.916667	0.956522	24	Pertya robusta (Maxim.) Makino
515	0.909091	0.909091	0.909091	11	Acer diabolicum Blume ex K.Koch
516	0.875	0.636364	0.736842	11	Broussonetia papyrifera (L.) L'H_r. ex Vent.
517	0.971429	0.971429	0.971429	35	Vicia tetrasperma (L.) Schreb.
518	0.804598	0.909091	0.853659	77	Cerasus leveilleana (Koehne) H.Ohba
519	1	0.909091	0.952381	11	Beckmannia syzigachne (Steud.) Fernald
520	0.9375	0.882353	0.909091	17	Inula salicina L. var. asiatica Kitam.
521	0.932203	1	0.964912	55	Eragrostis ferruginea (Thunb.) P.Beauv.
522	0.956522	0.956522	0.956522	46	Polystichum makinoi (Tagawa) Tagawa
523	0.928571	1	0.962963	13	Erythronium japonicum Decne.
524	0.95082	0.966667	0.958678	60	Oxalis corniculata L.
525	0.993827	1	0.996904	161	Selaginella involvens (Sw.) Spring
526	0.818182	0.818182	0.818182	11	Ageratum conyzoides L.
527	0.965116	0.976471	0.97076	85	Ctenitis subglandulosa (Hance) Ching
528	0.866667	0.866667	0.866667	15	Cercidiphyllum japonicum Siebold et Zucc. ex Hoffm. et Schult.
529	0.96875	0.96875	0.96875	32	Nanocnide japonica Blume
530	1	1	1	35	Lindera erythrocarpa Makino
531	0.981481	0.963636	0.972477	55	Thesium chinense Turcz.
532	0.846154	0.846154	0.846154	13	Humulus scandens (Lour.) Merr.
533	1	0.96	0.979592	25	Photinia glabra (Thunb.) Maxim.
534	1	0.9375	0.967742	16	Arachniodes rhomboidea (Wall. ex C.Presl) Ching
535	1	0.998451	0.999225	1291	Lygodium japonicum (Thunb.) Sw.
536	1	0.973684	0.986667	38	Parasenecio adenostyloides (Franch. et Sav. ex Maxim.) H.Koyama
537	0.988889	0.988889	0.988889	90	Trisetum bifidum (Thunb.) Ohwi
538	0.660377	0.897436	0.76087	39	Deyeuxia fauriei (Hack.) Ohwi
539	0.928571	1	0.962963	13	Valeriana fauriei Briq.
540	1	0.967742	0.983607	31	Spuriopimpinella calycina (Maxim.) Kitag.
541	0.965812	0.974138	0.969957	116	Pourthiaea villosa (Thunb.) Decne. var. villosa
542	0.941176	0.888889	0.914286	18	Asplenium oligophlebium Baker
543	0.863636	1	0.926829	19	Isodon umbrosus (Maxim.) H.Hara var. leucanthus (Murai) K.Asano f. kameba (Okuyama ex Ohwi) K.Asano
544	0.928571	0.866667	0.896552	15	Dactylis glomerata L.
545	0.909091	0.957447	0.932642	94	Elymus tsukushiensis Honda var. transiens (Hack.) Osada
546	0.861111	0.794872	0.826667	39	Ischaemum aristatum L. var. crassipes (Steud.) Yonek.
547	0.804878	0.767442	0.785714	43	Cyperus microiria Steud.
548	0.98913	0.972519	0.980754	655	Athyrium clivicola Tagawa
549	0.764706	0.8125	0.787879	16	Polystichum microchlamys (Christ) Matsum.
550	0.938272	0.987013	0.962025	77	Pleurosoriopsis makinoi (Maxim. ex Makino) Fomin
551	0.894737	1	0.944444	17	Acer tataricum L. subsp. aidzuense (Franch.) P.C.de Jong
552	1	0.75	0.857143	12	Brassica juncea (L.) Czern.
553	1	0.894737	0.944444	19	Trichosanthes cucumeroides (Ser.) Maxim. ex Franch. et Sav.
554	0.761905	0.888889	0.820513	18	Smilax insularis T.C.Hsu et S.W.Chung
555	1	0.857143	0.923077	14	Zanthoxylum ailanthoides Siebold et Zucc. var. ailanthoides
556	0.953488	0.97619	0.964706	42	Corchoropsis crenata Siebold et Zucc.
557	1	1	1	32	Avena fatua L.
558	1	0.909091	0.952381	11	Ardisia crispa (Thunb.) A.DC.
559	0.823529	0.933333	0.875	15	Athyrium x purpureipes Sa.Kurata
560	0.913043	1	0.954545	21	Athyrium spinulosum (Maxim.) Milde
561	1	1	1	37	Boehmeria nivea (L.) Gaudich. var. concolor Makino f. nipononivea (Koidz.) Kitam. ex H.Ohba
562	0.6875	0.785714	0.733333	14	Dimeria ornithopoda Trin. var. tenera (Trin.) Hack.
563	0.911765	0.861111	0.885714	36	Miscanthus tinctorius (Steud.) Hack.
564	0.952381	0.952381	0.952381	21	Miscanthus oligostachyus Stapf
565	0.846154	0.88	0.862745	25	Carex omiana Franch. et Sav. var. monticola Ohwi
566	0.818182	0.9	0.857143	10	Lespedeza cyrtobotrya Miq. f. kawachiana (Nakai) Hatus.
567	0.966667	1	0.983051	29	Veronica undulata Wall.
568	0.846154	0.846154	0.846154	13	Ruppia maritima L.
569	0.916667	0.916667	0.916667	12	Agastache rugosa (Fisch. et C.A.Mey.) Kuntze
570	0.826087	0.655172	0.730769	29	Salix miyabeana Seemen subsp. gymnolepis (H.L_v. et Vaniot) H.Ohashi et Yonek.
571	1	0.964286	0.981818	28	Chamaecrista nomame (Makino) H.Ohashi
572	0.903846	1	0.949495	47	Cyperus sanguinolentus Vahl
573	0.95	0.95	0.95	60	Carex incisa Boott
574	0.983871	0.968254	0.976	63	Dianthus superbus L. var. longicalycinus (Maxim.) F.N.Williams
575	0.884615	0.821429	0.851852	28	Anaphalis margaritacea (L.) Benth. et Hook.f. var. yedoensis (Franch. et Sav.) Ohwi
576	0.941176	0.941176	0.941176	17	Alnus serrulatoides Callier
577	0.941176	1	0.969697	16	Galium verum L.
578	0.976744	0.954545	0.965517	44	Artemisia capillaris Thunb.
579	0.777778	0.7	0.736842	10	Asarum nipponicum F.Maek. var. nipponicum
580	0.981132	0.981132	0.981132	53	Schoenoplectiella triangulata (Roxb.) J.Jung et H.K.Choi var. triangulata
581	1	0.938776	0.968421	49	Glochidion obovatum Siebold et Zucc.
582	0.938776	0.958333	0.948454	48	Taraxacum japonicum Koidz.
583	1	1	1	13	Crepidomanes thysanostomum (Makino) Ebihara et K.Iwats.
584	0.928571	0.881356	0.904348	59	Carex morrowii Boott
585	0.545455	0.923077	0.685714	13	Taraxacum platycarpum Dahlst. var. platycarpum
586	0.636364	0.7	0.666667	10	Aster yomena (Kitam.) Honda var. dentatus (Kitam.) H.Hara
587	1	0.916667	0.956522	12	Viburnum opulus L. var. sargentii (Koehne) Takeda
588	0.827586	0.923077	0.872727	26	Metaplexis japonica (Thunb.) Makino
589	0.9	1	0.947368	18	Nymphoides indica (L.) Kuntze
590	1	0.833333	0.909091	12	Hydrangea macrophylla (Thunb.) Ser. f. normalis (E.H.Wilson) H.Hara
591	0.851852	0.766667	0.807018	30	Hydrangea scandens (L.f.) Ser.
592	0.909091	1	0.952381	10	Ficus microcarpa L.f.
593	0.84	0.893617	0.865979	47	Viburnum dilatatum Thunb.
594	0.954545	0.875	0.913043	24	Carpesium divaricatum Siebold et Zucc. var. divaricatum
595	0.894737	0.944444	0.918919	18	Diplomorpha sikokiana (Franch. et Sav.) Honda
596	0.941176	0.941176	0.941176	17	Rotala indica (Willd.) Koehne
597	0.863636	0.926829	0.894118	41	Trichosanthes kirilowii Maxim. var. japonica (Miq.) Kitam.
598	0.866667	1	0.928571	26	Platycodon grandiflorus (Jacq.) A.DC.
599	1	1	1	12	Dianella ensifolia (L.) DC.
600	1	0.952381	0.97561	42	Anemone pseudoaltaica H.Hara
601	0.909091	0.909091	0.909091	11	Chrysanthemum seticuspe (Maxim.) Hand.-Mazz. f. boreale (Makino) H.Ohashi et Yonek.
602	1	0.5	0.666667	12	Dioscorea septemloba Thunb. var. septemloba
603	0.942857	1	0.970588	33	Synurus palmatopinnatifidus (Makino) Kitam. var. palmatopinnatifidus
604	0.972973	0.923077	0.947368	78	Galium kikumugura Ohwi
605	0.975	0.95122	0.962963	41	Limnophila sessiliflora (Vahl) Blume
606	0.965517	0.933333	0.949153	30	Corydalis heterocarpa Siebold et Zucc. var. japonica (Franch. et Sav.) Ohwi
607	1	0.714286	0.833333	14	Arisaema kishidae Makino ex Nakai
608	0.993421	0.974194	0.983713	465	Plagiogyria japonica Nakai
609	0.948718	0.925	0.936709	40	Potentilla fragarioides L. var. major Maxim.
610	0.785714	0.916667	0.846154	12	Marsdenia tomentosa C.Morren et Decne.
611	0.916667	0.6875	0.785714	16	Leptatherum japonicum Franch. et Sav. var. boreale (Ohwi) Ibaragi et Yonek.
612	0.8	1	0.888889	16	Ludwigia octovalvis (Jacq.) P.H.Raven
613	1	0.944444	0.971429	18	Wollastonia biflora (L.) DC.
614	0.944444	1	0.971429	17	Ainsliaea apiculata Sch.Bip.
615	0.969697	0.969697	0.969697	66	Bromus remotiflorus (Steud.) Ohwi
616	1	0.952381	0.97561	21	Lycoris sanguinea Maxim. var. sanguinea
617	0.869565	0.930233	0.898876	86	Ranunculus silerifolius H.L_v. var. glaber (H.Boissieu) Tamura
618	0.985294	0.943662	0.964029	71	Justicia procumbens L. var. leucantha Honda f. japonica (Thunb.) H.Hara
619	0.868421	0.846154	0.857143	39	Salix vulpina Andersson subsp. vulpina
620	0.970588	0.891892	0.929577	37	Impatiens noli-tangere L.
621	0.94	0.959184	0.949495	49	Hedera rhombea (Miq.) Bean
622	0.97619	0.953488	0.964706	43	Galium kinuta Nakai et H.Hara
623	0.8	0.8	0.8	10	Dryopteris kinokuniensis Sa.Kurata
624	0.869565	0.869565	0.869565	23	Diplazium donianum (Mett.) Tardieu var. donianum
625	0.902778	0.928571	0.915493	70	Lespedeza buergeri Miq.
626	0.833333	0.909091	0.869565	11	Phellodendron amurense Rupr. var. amurense
627	0.87931	0.962264	0.918919	53	Salvia nipponica Miq.
628	0.818182	0.818182	0.818182	11	Weigela maximowiczii (S.Moore) Rehder
629	1	1	1	15	Linum medium (Planch.) Britton
630	0.9	0.92126	0.910506	127	Stachyurus praecox Siebold et Zucc.
631	1	0.8	0.888889	20	Pellionia scabra Benth.
632	0.934783	0.877551	0.905263	49	Trigonotis peduncularis (Trevir.) F.B.Forbes et Hemsl.
633	0.958333	0.958333	0.958333	24	Hymenophyllum oligosorum Makino
634	0.964286	0.931034	0.947368	29	Dryopteris maximowicziana (Miq.) C.Chr.
635	0.997472	0.977695	0.987484	807	Diplazium squamigerum (Mett.) C.Hope
636	0.926829	0.974359	0.95	39	Ajuga decumbens Thunb.
637	1	0.944444	0.971429	18	Phedimus aizoon (L.) 't Hart var. floribundus (Nakai) H.Ohba
638	0.944444	0.910714	0.927273	56	Setaria glauca (L.) P.Beauv. var. pallidefusca (Schumach.) T.Koyama
639	0.857143	0.923077	0.888889	13	Corydalis papilligera Ohwi
640	0.833333	1	0.909091	35	Carex persistens Ohwi
641	0.971429	0.918919	0.944444	37	Cerasus incisa (Thunb.) Loisel. var. kinkiensis (Koidz.) H.Ohba
642	1	0.833333	0.909091	12	Lonicera morrowii A.Gray
643	1	1	1	26	Narthecium asiaticum Maxim.
644	0.916667	0.956522	0.93617	23	Sida rhombifolia L. subsp. rhombifolia
645	0.863636	0.95	0.904762	20	Carex pyrenaica Wahlenb. var. altior K_k.
646	1	1	1	13	Trollius hondoensis Nakai
647	0.936709	0.973684	0.954839	76	Agrimonia pilosa Ledeb. var. japonica (Miq.) Nakai
648	0.821429	0.793103	0.807018	29	Cephalanthera falcata (Thunb.) Blume
649	0.956522	1	0.977778	22	Patrinia triloba (Miq.) Miq. var. palmata (Maxim.) H.Hara
650	0.925926	0.892857	0.909091	28	Rumex japonicus Houtt.
651	0.8	0.933333	0.861538	30	Cynodon dactylon (L.) Pers. var. dactylon
652	1	0.88	0.93617	25	Tarenna kotoensis (Hayata) Kaneh. et Sasaki var. gyokushinkwa (Ohwi) Masam.
653	0.954545	0.933333	0.94382	45	Hydrangea bifida (Maxim.) Y.De Smet et Granados
654	0.952381	0.769231	0.851064	26	Cephalanthera erecta (Thunb.) Blume
655	0.742857	0.8125	0.776119	32	Monotropastrum humile (D.Don) H.Hara
656	0.795455	0.795455	0.795455	44	Monotropa uniflora L.
657	0.875	0.875	0.875	16	Vaccinium wrightii A.Gray
658	0.96	1	0.979592	48	Veronicastrum japonicum (Nakai) T.Yamaz. var. japonicum
659	0.857143	0.545455	0.666667	11	Cyperus compressus L.
660	0.8125	0.722222	0.764706	18	Lycium chinense Mill.
661	0.989474	0.989474	0.989474	95	Hydrangea alternifolia Siebold
662	0.785714	0.916667	0.846154	24	Juncus tenuis Willd.
663	0.971429	0.944444	0.957746	36	Rubus hirsutus Thunb.
664	0.9375	0.75	0.833333	20	Clerodendrum trichotomum Thunb. var. trichotomum
665	0.857143	1	0.923077	12	Asparagus cochinchinensis (Lour.) Merr.
666	0.942308	0.924528	0.933333	53	Carex rugata Ohwi
667	0.99308	0.995376	0.994226	865	Matteuccia struthiopteris (L.) Tod.
668	0.923077	1	0.96	12	Scaevola taccada (Gaertn.) Roxb.
669	1	1	1	34	Aeschynomene indica L.
670	0.973684	0.973684	0.973684	38	Chelidonium majus L. subsp. asiaticum H.Hara
671	0.777778	1	0.875	14	Vicia cracca L.
672	1	0.9375	0.967742	16	Chaenomeles japonica (Thunb.) Lindl. ex Spach
673	1	0.974359	0.987013	39	Clematis stans Siebold et Zucc.
674	1	1	1	15	Ainsliaea uniflora Sch.Bip.
675	0.830189	0.977778	0.897959	45	Phalaris arundinacea L.
676	0.954545	1	0.976744	21	Lysimachia vulgaris L. subsp. davurica (Ledeb.) Tatew.
677	1	0.998814	0.999407	843	Adiantum pedatum L.
678	0.924528	1	0.960784	49	Microlepia x bipinnata (Makino) Y.Shimura
679	0.777778	0.7	0.736842	10	Xylosma congesta (Lour.) Merr.
680	0.97619	0.931818	0.953488	44	Pueraria lobata (Willd.) Ohwi subsp. lobata
681	0.888889	0.96	0.923077	25	Gardenia jasminoides Ellis
682	1	1	1	18	Monochasma sheareri (S.Moore) Maxim.
683	0.933333	0.7	0.8	20	Quercus acutissima Carruth.
684	0.5	0.25	0.333333	12	Sasa senanensis (Franch. et Sav.) Rehder
685	1	0.913043	0.954545	46	Rubus crataegifolius Bunge
686	0.8	0.857143	0.827586	14	Sasa veitchii (Carri_re) Rehder var. veitchii
687	0.990826	0.990826	0.990826	109	Carpinus japonica Blume
688	0.9375	0.833333	0.882353	18	Verbena officinalis L.
689	0.866667	1	0.928571	13	Sphagneticola calendulacea (L.) Pruski
690	0.954545	0.893617	0.923077	47	Cornus macrophylla Wall.
691	0.879518	0.924051	0.901235	79	Berchemia racemosa Siebold et Zucc.
692	0.866667	0.975	0.917647	40	Dryopteris lacera (Thunb.) Kuntze
693	0.92	0.92	0.92	50	Liparis kumokiri F.Maek.
694	0.989899	1	0.994924	98	Asplenium ruprechtii Sa.Kurata
695	0.984456	1	0.992167	190	Selaginella remotifolia Spring
696	1	0.892857	0.943396	28	Sophora flavescens Aiton
697	1	0.82	0.901099	50	Castanea crenata Siebold et Zucc.
698	0.960784	0.98	0.970297	50	Neolepisorus ensatus (Thunb.) Ching
699	0.991803	0.975806	0.98374	124	Asplenium wrightii D.C.Eaton ex Hook.
700	0.923077	0.8	0.857143	30	Clinopodium coreanum (H.L_v.) H.Hara subsp. coreanum
701	1	0.954545	0.976744	22	Pertya rigidula (Miq.) Makino
702	0.837209	0.923077	0.878049	39	Galium japonicum Makino
703	0.941176	0.941176	0.941176	51	Rhamnus japonica Maxim. var. decipiens Maxim.
704	0.909091	0.952381	0.930233	21	Carex arenicola F.Schmidt
705	1	0.823529	0.903226	34	Ilex rotunda Thunb.
706	0.925926	0.925926	0.925926	27	Symplocos kuroki Nagam.
707	0.73913	0.944444	0.829268	18	Micranthes fusca (Maxim.) S.Akiyama et H.Ohba var. kikubuki (Ohwi) S.Akiyama et H.Ohba
708	0.875	0.903226	0.888889	31	Eleocharis kuroguwai Ohwi
709	0.666667	0.333333	0.444444	12	Agrostis nigra With.
710	0.923077	0.878049	0.9	41	Ilex sugerokii Maxim. var. sugerokii
711	1	1	1	25	Hosiea japonica Makino
712	0.925926	0.961538	0.943396	26	Tripterygium regelii Sprague et Takeda
713	0.962963	0.83871	0.896552	31	Fimbristylis diphylloides Makino
714	0.555556	0.909091	0.689655	11	Saussurea sessiliflora (Koidz.) Kitam.
715	0.789474	0.9375	0.857143	16	Symplocos prunifolia Siebold et Zucc.
716	0.923077	0.972973	0.947368	37	Isodon trichocarpus (Maxim.) Kud_
717	0.947368	0.947368	0.947368	19	Cyathea podophylla (Hook.) Copel.
718	1	1	1	13	Zehneria guamensis (Merr.) Fosberg
719	0.866667	0.962963	0.912281	27	Hydrilla verticillata (L.f.) Royle
720	0.968811	0.966926	0.967868	514	Lindera umbellata Thunb. var. umbellata
721	0.965517	0.933333	0.949153	30	Veronica miqueliana Nakai
722	1	0.894737	0.944444	38	Fatoua villosa (Thunb.) Nakai
723	0.888889	1	0.941176	16	Celtis boninensis Koidz.
724	0.727273	0.8	0.761905	10	Ipomoea pes-caprae (L.) R.Br.
725	0.375	0.6	0.461538	10	Fraxinus lanuginosa Koidz. f. lanuginosa
726	0.733333	1	0.846154	22	Vaccinium japonicum Miq. var. ciliare Matsum. ex Komatsu
727	0.789474	1	0.882353	15	Fallopia japonica (Houtt.) Ronse Decr. var. uzenensis (Honda) Yonek. et H.Ohashi
728	0.96	0.75	0.842105	32	Ischaemum anthephoroides (Steud.) Miq.
729	0.695652	0.592593	0.64	27	Ranunculus cantoniensis DC.
730	0.615385	0.727273	0.666667	11	Stachyurus praecox Siebold et Zucc. f. leucotrichus (Hayashi) H.Hara
731	0.909091	0.909091	0.909091	11	Lindera sericea (Siebold et Zucc.) Blume var. sericea
732	0.96875	0.939394	0.953846	33	Hovenia trichocarpa Chun et Tsiang var. robusta (Nakai et Y.Kimura) Y.L.Chen et P.K.Chou
733	0.941176	0.941176	0.941176	17	Carex duvaliana Franch. et Sav.
734	1	1	1	16	Carex ciliatomarginata Nakai
735	0.888889	0.8	0.842105	10	Persicaria barbata (L.) H.Hara var. barbata
736	0.909091	0.909091	0.909091	11	Viburnum plicatum Thunb. var. plicatum f. glabrum (Koidz. ex Nakai) Rehder
737	0.727273	0.615385	0.666667	13	Galium pogonanthum Franch. et Sav. f. nudiflorum (Makino) Ohwi
738	1	1	1	11	Scleromitrion angustifolium (Cham. et Schltdl.) Benth.
739	0.955556	0.977273	0.966292	44	Thelypteris parasitica (L.) Tardieu
740	0.916667	0.88	0.897959	25	Zelkova serrata (Thunb.) Makino
741	0.933333	0.965517	0.949153	29	Hylodesmum podocarpum (DC.) H.Ohashi & R.R.Mill subsp. fallax (Schindl.) H.Ohashi & R.R.Mill
742	0.909091	0.909091	0.909091	11	Rhododendron scabrum G.Don
743	0.777778	0.7	0.736842	10	Hovenia dulcis Thunb.
744	0.998219	0.994676	0.996444	1127	Thelypteris decursivepinnata (H.C.Hall) Ching
745	0.933333	0.933333	0.933333	15	Astragalus sinicus L.
746	0.931507	0.957746	0.944444	71	Geranium thunbergii Siebold ex Lindl. et Paxton
747	0.946429	0.913793	0.929825	58	Boehmeria spicata (Thunb.) Thunb.
748	0.984375	1	0.992126	63	Hydrangea hirta (Thunb.) Siebold et Zucc.
749	0.923077	0.983607	0.952381	61	Cyperus haspan L. var. tuberiferus T.Koyama
750	0.888889	0.666667	0.761905	12	Cynanchum wilfordii (Maxim.) Hook.f.
751	0.875	0.965517	0.918033	29	Rhynchospora fujiiana Makino
752	0.866667	0.83871	0.852459	31	Juncus prismatocarpus R.Br. subsp. leschenaultii (J.Gay ex Laharpe) Kirschner
753	0.866667	1	0.928571	13	Bolboschoenus koshevnikovii (Litv. ex Zinger) A.E.Kozhevn.
754	0.990196	0.926606	0.957346	109	Asplenium ritoense Hayata
755	0.769231	0.909091	0.833333	11	Broussonetia x kazinoki Siebold
756	0.910714	0.894737	0.902655	57	Picris hieracioides L. subsp. japonica (Thunb.) Krylov
757	0.909091	0.909091	0.909091	11	Nuphar japonica DC.
758	0.777778	0.954545	0.857143	22	Anthoxanthum nitens (Weber) Y.Schouten et Veldkamp var. sachalinense (Printz) Yonek.
759	0.947368	0.923077	0.935065	39	Carex pumila Thunb.
760	0.972222	1	0.985915	35	Carex kobomugi Ohwi
761	0.952381	0.97561	0.963855	41	Thelypteris triphylla (Sw.) K.Iwats.
762	0.90625	0.966667	0.935484	30	Parasenecio maximowiczianus (Nakai et F.Maek. ex H.Hara) H.Koyama
763	0.996377	0.989209	0.99278	556	Hymenophyllum barbatum (Bosch) Baker
764	1	1	1	39	Brachyelytrum japonicum (Hack.) Hack. ex Honda
765	1	0.970149	0.984848	67	Pertya scandens (Thunb.) Sch.Bip.
766	1	1	1	11	Corylopsis gotoana Makino
767	0.99505	0.997519	0.996283	403	Onoclea sensibilis L. var. interrupta Maxim.
768	1	1	1	18	Zoysia pacifica (Goudswaard) M.Hotta et Kuroki
769	0.905405	0.930556	0.917808	72	Arisaema peninsulae Nakai
770	0.9	0.75	0.818182	12	Lapsanastrum apogonoides (Maxim.) Pak et K.Bremer
771	0.857143	0.75	0.8	16	Lilium leichtlinii Hook.f. f. pseudotigrinum (Carri_re) H.Hara et Kitam.
772	0.919355	0.966102	0.942149	59	Carex reinii Franch. et Sav.
773	0.822785	1	0.902778	65	Hydrangea luteovenosa Koidz.
774	0.956522	0.956522	0.956522	23	Diplomorpha ganpi (Siebold et Zucc.) Nakai
775	0.934783	0.934783	0.934783	46	Orixa japonica Thunb.
776	0.941176	1	0.969697	16	Euonymus carnosus Hemsl.
777	0.873786	0.978261	0.923077	92	Diplazium virescens Kunze
778	1	0.933333	0.965517	30	Empusa nervosa (Thunb.) T.C.Hsu
779	0.941176	0.941176	0.941176	34	Oreorchis patens (Lindl.) Lindl.
780	0.813953	0.875	0.843373	40	Hypericum laxum (Blume) Koidz.
781	0.906977	0.975	0.939759	40	Hymenophyllum wrightii Bosch
782	1	0.84	0.913043	25	Vaccinium vitis-idaea L.
783	1	0.970588	0.985075	34	Neillia incisa (Thunb.) S.H.Oh
784	0.830508	0.816667	0.823529	60	Cyperus iria L.
785	0.8	0.930233	0.860215	43	Carex brunnea Thunb.
786	0.861111	0.837838	0.849315	37	Salix dolichostyla Seemen subsp. serissifolia (Kimura) H.Ohashi et H.Nakai
787	0.977778	0.916667	0.946237	48	Chengiopanax sciadophylloides (Franch. et Sav.) C.B.Shang et J.Y.Huang
788	0.931034	0.964286	0.947368	28	Phtheirospermum japonicum (Thunb.) Kanitz
789	1	0.909091	0.952381	11	Filipendula auriculata (Ohwi) Kitam.
790	0.998315	1	0.999157	1185	Dicranopteris pedata (Houtt.) Nakaike
791	0.9	0.947368	0.923077	19	Carex stenostachys Franch. et Sav. var. cuneata (Ohwi) Ohwi et T.Koyama
792	0.921053	0.921053	0.921053	38	Daphne kiusiana Miq.
793	0.875	0.823529	0.848485	17	Lycopus ramosissimus (Makino) Makino var. ramosissimus
794	0.875	0.583333	0.7	12	Bidens pilosa L. var. minor (Blume) Sherff
795	1	0.962963	0.981132	27	Scleria parvula Steud.
796	0.892308	0.966667	0.928	60	Carex parciflora Boott var. macroglossa (Franch. et Sav.) Ohwi
797	0.73913	1	0.85	17	Huperzia selago (L.) Bernh. ex Schrank et C.F.P.Mart.
798	0.928571	0.962963	0.945455	27	Eragrostis minor Host
799	0.885714	0.837838	0.861111	37	Viola japonica Langsd. ex DC.
800	0.692308	0.692308	0.692308	13	Bidens pilosa L. var. pilosa
801	1	0.633333	0.77551	30	Viola grypoceras A.Gray var. exilis (Miq.) Nakai
802	1	1	1	242	Asplenium scolopendrium L. subsp. japonicum (Kom.) Rasbach, Reichst. et Viane
803	0.882353	0.857143	0.869565	35	Carex doenitzii Boeck.
804	0.968421	1	0.983957	92	Mitella pauciflora Rosend.
805	0.666667	0.863636	0.752475	44	Abelia serrata Siebold et Zucc.
806	0.894737	0.894737	0.894737	57	Setaria pallide-fusca
807	1	1	1	18	Monochoria vaginalis (Burm.f.) C.Presl ex Kunth
808	0.79661	0.959184	0.87037	49	Lysimachia japonica Thunb.
809	0.898305	0.963636	0.929825	110	Quercus serrata Murray
810	0.948718	0.880952	0.91358	42	Euphorbia maculata L.
811	0.909091	0.78125	0.840336	64	Agrostis gigantea Roth
812	0.829268	0.944444	0.883117	36	Vandenboschia x stenosiphon (Christ) Copel.
813	0.882353	0.952381	0.916031	63	Acer sieboldianum Miq.
814	1	1	1	11	Styrax shiraianus Makino
815	0.827586	0.857143	0.842105	28	Stellaria media (L.) Vill.
816	0.98895	0.98895	0.98895	181	Thelypteris angustifrons (Miq.) Ching
817	1	0.933333	0.965517	15	Veratrum stamineum Maxim.
818	0.944444	0.894737	0.918919	19	Hosta sieboldii (Paxton) J.W.Ingram var. sieboldii f. spathulata (Miq.) W.G.Schmid
819	1	0.818182	0.9	11	Thelypteris taiwanensis (C.Chr.) K.Iwats.
820	1	0.833333	0.909091	12	Calamagrostis adpressiramea Ohwi
821	0.965909	0.988372	0.977011	172	Dennstaedtia zeylanica (Sw.) Zink ex Fraser-Jenk. et Kandel
822	0.848485	0.756757	0.8	37	Pyrola alpina Andres
823	0.979798	0.989796	0.984772	196	Arachniodes sporadosora (Kunze) Nakaike
824	0.928571	0.866667	0.896552	30	Viburnum erosum Thunb.
825	0.9375	0.833333	0.882353	18	Euphrasia matsumurae Nakai
826	1	0.923077	0.96	26	Scutellaria indica L. var. parvifolia (Makino) Makino
827	0.909091	1	0.952381	20	Helwingia japonica (Thunb.) F.Dietr. var. parvifolia Makino
828	0.955882	0.975	0.965347	200	Asplenium anogrammoides Christ ex H.L_v.
829	1	0.9	0.947368	20	Rubus pectinellus Maxim.
830	1	1	1	11	Clematis pierotii Miq.
831	0.758621	0.814815	0.785714	54	Rhododendron reticulatum D.Don ex G.Don
832	1	0.958333	0.978723	24	Briza maxima L.
833	1	0.967213	0.983333	61	Phyllanthus flexuosus (Siebold et Zucc.) M_ll.Arg.
834	0.736842	1	0.848485	14	Damnacanthus indicus C.F.Gaertn. var. lancifolius Makino f. oblongus (Koidz.) Sugim.
835	0.809524	0.894737	0.85	19	Elaeocarpus japonicus Siebold et Zucc.
836	0.966667	0.852941	0.90625	34	Ophioglossum petiolatum Hook.
837	0.911765	0.939394	0.925373	33	Machilus kobu Maxim.
838	0.95	1	0.974359	19	Magnolia kobus DC.
839	0.9875	0.9875	0.9875	80	Arthraxon hispidus (Thunb.) Makino
840	1	0.944444	0.971429	18	Ribes japonicum Maxim.
841	0.910714	0.944444	0.927273	54	Scirpus fuirenoides Maxim.
842	0.971429	0.894737	0.931507	38	Indigofera pseudotinctoria Matsum.
843	0.875	0.84	0.857143	25	Oenothera laciniata Hill
844	0.969697	0.941176	0.955224	102	Euonymus alatus (Thunb.) Siebold var. alatus f. striatus (Thunb.) Makino
845	0.916667	0.846154	0.88	13	Phyllanthus lepidocarpus Siebold et Zucc.
846	0.951613	0.936508	0.944	63	Acer micranthum Siebold et Zucc.
847	1	0.971429	0.985507	35	Pilea notata C.H.Wright
848	0.983051	0.983051	0.983051	59	Melica nutans L.
849	0.947368	0.9	0.923077	20	Avenella flexuosa (L.) Drejer
850	0.923077	1	0.96	12	Tsuga diversifolia (Maxim.) Mast.
851	0.8125	0.928571	0.866667	14	Medicago lupulina L.
852	0.967742	0.9375	0.952381	32	Trifolium dubium Sibth.
853	0.733333	0.846154	0.785714	13	Sigesbeckia glabrescens (Makino) Makino
854	0.625	0.666667	0.645161	15	Digitaria radicosa (J.Presl) Miq.
855	0.857143	1	0.923077	12	Drosera spatulata Labill.
856	1	0.98895	0.994444	181	Woodwardia orientalis Sw.
857	0.844444	0.95	0.894118	40	Sedum bulbiferum Makino
858	0.888889	0.842105	0.864865	19	Laportea cuspidata (Wedd.) Friis f. bulbifera (Kitam.) Fukuoka et Kurosaki
859	0.95	0.904762	0.926829	21	Pittosporum illicioides Makino
860	1	0.846154	0.916667	13	Viburnum plicatum Thunb. var. parvifolium Miq.
861	0.73913	0.944444	0.829268	18	Rhododendron pentandrum (Maxim.) Craven
862	0.580645	0.75	0.654545	24	Pleioblastus kongosanensis Makino
863	0.894737	0.85	0.871795	20	Mussaenda parviflora Miq.
864	1	0.978261	0.989011	46	Cardamine leucantha (Tausch) O.E.Schulz
865	0.920635	0.935484	0.928	62	Carex maximowiczii Miq. var. maximowiczii
866	0.916667	1	0.956522	11	Actinostemma tenerum Griff.
867	0.947368	1	0.972973	18	Tapeinidium pinnatum (Cav.) C.Chr.
868	0.962963	0.962963	0.962963	27	Cornus canadensis L.
869	1	0.7	0.823529	10	Sesamum indicum L.
870	1	0.941176	0.969697	17	Viburnum sieboldii Miq.
871	0.931818	0.87234	0.901099	47	Aster glehnii F.Schmidt var. hondoensis Kitam.
872	0.943396	0.980392	0.961538	51	Staphylea japonica (Thunb.) Mabb.
873	0.758621	0.956522	0.846154	23	Salix vulpina Andersson subsp. alopochroa (Kimura) H.Ohashi et Yonek.
874	0.933333	1	0.965517	14	Persicaria foliosa (H.Lindb.) Kitag. var. nikaii (Makino) H.Hara
875	0.862205	0.982063	0.918239	223	Polystichum pseudomakinoi Tagawa
876	0.740741	0.952381	0.833333	21	Dryopteris championii (Benth.) C.Chr. ex Ching
877	0.92	0.958333	0.938776	24	Osmolindsaea japonica (Baker) Lehtonen et Christenh.
878	0.833333	0.714286	0.769231	14	Rhododendron nudipes Nakai
879	1	0.947368	0.972973	19	Cremastra appendiculata (D.Don) Makino var. variabilis (Blume) I.D.Lund
880	0.953488	0.891304	0.921348	46	Cleyera japonica Thunb.
881	0.869565	1	0.930233	20	Anodendron affine (Hook. et Arn.) Druce
882	0.989919	0.989919	0.989919	496	Polystichum retrosopaleaceum (Kodama) Tagawa
883	0.909091	1	0.952381	10	Hibiscus makinoi Jotani et H.Ohba
884	0.854369	0.926316	0.888889	95	Athyrium oblitescens Sa.Kurata
885	0.903846	0.903846	0.903846	52	Mazus miquelii Makino
886	0.952381	1	0.97561	20	Habenaria radiata (Thunb.) Spreng.
887	0.833333	0.877193	0.854701	57	Persicaria odorata (Lour.) Soj_k subsp. conspicua (Nakai) Yonek.
888	1	0.769231	0.869565	13	Rhododendron tashiroi Maxim.
889	0.771429	0.931034	0.84375	29	Alnus trabeculosa Hand.-Mazz.
890	0.9125	0.973333	0.941935	75	Leptatherum japonicum Franch. et Sav. var. japonicum
891	0.792453	0.933333	0.857143	45	Lophatherum gracile Brongn.
892	1	1	1	55	Carex pachygyna Franch. et Sav.
893	0.882353	0.9375	0.909091	16	Cephalanthera longibracteata Blume
894	0.888889	1	0.941176	16	Potamogeton wrightii Morong
895	1	0.8125	0.896552	16	Lilium japonicum Houtt.
896	0.958333	0.851852	0.901961	27	Camellia sasanqua Thunb.
897	0.894737	0.894737	0.894737	19	Carpesium glossophyllum Maxim.
898	1	1	1	15	Loxogramme duclouxii Christ
899	1	1	1	23	Peperomia japonica Makino
900	0.8	0.75	0.774194	16	Rhododendron indicum (L.) Sweet
901	1	0.818182	0.9	11	Scrophularia musashiensis Bonati
902	0.916667	0.948276	0.932203	58	Ophiorrhiza japonica Blume
903	0.888889	0.727273	0.8	11	Diplazium x satsumense Sa.Kurata
904	1	0.8	0.888889	15	Smilax bracteata C.Presl var. bracteata
905	1	1	1	16	Deparia x birii Fraser-Jenk.
906	1	1	1	18	Carex ligulata Nees
907	1	0.785714	0.88	14	Persicaria maackiana (Regel) Nakai
908	0.888889	0.888889	0.888889	27	Athyrium deltoidofrons Makino
909	0.758621	0.647059	0.698413	34	Persicaria lapathifolia (L.) Delarbre var. incana (Roth) H.Hara
910	0.847826	0.975	0.906977	40	Kadsura japonica (L.) Dunal
911	1	0.846154	0.916667	13	Sorbus commixta Hedl. var. rufoferruginea C.K.Schneid.
912	0.976744	1	0.988235	42	Leersia sayanuka Ohwi
913	0.96875	0.837838	0.898551	37	Enkianthus campanulatus (Miq.) G.Nicholson
914	0.871795	0.944444	0.906667	36	Cimicifuga simplex (DC.) Wormsk. ex Turcz.
915	0.846154	0.916667	0.88	24	Smilax china L.
916	0.892857	0.862069	0.877193	29	Actinidia arguta (Siebold et Zucc.) Planch. ex Miq. var. arguta
917	0.818182	0.75	0.782609	12	Cirsium yezoense (Maxim.) Makino
918	0.954545	0.875	0.913043	24	Tephroseris pierotii (Miq.) Holub
919	0.946667	0.898734	0.922078	79	Hypericum pseudopetiolatum R.Keller
920	0.928571	1	0.962963	13	Lobelia sessilifolia Lamb.
921	1	0.986486	0.993197	74	Nemosenecio nikoensis (Miq.) B.Nord.
922	1	0.958333	0.978723	24	Pterocarya rhoifolia Siebold et Zucc.
923	1	0.947368	0.972973	38	Carpinus cordata Blume var. cordata
924	1	0.85	0.918919	20	Aster rugulosus Maxim.
925	0.916667	0.970588	0.942857	34	Euonymus melananthus Franch. et Sav.
926	0.923077	0.947368	0.935065	38	Deinostema violaceum (Maxim.) T.Yamaz.
927	0.933333	0.848485	0.888889	66	Stellaria diversiflora Maxim.
928	0.918919	1	0.957746	34	Eupatorium lindleyanum DC.
929	0.903226	0.848485	0.875	33	Symplocos sawafutagi Nagam.
930	0.894737	1	0.944444	17	Veronica muratae T.Yamaz.
931	0.947368	0.947368	0.947368	19	Dichocarpum nipponicum (Franch.) W.T.Wang et P.K.Hsiao var. sarmentosum (Ohwi) Tamura et K.Kosuge
932	0.833333	0.833333	0.833333	12	Isodon shikokianus (Makino) H.Hara var. occidentalis Murata
933	0.9	0.957447	0.927835	47	Schoenoplectus triqueter (L.) Palla
934	0.73913	0.73913	0.73913	23	Vitis flexuosa Thunb.
935	0.909091	1	0.952381	10	Lindsaea javanensis Blume
936	0.928571	1	0.962963	26	Diphylleia grayi F.Schmidt
937	0.804878	0.868421	0.835443	38	Zanthoxylum piperitum (L.) DC.
938	0.941176	0.941176	0.941176	34	Pellionia radicans (Siebold et Zucc.) Wedd. var. minima (Makino) Hatus.
939	0.785714	0.916667	0.846154	12	Asarum hexalobum F.Maek. var. hexalobum
940	1	0.962963	0.981132	27	Amelanchier asiatica (Siebold et Zucc.) Endl. ex Walp.
941	1	1	1	16	Trigastrotheca stricta (L.) Thulin
942	1	0.9	0.947368	10	Ilex buergeri Miq.
943	0.9375	1	0.967742	15	Fimbristylis spathacea Roth
944	1	0.833333	0.909091	48	Pedicularis resupinata L.
945	0.709677	0.846154	0.77193	26	Carex scabrifolia Steud.
946	0.916667	0.846154	0.88	13	Fraxinus platypoda Oliv.
947	0.857143	0.545455	0.666667	11	Smilax riparia A.DC.
948	1	0.9625	0.980892	80	Eleocharis wichurae Boeck.
949	0.981818	0.964286	0.972973	56	Illicium anisatum L.
950	1	1	1	16	Salix x eriocataphylla Kimura
951	0.993671	0.987421	0.990536	1113	Deparia japonica (Thunb.) M.Kato
952	0.997323	0.984148	0.990691	757	Athyrium decurrentialatum (Hook.) Copel.
953	1	1	1	23	Viola shikokiana Makino
954	1	0.85	0.918919	20	Calamagrostis tashiroi Ohwi subsp. sikokiana (Ohwi) Tateoka
955	0.871795	1	0.931507	68	Melampyrum laxum Miq. var. laxum
956	1	0.916667	0.956522	12	Ardisia quinquegona Blume
957	0.925926	0.925926	0.925926	27	Angelica pubescens Maxim.
958	1	0.997542	0.998769	2034	Struthiopteris niponica (Kunze) Nakai
959	0.973262	1	0.98645	182	Haplopteris flexuosa (F_e) E.H.Crane
960	0.826087	1	0.904762	19	Scutellaria laeteviolacea Koidz.
961	1	0.909091	0.952381	11	Botrychium atrovirens (Sahashi) M.Kato
962	0.909091	1	0.952381	10	Melilotus officinalis (L.) Pall. subsp. suaveolens (Ledeb.) H.Ohashi
963	0.964286	0.9	0.931034	30	Eragrostis curvula (Schrad.) Nees
964	0.863636	0.904762	0.883721	21	Hypericum senanense Maxim. subsp. senanense
965	0.967742	0.909091	0.9375	33	Tilia japonica (Miq.) Simonk.
966	0.941176	0.888889	0.914286	18	Euphorbia sinanensis (Hurus.) T.Kuros. et H.Ohashi
967	1	1	1	15	Dianthus shinanensis (Yatabe) Makino
968	0.993827	1	0.996904	161	Davallia mariesii T.Moore ex Baker
969	0.985401	1	0.992647	135	Arachniodes mutica (Franch. et Sav.) Ohwi
970	0.869565	0.851064	0.860215	47	Viola violacea Makino var. violacea
971	0.911765	1	0.953846	31	Zoysia japonica Steud.
972	0.931818	0.931818	0.931818	44	Carex nervata Franch. et Sav.
973	1	0.928571	0.962963	14	Cinnamomum doederleinii Engl.
974	0.857143	0.923077	0.888889	13	Grona heterocarpa (L.) H.Ohashi et K.Ohashi
975	0.88	0.88	0.88	25	Salix japonica Thunb.
976	0.833333	0.9375	0.882353	16	Distylium lepidotum Nakai
977	0.961538	0.961538	0.961538	26	Maesa perlaria (Lour.) Merr. var. formosana (Mez) Yuen P.Yang
978	1	0.727273	0.842105	11	Murdannia loriformis (Hassk.) R.S.Rao et Kammathy
979	0.846154	1	0.916667	11	Maackia tashiroi (Yatabe) Makino
980	0.916667	1	0.956522	11	Corydalis balansae Prain
981	0.928571	1	0.962963	13	Tarenna subsessilis (A.Gray) T.It_
982	0.666667	0.8	0.727273	10	Cyperus cyperinus (Vahl) J.V.Suringar
983	0.243243	0.9	0.382979	10	Adenophora tashiroi (Makino et Nakai) Makino et Nakai
984	0.962963	0.866667	0.912281	30	Paspalum dilatatum Poir.
985	0.733333	0.916667	0.814815	12	Leptopetalum biflorum (L.) Neupane et N.Wikstr.
986	1	1	1	12	Myrsine maximowiczii (Koidz.) E.Walker
987	0.833333	0.909091	0.869565	11	Commelina diffusa Burm.f.
988	0.888889	0.615385	0.727273	13	Euphorbia hirta L.
989	0.888889	0.666667	0.761905	12	Calamagrostis autumnalis Koidz. subsp. insularis (Honda) Tateoka
990	0.947368	0.857143	0.9	21	Eupatorium luchuense Nakai
991	0.916667	1	0.956522	11	Aidia canthioides (Champ. ex Benth.) Masam.
992	0.923077	1	0.96	12	Osmanthus insularis Koidz.
993	0.882353	0.833333	0.857143	18	Ilex mertensii Maxim.
994	0.911765	0.911765	0.911765	34	Spiraea japonica L.f.
995	0.926829	0.974359	0.95	39	Filipendula multijuga Maxim.
996	0.916667	1	0.956522	33	Asplenium boreale (Ohwi ex Sa.Kurata) Nakaike
997	0.923077	1	0.96	12	Keiskea japonica Miq.
998	0.923077	0.827586	0.872727	29	Hypopitys monotropa Crantz
999	0.909091	0.925926	0.917431	54	Vaccinium bracteatum Thunb.
1000	0.982759	0.904762	0.942149	63	Rhaphiolepis indica (L.) Lindl. var. umbellata (Thunb.) H.Ohashi
1001	1	1	1	26	Aster verticillatus (Reinw.) Brouillet, Semple et Y.L.Chen
1002	0.909091	0.833333	0.869565	12	Goodyera velutina Maxim.
1003	1	0.9	0.947368	30	Cymbidium goeringii (Rchb.f.) Rchb.f.
1004	0.888889	0.864865	0.876712	74	Carex blepharicarpa Franch.
1005	1	0.8125	0.896552	16	Heloniopsis orientalis (Thunb.) Tanaka
1006	0.944444	1	0.971429	17	Turpinia ternata Nakai
1007	1	1	1	10	Chionographis japonica Maxim.
1008	0.967742	0.833333	0.895522	36	Quercus myrsinifolia Blume
1009	0.926471	0.926471	0.926471	68	Neoshirakia japonica (Siebold et Zucc.) Esser
1010	1	0.833333	0.909091	24	Holcus lanatus L.
1011	0.886364	0.906977	0.896552	43	Carex rhizopoda Maxim.
1012	0.818182	0.818182	0.818182	22	Carex alopecuroides D.Don var. chlorostachya C.B.Clarke
1013	1	0.923077	0.96	26	Psychotria serpens L.
1014	0.928571	1	0.962963	13	Gaultheria pyroloides Hook.f. et Thomson ex Miq.
1015	1	1	1	12	Glaucidium palmatum Siebold et Zucc.
1016	0.666667	0.363636	0.470588	11	Saussurea nikoensis Franch. et Sav.
1017	1	0.882353	0.9375	17	Angelica polymorpha Maxim.
1018	0.968	0.991803	0.979757	122	Dryopteris expansa (C.Presl) Fraser-Jenk. et Jermy
1019	0.714286	0.909091	0.8	11	Abies veitchii Lindl.
1020	1	0.92	0.958333	25	Aster scaber Thunb.
1021	0.692308	0.75	0.72	12	Polystichum x shin-tashiroi Sa.Kurata
1022	1	1	1	14	Astragalus shiroumensis Makino
1023	0.903226	0.903226	0.903226	31	Chenopodium album L.
1024	1	0.924731	0.960894	93	Neolitsea sericea (Blume) Koidz.
1025	0.933333	0.965517	0.949153	29	Trifolium repens L.
1026	0.875	0.875	0.875	16	Vincetoxicum sublanceolatum (Miq.) Maxim. var. macranthum Maxim.
1027	0.923077	0.8	0.857143	60	Persicaria japonica (Meisn.) Nakai ex Ohki var. japonica
1028	0.75	0.5	0.6	12	Taraxacum albidum Dahlst.
1029	1	1	1	19	Sanguisorba albiflora (Makino) Makino
1030	0.933333	0.903226	0.918033	31	Ixeridium dentatum (Thunb.) Tzvelev subsp. nipponicum (Nakai) Pak et Kawano var. albiflorum (Makino) Tzvelev
1031	0.833333	0.454545	0.588235	11	Chrysosplenium album Maxim. var. album
1032	1	1	1	33	Lindera triloba (Siebold et Zucc.) Blume
1033	1	0.95	0.974359	20	Rhododendron quinquefolium Bisset et S.Moore
1034	0.727273	0.592593	0.653061	27	Salix dolichostyla Seemen subsp. dolichostyla
1035	0.95858	0.94186	0.950147	172	Diplazium hachijoense Nakai
1036	1	1	1	73	Osmunda banksiifolia (C.Presl) Kuhn
1037	0.941176	0.864865	0.901408	37	Aster leiophyllus Franch. et Sav. var. leiophyllus
1038	0.93617	0.916667	0.926316	48	Lindsaea orbiculata (Lam.) Mett. ex Kuhn var. commixta (Tagawa) K.U.Kramer
1039	0.692308	0.692308	0.692308	13	Leptochilus x shintenensis (Hayata) Nakaike
1040	0.971429	0.918919	0.944444	37	Persicaria neofiliformis (Nakai) Ohki
1041	0.6	0.5	0.545455	12	Liparis krameri Franch. et Sav. var. krameri
1042	0.944444	0.944444	0.944444	18	Biancaea decapetala (Roth) O.Deg.
1043	0.95122	1	0.975	39	Chelonopsis moschata Miq.
1044	0.944444	0.944444	0.944444	36	Cardamine impatiens L. var. impatiens
1045	0.846154	0.846154	0.846154	13	Ophiopogon japonicus (Thunb.) Ker Gawl.
1046	0.660714	0.804348	0.72549	46	Salix eriocarpa Franch. et Sav.
1047	1	1	1	12	Ajuga nipponensis Makino
1048	1	0.994207	0.997095	1381	Polystichum tripteron (Kunze) C.Presl
1049	0.972603	0.959459	0.965986	74	Carex ischnostachya Steud. var. ischnostachya
1050	1	0.909091	0.952381	22	Coix lacryma-jobi L. var. lacryma-jobi
1051	1	1	1	13	Brasenia schreberi J.F.Gmel.
1052	0.789474	0.833333	0.810811	18	Corydalis decumbens (Thunb.) Pers.
1053	0.965517	0.903226	0.933333	31	Saxifraga cortusifolia Siebold et Zucc.
1054	0.882353	0.9375	0.909091	16	Platanthera florentii Franch. et Sav.
1055	0.95	0.904762	0.926829	21	Lonicera japonica Thunb.
1056	0.942857	0.916667	0.929577	36	Rumex acetosa L.
1057	0.938776	0.92	0.929293	50	Rorippa palustris (L.) Besser
1058	1	0.727273	0.842105	11	Lilium maculatum Thunb.
1059	0.95	0.95	0.95	20	Cryptomeria japonica (L.f.) D.Don
1060	0.956522	1	0.977778	44	Lycopodium annotinum L.
1061	0.999486	0.997947	0.998716	1948	Equisetum arvense L.
1062	0.962264	1	0.980769	51	Cheiropleuria integrifolia (D.C.Eaton ex Hook.) M.Kato, Y.Yatabe, Sahashi et N.Murak.
1063	0.89899	0.967391	0.931937	92	Miscanthus sinensis Andersson
1064	0.923077	0.857143	0.888889	14	Perillula reptans Maxim.
1065	1	0.975	0.987342	40	Vincetoxicum pycnostelma Kitag.
1066	1	0.892857	0.943396	28	Arabis flagellosa Miq.
1067	0.961538	0.961538	0.961538	26	Sasa borealis (Hack.) Makino et Shibata
1068	0.948718	0.948718	0.948718	39	Zehneria japonica (Thunb.) H.Y.Liu
1069	0.926829	0.95	0.938272	40	Vicia hirsuta (L.) Gray
1070	0.941176	0.8	0.864865	80	Poa annua L.
1071	0.977528	0.977528	0.977528	89	Paspalum scrobiculatum L. var. orbiculare (G.Forst.) Hack.
1072	0.959184	0.979167	0.969072	48	Bromus japonicus Thunb.
1073	0.853659	0.833333	0.843373	42	Alopecurus aequalis Sobol. var. amurensis (Kom.) Ohwi
1074	0.6875	0.785714	0.733333	28	Vandellia anagallis (Burm.f.) T.Yamaz. var. verbenifolia (Colsm.) T.Yamaz.
1075	0.892857	0.833333	0.862069	30	Paspalum thunbergii Kunth
1076	0.818182	0.857143	0.837209	21	Luzula capitata (Miq.) Miq. ex Kom.
1077	0.888889	0.857143	0.872727	56	Castanopsis sieboldii (Makino) Hatus. ex T.Yamaz. et Mashiba subsp. sieboldii
1078	0.90625	1	0.95082	29	Cassytha filiformis L.
1079	0.941176	0.932039	0.936585	103	Vaccinium smallii A.Gray var. glabrum Koidz.
1080	0.916667	1	0.956522	11	Blyxa echinosperma (C.B.Clarke) Hook.f.
1081	0.902778	0.984848	0.942029	66	Viola mandshurica W.Becker
1082	0.927711	0.974684	0.950617	79	Viola vaginata Maxim.
1083	1	1	1	17	Itea japonica Oliv.
1084	0.944444	1	0.971429	17	Tiarella polyphylla D.Don
1085	0.925926	0.892857	0.909091	28	Malus toringo (Siebold) Siebold ex de Vriese
1086	0.923077	1	0.96	12	Solidago altissima L.
1087	0.920455	0.97006	0.944606	167	Deparia dimorphophylla (Koidz.) M.Kato
1088	0.727273	0.727273	0.727273	11	Saussurea tanakae Franch. et Sav. ex Maxim.
1089	0.625	1	0.769231	10	Deparia dimorphophylla (Koidz.) M.Kato x D. pseudoconilii (Seriz.) Seriz.
1090	1	0.84375	0.915254	32	Vandenboschia x quelpaertensis (Nakai) Ebihara
1091	0.714286	0.555556	0.625	18	Phragmites karka (Retz.) Trin. ex Steud.
1092	0.941176	0.941176	0.941176	17	Sorghum halepense (L.) Pers.
1093	0.8125	0.787879	0.8	33	Taraxacum officinale Weber ex F.H.Wigg.
1094	0.935484	1	0.966667	29	Acorus gramineus Sol. ex Aiton
1095	0.785714	0.916667	0.846154	12	Vallisneria natans (Lour.) H.Hara var. natans
1096	0.954545	0.954545	0.954545	22	Isodon effusus (Maxim.) H.Hara
1097	0.882353	0.789474	0.833333	19	Alopecurus japonicus Steud.
1098	0.869565	1	0.930233	20	Pedicularis keiskei Franch. et Sav.
1099	1	1	1	23	Silene gracillima Rohrb.
1100	0.851852	0.851852	0.851852	27	Melia azedarach L.
1101	0.692308	0.818182	0.75	11	Bidens biternata (Lour.) Merr. et Sherff
1102	0.980769	1	0.990291	51	Chamaele decumbens (Thunb.) Makino
1103	0.94	0.979167	0.959184	96	Clematis terniflora DC.
1104	0.966102	0.838235	0.897638	68	Swertia japonica (Schult.) Makino
1105	0.941176	0.842105	0.888889	19	Leibnitzia anandria (L.) Turcz.
1106	0.964286	1	0.981818	27	Sarcandra glabra (Thunb.) Nakai
1107	1	0.909091	0.952381	22	Hemerocallis middendorffii Trautv. et C.A.Mey. var. esculenta (Koidz.) Ohwi
1108	0.99956	0.999121	0.999341	2275	Osmunda japonica Thunb.
1109	1	1	1	13	Aletris spicata (Thunb.) Franch.
1110	0.866667	1	0.928571	13	Sambucus chinensis Lindl.
1111	1	0.8	0.888889	10	Ipomoea littoralis Blume
1112	1	0.894737	0.944444	19	Cephalomanes javanicum (Blume) Bosch var. asplenioides (C.Chr.) K.Iwats.
1113	0.875	0.777778	0.823529	18	Leptopetalum coreanum (H.L_v.) Naiki et Ohi-Toma var. coreanum
1114	0.95122	0.975	0.962963	40	Adenophora remotiflora (Siebold et Zucc.) Miq.
1115	0.909091	0.909091	0.909091	11	Marsdenia tinctoria R.Br. var. tomentosa Masam.
1116	0.953846	0.96875	0.96124	64	Ilex pedunculosa Miq.
1117	1	0.980392	0.990099	51	Myrsine seguinii H.L_v.
1118	0.571429	0.666667	0.615385	12	Ischaemum aristatum L. var. aristatum
1119	0.833333	0.5	0.625	10	Eupatorium formosanum Hayata
1120	0.666667	0.615385	0.64	13	Isodon shikokianus (Makino) H.Hara var. intermedius (Kud_) Murata
1121	0.901408	0.977099	0.937729	131	Plagiogyria adnata (Blume) Bedd.
1122	0.916667	0.785714	0.846154	14	Eclipta thermalis Bunge
1123	1	1	1	33	Euphorbia lasiocaula Boiss.
1124	0.97561	0.909091	0.941176	44	Anthoxanthum horsfieldii (Kunth ex Benn.) Mez ex Reeder var. japonicum (Maxim.) Veldkamp
1125	1	0.959184	0.979167	49	Athyrium pinetorum Tagawa
1126	1	0.96	0.979592	25	Ixeridium alpicola (Takeda) Pak et Kawano
1127	0.934783	1	0.966292	43	Lycopodium sitchense Rupr. var. nikoense (Franch. et Sav.) Takeda
1128	0.885714	0.939394	0.911765	33	Carex planata Franch. et Sav. var. planata
1129	1	0.944444	0.971429	18	Anaphalis alpicola Makino
1130	0.962264	0.927273	0.944444	55	Gamblea innovans (Siebold et Zucc.) C.B.Shang, Lowry et Frodin
1131	0.923077	1	0.96	12	Cibotium barometz (L.) J.Sm.
1132	0.98	0.98	0.98	50	Carex siderosticta Hance
1133	1	0.96875	0.984127	32	Ranunculus sceleratus L.
1134	0.981132	1	0.990476	52	Streptopus streptopoides (Ledeb.) Frye et Rigg subsp. japonicus (Maxim.) Utech et Kawano
1135	1	0.914286	0.955224	35	Macleaya cordata (Willd.) R.Br.
1136	1	0.869565	0.930233	23	Penthorum chinense Pursh
1137	1	0.882353	0.9375	17	Carex sociata Boott
1138	1	0.5	0.666667	12	Cirsium inundatum Makino
1139	0.916667	0.970588	0.942857	34	Veronica arvensis L.
1140	0.92	0.958333	0.938776	24	Trigonotis guilielmii (A.Gray) A.Gray ex G_rke
1141	0.857143	0.461538	0.6	13	Elymus racemifer (Steud.) Tzvelev var. japonensis (Honda) Osada
1142	0.941176	0.842105	0.888889	19	Vincetoxicum glabrum (Nakai) Kitag.
1143	0.766667	0.638889	0.69697	36	Selaginella nipponica Franch. et Sav.
1144	0.9	0.9	0.9	10	Smilax nipponica Miq.
1145	0.998408	0.990521	0.994449	633	Onychium japonicum (Thunb.) Kunze
1146	0.891304	0.87234	0.88172	47	Carex maculata Boott
1147	0.909091	0.645161	0.754717	31	Cardamine fallax (O.E.Schulz) Nakai
1148	0.828221	0.888158	0.857143	152	Viola grypoceras A.Gray var. grypoceras
1149	0.875	1	0.933333	14	Chrysosplenium tosaense (Makino) Makino ex Sut_
1150	0.933333	1	0.965517	14	Thelypteris bukoensis (Tagawa) Ching
1151	0.773585	0.836735	0.803922	49	Salix triandra L. subsp. nipponica (Franch. et Sav.) A.K.Skvortsov
1152	0.928571	1	0.962963	13	Dactyloctenium aegyptium (L.) P.Beauv.
1153	0.875	0.954545	0.913043	22	Prunella prunelliformis (Maxim.) Makino
1154	0.9	0.642857	0.75	14	Carex aphyllopus K_k. var. aphyllopus
1155	0.947368	0.9	0.923077	40	Agrostis tateyamensis Tateoka
1156	1	1	1	20	Gentiana thunbergii (G.Don) Griseb. var. minor Maxim.
1157	0.968439	0.963636	0.966031	605	Athyrium otophorum (Miq.) Koidz.
1158	0.897959	0.977778	0.93617	135	Weigela hortensis (Siebold et Zucc.) K.Koch
1159	0.860465	0.973684	0.91358	38	Carex forficula Franch. et Sav.
1160	0.857143	0.9	0.878049	40	Peracarpa carnosa (Wall.) Hook.f. et Thomson
1161	0.955224	0.969697	0.962406	66	Persicaria nepalensis (Meisn.) H.Gross
1162	0.915254	1	0.955752	54	Circaea erubescens Franch. et Sav.
1163	0.979592	0.979592	0.979592	49	Dryopteris tokyoensis (Makino) C.Chr.
1164	0.916667	0.88	0.897959	25	Crotalaria sessiliflora L.
1165	1	0.625	0.769231	16	Utricularia japonica Makino
1166	0.952381	0.952381	0.952381	21	Carex podogyna Franch. et Sav.
1167	0.810127	0.901408	0.853333	142	Cardamine occulta Hornem.
1168	0.925	0.902439	0.91358	41	Machilus thunbergii Siebold et Zucc.
1169	1	0.878788	0.935484	33	Hydrangea involucrata Siebold
1170	1	0.951613	0.975207	62	Cyperus difformis L.
1171	1	0.947368	0.972973	19	Tricyrtis latifolia Maxim.
1172	0.952381	0.952381	0.952381	21	Deparia japonica (Thunb.) M.Kato x D. pseudoconilii (Seriz.) Seriz. var. pseudoconilii
1173	0.928571	0.928571	0.928571	14	Nephrolepis cordifolia (L.) C.Presl
1174	0.882353	0.882353	0.882353	17	Carex filipes Franch. et Sav. var. filipes
1175	0.705882	0.75	0.727273	16	Parasenecio farfarifolius (Siebold et Zucc.) H.Koyama var. bulbiferus (Maxim.) H.Koyama
1176	0.583333	0.538462	0.56	13	Poa acroleuca Steud. f. submoniliformis (Makino) T.Koyama
1177	0.891304	0.953488	0.921348	43	Magnolia salicifolia (Siebld et Zucc.) Maxim.
1178	0.888889	0.842105	0.864865	19	Serratula insularis Iljin
1179	0.857143	0.8	0.827586	15	Aralia elata (Miq.) Seem.
1180	0.956522	0.88	0.916667	25	Rhynchosia volubilis Lour.
1181	0.615385	0.727273	0.666667	11	Saussurea hisauchii Nakai
1182	0.894737	0.772727	0.829268	22	Symplocos coreana (H.L_v.) Ohwi
1183	0.96875	0.939394	0.953846	33	Raphanus sativus L.
1184	1	1	1	54	Geum japonicum Thunb.
1185	1	0.945946	0.972222	37	Carex daisenensis Nakai
1186	0.740741	0.740741	0.740741	27	Rhododendron lagopus Nakai var. lagopus
1187	0.95122	0.95122	0.95122	41	Saxifraga fortunei Hook.f. var. alpina (Matsum. et Nakai) Nakai
1188	1	1	1	34	Lindera obtusiloba Blume
1189	0.916667	0.916667	0.916667	12	Erechtites hieraciifolius (L.) Raf. ex DC.
1190	0.978723	0.938776	0.958333	49	Pennisetum alopecuroides (L.) Spreng.
1191	0.95	0.883721	0.915663	43	Imperata cylindrica (L.) Raeusch. var. koenigii (Retz.) Pilg.
1192	0.924242	0.968254	0.945736	63	Isachne globosa (Thunb.) Kuntze
1193	0.976744	0.954545	0.965517	44	Disporum smilacinum A.Gray
1194	0.9	0.947368	0.923077	19	Ehretia acuminata R.Br. var. obovata (Lindl.) I.M.Johnst.
1195	0.921053	0.853659	0.886076	41	Astilbe microphylla Knoll
1196	1	1	1	24	Gnaphalium japonicum Thunb.
1197	0.923077	0.705882	0.8	17	Gamochaeta pensylvanica (Willd.) Cabrera
1198	0.909091	0.869565	0.888889	23	Lonicera ramosissima Franch. et Sav. ex Maxim. var. ramosissima f. glabrata (Nakai) H.Hara
1199	1	1	1	122	Oplismenus undulatifolius (Ard.) Roem. et Schult.
1200	1	1	1	10	Gardneria multiflora Makino
1201	0.972973	1	0.986301	72	Acer carpinifolium Siebold et Zucc.
1202	0.809524	0.653846	0.723404	26	Sasa palmata (Lat.-Marl. ex Burb.) E.G.Camus
1203	0.8	0.727273	0.761905	11	Cyperus amuricus Maxim.
1204	0.97546	0.952096	0.963636	167	Asplenium trichomanes L.
1205	1	0.96	0.979592	25	Polystichum igaense Tagawa
1206	0.888889	1	0.941176	16	Torreya nucifera Siebold et Zucc. var. radicans Nakai
1207	1	0.7	0.823529	10	Cyathea metteniana (Hance) C.Chr. et Tardieu
1208	0.960784	0.960784	0.960784	51	Mitella stylosa auct. non H.Boissieu
1209	0.647059	0.767442	0.702128	43	Sasa tyuhgokensis Makino
1210	1	1	1	33	Arnica mallotopus Makino
1211	0.866667	0.65	0.742857	20	Cerasus apetala (Siebold et Zucc.) Masam. et S.Suzuki var. tetsuyae H.Ohba
1212	0.839286	0.959184	0.895238	49	Ludwigia epilobioides Maxim. subsp. epilobioides
1213	0.96	0.96	0.96	25	Cleistogenes hackelii (Honda) Honda
1214	1	1	1	18	Phyllodoce nipponica Makino
1215	0.833333	0.862069	0.847458	29	Athyrium kuratae Seriz.
1216	1	0.961039	0.980132	77	Dryopteris commixta Tagawa
1217	0.846154	0.916667	0.88	12	Vincetoxicum macrophyllum Siebold et Zucc.
1218	1	0.923077	0.96	13	Heloniopsis breviscapa Maxim. var. breviscapa
1219	0.802817	0.966102	0.876923	59	Poa crassinervis Honda
1220	0.941176	0.888889	0.914286	18	Lepisorus tosaensis (Makino) H.It_
1221	0.883598	0.938202	0.910082	178	Lespedeza homoloba Nakai
1222	0.8125	0.928571	0.866667	14	Carex nubigena D.Don subsp. albata (Boott ex Franch. et Sav.) T.Koyama var. franchetiana Ohwi
1223	0.882353	0.9375	0.909091	16	Sigesbeckia orientalis L.
1224	1	0.692308	0.818182	13	Ajuga yesoensis Maxim. ex Franch. et Sav. var. tsukubana Nakai
1225	0.625	0.909091	0.740741	11	Elaeagnus montana Makino var. ovata (Maxim.) Araki
1226	0.944444	1	0.971429	17	Carex hirtifructus K_k.
1227	1	0.926829	0.962025	41	Buckleya lanceolata (Siebold et Zucc.) Miq.
1228	0.75	0.707865	0.728324	89	Abelia spathulata Siebold et Zucc. var. spathulata
1229	0.848485	1	0.918033	28	Quercus sessilifolia Blume
1230	0.985915	1	0.992908	70	Paris tetraphylla A.Gray
1231	1	0.95	0.974359	20	Buxus microphylla Siebold et Zucc. var. japonica (M_ll.Arg. ex Miq.) Rehder et E.H.Wilson
1232	0.608696	1	0.756757	14	Ilex goshiensis Hayata
1233	1	0.818182	0.9	11	Putranjiva matsumurae Koidz.
1234	0.916667	1	0.956522	22	Melampyrum roseum Maxim. var. roseum
1235	0.916667	0.916667	0.916667	12	Parthenocissus tricuspidata (Siebold et Zucc.) Planch.
1236	0.939394	1	0.96875	31	Toxicodendron orientale Greene subsp. orientale
1237	0.956522	1	0.977778	22	Cyrtosia septentrionalis (Rchb.f.) Garay
1238	0.960784	0.960784	0.960784	51	Corylus sieboldiana Blume var. sieboldiana
1239	0.833333	0.862069	0.847458	29	Castanopsis cuspidata (Thunb.) Schottky
1240	0.916667	0.785714	0.846154	14	Centella asiatica (L.) Urb.
1241	0.989362	0.96875	0.978947	96	Viola verecunda A.Gray var. verecunda
1242	0.875	0.933333	0.903226	15	Trientalis europaea L.
1243	0.666667	0.866667	0.753623	30	Sagina japonica (Sw.) Ohwi
1244	0.916084	0.984962	0.949275	133	Polystichum ovatopaleaceum (Kodama) Sa.Kurata var. ovatopaleaceum
1245	0.933333	1	0.965517	28	Commelina communis L.
1246	0.910256	0.934211	0.922078	76	Rhododendron benhallii Craven
1247	0.967033	0.907216	0.93617	97	Adenophora triphylla (Thunb.) A.DC. subsp. aperticampanulata Kitam.
1248	0.940594	0.87963	0.909091	108	Euonymus oxyphyllus Miq. var. oxyphyllus
1249	0.932432	0.945205	0.938776	73	Impatiens textorii Miq.
1250	1	0.977273	0.988506	44	Hydrangea petiolaris Siebold et Zucc.
1251	0.975	1	0.987342	39	Mitchella undulata Siebold et Zucc.
1252	0.941176	0.888889	0.914286	36	Celastrus orbiculatus Thunb. var. orbiculatus
1253	0.884058	0.968254	0.924242	63	Valeriana flaccidissima Maxim.
1254	1	1	1	20	Elaeagnus glabra Thunb.
1255	0.954545	1	0.976744	21	Ardisia pusilla A.DC.
1256	0.857143	0.857143	0.857143	35	Skimmia japonica Thunb. var. intermedia Komatsu f. repens (Nakai) Ohwi
1257	0.964286	0.931034	0.947368	29	Persicaria chinensis (L.) H.Gross
1258	0.995781	1	0.997886	236	Polystichum craspedosorum (Maxim.) Diels
1259	1	0.96	0.979592	25	Tetragonia tetragonoides (Pall.) Kuntze
1260	0.85	0.894737	0.871795	19	Teucrium viscidum Blume var. miquelianum (Maxim.) H.Hara
1261	1	0.916667	0.956522	24	Codonopsis lanceolata (Siebold et Zucc.) Trautv.
1262	0.684211	0.896552	0.776119	29	Chrysosplenium flagelliferum F.Schmidt
1263	1	1	1	11	Alternanthera sessilis (L.) R.Br. ex DC.
1264	1	0.866667	0.928571	15	Vicia amoena Fisch. ex Ser.
1265	0.983051	0.966667	0.97479	60	Vandenboschia auriculata (Blume) Copel.
1266	0.928571	0.928571	0.928571	14	Barnardia japonica (Thunb.) Schult. et Schult.f.
1267	0.941176	0.666667	0.780488	24	Euonymus fortunei (Turcz.) Hand.-Mazz.
1268	1	0.964286	0.981818	28	Glycine max (L.) Merr. subsp. soja (Siebold et Zucc.) H.Ohashi
1269	0.941176	0.941176	0.941176	17	Vincetoxicum tanakae (Maxim.) Franch. et Sav.
1270	0.956522	1	0.977778	22	Phragmites japonicus Steud.
1271	0.965517	1	0.982456	56	Tripterospermum japonicum (Siebold et Zucc.) Maxim.
1272	1	0.666667	0.8	12	Farfugium japonicum (L.) Kitam.
1273	0.982143	0.916667	0.948276	60	Trachelospermum asiaticum (Siebold et Zucc.) Nakai var. asiaticum
1274	0.826087	0.716981	0.767677	53	Carex kiotensis Franch. et Sav.
1275	1	0.9	0.947368	10	Acer nipponicum H.Hara
1276	0.96	1	0.979592	24	Thelypteris interrupta (Willd.) K.Iwats.
1277	1	0.928571	0.962963	28	Japonicalia tebakoensis (Makino) C.Ren et Q.E.Yang
1278	0.9	0.818182	0.857143	11	Celastrus punctatus Thunb.
1279	0.941176	0.813559	0.872727	59	Rosa luciae Rochebr. et Franch. ex Cr_p.
1280	1	0.727273	0.842105	11	Aster lucens Kitam.
1281	0.846154	0.916667	0.88	12	Cyrtomium laetevirens (Hiyama) Nakaike
1282	0.930556	0.917808	0.924138	73	Fimbristylis dichotoma (L.) Vahl var. tentsuki T.Koyama
1283	0.969697	0.941176	0.955224	34	Comanthosphace japonica (Miq.) S.Moore
1284	1	0.9	0.947368	10	Scutellaria muramatsui H.Hara
1285	0.769231	1	0.869565	10	Drosera tokaiensis (Komiya et C.Shibata) T.Nakam. et K.Ueda subsp. tokaiensis
1286	0.666667	0.4	0.5	10	Taraxacum platycarpum Dahlst. var. longeappendiculatum (Nakai) Morita
1287	0.833333	0.454545	0.588235	11	Elaeagnus multiflora Thunb. var. hortensis (Maxim.) Servett.
1288	0.998694	0.998042	0.998368	1532	Huperzia serrata (Thunb.) Trevis.
1289	0.901176	0.9575	0.928485	400	Dryopteris nipponensis Koidz.
1290	0.909091	0.980392	0.943396	51	Rhododendron wadanum Makino
1291	0.84	0.7	0.763636	30	Lophatherum sinense Rendle
1292	0.967742	0.967742	0.967742	31	Euphorbia helioscopia L.
1293	0.909091	0.555556	0.689655	18	Clinopodium gracile (Benth.) Kuntze
1294	0.869565	0.869565	0.869565	23	Woodsia glabella R.Br. ex Richards.
1295	0.862069	0.961538	0.909091	26	Pogonia japonica Rchb.f.
1296	0.909091	0.9375	0.923077	32	Rhynchosia acuminatifolia Makino
1297	0.92	0.884615	0.901961	52	Epimedium sempervirens Nakai ex F.Maek.
1298	0.823529	1	0.903226	14	Vincetoxicum sieboldii Franch. et Sav.
1299	0.785714	0.916667	0.846154	12	Diospyros morrisiana Hance
1300	1	0.727273	0.842105	11	Smilax china L. var. yanagitae Honda
1301	0.96	0.923077	0.941176	26	Asplenium yoshinagae Makino
1302	0.962963	1	0.981132	26	Asplenium sarelii Hook. subsp. pekinense (Hance) Fraser-Jenk., Pangtey et Khullar
1303	0.846154	0.956522	0.897959	23	Mazus pumilus (Burm.f.) Steenis
1304	0.909091	0.714286	0.8	14	Centipeda minima (L.) A.Braun et Asch.
1305	1	0.985294	0.992593	68	Equisetum hyemale L.
1306	0.934579	0.970874	0.952381	103	Arundinella hirta (Thunb.) Tanaka
1307	1	0.958333	0.978723	24	Aesculus turbinata Blume
1308	0.981982	0.990909	0.986425	110	Panax japonicus (T.Nees) C.A.Mey.
1309	0.689655	0.714286	0.701754	28	Cirsium ovalifolium (Franch. et Sav.) Matsum.
1310	1	0.545455	0.705882	11	Fraxinus japonica Blume ex K.Koch
1311	0.983871	0.953125	0.968254	64	Pittosporum tobira (Thunb.) W.T.Aiton
1312	0.875	0.976744	0.923077	86	Festuca parvigluma Steud.
1313	0.961538	1	0.980392	25	Hypericum ascyron L. subsp. ascyron var. ascyron
1314	0.944444	0.894737	0.918919	19	Polystichum ohmurae Sa.Kurata
1315	0.99636	0.991718	0.994034	1932	Asplenium incisum Thunb.
1316	1	0.941176	0.969697	17	Lindsaea merrillii Copel. subsp. yaeyamensis (Tagawa) K.U.Kramer
1317	0.857143	0.571429	0.685714	21	Astilbe odontophylla Miq.
1318	1	0.642857	0.782609	28	Clematis tosaensis Makino
1319	0.191489	0.529412	0.28125	17	Polystichum x anceps Sa.Kurata
1320	0.909091	0.833333	0.869565	12	Cicuta virosa L.
1321	0.857143	0.923077	0.888889	13	Houttuynia cordata Thunb.
1322	0.814815	0.916667	0.862745	48	Glyceria ischyroneura Steud.
1323	1	0.909091	0.952381	11	Symplocos nakaharae (Hayata) Masam.
1324	0.954545	0.807692	0.875	26	Sparganium japonicum Rothert
1325	0.941176	1	0.969697	32	Dryopteris sieboldii (Van Houtte ex Mett.) Kuntze
1326	0.977273	0.826923	0.895833	52	Poa pratensis L. subsp. pratensis
1327	0.891304	0.931818	0.911111	44	Viola rostrata Pursh subsp. japonica W.Becker et H.Boissieu
1328	0.941176	1	0.969697	16	Lygodium japonicum (Thunb.) Sw. var. microstachyum (Desv.) C.Chr. et Tardieu
1329	0.9375	0.789474	0.857143	19	Saussurea riederi Herder var. daisetsuensis (Nakai) Kitam.
1330	0.909091	0.909091	0.909091	11	Damnacanthus giganteus (Makino) Nakai
1331	1	1	1	23	Paspalum longifolium Roxb.
1332	0.946667	0.972603	0.959459	73	Viola ovato-oblonga (Miq.) Makino
1333	0.945455	0.990476	0.967442	105	Dryopteris sparsa (Buch.-Ham. ex D.Don) Kuntze
1334	0.878788	0.935484	0.90625	31	Pertya glabrescens Sch.Bip. ex Nakai
1335	0.925926	0.862069	0.892857	29	Viola bissetii Maxim.
1336	1	0.913043	0.954545	23	Persicaria breviochreata (Makino) Ohki
1337	0.927007	0.913669	0.92029	139	Cyrtomium devexiscapulae (Koidz.) Ching
1338	1	0.923077	0.96	39	Boehmeria sieboldiana Blume
1339	0.973684	0.961039	0.96732	77	Botrychium strictum Underw.
1340	0.952381	1	0.97561	20	Corydalis raddeana Regel
1341	0.923077	1	0.96	12	Psychotria manillensis Bartl. ex DC.
1342	0.959184	0.921569	0.94	102	Carex lenta D.Don var. lenta
1343	0.93617	0.977778	0.956522	45	Vulpia myuros (L.) C.C.Gmel.
1344	0.866667	0.8125	0.83871	16	Elsholtzia ciliata (Thunb.) Hyl.
1345	1	0.923077	0.96	13	Pyrus pyrifolia (Burm.f.) Nakai var. culta (Makino) Nakai
1346	0.961538	0.862069	0.909091	29	Capsella bursa-pastoris (L.) Medik.
1347	0.637363	0.943089	0.760656	123	Deparia petersenii (Kunze) M.Kato
1348	0.989796	0.989796	0.989796	98	Pteris wallichiana J.Agardh
1349	0.736842	0.823529	0.777778	17	Elaeagnus multiflora Thunb. var. multiflora
1350	0.826087	0.863636	0.844444	22	Stewartia pseudocamellia Maxim.
1351	0.932584	0.954023	0.943182	87	Euphorbia sieboldiana C.Morren et Decne.
1352	0.958042	0.992754	0.975089	138	Botrychium virginianum (L.) Sw.
1353	0.975309	0.9875	0.981366	80	Vaccinium oldhamii Miq.
1354	0.870968	0.964286	0.915254	28	Wisteriopsis japonica (Siebold et Zucc.) J.Compton et Schrire
1355	0.984615	0.969697	0.977099	66	Sorbus commixta Hedl.
1356	1	1	1	14	Tectaria decurrens (C.Presl) Copel.
1357	1	1	1	21	Ilex chinensis Sims
1358	1	1	1	11	Boerhavia glabrata Blume
1359	0.909091	0.952381	0.930233	21	Dipsacus japonicus Miq.
1360	1	1	1	13	Croomia heterosepala (Baker) Okuyama
1361	1	0.913043	0.954545	23	Cystopteris fragilis (L.) Bernh.
1362	0.883721	0.95	0.915663	40	Quercus aliena Blume
1363	0.878049	0.935065	0.90566	77	Carex curvicollis Franch. et Sav.
1364	1	0.677419	0.807692	31	Eriochloa villosa (Thunb.) Kunth
1365	0.5	0.4	0.444444	10	Polygonatum falcatum A.Gray
1366	0.979592	0.96	0.969697	50	Rubus parvifolius L.
1367	0.764706	1	0.866667	13	Elaeagnus pungens Thunb.
1368	1	1	1	23	Huperzia fordii (Baker) Dixit
1369	1	0.977273	0.988506	44	Sorbus gracilis (Siebold et Zucc.) K.Koch
1370	0.863636	0.76	0.808511	25	Athyrium x austrojaponense Sa.Kurata
1371	0.941176	0.99115	0.965517	113	Arachniodes fargesii (Christ) Seriz.
1372	0.954545	0.954545	0.954545	22	Disporum sessile D.Don ex Schult. et Schult.f. var. micranthum Hatus. ex M.N.Tamura et M.Hotta
1373	0.935484	0.966667	0.95082	30	Hymenasplenium murakami-hatanakae Nakaike
1374	1	1	1	11	Nandina domestica Thunb.
1375	0.930233	0.97561	0.952381	41	Vicia unijuga A.Braun
1376	0.857143	0.545455	0.666667	11	Stachyurus praecox var. Matsuzakii
1377	1	0.934783	0.966292	46	Aeginetia indica L.
1378	1	0.954545	0.976744	22	Silene baccifera (L.) Roth var. japonica (Miq.) H.Ohashi et H.Nakai
1379	0.792453	0.763636	0.777778	55	Cirsium tonense Nakai var. tonense
1380	0.846154	0.846154	0.846154	13	Saussurea sugimurae Honda
1381	0.833333	0.909091	0.869565	11	Dryopteris fragrans (L.) Schott var. remotiuscula (Kom.) Fomin
1382	1	0.864865	0.927536	37	Viola obtusa Makino
1383	0.923077	0.979592	0.950495	49	Rubus microphyllus L.f.
1384	0.75	0.818182	0.782609	11	Dioscorea bulbifera L.
1385	0.981132	0.981132	0.981132	53	Picrasma quassioides (D.Don) Benn.
1386	0.8	0.888889	0.842105	18	Teucrium japonicum Houtt.
1387	0.931034	0.964286	0.947368	56	Ixeridium dentatum (Thunb.) Tzvelev subsp. dentatum
1388	0.851852	0.754098	0.8	61	Weigela decora (Nakai) Nakai
1389	0.909091	0.714286	0.8	14	Euonymus alatus (Thunb.) Siebold f. alatus
1390	0.807692	0.807692	0.807692	26	Ajuga yesoensis Maxim. ex Franch. et Sav.
1391	1	0.777778	0.875	45	Lespedeza thunbergii (DC.) Nakai subsp. thunbergii 'Nipponica'
1392	0.790698	0.809524	0.8	42	Euphorbia humifusa
1393	1	0.90625	0.95082	32	Pteris kiuschiuensis Hieron.
1394	0.944	0.95935	0.951613	123	Carex stenostachys Franch. et Sav. var. stenostachys
1395	0.83871	0.962963	0.896552	27	Thelypteris nipponica (Franch. et Sav.) Ching
1396	0.880952	0.840909	0.860465	44	Chrysosplenium macrostemon Maxim. var. shiobarense (Franch.) H.Hara
1397	0.62963	0.772727	0.693878	22	Philadelphus satsumi Siebold ex Lindl. et Paxton f. nikoensis (Rehder) Ohwi ex Yonek.
1398	0.962963	0.928571	0.945455	28	Eriocaulon omuranum T.Koyama
1399	0.925	1	0.961039	37	Anemone flaccida F.Schmidt
1400	1	0.896552	0.945455	29	Sambucus racemosa L. subsp. sieboldiana (Miq.) H.Hara
1401	0.864865	0.914286	0.888889	35	Eragrostis multicaulis Steud.
1402	0.615385	0.727273	0.666667	11	Dryopteris labordei (Christ) C.Chr. var. indusiata (Makino) Seriz.
1403	0.99	0.961165	0.975369	103	Panicum bisulcatum Thunb.
1404	0.944444	0.772727	0.85	22	Carex mitrata Franch. var. mitrata
1405	0.7625	0.835616	0.797386	73	Agrostis clavata Trin. var. nukabo Ohwi
1406	0.991071	0.973684	0.982301	114	Neocheiropteris ningpoensis (Baker) Bosman
1407	0.956522	1	0.977778	22	Luzula plumosa E.Mey. subsp. plumosa
1408	0.973913	0.965517	0.969697	116	Hylodesmum podocarpum (DC.) H.Ohashi & R.R.Mill subsp. oxyphyllum (DC.) H.Ohashi & R.R.Mill var. japonicum (Miq.) H.Ohashi
1409	1	0.923077	0.96	13	Eragrostis aquatica Honda
1410	0.931034	0.870968	0.9	31	Moliniopsis japonica (Hack.) Hayata
1411	1	0.823529	0.903226	17	Adenostemma lavenia (L.) Kuntze
1412	0.954545	1	0.976744	21	Lysimachia fortunei Maxim.
1413	0.710526	0.75	0.72973	36	Sacciolepis indica (L.) Chase
1414	0.986014	0.986014	0.986014	143	Asplenium normale D.Don
1415	1	0.978261	0.989011	92	Rhachidosorus mesosorus (Makino) Ching
1416	0.966667	0.852941	0.90625	34	Rhus javanica L. var. chinensis (Mill.) T.Yamaz.
1417	1	0.909091	0.952381	11	Betula corylifolia Regel et Maxim.
1418	0.938272	0.926829	0.932515	82	Chrysosplenium grayanum Maxim.
1419	0.953488	1	0.97619	41	Lespedeza pilosa (Thunb.) Siebold et Zucc.
1420	0.657143	0.741935	0.69697	31	Salix gracilistyla Miq.
1421	0.987013	0.962025	0.974359	79	Lyonia ovalifolia (Wall.) Drude var. elliptica (Siebold et Zucc.) Hand.-Mazz.
1422	1	1	1	58	Spiranthes sinensis (Pers.) Ames subsp. australis (R.Br.) Kitam.
1423	1	0.904762	0.95	21	Thuja standishii (Gordon) Carri_re
1424	0.964912	0.964912	0.964912	57	Muhlenbergia japonica Steud.
1425	0.888889	0.842105	0.864865	19	Sporobolus indicus (L.) R.Br. var. purpureosuffusus (Ohwi) T.Koyama f. spiciformis T.Koyama
1426	0.882353	0.857143	0.869565	35	Lolium multiflorum Lam.
1427	0.928571	0.912281	0.920354	57	Ligustrum japonicum Thunb.
1428	0.935484	0.828571	0.878788	35	Cuscuta japonica Choisy
1429	0.933333	0.736842	0.823529	19	Persicaria viscofera (Makino) H.Gross var. viscofera
1430	1	0.974359	0.987013	39	Aletris foliata (Maxim.) Bureau et Franch.
1431	0.967742	1	0.983607	30	Albizia julibrissin Durazz.
1432	1	0.823529	0.903226	17	Ipomoea indica (Burm.) Merr.
1433	0.8	0.96	0.872727	25	Cirsium japonicum Fisch. ex DC.
1434	1	1	1	19	Dunbaria villosa (Thunb.) Makino
1435	0.985294	0.943662	0.964029	71	Rosa multiflora Thunb.
1436	0.979592	0.914286	0.945813	105	Calamagrostis arundinacea (L.) Roth subsp. brachytricha (Steud.) Tzvelev
1437	0.999079	0.995413	0.997243	1090	Lepisorus thunbergianus (Kaulf.) Ching
1438	1	0.866667	0.928571	15	Metanarthecium luteoviride Maxim.
1439	0.941176	1	0.969697	16	Schoenus apogon Roem. et Schult.
1440	1	1	1	29	Platycarya strobilacea Siebold et Zucc.
1441	0.896552	0.8125	0.852459	32	Sonchus oleraceus L.
1442	0.763158	0.805556	0.783784	36	Carex mitrata Franch. var. aristata Ohwi
1443	0.991573	0.991573	0.991573	356	Diplazium wichurae (Mett.) Diels
1444	0.9	0.940299	0.919708	134	Aster microcephalus (Miq.) Franch. et Sav. var. ovatus (Franch. et Sav.) Soejima et Mot.Ito
1445	0.971429	1	0.985507	34	Dumasia truncata Siebold et Zucc.
1446	0.916667	0.611111	0.733333	18	Chrysanthemum japonense (Makino) Nakai
1447	0.764706	0.684211	0.722222	19	Viola yedoensis Makino var. yedoensis
1448	0.708333	0.772727	0.73913	22	Utricularia aurea Lour.
1449	1	0.583333	0.736842	12	Angelica decursiva (Miq.) Franch. et Sav.
1450	0.842105	0.727273	0.780488	22	Hydrocotyle maritima Honda
1451	1	0.857143	0.923077	21	Valerianella locusta (L.) Laterr.
1452	0.92	0.92	0.92	25	Fimbristylis complanata (Retz.) Link f. exaltata T.Koyama
1453	0.923077	0.923077	0.923077	13	Cirsium tanakae auct. non (Franch. et Sav.) Matsum.
1454	0.916667	0.846154	0.88	13	Adenocaulon himalaicum Edgew.
1455	0.95082	0.935484	0.943089	62	Ampelopsis glandulosa (Wall.) Momiy. var. heterophylla (Thunb.) Momiy.
1456	0.909091	0.909091	0.909091	11	Melastoma candidum D.Don
1457	0.875	0.875	0.875	16	Senecio vulgaris L.
1458	1	0.9	0.947368	30	Arenaria serpyllifolia L. var. serpyllifolia
1459	0.943396	0.961538	0.952381	52	Stellaria alsine Grimm var. undulata (Thunb.) Ohwi
1460	0.935484	0.90625	0.920635	32	Platanthera minor (Miq.) Rchb.f.
1461	0.922078	0.959459	0.940397	74	Hydrangea paniculata Siebold
1462	1	1	1	12	Cirsium norikurense Nakai
1463	1	1	1	31	Cephalotaxus harringtonia (Knight ex Forbes) K.Koch var. nana (Nakai) Rehder
1464	0.625	0.833333	0.714286	18	Agrostis stolonifera L.
1465	0.833333	1	0.909091	10	Woodwardia unigemmata (Makino) Nakai
1466	0.769231	0.833333	0.8	12	Lepturus repens (G.Forst.) R.Br.
1467	1	1	1	29	Isachne nipponensis Ohwi
1468	0.642857	0.818182	0.72	11	Euphorbia prostrata Aiton
1469	0.804348	0.822222	0.813187	45	Sacciolepis spicata (L.) Honda ex Masam. var. spicata
1470	1	0.952381	0.97561	21	Symplocos myrtacea Siebold et Zucc.
1471	1	1	1	11	Samolus parviflorus Raf.
1472	0.774194	0.888889	0.827586	54	Vandenboschia kalamocarpa (Hayata) Ebihara
1473	0.909091	0.909091	0.909091	11	Lespedeza cuneata (Dum.Cours.) G.Don var. serpens (Nakai) Ohwi ex Shimabuku
1474	0.929412	0.951807	0.940476	83	Acer japonicum Thunb.
1475	1	0.974359	0.987013	78	Phryma esquirolii H.L_v.
1476	0.990783	0.981735	0.986239	219	Arachniodes simplicior (Makino) Ohwi
1477	0.866667	0.8125	0.83871	16	Impatiens hypophylla Makino
1478	0.823529	0.875	0.848485	16	Galinsoga quadriradiata Ruiz et Pav.
1479	0.956522	1	0.977778	22	Styrax obassia Siebold et Zucc.
1480	0.884615	0.958333	0.92	24	Poa hakusanensis Hack.
1481	1	0.952381	0.97561	21	Patrinia triloba (Miq.) Miq. var. triloba
1482	1	0.916667	0.956522	12	Isodon umbrosus (Maxim.) H.Hara var. hakusanensis (Kud_) K.Asano
1483	0.833333	0.909091	0.869565	11	Primula cuneifolia Ledeb. var. hakusanensis (Franch.) Makino
1484	1	0.916667	0.956522	12	Bupleurum nipponicum Koso-Pol.
1485	1	0.928571	0.962963	28	Rhododendron brachycarpum D.Don ex G.Don
1486	0.971429	0.944444	0.957746	36	Arabidopsis halleri (L.) O'Kane et Al-Shehbaz subsp. gemmifera (Matsum.) O'Kane et Al-Shehbaz var. senanensis (Matsum.) Yonek.
1487	1	1	1	25	Peucedanum multivittatum Maxim.
1488	0.967742	0.967742	0.967742	31	Viburnum japonicum (Thunb.) Spreng.
1489	0.941558	0.900621	0.920635	322	Deparia jiulungensis (Ching) Z.R.Wang var. albosquamata (M.Kato) Z.R.Wang
1490	0.972222	0.945946	0.958904	37	Peristrophe japonica (Thunb.) Bremek. var. subrotunda (Matsuda) Murata et Terao
1491	1	0.764706	0.866667	17	Weigela coraeensis Thunb.
1492	0.820896	0.932203	0.873016	59	Athyrium christensenianum (Koidz.) Seriz.
1493	0.993103	1	0.99654	144	Adiantum monochlamys D.C.Eaton
1494	1	1	1	63	Tofieldia coccinea Richards. var. gracilis (Franch. et Sav.) T.Shimizu
1495	0.777778	0.954545	0.857143	22	Neanotis hirsuta (L.f.) W.H.Lewis var. hirsuta
1496	0.953333	0.979452	0.966216	146	Thelypteris glanduligera (Kunze) Ching
1497	0.714286	1	0.833333	10	Corylus heterophylla Fisch. ex Besser var. thunbergii Blume
1498	0.882353	0.9375	0.909091	16	Scopolia japonica Maxim.
1499	0.766667	1	0.867925	23	Stephania japonica (Thunb.) Miers
1500	0.96	1	0.979592	24	Toxicodendron succedaneum (L.) Kuntze
1501	0.967742	0.9375	0.952381	32	Bulbostylis barbata (Rottb.) Kunth
1502	0.857143	0.923077	0.888889	13	Turritis glabra L.
1503	1	0.938462	0.968254	65	Tubocapsicum anomalum (Franch. et Sav.) Makino var. anomalum
1504	1	0.909091	0.952381	11	Rubus ribisoideus Matsum.
1505	0.823529	0.875	0.848485	16	Woodwardia prolifera Hook. et Arn.
1506	0.909091	0.769231	0.833333	26	Achyranthes bidentata var. hachijoensis
1507	0.988095	0.943182	0.965116	88	Pteris fauriei Hieron.
1508	0.90625	0.95082	0.928	61	Pteris oshimensis Hieron.
1509	0.866667	0.866667	0.866667	15	Miscanthus sinensis Andersson var. condensatus (Hack.) Makino
1510	0.477876	0.870968	0.617143	62	Dryopteris caudipinna Nakai
1511	0.705882	0.857143	0.774194	14	Mentha canadensis L.
1512	0.888889	0.761905	0.820513	21	Athyrium x pseudoiseanum Sa.Kurata
1513	0.909091	0.714286	0.8	14	Drypetes integerrima (Koidz.) Hosok.
1514	0.987342	0.987342	0.987342	79	Helwingia japonica (Thunb.) F.Dietr.
1515	0.820896	0.982143	0.894309	56	Bothriospermum zeylanicum (J.Jacq.) Druce
1516	0.909091	0.952381	0.930233	21	Heracleum sphondylium L. var. nipponicum (Kitag.) H.Ohba
1517	0.947761	0.992188	0.969466	128	Persicaria posumbu (Buch.-Ham. ex D.Don) H.Gross
1518	0.826087	0.863636	0.844444	22	Chrysosplenium album Maxim. var. stamineum (Franch.) H.Hara
1519	1	0.866667	0.928571	15	Centaurium tenuiflorum (Hoffmanns. et Link) Fritsch ex Janchen
1520	0.979167	0.959184	0.969072	49	Eubotryoides grayana (Maxim.) H.Hara var. grayana
1521	0.941176	1	0.969697	16	Achnatherum pekinense (Hance) Ohwi
1522	0.95122	0.95122	0.95122	41	Pseudognaphalium affine (D.Don) Anderb.
1523	0.9	0.818182	0.857143	11	Synurus excelsus (Makino) Kitam.
1524	1	0.615385	0.761905	13	Carex fibrillosa Franch. et Sav.
1525	1	0.923077	0.96	13	Vigna marina (Burm.) Merr.
1526	0.785714	0.846154	0.814815	13	Ficus virgata Reinw. ex Blume
1527	0.891304	0.931818	0.911111	44	Setaria viridis (L.) P.Beauv. var. pachystachys (Franch. et Sav.) Makino et Nemoto
1528	0.960784	1	0.98	49	Lathyrus japonicus Willd.
1529	1	1	1	10	Rubus x ribifolius Siebold et Zucc.
1530	0.983051	1	0.991453	58	Vitex rotundifolia L.f.
1531	0.857143	0.947368	0.9	19	Smilax sebeana Miq.
1532	0.875	1	0.933333	35	Cyperus rotundus L.
1533	0.857143	0.685714	0.761905	35	Sagina maxima A.Gray
1534	0.931034	0.9	0.915254	30	Canavalia lineata (Thunb.) DC.
1535	0.935484	0.966667	0.95082	30	Dianthus japonicus Thunb.
1536	0.913043	0.913043	0.913043	23	Ixeris repens (L.) A.Gray
1537	0.869565	0.869565	0.869565	23	Lonicera affinis Hook. et Arn.
1538	0.956522	0.785714	0.862745	28	Arabis stelleri DC. var. japonica (A.Gray) F.Schmidt
1539	0.965517	0.933333	0.949153	30	Ophioglossum thermale Kom.
1540	0.934783	0.955556	0.945055	45	Eurya emarginata (Thunb.) Makino
1541	0.945946	0.972222	0.958904	36	Calystegia soldanella (L.) R.Br.
1542	0.892857	0.961538	0.925926	26	Litsea japonica (Thunb.) Juss.
1543	0.97619	0.97619	0.97619	42	Odontosoria biflora (Kaulf.) C.Chr.
1544	0.8125	1	0.896552	13	Glehnia littoralis F.Schmidt ex Miq.
1545	0.933333	0.848485	0.888889	33	Lysimachia mauritiana Lam.
1546	0.978723	0.989247	0.983957	93	Eleocharis congesta D.Don var. japonica (Miq.) T.Koyama
1547	0.857143	1	0.923077	12	Carex capillacea Boott var. capillacea
1548	0.979955	0.986547	0.98324	446	Thelypteris japonica (Baker) Ching
1549	1	1	1	13	Kalopanax septemlobus (Thunb.) Koidz.
1550	0.555556	0.454545	0.5	11	Juncus wallichianus Laharpe
1551	0.916667	0.916667	0.916667	12	Oplopanax japonicus (Nakai) Nakai
1552	0.931034	0.964286	0.947368	56	Anthoxanthum odoratum L. subsp. odoratum
1553	0.888889	0.888889	0.888889	18	Barbarea vulgaris R.Br.
1554	0.894737	0.894737	0.894737	19	Erigeron philadelphicus L.
1555	0.807018	0.821429	0.814159	56	Persicaria maculosa Gray subsp. hirticaulis (Danser) S.Ekman et Knutsson var. pubescens (Makino) Yonek.
1556	1	0.923077	0.96	26	Bistorta tenuicaulis (Bisset et S.Moore) Nakai var. tenuicaulis
1557	0.941176	0.941176	0.941176	17	Saururus chinensis (Lour.) Baill.
1558	1	0.923077	0.96	13	Senecio cannabifolius Less.
1559	0.813559	0.979592	0.888889	49	Clematis japonica Thunb.
1560	0.923077	0.813559	0.864865	59	Alnus japonica (Thunb.) Steud.
1561	0.903226	0.811594	0.854962	69	Philadelphus satsumi Siebold ex Lindl. et Paxton
1562	0.916667	0.916667	0.916667	12	Coptis quinquefolia Miq.
1563	0.813953	0.972222	0.886076	36	Rhododendron semibarbatum Maxim.
1564	1	0.964286	0.981818	28	Ranunculus nipponicus Nakai var. submersus H.Hara
1565	0.884615	0.821429	0.851852	28	Salix caprea L.
1566	0.969697	0.969697	0.969697	33	Rubus illecebrosus Focke
1567	0.933333	1	0.965517	14	Actinodaphne acuminata (Blume) Meisn.
1568	1	1	1	13	Osmanthus heterophyllus (G.Don) P.S.Green
1569	0.958333	0.884615	0.92	52	Polypogon fugax Nees ex Steud.
1570	0.911392	0.935065	0.923077	77	Carex lanceolata Boott
1571	0.6875	0.916667	0.785714	12	Viola yezoensis Maxim.
1572	0.95	1	0.974359	19	Rhododendron keiskei Miq.
1573	0.997585	0.997585	0.997585	828	Lycopodium clavatum L. var. nipponicum Nakai
1574	1	0.916667	0.956522	12	Cyathea lepifera (J.Sm.) Copel.
1575	0.983871	1	0.99187	61	Diplazium chinense (Baker) C.Chr.
1576	1	0.818182	0.9	11	Arisaema aequinoctiale Nakai et F.Maek.
1577	0.857143	0.857143	0.857143	14	Isodon japonicus (Burm.f.) H.Hara
1578	1	0.958333	0.978723	24	Sporobolus japonicus (Steud.) Maxim. ex Rendle
1579	0.97561	0.97561	0.97561	41	Carex wahuensis C.A.Mey. var. bongardii (Boott) Franch. et Sav.
1580	1	0.875	0.933333	16	Bromus diandrus Roth
1581	0.845455	0.845455	0.845455	110	Deyeuxia longiseta (Hack.) Ohwi
1582	0.913043	0.875	0.893617	72	Carex japonica Thunb.
1583	0.961538	0.984252	0.972763	127	Eurya japonica Thunb. var. japonica
1584	0.846154	0.916667	0.88	12	Athyrium x hisatsuanum Sa.Kurata
1585	0.956522	0.956522	0.956522	46	Trapa japonica Flerow
1586	1	0.9375	0.967742	16	Nymphaea tetragona Georgi
1587	1	0.942857	0.970588	70	Fimbristylis littoralis Gaudich.
1588	0.992958	1	0.996466	282	Pyrrosia lingua (Thunb.) Farw.
1589	0.571429	0.727273	0.64	11	Leotochilus x simplicifrons (Christ) Nakaike
1590	0.916667	0.916667	0.916667	12	Thelypteris simplex (Hook.) K.Iwats.
1591	0.941176	0.842105	0.888889	19	Flueggea suffruticosa (Pall.) Baill.
1592	1	1	1	23	Artemisia monophylla Kitam.
1593	0.964286	0.9	0.931034	30	Cladium jamaicense Crantz subsp. chinense (Nees) T.Koyama
1594	1	0.941176	0.969697	17	Chloranthus quadrifolius (A.Gray) H.Ohba et S.Akiyama
1595	0.833333	0.833333	0.833333	24	Acer tenuifolium (Koidz.) Koidz.
1596	0.866667	0.866667	0.866667	15	Cyperus flaccidus R.Br.
1597	0.952381	1	0.97561	40	Calamagrostis nana Takeda subsp. nana
1598	0.913043	1	0.954545	21	Wahlenbergia marginata (Thunb.) A.DC.
1599	0.9375	1	0.967742	15	Coelachne japonica Hack.
1600	0.837838	0.96875	0.898551	32	Carex grallatoria Maxim. var. grallatoria
1601	0.833333	0.892857	0.862069	28	Viola tokubuchiana Makino var. takedana (Makino) F.Maek.
1602	0.966667	0.95082	0.958678	61	Scrophularia duplicatoserrata (Miq.) Makino
1603	0.9	1	0.947368	18	Chamaecyparis obtusa (Siebold et Zucc.) Endl.
1604	1	0.947368	0.972973	38	Asplenium prolongatum Hook.
1605	0.966667	0.852941	0.90625	34	Korthalsella japonica (Thunb.) Engl.
1606	0.84375	0.870968	0.857143	31	Aucuba japonica Thunb. var. borealis Miyabe et Kud_
1607	0.695652	0.8	0.744186	20	Carex discoidea Boott var. discoidea
1608	1	1	1	15	Viola verecunda A.Gray var. subaequiloba (Franch. et Sav.) F. Maek.
1609	0.777778	0.875	0.823529	16	Cirsium buergeri Miq.
1610	0.95122	0.95122	0.95122	41	Capillipedium parviflorum (R.Br.) Stapf
1611	1	0.785714	0.88	14	Lindernia anagallidea (Michx.) Pennell
1612	0.9	0.9	0.9	10	Damnacanthus indicus C.F.Gaertn. var. microphyllus (Makino) Makino ex Nakai
1613	0.883721	0.974359	0.926829	156	Dryopteris sacrosancta Koidz.
1614	0.75	0.882353	0.810811	17	Ficus thunbergii Maxim.
1615	0.933333	0.736842	0.823529	19	Schizocodon ilicifolius Maxim.
1616	0.969697	1	0.984615	32	Tofieldia okuboi Makino
1617	0.95	0.863636	0.904762	22	Semiaquilegia adoxoides (DC.) Makino
1618	0.953846	0.873239	0.911765	71	Deutzia gracilis Siebold et Zucc.
1619	0.913043	0.954545	0.933333	22	Elatostema japonicum Wedd.
1620	0.956522	0.846154	0.897959	26	Hypericum japonicum Thunb.
1621	0.978723	0.978723	0.978723	94	Polystichum tsus-simense (Hook.) J.Sm. var. tsus-simense
1622	0.980392	0.970874	0.97561	103	Carex conica Boott var. conica
1623	0.928571	0.928571	0.928571	28	Typha domingensis Pers.
1624	0.9375	1	0.967742	15	Ajuga pygmaea A.Gray
1625	0.959184	0.921569	0.94	51	Agrimonia nipponica Koidz.
1626	0.931034	0.818182	0.870968	66	Cyperus brevifolius (Rottb.) Hassk. var. leiolepis (Franch. et Sav.) T.Koyama
1627	0.90411	0.94964	0.926316	139	Selaginella heterostachys Baker
1628	0.784314	0.97561	0.869565	41	Lindera lancea (Momiy.) H.Koyama
1629	0.931507	0.944444	0.937931	72	Broussonetia monoica Hance
1630	0.8	0.5	0.615385	16	Hymenophyllum coreanum Nakai
1631	1	0.8	0.888889	20	Agrostis valvata Steud.
1632	1	1	1	38	Briza minor L.
1633	0.892857	0.833333	0.862069	30	Carex phacota Spreng.
1634	0.958333	0.958333	0.958333	48	Loxogramme grammitoides (Baker) C.Chr.
1635	0.997543	0.987835	0.992665	411	Lastrea thelypteris (L.) Bory
1636	1	1	1	45	Adenophora nikoensis Franch. et Sav. var. nikoensis f. nikoensis
1637	1	1	1	11	Stewartia monadelpha Siebold et Zucc.
1638	0.909091	0.909091	0.909091	66	Carex mollicula Boott
1639	0.894737	0.944444	0.918919	18	Lycopus maackianus (Maxim. ex Herder) Makino
1640	0.795918	0.886364	0.83871	44	Mosla dianthera (Buch.-Ham. ex Roxb.) Maxim.
1641	1	0.791667	0.883721	48	Erigeron annuus (L.) Pers.
1642	0.933333	0.976744	0.954545	43	Rumex acetosella L. subsp. pyrenaicus (Pourr. ex Lapeyr.) Akeroyd
1643	1	0.853659	0.921053	41	Huperzia miyoshiana (Makino) Ching
1644	0.886792	0.921569	0.903846	51	Carex oxyandra (Franch. et Sav.) Kud_
1645	0.928571	0.928571	0.928571	14	Hydrocotyle yabei Makino var. yabei
1646	0.865854	0.910256	0.8875	78	Deyeuxia hakonensis (Franch. et Sav.) Keng
1647	0.882353	0.833333	0.857143	18	Lepisorus onoei (Franch. et Sav.) Ching
1648	0.85	0.708333	0.772727	24	Vandenboschia nipponica (Nakai) Ebihara
1649	0.944444	0.980769	0.962264	52	Polygala japonica Houtt.
1650	0.941176	1	0.969697	16	Thelypteris cystopteroides (D.C.Eaton) Ching
1651	0.9	0.9	0.9	10	Dianthus kiusianus Makino
1652	0.6875	0.916667	0.785714	12	Rubus minusculus H.L_v. et Vaniot
1653	0.928571	0.829787	0.876404	47	Fimbristylis autumnalis (L.) Roem. et Schult.
1654	0.96	0.96	0.96	25	Potentilla centigrana Maxim.
1655	0.928571	0.8125	0.866667	16	Schoenoplectiella lineolata (Franch. et Sav.) J.Jung et H.K.Choi
1656	1	0.9	0.947368	10	Euonymus boninensis Koidz.
1657	0.96	1	0.979592	24	Phyllanthus ussuriensis Rupr. et Maxim.
1658	0.8125	0.8125	0.8125	16	Sparganium subglobosum Morong
1659	0.785714	0.916667	0.846154	24	Ammannia multiflora Roxb.
1660	0.8125	0.866667	0.83871	15	Erigeron canadensis L.
1661	0.916667	0.785714	0.846154	28	Carex tristachya Thunb. var. pocilliformis (Boott) K_k.
1662	1	0.925926	0.961538	27	Galium gracilens (A.Gray) Makino
1663	0.85	0.772727	0.809524	22	Artemisia lancea Vaniot
1664	0.994505	0.964476	0.979261	563	Thelypteris torresiana (Gaudich.) Alston var. calvata (Baker) K.Iwats.
1665	0.956522	1	0.977778	22	Selaginella shakotanensis (Franch. ex Takeda) Miyabe et Kud_
1666	1	0.947368	0.972973	19	Diplazium takii Sa.Kurata
1667	1	0.923077	0.96	13	Corylopsis pauciflora Siebold et Zucc.
1668	0.933333	0.965517	0.949153	29	Solanum lyratum Thunb.
1669	0.833333	0.882353	0.857143	17	Eupatorium makinoi T.Kawahara et Yahara
1670	1	0.956522	0.977778	23	Blechnopsis orientalis (L.) C.Presl
1671	1	0.888889	0.941176	18	Calystegia pubescens Lindl. f. major (Makino) Yonek.
1672	0.9375	0.857143	0.895522	35	Potamogeton distinctus A.Benn.
1673	0.666667	0.461538	0.545455	26	Pleioblastus nagashima (Mitford) Nakai
1674	0.992063	0.976562	0.984252	768	Athyrium wardii (Hook.) Makino
1675	0.875	0.823529	0.848485	17	Cercidiphyllum magnificum (Nakai) Nakai
1676	0.978723	0.978723	0.978723	47	Cardamine appendiculata Franch. et Sav.
1677	0.961538	0.862069	0.909091	29	Arisaema ovale Nakai var. sadoense (Nakai) J.Murata
1678	0.9	0.947368	0.923077	19	Eriocaulon alpestre Hook.f. et Thomson ex K_rn.
1679	1	0.969697	0.984615	33	Diplazium dilatatum Blume
1680	0.944444	1	0.971429	17	Deschampsia cespitosa (L.) P.Beauv. var. festucifolia Honda
1681	1	0.823529	0.903226	17	Glyceria leptolepis Ohwi
1682	0.9	0.75	0.818182	12	Patis coreana (Honda) Ohwi
1683	0.875	1	0.933333	35	Ophioglossum vulgatum L.
1684	0.956522	0.93617	0.946237	94	Cyrtomium macrophyllum (Makino) Tagawa var. macrophyllum
1685	0.684211	0.684211	0.684211	19	Maianthemum yesoense (Franch. et Sav.) LaFrankie
1686	1	0.75	0.857143	12	Carex insaniae Koidz. var. insaniae
1687	1	0.95	0.974359	20	Cyperus leptocarpus (F.Muell.) Bauters
1688	1	1	1	10	Diplazium x bittyuense Tagawa
1689	0.958333	1	0.978723	23	Rubus corchorifolius L.f.
1690	0.888889	0.666667	0.761905	12	Pyrrosia linearifolia (Hook.) Ching
1691	0.789474	0.714286	0.75	42	Carex miyabei Franch.
1692	0.818182	0.818182	0.818182	11	Piper kadsura (Choisy) Ohwi
1693	0.857143	0.9	0.878049	20	Ilex geniculata Maxim.
1694	0.935484	1	0.966667	29	Petasites japonicus (Siebold et Zucc.) Maxim.
1695	1	0.956522	0.977778	23	Nabalus acerifolius Maxim.
1696	1	0.668874	0.801587	151	Woodsia manchuriensis Hook.
1697	1	0.988372	0.994152	86	Euptelea polyandra Siebold et Zucc.
1698	1	0.97619	0.987952	42	Carex teinogyna Boott
1699	0.92	1	0.958333	23	Melandrium firmum (Siebold et Zucc.) Rohrb.
1700	0.946429	0.963636	0.954955	55	Silene miqueliana (Rohrb.) H.Ohashi et H.Nakai
1701	0.925926	0.806452	0.862069	62	Wisteria floribunda (Willd.) DC.
1702	0.909091	0.769231	0.833333	13	Cirsium purpuratum (Maxim.) Matsum.
1703	1	0.979167	0.989474	48	Buddleja japonica Hemsl.
1704	1	1	1	38	Hylodesmum oldhamii (Oliv.) H.Ohashi & R.R.Mill
1705	0.916667	0.956522	0.93617	23	Monachosorum maximowiczii (Baker) Hayata
1706	0.6875	0.916667	0.785714	12	Arabis serrata Franch. et Sav. var. serrata
1707	1	0.933333	0.965517	30	Plagiogyria x sessilifolia Nakaike
1708	0.8	0.8	0.8	10	Asarum caulescens Maxim.
1709	0.869565	1	0.930233	20	Oldenlandia brachypoda DC.
1710	0.965517	1	0.982456	28	Chloranthus serratus (Thunb.) Roem. et Schult.
1711	0.961538	1	0.980392	25	Pachysandra terminalis Siebold et Zucc.
1712	0.892857	1	0.943396	25	Gentiana zollingeri Fawc.
1713	1	0.869565	0.930233	23	Schoenoplectus tabernaemontani (C.C.Gmel.) Palla
1714	0.875	0.848485	0.861538	33	Potamogeton fryeri A.Benn.
1715	0.352941	0.705882	0.470588	17	Polystichum x inadae Sa.Kurata
1716	1	0.947368	0.972973	19	Microlepia pseudostrigosa Makino
1717	0.755556	0.971429	0.85	35	Deparia pseudoconilii (Seriz.) Seriz.
1718	0.999226	0.994607	0.996911	1298	Microlepia marginata (Panzer) C.Chr.
1719	0.727273	0.888889	0.8	18	Viola sieboldii Maxim.
1720	1	0.983051	0.991453	59	Rubus buergeri Miq.
1721	0.939394	1	0.96875	31	Zanthoxylum armatum DC. var. subtrifoliatum (Franch.) Kitam.
1722	0.98	1	0.989899	196	Botrychium ternatum (Thunb.) Sw.
1723	0.916667	1	0.956522	11	Ambrosia artemisiifolia L.
1724	0.970297	0.951456	0.960784	103	Fagus crenata Blume
1725	0.971014	0.957143	0.964029	70	Paederia foetida L.
1726	0.967742	0.967742	0.967742	31	Cyathea spinulosa Wall. ex Hook.
1727	1	1	1	31	Bolbitis subcordata (Copel.) Ching
1728	0.979592	0.979592	0.979592	49	Potentilla hebiichigo Yonek. et H.Ohashi
1729	0.99496	0.99196	0.993457	995	Athyrium yokoscense (Franch. et Sav.) Christ
1730	0.956522	0.956522	0.956522	23	Plantago lanceolata L.
1731	0.982456	0.982456	0.982456	57	Alisma canaliculatum A.Braun et C.D.Bouch_
1732	1	1	1	350	Deparia lancea (Thunb.) Fraser-Jenk.
1733	1	0.8125	0.896552	16	Tilia kiusiana Makino et Shiras.
1734	0.8125	0.8125	0.8125	16	Erigeron strigosus Muhl. ex Willd.
1735	0.992939	0.941783	0.966684	1941	Dryopteris erythrosora (D.C.Eaton) Kuntze
1736	0.878049	0.947368	0.911392	38	Enkianthus cernuus (Siebold et Zucc.) Makino f. rubens (Maxim.) Ohwi
1737	1	0.923077	0.96	13	Rubus vernus Focke
1738	0.875	0.913043	0.893617	23	Pyrola incarnata (DC.) Fisch. ex Freyn
1739	0.375	0.461538	0.413793	13	Abelia spathulata Siebold et Zucc. var. sanguinea Makino
1740	1	1	1	31	Disporum sessile D.Don ex Schult. et Schult.f. var. sessile
1741	0.958333	0.938776	0.948454	49	Hymenasplenium hondoense (N.Murak. et S.-I.Hatan.) Nakaike
1742	0.962963	1	0.981132	26	Rubus sieboldii Blume
1743	0.833333	0.9375	0.882353	16	Dryopteris shikokiana (Makino) C.Chr.
1744	0.933333	0.875	0.903226	16	Magnolia obovata Thunb.
1745	0.911765	1	0.953846	31	Brylkinia caudata (Munro ex A.Gray) F.Schmidt
1746	0.785714	0.916667	0.846154	24	Anisocampium x saitoanum (Sugim.) M.Kato
1747	0.903226	0.903226	0.903226	31	Chrysosplenium fauriei Franch.
1748	1	0.875	0.933333	16	Atriplex prostrata Boucher ex DC.
1749	1	1	1	26	Microsorum insigne (Blume) Copel.
1750	0.95	0.863636	0.904762	22	Pteris ensiformis Burm.f.
1751	0.846154	0.846154	0.846154	13	Myriophyllum spicatum L.
1752	0.833333	0.9375	0.882353	16	Utricularia caerulea L.
1753	0.896552	0.896552	0.896552	29	Eriocaulon sieboldianum Siebold et Zucc. ex Steud.
1754	0.996909	0.99537	0.996139	648	Thelypteris acuminata (Houtt.) C.V.Morton
1755	0.875	0.777778	0.823529	18	Carex maximowiczii Miq. var. levisaccus Ohwi
1756	0.823529	0.903226	0.861538	31	Amaranthus hybridus L.
1757	0.977273	0.934783	0.955556	46	Polystichum braunii (Spenn.) F_e
1758	0.956522	0.985075	0.970588	67	Athyrium iseanum Rosenst. var. iseanum
1759	0.983607	1	0.991736	180	Arachniodes exilis (Hance) Ching
1760	0.857143	1	0.923077	12	Quercus x nipponica Koidz.
1761	0.96	0.96	0.96	25	Carpesium divaricatum Siebold et Zucc. var. abrotanoides (Matsum. et Koidz.) H.Koyama
1762	0.96988	0.958333	0.964072	168	Hymenophyllum polyanthos (Sw.) Sw.
1763	1	0.818182	0.9	22	Euphrasia insignis Wettst. subsp. insignis var. japonica (Wettst.) Ohwi
1764	0.992378	0.939394	0.965159	693	Deparia conilii (Franch. et Sav.) M.Kato
1765	0.896552	0.896552	0.896552	29	Arisaema angustatum Franch. et Sav.
1766	0.993355	0.980328	0.986799	305	Arachniodes borealis Seriz.
1767	0.931818	0.97619	0.953488	42	Persicaria praetermissa (Hook.f.) H.Hara
1768	0.90566	0.941176	0.923077	51	Platanthera tipuloides (L.f.) Lindl.
1769	0.515152	0.944444	0.666667	18	Anaphalis margaritacea (L.) Benth. et Hook.f. var. angustifolia (Franch. et Sav.) Hayata
1770	0.88	0.88	0.88	25	Galium trifidum L. subsp. columbianum (Rydb.) Hult_n
1771	0.777778	0.933333	0.848485	15	Atriplex patens (Litv.) Iljin
1772	0.923077	0.923077	0.923077	13	Ammannia coccinea Rottb.
1773	0.935484	1	0.966667	29	Deparia conilii (Franch. et Sav.) M.Kato x D. pseudoconilii (Seriz.) Seriz.
1774	0.914286	0.8	0.853333	40	Potamogeton octandrus Poir. var. octandrus
1775	0.88	1	0.93617	22	Polystichum tachiroanum (Luerss.) Tagawa
1776	0.96875	0.939394	0.953846	33	Crepidiastrum lanceolatum (Houtt.) Nakai
1777	1	0.772727	0.871795	22	Lolium perenne L.
1778	0.961039	0.986667	0.973684	75	Schoenoplectiella hotarui (Ohwi) J.Jung et H.K.Choi
1779	0.96875	0.911765	0.939394	34	Lithospermum zollingeri A.DC.
1780	1	0.95122	0.975	41	Campanula punctata Lam. var. punctata
1781	1	0.777778	0.875	18	Calamagrostis pseudophragmites (Haller f.) Koeler
1782	0.5	0.6	0.545455	10	Najas graminea Delile
1783	0.936937	0.954128	0.945455	109	Elliottia paniculata (Siebold et Zucc.) Hook.f.
1784	1	0.909091	0.952381	11	Lamium amplexicaule L.
1785	1	0.944444	0.971429	18	Apios fortunei Maxim.
1786	0.807692	0.75	0.777778	28	Amaranthus viridis L.
1787	0.833333	0.897436	0.864198	39	Berchemia longiracemosa Okuyama
1788	1	0.588235	0.740741	17	Ctenitis eatonii (Baker) Ching
1789	0.995951	0.993271	0.994609	743	Odontosoria chinensis (L.) J.Sm.
1790	0.884615	0.92	0.901961	25	Scheuchzeria palustris L.
1791	1	0.916667	0.956522	24	Osmolindsaea odorata (Roxb.) Lehtonen et Cristenh.
1792	0.818182	0.9	0.857143	10	Carex pisiformis Boott
1793	0.954545	1	0.976744	42	Clematis apiifolia DC. var. apiifolia
1794	0.888889	0.923077	0.90566	52	Chrysosplenium kiotoense Ohwi
1795	0.964912	0.901639	0.932203	61	Persicaria pubescens (Blume) H.Hara
1796	1	0.95	0.974359	20	Maianthemum dilatatum (Alph.Wood) A.Nelson et J.F.Macbr.
1797	0.84	0.875	0.857143	24	Viola violacea Makino var. makinoi (H.Boissieu) Hiyama ex F.Maek.
1798	1	0.952381	0.97561	21	Zizania latifolia (Griseb.) Turcz. ex Stapf
1799	0.973684	0.925	0.948718	40	Euonymus japonicus Thunb.
1800	1	0.921875	0.95935	64	Carex gibba Wahlenb.
1801	0.939394	0.96875	0.953846	64	Actinidia polygama (Siebold et Zucc.) Planch. ex Maxim.
1802	1	0.916667	0.956522	12	Phyllostachys reticulata (Rupr.) K.Koch
1803	0.714286	0.454545	0.555556	11	Scirpus mitsukurianus Makino
1804	0.982759	1	0.991304	57	Boenninghausenia albiflora (Hook.) Rchb. ex Meisn. var. japonica (Nakai ex Makino et Nemoto) Suzuki
1805	1	0.916667	0.956522	12	Taxillus kaempferi (DC.) Danser var. kaempferi
1806	0.771429	0.964286	0.857143	28	Pteris nipponica W.C.Shieh
1807	0.974359	1	0.987013	38	Eleocharis acicularis (L.) Roem. et Schult. var. longiseta Svenson
1808	0.947368	0.947368	0.947368	19	Nuttallanthus canadensis (L.) D.A.Sutton
1809	1	0.916667	0.956522	36	Carex biwensis Franch.
1810	0.75	0.818182	0.782609	11	Ceratophyllum demersum L.
1811	0.892857	0.961538	0.925926	26	Lithocarpus edulis (Makino) Nakai
1812	0.911765	0.756098	0.826667	41	Melampyrum roseum Maxim. var. japonicum Franch. et Sav.
1813	1	0.972973	0.986301	37	Persicaria senticosa (Meisn.) H.Gross
1814	0.802817	0.850746	0.826087	67	Arisaema japonicum Blume
1815	0.9	0.818182	0.857143	11	Cyrtomium devexiscapulae (Koidz.) Ching x C. fortunei J.Sm. var. clivicola (Makino) Tagawa
1816	0.933333	0.823529	0.875	17	Ipomoea lacunosa L.
1817	1	0.939394	0.96875	33	Lepidium virginicum L.
1818	0.995215	0.9984	0.996805	625	Lemmaphyllum microphyllum C.Presl
1819	0.971429	0.971429	0.971429	70	Euonymus sieboldianus Blume var. sieboldianus
1820	0.978723	0.958333	0.968421	96	Fraxinus sieboldiana Blume
1821	0.983051	0.95082	0.966667	61	Deutzia scabra Thunb. var. scabra
1822	1	1	1	18	Patrinia gibbosa Maxim.
1823	0.943396	0.934579	0.938967	107	Cardamine tanakae Franch. et Sav. ex Maxim.
1824	0.846154	0.970588	0.90411	34	Viola keiskei Miq.
1825	1	0.916667	0.956522	12	Hylodesmum podocarpum (DC.) H.Ohashi & R.R.Mill subsp. podocarpum
1826	0.853659	0.921053	0.886076	38	Pyrola nephrophylla (Andres) Andres
1827	1	0.971429	0.985507	35	Solanum maximowiczii Koidz.
1828	0.9625	0.939024	0.950617	82	Lespedeza cyrtobotrya Miq.
1829	0.78866	0.944444	0.859551	162	Dryopteris fuscipes C.Chr.
1830	0.935484	0.90625	0.920635	32	Sedum makinoi Maxim.
1831	0.8	0.740741	0.769231	27	Salix chaenomeloides Kimura
1832	0.75	0.923077	0.827586	13	Ipomoea coccinea L.
1833	0.944444	0.962264	0.953271	53	Hamamelis japonica Siebold et Zucc.
1834	1	0.894737	0.944444	19	Silene gallica L. var. quinquevulnera (L.) W.D.J.Koch
1835	1	0.992424	0.996198	132	Lycopodium dendroideum Michx.
1836	0.954545	0.933333	0.94382	45	Ardisia crenata Sims
1837	0.952381	1	0.97561	20	Comanthosphace stellipila (Miq.) S.Moore
1838	1	0.944444	0.971429	18	Rhynchospora alba (L.) Vahl
1839	0.75	0.923077	0.827586	13	Sparganium stoloniferum (Graebn.) Buch.-Ham. ex Juz.
1840	0.994565	0.994565	0.994565	184	Dryopteris chinensis (Baker) Koidz.
1841	0.826087	0.730769	0.77551	26	Pilea hamaoi Makino
1842	0.941176	0.888889	0.914286	36	Ottelia alismoides (L.) Pers.
1843	0.972222	0.921053	0.945946	38	Hypericum crassifolium (Blume) Nakai
1844	0.935484	0.878788	0.90625	33	Cyperus serotinus Rottb.
1845	0.981132	0.981132	0.981132	53	Cornus controversa Hemsl. var. controversa
1846	0.993289	0.986667	0.989967	150	Lycopodiella cernua (L.) Pic.Serm.
1847	0.990991	0.982143	0.986547	112	Trigonotis brevipes (Maxim.) Maxim.
1848	1	0.985915	0.992908	71	Circaea mollis Siebold et Zucc.
1849	1	0.944444	0.971429	18	Habenaria sagittifera Rchb.f.
1850	0.964286	0.964286	0.964286	28	Equisetum fluviatile L.
1851	0.935484	0.90625	0.920635	64	Quercus crispula Blume var. crispula
1852	0.833333	0.909091	0.869565	11	Isoetes japonica A.Braun
1853	0.863636	0.863636	0.863636	22	Callitriche palustris L.
1854	0.913043	0.984375	0.947368	64	Persicaria filiformis (Thunb.) Nakai
1855	0.821429	0.958333	0.884615	24	Rotala mexicana Cham. et Schltdl.
1856	0.95122	0.95122	0.95122	41	Betula grossa Siebold et Zucc.
1857	0.95	0.95	0.95	20	Nepeta subsessilis Maxim.
1858	0.941176	0.941176	0.941176	17	Ohwia caudata (Thunb.) H.Ohashi
1859	0.916667	0.897959	0.907216	49	Lythrum anceps (Koehne) Makino
1860	0.885417	0.955056	0.918919	89	Poa acroleuca Steud.
1861	0.8	0.842105	0.820513	19	Lobelia chinensis Lour.
1862	0.998748	0.994389	0.996564	1604	Thelypteris pozoi (Lag.) C.V.Morton subsp. mollissima (Fisch. ex Kunze) C.V.Morton
1863	0.939394	0.978947	0.958763	95	Persicaria thunbergii (Siebold et Zucc.) H.Gross var. thunbergii
1864	0.818182	0.75	0.782609	12	Elatine triandra Schkuhr
1865	0.982456	0.933333	0.957265	60	Erythranthe inflata (Miq.) G.L.Nesom
1866	0.928571	0.764706	0.83871	17	Cardamine hirsuta L.
1867	0.882353	1	0.9375	15	Carex stenostachys Franch. et Sav. var. cuneata (Ohwi) Ohwi et T.Koyama
1868	1	0.75	0.857143	12	Angelica sachalinensis Maxim. var. glabra (Koidz.) T.Yamaz.
1869	0.931034	0.931034	0.931034	29	Polygonum aviculare L. subsp. aviculare
1870	1	0.846154	0.916667	13	Menyanthes trifoliata L.
1871	0.998	0.998	0.998	500	Selliguea hastata (Thunb.) Fraser-Jenk.
1872	1	0.791667	0.883721	24	Acer cissifolium (Siebold et Zucc.) K.Koch
1873	1	0.928571	0.962963	14	Cryptotaenia canadensis (L.) DC. subsp. japonica (Hassk.) Hand.-Mazz.
1874	0.846154	1	0.916667	11	Akebia trifoliata (Thunb.) Koidz.
1875	0.961538	0.980392	0.970874	51	Staphylea bumalda DC.
1876	0.895833	0.914894	0.905263	47	Potentilla freyniana Bornm.
1877	0.818182	0.818182	0.818182	11	Rhododendron dilatatum Miq. var. dilatatum
1878	1	0.958333	0.978723	24	Geranium wilfordii Maxim. var. wilfordii
1879	1	0.846154	0.916667	13	Hylotelephium verticillatum (L.) H.Ohba
1880	0.777778	0.736842	0.756757	19	Stellaria neglecta Weihe
1881	0.928287	0.987288	0.956879	236	Thelypteris viridifrons Tagawa
1882	0.875	0.875	0.875	32	Acer tschonoskii Maxim.
1883	0.944444	0.809524	0.871795	21	Carex nubigena D.Don subsp. albata (Boott ex Franch. et Sav.) T.Koyama
1884	0.8125	0.8125	0.8125	16	Utricularia bifida L.
1885	1	0.866667	0.928571	15	Symplocos glauca (Thunb.) Koidz.
1886	0.837838	0.96875	0.898551	64	Cerastium fontanum Baumg. subsp. vulgare (Hartm.) Greuter et Burdet var. angustifolium (Franch.) H.Hara
1887	0.916667	0.578947	0.709677	19	Asarum asperum F.Maek.
1888	0.875	0.933333	0.903226	15	Athyrium imbricatum Christ
1889	0.851351	0.954545	0.9	66	Rosa paniculigera (Koidz.) Makino ex Momiy.
1890	0.934783	1	0.966292	43	Lotus corniculatus L. subsp. japonicus (Regel) H.Ohashi
1891	0.580645	0.782609	0.666667	23	Sasa nipponica (Makino) Makino et Shibata
1892	1	0.916667	0.956522	12	Rhododendron x tectum Koidz.
1893	0.727273	0.615385	0.666667	13	Cyrtomium yamamotoi Tagawa
1894	0.933333	0.965517	0.949153	29	Polystichum balansae Christ
1895	1	0.636364	0.777778	11	Fraxinus apertisquamifera H.Hara
1896	0.571429	0.727273	0.64	11	Solidago virgaurea L. subsp. leiocarpa (Benth.) Hult_n
1897	0.923077	0.888889	0.90566	27	Spodiopogon depauperatus Hack.
1898	0.998418	0.98748	0.992919	639	Dryopteris sabae (Franch. et Sav.) C.Chr.
1899	0.9375	0.882353	0.909091	17	Rhynchospora yasudana Makino
1900	0.90625	0.828571	0.865672	35	Ligustrum tschonoskii Decne.
1901	0.88	0.88	0.88	25	Laportea cuspidata (Wedd.) Friis
1902	0.926829	0.974359	0.95	39	Goodyera schlechtendaliana Rchb.f.
1903	0.857143	0.8	0.827586	15	Ilex nipponica Makino
1904	0.857143	1	0.923077	18	Cheilanthes kuhnii Milde var. brandtii (Franch. et Sav.) Tagawa
1905	1	0.952381	0.97561	21	Artemisia pedunculosa Miq.
1906	0.962963	0.945455	0.954128	55	Oxalis nipponica S.Aoki et J.Murata subsp. nipponica
1907	0.9	0.9	0.9	20	Thalictrum tuberiferum Maxim.
1908	0.833333	0.909091	0.869565	11	Alnus fauriei H.L_v. et Vaniot
1909	0.937143	0.953488	0.945245	172	Carex multifolia Ohwi var. multifolia
1910	0.912088	0.965116	0.937853	86	Viburnum wrightii Miq. var. wrightii
1911	0.981308	0.963303	0.972222	109	Corydalis pallida (Thunb.) Pers. var. tenuis Yatabe
1912	0.745098	0.974359	0.844444	39	Diplazium sibiricum (Turcz. ex Kunze) Sa.Kurata var. glabrum (Tagawa) Sa.Kurata x D. squamigerum (Mett.) Matsum.
1913	0.8	0.615385	0.695652	13	Rhododendron kiusianum Makino
1914	0.97	0.989796	0.979798	98	Dryopteris polylepis (Franch. et Sav.) C.Chr.
1915	1	0.958333	0.978723	24	Veronica schmidtiana Regel subsp. senanensis (Maxim.) Kitam. et Murata
1916	0.942857	0.916667	0.929577	36	Hieracium japonicum Franch. et Sav.
1917	0.909091	0.909091	0.909091	11	Cerasus maximowiczii (Rupr.) Kom.
1918	0.92	0.92	0.92	50	Skimmia japonica Thunb. var. japonica
1919	0.865672	0.935484	0.899225	248	Deparia pycnosora (Christ) M.Kato
1920	0.96875	1	0.984127	31	Struthiopteris castanea (Makino) Nakai
1921	0.973333	0.973333	0.973333	75	Diplazium sibiricum (Turcz. ex Kunze) Sa.Kurata var. glabrum (Tagawa) Sa.Kurata
1922	0.918605	0.963415	0.940476	82	Carex olivacea Boott subsp. confertiflora (Boott) T.Koyama
1923	0.846154	0.846154	0.846154	13	Carex dissitiflora Franch.
1924	0.958333	0.958333	0.958333	24	Conioselinum chinense (L.) Britton, Sterns et Poggenb. var. filicinum (H.Wolff)
1925	0.949153	0.933333	0.941176	60	Persicaria debilis (Meisn.) H.Gross ex W.T.Lee
1926	1	0.875	0.933333	16	Circaea alpina L. subsp. alpina
1927	0.894737	1	0.944444	17	Salvia lutescens (Koidz.) Koidz. var. crenata (Makino) Murata
1928	1	0.833333	0.909091	12	Clinopodium micranthum (Regel) H.Hara_x000D_ var. sachalinense (F.Schmidt) T.Yamaz. et Murata
1929	1	0.923077	0.96	13	Quercus crispula Blume var. horikawae H.Ohba
1930	0.837209	0.972973	0.9	37	Polygonatum lasianthum Maxim.
1931	0.928571	1	0.962963	13	Rubus subcrataegifolius (H.L_v. et Vaniot) H.L_v.
1932	0.888889	0.941176	0.914286	17	Schizopepon bryoniifolius Maxim.
1933	0.818182	0.9	0.857143	10	Agrostis borealis Hartm. var. flaccida (Hack.) T.Koyama
1934	0.966667	0.935484	0.95082	31	Luzula jimboi Miyabe et Kud_ subsp. atrotepala Z.Kaplan
1935	0.955556	0.955556	0.955556	45	Muhlenbergia curviaristata (Ohwi) Ohwi var. nipponica Ohwi
1936	0.8	0.941176	0.864865	17	Lepisorus ussuriensis (Regel et Maack) Ching var. distans (Makino) Tagawa
1937	0.93	0.989362	0.958763	94	Diplazium mettenianum (Miq.) C.Chr.
1938	0.769231	0.925926	0.840336	54	Stellaria sessiliflora Y.Yabe
1939	1	1	1	52	Meliosma tenuis Maxim.
1940	0.928571	0.896552	0.912281	29	Rubus hakonensis Franch. et Sav.
1941	0.964286	0.931034	0.947368	29	Athyrium rupestre Kodama
1942	0.983696	0.989071	0.986376	183	Dryopteris monticola (Makino) C.Chr.
1943	0.973684	0.925	0.948718	40	Elliottia bracteata (Maxim.) Hook.f.
1944	0.931034	0.964286	0.947368	28	Melampyrum laxum Miq. var. nikkoense Beauverd
1945	0.928571	0.866667	0.896552	15	Sedum japonicum Siebold ex Miq. subsp. japonicum var. senanense (Makino) Makino
1946	0.941176	0.965517	0.953191	116	Athyrium melanolepis (Franch. et Sav.) Christ
1947	0.973684	0.973684	0.973684	38	Carpesium triste Maxim.
1948	1	0.875	0.933333	16	Aster savatieri Makino
1949	0.928571	1	0.962963	26	Gentiana nipponica Maxim.
1950	1	0.991228	0.995595	228	Thelypteris phegopteris (L.) Sloss. ex Rydb.
1951	0.941176	0.96	0.950495	50	Laportea bulbifera (Siebold et Zucc.) Wedd.
1952	0.944444	1	0.971429	17	Bulbophyllum inconspicuum Maxim.
1953	1	0.903226	0.949153	31	Deparia kiusiana (Koidz.) M.Kato
1954	0.833333	0.789474	0.810811	19	Aphananthe aspera (Thunb.) Planch.
1955	0.926829	0.974359	0.95	39	Deparia x musashiensis (H.Ohba) Seriz.
1956	0.923077	0.947368	0.935065	38	Veronica peregrina L.
1957	0.869565	1	0.930233	20	Glyceria acutiflora Torr. subsp. japonica (Steud.) T.Koyama et Kawano
1958	0.870968	0.72973	0.794118	37	Deyeuxia matsumurae (Maxim.) Ohwi
1959	1	0.923077	0.96	13	Wikstroemia pseudoretusa Koidz.
1960	0.95	1	0.974359	19	Ligustrum micranthum Zucc.
1961	1	0.6	0.75	10	Planchonella boninensis (Nakai) Masam. et Yanagih.
1962	0.769231	0.909091	0.833333	11	Gynochthodes boninensis (Ohwi) E.Oguri et T.Sugaw.
1963	0.866667	0.928571	0.896552	14	Stauntonia hexaphylla (Thunb.) Decne.
1964	0.986667	0.961039	0.973684	77	Corydalis incisa (Thunb.) Pers.
1965	0.989011	0.947368	0.967742	95	Callicarpa japonica Thunb.
1966	0.965517	0.965517	0.965517	29	Trifolium pratense L.
1967	0.75	0.818182	0.782609	11	Paraprenanthes sororia (Miq.) C.Shih
1968	0.8125	0.928571	0.866667	14	Cyanthillium cinereum (L.) H.Rob.
1969	0.961538	0.892857	0.925926	28	Rhododendron albrechtii Maxim.
1970	0.925926	0.943396	0.934579	53	Arisaema yamatense (Nakai) Nakai subsp. yamatense
1971	0.672131	0.87234	0.759259	47	Carex leucochlora Bunge var. candolleana (H.L_v. et Vaniot) Katsuy.
1972	0.863636	0.904762	0.883721	21	Fimbristylis velata R.Br.
1973	1	0.94	0.969072	50	Themeda japonica (Andersson) Tanaka
1974	0.933333	1	0.965517	42	Berberis thunbergii DC.
1975	0.857143	0.923077	0.888889	13	Acer maximowiczianum Miq.
1976	0.533333	0.8	0.64	10	Pleioblastus simonii (Carri_re) Nakai
1977	1	0.95122	0.975	41	Lespedeza cuneata (Dum.Cours.) G.Don var. cuneata
1978	0.909091	0.909091	0.909091	11	Leonurus japonicus Houtt.
1979	0.851852	0.884615	0.867925	52	Digitaria ciliaris (Retz.) Koeler
1980	0.935484	0.90625	0.920635	32	Oenothera biennis L.
1981	0.866667	0.95122	0.906977	41	Cyrtomium caryotideum (Wall. ex Hook. et Grev.) C.Presl
1982	0.846154	0.785714	0.814815	42	Boehmeria platanifolia (Maxim.) Franch. et Sav. ex C.H.Wright
1983	1	0.964286	0.981818	28	Andropogon virginicus L.
1984	0.866667	0.928571	0.896552	14	Cyperus eragrostis Lam.
1985	1	0.888889	0.941176	45	Drosera rotundifolia L.
1986	0.926829	0.95	0.938272	40	Carex tristachya Thunb.
1987	0.944444	1	0.971429	17	Pteris vittata L.
1988	1	0.95	0.974359	20	Ardisia sieboldii Miq.
1989	0.931034	0.964286	0.947368	28	Microtropis japonica (Franch. et Sav.) Hallier f.
1990	0.961538	0.961538	0.961538	26	Rhododendron macrosepalum Maxim.
1991	0.862069	0.862069	0.862069	29	Ilex integra Thunb.
1992	0.928571	0.928571	0.928571	14	Ternstroemia gymnanthera (Wight et Arn.) Bedd.
1993	1	0.769231	0.869565	13	Abies firma Siebold et Zucc.
1994	1	0.981818	0.990826	55	Rubus palmatus Thunb. var. coptophyllus (A.Gray) Kuntze ex Koidz.
1995	1	0.869565	0.930233	23	Trichosanthes multiloba Miq.
1996	0.962963	1	0.981132	26	Trautvetteria japonica Siebold et Zucc.
1997	0.977273	0.955556	0.966292	90	Japonicalia delphiniifolia (Siebold et Zucc.) C.Ren et Q.E.Yang
1998	1	0.916667	0.956522	12	Prunus persica (L.) Batsch
[truncated: 175 more rows]
