# Supplementary material for: Development of a system for the automated identification of herbarium specimens with high accuracy
Source: Sci Rep. 2022 May 16;12:8066. doi: 10.1038/s41598-022-11450-y (PMC9110755; doi:10.1038/s41598-022-11450-y)
Supplement: Supplementary file 6 — Supplementary Information 6. [file 41598_2022_11450_MOESM6_ESM.zip › Supplimentary data_Inception-ResNet v2_base/Top5.xlsx]

## Sheet: Sheet1
file	Scientific name	Top1	prob	Top2	prob	Top3	prob	Top4	prob	Top5	prob
FKSE60353.jpg	Phacelurus latifolius (Steud.) Ohwi	Phacelurus latifolius (Steud.) Ohwi	0.999043	Zizania latifolia (Griseb.) Turcz. ex Stapf	0.000465413	Phragmites australis (Cav.) Trin. ex Steud.	0.000431917	Typha domingensis Pers.	1.92631e-05	Phalaris arundinacea L.	1.15544e-05
KAG155257.jpg	Phacelurus latifolius (Steud.) Ohwi	Phacelurus latifolius (Steud.) Ohwi	0.458013	Ischaemum aristatum L. var. aristatum	0.418925	Ischaemum aristatum L. var. crassipes (Steud.) Yonek.	0.0801693	Miscanthus sinensis Andersson var. condensatus (Hack.) Makino	0.0100937	Arundinella hirta (Thunb.) Tanaka	0.00982972
C2039822.jpg	Phacelurus latifolius (Steud.) Ohwi	Phacelurus latifolius (Steud.) Ohwi	0.999995	Phalaris arundinacea L.	4.09059e-06	Ischaemum anthephoroides (Steud.) Miq.	2.36581e-07	Imperata cylindrica (L.) Raeusch. var. koenigii (Retz.) Pilg.	1.35603e-07	Arundinella hirta (Thunb.) Tanaka	5.17782e-08
C2039806.jpg	Phacelurus latifolius (Steud.) Ohwi	Phacelurus latifolius (Steud.) Ohwi	0.999997	Phragmites australis (Cav.) Trin. ex Steud.	1.21003e-06	Miscanthus sacchariflorus (Maxim.) Benth. et Hook.f. ex Franch.	4.24103e-07	Coix lacryma-jobi L. var. lacryma-jobi	3.23036e-07	Arundinella hirta (Thunb.) Tanaka	1.11322e-07
FKSE53186.jpg	Phacelurus latifolius (Steud.) Ohwi	Phacelurus latifolius (Steud.) Ohwi	0.998956	Miscanthus sacchariflorus (Maxim.) Benth. et Hook.f. ex Franch.	0.000429203	Coix lacryma-jobi L. var. lacryma-jobi	0.000237156	Miscanthus sinensis Andersson	0.000125774	Phalaris arundinacea L.	5.63235e-05
C2039814.jpg	Phacelurus latifolius (Steud.) Ohwi	Phacelurus latifolius (Steud.) Ohwi	0.690078	Phragmites karka (Retz.) Trin. ex Steud.	0.302056	Miscanthus sacchariflorus (Maxim.) Benth. et Hook.f. ex Franch.	0.0063505	Miscanthus sinensis Andersson var. condensatus (Hack.) Makino	0.00135328	Phragmites australis (Cav.) Trin. ex Steud.	5.47256e-05
C2039808.jpg	Phacelurus latifolius (Steud.) Ohwi	Phacelurus latifolius (Steud.) Ohwi	0.978047	Phragmites australis (Cav.) Trin. ex Steud.	0.0216155	Phragmites karka (Retz.) Trin. ex Steud.	0.000214582	Miscanthus sacchariflorus (Maxim.) Benth. et Hook.f. ex Franch.	6.20022e-05	Phalaris arundinacea L.	1.12158e-05
C2039815.jpg	Phacelurus latifolius (Steud.) Ohwi	Phacelurus latifolius (Steud.) Ohwi	0.95513	Phalaris arundinacea L.	0.0448535	Phragmites australis (Cav.) Trin. ex Steud.	9.96042e-06	Arundinella hirta (Thunb.) Tanaka	2.84453e-06	Phleum pratense L.	1.10304e-06
C2039823.jpg	Phacelurus latifolius (Steud.) Ohwi	Phacelurus latifolius (Steud.) Ohwi	0.999775	Phragmites australis (Cav.) Trin. ex Steud.	0.000219597	Phalaris arundinacea L.	3.02301e-06	Miscanthus sacchariflorus (Maxim.) Benth. et Hook.f. ex Franch.	1.19818e-06	Pseudosasa japonica (Siebold et Zucc. ex Steud.) Makino ex Nakai	3.27193e-07
FKSE12186.jpg	Phacelurus latifolius (Steud.) Ohwi	Phacelurus latifolius (Steud.) Ohwi	0.999999	Miscanthus sinensis Andersson	5.49643e-07	Phalaris arundinacea L.	3.89663e-07	Miscanthus sacchariflorus (Maxim.) Benth. et Hook.f. ex Franch.	2.58973e-07	Miscanthus sinensis Andersson var. condensatus (Hack.) Makino	1.1577e-07
C2039794.jpg	Phacelurus latifolius (Steud.) Ohwi	Phacelurus latifolius (Steud.) Ohwi	0.999877	Phalaris arundinacea L.	0.000112356	Typha domingensis Pers.	6.08016e-06	Miscanthus sinensis Andersson	1.10368e-06	Phleum pratense L.	8.12929e-07
C2039819.jpg	Phacelurus latifolius (Steud.) Ohwi	Phacelurus latifolius (Steud.) Ohwi	0.999992	Miscanthus sinensis Andersson	7.13992e-06	Arundinella hirta (Thunb.) Tanaka	3.70757e-07	Miscanthus sacchariflorus (Maxim.) Benth. et Hook.f. ex Franch.	2.16717e-07	Phalaris arundinacea L.	1.76777e-07
C2039838.jpg	Phacelurus latifolius (Steud.) Ohwi	Phacelurus latifolius (Steud.) Ohwi	0.999493	Phragmites australis (Cav.) Trin. ex Steud.	0.000505239	Pseudosasa japonica (Siebold et Zucc. ex Steud.) Makino ex Nakai	4.17035e-07	Phragmites karka (Retz.) Trin. ex Steud.	2.99625e-07	Miscanthus sacchariflorus (Maxim.) Benth. et Hook.f. ex Franch.	2.47973e-07
KAG083837.jpg	Phacelurus latifolius (Steud.) Ohwi	Phacelurus latifolius (Steud.) Ohwi	0.998728	Miscanthus sinensis Andersson var. condensatus (Hack.) Makino	0.000631844	Pleioblastus linearis (Hack.) Nakai	0.000532064	Phragmites karka (Retz.) Trin. ex Steud.	4.60866e-05	Imperata cylindrica (L.) Raeusch. var. koenigii (Retz.) Pilg.	1.38693e-05
00000268.jpg	Phacelurus latifolius (Steud.) Ohwi	Pleioblastus argenteostriatus (Regel) Nakai 'Okina'	0.313662	Phacelurus latifolius (Steud.) Ohwi	0.177898	Miscanthus sinensis Andersson	0.156843	Ischaemum anthephoroides (Steud.) Miq.	0.13463	Ischaemum aristatum L. var. crassipes (Steud.) Yonek.	0.0491922
C2039780.jpg	Phacelurus latifolius (Steud.) Ohwi	Phacelurus latifolius (Steud.) Ohwi	0.999994	Phragmites australis (Cav.) Trin. ex Steud.	2.7255e-06	Ischaemum anthephoroides (Steud.) Miq.	1.63698e-06	Phalaris arundinacea L.	6.75445e-07	Pseudosasa japonica (Siebold et Zucc. ex Steud.) Makino ex Nakai	3.48041e-07
FKSE93583.jpg	Phacelurus latifolius (Steud.) Ohwi	Phacelurus latifolius (Steud.) Ohwi	0.918136	Phragmites australis (Cav.) Trin. ex Steud.	0.0811477	Phragmites japonicus Steud.	0.000525263	Arundinella hirta (Thunb.) Tanaka	8.95669e-05	Phalaris arundinacea L.	3.92189e-05
C2039784.jpg	Phacelurus latifolius (Steud.) Ohwi	Phacelurus latifolius (Steud.) Ohwi	0.999999	Phalaris arundinacea L.	4.72893e-07	Pseudosasa japonica (Siebold et Zucc. ex Steud.) Makino ex Nakai	2.49575e-07	Phragmites australis (Cav.) Trin. ex Steud.	4.81802e-08	Phragmites karka (Retz.) Trin. ex Steud.	3.55902e-08
C2039777.jpg	Phacelurus latifolius (Steud.) Ohwi	Phacelurus latifolius (Steud.) Ohwi	0.999996	Phragmites australis (Cav.) Trin. ex Steud.	2.36116e-06	Pseudosasa japonica (Siebold et Zucc. ex Steud.) Makino ex Nakai	8.4557e-07	Arundinella hirta (Thunb.) Tanaka	3.20661e-07	Phragmites karka (Retz.) Trin. ex Steud.	1.20849e-07
1168408.JPG	Phacelurus latifolius (Steud.) Ohwi	Phacelurus latifolius (Steud.) Ohwi	0.998898	Phragmites karka (Retz.) Trin. ex Steud.	0.000418285	Miscanthus sinensis Andersson	0.00024921	Arundinella hirta (Thunb.) Tanaka	0.000184481	Echinochloa crus-galli (L.) P.Beauv. var. crus-galli	0.00013264
C2039831.jpg	Phacelurus latifolius (Steud.) Ohwi	Phacelurus latifolius (Steud.) Ohwi	0.999618	Miscanthus sacchariflorus (Maxim.) Benth. et Hook.f. ex Franch.	0.000289059	Pseudosasa japonica (Siebold et Zucc. ex Steud.) Makino ex Nakai	3.81447e-05	Phragmites australis (Cav.) Trin. ex Steud.	2.90338e-05	Eulalia speciosa (Debeaux) Kuntze	1.52733e-05
711520.jpg	Phacelurus latifolius (Steud.) Ohwi	Phacelurus latifolius (Steud.) Ohwi	0.999988	Imperata cylindrica (L.) Raeusch. var. koenigii (Retz.) Pilg.	4.66523e-06	Miscanthus sinensis Andersson var. condensatus (Hack.) Makino	2.59517e-06	Echinochloa crus-galli (L.) P.Beauv. var. crus-galli	2.55986e-06	Phragmites japonicus Steud.	1.98834e-06
C2039768.jpg	Phacelurus latifolius (Steud.) Ohwi	Phacelurus latifolius (Steud.) Ohwi	0.997966	Phalaris arundinacea L.	0.00185775	Typha domingensis Pers.	0.000116922	Phleum pratense L.	1.90362e-05	Miscanthus sinensis Andersson	1.43874e-05
FKSE21644.jpg	Phacelurus latifolius (Steud.) Ohwi	Phacelurus latifolius (Steud.) Ohwi	0.999984	Phragmites australis (Cav.) Trin. ex Steud.	9.02266e-06	Pseudosasa japonica (Siebold et Zucc. ex Steud.) Makino ex Nakai	4.73763e-06	Pleioblastus simonii (Carri_re) Nakai	9.96022e-07	Miscanthus intermedius (Honda) Honda	7.25808e-07
KAG084055.jpg	Phacelurus latifolius (Steud.) Ohwi	Phacelurus latifolius (Steud.) Ohwi	0.990932	Miscanthus sinensis Andersson var. condensatus (Hack.) Makino	0.00854973	Pleioblastus linearis (Hack.) Nakai	0.000379522	Pleioblastus simonii (Carri_re) Nakai	8.75472e-05	Pseudosasa japonica (Siebold et Zucc. ex Steud.) Makino ex Nakai	1.52705e-05
C2039841.jpg	Phacelurus latifolius (Steud.) Ohwi	Phacelurus latifolius (Steud.) Ohwi	0.998991	Phalaris arundinacea L.	0.00100794	Ischaemum anthephoroides (Steud.) Miq.	5.62786e-07	Elymus tsukushiensis Honda var. transiens (Hack.) Osada	2.1079e-07	Coix lacryma-jobi L. var. lacryma-jobi	1.76773e-07
441370.jpg	Polystichum longifrons Sa.Kurata	Polystichum longifrons Sa.Kurata	0.99999	Dennstaedtia hirsuta (Sw.) Mett.	1.21135e-06	Polystichum pseudomakinoi Tagawa	7.55103e-07	Dryopteris tokyoensis (Makino) C.Chr.	5.64547e-07	Polystichum x anceps Sa.Kurata	4.35657e-07
784496.jpg	Polystichum longifrons Sa.Kurata	Polystichum longifrons Sa.Kurata	0.999991	Polystichum x anceps Sa.Kurata	2.03853e-06	Dennstaedtia hirsuta (Sw.) Mett.	5.92856e-07	Diplopterygium glaucum (Houtt.) Nakai	5.52485e-07	Polystichum tagawanum Sa.Kurata	3.79398e-07
576494.jpg	Polystichum longifrons Sa.Kurata	Polystichum longifrons Sa.Kurata	0.999992	Dennstaedtia zeylanica (Sw.) Zink ex Fraser-Jenk. et Kandel	1.42669e-06	Dennstaedtia hirsuta (Sw.) Mett.	1.06929e-06	Dryopteris tokyoensis (Makino) C.Chr.	4.17063e-07	Hypolepis punctata (Thunb.) Mett. ex Kuhn	3.91937e-07
819585.jpg	Polystichum longifrons Sa.Kurata	Polystichum longifrons Sa.Kurata	0.999923	Polystichum polyblepharon (Roem. ex Kunze) C.Presl	7.21984e-05	Polystichum x anceps Sa.Kurata	1.19492e-06	Polystichum fibrillosopaleaceum (Kodama) Tagawa	1.13969e-06	Dennstaedtia zeylanica (Sw.) Zink ex Fraser-Jenk. et Kandel	7.66249e-07
147020.jpg	Polystichum longifrons Sa.Kurata	Polystichum longifrons Sa.Kurata	0.84675	Polystichum polyblepharon (Roem. ex Kunze) C.Presl	0.150797	Polystichum x anceps Sa.Kurata	0.00163706	Polystichum fibrillosopaleaceum (Kodama) Tagawa	0.000298615	Polystichum pseudomakinoi Tagawa	0.000232368
00038186.jpg	Polystichum longifrons Sa.Kurata	Polystichum longifrons Sa.Kurata	0.996654	Polystichum x anceps Sa.Kurata	0.00301298	Polystichum pseudomakinoi Tagawa	0.000329666	Polystichum tagawanum Sa.Kurata	2.67984e-06	Polystichum tsus-simense (Hook.) J.Sm. var. mayebarae (Tagawa) Sa.Kurata	1.14557e-07
00002428.jpg	Polystichum longifrons Sa.Kurata	Polystichum longifrons Sa.Kurata	0.999858	Polystichum x anceps Sa.Kurata	0.000138108	Dryopteris tokyoensis (Makino) C.Chr.	9.7444e-07	Polystichum fibrillosopaleaceum (Kodama) Tagawa	4.71927e-07	Polystichum tagawanum Sa.Kurata	4.70647e-07
509745.jpg	Polystichum longifrons Sa.Kurata	Polystichum longifrons Sa.Kurata	0.99998	Microlepia marginata (Panzer) C.Chr.	2.86892e-06	Dryopteris tokyoensis (Makino) C.Chr.	2.34514e-06	Dennstaedtia hirsuta (Sw.) Mett.	2.00223e-06	Dennstaedtia zeylanica (Sw.) Zink ex Fraser-Jenk. et Kandel	6.82867e-07
00022131.jpg	Polystichum longifrons Sa.Kurata	Polystichum longifrons Sa.Kurata	0.987086	Polystichum x anceps Sa.Kurata	0.0118154	Polystichum pseudomakinoi Tagawa	0.000987942	Polystichum tagawanum Sa.Kurata	3.55951e-05	Polystichum polyblepharon (Roem. ex Kunze) C.Presl	3.36103e-05
422760.jpg	Polystichum longifrons Sa.Kurata	Polystichum longifrons Sa.Kurata	0.999967	Microlepia marginata (Panzer) C.Chr.	6.23438e-06	Dryopteris tokyoensis (Makino) C.Chr.	3.46688e-06	Dennstaedtia hirsuta (Sw.) Mett.	1.99635e-06	Dennstaedtia zeylanica (Sw.) Zink ex Fraser-Jenk. et Kandel	1.46743e-06
00031399.jpg	Polystichum longifrons Sa.Kurata	Polystichum longifrons Sa.Kurata	0.999944	Dryopteris tokyoensis (Makino) C.Chr.	1.5868e-05	Polystichum x anceps Sa.Kurata	6.64608e-06	Polystichum pseudomakinoi Tagawa	4.26342e-06	Dryopteris commixta Tagawa	1.06872e-06
533836.jpg	Polystichum longifrons Sa.Kurata	Polystichum longifrons Sa.Kurata	0.99999	Dryopteris tokyoensis (Makino) C.Chr.	1.25786e-06	Microlepia marginata (Panzer) C.Chr.	8.9025e-07	Dennstaedtia zeylanica (Sw.) Zink ex Fraser-Jenk. et Kandel	6.89637e-07	Dennstaedtia hirsuta (Sw.) Mett.	4.00327e-07
784424.jpg	Polystichum longifrons Sa.Kurata	Polystichum longifrons Sa.Kurata	0.99988	Microlepia marginata (Panzer) C.Chr.	9.3786e-06	Dryopteris tokyoensis (Makino) C.Chr.	9.05316e-06	Dennstaedtia hirsuta (Sw.) Mett.	7.47126e-06	Dennstaedtia zeylanica (Sw.) Zink ex Fraser-Jenk. et Kandel	6.84278e-06
422723.jpg	Polystichum longifrons Sa.Kurata	Polystichum longifrons Sa.Kurata	0.999998	Polystichum x anceps Sa.Kurata	2.26498e-07	Dennstaedtia zeylanica (Sw.) Zink ex Fraser-Jenk. et Kandel	2.08795e-07	Dennstaedtia hirsuta (Sw.) Mett.	1.07688e-07	Polystichum pseudomakinoi Tagawa	8.12351e-08
432008.jpg	Polystichum longifrons Sa.Kurata	Polystichum longifrons Sa.Kurata	0.999984	Dennstaedtia hirsuta (Sw.) Mett.	2.94584e-06	Dennstaedtia zeylanica (Sw.) Zink ex Fraser-Jenk. et Kandel	1.07392e-06	Microlepia marginata (Panzer) C.Chr.	5.75747e-07	Dryopteris tokyoensis (Makino) C.Chr.	5.52946e-07
333349.jpg	Polystichum longifrons Sa.Kurata	Polystichum longifrons Sa.Kurata	1	Polystichum pseudomakinoi Tagawa	7.17008e-08	Polystichum x anceps Sa.Kurata	6.98519e-08	Dryopteris tokyoensis (Makino) C.Chr.	4.39452e-08	Polystichum fibrillosopaleaceum (Kodama) Tagawa	2.02226e-08
576493.jpg	Polystichum longifrons Sa.Kurata	Polystichum longifrons Sa.Kurata	0.99994	Dennstaedtia zeylanica (Sw.) Zink ex Fraser-Jenk. et Kandel	4.25531e-05	Dennstaedtia hirsuta (Sw.) Mett.	4.69122e-06	Polystichum igaense Tagawa	9.39586e-07	Polystichum polyblepharon (Roem. ex Kunze) C.Presl	8.60741e-07
819718.jpg	Polystichum longifrons Sa.Kurata	Polystichum longifrons Sa.Kurata	0.999946	Polystichum polyblepharon (Roem. ex Kunze) C.Presl	2.52137e-05	Dennstaedtia hirsuta (Sw.) Mett.	2.91064e-06	Dennstaedtia zeylanica (Sw.) Zink ex Fraser-Jenk. et Kandel	2.02604e-06	Polystichum x anceps Sa.Kurata	1.29948e-06
437647.jpg	Polystichum longifrons Sa.Kurata	Polystichum polyblepharon (Roem. ex Kunze) C.Presl	0.968447	Polystichum longifrons Sa.Kurata	0.0314342	Polystichum fibrillosopaleaceum (Kodama) Tagawa	1.32524e-05	Dennstaedtia zeylanica (Sw.) Zink ex Fraser-Jenk. et Kandel	8.01864e-06	Polystichum x anceps Sa.Kurata	6.35633e-06
784448.jpg	Polystichum longifrons Sa.Kurata	Polystichum longifrons Sa.Kurata	0.999996	Polystichum x anceps Sa.Kurata	1.03741e-06	Polystichum pseudomakinoi Tagawa	5.62429e-07	Dennstaedtia hirsuta (Sw.) Mett.	2.52528e-07	Dennstaedtia zeylanica (Sw.) Zink ex Fraser-Jenk. et Kandel	1.73718e-07
00025290.jpg	Polystichum longifrons Sa.Kurata	Polystichum longifrons Sa.Kurata	0.984039	Polystichum x anceps Sa.Kurata	0.0158398	Dryopteris tokyoensis (Makino) C.Chr.	7.92706e-05	Polystichum pseudomakinoi Tagawa	2.22231e-05	Microlepia marginata (Panzer) C.Chr.	3.56698e-06
432471.jpg	Polystichum longifrons Sa.Kurata	Polystichum longifrons Sa.Kurata	0.999987	Dennstaedtia hirsuta (Sw.) Mett.	1.3214e-06	Dennstaedtia zeylanica (Sw.) Zink ex Fraser-Jenk. et Kandel	7.6713e-07	Dryopteris tokyoensis (Makino) C.Chr.	6.21172e-07	Microlepia marginata (Panzer) C.Chr.	5.53532e-07
441372.jpg	Polystichum longifrons Sa.Kurata	Polystichum longifrons Sa.Kurata	0.999975	Polystichum pseudomakinoi Tagawa	4.05311e-06	Dennstaedtia hirsuta (Sw.) Mett.	2.63457e-06	Dennstaedtia zeylanica (Sw.) Zink ex Fraser-Jenk. et Kandel	1.22975e-06	Polystichum x anceps Sa.Kurata	8.06002e-07
00037605.jpg	Polystichum longifrons Sa.Kurata	Polystichum longifrons Sa.Kurata	0.999729	Polystichum x anceps Sa.Kurata	0.000250771	Polystichum pseudomakinoi Tagawa	1.50989e-05	Polystichum retrosopaleaceum (Kodama) Tagawa	9.87207e-07	Dryopteris cycadina (Franch. et Sav.) C.Chr.	9.74198e-07
00031665.jpg	Polystichum longifrons Sa.Kurata	Polystichum pseudomakinoi Tagawa	0.989704	Polystichum x anceps Sa.Kurata	0.00537373	Polystichum tsus-simense (Hook.) J.Sm. var. mayebarae (Tagawa) Sa.Kurata	0.00240431	Polystichum longifrons Sa.Kurata	0.0019057	Polystichum makinoi (Tagawa) Tagawa	0.000560761
437701.jpg	Polystichum longifrons Sa.Kurata	Polystichum longifrons Sa.Kurata	0.999984	Dryopteris tokyoensis (Makino) C.Chr.	1.03981e-06	Dennstaedtia hirsuta (Sw.) Mett.	9.2924e-07	Polystichum x anceps Sa.Kurata	9.17869e-07	Dennstaedtia zeylanica (Sw.) Zink ex Fraser-Jenk. et Kandel	7.19153e-07
422630.jpg	Polystichum longifrons Sa.Kurata	Polystichum longifrons Sa.Kurata	0.999963	Dennstaedtia hirsuta (Sw.) Mett.	3.5482e-06	Dennstaedtia zeylanica (Sw.) Zink ex Fraser-Jenk. et Kandel	2.40346e-06	Microlepia marginata (Panzer) C.Chr.	2.03466e-06	Dryopteris tokyoensis (Makino) C.Chr.	1.77829e-06
784430.jpg	Polystichum longifrons Sa.Kurata	Polystichum longifrons Sa.Kurata	0.999992	Polystichum x anceps Sa.Kurata	1.34478e-06	Dryopteris tokyoensis (Makino) C.Chr.	6.39982e-07	Dennstaedtia hirsuta (Sw.) Mett.	4.85013e-07	Polystichum igaense Tagawa	3.18247e-07
00031333.jpg	Polystichum longifrons Sa.Kurata	Polystichum longifrons Sa.Kurata	0.977394	Polystichum pseudomakinoi Tagawa	0.0188199	Polystichum x anceps Sa.Kurata	0.00296344	Dryopteris cycadina (Franch. et Sav.) C.Chr.	0.000313116	Polystichum tsus-simense (Hook.) J.Sm. var. mayebarae (Tagawa) Sa.Kurata	0.000239827
819428.jpg	Polystichum longifrons Sa.Kurata	Polystichum longifrons Sa.Kurata	0.999847	Dennstaedtia hirsuta (Sw.) Mett.	4.08839e-05	Dennstaedtia zeylanica (Sw.) Zink ex Fraser-Jenk. et Kandel	9.38013e-06	Polystichum polyblepharon (Roem. ex Kunze) C.Presl	3.99143e-06	Diplopterygium glaucum (Houtt.) Nakai	2.76778e-06
577941.jpg	Polystichum longifrons Sa.Kurata	Polystichum longifrons Sa.Kurata	0.999974	Polystichum x anceps Sa.Kurata	2.48205e-05	Polystichum pseudomakinoi Tagawa	2.06301e-07	Dryopteris tokyoensis (Makino) C.Chr.	1.60626e-07	Polystichum igaense Tagawa	8.89769e-08
513749.jpg	Polystichum longifrons Sa.Kurata	Polystichum longifrons Sa.Kurata	0.999938	Dennstaedtia zeylanica (Sw.) Zink ex Fraser-Jenk. et Kandel	5.10412e-06	Dennstaedtia hirsuta (Sw.) Mett.	4.71337e-06	Microlepia marginata (Panzer) C.Chr.	4.55135e-06	Dryopteris tokyoensis (Makino) C.Chr.	2.61279e-06
819716.jpg	Polystichum longifrons Sa.Kurata	Polystichum longifrons Sa.Kurata	0.999984	Dennstaedtia zeylanica (Sw.) Zink ex Fraser-Jenk. et Kandel	3.49712e-06	Dennstaedtia hirsuta (Sw.) Mett.	2.1777e-06	Dryopteris tokyoensis (Makino) C.Chr.	4.69766e-07	Polystichum pseudomakinoi Tagawa	2.83133e-07
533857.jpg	Polystichum longifrons Sa.Kurata	Polystichum longifrons Sa.Kurata	0.999997	Polystichum x anceps Sa.Kurata	6.5393e-07	Dryopteris tokyoensis (Makino) C.Chr.	2.19535e-07	Polystichum pseudomakinoi Tagawa	2.03651e-07	Microlepia marginata (Panzer) C.Chr.	1.17005e-07
784440.jpg	Polystichum longifrons Sa.Kurata	Polystichum longifrons Sa.Kurata	0.999978	Dennstaedtia hirsuta (Sw.) Mett.	3.24883e-06	Microlepia marginata (Panzer) C.Chr.	1.18068e-06	Dryopteris tokyoensis (Makino) C.Chr.	9.25298e-07	Diplopterygium glaucum (Houtt.) Nakai	7.20231e-07
00031953.jpg	Polystichum longifrons Sa.Kurata	Polystichum longifrons Sa.Kurata	0.994591	Polystichum x anceps Sa.Kurata	0.00272788	Polystichum pseudomakinoi Tagawa	0.00257548	Dryopteris uniformis (Makino) Makino	4.88566e-05	Dryopteris cycadina (Franch. et Sav.) C.Chr.	3.05866e-05
560412.jpg	Polystichum longifrons Sa.Kurata	Polystichum longifrons Sa.Kurata	0.999994	Pteridium aquilinum (L.) Kuhn	1.52412e-06	Osmunda japonica Thunb.	4.41597e-07	Dennstaedtia hirsuta (Sw.) Mett.	4.17926e-07	Dennstaedtia zeylanica (Sw.) Zink ex Fraser-Jenk. et Kandel	3.7938e-07
422638.jpg	Polystichum longifrons Sa.Kurata	Polystichum longifrons Sa.Kurata	0.999992	Dryopteris tokyoensis (Makino) C.Chr.	1.91077e-06	Microlepia marginata (Panzer) C.Chr.	9.50079e-07	Polystichum x anceps Sa.Kurata	7.14011e-07	Polystichum pseudomakinoi Tagawa	2.36265e-07
819464.jpg	Polystichum longifrons Sa.Kurata	Polystichum longifrons Sa.Kurata	0.999987	Polystichum x anceps Sa.Kurata	5.24895e-06	Polystichum polyblepharon (Roem. ex Kunze) C.Presl	1.56339e-06	Dennstaedtia zeylanica (Sw.) Zink ex Fraser-Jenk. et Kandel	1.02484e-06	Polystichum pseudomakinoi Tagawa	3.5215e-07
438645.jpg	Polystichum longifrons Sa.Kurata	Polystichum longifrons Sa.Kurata	0.99997	Dennstaedtia hirsuta (Sw.) Mett.	5.38993e-06	Dennstaedtia zeylanica (Sw.) Zink ex Fraser-Jenk. et Kandel	2.65882e-06	Microlepia marginata (Panzer) C.Chr.	1.81588e-06	Dryopteris tokyoensis (Makino) C.Chr.	1.72607e-06
819732.jpg	Polystichum longifrons Sa.Kurata	Polystichum longifrons Sa.Kurata	0.999926	Polystichum polyblepharon (Roem. ex Kunze) C.Presl	2.98755e-05	Dennstaedtia hirsuta (Sw.) Mett.	1.15704e-05	Polystichum igaense Tagawa	3.94897e-06	Pteridium aquilinum (L.) Kuhn	3.12284e-06
00020557.jpg	Polystichum longifrons Sa.Kurata	Polystichum pseudomakinoi Tagawa	0.697367	Polystichum x anceps Sa.Kurata	0.298395	Polystichum polyblepharon (Roem. ex Kunze) C.Presl	0.00281154	Polystichum longifrons Sa.Kurata	0.000749167	Polystichum tagawanum Sa.Kurata	0.000573217
527178.jpg	Polystichum longifrons Sa.Kurata	Polystichum longifrons Sa.Kurata	0.999986	Dennstaedtia hirsuta (Sw.) Mett.	1.52503e-06	Dennstaedtia zeylanica (Sw.) Zink ex Fraser-Jenk. et Kandel	1.11748e-06	Dryopteris tokyoensis (Makino) C.Chr.	5.70845e-07	Polystichum x anceps Sa.Kurata	4.03586e-07
521347.jpg	Polystichum longifrons Sa.Kurata	Polystichum longifrons Sa.Kurata	0.999976	Polystichum x anceps Sa.Kurata	2.67096e-06	Dryopteris tokyoensis (Makino) C.Chr.	1.34414e-06	Polystichum pseudomakinoi Tagawa	1.26209e-06	Polystichum polyblepharon (Roem. ex Kunze) C.Presl	1.18953e-06
422820.jpg	Polystichum longifrons Sa.Kurata	Polystichum longifrons Sa.Kurata	0.999979	Dennstaedtia hirsuta (Sw.) Mett.	4.7478e-06	Dennstaedtia zeylanica (Sw.) Zink ex Fraser-Jenk. et Kandel	2.65551e-06	Hypolepis punctata (Thunb.) Mett. ex Kuhn	7.10187e-07	Cuscuta campestris Yuncker	5.41403e-07
819460.jpg	Polystichum longifrons Sa.Kurata	Polystichum longifrons Sa.Kurata	0.999877	Polystichum polyblepharon (Roem. ex Kunze) C.Presl	8.70153e-05	Polystichum x anceps Sa.Kurata	2.02654e-05	Dennstaedtia hirsuta (Sw.) Mett.	1.01744e-06	Dennstaedtia zeylanica (Sw.) Zink ex Fraser-Jenk. et Kandel	6.44086e-07
819577.jpg	Polystichum longifrons Sa.Kurata	Polystichum longifrons Sa.Kurata	0.99998	Dryopteris tokyoensis (Makino) C.Chr.	3.13078e-06	Dennstaedtia hirsuta (Sw.) Mett.	1.53761e-06	Polystichum pseudomakinoi Tagawa	5.9307e-07	Polystichum x anceps Sa.Kurata	5.72287e-07
819568.jpg	Polystichum longifrons Sa.Kurata	Polystichum longifrons Sa.Kurata	0.999991	Polystichum x anceps Sa.Kurata	1.8194e-06	Dennstaedtia hirsuta (Sw.) Mett.	7.88298e-07	Dryopteris tokyoensis (Makino) C.Chr.	4.67339e-07	Polystichum pseudomakinoi Tagawa	3.05409e-07
00037017.jpg	Polystichum longifrons Sa.Kurata	Polystichum longifrons Sa.Kurata	0.999816	Polystichum x anceps Sa.Kurata	0.000158178	Polystichum pseudomakinoi Tagawa	1.77384e-05	Dryopteris tokyoensis (Makino) C.Chr.	1.71486e-06	Polystichum tsus-simense (Hook.) J.Sm. var. mayebarae (Tagawa) Sa.Kurata	8.0148e-07
577948.jpg	Polystichum longifrons Sa.Kurata	Polystichum longifrons Sa.Kurata	0.999982	Dennstaedtia zeylanica (Sw.) Zink ex Fraser-Jenk. et Kandel	3.04759e-06	Dennstaedtia hirsuta (Sw.) Mett.	1.98856e-06	Dryopteris tokyoensis (Makino) C.Chr.	1.1512e-06	Microlepia marginata (Panzer) C.Chr.	1.1354e-06
422733.jpg	Polystichum longifrons Sa.Kurata	Polystichum longifrons Sa.Kurata	0.999987	Dennstaedtia zeylanica (Sw.) Zink ex Fraser-Jenk. et Kandel	1.68856e-06	Dennstaedtia hirsuta (Sw.) Mett.	1.56089e-06	Dryopteris tokyoensis (Makino) C.Chr.	5.06474e-07	Microlepia marginata (Panzer) C.Chr.	4.25863e-07
784420.jpg	Polystichum longifrons Sa.Kurata	Polystichum longifrons Sa.Kurata	0.999997	Polystichum x anceps Sa.Kurata	4.14396e-07	Dennstaedtia hirsuta (Sw.) Mett.	2.65802e-07	Polystichum pseudomakinoi Tagawa	2.42868e-07	Dennstaedtia zeylanica (Sw.) Zink ex Fraser-Jenk. et Kandel	1.68454e-07
819579.jpg	Polystichum longifrons Sa.Kurata	Polystichum longifrons Sa.Kurata	0.999984	Polystichum pseudomakinoi Tagawa	3.4465e-06	Dennstaedtia hirsuta (Sw.) Mett.	1.65044e-06	Polystichum polyblepharon (Roem. ex Kunze) C.Presl	1.46793e-06	Dennstaedtia zeylanica (Sw.) Zink ex Fraser-Jenk. et Kandel	1.22578e-06
784437.jpg	Polystichum longifrons Sa.Kurata	Polystichum longifrons Sa.Kurata	0.99996	Dennstaedtia zeylanica (Sw.) Zink ex Fraser-Jenk. et Kandel	1.44862e-05	Dennstaedtia hirsuta (Sw.) Mett.	3.46664e-06	Polystichum polyblepharon (Roem. ex Kunze) C.Presl	3.23959e-06	Polystichum igaense Tagawa	2.78431e-06
422628.jpg	Polystichum longifrons Sa.Kurata	Polystichum longifrons Sa.Kurata	0.999927	Dennstaedtia zeylanica (Sw.) Zink ex Fraser-Jenk. et Kandel	2.52895e-05	Dennstaedtia hirsuta (Sw.) Mett.	3.2423e-06	Polystichum pseudomakinoi Tagawa	1.9018e-06	Microlepia marginata (Panzer) C.Chr.	1.88344e-06
819474.jpg	Polystichum longifrons Sa.Kurata	Polystichum longifrons Sa.Kurata	0.999973	Polystichum polyblepharon (Roem. ex Kunze) C.Presl	3.50199e-06	Dennstaedtia hirsuta (Sw.) Mett.	3.30519e-06	Polystichum x anceps Sa.Kurata	1.7613e-06	Dryopteris tokyoensis (Makino) C.Chr.	1.00974e-06
558208.jpg	Polystichum longifrons Sa.Kurata	Polystichum longifrons Sa.Kurata	0.999897	Microlepia marginata (Panzer) C.Chr.	1.02169e-05	Dennstaedtia zeylanica (Sw.) Zink ex Fraser-Jenk. et Kandel	7.47718e-06	Polystichum fibrillosopaleaceum (Kodama) Tagawa	3.87774e-06	Dryopteris tokyoensis (Makino) C.Chr.	3.42356e-06
00038677.jpg	Polystichum longifrons Sa.Kurata	Polystichum longifrons Sa.Kurata	0.999085	Polystichum pseudomakinoi Tagawa	0.000539116	Polystichum x anceps Sa.Kurata	0.000315435	Dryopteris tokyoensis (Makino) C.Chr.	1.4382e-05	Polystichum tagawanum Sa.Kurata	5.22803e-06
819720.jpg	Polystichum longifrons Sa.Kurata	Polystichum longifrons Sa.Kurata	0.999789	Polystichum polyblepharon (Roem. ex Kunze) C.Presl	0.000196066	Polystichum pseudomakinoi Tagawa	7.80756e-06	Polystichum tagawanum Sa.Kurata	1.26152e-06	Polystichum x anceps Sa.Kurata	1.09541e-06
819715.jpg	Polystichum longifrons Sa.Kurata	Polystichum longifrons Sa.Kurata	0.999997	Polystichum polyblepharon (Roem. ex Kunze) C.Presl	1.63891e-06	Polystichum x anceps Sa.Kurata	9.95679e-07	Dennstaedtia hirsuta (Sw.) Mett.	4.06805e-08	Polystichum fibrillosopaleaceum (Kodama) Tagawa	3.89946e-08
521371.jpg	Polystichum longifrons Sa.Kurata	Polystichum longifrons Sa.Kurata	0.999956	Dennstaedtia zeylanica (Sw.) Zink ex Fraser-Jenk. et Kandel	1.51624e-05	Dennstaedtia hirsuta (Sw.) Mett.	5.79342e-06	Pteridium aquilinum (L.) Kuhn	1.88983e-06	Microlepia marginata (Panzer) C.Chr.	1.37026e-06
422640.jpg	Polystichum longifrons Sa.Kurata	Polystichum longifrons Sa.Kurata	0.999989	Polystichum x anceps Sa.Kurata	1.11006e-06	Dennstaedtia hirsuta (Sw.) Mett.	7.73173e-07	Dryopteris tokyoensis (Makino) C.Chr.	6.21982e-07	Dennstaedtia zeylanica (Sw.) Zink ex Fraser-Jenk. et Kandel	5.69662e-07
FKSE99855.jpg	Polystichum longifrons Sa.Kurata	Polystichum polyblepharon (Roem. ex Kunze) C.Presl	0.999515	Polystichum x anceps Sa.Kurata	0.000322231	Polystichum fibrillosopaleaceum (Kodama) Tagawa	2.75527e-05	Polystichum x inadae Sa.Kurata	1.80677e-05	Polystichum tsus-simense (Hook.) J.Sm. var. mayebarae (Tagawa) Sa.Kurata	1.76466e-05
572939.jpg	Polystichum longifrons Sa.Kurata	Polystichum longifrons Sa.Kurata	0.999975	Dryopteris tokyoensis (Makino) C.Chr.	1.66568e-06	Microlepia marginata (Panzer) C.Chr.	1.3447e-06	Dennstaedtia zeylanica (Sw.) Zink ex Fraser-Jenk. et Kandel	1.32564e-06	Dennstaedtia hirsuta (Sw.) Mett.	1.27687e-06
00037018.jpg	Polystichum longifrons Sa.Kurata	Polystichum longifrons Sa.Kurata	0.99534	Polystichum x anceps Sa.Kurata	0.00457852	Polystichum pseudomakinoi Tagawa	3.90936e-05	Polystichum tagawanum Sa.Kurata	2.41441e-05	Dryopteris tokyoensis (Makino) C.Chr.	2.51875e-06
00020558.jpg	Polystichum longifrons Sa.Kurata	Polystichum longifrons Sa.Kurata	0.999677	Polystichum pseudomakinoi Tagawa	0.000185368	Dryopteris cycadina (Franch. et Sav.) C.Chr.	5.53891e-05	Polystichum x anceps Sa.Kurata	4.10761e-05	Polystichum fibrillosopaleaceum (Kodama) Tagawa	9.60326e-06
533855.jpg	Polystichum longifrons Sa.Kurata	Polystichum longifrons Sa.Kurata	0.999988	Polystichum x anceps Sa.Kurata	1.70843e-06	Microlepia marginata (Panzer) C.Chr.	8.08246e-07	Dennstaedtia hirsuta (Sw.) Mett.	6.5571e-07	Dryopteris tokyoensis (Makino) C.Chr.	6.46224e-07
521354.jpg	Polystichum longifrons Sa.Kurata	Polystichum longifrons Sa.Kurata	0.999977	Microlepia marginata (Panzer) C.Chr.	3.57143e-06	Dennstaedtia hirsuta (Sw.) Mett.	2.25761e-06	Dryopteris tokyoensis (Makino) C.Chr.	2.01422e-06	Dennstaedtia zeylanica (Sw.) Zink ex Fraser-Jenk. et Kandel	1.62225e-06
00009026.jpg	Polystichum longifrons Sa.Kurata	Polystichum longifrons Sa.Kurata	0.999997	Dryopteris tokyoensis (Makino) C.Chr.	1.13785e-06	Polystichum pseudomakinoi Tagawa	5.58195e-07	Microlepia marginata (Panzer) C.Chr.	1.75802e-07	Polystichum x anceps Sa.Kurata	1.13184e-07
00009019.jpg	Polystichum longifrons Sa.Kurata	Polystichum longifrons Sa.Kurata	0.999812	Polystichum x anceps Sa.Kurata	0.00018375	Dryopteris tokyoensis (Makino) C.Chr.	2.72542e-06	Polystichum pseudomakinoi Tagawa	3.88098e-07	Microlepia x bipinnata (Makino) Y.Shimura	1.11305e-07
509671.jpg	Polystichum longifrons Sa.Kurata	Polystichum longifrons Sa.Kurata	0.999993	Dennstaedtia hirsuta (Sw.) Mett.	1.22214e-06	Dennstaedtia zeylanica (Sw.) Zink ex Fraser-Jenk. et Kandel	5.49282e-07	Dryopteris tokyoensis (Makino) C.Chr.	4.19442e-07	Microlepia marginata (Panzer) C.Chr.	4.09639e-07
428778.jpg	Polystichum longifrons Sa.Kurata	Polystichum longifrons Sa.Kurata	0.999949	Dennstaedtia hirsuta (Sw.) Mett.	9.25445e-06	Dennstaedtia zeylanica (Sw.) Zink ex Fraser-Jenk. et Kandel	4.47896e-06	Diplopterygium glaucum (Houtt.) Nakai	1.87509e-06	Microlepia marginata (Panzer) C.Chr.	1.61885e-06
422748.jpg	Polystichum longifrons Sa.Kurata	Polystichum longifrons Sa.Kurata	0.99999	Dennstaedtia hirsuta (Sw.) Mett.	1.44086e-06	Polystichum pseudomakinoi Tagawa	6.6695e-07	Dryopteris tokyoensis (Makino) C.Chr.	4.7213e-07	Polystichum x anceps Sa.Kurata	4.71126e-07
00038187.jpg	Polystichum longifrons Sa.Kurata	Polystichum longifrons Sa.Kurata	0.994289	Polystichum x anceps Sa.Kurata	0.0042339	Polystichum pseudomakinoi Tagawa	0.00146774	Polystichum tagawanum Sa.Kurata	2.53483e-06	Polystichum tsus-simense (Hook.) J.Sm. var. mayebarae (Tagawa) Sa.Kurata	2.23709e-06
577949.jpg	Polystichum longifrons Sa.Kurata	Polystichum longifrons Sa.Kurata	0.999974	Polystichum braunii (Spenn.) F_e	6.91305e-06	Dennstaedtia zeylanica (Sw.) Zink ex Fraser-Jenk. et Kandel	1.91708e-06	Polystichum igaense Tagawa	1.76881e-06	Polystichum polyblepharon (Roem. ex Kunze) C.Presl	1.7342e-06
819572.jpg	Polystichum longifrons Sa.Kurata	Polystichum longifrons Sa.Kurata	0.999994	Polystichum polyblepharon (Roem. ex Kunze) C.Presl	5.05402e-06	Polystichum x anceps Sa.Kurata	2.88455e-07	Dennstaedtia hirsuta (Sw.) Mett.	9.24364e-08	Polystichum igaense Tagawa	8.70939e-08
222827.jpg	Polystichum longifrons Sa.Kurata	Polystichum longifrons Sa.Kurata	0.999865	Dennstaedtia zeylanica (Sw.) Zink ex Fraser-Jenk. et Kandel	0.000102747	Dennstaedtia hirsuta (Sw.) Mett.	3.32035e-06	Microlepia strigosa (Thunb.) C.Presl	2.17866e-06	Polystichum igaense Tagawa	1.79434e-06
560410.jpg	Polystichum longifrons Sa.Kurata	Polystichum longifrons Sa.Kurata	0.999997	Polystichum x anceps Sa.Kurata	4.33519e-07	Polystichum polyblepharon (Roem. ex Kunze) C.Presl	2.56357e-07	Polystichum pseudomakinoi Tagawa	2.17748e-07	Dryopteris tokyoensis (Makino) C.Chr.	2.15125e-07
00037012.jpg	Polystichum longifrons Sa.Kurata	Polystichum longifrons Sa.Kurata	0.903803	Polystichum pseudomakinoi Tagawa	0.0916471	Polystichum x anceps Sa.Kurata	0.0040933	Polystichum tsus-simense (Hook.) J.Sm. var. mayebarae (Tagawa) Sa.Kurata	0.000141588	Polystichum tagawanum Sa.Kurata	0.00012852
00038092.jpg	Polystichum longifrons Sa.Kurata	Polystichum longifrons Sa.Kurata	0.999997	Dryopteris cycadina (Franch. et Sav.) C.Chr.	9.44026e-07	Polystichum tagawanum Sa.Kurata	6.5446e-07	Polystichum pseudomakinoi Tagawa	4.55565e-07	Polystichum x anceps Sa.Kurata	3.16125e-07
819686.jpg	Polystichum longifrons Sa.Kurata	Polystichum longifrons Sa.Kurata	0.999946	Dennstaedtia zeylanica (Sw.) Zink ex Fraser-Jenk. et Kandel	1.37802e-05	Dennstaedtia hirsuta (Sw.) Mett.	7.78954e-06	Dryopteris tokyoensis (Makino) C.Chr.	1.21093e-06	Polystichum polyblepharon (Roem. ex Kunze) C.Presl	1.17853e-06
426651.jpg	Polystichum longifrons Sa.Kurata	Polystichum longifrons Sa.Kurata	0.999966	Dennstaedtia zeylanica (Sw.) Zink ex Fraser-Jenk. et Kandel	9.12675e-06	Dennstaedtia hirsuta (Sw.) Mett.	4.62534e-06	Dryopteris tokyoensis (Makino) C.Chr.	1.26011e-06	Microlepia marginata (Panzer) C.Chr.	7.84048e-07
576497.jpg	Polystichum longifrons Sa.Kurata	Polystichum longifrons Sa.Kurata	0.999968	Dennstaedtia zeylanica (Sw.) Zink ex Fraser-Jenk. et Kandel	1.10966e-05	Dennstaedtia hirsuta (Sw.) Mett.	6.21844e-06	Polystichum polyblepharon (Roem. ex Kunze) C.Presl	2.07555e-06	Pteridium aquilinum (L.) Kuhn	1.23936e-06
436087.jpg	Polystichum longifrons Sa.Kurata	Polystichum longifrons Sa.Kurata	0.99998	Dennstaedtia hirsuta (Sw.) Mett.	2.14427e-06	Dennstaedtia zeylanica (Sw.) Zink ex Fraser-Jenk. et Kandel	1.49845e-06	Dryopteris tokyoensis (Makino) C.Chr.	9.21753e-07	Microlepia marginata (Panzer) C.Chr.	6.27623e-07
474293.jpg	Polystichum longifrons Sa.Kurata	Polystichum longifrons Sa.Kurata	0.999972	Dennstaedtia hirsuta (Sw.) Mett.	8.12763e-06	Dennstaedtia zeylanica (Sw.) Zink ex Fraser-Jenk. et Kandel	2.66964e-06	Polystichum polyblepharon (Roem. ex Kunze) C.Presl	2.65298e-06	Pteridium aquilinum (L.) Kuhn	9.59228e-07
784433.jpg	Polystichum longifrons Sa.Kurata	Polystichum longifrons Sa.Kurata	0.999992	Dennstaedtia zeylanica (Sw.) Zink ex Fraser-Jenk. et Kandel	7.21379e-07	Polystichum x anceps Sa.Kurata	6.49093e-07	Dryopteris tokyoensis (Makino) C.Chr.	6.07338e-07	Dennstaedtia hirsuta (Sw.) Mett.	4.69941e-07
819462.jpg	Polystichum longifrons Sa.Kurata	Polystichum longifrons Sa.Kurata	0.999963	Dennstaedtia hirsuta (Sw.) Mett.	2.73554e-06	Dennstaedtia zeylanica (Sw.) Zink ex Fraser-Jenk. et Kandel	2.03371e-06	Dryopteris tokyoensis (Makino) C.Chr.	1.48469e-06	Polystichum x anceps Sa.Kurata	1.36662e-06
927933.jpg	Polystichum longifrons Sa.Kurata	Polystichum longifrons Sa.Kurata	0.999521	Polystichum x anceps Sa.Kurata	0.000327787	Polystichum polyblepharon (Roem. ex Kunze) C.Presl	0.000141595	Polystichum fibrillosopaleaceum (Kodama) Tagawa	2.47512e-06	Polystichum pseudomakinoi Tagawa	1.78819e-06
00038093.jpg	Polystichum longifrons Sa.Kurata	Polystichum pseudomakinoi Tagawa	0.53207	Polystichum x anceps Sa.Kurata	0.230708	Polystichum longifrons Sa.Kurata	0.219886	Polystichum tsus-simense (Hook.) J.Sm. var. mayebarae (Tagawa) Sa.Kurata	0.0119184	Polystichum tagawanum Sa.Kurata	0.00198045
533853.jpg	Polystichum longifrons Sa.Kurata	Polystichum longifrons Sa.Kurata	0.999997	Pteridium aquilinum (L.) Kuhn	5.96801e-07	Hypolepis punctata (Thunb.) Mett. ex Kuhn	5.31925e-07	Dennstaedtia hirsuta (Sw.) Mett.	2.78936e-07	Diplopterygium glaucum (Houtt.) Nakai	2.62088e-07
577952.jpg	Polystichum longifrons Sa.Kurata	Polystichum longifrons Sa.Kurata	0.999998	Polystichum pseudomakinoi Tagawa	5.19897e-07	Dennstaedtia zeylanica (Sw.) Zink ex Fraser-Jenk. et Kandel	2.31037e-07	Microlepia marginata (Panzer) C.Chr.	2.18086e-07	Polystichum x anceps Sa.Kurata	1.12103e-07
00042564.jpg	Polystichum longifrons Sa.Kurata	Polystichum longifrons Sa.Kurata	0.999955	Dryopteris tokyoensis (Makino) C.Chr.	3.86433e-05	Polystichum x anceps Sa.Kurata	2.50477e-06	Polystichum pseudomakinoi Tagawa	6.86532e-07	Deparia jiulungensis (Ching) Z.R.Wang var. albosquamata (M.Kato) Z.R.Wang	6.61887e-07
432004.jpg	Polystichum longifrons Sa.Kurata	Polystichum longifrons Sa.Kurata	0.999932	Dennstaedtia zeylanica (Sw.) Zink ex Fraser-Jenk. et Kandel	4.51575e-05	Dennstaedtia hirsuta (Sw.) Mett.	3.68475e-06	Microlepia marginata (Panzer) C.Chr.	1.24719e-06	Hypolepis punctata (Thunb.) Mett. ex Kuhn	8.10487e-07
587241.jpg	Polystichum longifrons Sa.Kurata	Polystichum longifrons Sa.Kurata	0.999987	Polystichum x anceps Sa.Kurata	1.86621e-06	Dennstaedtia hirsuta (Sw.) Mett.	1.28804e-06	Dennstaedtia zeylanica (Sw.) Zink ex Fraser-Jenk. et Kandel	6.03052e-07	Polystichum igaense Tagawa	5.03228e-07
00016439.jpg	Polystichum longifrons Sa.Kurata	Polystichum longifrons Sa.Kurata	0.999926	Polystichum x anceps Sa.Kurata	6.54069e-05	Dryopteris tokyoensis (Makino) C.Chr.	5.12865e-06	Polystichum pseudomakinoi Tagawa	1.67871e-06	Polystichum tagawanum Sa.Kurata	2.92732e-07
577960.jpg	Polystichum longifrons Sa.Kurata	Polystichum longifrons Sa.Kurata	0.999993	Polystichum x anceps Sa.Kurata	3.14091e-06	Polystichum polyblepharon (Roem. ex Kunze) C.Presl	7.07399e-07	Polystichum pseudomakinoi Tagawa	3.37171e-07	Dennstaedtia hirsuta (Sw.) Mett.	2.94563e-07
819438.jpg	Polystichum longifrons Sa.Kurata	Polystichum longifrons Sa.Kurata	0.999978	Dennstaedtia zeylanica (Sw.) Zink ex Fraser-Jenk. et Kandel	3.18092e-06	Polystichum polyblepharon (Roem. ex Kunze) C.Presl	2.81476e-06	Polystichum x anceps Sa.Kurata	2.47456e-06	Dennstaedtia hirsuta (Sw.) Mett.	1.77227e-06
422641.jpg	Polystichum longifrons Sa.Kurata	Polystichum longifrons Sa.Kurata	0.999911	Dennstaedtia zeylanica (Sw.) Zink ex Fraser-Jenk. et Kandel	6.36365e-05	Polystichum polyblepharon (Roem. ex Kunze) C.Presl	6.42396e-06	Dennstaedtia hirsuta (Sw.) Mett.	5.36987e-06	Pteridium aquilinum (L.) Kuhn	1.06601e-06
00002425.jpg	Polystichum longifrons Sa.Kurata	Polystichum longifrons Sa.Kurata	0.999996	Dryopteris tokyoensis (Makino) C.Chr.	2.06988e-06	Polystichum x anceps Sa.Kurata	1.35028e-06	Polystichum tsus-simense (Hook.) J.Sm. var. mayebarae (Tagawa) Sa.Kurata	2.71065e-07	Polystichum pseudomakinoi Tagawa	2.00382e-07
509744.jpg	Polystichum longifrons Sa.Kurata	Polystichum longifrons Sa.Kurata	0.999989	Polystichum pseudomakinoi Tagawa	1.42851e-06	Dennstaedtia zeylanica (Sw.) Zink ex Fraser-Jenk. et Kandel	7.71972e-07	Polystichum x anceps Sa.Kurata	6.47557e-07	Dennstaedtia hirsuta (Sw.) Mett.	5.61405e-07
00005192.jpg	Polystichum longifrons Sa.Kurata	Polystichum longifrons Sa.Kurata	0.999863	Polystichum x anceps Sa.Kurata	3.95068e-05	Polystichum pseudomakinoi Tagawa	1.70962e-05	Polystichum polyblepharon (Roem. ex Kunze) C.Presl	1.6103e-05	Dryopteris tokyoensis (Makino) C.Chr.	1.37082e-05
590620.jpg	Polystichum longifrons Sa.Kurata	Polystichum longifrons Sa.Kurata	0.999979	Dennstaedtia zeylanica (Sw.) Zink ex Fraser-Jenk. et Kandel	3.55322e-06	Dennstaedtia hirsuta (Sw.) Mett.	2.43715e-06	Microlepia marginata (Panzer) C.Chr.	1.05638e-06	Polystichum igaense Tagawa	7.70842e-07
438342.jpg	Polystichum longifrons Sa.Kurata	Polystichum longifrons Sa.Kurata	0.999902	Dennstaedtia hirsuta (Sw.) Mett.	1.63976e-05	Dennstaedtia zeylanica (Sw.) Zink ex Fraser-Jenk. et Kandel	7.90971e-06	Microlepia marginata (Panzer) C.Chr.	6.40015e-06	Dryopteris tokyoensis (Makino) C.Chr.	2.47379e-06
819723.jpg	Polystichum longifrons Sa.Kurata	Polystichum longifrons Sa.Kurata	0.999958	Polystichum pseudomakinoi Tagawa	7.7021e-06	Polystichum polyblepharon (Roem. ex Kunze) C.Presl	4.02764e-06	Dennstaedtia hirsuta (Sw.) Mett.	3.71132e-06	Dennstaedtia zeylanica (Sw.) Zink ex Fraser-Jenk. et Kandel	1.65179e-06
435352.jpg	Polystichum longifrons Sa.Kurata	Polystichum longifrons Sa.Kurata	0.999994	Polystichum x anceps Sa.Kurata	1.71159e-06	Dennstaedtia hirsuta (Sw.) Mett.	3.76421e-07	Polystichum pseudomakinoi Tagawa	3.16471e-07	Microlepia marginata (Panzer) C.Chr.	2.61114e-07
819586.jpg	Polystichum longifrons Sa.Kurata	Polystichum longifrons Sa.Kurata	0.999973	Dennstaedtia zeylanica (Sw.) Zink ex Fraser-Jenk. et Kandel	6.82501e-06	Dennstaedtia hirsuta (Sw.) Mett.	2.38153e-06	Polystichum igaense Tagawa	9.99537e-07	Dryopteris tokyoensis (Makino) C.Chr.	7.21012e-07
422830.jpg	Polystichum longifrons Sa.Kurata	Polystichum longifrons Sa.Kurata	0.999995	Dennstaedtia zeylanica (Sw.) Zink ex Fraser-Jenk. et Kandel	2.42415e-06	Polystichum pseudomakinoi Tagawa	3.04898e-07	Dennstaedtia hirsuta (Sw.) Mett.	2.60048e-07	Polystichum x anceps Sa.Kurata	1.77574e-07
FKSE34149.jpg	Polystichum longifrons Sa.Kurata	Polystichum longifrons Sa.Kurata	0.999997	Dryopteris tokyoensis (Makino) C.Chr.	1.52836e-06	Polystichum pseudomakinoi Tagawa	9.56298e-07	Polystichum tagawanum Sa.Kurata	2.18143e-07	Polystichum fibrillosopaleaceum (Kodama) Tagawa	1.46192e-07
513754.jpg	Polystichum longifrons Sa.Kurata	Polystichum longifrons Sa.Kurata	0.99998	Dennstaedtia hirsuta (Sw.) Mett.	5.47723e-06	Dennstaedtia zeylanica (Sw.) Zink ex Fraser-Jenk. et Kandel	1.19678e-06	Polystichum igaense Tagawa	9.00543e-07	Diplopterygium glaucum (Houtt.) Nakai	8.46267e-07
00003475.jpg	Polystichum longifrons Sa.Kurata	Polystichum longifrons Sa.Kurata	0.999991	Polystichum x anceps Sa.Kurata	7.74121e-06	Dryopteris tokyoensis (Makino) C.Chr.	5.18595e-07	Polystichum pseudomakinoi Tagawa	2.73199e-07	Polystichum igaense Tagawa	2.31842e-07
437649.jpg	Polystichum longifrons Sa.Kurata	Polystichum longifrons Sa.Kurata	0.999987	Dennstaedtia zeylanica (Sw.) Zink ex Fraser-Jenk. et Kandel	2.45441e-06	Dennstaedtia hirsuta (Sw.) Mett.	9.93364e-07	Polystichum igaense Tagawa	4.61155e-07	Polystichum polyblepharon (Roem. ex Kunze) C.Presl	4.37907e-07
595991.jpg	Polystichum longifrons Sa.Kurata	Polystichum longifrons Sa.Kurata	0.9996	Polystichum polyblepharon (Roem. ex Kunze) C.Presl	0.000383409	Dennstaedtia zeylanica (Sw.) Zink ex Fraser-Jenk. et Kandel	2.18358e-06	Polystichum pseudomakinoi Tagawa	1.48393e-06	Polystichum fibrillosopaleaceum (Kodama) Tagawa	1.31333e-06
00017851.jpg	Polystichum longifrons Sa.Kurata	Polystichum longifrons Sa.Kurata	0.969298	Polystichum polyblepharon (Roem. ex Kunze) C.Presl	0.0280157	Polystichum x anceps Sa.Kurata	0.00143343	Dryopteris tokyoensis (Makino) C.Chr.	0.000567868	Polystichum ovatopaleaceum (Kodama) Sa.Kurata var. ovatopaleaceum	0.000166829
927924.jpg	Polystichum longifrons Sa.Kurata	Polystichum longifrons Sa.Kurata	0.999986	Dennstaedtia hirsuta (Sw.) Mett.	2.22694e-06	Dennstaedtia zeylanica (Sw.) Zink ex Fraser-Jenk. et Kandel	1.36198e-06	Polystichum x anceps Sa.Kurata	8.62797e-07	Dryopteris tokyoensis (Makino) C.Chr.	5.78251e-07
564163.jpg	Polystichum longifrons Sa.Kurata	Polystichum longifrons Sa.Kurata	0.999975	Dennstaedtia hirsuta (Sw.) Mett.	2.71271e-06	Dennstaedtia zeylanica (Sw.) Zink ex Fraser-Jenk. et Kandel	2.40687e-06	Microlepia marginata (Panzer) C.Chr.	5.5785e-07	Polystichum pseudomakinoi Tagawa	5.53088e-07
577959.jpg	Polystichum longifrons Sa.Kurata	Polystichum longifrons Sa.Kurata	0.999996	Polystichum x anceps Sa.Kurata	5.742e-07	Dennstaedtia hirsuta (Sw.) Mett.	3.58222e-07	Dennstaedtia zeylanica (Sw.) Zink ex Fraser-Jenk. et Kandel	2.94991e-07	Dryopteris tokyoensis (Makino) C.Chr.	2.4672e-07
00003453.jpg	Polystichum longifrons Sa.Kurata	Polystichum pseudomakinoi Tagawa	0.910485	Polystichum longifrons Sa.Kurata	0.086407	Polystichum x anceps Sa.Kurata	0.00273474	Polystichum tsus-simense (Hook.) J.Sm. var. mayebarae (Tagawa) Sa.Kurata	0.000180883	Polystichum tagawanum Sa.Kurata	0.000142922
595986.jpg	Polystichum longifrons Sa.Kurata	Polystichum longifrons Sa.Kurata	0.999998	Dennstaedtia hirsuta (Sw.) Mett.	2.35871e-07	Polystichum pseudomakinoi Tagawa	2.09717e-07	Polystichum x anceps Sa.Kurata	1.45119e-07	Dennstaedtia zeylanica (Sw.) Zink ex Fraser-Jenk. et Kandel	1.21647e-07
00009022.jpg	Polystichum longifrons Sa.Kurata	Polystichum longifrons Sa.Kurata	0.999988	Dryopteris tokyoensis (Makino) C.Chr.	3.54709e-06	Microlepia marginata (Panzer) C.Chr.	1.21827e-06	Polystichum pseudomakinoi Tagawa	6.49912e-07	Dryopteris commixta Tagawa	5.06904e-07
521355.jpg	Polystichum longifrons Sa.Kurata	Polystichum longifrons Sa.Kurata	0.99998	Dennstaedtia zeylanica (Sw.) Zink ex Fraser-Jenk. et Kandel	2.85621e-06	Dennstaedtia hirsuta (Sw.) Mett.	2.52205e-06	Dryopteris tokyoensis (Makino) C.Chr.	8.58547e-07	Hypolepis punctata (Thunb.) Mett. ex Kuhn	6.17729e-07
422642.jpg	Polystichum longifrons Sa.Kurata	Polystichum longifrons Sa.Kurata	0.999982	Polystichum pseudomakinoi Tagawa	3.5636e-06	Dryopteris tokyoensis (Makino) C.Chr.	8.1637e-07	Dennstaedtia hirsuta (Sw.) Mett.	7.88993e-07	Polystichum braunii (Spenn.) F_e	7.7652e-07
441380.jpg	Polystichum longifrons Sa.Kurata	Polystichum longifrons Sa.Kurata	0.999907	Dennstaedtia hirsuta (Sw.) Mett.	2.30847e-05	Dennstaedtia zeylanica (Sw.) Zink ex Fraser-Jenk. et Kandel	4.69679e-06	Microlepia marginata (Panzer) C.Chr.	2.95144e-06	Dryopteris tokyoensis (Makino) C.Chr.	2.77363e-06
577940.jpg	Polystichum longifrons Sa.Kurata	Polystichum longifrons Sa.Kurata	0.999981	Dennstaedtia hirsuta (Sw.) Mett.	2.61379e-06	Dryopteris tokyoensis (Makino) C.Chr.	1.3539e-06	Dennstaedtia zeylanica (Sw.) Zink ex Fraser-Jenk. et Kandel	1.31378e-06	Microlepia marginata (Panzer) C.Chr.	8.51911e-07
572945.jpg	Polystichum longifrons Sa.Kurata	Polystichum longifrons Sa.Kurata	0.999975	Dennstaedtia zeylanica (Sw.) Zink ex Fraser-Jenk. et Kandel	4.45845e-06	Dennstaedtia hirsuta (Sw.) Mett.	3.27678e-06	Microlepia marginata (Panzer) C.Chr.	1.15541e-06	Dryopteris tokyoensis (Makino) C.Chr.	9.07688e-07
432001.jpg	Polystichum longifrons Sa.Kurata	Polystichum longifrons Sa.Kurata	0.999967	Dennstaedtia zeylanica (Sw.) Zink ex Fraser-Jenk. et Kandel	1.6802e-05	Polystichum igaense Tagawa	2.51095e-06	Dryopteris tokyoensis (Makino) C.Chr.	9.62966e-07	Dennstaedtia hirsuta (Sw.) Mett.	8.87329e-07
00017849.jpg	Polystichum longifrons Sa.Kurata	Polystichum longifrons Sa.Kurata	0.99989	Polystichum pseudomakinoi Tagawa	7.03095e-05	Polystichum x anceps Sa.Kurata	3.1627e-05	Dryopteris tokyoensis (Makino) C.Chr.	3.6019e-06	Polystichum tagawanum Sa.Kurata	4.93129e-07
636281.jpg	Polystichum longifrons Sa.Kurata	Polystichum longifrons Sa.Kurata	0.99998	Dennstaedtia hirsuta (Sw.) Mett.	2.10422e-06	Dryopteris tokyoensis (Makino) C.Chr.	1.02024e-06	Dennstaedtia zeylanica (Sw.) Zink ex Fraser-Jenk. et Kandel	1.00245e-06	Polystichum pseudomakinoi Tagawa	6.40756e-07
927930.jpg	Polystichum longifrons Sa.Kurata	Polystichum longifrons Sa.Kurata	0.999957	Dennstaedtia hirsuta (Sw.) Mett.	3.85357e-06	Polystichum x anceps Sa.Kurata	2.90038e-06	Dennstaedtia zeylanica (Sw.) Zink ex Fraser-Jenk. et Kandel	1.56916e-06	Polystichum fibrillosopaleaceum (Kodama) Tagawa	1.46496e-06
00038679.jpg	Polystichum longifrons Sa.Kurata	Polystichum longifrons Sa.Kurata	0.998576	Polystichum pseudomakinoi Tagawa	0.000870973	Polystichum x anceps Sa.Kurata	0.000446549	Polystichum tagawanum Sa.Kurata	1.52156e-05	Polystichum tsus-simense (Hook.) J.Sm. var. mayebarae (Tagawa) Sa.Kurata	5.13694e-06
00038660.jpg	Polystichum longifrons Sa.Kurata	Polystichum longifrons Sa.Kurata	0.997433	Polystichum pseudomakinoi Tagawa	0.00221567	Polystichum x anceps Sa.Kurata	0.000323995	Polystichum tsus-simense (Hook.) J.Sm. var. mayebarae (Tagawa) Sa.Kurata	7.0442e-06	Polystichum tagawanum Sa.Kurata	3.09042e-06
819564.jpg	Polystichum longifrons Sa.Kurata	Polystichum longifrons Sa.Kurata	0.999949	Dennstaedtia zeylanica (Sw.) Zink ex Fraser-Jenk. et Kandel	1.24158e-05	Dennstaedtia hirsuta (Sw.) Mett.	7.04029e-06	Polystichum igaense Tagawa	4.59796e-06	Polystichum polyblepharon (Roem. ex Kunze) C.Presl	3.39173e-06
00017335.jpg	Polystichum longifrons Sa.Kurata	Polystichum pseudomakinoi Tagawa	0.999582	Polystichum longifrons Sa.Kurata	0.000246743	Polystichum tagawanum Sa.Kurata	0.000109763	Polystichum x anceps Sa.Kurata	5.12746e-05	Polystichum x suginoi Sa.Kurata	5.00303e-06
587236.jpg	Polystichum longifrons Sa.Kurata	Polystichum longifrons Sa.Kurata	0.999968	Dennstaedtia hirsuta (Sw.) Mett.	4.39811e-06	Polystichum x anceps Sa.Kurata	1.80983e-06	Dennstaedtia zeylanica (Sw.) Zink ex Fraser-Jenk. et Kandel	1.60422e-06	Polystichum igaense Tagawa	1.25414e-06
784423.jpg	Polystichum longifrons Sa.Kurata	Polystichum longifrons Sa.Kurata	0.999994	Polystichum x anceps Sa.Kurata	1.33782e-06	Dennstaedtia hirsuta (Sw.) Mett.	5.59319e-07	Polystichum pseudomakinoi Tagawa	4.29869e-07	Dryopteris tokyoensis (Makino) C.Chr.	4.1729e-07
577954.jpg	Polystichum longifrons Sa.Kurata	Polystichum longifrons Sa.Kurata	0.999986	Polystichum x anceps Sa.Kurata	4.53846e-06	Polystichum retrosopaleaceum (Kodama) Tagawa	3.2295e-06	Polystichum ovatopaleaceum (Kodama) Sa.Kurata var. coraiense (Christ ex H.L_v.) Sa.Kurata	2.65463e-06	Microlepia strigosa (Thunb.) C.Presl	1.17249e-06
422626.jpg	Polystichum longifrons Sa.Kurata	Polystichum longifrons Sa.Kurata	0.999979	Polystichum x anceps Sa.Kurata	4.72307e-06	Dennstaedtia zeylanica (Sw.) Zink ex Fraser-Jenk. et Kandel	1.61868e-06	Dennstaedtia hirsuta (Sw.) Mett.	1.13355e-06	Microlepia marginata (Panzer) C.Chr.	9.48598e-07
438343.jpg	Polystichum longifrons Sa.Kurata	Polystichum longifrons Sa.Kurata	0.999972	Dennstaedtia hirsuta (Sw.) Mett.	2.34663e-06	Microlepia marginata (Panzer) C.Chr.	1.09733e-06	Pteridium aquilinum (L.) Kuhn	8.60002e-07	Polystichum fibrillosopaleaceum (Kodama) Tagawa	7.86123e-07
784592.jpg	Polystichum longifrons Sa.Kurata	Polystichum longifrons Sa.Kurata	0.999978	Dennstaedtia hirsuta (Sw.) Mett.	4.05498e-06	Dennstaedtia zeylanica (Sw.) Zink ex Fraser-Jenk. et Kandel	1.03637e-06	Dryopteris tokyoensis (Makino) C.Chr.	8.40588e-07	Polystichum igaense Tagawa	6.00334e-07
513746.jpg	Polystichum longifrons Sa.Kurata	Polystichum longifrons Sa.Kurata	0.999913	Dennstaedtia hirsuta (Sw.) Mett.	6.78458e-06	Microlepia marginata (Panzer) C.Chr.	4.4999e-06	Pteridium aquilinum (L.) Kuhn	4.25902e-06	Dennstaedtia zeylanica (Sw.) Zink ex Fraser-Jenk. et Kandel	4.10423e-06
422742.jpg	Polystichum longifrons Sa.Kurata	Polystichum longifrons Sa.Kurata	0.99994	Dennstaedtia hirsuta (Sw.) Mett.	9.2407e-06	Dennstaedtia zeylanica (Sw.) Zink ex Fraser-Jenk. et Kandel	5.31131e-06	Microlepia marginata (Panzer) C.Chr.	3.10166e-06	Dryopteris tokyoensis (Makino) C.Chr.	1.63717e-06
577969.jpg	Polystichum longifrons Sa.Kurata	Polystichum longifrons Sa.Kurata	0.999986	Dennstaedtia zeylanica (Sw.) Zink ex Fraser-Jenk. et Kandel	3.08773e-06	Polystichum x anceps Sa.Kurata	1.49929e-06	Polystichum pseudomakinoi Tagawa	6.91795e-07	Dennstaedtia hirsuta (Sw.) Mett.	6.8717e-07
422727.jpg	Polystichum longifrons Sa.Kurata	Polystichum longifrons Sa.Kurata	0.999981	Dennstaedtia hirsuta (Sw.) Mett.	2.48036e-06	Dryopteris tokyoensis (Makino) C.Chr.	1.29029e-06	Polystichum igaense Tagawa	1.25493e-06	Polystichum x anceps Sa.Kurata	1.20828e-06
256639.jpg	Polystichum longifrons Sa.Kurata	Polystichum longifrons Sa.Kurata	0.999995	Polystichum pseudomakinoi Tagawa	9.94447e-07	Polystichum x anceps Sa.Kurata	7.53294e-07	Dennstaedtia zeylanica (Sw.) Zink ex Fraser-Jenk. et Kandel	5.39241e-07	Dennstaedtia hirsuta (Sw.) Mett.	2.54007e-07
474294.jpg	Polystichum longifrons Sa.Kurata	Polystichum longifrons Sa.Kurata	0.999976	Polystichum polyblepharon (Roem. ex Kunze) C.Presl	1.26314e-05	Polystichum x anceps Sa.Kurata	1.05981e-06	Dennstaedtia zeylanica (Sw.) Zink ex Fraser-Jenk. et Kandel	6.45628e-07	Polystichum pseudomakinoi Tagawa	6.02719e-07
521349.jpg	Polystichum longifrons Sa.Kurata	Polystichum longifrons Sa.Kurata	0.999966	Dennstaedtia hirsuta (Sw.) Mett.	4.40757e-06	Dennstaedtia zeylanica (Sw.) Zink ex Fraser-Jenk. et Kandel	2.5113e-06	Hypolepis punctata (Thunb.) Mett. ex Kuhn	1.35303e-06	Dryopteris tokyoensis (Makino) C.Chr.	1.11085e-06
521344.jpg	Polystichum longifrons Sa.Kurata	Polystichum longifrons Sa.Kurata	0.999993	Polystichum x anceps Sa.Kurata	2.10155e-06	Dryopteris tokyoensis (Makino) C.Chr.	5.45541e-07	Polystichum pseudomakinoi Tagawa	3.21579e-07	Microlepia marginata (Panzer) C.Chr.	2.09149e-07
576502.jpg	Polystichum longifrons Sa.Kurata	Polystichum longifrons Sa.Kurata	0.999981	Dennstaedtia hirsuta (Sw.) Mett.	4.21064e-06	Dennstaedtia zeylanica (Sw.) Zink ex Fraser-Jenk. et Kandel	3.35147e-06	Microlepia marginata (Panzer) C.Chr.	9.96341e-07	Diplopterygium glaucum (Houtt.) Nakai	3.44849e-07
435356.jpg	Polystichum longifrons Sa.Kurata	Polystichum longifrons Sa.Kurata	0.999976	Dennstaedtia zeylanica (Sw.) Zink ex Fraser-Jenk. et Kandel	2.99194e-06	Dennstaedtia hirsuta (Sw.) Mett.	2.34736e-06	Polystichum igaense Tagawa	1.05741e-06	Polystichum x anceps Sa.Kurata	9.979e-07
00038188.jpg	Polystichum longifrons Sa.Kurata	Polystichum longifrons Sa.Kurata	0.798595	Polystichum pseudomakinoi Tagawa	0.108225	Polystichum x anceps Sa.Kurata	0.0930954	Polystichum tagawanum Sa.Kurata	6.18287e-05	Polystichum tsus-simense (Hook.) J.Sm. var. mayebarae (Tagawa) Sa.Kurata	5.51985e-06
00031336.jpg	Polystichum longifrons Sa.Kurata	Polystichum longifrons Sa.Kurata	0.864014	Polystichum polyblepharon (Roem. ex Kunze) C.Presl	0.115393	Polystichum fibrillosopaleaceum (Kodama) Tagawa	0.00772009	Polystichum retrosopaleaceum (Kodama) Tagawa	0.00286334	Polystichum x anceps Sa.Kurata	0.00252719
560411.jpg	Polystichum longifrons Sa.Kurata	Polystichum longifrons Sa.Kurata	0.99999	Dennstaedtia zeylanica (Sw.) Zink ex Fraser-Jenk. et Kandel	1.32501e-06	Dennstaedtia hirsuta (Sw.) Mett.	8.06454e-07	Polystichum pseudomakinoi Tagawa	5.04257e-07	Polystichum polyblepharon (Roem. ex Kunze) C.Presl	4.05352e-07
426654.jpg	Polystichum longifrons Sa.Kurata	Polystichum longifrons Sa.Kurata	0.999969	Dennstaedtia hirsuta (Sw.) Mett.	6.44497e-06	Dennstaedtia zeylanica (Sw.) Zink ex Fraser-Jenk. et Kandel	4.3601e-06	Microlepia marginata (Panzer) C.Chr.	8.27812e-07	Polystichum pseudomakinoi Tagawa	5.86899e-07
309841.jpg	Polystichum longifrons Sa.Kurata	Polystichum longifrons Sa.Kurata	0.999988	Dennstaedtia hirsuta (Sw.) Mett.	1.17141e-06	Microlepia marginata (Panzer) C.Chr.	7.76176e-07	Polystichum pseudomakinoi Tagawa	5.69737e-07	Dennstaedtia zeylanica (Sw.) Zink ex Fraser-Jenk. et Kandel	5.13089e-07
422751.jpg	Polystichum longifrons Sa.Kurata	Polystichum longifrons Sa.Kurata	0.999979	Dryopteris tokyoensis (Makino) C.Chr.	1.92951e-06	Dennstaedtia hirsuta (Sw.) Mett.	1.37405e-06	Dennstaedtia zeylanica (Sw.) Zink ex Fraser-Jenk. et Kandel	1.3181e-06	Microlepia marginata (Panzer) C.Chr.	1.10618e-06
927937.jpg	Polystichum longifrons Sa.Kurata	Polystichum longifrons Sa.Kurata	0.999992	Polystichum pseudomakinoi Tagawa	8.02301e-07	Diplopterygium glaucum (Houtt.) Nakai	4.57805e-07	Microlepia marginata (Panzer) C.Chr.	3.76564e-07	Polystichum x anceps Sa.Kurata	2.76582e-07
819583.jpg	Polystichum longifrons Sa.Kurata	Polystichum longifrons Sa.Kurata	0.99999	Polystichum polyblepharon (Roem. ex Kunze) C.Presl	5.37585e-06	Polystichum x anceps Sa.Kurata	1.90355e-06	Dennstaedtia zeylanica (Sw.) Zink ex Fraser-Jenk. et Kandel	4.31434e-07	Polystichum igaense Tagawa	1.67719e-07
00031663.jpg	Polystichum longifrons Sa.Kurata	Polystichum longifrons Sa.Kurata	0.527655	Polystichum x anceps Sa.Kurata	0.467803	Polystichum pseudomakinoi Tagawa	0.00305766	Polystichum tagawanum Sa.Kurata	0.00134839	Polystichum x ongataense Sa.Kurata	8.85886e-05
00031335.jpg	Polystichum longifrons Sa.Kurata	Polystichum longifrons Sa.Kurata	0.966282	Polystichum pseudomakinoi Tagawa	0.0333048	Deparia pycnosora (Christ) M.Kato	0.000217438	Polystichum tagawanum Sa.Kurata	0.000140757	Polystichum retrosopaleaceum (Kodama) Tagawa	2.53918e-05
00002426.jpg	Polystichum longifrons Sa.Kurata	Polystichum tagawanum Sa.Kurata	0.519106	Polystichum longifrons Sa.Kurata	0.47028	Polystichum makinoi (Tagawa) Tagawa	0.00651116	Polystichum x anceps Sa.Kurata	0.0018917	Polystichum tsus-simense (Hook.) J.Sm. var. mayebarae (Tagawa) Sa.Kurata	0.000906469
784441.jpg	Polystichum longifrons Sa.Kurata	Polystichum longifrons Sa.Kurata	0.999963	Polystichum tagawanum Sa.Kurata	1.57743e-05	Polystichum pseudomakinoi Tagawa	5.87194e-06	Polystichum x anceps Sa.Kurata	2.30892e-06	Polystichum fibrillosopaleaceum (Kodama) Tagawa	1.21522e-06
422744.jpg	Polystichum longifrons Sa.Kurata	Polystichum longifrons Sa.Kurata	0.999985	Polystichum x anceps Sa.Kurata	1.32729e-06	Dryopteris tokyoensis (Makino) C.Chr.	9.82143e-07	Dennstaedtia hirsuta (Sw.) Mett.	9.75045e-07	Polystichum pseudomakinoi Tagawa	6.06935e-07
514759.jpg	Polystichum longifrons Sa.Kurata	Polystichum longifrons Sa.Kurata	0.999996	Dennstaedtia zeylanica (Sw.) Zink ex Fraser-Jenk. et Kandel	4.53892e-07	Dryopteris tokyoensis (Makino) C.Chr.	3.3847e-07	Polystichum x anceps Sa.Kurata	2.74851e-07	Microlepia marginata (Panzer) C.Chr.	2.26826e-07
819707.jpg	Polystichum longifrons Sa.Kurata	Polystichum longifrons Sa.Kurata	0.999961	Polystichum polyblepharon (Roem. ex Kunze) C.Presl	1.67445e-05	Dennstaedtia hirsuta (Sw.) Mett.	6.61092e-06	Dennstaedtia zeylanica (Sw.) Zink ex Fraser-Jenk. et Kandel	2.56998e-06	Struthiopteris niponica (Kunze) Nakai	6.99878e-07
423131.jpg	Polystichum longifrons Sa.Kurata	Polystichum longifrons Sa.Kurata	0.999992	Microlepia marginata (Panzer) C.Chr.	2.16797e-06	Dryopteris tokyoensis (Makino) C.Chr.	5.18764e-07	Polystichum pseudomakinoi Tagawa	4.11478e-07	Dennstaedtia hirsuta (Sw.) Mett.	3.79592e-07
422743.jpg	Polystichum longifrons Sa.Kurata	Polystichum longifrons Sa.Kurata	1	Polystichum ovatopaleaceum (Kodama) Sa.Kurata var. coraiense (Christ ex H.L_v.) Sa.Kurata	2.48094e-07	Osmundastrum cinnamomeum (L.) C.Presl var. fokiense (Copel.) Tagawa	1.00216e-07	Polystichum fibrillosopaleaceum (Kodama) Tagawa	2.78273e-08	Polystichum pseudomakinoi Tagawa	1.32503e-08
560409.jpg	Polystichum longifrons Sa.Kurata	Polystichum longifrons Sa.Kurata	0.999978	Microlepia marginata (Panzer) C.Chr.	2.02481e-06	Dennstaedtia hirsuta (Sw.) Mett.	1.77193e-06	Dennstaedtia zeylanica (Sw.) Zink ex Fraser-Jenk. et Kandel	1.54979e-06	Osmundastrum cinnamomeum (L.) C.Presl var. fokiense (Copel.) Tagawa	1.25308e-06
00043452.jpg	Polystichum longifrons Sa.Kurata	Polystichum longifrons Sa.Kurata	0.999995	Polystichum pseudomakinoi Tagawa	2.10257e-06	Polystichum x anceps Sa.Kurata	1.53696e-06	Dryopteris tokyoensis (Makino) C.Chr.	7.28942e-07	Microlepia marginata (Panzer) C.Chr.	2.01966e-07
819479.jpg	Polystichum longifrons Sa.Kurata	Polystichum longifrons Sa.Kurata	0.999733	Polystichum pseudomakinoi Tagawa	0.000238034	Polystichum polyblepharon (Roem. ex Kunze) C.Presl	6.97494e-06	Polystichum x anceps Sa.Kurata	4.72578e-06	Polystichum fibrillosopaleaceum (Kodama) Tagawa	4.65428e-06
577958.jpg	Polystichum longifrons Sa.Kurata	Polystichum longifrons Sa.Kurata	0.999979	Dennstaedtia zeylanica (Sw.) Zink ex Fraser-Jenk. et Kandel	3.66755e-06	Microlepia strigosa (Thunb.) C.Presl	2.75723e-06	Polystichum pseudomakinoi Tagawa	2.22978e-06	Polystichum x anceps Sa.Kurata	6.94823e-07
819439.jpg	Polystichum longifrons Sa.Kurata	Polystichum longifrons Sa.Kurata	0.999988	Polystichum x anceps Sa.Kurata	9.60163e-06	Polystichum polyblepharon (Roem. ex Kunze) C.Presl	6.11638e-07	Polystichum fibrillosopaleaceum (Kodama) Tagawa	2.6058e-07	Dennstaedtia zeylanica (Sw.) Zink ex Fraser-Jenk. et Kandel	2.27067e-07
784478.jpg	Polystichum longifrons Sa.Kurata	Polystichum longifrons Sa.Kurata	0.999982	Dennstaedtia hirsuta (Sw.) Mett.	2.31795e-06	Dennstaedtia zeylanica (Sw.) Zink ex Fraser-Jenk. et Kandel	1.21994e-06	Dryopteris tokyoensis (Makino) C.Chr.	9.007e-07	Diplopterygium glaucum (Houtt.) Nakai	4.80194e-07
819725.jpg	Polystichum longifrons Sa.Kurata	Polystichum longifrons Sa.Kurata	0.99999	Polystichum x anceps Sa.Kurata	5.50008e-06	Polystichum polyblepharon (Roem. ex Kunze) C.Presl	1.36448e-06	Polystichum fibrillosopaleaceum (Kodama) Tagawa	2.53549e-07	Dryopteris tokyoensis (Makino) C.Chr.	2.34634e-07
388976.jpg	Polystichum longifrons Sa.Kurata	Polystichum longifrons Sa.Kurata	0.999995	Dennstaedtia hirsuta (Sw.) Mett.	4.22055e-07	Dennstaedtia zeylanica (Sw.) Zink ex Fraser-Jenk. et Kandel	4.16693e-07	Polystichum igaense Tagawa	2.47849e-07	Deparia jiulungensis (Ching) Z.R.Wang var. albosquamata (M.Kato) Z.R.Wang	1.99573e-07
369440.jpg	Plagiogyria x wakabae Sa.Kurata ex Nakaike	Plagiogyria x wakabae Sa.Kurata ex Nakaike	0.99993	Thelypteris acuminata (Houtt.) C.V.Morton x T. parasitica (L.) Tardieu	3.13423e-05	Deparia petersenii (Kunze) M.Kato	1.48994e-05	Plagiogyria x sessilifolia Nakaike	6.78062e-06	Plagiogyria japonica Nakai	5.11922e-06
1192010.JPG	Plagiogyria x wakabae Sa.Kurata ex Nakaike	Plagiogyria x wakabae Sa.Kurata ex Nakaike	0.999988	Thelypteris acuminata (Houtt.) C.V.Morton x T. parasitica (L.) Tardieu	6.16716e-06	Deparia petersenii (Kunze) M.Kato	1.00981e-06	Plagiogyria matsumurana Makino	5.83739e-07	Plagiogyria adnata (Blume) Bedd.	5.3013e-07
1191372.JPG	Plagiogyria x wakabae Sa.Kurata ex Nakaike	Plagiogyria x wakabae Sa.Kurata ex Nakaike	0.999991	Thelypteris acuminata (Houtt.) C.V.Morton x T. parasitica (L.) Tardieu	6.48213e-06	Plagiogyria x sessilifolia Nakaike	9.63555e-07	Plagiogyria japonica Nakai	2.55267e-07	Diplazium hayatamae N.Ohta et M.Takamiya	1.66579e-07
360869.jpg	Plagiogyria x wakabae Sa.Kurata ex Nakaike	Plagiogyria x wakabae Sa.Kurata ex Nakaike	0.994693	Plagiogyria x sessilifolia Nakaike	0.00525612	Thelypteris acuminata (Houtt.) C.V.Morton x T. parasitica (L.) Tardieu	3.88921e-05	Athyrium x amagipedis Sa.Kurata	3.32472e-06	Athyrium x purpureipes Sa.Kurata	2.53622e-06
361682.jpg	Plagiogyria x wakabae Sa.Kurata ex Nakaike	Plagiogyria x wakabae Sa.Kurata ex Nakaike	0.999984	Thelypteris acuminata (Houtt.) C.V.Morton x T. parasitica (L.) Tardieu	1.01241e-05	Deparia petersenii (Kunze) M.Kato	1.65288e-06	Plagiogyria x sessilifolia Nakaike	3.32928e-07	Diplazium hayatamae N.Ohta et M.Takamiya	3.11471e-07
310125.jpg	Plagiogyria x wakabae Sa.Kurata ex Nakaike	Plagiogyria x wakabae Sa.Kurata ex Nakaike	0.999625	Plagiogyria adnata (Blume) Bedd.	0.000187428	Deparia petersenii (Kunze) M.Kato	4.18119e-05	Thelypteris acuminata (Houtt.) C.V.Morton x T. parasitica (L.) Tardieu	1.23779e-05	Plagiogyria matsumurana Makino	8.17165e-06
345334.jpg	Plagiogyria x wakabae Sa.Kurata ex Nakaike	Plagiogyria x wakabae Sa.Kurata ex Nakaike	0.999837	Plagiogyria japonica Nakai	2.34484e-05	Deparia petersenii (Kunze) M.Kato	1.41429e-05	Thelypteris acuminata (Houtt.) C.V.Morton x T. parasitica (L.) Tardieu	1.34736e-05	Cheiropleuria integrifolia (D.C.Eaton ex Hook.) M.Kato, Y.Yatabe, Sahashi et N.Murak.	1.00935e-05
333861.jpg	Plagiogyria x wakabae Sa.Kurata ex Nakaike	Plagiogyria x wakabae Sa.Kurata ex Nakaike	0.999986	Thelypteris acuminata (Houtt.) C.V.Morton x T. parasitica (L.) Tardieu	4.65389e-06	Deparia petersenii (Kunze) M.Kato	4.3183e-06	Athyrium x amagipedis Sa.Kurata	7.49252e-07	Plagiogyria x sessilifolia Nakaike	4.87111e-07
342304.jpg	Plagiogyria x wakabae Sa.Kurata ex Nakaike	Plagiogyria x wakabae Sa.Kurata ex Nakaike	0.999898	Plagiogyria japonica Nakai	4.9931e-05	Tapeinidium pinnatum (Cav.) C.Chr.	2.20717e-05	Deparia petersenii (Kunze) M.Kato	3.21584e-06	Plagiogyria adnata (Blume) Bedd.	2.9996e-06
735327.jpg	Plagiogyria x wakabae Sa.Kurata ex Nakaike	Plagiogyria adnata (Blume) Bedd.	0.901836	Plagiogyria x wakabae Sa.Kurata ex Nakaike	0.0978887	Plagiogyria japonica Nakai	9.74597e-05	Polystichum lepidocaulon (Hook.) J.Sm.	2.85294e-05	Polystichum balansae Christ	2.47996e-05
808835.jpg	Plagiogyria x wakabae Sa.Kurata ex Nakaike	Plagiogyria x wakabae Sa.Kurata ex Nakaike	0.999902	Thelypteris acuminata (Houtt.) C.V.Morton x T. parasitica (L.) Tardieu	9.21949e-05	Deparia petersenii (Kunze) M.Kato	1.91076e-06	Athyrium x amagipedis Sa.Kurata	1.43771e-06	Miscanthus oligostachyus Stapf	2.70988e-07
735328.jpg	Plagiogyria x wakabae Sa.Kurata ex Nakaike	Plagiogyria x wakabae Sa.Kurata ex Nakaike	0.911317	Plagiogyria adnata (Blume) Bedd.	0.0865223	Plagiogyria japonica Nakai	0.00176222	Dryopteris dickinsii (Franch. et Sav.) C.Chr.	0.000141863	Angiopteris lygodiifolia Rosenst.	4.54067e-05
1191986.JPG	Plagiogyria x wakabae Sa.Kurata ex Nakaike	Plagiogyria x wakabae Sa.Kurata ex Nakaike	0.999914	Plagiogyria x sessilifolia Nakaike	4.10519e-05	Thelypteris acuminata (Houtt.) C.V.Morton x T. parasitica (L.) Tardieu	1.95471e-05	Plagiogyria japonica Nakai	1.3979e-05	Deparia petersenii (Kunze) M.Kato	8.66579e-07
808837.jpg	Plagiogyria x wakabae Sa.Kurata ex Nakaike	Plagiogyria x wakabae Sa.Kurata ex Nakaike	0.999989	Plagiogyria japonica Nakai	1.83284e-06	Thelypteris acuminata (Houtt.) C.V.Morton x T. parasitica (L.) Tardieu	9.46552e-07	Tapeinidium pinnatum (Cav.) C.Chr.	8.6471e-07	Deparia petersenii (Kunze) M.Kato	7.11815e-07
384205.jpg	Plagiogyria x wakabae Sa.Kurata ex Nakaike	Plagiogyria x wakabae Sa.Kurata ex Nakaike	0.999978	Deparia petersenii (Kunze) M.Kato	9.25795e-06	Plagiogyria japonica Nakai	5.0374e-06	Plagiogyria x sessilifolia Nakaike	2.08638e-06	Thelypteris acuminata (Houtt.) C.V.Morton x T. parasitica (L.) Tardieu	1.01351e-06
363883.jpg	Plagiogyria x wakabae Sa.Kurata ex Nakaike	Plagiogyria x wakabae Sa.Kurata ex Nakaike	0.999992	Deparia petersenii (Kunze) M.Kato	2.79192e-06	Thelypteris acuminata (Houtt.) C.V.Morton x T. parasitica (L.) Tardieu	1.63673e-06	Plagiogyria japonica Nakai	5.38104e-07	Lindsaea javanensis Blume	3.63077e-07
340404.jpg	Plagiogyria x wakabae Sa.Kurata ex Nakaike	Plagiogyria x wakabae Sa.Kurata ex Nakaike	0.999864	Plagiogyria x sessilifolia Nakaike	0.000114456	Plagiogyria japonica Nakai	8.76699e-06	Thelypteris acuminata (Houtt.) C.V.Morton x T. parasitica (L.) Tardieu	1.65925e-06	Miscanthus oligostachyus Stapf	7.41381e-07
363909.jpg	Plagiogyria x wakabae Sa.Kurata ex Nakaike	Plagiogyria x wakabae Sa.Kurata ex Nakaike	0.999974	Deparia petersenii (Kunze) M.Kato	5.30467e-06	Tapeinidium pinnatum (Cav.) C.Chr.	3.76617e-06	Plagiogyria japonica Nakai	3.50834e-06	Thelypteris acuminata (Houtt.) C.V.Morton x T. parasitica (L.) Tardieu	2.44557e-06
384219.jpg	Plagiogyria x wakabae Sa.Kurata ex Nakaike	Plagiogyria x wakabae Sa.Kurata ex Nakaike	0.999996	Plagiogyria adnata (Blume) Bedd.	1.65965e-06	Thelypteris acuminata (Houtt.) C.V.Morton x T. parasitica (L.) Tardieu	8.0626e-07	Plagiogyria x sessilifolia Nakaike	2.56164e-07	Deparia petersenii (Kunze) M.Kato	1.48274e-07
1033920.JPG	Plagiogyria x wakabae Sa.Kurata ex Nakaike	Plagiogyria x wakabae Sa.Kurata ex Nakaike	0.971381	Plagiogyria japonica Nakai	0.0270693	Plagiogyria x sessilifolia Nakaike	0.000417648	Plagiogyria matsumurana Makino	0.000163222	Plagiogyria adnata (Blume) Bedd.	0.000146491
1189637.JPG	Plagiogyria x wakabae Sa.Kurata ex Nakaike	Plagiogyria x wakabae Sa.Kurata ex Nakaike	0.86265	Plagiogyria japonica Nakai	0.128791	Plagiogyria x sessilifolia Nakaike	0.00836542	Thelypteris acuminata (Houtt.) C.V.Morton x T. parasitica (L.) Tardieu	2.31769e-05	Diplazium wichurae (Mett.) Diels	1.36655e-05
1191992.JPG	Plagiogyria x wakabae Sa.Kurata ex Nakaike	Plagiogyria x wakabae Sa.Kurata ex Nakaike	0.999995	Deparia petersenii (Kunze) M.Kato	2.95367e-06	Thelypteris acuminata (Houtt.) C.V.Morton x T. parasitica (L.) Tardieu	8.4956e-07	Woodsia manchuriensis Hook.	1.7595e-07	Athyrium x amagipedis Sa.Kurata	1.26005e-07
1192003.JPG	Plagiogyria x wakabae Sa.Kurata ex Nakaike	Plagiogyria x wakabae Sa.Kurata ex Nakaike	0.999897	Plagiogyria matsumurana Makino	3.9459e-05	Plagiogyria japonica Nakai	2.04276e-05	Plagiogyria x sessilifolia Nakaike	1.43484e-05	Plagiogyria adnata (Blume) Bedd.	7.72187e-06
725784.jpg	Plagiogyria x wakabae Sa.Kurata ex Nakaike	Plagiogyria x wakabae Sa.Kurata ex Nakaike	0.99891	Plagiogyria x sessilifolia Nakaike	0.000668376	Plagiogyria japonica Nakai	0.00040531	Deparia petersenii (Kunze) M.Kato	2.38902e-06	Plagiogyria matsumurana Makino	2.10156e-06
390550.jpg	Plagiogyria x wakabae Sa.Kurata ex Nakaike	Plagiogyria x wakabae Sa.Kurata ex Nakaike	0.999988	Thelypteris acuminata (Houtt.) C.V.Morton x T. parasitica (L.) Tardieu	6.18911e-06	Plagiogyria x sessilifolia Nakaike	5.26688e-06	Athyrium x purpureipes Sa.Kurata	1.64345e-07	Plagiogyria japonica Nakai	1.22036e-07
1192004.JPG	Plagiogyria x wakabae Sa.Kurata ex Nakaike	Plagiogyria x wakabae Sa.Kurata ex Nakaike	0.997014	Plagiogyria adnata (Blume) Bedd.	0.00283322	Deparia petersenii (Kunze) M.Kato	8.6385e-05	Thelypteris acuminata (Houtt.) C.V.Morton x T. parasitica (L.) Tardieu	4.6504e-06	Lindsaea javanensis Blume	4.41742e-06
336402.jpg	Plagiogyria x wakabae Sa.Kurata ex Nakaike	Plagiogyria x wakabae Sa.Kurata ex Nakaike	0.99998	Plagiogyria adnata (Blume) Bedd.	4.58596e-06	Deparia petersenii (Kunze) M.Kato	2.17517e-06	Thelypteris acuminata (Houtt.) C.V.Morton x T. parasitica (L.) Tardieu	1.11525e-06	Plagiogyria japonica Nakai	6.92916e-07
365332.jpg	Pteris laurisilvicola Sa.Kurata	Pteris laurisilvicola Sa.Kurata	0.980109	Pteris wallichiana J.Agardh	0.0145234	Pteris kiuschiuensis Hieron.	0.00147484	Dicranopteris pedata (Houtt.) Nakaike	0.000792725	Woodwardia japonica (L.f.) J.Sm.	0.000630735
779391.jpg	Pteris laurisilvicola Sa.Kurata	Pteris laurisilvicola Sa.Kurata	0.998518	Pteris oshimensis Hieron.	0.00147678	Arachniodes simplicior (Makino) Ohwi	1.5756e-06	Pteris cretica L.	1.10074e-06	Arachniodes exilis (Hance) Ching	5.28995e-07
1170933.JPG	Pteris laurisilvicola Sa.Kurata	Pteris laurisilvicola Sa.Kurata	0.999995	Pteris oshimensis Hieron.	3.91181e-06	Arachniodes simplicior (Makino) Ohwi	9.92333e-08	Anisocampium x saitoanum (Sugim.) M.Kato	9.54082e-08	Selaginella heterostachys Baker	6.40152e-08
KAG082797.jpg	Pteris laurisilvicola Sa.Kurata	Pteris laurisilvicola Sa.Kurata	0.999543	Pteris oshimensis Hieron.	0.000393162	Pteris fauriei Hieron.	3.36535e-05	Arachniodes simplicior (Makino) Ohwi	2.34203e-05	Pteris boninensis H.Ohba	3.26366e-06
808508.jpg	Pteris laurisilvicola Sa.Kurata	Pteris laurisilvicola Sa.Kurata	0.994218	Pteris wallichiana J.Agardh	0.00502188	Pteris fauriei Hieron.	0.000218276	Dryopteris erythrosora (D.C.Eaton) Kuntze	0.000116008	Deparia unifurcata (Baker) M.Kato	9.65045e-05
808523.jpg	Pteris laurisilvicola Sa.Kurata	Pteris laurisilvicola Sa.Kurata	0.999967	Anisocampium x saitoanum (Sugim.) M.Kato	1.64659e-05	Pteris kiuschiuensis Hieron.	2.2987e-06	Pteris oshimensis Hieron.	1.9471e-06	Selaginella tamariscina (P.Beauv.) Spring	1.19834e-06
170642.jpg	Pteris laurisilvicola Sa.Kurata	Pteris laurisilvicola Sa.Kurata	0.999998	Pteris wallichiana J.Agardh	5.49525e-07	Pteris oshimensis Hieron.	2.26847e-07	Microlepia x bipinnata (Makino) Y.Shimura	1.90668e-07	Dryopteris erythrosora (D.C.Eaton) Kuntze	1.37252e-07
365434.jpg	Pteris laurisilvicola Sa.Kurata	Pteris laurisilvicola Sa.Kurata	0.999999	Pteris oshimensis Hieron.	3.41797e-07	Selaginella heterostachys Baker	8.78997e-08	Arachniodes simplicior (Makino) Ohwi	6.89187e-08	Pteris wallichiana J.Agardh	5.35668e-08
KAG083740.jpg	Pteris laurisilvicola Sa.Kurata	Pteris laurisilvicola Sa.Kurata	0.999724	Pteris fauriei Hieron.	0.000205625	Pteris oshimensis Hieron.	5.00987e-05	Pteris kiuschiuensis Hieron.	6.85444e-06	Arachniodes simplicior (Makino) Ohwi	5.65482e-06
808521.jpg	Pteris laurisilvicola Sa.Kurata	Pteris laurisilvicola Sa.Kurata	0.999999	Anisocampium x saitoanum (Sugim.) M.Kato	3.88817e-07	Pteris terminalis Wall. ex J.Agardh var. terminalis	1.98824e-07	Pteris fauriei Hieron.	1.71224e-07	Arachniodes simplicior (Makino) Ohwi	8.12045e-08
332610.jpg	Pteris laurisilvicola Sa.Kurata	Pteris laurisilvicola Sa.Kurata	0.999992	Pteris oshimensis Hieron.	5.57384e-06	Pteris kiuschiuensis Hieron.	2.24648e-07	Anisocampium x saitoanum (Sugim.) M.Kato	2.09008e-07	Arachniodes simplicior (Makino) Ohwi	2.0863e-07
735664.jpg	Pteris laurisilvicola Sa.Kurata	Pteris laurisilvicola Sa.Kurata	0.99761	Pteris oshimensis Hieron.	0.00229293	Anisocampium x saitoanum (Sugim.) M.Kato	8.77631e-05	Pteris kiuschiuensis Hieron.	3.64485e-06	Pteris boninensis H.Ohba	7.23912e-07
1162811.JPG	Pteris laurisilvicola Sa.Kurata	Pteris laurisilvicola Sa.Kurata	0.999429	Pteris fauriei Hieron.	0.000362094	Pteris kiuschiuensis Hieron.	0.000138824	Anisocampium x saitoanum (Sugim.) M.Kato	5.62612e-05	Pteris boninensis H.Ohba	3.84345e-06
741321.jpg	Pteris laurisilvicola Sa.Kurata	Pteris laurisilvicola Sa.Kurata	0.994352	Pteris oshimensis Hieron.	0.0056275	Pteris fauriei Hieron.	1.03804e-05	Dryopteris nipponensis Koidz.	2.5809e-06	Pteris kiuschiuensis Hieron.	1.34651e-06
KAG126715.jpg	Pteris laurisilvicola Sa.Kurata	Pteris laurisilvicola Sa.Kurata	0.695526	Pteris terminalis Wall. ex J.Agardh var. terminalis	0.303776	Pteris fauriei Hieron.	0.000182288	Pteris kiuschiuensis Hieron.	0.000105459	Dryopteris nipponensis Koidz.	8.43607e-05
365206.jpg	Pteris laurisilvicola Sa.Kurata	Pteris laurisilvicola Sa.Kurata	0.998886	Pteris oshimensis Hieron.	0.00111017	Potentilla freyniana Bornm.	9.22557e-07	Pteris dispar Kunze	7.80241e-07	Arachniodes simplicior (Makino) Ohwi	1.76719e-07
808507.jpg	Pteris laurisilvicola Sa.Kurata	Pteris laurisilvicola Sa.Kurata	0.998043	Pteris fauriei Hieron.	0.00117016	Dryopteris erythrosora (D.C.Eaton) Kuntze	0.000209719	Pteris kiuschiuensis Hieron.	0.000160254	Pteris wallichiana J.Agardh	0.000136432
364958.jpg	Pteris laurisilvicola Sa.Kurata	Pteris laurisilvicola Sa.Kurata	0.999998	Pteris oshimensis Hieron.	1.18015e-06	Pteris wallichiana J.Agardh	3.96794e-08	Athyrium imbricatum Christ	3.33089e-08	Selaginella heterostachys Baker	2.65779e-08
742535.jpg	Pteris laurisilvicola Sa.Kurata	Pteris laurisilvicola Sa.Kurata	0.999595	Pteris oshimensis Hieron.	0.000399324	Pteris fauriei Hieron.	1.90421e-06	Pteris dispar Kunze	7.5732e-07	Pteris kiuschiuensis Hieron.	6.6771e-07
735790.jpg	Pteris laurisilvicola Sa.Kurata	Pteris laurisilvicola Sa.Kurata	0.927516	Pteris oshimensis Hieron.	0.0724416	Pteris dispar Kunze	2.1306e-05	Anisocampium x saitoanum (Sugim.) M.Kato	1.60839e-05	Pteris kiuschiuensis Hieron.	1.2965e-06
338164.jpg	Carex hondoensis Ohwi	Carex hondoensis Ohwi	0.999981	Carex curvicollis Franch. et Sav.	6.42792e-06	Dactyloctenium aegyptium (L.) P.Beauv.	4.32153e-06	Carex incisa Boott	3.38852e-06	Carex otaruensis Franch.	1.3422e-06
746241.jpg	Carex hondoensis Ohwi	Carex hondoensis Ohwi	0.557264	Carex dissitiflora Franch.	0.430547	Brachypodium sylvaticum (Huds.) P.Beauv. var. miserum (Thunb.) Koidz.	0.00936973	Muhlenbergia curviaristata (Ohwi) Ohwi var. nipponica Ohwi	0.000633711	Carex daisenensis Nakai	0.000317766
277975.jpg	Carex hondoensis Ohwi	Carex dissitiflora Franch.	0.758895	Carex hondoensis Ohwi	0.238841	Carex curvicollis Franch. et Sav.	0.00145632	Carex lasiolepis Franch.	0.000346947	Carex filipes Franch. et Sav. var. filipes	0.000165889
97299.jpg	Carex hondoensis Ohwi	Carex miyabei Franch.	0.977858	Carex dissitiflora Franch.	0.0184873	Carex hondoensis Ohwi	0.00267443	Carex incisa Boott	0.000302343	Anthoxanthum horsfieldii (Kunth ex Benn.) Mez ex Reeder var. japonicum (Maxim.) Veldkamp	0.000173705
FKSE4419.jpg	Carex hondoensis Ohwi	Carex sachalinensis F.Schmidt var. alterniflora (Franch.) Ohwi	0.360473	Carex stenostachys Franch. et Sav. var. cuneata (Ohwi) Ohwi et T.Koyama	0.209513	Carex japonica Thunb.	0.112759	Carex aphanolepis Franch. et Sav.	0.110047	Carex curvicollis Franch. et Sav.	0.0614513
108907.jpg	Carex hondoensis Ohwi	Carex hondoensis Ohwi	0.999993	Carex curvicollis Franch. et Sav.	4.52052e-06	Carex incisa Boott	2.29578e-06	Carex lasiolepis Franch.	8.1709e-08	Bromus catharticus Vahl	6.82272e-08
FKSE95393.jpg	Carex hondoensis Ohwi	Carex otaruensis Franch.	0.587395	Carex hondoensis Ohwi	0.170721	Elymus tsukushiensis Honda var. transiens (Hack.) Osada	0.0485542	Carex dispalata Boott	0.0295384	Bromus remotiflorus (Steud.) Ohwi	0.0293997
297332.jpg	Carex hondoensis Ohwi	Carex hondoensis Ohwi	0.962344	Carex persistens Ohwi	0.0332292	Carex incisa Boott	0.00134659	Carex curvicollis Franch. et Sav.	0.00110458	Carex lasiolepis Franch.	0.00105792
FKSE4420.jpg	Carex hondoensis Ohwi	Carex forficula Franch. et Sav.	0.568353	Carex thunbergii Steud. var. thunbergii	0.239083	Glyceria acutiflora Torr. subsp. japonica (Steud.) T.Koyama et Kawano	0.0575745	Carex miyabei Franch.	0.0540987	Carex hondoensis Ohwi	0.0537676
FKSE4422.jpg	Carex hondoensis Ohwi	Carex hondoensis Ohwi	0.923747	Brylkinia caudata (Munro ex A.Gray) F.Schmidt	0.0356077	Carex dissitiflora Franch.	0.00656301	Carex otaruensis Franch.	0.00615251	Eleusine indica (L.) Gaertn.	0.00546977
401824.jpg	Carex hondoensis Ohwi	Carex miyabei Franch.	0.590507	Carex incisa Boott	0.227245	Carex hondoensis Ohwi	0.140627	Carex curvicollis Franch. et Sav.	0.0249887	Carex persistens Ohwi	0.00980711
569942.jpg	Carex hondoensis Ohwi	Carex miyabei Franch.	0.572278	Carex otaruensis Franch.	0.241226	Carex dissitiflora Franch.	0.122947	Carex persistens Ohwi	0.0277049	Carex hondoensis Ohwi	0.024627
42173.jpg	Carex hondoensis Ohwi	Carex hondoensis Ohwi	0.973629	Carex incisa Boott	0.0150511	Carex curvicollis Franch. et Sav.	0.0110568	Carex dissitiflora Franch.	8.51729e-05	Carex filipes Franch. et Sav. var. filipes	8.09168e-05
FKSE4421.jpg	Carex hondoensis Ohwi	Carex hondoensis Ohwi	0.968181	Deyeuxia longiseta (Hack.) Ohwi	0.0201894	Echinochloa crus-galli (L.) P.Beauv. var. crus-galli	0.00910019	Trisetum bifidum (Thunb.) Ohwi	0.000443957	Eleusine indica (L.) Gaertn.	0.000386433
C2066431.jpg	Cyperus brevifolius (Rottb.) Hassk. var. brevifolius	Cyperus brevifolius (Rottb.) Hassk. var. brevifolius	0.509615	Cyperus nipponicus Franch. et Sav. var. nipponicus	0.481751	Carex planata Franch. et Sav. var. planata	0.00309469	Cyperus leptocarpus (F.Muell.) Bauters	0.00288014	Cyperus brevifolius (Rottb.) Hassk. var. leiolepis (Franch. et Sav.) T.Koyama	0.00133768
C2066423.jpg	Cyperus brevifolius (Rottb.) Hassk. var. brevifolius	Cyperus brevifolius (Rottb.) Hassk. var. brevifolius	0.999976	Carex rhizopoda Maxim.	2.19301e-05	Monochasma sheareri (S.Moore) Maxim.	6.03041e-07	Carex rugata Ohwi	3.25741e-07	Cyperus brevifolius (Rottb.) Hassk. var. leiolepis (Franch. et Sav.) T.Koyama	2.70521e-07
C2066467.jpg	Cyperus brevifolius (Rottb.) Hassk. var. brevifolius	Cyperus brevifolius (Rottb.) Hassk. var. brevifolius	0.761053	Cyperus brevifolius (Rottb.) Hassk. var. leiolepis (Franch. et Sav.) T.Koyama	0.211445	Carex thunbergii Steud. var. thunbergii	0.0254865	Carex rhizopoda Maxim.	0.00140691	Carex stenostachys Franch. et Sav. var. stenostachys	0.000437722
C2066425.jpg	Cyperus brevifolius (Rottb.) Hassk. var. brevifolius	Cyperus brevifolius (Rottb.) Hassk. var. brevifolius	0.999987	Monochasma sheareri (S.Moore) Maxim.	4.42095e-06	Cyperus haspan L. var. tuberiferus T.Koyama	3.9377e-06	Cyperus brevifolius (Rottb.) Hassk. var. leiolepis (Franch. et Sav.) T.Koyama	2.55394e-06	Galium japonicum Makino	4.44281e-07
C2066471.jpg	Cyperus brevifolius (Rottb.) Hassk. var. brevifolius	Cyperus brevifolius (Rottb.) Hassk. var. brevifolius	0.658792	Cyperus brevifolius (Rottb.) Hassk. var. leiolepis (Franch. et Sav.) T.Koyama	0.340285	Carex rhizopoda Maxim.	0.000395632	Dianthus superbus L. var. longicalycinus (Maxim.) F.N.Williams	0.000191839	Cyperus rotundus L.	4.62257e-05
C2066462.jpg	Cyperus brevifolius (Rottb.) Hassk. var. brevifolius	Cyperus brevifolius (Rottb.) Hassk. var. brevifolius	0.989748	Fimbristylis complanata (Retz.) Link f. exaltata T.Koyama	0.0071487	Cyperus brevifolius (Rottb.) Hassk. var. leiolepis (Franch. et Sav.) T.Koyama	0.00232149	Rhynchospora rubra (Lour.) Makino	0.000312866	Epimedium sempervirens Nakai ex F.Maek.	0.00020124
C2066439.jpg	Cyperus brevifolius (Rottb.) Hassk. var. brevifolius	Cyperus brevifolius (Rottb.) Hassk. var. brevifolius	0.994429	Cyperus brevifolius (Rottb.) Hassk. var. leiolepis (Franch. et Sav.) T.Koyama	0.00263415	Carex rugata Ohwi	0.0020568	Poa crassinervis Honda	0.000349254	Carex sachalinensis F.Schmidt var. arimaensis (Ohwi) Ohwi	0.000202844
C2066477.jpg	Cyperus brevifolius (Rottb.) Hassk. var. brevifolius	Cyperus brevifolius (Rottb.) Hassk. var. leiolepis (Franch. et Sav.) T.Koyama	0.924997	Cyperus brevifolius (Rottb.) Hassk. var. brevifolius	0.0749918	Cyperus sanguinolentus Vahl	2.73501e-06	Carex rhizopoda Maxim.	2.12589e-06	Cyperus leptocarpus (F.Muell.) Bauters	1.42933e-06
C2066418.jpg	Cyperus brevifolius (Rottb.) Hassk. var. brevifolius	Cyperus brevifolius (Rottb.) Hassk. var. brevifolius	0.999961	Carex parciflora Boott var. macroglossa (Franch. et Sav.) Ohwi	1.71221e-05	Cyperus brevifolius (Rottb.) Hassk. var. leiolepis (Franch. et Sav.) T.Koyama	3.1367e-06	Cyperus sanguinolentus Vahl	2.55091e-06	Scleria parvula Steud.	2.53387e-06
C2066436.jpg	Cyperus brevifolius (Rottb.) Hassk. var. brevifolius	Cyperus brevifolius (Rottb.) Hassk. var. brevifolius	0.999893	Cyperus brevifolius (Rottb.) Hassk. var. leiolepis (Franch. et Sav.) T.Koyama	0.00010035	Cyperus sanguinolentus Vahl	2.47739e-06	Carex rhizopoda Maxim.	1.1198e-06	Rhynchospora rubra (Lour.) Makino	8.25963e-07
C2066466.jpg	Cyperus brevifolius (Rottb.) Hassk. var. brevifolius	Cyperus brevifolius (Rottb.) Hassk. var. leiolepis (Franch. et Sav.) T.Koyama	0.883188	Cyperus brevifolius (Rottb.) Hassk. var. brevifolius	0.0851058	Cyperus leptocarpus (F.Muell.) Bauters	0.0112139	Cyperus nipponicus Franch. et Sav. var. nipponicus	0.0101655	Cyperus difformis L.	0.00859689
C2066427.jpg	Cyperus brevifolius (Rottb.) Hassk. var. brevifolius	Cyperus brevifolius (Rottb.) Hassk. var. brevifolius	0.99961	Carex rugata Ohwi	8.66232e-05	Carex leucochlora Bunge var. candolleana (H.L_v. et Vaniot) Katsuy.	7.94784e-05	Monochasma sheareri (S.Moore) Maxim.	5.94358e-05	Carex sachalinensis F.Schmidt var. arimaensis (Ohwi) Ohwi	5.82346e-05
C2066458.jpg	Cyperus brevifolius (Rottb.) Hassk. var. brevifolius	Cyperus brevifolius (Rottb.) Hassk. var. brevifolius	0.999489	Cyperus brevifolius (Rottb.) Hassk. var. leiolepis (Franch. et Sav.) T.Koyama	0.000505629	Monochasma sheareri (S.Moore) Maxim.	1.00407e-06	Rhynchospora rubra (Lour.) Makino	6.55236e-07	Fimbristylis complanata (Retz.) Link f. exaltata T.Koyama	4.38285e-07
00030406 - コピー (3) - コピー.jpg	Mitrasacme pygmaea R.Br.	Mitrasacme pygmaea R.Br.	0.99954	Ainsliaea apiculata Sch.Bip.	0.000206531	Juncus papillosus Franch. et Sav.	8.5337e-05	Cerastium fontanum Baumg. subsp. vulgare (Hartm.) Greuter et Burdet var. angustifolium (Franch.) H.Hara	5.22071e-05	Youngia japonica (L.) DC.	3.3176e-05
KAG057986.jpg	Mitrasacme pygmaea R.Br.	Mitrasacme pygmaea R.Br.	0.993755	Juncus papillosus Franch. et Sav.	0.00621111	Juncus tenuis Willd.	1.09508e-05	Arenaria serpyllifolia L. var. serpyllifolia	6.37714e-06	Stellaria media (L.) Vill.	4.52335e-06
KAG057980.jpg	Mitrasacme pygmaea R.Br.	Mitrasacme pygmaea R.Br.	0.998701	Juncus papillosus Franch. et Sav.	0.00112669	Boerhavia glabrata Blume	8.46732e-05	Wahlenbergia marginata (Thunb.) A.DC.	2.73518e-05	Cryptotaenia canadensis (L.) DC. subsp. japonica (Hassk.) Hand.-Mazz.	1.60109e-05
KAG057964.jpg	Mitrasacme pygmaea R.Br.	Mitrasacme pygmaea R.Br.	0.999728	Juncus papillosus Franch. et Sav.	9.21312e-05	Fimbristylis dichotoma (L.) Vahl var. tentsuki T.Koyama	8.83898e-05	Wahlenbergia marginata (Thunb.) A.DC.	2.7858e-05	Avenella flexuosa (L.) Drejer	9.71105e-06
KAG057990 - コピー.jpg	Mitrasacme pygmaea R.Br.	Mitrasacme pygmaea R.Br.	0.999195	Eriocaulon decemflorum Maxim.	0.000568594	Agrostis borealis Hartm. var. flaccida (Hack.) T.Koyama	0.000156528	Perillula reptans Maxim.	2.31364e-05	Euphorbia prostrata Aiton	5.22328e-06
KAG057970 - コピー (2).jpg	Mitrasacme pygmaea R.Br.	Mitrasacme pygmaea R.Br.	0.999931	Eriocaulon decemflorum Maxim.	4.41733e-05	Agrostis borealis Hartm. var. flaccida (Hack.) T.Koyama	8.30511e-06	Perillula reptans Maxim.	5.89755e-06	Eriocaulon sieboldianum Siebold et Zucc. ex Steud.	2.11947e-06
251360.jpg	Mitrasacme pygmaea R.Br.	Mitrasacme pygmaea R.Br.	0.999745	Oldenlandia brachypoda DC.	0.000106891	Dryopteris chinensis (Baker) Koidz.	2.12512e-05	Wahlenbergia marginata (Thunb.) A.DC.	1.76535e-05	Potentilla hebiichigo Yonek. et H.Ohashi	1.04387e-05
00030404.jpg	Mitrasacme pygmaea R.Br.	Mitrasacme pygmaea R.Br.	0.999881	Rumex acetosella L. subsp. pyrenaicus (Pourr. ex Lapeyr.) Akeroyd	3.06538e-05	Juncus papillosus Franch. et Sav.	1.75891e-05	Cerastium fontanum Baumg. subsp. vulgare (Hartm.) Greuter et Burdet var. angustifolium (Franch.) H.Hara	1.23163e-05	Ainsliaea apiculata Sch.Bip.	1.1852e-05
00030406.jpg	Mitrasacme pygmaea R.Br.	Mitrasacme pygmaea R.Br.	0.999878	Ainsliaea apiculata Sch.Bip.	5.40745e-05	Cerastium fontanum Baumg. subsp. vulgare (Hartm.) Greuter et Burdet var. angustifolium (Franch.) H.Hara	1.70686e-05	Juncus papillosus Franch. et Sav.	1.27048e-05	Youngia japonica (L.) DC.	1.15612e-05
KAG084697 - コピー (2).jpg	Mitrasacme pygmaea R.Br.	Sedum bulbiferum Makino	0.81638	Stellaria alsine Grimm var. undulata (Thunb.) Ohwi	0.10217	Sagina maxima A.Gray	0.0264059	Mitrasacme pygmaea R.Br.	0.0213558	Callitriche palustris L.	0.0159589
KAG057977 - コピー (2).jpg	Mitrasacme pygmaea R.Br.	Mitrasacme pygmaea R.Br.	0.995303	Cocculus laurifolius DC.	0.00249122	Pseudopyxis depressa Miq.	0.000694528	Utricularia japonica Makino	0.00049848	Euphorbia prostrata Aiton	0.00021152
754332 - コピー.jpg	Mitrasacme pygmaea R.Br.	Mitrasacme pygmaea R.Br.	0.999871	Gymnocarpium dryopteris (L.) Newman	2.42355e-05	Ainsliaea apiculata Sch.Bip.	1.94704e-05	Avenella flexuosa (L.) Drejer	1.66896e-05	Draba nemorosa L.	6.28223e-06
KAG057966.jpg	Mitrasacme pygmaea R.Br.	Mitrasacme pygmaea R.Br.	0.999986	Youngia japonica (L.) DC.	4.82474e-06	Perillula reptans Maxim.	2.92574e-06	Juncus papillosus Franch. et Sav.	2.83674e-06	Ainsliaea apiculata Sch.Bip.	1.48246e-06
368750 - コピー (2).jpg	Mitrasacme pygmaea R.Br.	Mitrasacme pygmaea R.Br.	0.999385	Tanakaea radicans Franch. et Sav.	0.000208037	Agrostis borealis Hartm. var. flaccida (Hack.) T.Koyama	0.000195974	Perillula reptans Maxim.	8.75151e-05	Gymnocarpium dryopteris (L.) Newman	3.86136e-05
KAG057972 - コピー.jpg	Mitrasacme pygmaea R.Br.	Mitrasacme pygmaea R.Br.	0.999999	Wahlenbergia marginata (Thunb.) A.DC.	5.33238e-07	Adenophora tashiroi (Makino et Nakai) Makino et Nakai	1.60468e-07	Eriocaulon decemflorum Maxim.	1.46234e-07	Drosera spatulata Labill.	7.6936e-08
FKSE6089 - コピー.jpg	Mitrasacme pygmaea R.Br.	Mitrasacme pygmaea R.Br.	0.999849	Liparis krameri Franch. et Sav. var. krameri	8.17697e-05	Trientalis europaea L.	2.37138e-05	Cerastium fontanum Baumg. subsp. vulgare (Hartm.) Greuter et Burdet var. angustifolium (Franch.) H.Hara	9.97275e-06	Samolus parviflorus Raf.	6.13463e-06
905165.jpg	Mitrasacme pygmaea R.Br.	Mitrasacme pygmaea R.Br.	0.99999	Ainsliaea apiculata Sch.Bip.	1.98643e-06	Pyrola alpina Andres	8.2022e-07	Youngia japonica (L.) DC.	7.99614e-07	Dryopteris chinensis (Baker) Koidz.	7.36986e-07
KAG057991 - コピー.jpg	Mitrasacme pygmaea R.Br.	Mitrasacme pygmaea R.Br.	0.999998	Eriocaulon decemflorum Maxim.	7.04007e-07	Perillula reptans Maxim.	4.41617e-07	Agrostis borealis Hartm. var. flaccida (Hack.) T.Koyama	2.35711e-07	Liparis krameri Franch. et Sav. var. krameri	1.53721e-07
KAG081657 - コピー.jpg	Mitrasacme pygmaea R.Br.	Mitrasacme pygmaea R.Br.	0.999991	Eriocaulon decemflorum Maxim.	1.68982e-06	Vandellia anagallis (Burm.f.) T.Yamaz. var. verbenifolia (Colsm.) T.Yamaz.	1.00016e-06	Drosera spatulata Labill.	9.1804e-07	Lobelia chinensis Lour.	7.5727e-07
222041.jpg	Mitrasacme pygmaea R.Br.	Mitrasacme pygmaea R.Br.	0.999906	Fimbristylis dichotoma (L.) Vahl var. tentsuki T.Koyama	1.72698e-05	Avenella flexuosa (L.) Drejer	8.75109e-06	Cyperus leptocarpus (F.Muell.) Bauters	5.44903e-06	Galinsoga quadriradiata Ruiz et Pav.	5.1299e-06
KAG084464.jpg	Mitrasacme pygmaea R.Br.	Mitrasacme pygmaea R.Br.	0.999983	Wahlenbergia marginata (Thunb.) A.DC.	3.26845e-06	Eriocaulon decemflorum Maxim.	2.99791e-06	Juncus papillosus Franch. et Sav.	2.78739e-06	Youngia japonica (L.) DC.	2.66028e-06
KAG057972 - コピー (2).jpg	Mitrasacme pygmaea R.Br.	Mitrasacme pygmaea R.Br.	0.999997	Ainsliaea apiculata Sch.Bip.	9.44285e-07	Drosera spatulata Labill.	7.65286e-07	Wahlenbergia marginata (Thunb.) A.DC.	5.06871e-07	Arenaria serpyllifolia L. var. serpyllifolia	1.58926e-07
00030406 - コピー (5) - コピー.jpg	Mitrasacme pygmaea R.Br.	Mitrasacme pygmaea R.Br.	0.999431	Ainsliaea apiculata Sch.Bip.	0.000155826	Cerastium fontanum Baumg. subsp. vulgare (Hartm.) Greuter et Burdet var. angustifolium (Franch.) H.Hara	0.000153271	Youngia japonica (L.) DC.	5.86456e-05	Juncus papillosus Franch. et Sav.	5.13009e-05
KAG057973 - コピー.jpg	Mitrasacme pygmaea R.Br.	Mitrasacme pygmaea R.Br.	0.999997	Liparis krameri Franch. et Sav. var. krameri	1.07528e-06	Drosera spatulata Labill.	6.61496e-07	Goodyera velutina Maxim.	2.84685e-07	Perillula reptans Maxim.	1.90637e-07
KAG081980.jpg	Mitrasacme pygmaea R.Br.	Sagina japonica (Sw.) Ohwi	0.953975	Sagina maxima A.Gray	0.0454132	Mitrasacme pygmaea R.Br.	0.000566128	Stellaria alsine Grimm var. undulata (Thunb.) Ohwi	2.35669e-05	Arenaria serpyllifolia L. var. serpyllifolia	1.138e-05
222040 - コピー (2).jpg	Mitrasacme pygmaea R.Br.	Mitrasacme pygmaea R.Br.	0.999972	Dryopteris chinensis (Baker) Koidz.	8.61033e-06	Wahlenbergia marginata (Thunb.) A.DC.	5.56853e-06	Oldenlandia brachypoda DC.	5.37408e-06	Trigastrotheca stricta (L.) Thulin	1.97834e-06
C2131777.jpg	Rubus x pseudohakonensis Sugim.	Rubus x pseudohakonensis Sugim.	0.999876	Rubus hakonensis Franch. et Sav.	0.000107052	Rubus pectinellus Maxim.	4.74435e-06	Fallopia japonica (Houtt.) Ronse Decr. var. japonica	1.61404e-06	Ampelopsis glandulosa (Wall.) Momiy. var. heterophylla (Thunb.) Momiy.	1.57599e-06
C2131684.jpg	Rubus x pseudohakonensis Sugim.	Rubus x pseudohakonensis Sugim.	0.99923	Geum japonicum Thunb.	0.000345978	Corylopsis gotoana Makino	5.38674e-05	Rubus hakonensis Franch. et Sav.	4.17661e-05	Hydrangea petiolaris Siebold et Zucc.	3.7346e-05
C2131723.jpg	Rubus x pseudohakonensis Sugim.	Rubus x pseudohakonensis Sugim.	0.99997	Geum japonicum Thunb.	1.01513e-05	Rubus buergeri Miq.	3.91626e-06	Rubus hakonensis Franch. et Sav.	2.92075e-06	Eutrema japonicum (Miq.) Koidz.	2.66253e-06
$_C2131698.jpg	Rubus x pseudohakonensis Sugim.	Rubus x pseudohakonensis Sugim.	0.999489	Clematis terniflora DC.	0.000250934	Amaranthus viridis L.	6.05764e-05	Fallopia japonica (Houtt.) Ronse Decr. var. japonica	4.65001e-05	Persicaria perfoliata (L.) H.Gross	2.84469e-05
$_C2131774.jpg	Rubus x pseudohakonensis Sugim.	Rubus x pseudohakonensis Sugim.	0.999958	Corylopsis gotoana Makino	1.11519e-05	Rubus hakonensis Franch. et Sav.	5.57453e-06	Actinidia polygama (Siebold et Zucc.) Planch. ex Maxim.	4.61236e-06	Rubus pectinellus Maxim.	2.79732e-06
$_C2131778.jpg	Rubus x pseudohakonensis Sugim.	Rubus x pseudohakonensis Sugim.	0.999969	Rubus hakonensis Franch. et Sav.	5.52345e-06	Rubus pectinellus Maxim.	2.88587e-06	Clematis terniflora DC.	2.14479e-06	Hydrangea petiolaris Siebold et Zucc.	1.60315e-06
$_C2131765.jpg	Rubus x pseudohakonensis Sugim.	Rubus x pseudohakonensis Sugim.	0.999389	Circaea cordata Royle	0.000266834	Persicaria filiformis (Thunb.) Nakai	9.35484e-05	Clematis japonica Thunb.	5.20513e-05	Rubus pectinellus Maxim.	3.05852e-05
$_C2131783.jpg	Rubus x pseudohakonensis Sugim.	Rubus x pseudohakonensis Sugim.	0.994816	Philadelphus satsumi Siebold ex Lindl. et Paxton f. nikoensis (Rehder) Ohwi ex Yonek.	0.00309421	Clematis japonica Thunb.	0.0014571	Lindera sericea (Siebold et Zucc.) Blume var. glabrata Blume	0.000189241	Persicaria thunbergii (Siebold et Zucc.) H.Gross var. thunbergii	7.6207e-05
C2131742.jpg	Rubus x pseudohakonensis Sugim.	Rubus x pseudohakonensis Sugim.	0.99786	Rubus hakonensis Franch. et Sav.	0.00186243	Clematis japonica Thunb.	3.64242e-05	Hydrangea petiolaris Siebold et Zucc.	2.41945e-05	Rhododendron lagopus Nakai var. lagopus	1.71094e-05
$_C2131752.jpg	Rubus x pseudohakonensis Sugim.	Rubus x pseudohakonensis Sugim.	0.999789	Rubus hakonensis Franch. et Sav.	7.69772e-05	Mitella stylosa auct. non H.Boissieu	2.02864e-05	Rubus pectinellus Maxim.	1.85414e-05	Geum japonicum Thunb.	1.61647e-05
FKSE84518.jpg	Rubus x pseudohakonensis Sugim.	Rubus hakonensis Franch. et Sav.	0.970866	Rubus buergeri Miq.	0.0141782	Rubus x pseudohakonensis Sugim.	0.0135868	Rubus crataegifolius Bunge	0.000695925	Geum japonicum Thunb.	0.000554378
$_C2131696.jpg	Rubus x pseudohakonensis Sugim.	Rubus x pseudohakonensis Sugim.	0.99988	Rubus hakonensis Franch. et Sav.	8.43087e-05	Geum japonicum Thunb.	3.80942e-06	Rubus buergeri Miq.	3.4444e-06	Rubus pectinellus Maxim.	2.90859e-06
C2131700.jpg	Rubus x pseudohakonensis Sugim.	Rubus x pseudohakonensis Sugim.	0.999979	Rubus hakonensis Franch. et Sav.	1.32124e-05	Eutrema japonicum (Miq.) Koidz.	1.00079e-06	Hydrangea petiolaris Siebold et Zucc.	6.84972e-07	Geum japonicum Thunb.	6.3179e-07
C2131769.jpg	Rubus x pseudohakonensis Sugim.	Rubus x pseudohakonensis Sugim.	0.999973	Clematis terniflora DC.	5.19956e-06	Rubus pectinellus Maxim.	3.80067e-06	Hydrangea petiolaris Siebold et Zucc.	3.67174e-06	Fallopia japonica (Houtt.) Ronse Decr. var. japonica	2.05657e-06
C2131713.jpg	Rubus x pseudohakonensis Sugim.	Rubus x pseudohakonensis Sugim.	0.999885	Hydrangea petiolaris Siebold et Zucc.	4.26954e-05	Rubus pectinellus Maxim.	3.51147e-05	Actinidia arguta (Siebold et Zucc.) Planch. ex Miq. var. arguta	8.71521e-06	Fallopia japonica (Houtt.) Ronse Decr. var. japonica	4.47638e-06
C2131734.jpg	Rubus x pseudohakonensis Sugim.	Rubus x pseudohakonensis Sugim.	0.999826	Rubus buergeri Miq.	6.32609e-05	Sicyos angulatus L.	1.14413e-05	Eutrema japonicum (Miq.) Koidz.	1.12987e-05	Rubus pectinellus Maxim.	1.02614e-05
$_C2131794.jpg	Rubus x pseudohakonensis Sugim.	Rubus x pseudohakonensis Sugim.	0.999857	Corylopsis gotoana Makino	5.17245e-05	Rubus hakonensis Franch. et Sav.	1.77817e-05	Actinidia polygama (Siebold et Zucc.) Planch. ex Maxim.	9.43351e-06	Rubus pectinellus Maxim.	7.47185e-06
C2131702.jpg	Rubus x pseudohakonensis Sugim.	Rubus x pseudohakonensis Sugim.	0.999911	Xanthium orientale L. subsp. orientale	6.13625e-05	Agrimonia pilosa Ledeb. var. japonica (Miq.) Nakai	1.29886e-05	Geum japonicum Thunb.	4.54668e-06	Cimicifuga biternata (Siebold et Zucc.) Miq.	2.93383e-06
$_C2131750.jpg	Rubus x pseudohakonensis Sugim.	Rubus x pseudohakonensis Sugim.	0.953157	Rubus hakonensis Franch. et Sav.	0.045562	Geum japonicum Thunb.	0.0001671	Xanthium orientale L. subsp. orientale	0.000136781	Rubus buergeri Miq.	0.000106008
C2131727.jpg	Rubus x pseudohakonensis Sugim.	Rubus x pseudohakonensis Sugim.	0.999902	Rubus buergeri Miq.	1.26224e-05	Clematis terniflora DC.	1.25358e-05	Rubus pectinellus Maxim.	1.15494e-05	Corylopsis gotoana Makino	6.29517e-06
$_C2131790.jpg	Rubus x pseudohakonensis Sugim.	Rubus x pseudohakonensis Sugim.	0.999665	Clematis terniflora DC.	0.000107125	Rubus buergeri Miq.	5.44558e-05	Rubus pectinellus Maxim.	4.63312e-05	Hydrangea petiolaris Siebold et Zucc.	3.42661e-05
$_C2131786.jpg	Rubus x pseudohakonensis Sugim.	Rubus x pseudohakonensis Sugim.	0.998459	Rubus pectinellus Maxim.	0.00114313	Hydrangea petiolaris Siebold et Zucc.	9.77792e-05	Actinidia polygama (Siebold et Zucc.) Planch. ex Maxim.	6.17972e-05	Rubus buergeri Miq.	3.99789e-05
C2131781.jpg	Rubus x pseudohakonensis Sugim.	Rubus x pseudohakonensis Sugim.	0.999856	Rubus hakonensis Franch. et Sav.	2.77585e-05	Hydrangea petiolaris Siebold et Zucc.	2.70533e-05	Rubus pectinellus Maxim.	1.54578e-05	Fallopia japonica (Houtt.) Ronse Decr. var. japonica	1.1187e-05
$_C2131767.jpg	Rubus x pseudohakonensis Sugim.	Rubus x pseudohakonensis Sugim.	0.999997	Rubus pectinellus Maxim.	1.7832e-06	Eutrema japonicum (Miq.) Koidz.	2.67891e-07	Clematis terniflora DC.	2.57989e-07	Hydrangea petiolaris Siebold et Zucc.	7.71447e-08
00018101.jpg	Rubus x pseudohakonensis Sugim.	Rubus hakonensis Franch. et Sav.	0.553585	Rubus x pseudohakonensis Sugim.	0.442277	Rubus pectinellus Maxim.	0.00216514	Rubus buergeri Miq.	0.000581923	Parthenocissus tricuspidata (Siebold et Zucc.) Planch.	0.000490561
00016181.jpg	Rubus x pseudohakonensis Sugim.	Rubus x pseudohakonensis Sugim.	0.848952	Rubus hakonensis Franch. et Sav.	0.144213	Rubus buergeri Miq.	0.00669599	Vitis ficifolia Bunge	3.50893e-05	Trichosanthes cucumeroides (Ser.) Maxim. ex Franch. et Sav.	2.87318e-05
C2131715.jpg	Rubus x pseudohakonensis Sugim.	Rubus x pseudohakonensis Sugim.	0.999973	Hydrangea petiolaris Siebold et Zucc.	5.63206e-06	Rubus pectinellus Maxim.	3.62041e-06	Corylopsis gotoana Makino	2.39793e-06	Mitella stylosa auct. non H.Boissieu	1.77539e-06
C2131710.jpg	Rubus x pseudohakonensis Sugim.	Rubus x pseudohakonensis Sugim.	0.998645	Clematis terniflora DC.	0.00069261	Rubus buergeri Miq.	0.000165395	Rubus pectinellus Maxim.	0.000132955	Sicyos angulatus L.	3.4499e-05
$_C2131787.jpg	Rubus x pseudohakonensis Sugim.	Rubus x pseudohakonensis Sugim.	0.999849	Rubus hakonensis Franch. et Sav.	1.50085e-05	Rubus buergeri Miq.	1.4952e-05	Xanthium orientale L. subsp. orientale	1.33226e-05	Geum japonicum Thunb.	1.03935e-05
C2131782.jpg	Rubus x pseudohakonensis Sugim.	Rubus x pseudohakonensis Sugim.	0.999778	Rubus hakonensis Franch. et Sav.	0.000117585	Hydrangea petiolaris Siebold et Zucc.	3.04348e-05	Rubus pectinellus Maxim.	2.0067e-05	Mitella stylosa auct. non H.Boissieu	7.17239e-06
C2131726.jpg	Rubus x pseudohakonensis Sugim.	Rubus x pseudohakonensis Sugim.	0.996091	Fallopia japonica (Houtt.) Ronse Decr. var. japonica	0.00331945	Hydrangea petiolaris Siebold et Zucc.	0.000204184	Persicaria filiformis (Thunb.) Nakai	4.16069e-05	Eutrema japonicum (Miq.) Koidz.	2.29339e-05
$_C2131792.jpg	Rubus x pseudohakonensis Sugim.	Rubus x pseudohakonensis Sugim.	0.999789	Rubus hakonensis Franch. et Sav.	0.000107532	Rubus pectinellus Maxim.	4.66792e-05	Hydrangea petiolaris Siebold et Zucc.	6.4663e-06	Persicaria filiformis (Thunb.) Nakai	5.52004e-06
00018184.jpg	Rubus x pseudohakonensis Sugim.	Rubus x pseudohakonensis Sugim.	0.520262	Rubus buergeri Miq.	0.31681	Rubus hakonensis Franch. et Sav.	0.161882	Rubus pectinellus Maxim.	0.000161853	Saxifraga stolonifera Curtis	0.000122598
$_C2131772.jpg	Rubus x pseudohakonensis Sugim.	Rubus x pseudohakonensis Sugim.	0.999935	Rubus buergeri Miq.	1.92347e-05	Rubus pectinellus Maxim.	7.76607e-06	Saxifraga stolonifera Curtis	6.58823e-06	Hydrangea petiolaris Siebold et Zucc.	3.48812e-06
C2131761.jpg	Rubus x pseudohakonensis Sugim.	Rubus x pseudohakonensis Sugim.	0.999979	Hydrangea petiolaris Siebold et Zucc.	5.49072e-06	Rubus pectinellus Maxim.	3.02645e-06	Clematis japonica Thunb.	2.32091e-06	Persicaria filiformis (Thunb.) Nakai	2.02876e-06
C2131695.jpg	Rubus x pseudohakonensis Sugim.	Rubus x pseudohakonensis Sugim.	0.99928	Persicaria perfoliata (L.) H.Gross	0.00062843	Persicaria thunbergii (Siebold et Zucc.) H.Gross var. thunbergii	1.8849e-05	Corylopsis pauciflora Siebold et Zucc.	8.71038e-06	Lindera sericea (Siebold et Zucc.) Blume var. glabrata Blume	8.54956e-06
C2131703.jpg	Rubus x pseudohakonensis Sugim.	Rubus x pseudohakonensis Sugim.	0.998005	Rubus hakonensis Franch. et Sav.	0.00174276	Rubus buergeri Miq.	0.00015798	Viola kusanoana Makino	1.29428e-05	Geum japonicum Thunb.	1.12257e-05
C2131750.jpg	Rubus x pseudohakonensis Sugim.	Rubus x pseudohakonensis Sugim.	0.953157	Rubus hakonensis Franch. et Sav.	0.045562	Geum japonicum Thunb.	0.0001671	Xanthium orientale L. subsp. orientale	0.000136781	Rubus buergeri Miq.	0.000106008
$_C2131720.jpg	Rubus x pseudohakonensis Sugim.	Rubus x pseudohakonensis Sugim.	0.999979	Rubus buergeri Miq.	7.20985e-06	Xanthium orientale L. subsp. orientale	2.16365e-06	Sicyos angulatus L.	1.71891e-06	Geum japonicum Thunb.	1.63904e-06
C2131717.jpg	Rubus x pseudohakonensis Sugim.	Rubus x pseudohakonensis Sugim.	0.992383	Rubus pectinellus Maxim.	0.00452633	Rubus buergeri Miq.	0.00262939	Saxifraga stolonifera Curtis	7.99749e-05	Mitella stylosa auct. non H.Boissieu	5.40371e-05
$_C2131739.jpg	Rubus x pseudohakonensis Sugim.	Rubus x pseudohakonensis Sugim.	0.99992	Rubus hakonensis Franch. et Sav.	6.47803e-05	Rubus pectinellus Maxim.	5.01365e-06	Geum japonicum Thunb.	2.80766e-06	Rhododendron lagopus Nakai var. lagopus	1.46638e-06
$_C2131742.jpg	Rubus x pseudohakonensis Sugim.	Rubus x pseudohakonensis Sugim.	0.99786	Rubus hakonensis Franch. et Sav.	0.00186243	Clematis japonica Thunb.	3.64242e-05	Hydrangea petiolaris Siebold et Zucc.	2.41945e-05	Rhododendron lagopus Nakai var. lagopus	1.71094e-05
C2131724.jpg	Rubus x pseudohakonensis Sugim.	Rubus x pseudohakonensis Sugim.	0.99989	Rubus hakonensis Franch. et Sav.	6.10675e-05	Rubus buergeri Miq.	8.80801e-06	Hydrangea petiolaris Siebold et Zucc.	6.78207e-06	Geum japonicum Thunb.	5.02162e-06
$_C2131744.jpg	Rubus x pseudohakonensis Sugim.	Rubus x pseudohakonensis Sugim.	0.999854	Rubus hakonensis Franch. et Sav.	4.9506e-05	Hydrangea petiolaris Siebold et Zucc.	1.90545e-05	Rhododendron lagopus Nakai var. lagopus	1.24628e-05	Corylopsis gotoana Makino	1.17688e-05
$_C2131762.jpg	Rubus x pseudohakonensis Sugim.	Rubus x pseudohakonensis Sugim.	0.999993	Rubus hakonensis Franch. et Sav.	3.12172e-06	Geum japonicum Thunb.	1.42729e-06	Rubus buergeri Miq.	7.52434e-07	Corylopsis gotoana Makino	2.38212e-07
$_C2131713.jpg	Rubus x pseudohakonensis Sugim.	Rubus x pseudohakonensis Sugim.	0.999885	Hydrangea petiolaris Siebold et Zucc.	4.26954e-05	Rubus pectinellus Maxim.	3.51147e-05	Actinidia arguta (Siebold et Zucc.) Planch. ex Miq. var. arguta	8.71521e-06	Fallopia japonica (Houtt.) Ronse Decr. var. japonica	4.47638e-06
$_C2131788.jpg	Rubus x pseudohakonensis Sugim.	Rubus x pseudohakonensis Sugim.	0.99808	Rubus hakonensis Franch. et Sav.	0.00185981	Sicyos angulatus L.	1.36442e-05	Rubus buergeri Miq.	6.44546e-06	Geum japonicum Thunb.	4.91919e-06
1113165.JPG	Thelypteris acuminata (Houtt.) C.V.Morton x T. parasitica (L.) Tardieu	Dryopteris cycadina (Franch. et Sav.) C.Chr.	0.330483	Thelypteris acuminata (Houtt.) C.V.Morton x T. parasitica (L.) Tardieu	0.298519	Thelypteris esquirolii (Christ) Ching	0.26437	Dryopteris commixta Tagawa	0.0510962	Cibotium barometz (L.) J.Sm.	0.0222859
1188114.JPG	Thelypteris acuminata (Houtt.) C.V.Morton x T. parasitica (L.) Tardieu	Thelypteris acuminata (Houtt.) C.V.Morton x T. parasitica (L.) Tardieu	0.999952	Thelypteris parasitica (L.) Tardieu	3.25826e-05	Plagiogyria x wakabae Sa.Kurata ex Nakaike	1.07636e-05	Diplazium hayatamae N.Ohta et M.Takamiya	8.30347e-07	Cibotium barometz (L.) J.Sm.	4.22383e-07
297269.jpg	Thelypteris acuminata (Houtt.) C.V.Morton x T. parasitica (L.) Tardieu	Thelypteris acuminata (Houtt.) C.V.Morton x T. parasitica (L.) Tardieu	0.99773	Thelypteris parasitica (L.) Tardieu	0.00210681	Diplazium hayatamae N.Ohta et M.Takamiya	5.22904e-05	Plagiogyria x wakabae Sa.Kurata ex Nakaike	2.7344e-05	Deparia petersenii (Kunze) M.Kato	2.26628e-05
147178.jpg	Thelypteris acuminata (Houtt.) C.V.Morton x T. parasitica (L.) Tardieu	Thelypteris acuminata (Houtt.) C.V.Morton x T. parasitica (L.) Tardieu	0.999996	Diplazium hayatamae N.Ohta et M.Takamiya	1.70243e-06	Thelypteris parasitica (L.) Tardieu	7.1711e-07	Plagiogyria x wakabae Sa.Kurata ex Nakaike	6.16625e-07	Thelypteris taiwanensis (C.Chr.) K.Iwats.	1.8579e-07
433685.jpg	Thelypteris acuminata (Houtt.) C.V.Morton x T. parasitica (L.) Tardieu	Thelypteris acuminata (Houtt.) C.V.Morton x T. parasitica (L.) Tardieu	0.999968	Thelypteris parasitica (L.) Tardieu	1.33648e-05	Plagiogyria x wakabae Sa.Kurata ex Nakaike	9.35701e-06	Deparia petersenii (Kunze) M.Kato	5.67192e-06	Diplazium hayatamae N.Ohta et M.Takamiya	1.0599e-06
369882.jpg	Thelypteris acuminata (Houtt.) C.V.Morton x T. parasitica (L.) Tardieu	Thelypteris acuminata (Houtt.) C.V.Morton x T. parasitica (L.) Tardieu	0.999761	Thelypteris parasitica (L.) Tardieu	0.000237604	Plagiogyria x wakabae Sa.Kurata ex Nakaike	5.77491e-07	Diplazium hayatamae N.Ohta et M.Takamiya	3.2885e-07	Cibotium barometz (L.) J.Sm.	2.27494e-07
1170355.JPG	Thelypteris acuminata (Houtt.) C.V.Morton x T. parasitica (L.) Tardieu	Thelypteris acuminata (Houtt.) C.V.Morton x T. parasitica (L.) Tardieu	0.999941	Plagiogyria x sessilifolia Nakaike	1.64546e-05	Diplazium hayatamae N.Ohta et M.Takamiya	1.34044e-05	Plagiogyria x wakabae Sa.Kurata ex Nakaike	8.96581e-06	Thelypteris parasitica (L.) Tardieu	5.45275e-06
311033.jpg	Thelypteris acuminata (Houtt.) C.V.Morton x T. parasitica (L.) Tardieu	Thelypteris acuminata (Houtt.) C.V.Morton x T. parasitica (L.) Tardieu	0.999922	Plagiogyria x wakabae Sa.Kurata ex Nakaike	7.25102e-05	Thelypteris parasitica (L.) Tardieu	1.5469e-06	Diplazium hayatamae N.Ohta et M.Takamiya	1.02155e-06	Cibotium barometz (L.) J.Sm.	8.57844e-07
1188088.JPG	Thelypteris acuminata (Houtt.) C.V.Morton x T. parasitica (L.) Tardieu	Thelypteris acuminata (Houtt.) C.V.Morton x T. parasitica (L.) Tardieu	0.999956	Thelypteris parasitica (L.) Tardieu	3.80699e-05	Thelypteris taiwanensis (C.Chr.) K.Iwats.	1.68236e-06	Thelypteris quelpaertensis (Christ) Ching	1.33166e-06	Thelypteris decursivepinnata (H.C.Hall) Ching	1.16103e-06
812508.jpg	Thelypteris acuminata (Houtt.) C.V.Morton x T. parasitica (L.) Tardieu	Thelypteris acuminata (Houtt.) C.V.Morton x T. parasitica (L.) Tardieu	0.947629	Plagiogyria x wakabae Sa.Kurata ex Nakaike	0.03565	Tapeinidium pinnatum (Cav.) C.Chr.	0.0111679	Deparia petersenii (Kunze) M.Kato	0.00142413	Thelypteris decursivepinnata (H.C.Hall) Ching	0.00133131
517500.jpg	Thelypteris acuminata (Houtt.) C.V.Morton x T. parasitica (L.) Tardieu	Thelypteris acuminata (Houtt.) C.V.Morton x T. parasitica (L.) Tardieu	0.999966	Thelypteris parasitica (L.) Tardieu	2.05976e-05	Plagiogyria x wakabae Sa.Kurata ex Nakaike	6.91592e-06	Diplazium hayatamae N.Ohta et M.Takamiya	2.19921e-06	Thelypteris quelpaertensis (Christ) Ching	1.25326e-06
465170.jpg	Thelypteris acuminata (Houtt.) C.V.Morton x T. parasitica (L.) Tardieu	Thelypteris acuminata (Houtt.) C.V.Morton x T. parasitica (L.) Tardieu	0.999971	Thelypteris parasitica (L.) Tardieu	7.0475e-06	Thelypteris esquirolii (Christ) Ching	6.03873e-06	Plagiogyria x wakabae Sa.Kurata ex Nakaike	5.00702e-06	Cibotium barometz (L.) J.Sm.	4.05198e-06
73329.jpg	Thelypteris acuminata (Houtt.) C.V.Morton x T. parasitica (L.) Tardieu	Thelypteris acuminata (Houtt.) C.V.Morton x T. parasitica (L.) Tardieu	0.999979	Thelypteris parasitica (L.) Tardieu	1.21004e-05	Plagiogyria x wakabae Sa.Kurata ex Nakaike	3.45609e-06	Diplazium hayatamae N.Ohta et M.Takamiya	1.76254e-06	Cibotium barometz (L.) J.Sm.	1.7178e-06
1036176.JPG	Thelypteris acuminata (Houtt.) C.V.Morton x T. parasitica (L.) Tardieu	Thelypteris acuminata (Houtt.) C.V.Morton x T. parasitica (L.) Tardieu	0.999995	Plagiogyria x wakabae Sa.Kurata ex Nakaike	2.56901e-06	Thelypteris taiwanensis (C.Chr.) K.Iwats.	6.7496e-07	Diplazium hayatamae N.Ohta et M.Takamiya	6.3042e-07	Thelypteris parasitica (L.) Tardieu	4.80783e-07
1170356.JPG	Thelypteris acuminata (Houtt.) C.V.Morton x T. parasitica (L.) Tardieu	Thelypteris acuminata (Houtt.) C.V.Morton x T. parasitica (L.) Tardieu	0.999989	Thelypteris parasitica (L.) Tardieu	8.21237e-06	Thelypteris esquirolii (Christ) Ching	9.31365e-07	Plagiogyria x wakabae Sa.Kurata ex Nakaike	3.54579e-07	Cibotium barometz (L.) J.Sm.	1.80706e-07
296647.jpg	Thelypteris acuminata (Houtt.) C.V.Morton x T. parasitica (L.) Tardieu	Thelypteris acuminata (Houtt.) C.V.Morton x T. parasitica (L.) Tardieu	0.999971	Plagiogyria x wakabae Sa.Kurata ex Nakaike	1.93901e-05	Diplazium hayatamae N.Ohta et M.Takamiya	5.91708e-06	Thelypteris parasitica (L.) Tardieu	5.89972e-07	Thelypteris quelpaertensis (Christ) Ching	4.85516e-07
511368.jpg	Thelypteris acuminata (Houtt.) C.V.Morton x T. parasitica (L.) Tardieu	Thelypteris acuminata (Houtt.) C.V.Morton x T. parasitica (L.) Tardieu	0.999959	Thelypteris parasitica (L.) Tardieu	1.72286e-05	Plagiogyria x wakabae Sa.Kurata ex Nakaike	1.05542e-05	Deparia petersenii (Kunze) M.Kato	2.43574e-06	Thelypteris esquirolii (Christ) Ching	1.85789e-06
314787.jpg	Thelypteris acuminata (Houtt.) C.V.Morton x T. parasitica (L.) Tardieu	Thelypteris acuminata (Houtt.) C.V.Morton x T. parasitica (L.) Tardieu	0.998857	Thelypteris parasitica (L.) Tardieu	0.00113332	Plagiogyria x wakabae Sa.Kurata ex Nakaike	4.5167e-06	Diplazium hayatamae N.Ohta et M.Takamiya	1.10607e-06	Thelypteris quelpaertensis (Christ) Ching	4.87582e-07
1046053.JPG	Thelypteris acuminata (Houtt.) C.V.Morton x T. parasitica (L.) Tardieu	Thelypteris acuminata (Houtt.) C.V.Morton x T. parasitica (L.) Tardieu	0.998223	Thelypteris esquirolii (Christ) Ching	0.00123546	Diplazium virescens Kunze	0.000297225	Thelypteris parasitica (L.) Tardieu	0.000160882	Cibotium barometz (L.) J.Sm.	1.94802e-05
535333.jpg	Thelypteris acuminata (Houtt.) C.V.Morton x T. parasitica (L.) Tardieu	Thelypteris acuminata (Houtt.) C.V.Morton x T. parasitica (L.) Tardieu	0.898214	Thelypteris parasitica (L.) Tardieu	0.100792	Diplazium hachijoense Nakai	0.000400567	Deparia petersenii (Kunze) M.Kato	0.000251204	Thelypteris taiwanensis (C.Chr.) K.Iwats.	0.000114138
1188100.JPG	Thelypteris acuminata (Houtt.) C.V.Morton x T. parasitica (L.) Tardieu	Thelypteris acuminata (Houtt.) C.V.Morton x T. parasitica (L.) Tardieu	0.999906	Plagiogyria x wakabae Sa.Kurata ex Nakaike	7.93861e-05	Thelypteris parasitica (L.) Tardieu	8.32293e-06	Thelypteris acuminata (Houtt.) C.V.Morton	1.51824e-06	Thelypteris taiwanensis (C.Chr.) K.Iwats.	1.01391e-06
937002.jpg	Thelypteris acuminata (Houtt.) C.V.Morton x T. parasitica (L.) Tardieu	Thelypteris acuminata (Houtt.) C.V.Morton x T. parasitica (L.) Tardieu	0.999959	Thelypteris interrupta (Willd.) K.Iwats.	1.78946e-05	Plagiogyria x wakabae Sa.Kurata ex Nakaike	1.37258e-05	Diplazium hayatamae N.Ohta et M.Takamiya	3.46486e-06	Thelypteris acuminata (Houtt.) C.V.Morton	1.08996e-06
933100.jpg	Thelypteris acuminata (Houtt.) C.V.Morton x T. parasitica (L.) Tardieu	Thelypteris acuminata (Houtt.) C.V.Morton x T. parasitica (L.) Tardieu	0.999503	Thelypteris parasitica (L.) Tardieu	0.000472136	Plagiogyria x wakabae Sa.Kurata ex Nakaike	1.07511e-05	Diplazium hayatamae N.Ohta et M.Takamiya	6.48677e-06	Thelypteris quelpaertensis (Christ) Ching	1.09176e-06
145467.jpg	Thelypteris acuminata (Houtt.) C.V.Morton x T. parasitica (L.) Tardieu	Thelypteris acuminata (Houtt.) C.V.Morton x T. parasitica (L.) Tardieu	0.999477	Thelypteris parasitica (L.) Tardieu	0.00050524	Thelypteris quelpaertensis (Christ) Ching	7.63383e-06	Plagiogyria x wakabae Sa.Kurata ex Nakaike	5.23313e-06	Thelypteris taiwanensis (C.Chr.) K.Iwats.	6.10315e-07
1193561.JPG	Thelypteris acuminata (Houtt.) C.V.Morton x T. parasitica (L.) Tardieu	Thelypteris acuminata (Houtt.) C.V.Morton x T. parasitica (L.) Tardieu	0.998367	Plagiogyria x wakabae Sa.Kurata ex Nakaike	0.00153554	Diplazium hayatamae N.Ohta et M.Takamiya	8.07519e-05	Cibotium barometz (L.) J.Sm.	4.79406e-06	Blechnopsis orientalis (L.) C.Presl	3.04071e-06
1188086.JPG	Thelypteris acuminata (Houtt.) C.V.Morton x T. parasitica (L.) Tardieu	Thelypteris acuminata (Houtt.) C.V.Morton x T. parasitica (L.) Tardieu	0.999997	Diplazium hayatamae N.Ohta et M.Takamiya	1.17451e-06	Plagiogyria x wakabae Sa.Kurata ex Nakaike	1.10608e-06	Thelypteris parasitica (L.) Tardieu	8.47859e-07	Deparia x birii Fraser-Jenk.	1.08311e-07
1161768.JPG	Thelypteris acuminata (Houtt.) C.V.Morton x T. parasitica (L.) Tardieu	Thelypteris acuminata (Houtt.) C.V.Morton x T. parasitica (L.) Tardieu	0.999985	Thelypteris parasitica (L.) Tardieu	1.38608e-05	Plagiogyria x wakabae Sa.Kurata ex Nakaike	3.16452e-07	Diplazium hayatamae N.Ohta et M.Takamiya	2.28611e-07	Deparia x birii Fraser-Jenk.	1.26265e-07
1046057.JPG	Thelypteris acuminata (Houtt.) C.V.Morton x T. parasitica (L.) Tardieu	Thelypteris acuminata (Houtt.) C.V.Morton x T. parasitica (L.) Tardieu	0.999949	Diplazium hayatamae N.Ohta et M.Takamiya	2.18375e-05	Plagiogyria x wakabae Sa.Kurata ex Nakaike	1.04603e-05	Thelypteris parasitica (L.) Tardieu	4.73861e-06	Pentarhizidium orientale (Hook.) Hayata	4.35606e-06
9544246.JPG	Thelypteris acuminata (Houtt.) C.V.Morton x T. parasitica (L.) Tardieu	Thelypteris acuminata (Houtt.) C.V.Morton x T. parasitica (L.) Tardieu	0.786037	Thelypteris parasitica (L.) Tardieu	0.213791	Thelypteris esquirolii (Christ) Ching	0.000137135	Cibotium barometz (L.) J.Sm.	1.53037e-05	Thelypteris quelpaertensis (Christ) Ching	4.3792e-06
1168618.JPG	Thelypteris acuminata (Houtt.) C.V.Morton x T. parasitica (L.) Tardieu	Thelypteris acuminata (Houtt.) C.V.Morton x T. parasitica (L.) Tardieu	0.999998	Plagiogyria x wakabae Sa.Kurata ex Nakaike	1.29288e-06	Thelypteris parasitica (L.) Tardieu	8.34195e-07	Diplazium hayatamae N.Ohta et M.Takamiya	9.31013e-08	Deparia x birii Fraser-Jenk.	3.87195e-08
394873.jpg	Thelypteris acuminata (Houtt.) C.V.Morton x T. parasitica (L.) Tardieu	Thelypteris acuminata (Houtt.) C.V.Morton x T. parasitica (L.) Tardieu	0.999985	Plagiogyria x wakabae Sa.Kurata ex Nakaike	9.73923e-06	Diplazium hayatamae N.Ohta et M.Takamiya	2.31818e-06	Thelypteris parasitica (L.) Tardieu	1.00197e-06	Thelypteris quelpaertensis (Christ) Ching	5.54398e-07
1170285.JPG	Thelypteris acuminata (Houtt.) C.V.Morton x T. parasitica (L.) Tardieu	Thelypteris acuminata (Houtt.) C.V.Morton x T. parasitica (L.) Tardieu	0.999955	Thelypteris parasitica (L.) Tardieu	1.71991e-05	Plagiogyria x wakabae Sa.Kurata ex Nakaike	7.80399e-06	Plagiogyria x sessilifolia Nakaike	5.11718e-06	Thelypteris esquirolii (Christ) Ching	4.70453e-06
506193.jpg	Thelypteris acuminata (Houtt.) C.V.Morton x T. parasitica (L.) Tardieu	Thelypteris acuminata (Houtt.) C.V.Morton x T. parasitica (L.) Tardieu	0.998931	Thelypteris parasitica (L.) Tardieu	0.000755697	Plagiogyria x wakabae Sa.Kurata ex Nakaike	0.000144013	Deparia petersenii (Kunze) M.Kato	0.000131974	Diplazium hachijoense Nakai	8.13784e-06
368870.jpg	Thelypteris acuminata (Houtt.) C.V.Morton x T. parasitica (L.) Tardieu	Thelypteris acuminata (Houtt.) C.V.Morton x T. parasitica (L.) Tardieu	0.98305	Thelypteris parasitica (L.) Tardieu	0.00844761	Deparia petersenii (Kunze) M.Kato	0.00395327	Plagiogyria x wakabae Sa.Kurata ex Nakaike	0.0030113	Thelypteris japonica (Baker) Ching	0.00133271
1168503.JPG	Thelypteris japonica (Baker) Ching x T. musashiensis (Hiyama) Nakato, Sahashi et M.Kato	Thelypteris japonica (Baker) Ching x T. musashiensis (Hiyama) Nakato, Sahashi et M.Kato	1	Thelypteris japonica (Baker) Ching f. viridescens (Makino) H.It_	7.19858e-08	Thelypteris musashiensis (Hiyama) Nakato, Sahashi et M.Kato	5.5236e-08	Pteris oshimensis Hieron.	2.73266e-08	Thelypteris laxa (Franch. et Sav.) Ching	1.81175e-09
509163.jpg	Thelypteris japonica (Baker) Ching x T. musashiensis (Hiyama) Nakato, Sahashi et M.Kato	Thelypteris japonica (Baker) Ching x T. musashiensis (Hiyama) Nakato, Sahashi et M.Kato	0.998522	Thelypteris japonica (Baker) Ching	0.001454	Thelypteris japonica (Baker) Ching f. viridescens (Makino) H.It_	7.21537e-06	Pteris oshimensis Hieron.	6.77971e-06	Thelypteris glanduligera (Kunze) Ching	2.78715e-06
831858.jpg	Thelypteris japonica (Baker) Ching x T. musashiensis (Hiyama) Nakato, Sahashi et M.Kato	Thelypteris japonica (Baker) Ching x T. musashiensis (Hiyama) Nakato, Sahashi et M.Kato	0.999998	Thelypteris japonica (Baker) Ching f. viridescens (Makino) H.It_	1.53642e-06	Pteris oshimensis Hieron.	6.00915e-08	Microlepia x bipinnata (Makino) Y.Shimura	2.5564e-08	Diplazium mettenianum (Miq.) C.Chr.	1.7724e-08
1042088.JPG	Thelypteris japonica (Baker) Ching x T. musashiensis (Hiyama) Nakato, Sahashi et M.Kato	Thelypteris japonica (Baker) Ching x T. musashiensis (Hiyama) Nakato, Sahashi et M.Kato	0.754477	Thelypteris japonica (Baker) Ching	0.243709	Thelypteris musashiensis (Hiyama) Nakato, Sahashi et M.Kato	0.000547887	Thelypteris japonica (Baker) Ching f. viridescens (Makino) H.It_	0.000418002	Deparia pycnosora (Christ) M.Kato	0.000346219
1157147.JPG	Thelypteris japonica (Baker) Ching x T. musashiensis (Hiyama) Nakato, Sahashi et M.Kato	Thelypteris japonica (Baker) Ching x T. musashiensis (Hiyama) Nakato, Sahashi et M.Kato	0.999869	Thelypteris japonica (Baker) Ching	7.64885e-05	Pteris oshimensis Hieron.	4.23718e-05	Thelypteris japonica (Baker) Ching f. viridescens (Makino) H.It_	4.40332e-06	Thelypteris laxa (Franch. et Sav.) Ching	1.16576e-06
129836.jpg	Thelypteris japonica (Baker) Ching x T. musashiensis (Hiyama) Nakato, Sahashi et M.Kato	Thelypteris japonica (Baker) Ching x T. musashiensis (Hiyama) Nakato, Sahashi et M.Kato	0.999999	Pteris oshimensis Hieron.	6.01291e-07	Thelypteris musashiensis (Hiyama) Nakato, Sahashi et M.Kato	2.16531e-07	Thelypteris japonica (Baker) Ching f. viridescens (Makino) H.It_	2.53343e-08	Acalypha australis L.	1.11076e-08
435238.jpg	Thelypteris japonica (Baker) Ching x T. musashiensis (Hiyama) Nakato, Sahashi et M.Kato	Thelypteris japonica (Baker) Ching x T. musashiensis (Hiyama) Nakato, Sahashi et M.Kato	1	Thelypteris japonica (Baker) Ching f. viridescens (Makino) H.It_	8.67274e-08	Deparia mucilagina (M.Kato) Nakaike	7.52738e-08	Thelypteris musashiensis (Hiyama) Nakato, Sahashi et M.Kato	1.9844e-08	Thelypteris laxa (Franch. et Sav.) Ching	3.55828e-09
333387.jpg	Thelypteris japonica (Baker) Ching x T. musashiensis (Hiyama) Nakato, Sahashi et M.Kato	Thelypteris japonica (Baker) Ching x T. musashiensis (Hiyama) Nakato, Sahashi et M.Kato	0.999987	Thelypteris japonica (Baker) Ching	8.28741e-06	Thelypteris musashiensis (Hiyama) Nakato, Sahashi et M.Kato	2.81308e-06	Pteris oshimensis Hieron.	9.4439e-07	Thelypteris japonica (Baker) Ching f. viridescens (Makino) H.It_	6.88255e-07
514479.jpg	Thelypteris japonica (Baker) Ching x T. musashiensis (Hiyama) Nakato, Sahashi et M.Kato	Thelypteris japonica (Baker) Ching x T. musashiensis (Hiyama) Nakato, Sahashi et M.Kato	1	Thelypteris japonica (Baker) Ching f. viridescens (Makino) H.It_	5.23509e-08	Microlepia x bipinnata (Makino) Y.Shimura	7.0266e-09	Pteris oshimensis Hieron.	5.07809e-09	Thelypteris laxa (Franch. et Sav.) Ching	4.83737e-09
570770.jpg	Thelypteris japonica (Baker) Ching x T. musashiensis (Hiyama) Nakato, Sahashi et M.Kato	Thelypteris japonica (Baker) Ching x T. musashiensis (Hiyama) Nakato, Sahashi et M.Kato	0.999998	Thelypteris musashiensis (Hiyama) Nakato, Sahashi et M.Kato	5.98611e-07	Pteris oshimensis Hieron.	2.76819e-07	Thelypteris japonica (Baker) Ching f. viridescens (Makino) H.It_	1.76447e-07	Thelypteris laxa (Franch. et Sav.) Ching	1.20416e-07
1166297.JPG	Thelypteris japonica (Baker) Ching x T. musashiensis (Hiyama) Nakato, Sahashi et M.Kato	Thelypteris japonica (Baker) Ching x T. musashiensis (Hiyama) Nakato, Sahashi et M.Kato	0.999838	Thelypteris japonica (Baker) Ching	0.000133525	Pteris oshimensis Hieron.	1.38573e-05	Thelypteris japonica (Baker) Ching f. viridescens (Makino) H.It_	4.55007e-06	Pteris fauriei Hieron.	2.1828e-06
1168505.JPG	Thelypteris japonica (Baker) Ching x T. musashiensis (Hiyama) Nakato, Sahashi et M.Kato	Thelypteris japonica (Baker) Ching x T. musashiensis (Hiyama) Nakato, Sahashi et M.Kato	1	Thelypteris japonica (Baker) Ching	9.44605e-09	Thelypteris japonica (Baker) Ching f. viridescens (Makino) H.It_	8.90338e-09	Pteris oshimensis Hieron.	3.31232e-09	Thelypteris laxa (Franch. et Sav.) Ching	6.95396e-10
423264.jpg	Thelypteris japonica (Baker) Ching x T. musashiensis (Hiyama) Nakato, Sahashi et M.Kato	Thelypteris japonica (Baker) Ching x T. musashiensis (Hiyama) Nakato, Sahashi et M.Kato	0.999999	Thelypteris japonica (Baker) Ching f. viridescens (Makino) H.It_	3.01805e-07	Thelypteris japonica (Baker) Ching	1.10727e-07	Pteris oshimensis Hieron.	7.07334e-08	Thelypteris musashiensis (Hiyama) Nakato, Sahashi et M.Kato	2.4036e-08
1159818.JPG	Thelypteris japonica (Baker) Ching x T. musashiensis (Hiyama) Nakato, Sahashi et M.Kato	Thelypteris japonica (Baker) Ching x T. musashiensis (Hiyama) Nakato, Sahashi et M.Kato	0.999981	Thelypteris japonica (Baker) Ching	1.73154e-05	Thelypteris japonica (Baker) Ching f. viridescens (Makino) H.It_	9.08018e-07	Pteris oshimensis Hieron.	1.70309e-07	Thelypteris parasitica (L.) Tardieu	5.59513e-08
422697.jpg	Thelypteris japonica (Baker) Ching x T. musashiensis (Hiyama) Nakato, Sahashi et M.Kato	Thelypteris japonica (Baker) Ching x T. musashiensis (Hiyama) Nakato, Sahashi et M.Kato	0.999738	Thelypteris japonica (Baker) Ching	0.000155344	Thelypteris japonica (Baker) Ching f. viridescens (Makino) H.It_	7.02644e-05	Pteris oshimensis Hieron.	1.21771e-05	Thelypteris musashiensis (Hiyama) Nakato, Sahashi et M.Kato	1.05125e-05
1133771.JPG	Thelypteris japonica (Baker) Ching x T. musashiensis (Hiyama) Nakato, Sahashi et M.Kato	Thelypteris japonica (Baker) Ching x T. musashiensis (Hiyama) Nakato, Sahashi et M.Kato	0.999995	Thelypteris japonica (Baker) Ching	3.76724e-06	Thelypteris japonica (Baker) Ching f. viridescens (Makino) H.It_	2.78245e-07	Pteris oshimensis Hieron.	1.63668e-07	Thelypteris parasitica (L.) Tardieu	6.56596e-08
570769.jpg	Thelypteris japonica (Baker) Ching x T. musashiensis (Hiyama) Nakato, Sahashi et M.Kato	Thelypteris japonica (Baker) Ching x T. musashiensis (Hiyama) Nakato, Sahashi et M.Kato	0.996005	Thelypteris japonica (Baker) Ching	0.00319253	Thelypteris musashiensis (Hiyama) Nakato, Sahashi et M.Kato	0.000531368	Thelypteris japonica (Baker) Ching f. viridescens (Makino) H.It_	0.000112591	Pteris oshimensis Hieron.	0.000101433
799747.jpg	Thelypteris japonica (Baker) Ching x T. musashiensis (Hiyama) Nakato, Sahashi et M.Kato	Thelypteris japonica (Baker) Ching x T. musashiensis (Hiyama) Nakato, Sahashi et M.Kato	0.999656	Thelypteris japonica (Baker) Ching	0.000229888	Thelypteris japonica (Baker) Ching f. viridescens (Makino) H.It_	7.27573e-05	Pteris oshimensis Hieron.	1.69072e-05	Thelypteris laxa (Franch. et Sav.) Ching	2.21222e-06
1166280.JPG	Thelypteris japonica (Baker) Ching x T. musashiensis (Hiyama) Nakato, Sahashi et M.Kato	Thelypteris japonica (Baker) Ching x T. musashiensis (Hiyama) Nakato, Sahashi et M.Kato	0.999981	Thelypteris japonica (Baker) Ching f. viridescens (Makino) H.It_	1.47178e-05	Thelypteris japonica (Baker) Ching	2.02663e-06	Pteris oshimensis Hieron.	2.60239e-07	Deparia mucilagina (M.Kato) Nakaike	2.58672e-07
1166188.JPG	Thelypteris japonica (Baker) Ching x T. musashiensis (Hiyama) Nakato, Sahashi et M.Kato	Thelypteris japonica (Baker) Ching x T. musashiensis (Hiyama) Nakato, Sahashi et M.Kato	0.999991	Thelypteris japonica (Baker) Ching f. viridescens (Makino) H.It_	5.2038e-06	Thelypteris japonica (Baker) Ching	2.01482e-06	Pteris oshimensis Hieron.	3.65375e-07	Thelypteris parasitica (L.) Tardieu	2.43145e-07
1042130.JPG	Thelypteris japonica (Baker) Ching x T. musashiensis (Hiyama) Nakato, Sahashi et M.Kato	Thelypteris japonica (Baker) Ching x T. musashiensis (Hiyama) Nakato, Sahashi et M.Kato	0.999985	Thelypteris japonica (Baker) Ching f. viridescens (Makino) H.It_	1.10097e-05	Thelypteris japonica (Baker) Ching	6.28656e-07	Thelypteris laxa (Franch. et Sav.) Ching	3.31606e-07	Thelypteris musashiensis (Hiyama) Nakato, Sahashi et M.Kato	2.91786e-07
1133780.JPG	Thelypteris japonica (Baker) Ching x T. musashiensis (Hiyama) Nakato, Sahashi et M.Kato	Thelypteris japonica (Baker) Ching	0.513872	Thelypteris japonica (Baker) Ching x T. musashiensis (Hiyama) Nakato, Sahashi et M.Kato	0.484786	Pteris oshimensis Hieron.	0.000314211	Thelypteris japonica (Baker) Ching f. viridescens (Makino) H.It_	0.00014068	Thelypteris laxa (Franch. et Sav.) Ching	4.42141e-05
436671.jpg	Thelypteris japonica (Baker) Ching x T. musashiensis (Hiyama) Nakato, Sahashi et M.Kato	Thelypteris japonica (Baker) Ching x T. musashiensis (Hiyama) Nakato, Sahashi et M.Kato	0.999999	Thelypteris japonica (Baker) Ching f. viridescens (Makino) H.It_	5.43658e-07	Pteris oshimensis Hieron.	5.42346e-08	Thelypteris japonica (Baker) Ching	1.83835e-08	Thelypteris musashiensis (Hiyama) Nakato, Sahashi et M.Kato	1.82063e-08
1045682.JPG	Thelypteris japonica (Baker) Ching x T. musashiensis (Hiyama) Nakato, Sahashi et M.Kato	Thelypteris japonica (Baker) Ching x T. musashiensis (Hiyama) Nakato, Sahashi et M.Kato	0.999997	Thelypteris japonica (Baker) Ching f. viridescens (Makino) H.It_	1.33227e-06	Diplopterygium glaucum (Houtt.) Nakai	8.33831e-07	Thelypteris musashiensis (Hiyama) Nakato, Sahashi et M.Kato	1.87393e-07	Monachosorum x flagellare (Maxim. ex Makino) Hayata	1.77989e-07
1157036.JPG	Thelypteris japonica (Baker) Ching x T. musashiensis (Hiyama) Nakato, Sahashi et M.Kato	Thelypteris japonica (Baker) Ching x T. musashiensis (Hiyama) Nakato, Sahashi et M.Kato	1	Thelypteris japonica (Baker) Ching f. viridescens (Makino) H.It_	7.39184e-09	Thelypteris laxa (Franch. et Sav.) Ching	6.13664e-09	Thelypteris musashiensis (Hiyama) Nakato, Sahashi et M.Kato	5.75596e-09	Deparia mucilagina (M.Kato) Nakaike	3.88964e-09
439164.jpg	Thelypteris japonica (Baker) Ching x T. musashiensis (Hiyama) Nakato, Sahashi et M.Kato	Thelypteris japonica (Baker) Ching x T. musashiensis (Hiyama) Nakato, Sahashi et M.Kato	1	Thelypteris japonica (Baker) Ching f. viridescens (Makino) H.It_	1.18109e-07	Pteris oshimensis Hieron.	1.00847e-07	Microlepia x bipinnata (Makino) Y.Shimura	4.02745e-08	Deparia mucilagina (M.Kato) Nakaike	2.04693e-08
1042097.JPG	Thelypteris japonica (Baker) Ching x T. musashiensis (Hiyama) Nakato, Sahashi et M.Kato	Thelypteris japonica (Baker) Ching x T. musashiensis (Hiyama) Nakato, Sahashi et M.Kato	0.999989	Thelypteris musashiensis (Hiyama) Nakato, Sahashi et M.Kato	6.79767e-06	Thelypteris japonica (Baker) Ching	2.63876e-06	Pteris oshimensis Hieron.	2.4343e-07	Deparia pycnosora (Christ) M.Kato	1.34316e-07
543159.jpg	Thelypteris japonica (Baker) Ching x T. musashiensis (Hiyama) Nakato, Sahashi et M.Kato	Thelypteris japonica (Baker) Ching x T. musashiensis (Hiyama) Nakato, Sahashi et M.Kato	0.999959	Thelypteris japonica (Baker) Ching f. viridescens (Makino) H.It_	3.5584e-05	Thelypteris musashiensis (Hiyama) Nakato, Sahashi et M.Kato	1.46422e-06	Thelypteris glanduligera (Kunze) Ching	1.15345e-06	Pteris oshimensis Hieron.	7.05557e-07
1152587.JPG	Thelypteris japonica (Baker) Ching x T. musashiensis (Hiyama) Nakato, Sahashi et M.Kato	Thelypteris japonica (Baker) Ching x T. musashiensis (Hiyama) Nakato, Sahashi et M.Kato	0.999651	Pteris oshimensis Hieron.	0.000291684	Thelypteris japonica (Baker) Ching	5.14296e-05	Thelypteris japonica (Baker) Ching f. viridescens (Makino) H.It_	1.22809e-06	Thelypteris musashiensis (Hiyama) Nakato, Sahashi et M.Kato	1.14374e-06
424536.jpg	Thelypteris japonica (Baker) Ching x T. musashiensis (Hiyama) Nakato, Sahashi et M.Kato	Thelypteris japonica (Baker) Ching x T. musashiensis (Hiyama) Nakato, Sahashi et M.Kato	0.998353	Thelypteris japonica (Baker) Ching	0.00164464	Thelypteris japonica (Baker) Ching f. viridescens (Makino) H.It_	6.15561e-07	Thelypteris laxa (Franch. et Sav.) Ching	5.13097e-07	Thelypteris musashiensis (Hiyama) Nakato, Sahashi et M.Kato	4.48044e-07
423943.jpg	Thelypteris japonica (Baker) Ching x T. musashiensis (Hiyama) Nakato, Sahashi et M.Kato	Thelypteris japonica (Baker) Ching x T. musashiensis (Hiyama) Nakato, Sahashi et M.Kato	0.999986	Pteris oshimensis Hieron.	9.48666e-06	Thelypteris japonica (Baker) Ching f. viridescens (Makino) H.It_	1.3066e-06	Thelypteris japonica (Baker) Ching	1.21248e-06	Thelypteris laxa (Franch. et Sav.) Ching	1.82608e-07
FKSE51506.jpg	Viola hondoensis W.Becker et H.Boissieu	Viola hondoensis W.Becker et H.Boissieu	0.999996	Dioscorea tokoro Makino	1.67692e-06	Peracarpa carnosa (Wall.) Hook.f. et Thomson	1.24005e-06	Viola verecunda A.Gray var. verecunda	4.12777e-07	Centella asiatica (L.) Urb.	2.44812e-07
JPG019013.JPG	Viola hondoensis W.Becker et H.Boissieu	Viola hondoensis W.Becker et H.Boissieu	0.655989	Viola iwagawae Makino	0.343785	Viola verecunda A.Gray var. verecunda	0.000159117	Chrysosplenium japonicum (Maxim.) Makino	2.07159e-05	Calystegia soldanella (L.) R.Br.	6.20075e-06
JPG019089.JPG	Viola hondoensis W.Becker et H.Boissieu	Viola hondoensis W.Becker et H.Boissieu	0.999919	Viola iwagawae Makino	7.00097e-05	Chrysosplenium kiotoense Ohwi	9.47516e-06	Bulbophyllum inconspicuum Maxim.	3.23288e-07	Cuscuta campestris Yuncker	1.68061e-07
FKSE15822.jpg	Viola hondoensis W.Becker et H.Boissieu	Viola hondoensis W.Becker et H.Boissieu	0.999977	Viola keiskei Miq.	2.27192e-05	Viola iwagawae Makino	1.57095e-07	Viola grypoceras A.Gray var. grypoceras	8.87959e-08	Asarum caulescens Maxim.	1.50268e-08
JPG018937.JPG	Viola hondoensis W.Becker et H.Boissieu	Viola hondoensis W.Becker et H.Boissieu	0.999365	Viola iwagawae Makino	0.000611577	Viola verecunda A.Gray var. verecunda	1.69785e-05	Zehneria japonica (Thunb.) H.Y.Liu	1.29174e-06	Calystegia soldanella (L.) R.Br.	1.08838e-06
JPG019123.JPG	Viola hondoensis W.Becker et H.Boissieu	Viola hondoensis W.Becker et H.Boissieu	0.997824	Viola iwagawae Makino	0.00211157	Viola grypoceras A.Gray var. grypoceras	2.61688e-05	Viola keiskei Miq.	9.11933e-06	Centella asiatica (L.) Urb.	7.92947e-06
JPG018997.JPG	Viola hondoensis W.Becker et H.Boissieu	Viola hondoensis W.Becker et H.Boissieu	0.925677	Viola iwagawae Makino	0.0733394	Cuscuta campestris Yuncker	0.000300534	Chrysosplenium kiotoense Ohwi	0.000194098	Viola grypoceras A.Gray var. grypoceras	8.92033e-05
JPG019129.JPG	Viola hondoensis W.Becker et H.Boissieu	Viola hondoensis W.Becker et H.Boissieu	0.986447	Viola iwagawae Makino	0.00525121	Oxalis dillenii Jacq.	0.00290575	Zehneria japonica (Thunb.) H.Y.Liu	0.00173974	Solanum lyratum Thunb.	0.00146331
JPG019073.JPG	Viola hondoensis W.Becker et H.Boissieu	Viola hondoensis W.Becker et H.Boissieu	0.999709	Viola iwagawae Makino	0.000283284	Cuscuta campestris Yuncker	3.63508e-06	Bulbophyllum inconspicuum Maxim.	2.85693e-06	Utricularia aurea Lour.	3.44444e-07
FKSE2789.jpg	Viola hondoensis W.Becker et H.Boissieu	Viola hondoensis W.Becker et H.Boissieu	0.999997	Dioscorea tokoro Makino	1.99472e-06	Peracarpa carnosa (Wall.) Hook.f. et Thomson	4.11583e-07	Viola grypoceras A.Gray var. grypoceras	2.47785e-07	Viola verecunda A.Gray var. verecunda	1.5069e-07
JPG018961.JPG	Viola hondoensis W.Becker et H.Boissieu	Viola hondoensis W.Becker et H.Boissieu	0.999903	Viola iwagawae Makino	9.27267e-05	Chrysosplenium kiotoense Ohwi	6.08525e-07	Dioscorea tokoro Makino	4.63151e-07	Cuscuta campestris Yuncker	3.43313e-07
FKSE99036.jpg	Viola hondoensis W.Becker et H.Boissieu	Viola hondoensis W.Becker et H.Boissieu	1	Hydrocotyle ramiflora Maxim.	2.21598e-08	Viola keiskei Miq.	6.95018e-09	Dioscorea tokoro Makino	6.3183e-09	Viola iwagawae Makino	5.91182e-09
FKSE120996.jpg	Viola hondoensis W.Becker et H.Boissieu	Viola hondoensis W.Becker et H.Boissieu	0.997775	Cuscuta campestris Yuncker	0.00218878	Hydrocotyle ramiflora Maxim.	6.24388e-06	Callitriche palustris L.	5.82902e-06	Cyperus nipponicus Franch. et Sav. var. nipponicus	3.39544e-06
FKSE60842.jpg	Viola hondoensis W.Becker et H.Boissieu	Viola hondoensis W.Becker et H.Boissieu	0.993272	Viola keiskei Miq.	0.00667941	Viola grypoceras A.Gray var. grypoceras	3.69123e-05	Centella asiatica (L.) Urb.	2.53569e-06	Eutrema tenue (Miq.) Makino	1.40428e-06
RTCM-9773.jpg	Viola hondoensis W.Becker et H.Boissieu	Viola hondoensis W.Becker et H.Boissieu	0.999996	Viola phalacrocarpa Maxim.	3.38723e-06	Viola keiskei Miq.	8.53298e-07	Leibnitzia anandria (L.) Turcz.	3.91938e-08	Brasenia schreberi J.F.Gmel.	2.53009e-08
JPG018995.JPG	Viola hondoensis W.Becker et H.Boissieu	Viola iwagawae Makino	0.805442	Viola hondoensis W.Becker et H.Boissieu	0.182592	Chrysosplenium japonicum (Maxim.) Makino	0.00498415	Cardamine scutata Thunb.	0.00281262	Calystegia soldanella (L.) R.Br.	0.00107869
FKSE51117.jpg	Viola hondoensis W.Becker et H.Boissieu	Viola hondoensis W.Becker et H.Boissieu	0.999991	Viola keiskei Miq.	2.42857e-06	Viola phalacrocarpa Maxim.	2.16638e-06	Viola verecunda A.Gray var. verecunda	1.35145e-06	Viola grypoceras A.Gray var. grypoceras	9.2742e-07
JPG018943.JPG	Viola hondoensis W.Becker et H.Boissieu	Viola hondoensis W.Becker et H.Boissieu	0.999913	Viola iwagawae Makino	7.58487e-05	Chrysosplenium kiotoense Ohwi	1.81929e-06	Dioscorea tokoro Makino	1.34365e-06	Viola grypoceras A.Gray var. grypoceras	1.29481e-06
JPG018953.JPG	Viola hondoensis W.Becker et H.Boissieu	Viola hondoensis W.Becker et H.Boissieu	0.999998	Eutrema tenue (Miq.) Makino	8.18817e-07	Viola keiskei Miq.	4.46283e-07	Chrysosplenium kiotoense Ohwi	3.49239e-07	Rubus pectinellus Maxim.	2.81533e-07
JPG018969.JPG	Viola hondoensis W.Becker et H.Boissieu	Viola hondoensis W.Becker et H.Boissieu	0.923126	Viola iwagawae Makino	0.0446511	Viola japonica Langsd. ex DC.	0.0136612	Viola grypoceras A.Gray var. grypoceras	0.00815511	Viola rostrata Pursh subsp. japonica W.Becker et H.Boissieu	0.00462232
FKSE51419.jpg	Viola hondoensis W.Becker et H.Boissieu	Viola hondoensis W.Becker et H.Boissieu	0.999548	Centella asiatica (L.) Urb.	0.000239676	Viola keiskei Miq.	0.000110824	Viola verecunda A.Gray var. verecunda	5.00374e-05	Chrysosplenium japonicum (Maxim.) Makino	3.30841e-05
1306934.JPG	Viola hondoensis W.Becker et H.Boissieu	Viola hondoensis W.Becker et H.Boissieu	0.821754	Viola yezoensis Maxim.	0.0492935	Viola grypoceras A.Gray var. grypoceras	0.0350543	Viola tokubuchiana Makino var. takedana (Makino) F.Maek.	0.0292278	Viola shikokiana Makino	0.0246353
FKSE50939.jpg	Viola hondoensis W.Becker et H.Boissieu	Viola hondoensis W.Becker et H.Boissieu	0.999747	Viola verecunda A.Gray var. verecunda	0.0002117	Viola yezoensis Maxim.	1.5587e-05	Viola keiskei Miq.	6.48126e-06	Dioscorea tokoro Makino	4.75944e-06
JPG019015.JPG	Viola hondoensis W.Becker et H.Boissieu	Viola iwagawae Makino	0.769257	Lysimachia japonica Thunb.	0.0983751	Calystegia soldanella (L.) R.Br.	0.0846049	Viola hondoensis W.Becker et H.Boissieu	0.0223855	Viola verecunda A.Gray var. verecunda	0.0137594
JPG019131.JPG	Viola hondoensis W.Becker et H.Boissieu	Viola hondoensis W.Becker et H.Boissieu	0.992972	Viola iwagawae Makino	0.0064444	Oxalis nipponica S.Aoki et J.Murata subsp. nipponica	0.000213535	Viola keiskei Miq.	0.00014182	Asarum nipponicum F.Maek. var. nipponicum	2.70616e-05
JPG019113.JPG	Viola hondoensis W.Becker et H.Boissieu	Viola hondoensis W.Becker et H.Boissieu	0.999984	Viola keiskei Miq.	8.64249e-06	Viola iwagawae Makino	1.14482e-06	Rubus pectinellus Maxim.	7.18456e-07	Tilia japonica (Miq.) Simonk.	6.44464e-07
JPG018955.JPG	Viola hondoensis W.Becker et H.Boissieu	Viola hondoensis W.Becker et H.Boissieu	0.999855	Viola verecunda A.Gray var. verecunda	6.10147e-05	Viola iwagawae Makino	5.38005e-05	Viola keiskei Miq.	1.25939e-05	Eutrema tenue (Miq.) Makino	4.63683e-06
JPG019041.JPG	Viola hondoensis W.Becker et H.Boissieu	Viola hondoensis W.Becker et H.Boissieu	1	Viola iwagawae Makino	1.61528e-07	Eutrema tenue (Miq.) Makino	5.53841e-08	Bulbophyllum inconspicuum Maxim.	4.99688e-08	Viola sieboldii Maxim.	1.29836e-08
FKSE51112.jpg	Viola hondoensis W.Becker et H.Boissieu	Viola hondoensis W.Becker et H.Boissieu	0.999867	Viola grypoceras A.Gray var. grypoceras	0.000126074	Viola keiskei Miq.	2.37046e-06	Hydrocotyle ramiflora Maxim.	1.86117e-06	Smilax china L.	5.50726e-07
FKSE51116.jpg	Viola hondoensis W.Becker et H.Boissieu	Viola hondoensis W.Becker et H.Boissieu	0.999996	Dioscorea tokoro Makino	1.07704e-06	Oxalis stricta L.	1.03664e-06	Peracarpa carnosa (Wall.) Hook.f. et Thomson	7.43872e-07	Asarum caulescens Maxim.	2.43125e-07
JPG019137.JPG	Viola hondoensis W.Becker et H.Boissieu	Viola hondoensis W.Becker et H.Boissieu	0.99912	Circaea alpina L. subsp. alpina	0.000290652	Eutrema tenue (Miq.) Makino	0.000112827	Viola sieboldii Maxim.	8.27751e-05	Viola iwagawae Makino	6.09705e-05
JPG018991.JPG	Viola hondoensis W.Becker et H.Boissieu	Viola hondoensis W.Becker et H.Boissieu	0.996541	Viola iwagawae Makino	0.00342856	Viola japonica Langsd. ex DC.	5.88991e-06	Asarum sieboldii Miq.	5.59203e-06	Viola keiskei Miq.	3.95906e-06
FKSE51060.jpg	Viola hondoensis W.Becker et H.Boissieu	Viola hondoensis W.Becker et H.Boissieu	0.999933	Viola keiskei Miq.	5.90603e-05	Dioscorea tokoro Makino	2.76009e-06	Centella asiatica (L.) Urb.	1.96681e-06	Rubus pectinellus Maxim.	1.4791e-06
JPG019101.JPG	Viola hondoensis W.Becker et H.Boissieu	Viola hondoensis W.Becker et H.Boissieu	0.998606	Viola iwagawae Makino	0.000996743	Viola grypoceras A.Gray var. grypoceras	0.000153075	Trifolium repens L.	6.56249e-05	Rhynchosia acuminatifolia Makino	2.40411e-05
FKSE96160.jpg	Viola hondoensis W.Becker et H.Boissieu	Viola hondoensis W.Becker et H.Boissieu	0.999729	Peracarpa carnosa (Wall.) Hook.f. et Thomson	0.000244089	Viola verecunda A.Gray var. verecunda	1.36242e-05	Cardamine scutata Thunb.	3.26857e-06	Viola iwagawae Makino	3.13629e-06
FKSE52239.jpg	Viola hondoensis W.Becker et H.Boissieu	Viola hondoensis W.Becker et H.Boissieu	0.992168	Viola keiskei Miq.	0.00782834	Viola yezoensis Maxim.	3.12185e-06	Viola vaginata Maxim.	3.31583e-07	Viola grypoceras A.Gray var. grypoceras	2.56512e-07
FKSE121027.jpg	Viola hondoensis W.Becker et H.Boissieu	Viola hondoensis W.Becker et H.Boissieu	0.99905	Viola verecunda A.Gray var. verecunda	0.000759783	Viola grypoceras A.Gray var. grypoceras	0.000128902	Viola phalacrocarpa Maxim.	3.86133e-05	Viola keiskei Miq.	5.98544e-06
JPG019059.JPG	Viola hondoensis W.Becker et H.Boissieu	Viola hondoensis W.Becker et H.Boissieu	0.999864	Viola iwagawae Makino	0.000133628	Viola verecunda A.Gray var. verecunda	1.40081e-06	Viola grypoceras A.Gray var. grypoceras	2.39837e-07	Chrysosplenium japonicum (Maxim.) Makino	1.79671e-07
FKSE51118.jpg	Viola hondoensis W.Becker et H.Boissieu	Viola hondoensis W.Becker et H.Boissieu	0.999998	Dioscorea tokoro Makino	1.75999e-06	Viola grypoceras A.Gray var. grypoceras	9.49007e-08	Hydrocotyle ramiflora Maxim.	5.95624e-08	Peracarpa carnosa (Wall.) Hook.f. et Thomson	3.92191e-08
1306931.JPG	Viola hondoensis W.Becker et H.Boissieu	Viola hondoensis W.Becker et H.Boissieu	0.999502	Viola grypoceras A.Gray var. grypoceras	0.000466707	Viola verecunda A.Gray var. verecunda	2.36863e-05	Viola iwagawae Makino	3.50723e-06	Oxalis nipponica S.Aoki et J.Murata subsp. nipponica	8.45729e-07
JPG019019.JPG	Viola hondoensis W.Becker et H.Boissieu	Viola hondoensis W.Becker et H.Boissieu	0.993925	Viola iwagawae Makino	0.00508055	Viola grypoceras A.Gray var. grypoceras	0.000677394	Cyperus nipponicus Franch. et Sav. var. nipponicus	8.0176e-05	Cuscuta campestris Yuncker	5.28936e-05
1286687.JPG	Viola hondoensis W.Becker et H.Boissieu	Viola kusanoana Makino	0.636331	Viola verecunda A.Gray var. verecunda	0.294121	Parnassia palustris L. var. palustris	0.063155	Eutrema japonicum (Miq.) Koidz.	0.00246492	Viola grypoceras A.Gray var. grypoceras	0.00155391
00038777.jpg	Viola hondoensis W.Becker et H.Boissieu	Viola hondoensis W.Becker et H.Boissieu	1	Peracarpa carnosa (Wall.) Hook.f. et Thomson	1.56316e-07	Hydrocotyle ramiflora Maxim.	1.2671e-07	Viola grypoceras A.Gray var. grypoceras	9.56986e-08	Viola iwagawae Makino	6.53855e-08
JPG018901.JPG	Viola hondoensis W.Becker et H.Boissieu	Viola hondoensis W.Becker et H.Boissieu	0.866237	Viola iwagawae Makino	0.13371	Viola verecunda A.Gray var. verecunda	1.34916e-05	Viola keiskei Miq.	8.71567e-06	Viola sieboldii Maxim.	4.14679e-06
FKSE121069.jpg	Viola hondoensis W.Becker et H.Boissieu	Viola grypoceras A.Gray var. grypoceras	0.970967	Viola rostrata Pursh subsp. japonica W.Becker et H.Boissieu	0.0266831	Viola obtusa Makino	0.00209249	Viola mandshurica W.Becker	5.24374e-05	Ainsliaea apiculata Sch.Bip.	4.28231e-05
FKSE19460.jpg	Viola hondoensis W.Becker et H.Boissieu	Viola hondoensis W.Becker et H.Boissieu	0.968476	Centella asiatica (L.) Urb.	0.0143095	Peracarpa carnosa (Wall.) Hook.f. et Thomson	0.00729874	Pyrola nephrophylla (Andres) Andres	0.00557177	Asarum caulescens Maxim.	0.00293663
FKSE50094.jpg	Viola hondoensis W.Becker et H.Boissieu	Viola hondoensis W.Becker et H.Boissieu	0.999959	Dioscorea tokoro Makino	1.08545e-05	Viola verecunda A.Gray var. verecunda	1.07469e-05	Viola grypoceras A.Gray var. grypoceras	4.60166e-06	Viola kusanoana Makino	3.63187e-06
FKSE62418.jpg	Viola hondoensis W.Becker et H.Boissieu	Viola hondoensis W.Becker et H.Boissieu	0.999997	Viola iwagawae Makino	9.55434e-07	Viola keiskei Miq.	8.24486e-07	Rubus pectinellus Maxim.	4.40742e-07	Smilax china L.	2.11887e-07
FKSE38181.jpg	Viola hondoensis W.Becker et H.Boissieu	Viola hondoensis W.Becker et H.Boissieu	0.999999	Viola keiskei Miq.	2.53642e-07	Hydrocotyle ramiflora Maxim.	1.02754e-07	Peracarpa carnosa (Wall.) Hook.f. et Thomson	1.01554e-07	Asarum caulescens Maxim.	8.47285e-08
FKSE51111.jpg	Viola hondoensis W.Becker et H.Boissieu	Viola hondoensis W.Becker et H.Boissieu	0.999986	Peracarpa carnosa (Wall.) Hook.f. et Thomson	7.87588e-06	Asarum caulescens Maxim.	1.92685e-06	Smilax china L.	1.6607e-06	Hydrocotyle ramiflora Maxim.	5.12787e-07
JPG019083.JPG	Viola hondoensis W.Becker et H.Boissieu	Viola hondoensis W.Becker et H.Boissieu	0.999912	Viola iwagawae Makino	8.35345e-05	Viola verecunda A.Gray var. verecunda	1.5471e-06	Viola grypoceras A.Gray var. grypoceras	1.41928e-06	Cuscuta campestris Yuncker	4.76669e-07
00014064.jpg	Elymus racemifer (Steud.) Tzvelev var. racemifer	Elymus racemifer (Steud.) Tzvelev var. racemifer	0.999804	Lolium multiflorum Lam.	0.000121878	Aletris spicata (Thunb.) Franch.	3.2603e-05	Setaria chondrachne (Steud.) Honda	1.31343e-05	Elymus tsukushiensis Honda var. transiens (Hack.) Osada	1.1831e-05
FKSE98946.jpg	Elymus racemifer (Steud.) Tzvelev var. racemifer	Elymus racemifer (Steud.) Tzvelev var. racemifer	0.970246	Calamagrostis arundinacea (L.) Roth subsp. brachytricha (Steud.) Tzvelev	0.0234112	Lolium arundinaceum (Schreb.) Darbysh.	0.00489018	Elymus tsukushiensis Honda var. transiens (Hack.) Osada	0.000392189	Lolium multiflorum Lam.	0.000254619
FKSE62434.jpg	Elymus racemifer (Steud.) Tzvelev var. racemifer	Elymus racemifer (Steud.) Tzvelev var. racemifer	0.991564	Brachypodium sylvaticum (Huds.) P.Beauv. var. miserum (Thunb.) Koidz.	0.00280782	Cleistogenes hackelii (Honda) Honda	0.00279123	Elymus tsukushiensis Honda var. transiens (Hack.) Osada	0.00166429	Agrostis clavata Trin. var. nukabo Ohwi	0.000304668
C2031160.jpg	Elymus racemifer (Steud.) Tzvelev var. racemifer	Elymus racemifer (Steud.) Tzvelev var. racemifer	0.981899	Elymus tsukushiensis Honda var. transiens (Hack.) Osada	0.0155578	Echinochloa crus-galli (L.) P.Beauv. var. crus-galli	0.00213108	Phalaris arundinacea L.	0.000216157	Elymus racemifer (Steud.) Tzvelev var. japonensis (Honda) Osada	9.06612e-05
C2031205.jpg	Elymus racemifer (Steud.) Tzvelev var. racemifer	Elymus racemifer (Steud.) Tzvelev var. racemifer	0.979617	Elymus racemifer (Steud.) Tzvelev var. japonensis (Honda) Osada	0.0200543	Elymus tsukushiensis Honda var. transiens (Hack.) Osada	0.000264166	Echinochloa crus-galli (L.) P.Beauv. var. crus-galli	2.13265e-05	Brylkinia caudata (Munro ex A.Gray) F.Schmidt	1.92767e-05
C2031154.jpg	Elymus racemifer (Steud.) Tzvelev var. racemifer	Elymus racemifer (Steud.) Tzvelev var. racemifer	0.99982	Brylkinia caudata (Munro ex A.Gray) F.Schmidt	0.00011915	Elymus racemifer (Steud.) Tzvelev var. japonensis (Honda) Osada	3.51585e-05	Echinochloa crus-galli (L.) P.Beauv. var. crus-galli	1.20193e-05	Trisetum bifidum (Thunb.) Ohwi	4.86741e-06
C2031176.jpg	Elymus racemifer (Steud.) Tzvelev var. racemifer	Elymus racemifer (Steud.) Tzvelev var. racemifer	0.894953	Echinochloa crus-galli (L.) P.Beauv. var. crus-galli	0.0534645	Brylkinia caudata (Munro ex A.Gray) F.Schmidt	0.026765	Elymus racemifer (Steud.) Tzvelev var. japonensis (Honda) Osada	0.00856833	Deyeuxia hakonensis (Franch. et Sav.) Keng	0.00759649
FKSE52887.jpg	Elymus racemifer (Steud.) Tzvelev var. racemifer	Bromus catharticus Vahl	0.371495	Leersia sayanuka Ohwi	0.32654	Anthoxanthum horsfieldii (Kunth ex Benn.) Mez ex Reeder var. japonicum (Maxim.) Veldkamp	0.174575	Brachypodium sylvaticum (Huds.) P.Beauv. var. miserum (Thunb.) Koidz.	0.0296324	Elymus racemifer (Steud.) Tzvelev var. racemifer	0.0226574
C2031151.jpg	Elymus racemifer (Steud.) Tzvelev var. racemifer	Elymus racemifer (Steud.) Tzvelev var. racemifer	0.999757	Echinochloa crus-galli (L.) P.Beauv. var. crus-galli	0.000142367	Elymus tsukushiensis Honda var. transiens (Hack.) Osada	6.35283e-05	Elymus racemifer (Steud.) Tzvelev var. japonensis (Honda) Osada	1.35241e-05	Brylkinia caudata (Munro ex A.Gray) F.Schmidt	7.09462e-06
C2031187.jpg	Elymus racemifer (Steud.) Tzvelev var. racemifer	Elymus racemifer (Steud.) Tzvelev var. racemifer	0.991197	Elymus racemifer (Steud.) Tzvelev var. japonensis (Honda) Osada	0.00662537	Elymus tsukushiensis Honda var. transiens (Hack.) Osada	0.00190592	Zizania latifolia (Griseb.) Turcz. ex Stapf	5.30377e-05	Echinochloa crus-galli (L.) P.Beauv. var. crus-galli	3.90398e-05
C2031091.jpg	Elymus racemifer (Steud.) Tzvelev var. racemifer	Elymus racemifer (Steud.) Tzvelev var. racemifer	0.975753	Elymus tsukushiensis Honda var. transiens (Hack.) Osada	0.0222345	Echinochloa crus-galli (L.) P.Beauv. var. crus-galli	0.00150182	Elymus racemifer (Steud.) Tzvelev var. japonensis (Honda) Osada	0.000413953	Bromus catharticus Vahl	4.0999e-05
C2031130.jpg	Elymus racemifer (Steud.) Tzvelev var. racemifer	Elymus racemifer (Steud.) Tzvelev var. racemifer	0.988037	Elymus racemifer (Steud.) Tzvelev var. japonensis (Honda) Osada	0.011876	Elymus tsukushiensis Honda var. transiens (Hack.) Osada	8.5071e-05	Brylkinia caudata (Munro ex A.Gray) F.Schmidt	5.59037e-07	Echinochloa crus-galli (L.) P.Beauv. var. crus-galli	2.95524e-07
FKSE100105.jpg	Elymus racemifer (Steud.) Tzvelev var. racemifer	Elymus racemifer (Steud.) Tzvelev var. racemifer	0.986294	Elymus tsukushiensis Honda var. transiens (Hack.) Osada	0.0134607	Lolium multiflorum Lam.	9.83411e-05	Elymus racemifer (Steud.) Tzvelev var. japonensis (Honda) Osada	3.80734e-05	Lolium arundinaceum (Schreb.) Darbysh.	3.00356e-05
00001323.jpg	Elymus racemifer (Steud.) Tzvelev var. racemifer	Elymus tsukushiensis Honda var. transiens (Hack.) Osada	0.999842	Andropogon virginicus L.	0.000103347	Elymus racemifer (Steud.) Tzvelev var. racemifer	5.15335e-05	Lolium arundinaceum (Schreb.) Darbysh.	1.58791e-06	Avena fatua L.	4.55269e-07
C2031186.jpg	Elymus racemifer (Steud.) Tzvelev var. racemifer	Elymus tsukushiensis Honda var. transiens (Hack.) Osada	0.965023	Elymus racemifer (Steud.) Tzvelev var. racemifer	0.0322056	Elymus racemifer (Steud.) Tzvelev var. japonensis (Honda) Osada	0.00165162	Echinochloa crus-galli (L.) P.Beauv. var. crus-galli	0.000880662	Eriochloa villosa (Thunb.) Kunth	5.01674e-05
FKSE52977.jpg	Elymus racemifer (Steud.) Tzvelev var. racemifer	Moliniopsis japonica (Hack.) Hayata	0.894301	Achnatherum pekinense (Hance) Ohwi	0.0480922	Bromus remotiflorus (Steud.) Ohwi	0.0209428	Lolium arundinaceum (Schreb.) Darbysh.	0.018194	Festuca parvigluma Steud.	0.00585063
C2031128.jpg	Elymus racemifer (Steud.) Tzvelev var. racemifer	Elymus racemifer (Steud.) Tzvelev var. racemifer	0.99647	Elymus tsukushiensis Honda var. transiens (Hack.) Osada	0.0031544	Echinochloa crus-galli (L.) P.Beauv. var. crus-galli	0.000195044	Brylkinia caudata (Munro ex A.Gray) F.Schmidt	0.000117895	Elymus racemifer (Steud.) Tzvelev var. japonensis (Honda) Osada	3.53498e-05
C2031191.jpg	Elymus racemifer (Steud.) Tzvelev var. racemifer	Elymus racemifer (Steud.) Tzvelev var. japonensis (Honda) Osada	0.646396	Elymus racemifer (Steud.) Tzvelev var. racemifer	0.353426	Elymus tsukushiensis Honda var. transiens (Hack.) Osada	9.5151e-05	Lolium multiflorum Lam.	7.51785e-05	Brachyelytrum japonicum (Hack.) Hack. ex Honda	1.5035e-06
C2031188.jpg	Elymus racemifer (Steud.) Tzvelev var. racemifer	Elymus racemifer (Steud.) Tzvelev var. racemifer	0.991561	Elymus racemifer (Steud.) Tzvelev var. japonensis (Honda) Osada	0.00811259	Elymus tsukushiensis Honda var. transiens (Hack.) Osada	0.000323241	Lolium multiflorum Lam.	4.32149e-07	Patis coreana (Honda) Ohwi	2.54332e-07
00025577.jpg	Elymus racemifer (Steud.) Tzvelev var. racemifer	Elymus racemifer (Steud.) Tzvelev var. racemifer	0.999936	Brylkinia caudata (Munro ex A.Gray) F.Schmidt	3.2897e-05	Lolium multiflorum Lam.	1.18273e-05	Aletris spicata (Thunb.) Franch.	8.33602e-06	Lolium perenne L.	2.66474e-06
C2031106.jpg	Elymus racemifer (Steud.) Tzvelev var. racemifer	Elymus racemifer (Steud.) Tzvelev var. racemifer	0.999985	Elymus racemifer (Steud.) Tzvelev var. japonensis (Honda) Osada	1.42332e-05	Elymus tsukushiensis Honda var. transiens (Hack.) Osada	8.42679e-07	Echinochloa crus-galli (L.) P.Beauv. var. crus-galli	2.28979e-07	Eleusine indica (L.) Gaertn.	8.68374e-08
C2031114.jpg	Elymus racemifer (Steud.) Tzvelev var. racemifer	Elymus racemifer (Steud.) Tzvelev var. racemifer	0.999839	Elymus racemifer (Steud.) Tzvelev var. japonensis (Honda) Osada	0.000111563	Sporobolus japonicus (Steud.) Maxim. ex Rendle	7.39089e-06	Trisetum bifidum (Thunb.) Ohwi	6.54142e-06	Glyceria ischyroneura Steud.	5.73472e-06
C2031096.jpg	Elymus racemifer (Steud.) Tzvelev var. racemifer	Elymus racemifer (Steud.) Tzvelev var. racemifer	0.999827	Brylkinia caudata (Munro ex A.Gray) F.Schmidt	3.0255e-05	Aletris spicata (Thunb.) Franch.	2.89088e-05	Echinochloa crus-galli (L.) P.Beauv. var. crus-galli	2.76135e-05	Eleusine indica (L.) Gaertn.	9.15388e-06
C2031126.jpg	Elymus racemifer (Steud.) Tzvelev var. racemifer	Elymus racemifer (Steud.) Tzvelev var. racemifer	0.999472	Echinochloa crus-galli (L.) P.Beauv. var. crus-galli	0.000453655	Deyeuxia epigeios (L.) Mabb.	4.65818e-05	Carex dimorpholepis Steud.	1.44466e-05	Phleum pratense L.	4.73458e-06
C2031139.jpg	Elymus racemifer (Steud.) Tzvelev var. racemifer	Elymus racemifer (Steud.) Tzvelev var. racemifer	0.887748	Elymus tsukushiensis Honda var. transiens (Hack.) Osada	0.0964685	Echinochloa crus-galli (L.) P.Beauv. var. crus-galli	0.0141404	Elymus racemifer (Steud.) Tzvelev var. japonensis (Honda) Osada	0.000832345	Vulpia myuros (L.) C.C.Gmel.	0.000186758
C2031216.jpg	Elymus racemifer (Steud.) Tzvelev var. racemifer	Elymus racemifer (Steud.) Tzvelev var. racemifer	0.999908	Elymus racemifer (Steud.) Tzvelev var. japonensis (Honda) Osada	6.43699e-05	Calamagrostis arundinacea (L.) Roth subsp. brachytricha (Steud.) Tzvelev	7.41155e-06	Sporobolus japonicus (Steud.) Maxim. ex Rendle	4.13268e-06	Sporobolus indicus (L.) R.Br. var. purpureosuffusus (Ohwi) T.Koyama f. spiciformis T.Koyama	3.37177e-06
C2031220.jpg	Elymus racemifer (Steud.) Tzvelev var. racemifer	Elymus racemifer (Steud.) Tzvelev var. racemifer	0.716744	Elymus racemifer (Steud.) Tzvelev var. japonensis (Honda) Osada	0.283215	Carex dimorpholepis Steud.	2.04064e-05	Lolium multiflorum Lam.	1.04677e-05	Echinochloa crus-galli (L.) P.Beauv. var. crus-galli	6.74614e-06
FKSE120236.jpg	Elymus racemifer (Steud.) Tzvelev var. racemifer	Lolium arundinaceum (Schreb.) Darbysh.	0.519364	Carex sachalinensis F.Schmidt var. alterniflora (Franch.) Ohwi	0.20595	Carex conica Boott var. conica	0.160581	Carex blepharicarpa Franch.	0.0815712	Sporobolus indicus (L.) R.Br. var. purpureosuffusus (Ohwi) T.Koyama f. spiciformis T.Koyama	0.0151629
C2031102.jpg	Elymus racemifer (Steud.) Tzvelev var. racemifer	Elymus racemifer (Steud.) Tzvelev var. racemifer	0.966528	Echinochloa crus-galli (L.) P.Beauv. var. crus-galli	0.0193145	Eleusine indica (L.) Gaertn.	0.00942772	Vulpia myuros (L.) C.C.Gmel.	0.00359745	Elymus racemifer (Steud.) Tzvelev var. japonensis (Honda) Osada	0.000202695
C2031147.jpg	Elymus racemifer (Steud.) Tzvelev var. racemifer	Elymus racemifer (Steud.) Tzvelev var. racemifer	0.999991	Elymus racemifer (Steud.) Tzvelev var. japonensis (Honda) Osada	6.16362e-06	Echinochloa crus-galli (L.) P.Beauv. var. crus-galli	1.51626e-06	Brylkinia caudata (Munro ex A.Gray) F.Schmidt	4.7753e-07	Zizania latifolia (Griseb.) Turcz. ex Stapf	3.14369e-07
C2031109.jpg	Elymus racemifer (Steud.) Tzvelev var. racemifer	Elymus racemifer (Steud.) Tzvelev var. racemifer	0.99887	Zizania latifolia (Griseb.) Turcz. ex Stapf	0.000594655	Calamagrostis arundinacea (L.) Roth subsp. brachytricha (Steud.) Tzvelev	0.000109186	Echinochloa crus-galli (L.) P.Beauv. var. crus-galli	9.6421e-05	Carex dimorpholepis Steud.	8.2645e-05
C2031101.jpg	Elymus racemifer (Steud.) Tzvelev var. racemifer	Elymus racemifer (Steud.) Tzvelev var. racemifer	0.992701	Elymus racemifer (Steud.) Tzvelev var. japonensis (Honda) Osada	0.00722466	Elymus tsukushiensis Honda var. transiens (Hack.) Osada	7.03287e-05	Vulpia myuros (L.) C.C.Gmel.	3.43647e-06	Zizania latifolia (Griseb.) Turcz. ex Stapf	2.18165e-07
C2031089.jpg	Elymus racemifer (Steud.) Tzvelev var. racemifer	Elymus racemifer (Steud.) Tzvelev var. racemifer	0.999997	Echinochloa crus-galli (L.) P.Beauv. var. crus-galli	1.25152e-06	Elymus racemifer (Steud.) Tzvelev var. japonensis (Honda) Osada	7.006e-07	Elymus tsukushiensis Honda var. transiens (Hack.) Osada	4.95946e-07	Eleusine indica (L.) Gaertn.	3.88834e-08
C2031195.jpg	Elymus racemifer (Steud.) Tzvelev var. racemifer	Elymus racemifer (Steud.) Tzvelev var. racemifer	0.999835	Brylkinia caudata (Munro ex A.Gray) F.Schmidt	9.08584e-05	Vulpia myuros (L.) C.C.Gmel.	1.95518e-05	Trisetum bifidum (Thunb.) Ohwi	7.29743e-06	Eleusine indica (L.) Gaertn.	6.44218e-06
C2031122.jpg	Elymus racemifer (Steud.) Tzvelev var. racemifer	Elymus racemifer (Steud.) Tzvelev var. racemifer	0.999994	Lolium multiflorum Lam.	2.6532e-06	Echinochloa crus-galli (L.) P.Beauv. var. crus-galli	1.18552e-06	Aletris spicata (Thunb.) Franch.	7.05385e-07	Brylkinia caudata (Munro ex A.Gray) F.Schmidt	3.59023e-07
C2031105.jpg	Elymus racemifer (Steud.) Tzvelev var. racemifer	Elymus racemifer (Steud.) Tzvelev var. racemifer	0.999976	Echinochloa crus-galli (L.) P.Beauv. var. crus-galli	9.58292e-06	Elymus racemifer (Steud.) Tzvelev var. japonensis (Honda) Osada	4.84024e-06	Brylkinia caudata (Munro ex A.Gray) F.Schmidt	4.09752e-06	Elymus tsukushiensis Honda var. transiens (Hack.) Osada	2.47726e-06
00000577.jpg	Machilus japonica Siebold et Zucc. ex Blume	Machilus japonica Siebold et Zucc. ex Blume	0.999997	Actinodaphne acuminata (Blume) Meisn.	1.65218e-06	Quercus sessilifolia Blume	6.72733e-07	Litsea coreana H.L_v.	7.5737e-08	Litsea cubeba (Lour.) Pers.	3.61595e-08
00022681.jpg	Machilus japonica Siebold et Zucc. ex Blume	Machilus japonica Siebold et Zucc. ex Blume	0.999997	Salix eriocarpa Franch. et Sav.	1.44778e-06	Quercus acuta Thunb.	1.26671e-06	Quercus salicina Blume	1.73296e-07	Actinodaphne acuminata (Blume) Meisn.	1.32698e-07
00014936.jpg	Machilus japonica Siebold et Zucc. ex Blume	Machilus japonica Siebold et Zucc. ex Blume	0.999981	Litsea cubeba (Lour.) Pers.	1.23408e-05	Quercus acuta Thunb.	2.22263e-06	Machilus thunbergii Siebold et Zucc.	2.16281e-06	Quercus sessilifolia Blume	5.37514e-07
00020939.jpg	Machilus japonica Siebold et Zucc. ex Blume	Machilus japonica Siebold et Zucc. ex Blume	0.995372	Lithocarpus edulis (Makino) Nakai	0.00449876	Quercus sessilifolia Blume	9.24229e-05	Machilus thunbergii Siebold et Zucc.	1.42302e-05	Quercus acuta Thunb.	1.36662e-05
763075.jpg	Machilus japonica Siebold et Zucc. ex Blume	Machilus japonica Siebold et Zucc. ex Blume	0.989966	Actinodaphne acuminata (Blume) Meisn.	0.00583479	Litsea cubeba (Lour.) Pers.	0.00407627	Aidia canthioides (Champ. ex Benth.) Masam.	3.07349e-05	Neolitsea aciculata (Blume) Koidz.	2.54752e-05
00015088.jpg	Machilus japonica Siebold et Zucc. ex Blume	Machilus japonica Siebold et Zucc. ex Blume	0.999665	Litsea cubeba (Lour.) Pers.	0.000295212	Quercus acuta Thunb.	1.52251e-05	Machilus thunbergii Siebold et Zucc.	6.4257e-06	Quercus salicina Blume	4.42976e-06
00022709.jpg	Machilus japonica Siebold et Zucc. ex Blume	Machilus japonica Siebold et Zucc. ex Blume	1	Lapsanastrum apogonoides (Maxim.) Pak et K.Bremer	3.40047e-07	Eriocaulon miquelianum K_rn.	9.4382e-08	Alisma canaliculatum A.Braun et C.D.Bouch_	3.66956e-08	Actinodaphne acuminata (Blume) Meisn.	2.13636e-08
1172408.JPG	Machilus japonica Siebold et Zucc. ex Blume	Actinodaphne acuminata (Blume) Meisn.	0.33514	Myrsine seguinii H.L_v.	0.0927304	Cremastra appendiculata (D.Don) Makino var. variabilis (Blume) I.D.Lund	0.0663243	Neocheiropteris ningpoensis (Baker) Bosman	0.0596544	Machilus boninensis Koidz.	0.0594059
KAG021969.jpg	Machilus japonica Siebold et Zucc. ex Blume	Machilus japonica Siebold et Zucc. ex Blume	0.997229	Actinodaphne acuminata (Blume) Meisn.	0.00275344	Quercus sessilifolia Blume	9.99973e-06	Machilus thunbergii Siebold et Zucc.	2.90676e-06	Symplocos glauca (Thunb.) Koidz.	1.46199e-06
KAG051356.jpg	Machilus japonica Siebold et Zucc. ex Blume	Machilus japonica Siebold et Zucc. ex Blume	0.999732	Neolitsea aciculata (Blume) Koidz.	0.000129388	Actinodaphne acuminata (Blume) Meisn.	0.000116207	Litsea coreana H.L_v.	9.31385e-06	Litsea cubeba (Lour.) Pers.	8.87876e-06
00029737.jpg	Machilus japonica Siebold et Zucc. ex Blume	Machilus japonica Siebold et Zucc. ex Blume	1	Machilus thunbergii Siebold et Zucc.	3.34096e-07	Quercus acuta Thunb.	8.23592e-08	Actinodaphne acuminata (Blume) Meisn.	4.52599e-09	Quercus sessilifolia Blume	4.0419e-09
00000670.jpg	Machilus japonica Siebold et Zucc. ex Blume	Machilus japonica Siebold et Zucc. ex Blume	0.999889	Actinodaphne acuminata (Blume) Meisn.	4.37367e-05	Quercus sessilifolia Blume	4.20705e-05	Quercus acuta Thunb.	1.64284e-05	Machilus thunbergii Siebold et Zucc.	5.03432e-06
KAG051327.jpg	Machilus japonica Siebold et Zucc. ex Blume	Machilus japonica Siebold et Zucc. ex Blume	0.997413	Neolitsea sericea (Blume) Koidz.	0.00245388	Litsea cubeba (Lour.) Pers.	4.39012e-05	Aidia canthioides (Champ. ex Benth.) Masam.	2.14657e-05	Quercus acuta Thunb.	1.76016e-05
00022807.jpg	Machilus japonica Siebold et Zucc. ex Blume	Machilus japonica Siebold et Zucc. ex Blume	0.999997	Actinodaphne acuminata (Blume) Meisn.	2.97594e-06	Arisaema urashima H.Hara	1.78144e-07	Machilus thunbergii Siebold et Zucc.	1.75189e-07	Quercus sessilifolia Blume	1.02892e-08
00003837.jpg	Machilus japonica Siebold et Zucc. ex Blume	Machilus japonica Siebold et Zucc. ex Blume	0.988992	Machilus thunbergii Siebold et Zucc.	0.0109596	Quercus acuta Thunb.	1.30041e-05	Daphniphyllum macropodum Miq. subsp. humile (Maxim. ex Franch. et Sav.) Hurus.	6.94865e-06	Cinnamomum yabunikkei H.Ohba	5.17484e-06
00028095.jpg	Machilus japonica Siebold et Zucc. ex Blume	Machilus japonica Siebold et Zucc. ex Blume	0.999994	Actinodaphne acuminata (Blume) Meisn.	5.1209e-06	Quercus sessilifolia Blume	4.19257e-07	Symplocos glauca (Thunb.) Koidz.	1.73383e-07	Machilus thunbergii Siebold et Zucc.	1.61815e-07
KAG051343.jpg	Machilus japonica Siebold et Zucc. ex Blume	Machilus japonica Siebold et Zucc. ex Blume	0.953516	Actinodaphne acuminata (Blume) Meisn.	0.0464523	Daphniphyllum macropodum Miq. subsp. macropodum	1.27014e-05	Quercus salicina Blume	7.34201e-06	Tarenna kotoensis (Hayata) Kaneh. et Sasaki var. gyokushinkwa (Ohwi) Masam.	3.28667e-06
KAG051322.jpg	Machilus japonica Siebold et Zucc. ex Blume	Machilus japonica Siebold et Zucc. ex Blume	0.999988	Quercus salicina Blume	7.52154e-06	Arisaema urashima H.Hara	3.0602e-06	Quercus acuta Thunb.	3.21632e-07	Alisma canaliculatum A.Braun et C.D.Bouch_	2.78139e-07
KAG051347.jpg	Machilus japonica Siebold et Zucc. ex Blume	Machilus japonica Siebold et Zucc. ex Blume	0.999998	Actinodaphne acuminata (Blume) Meisn.	1.55042e-06	Litsea cubeba (Lour.) Pers.	7.55668e-08	Neolitsea aciculata (Blume) Koidz.	2.43152e-08	Quercus sessilifolia Blume	4.11899e-09
00022638.jpg	Machilus japonica Siebold et Zucc. ex Blume	Machilus japonica Siebold et Zucc. ex Blume	0.999958	Actinodaphne acuminata (Blume) Meisn.	4.17854e-05	Symplocos glauca (Thunb.) Koidz.	2.20528e-07	Hibanobambusa tranquillans (Koidz.) Maruy. et H.Okamura	6.84511e-08	Machilus thunbergii Siebold et Zucc.	2.09423e-08
KAG051340.jpg	Machilus japonica Siebold et Zucc. ex Blume	Machilus japonica Siebold et Zucc. ex Blume	0.997457	Quercus acuta Thunb.	0.00124578	Aidia canthioides (Champ. ex Benth.) Masam.	0.000473872	Neolitsea sericea (Blume) Koidz.	0.00024296	Quercus salicina Blume	0.000154715
00022710.jpg	Machilus japonica Siebold et Zucc. ex Blume	Machilus japonica Siebold et Zucc. ex Blume	1	Alisma canaliculatum A.Braun et C.D.Bouch_	2.96934e-08	Actinodaphne acuminata (Blume) Meisn.	2.71672e-08	Lithocarpus edulis (Makino) Nakai	2.13278e-08	Lapsanastrum apogonoides (Maxim.) Pak et K.Bremer	1.22294e-08
00000671.jpg	Machilus japonica Siebold et Zucc. ex Blume	Machilus japonica Siebold et Zucc. ex Blume	0.999877	Machilus thunbergii Siebold et Zucc.	7.33476e-05	Actinodaphne acuminata (Blume) Meisn.	1.54563e-05	Daphniphyllum macropodum Miq. subsp. humile (Maxim. ex Franch. et Sav.) Hurus.	1.10011e-05	Litsea cubeba (Lour.) Pers.	8.79749e-06
KAG051350.jpg	Machilus japonica Siebold et Zucc. ex Blume	Machilus japonica Siebold et Zucc. ex Blume	0.999976	Litsea cubeba (Lour.) Pers.	2.37495e-05	Actinodaphne acuminata (Blume) Meisn.	2.88491e-07	Quercus sessilifolia Blume	8.01616e-09	Machilus thunbergii Siebold et Zucc.	6.53255e-09
KAG051338.jpg	Machilus japonica Siebold et Zucc. ex Blume	Machilus japonica Siebold et Zucc. ex Blume	0.99975	Salix eriocarpa Franch. et Sav.	0.000130327	Quercus salicina Blume	5.89528e-05	Actinodaphne acuminata (Blume) Meisn.	2.76954e-05	Aidia canthioides (Champ. ex Benth.) Masam.	1.788e-05
KAG051357.jpg	Machilus japonica Siebold et Zucc. ex Blume	Machilus japonica Siebold et Zucc. ex Blume	0.993495	Tarenna kotoensis (Hayata) Kaneh. et Sasaki var. gyokushinkwa (Ohwi) Masam.	0.00567133	Quercus salicina Blume	0.000751471	Arisaema japonicum Blume	1.60751e-05	Aidia canthioides (Champ. ex Benth.) Masam.	9.73539e-06
1108724.JPG	Machilus japonica Siebold et Zucc. ex Blume	Machilus japonica Siebold et Zucc. ex Blume	0.999973	Litsea coreana H.L_v.	1.07162e-05	Machilus boninensis Koidz.	8.00248e-06	Machilus thunbergii Siebold et Zucc.	6.63579e-06	Aidia canthioides (Champ. ex Benth.) Masam.	5.71491e-07
00025961.jpg	Machilus japonica Siebold et Zucc. ex Blume	Neolitsea aciculata (Blume) Koidz.	0.79354	Machilus japonica Siebold et Zucc. ex Blume	0.203914	Machilus thunbergii Siebold et Zucc.	0.000922093	Litsea coreana H.L_v.	0.000505255	Cinnamomum yabunikkei H.Ohba	0.000383298
1043477.JPG	Asplenium wilfordii Mett.	Asplenium wilfordii Mett.	0.999874	Asplenium ritoense Hayata	1.14581e-05	Cystopteris sudetica A.Braun et Milde	6.71374e-06	Botrychium ternatum (Thunb.) Sw.	6.15413e-06	Crepidomanes thysanostomum (Makino) Ebihara et K.Iwats.	5.82351e-06
400007.jpg	Asplenium wilfordii Mett.	Asplenium wilfordii Mett.	0.998425	Asplenium anogrammoides Christ ex H.L_v.	0.00132472	Davallia mariesii T.Moore ex Baker	4.06403e-05	Deyeuxia longiseta (Hack.) Ohwi	2.28115e-05	Botrychium ternatum (Thunb.) Sw.	1.03162e-05
411325.jpg	Asplenium wilfordii Mett.	Asplenium wilfordii Mett.	0.999937	Asplenium anogrammoides Christ ex H.L_v.	5.80826e-06	Asplenium ritoense Hayata	4.65911e-06	Botrychium ternatum (Thunb.) Sw.	2.80562e-06	Juncus papillosus Franch. et Sav.	1.43292e-06
411324.jpg	Asplenium wilfordii Mett.	Asplenium wilfordii Mett.	0.999959	Asplenium anogrammoides Christ ex H.L_v.	1.53669e-05	Asplenium ritoense Hayata	3.09724e-06	Davallia mariesii T.Moore ex Baker	2.42822e-06	Botrychium ternatum (Thunb.) Sw.	1.91451e-06
KAG123557.jpg	Asplenium wilfordii Mett.	Asplenium wilfordii Mett.	0.999996	Asplenium anogrammoides Christ ex H.L_v.	6.50412e-07	Asplenium ritoense Hayata	1.46154e-07	Eragrostis aquatica Honda	1.30094e-07	Asplenium yoshinagae Makino	8.08658e-08
KAG123575.jpg	Asplenium wilfordii Mett.	Asplenium wilfordii Mett.	0.999992	Pedicularis keiskei Franch. et Sav.	9.84174e-07	Asplenium ritoense Hayata	7.75773e-07	Vandenboschia kalamocarpa (Hayata) Ebihara	5.05987e-07	Eragrostis aquatica Honda	3.27626e-07
398152.jpg	Asplenium wilfordii Mett.	Asplenium wilfordii Mett.	0.99985	Asplenium anogrammoides Christ ex H.L_v.	0.000101088	Botrychium ternatum (Thunb.) Sw.	3.90272e-06	Asplenium ritoense Hayata	3.83198e-06	Davallia mariesii T.Moore ex Baker	2.90514e-06
403954.jpg	Asplenium wilfordii Mett.	Asplenium wilfordii Mett.	0.999905	Asplenium anogrammoides Christ ex H.L_v.	4.61159e-05	Asplenium ritoense Hayata	5.85257e-06	Botrychium ternatum (Thunb.) Sw.	4.98329e-06	Deyeuxia longiseta (Hack.) Ohwi	3.70728e-06
399991.jpg	Asplenium wilfordii Mett.	Asplenium wilfordii Mett.	0.999977	Botrychium ternatum (Thunb.) Sw.	1.57823e-06	Asplenium anogrammoides Christ ex H.L_v.	1.24509e-06	Asplenium ritoense Hayata	9.64754e-07	Davallia mariesii T.Moore ex Baker	7.29628e-07
927236.jpg	Asplenium wilfordii Mett.	Asplenium wilfordii Mett.	0.999941	Asplenium anogrammoides Christ ex H.L_v.	1.73728e-05	Asplenium ritoense Hayata	3.90128e-06	Onychium japonicum (Thunb.) Kunze	2.52605e-06	Vandenboschia kalamocarpa (Hayata) Ebihara	1.71037e-06
KAG123573.jpg	Asplenium wilfordii Mett.	Asplenium wilfordii Mett.	0.999974	Asplenium anogrammoides Christ ex H.L_v.	7.35233e-06	Onychium japonicum (Thunb.) Kunze	1.3232e-06	Equisetum arvense L.	1.1237e-06	Asplenium ritoense Hayata	9.88646e-07
418158.jpg	Asplenium wilfordii Mett.	Asplenium wilfordii Mett.	0.999927	Asplenium anogrammoides Christ ex H.L_v.	2.35913e-05	Asplenium ritoense Hayata	7.12465e-06	Botrychium ternatum (Thunb.) Sw.	4.25661e-06	Davallia mariesii T.Moore ex Baker	2.74564e-06
404840.jpg	Asplenium wilfordii Mett.	Asplenium wilfordii Mett.	0.999964	Asplenium anogrammoides Christ ex H.L_v.	1.21763e-05	Davallia mariesii T.Moore ex Baker	1.58996e-06	Asplenium ritoense Hayata	1.3247e-06	Botrychium ternatum (Thunb.) Sw.	8.17565e-07
KAG123598.jpg	Asplenium wilfordii Mett.	Asplenium wilfordii Mett.	0.999837	Asplenium ritoense Hayata	0.000142633	Asplenium anogrammoides Christ ex H.L_v.	8.03063e-06	Asplenium yoshinagae Makino	5.40832e-06	Cheilanthes kuhnii Milde var. brandtii (Franch. et Sav.) Tagawa	5.34805e-07
398155.jpg	Asplenium wilfordii Mett.	Asplenium wilfordii Mett.	0.999934	Asplenium anogrammoides Christ ex H.L_v.	9.15768e-06	Botrychium ternatum (Thunb.) Sw.	6.60806e-06	Deyeuxia longiseta (Hack.) Ohwi	6.29352e-06	Asplenium ritoense Hayata	4.99525e-06
400685.jpg	Asplenium wilfordii Mett.	Asplenium wilfordii Mett.	0.999957	Asplenium ritoense Hayata	4.91494e-06	Botrychium ternatum (Thunb.) Sw.	3.71625e-06	Asplenium anogrammoides Christ ex H.L_v.	2.04277e-06	Deyeuxia longiseta (Hack.) Ohwi	1.05985e-06
400860.jpg	Asplenium wilfordii Mett.	Asplenium wilfordii Mett.	0.999799	Asplenium anogrammoides Christ ex H.L_v.	1.25796e-05	Davallia mariesii T.Moore ex Baker	8.93448e-06	Botrychium ternatum (Thunb.) Sw.	7.1867e-06	Asplenium ritoense Hayata	4.69072e-06
1092193.JPG	Asplenium wilfordii Mett.	Asplenium wilfordii Mett.	0.999976	Eragrostis aquatica Honda	2.85962e-06	Crepidomanes thysanostomum (Makino) Ebihara et K.Iwats.	2.67294e-06	Polystichum longifrons Sa.Kurata	1.18367e-06	Asplenium ritoense Hayata	1.02948e-06
984153.jpg	Asplenium wilfordii Mett.	Asplenium wilfordii Mett.	0.999611	Chamaecyparis obtusa (Siebold et Zucc.) Endl.	9.31016e-05	Pedicularis keiskei Franch. et Sav.	4.3957e-05	Anaphalis margaritacea (L.) Benth. et Hook.f. var. angustifolia (Franch. et Sav.) Hayata	3.18229e-05	Anaphalis margaritacea (L.) Benth. et Hook.f. var. yedoensis (Franch. et Sav.) Ohwi	1.30702e-05
273127.jpg	Asplenium wilfordii Mett.	Asplenium wilfordii Mett.	0.999856	Asplenium ritoense Hayata	3.77239e-05	Crepidomanes thysanostomum (Makino) Ebihara et K.Iwats.	3.42297e-05	Chamaecyparis obtusa (Siebold et Zucc.) Endl.	7.78276e-06	Juncus papillosus Franch. et Sav.	3.93997e-06
400885.jpg	Asplenium wilfordii Mett.	Asplenium wilfordii Mett.	0.99999	Asplenium anogrammoides Christ ex H.L_v.	9.07978e-06	Asplenium sarelii Hook. subsp. pekinense (Hance) Fraser-Jenk., Pangtey et Khullar	6.42819e-08	Davallia mariesii T.Moore ex Baker	5.13512e-08	Cystopteris sudetica A.Braun et Milde	5.0267e-08
KAG085848.jpg	Asplenium wilfordii Mett.	Asplenium wilfordii Mett.	0.999999	Eragrostis aquatica Honda	1.98419e-07	Themeda japonica (Andersson) Tanaka	8.99264e-08	Lycopus maackianus (Maxim. ex Herder) Makino	5.46241e-08	Phragmites australis (Cav.) Trin. ex Steud.	4.74958e-08
112565.jpg	Asplenium wilfordii Mett.	Asplenium wilfordii Mett.	0.991709	Asplenium sarelii Hook. subsp. pekinense (Hance) Fraser-Jenk., Pangtey et Khullar	0.00522334	Asplenium ritoense Hayata	0.0013795	Asplenium anogrammoides Christ ex H.L_v.	0.000924348	Corydalis pallida (Thunb.) Pers. var. tenuis Yatabe	0.000156378
397592.jpg	Asplenium wilfordii Mett.	Asplenium wilfordii Mett.	0.999881	Asplenium anogrammoides Christ ex H.L_v.	5.45854e-05	Asplenium ritoense Hayata	8.19805e-06	Botrychium ternatum (Thunb.) Sw.	6.44275e-06	Onychium japonicum (Thunb.) Kunze	2.96926e-06
33119.jpg	Asplenium wilfordii Mett.	Asplenium wilfordii Mett.	0.999991	Asplenium ritoense Hayata	1.46914e-06	Crepidomanes thysanostomum (Makino) Ebihara et K.Iwats.	6.71305e-07	Eragrostis aquatica Honda	5.13451e-07	Rorippa indica (L.) Hiern	4.93341e-07
964161.jpg	Asplenium wilfordii Mett.	Asplenium wilfordii Mett.	0.999944	Asplenium ritoense Hayata	5.07846e-06	Botrychium ternatum (Thunb.) Sw.	4.97909e-06	Asplenium anogrammoides Christ ex H.L_v.	4.39713e-06	Deyeuxia longiseta (Hack.) Ohwi	3.71825e-06
257056.jpg	Asplenium wilfordii Mett.	Asplenium wilfordii Mett.	0.999929	Cystopteris sudetica A.Braun et Milde	9.88618e-06	Asplenium ritoense Hayata	7.20406e-06	Asplenium anogrammoides Christ ex H.L_v.	3.74353e-06	Crepidomanes thysanostomum (Makino) Ebihara et K.Iwats.	3.53624e-06
400865.jpg	Asplenium wilfordii Mett.	Asplenium tenuicaule Hayata	0.572544	Thelypteris cystopteroides (D.C.Eaton) Ching	0.201318	Woodsia glabella R.Br. ex Richards.	0.095335	Cystopteris fragilis (L.) Bernh.	0.0430706	Polystichum ohmurae Sa.Kurata	0.0365659
1136102.JPG	Asplenium wilfordii Mett.	Asplenium wilfordii Mett.	0.999989	Asplenium ritoense Hayata	2.27365e-06	Crepidomanes thysanostomum (Makino) Ebihara et K.Iwats.	1.70937e-06	Botrychium virginianum (L.) Sw.	3.49842e-07	Athyrium spinulosum (Maxim.) Milde	2.94517e-07
249027.jpg	Asplenium wilfordii Mett.	Asplenium wilfordii Mett.	0.999987	Asplenium ritoense Hayata	1.08491e-05	Botrychium ternatum (Thunb.) Sw.	1.11832e-07	Asplenium prolongatum Hook.	1.04312e-07	Polystichum longifrons Sa.Kurata	9.21933e-08
411319.jpg	Asplenium wilfordii Mett.	Asplenium wilfordii Mett.	0.999811	Asplenium anogrammoides Christ ex H.L_v.	4.79517e-05	Davallia mariesii T.Moore ex Baker	1.30888e-05	Botrychium ternatum (Thunb.) Sw.	1.20691e-05	Deyeuxia longiseta (Hack.) Ohwi	1.07357e-05
318460_2.jpg	Asplenium wilfordii Mett.	Asplenium wilfordii Mett.	0.99992	Botrychium ternatum (Thunb.) Sw.	2.57667e-05	Asplenium ritoense Hayata	1.17786e-05	Asplenium prolongatum Hook.	7.89838e-06	Asplenium anogrammoides Christ ex H.L_v.	4.47383e-06
418155.jpg	Asplenium wilfordii Mett.	Asplenium wilfordii Mett.	0.99986	Asplenium anogrammoides Christ ex H.L_v.	6.01561e-05	Asplenium ritoense Hayata	7.79668e-06	Botrychium ternatum (Thunb.) Sw.	5.8764e-06	Davallia mariesii T.Moore ex Baker	5.82372e-06
400697.jpg	Asplenium wilfordii Mett.	Asplenium wilfordii Mett.	0.999961	Botrychium ternatum (Thunb.) Sw.	6.25213e-06	Polystichum longifrons Sa.Kurata	1.94256e-06	Asplenium ritoense Hayata	1.71211e-06	Asplenium anogrammoides Christ ex H.L_v.	1.41728e-06
1043486.JPG	Asplenium wilfordii Mett.	Asplenium wilfordii Mett.	0.99998	Asplenium ritoense Hayata	1.99481e-06	Botrychium ternatum (Thunb.) Sw.	1.23773e-06	Asplenium anogrammoides Christ ex H.L_v.	7.00041e-07	Crepidomanes thysanostomum (Makino) Ebihara et K.Iwats.	5.95613e-07
632748.jpg	Asplenium wilfordii Mett.	Asplenium wilfordii Mett.	0.999988	Eragrostis aquatica Honda	2.8969e-06	Polystichum longifrons Sa.Kurata	1.49446e-06	Asplenium ritoense Hayata	4.04874e-07	Rorippa indica (L.) Hiern	3.26408e-07
TAI 009989.jpg	Asplenium wilfordii Mett.	Asplenium wilfordii Mett.	0.958356	Asplenium ritoense Hayata	0.0248023	Asplenium prolongatum Hook.	0.0139897	Asplenium anogrammoides Christ ex H.L_v.	0.0012306	Asplenium yoshinagae Makino	0.000417851
418152.jpg	Asplenium wilfordii Mett.	Asplenium wilfordii Mett.	0.999853	Asplenium anogrammoides Christ ex H.L_v.	6.33425e-05	Davallia mariesii T.Moore ex Baker	7.04505e-06	Asplenium ritoense Hayata	5.21247e-06	Deyeuxia longiseta (Hack.) Ohwi	3.89203e-06
405945.jpg	Asplenium wilfordii Mett.	Asplenium wilfordii Mett.	0.999957	Botrychium ternatum (Thunb.) Sw.	6.8893e-06	Asplenium ritoense Hayata	5.49587e-06	Deyeuxia longiseta (Hack.) Ohwi	1.3638e-06	Asplenium anogrammoides Christ ex H.L_v.	1.14023e-06
406816.jpg	Asplenium wilfordii Mett.	Asplenium wilfordii Mett.	0.999778	Deyeuxia longiseta (Hack.) Ohwi	9.87714e-06	Botrychium ternatum (Thunb.) Sw.	6.24351e-06	Asplenium anogrammoides Christ ex H.L_v.	5.28735e-06	Phragmites australis (Cav.) Trin. ex Steud.	4.36755e-06
313912.jpg	Asplenium wilfordii Mett.	Asplenium wilfordii Mett.	0.995256	Asplenium ritoense Hayata	0.00347767	Asplenium prolongatum Hook.	0.000169426	Dinebra chinensis (L.) P.M.Peterson et N.Snow	0.000127756	Crepidomanes thysanostomum (Makino) Ebihara et K.Iwats.	0.000107152
115153.jpg	Asplenium wilfordii Mett.	Asplenium wilfordii Mett.	0.999975	Asplenium ritoense Hayata	2.01113e-05	Asplenium yoshinagae Makino	9.14626e-07	Asplenium anogrammoides Christ ex H.L_v.	2.46054e-07	Athyrium spinulosum (Maxim.) Milde	1.21094e-07
401899.jpg	Asplenium wilfordii Mett.	Asplenium wilfordii Mett.	0.999885	Asplenium anogrammoides Christ ex H.L_v.	3.07538e-05	Asplenium ritoense Hayata	6.19295e-06	Botrychium ternatum (Thunb.) Sw.	5.00747e-06	Deyeuxia longiseta (Hack.) Ohwi	3.63203e-06
402350.jpg	Asplenium wilfordii Mett.	Asplenium wilfordii Mett.	0.999937	Asplenium anogrammoides Christ ex H.L_v.	1.23044e-05	Davallia mariesii T.Moore ex Baker	3.57666e-06	Botrychium ternatum (Thunb.) Sw.	2.85709e-06	Asplenium ritoense Hayata	2.28753e-06
419059.jpg	Asplenium wilfordii Mett.	Asplenium wilfordii Mett.	0.999531	Asplenium ritoense Hayata	0.000373543	Asplenium yoshinagae Makino	5.4192e-05	Asplenium sarelii Hook. subsp. pekinense (Hance) Fraser-Jenk., Pangtey et Khullar	6.04458e-06	Cheilanthes kuhnii Milde var. brandtii (Franch. et Sav.) Tagawa	3.65006e-06
833405.jpg	Asplenium wilfordii Mett.	Asplenium wilfordii Mett.	0.999856	Asplenium ritoense Hayata	9.6551e-06	Botrychium ternatum (Thunb.) Sw.	8.7829e-06	Thelypteris japonica (Baker) Ching	8.1563e-06	Deyeuxia longiseta (Hack.) Ohwi	5.85634e-06
227918.jpg	Asplenium wilfordii Mett.	Asplenium wilfordii Mett.	0.999916	Asplenium ritoense Hayata	5.20498e-05	Asplenium sarelii Hook. subsp. pekinense (Hance) Fraser-Jenk., Pangtey et Khullar	3.81782e-06	Crepidomanes thysanostomum (Makino) Ebihara et K.Iwats.	2.55322e-06	Asplenium yoshinagae Makino	2.42742e-06
61769.jpg	Asplenium wilfordii Mett.	Asplenium wilfordii Mett.	0.979211	Asplenium ritoense Hayata	0.0198207	Asplenium prolongatum Hook.	0.000343983	Asplenium sarelii Hook. subsp. pekinense (Hance) Fraser-Jenk., Pangtey et Khullar	6.91279e-05	Asplenium yoshinagae Makino	3.83809e-05
323312.jpg	Asplenium wilfordii Mett.	Asplenium wilfordii Mett.	0.999966	Asplenium ritoense Hayata	1.67104e-05	Crepidomanes thysanostomum (Makino) Ebihara et K.Iwats.	2.28179e-06	Asplenium prolongatum Hook.	1.27718e-06	Asplenium anogrammoides Christ ex H.L_v.	1.10735e-06
1043448.JPG	Asplenium wilfordii Mett.	Asplenium wilfordii Mett.	0.999959	Cystopteris fragilis (L.) Bernh.	4.83332e-06	Asplenium yoshinagae Makino	2.75298e-06	Asplenium ritoense Hayata	2.7285e-06	Cheilanthes kuhnii Milde var. brandtii (Franch. et Sav.) Tagawa	1.9997e-06
418164.jpg	Asplenium wilfordii Mett.	Asplenium wilfordii Mett.	0.999958	Asplenium anogrammoides Christ ex H.L_v.	8.16686e-06	Asplenium ritoense Hayata	3.41382e-06	Botrychium ternatum (Thunb.) Sw.	2.58419e-06	Davallia mariesii T.Moore ex Baker	1.39793e-06
833382.jpg	Asplenium wilfordii Mett.	Asplenium wilfordii Mett.	0.999819	Botrychium ternatum (Thunb.) Sw.	1.49072e-05	Asplenium anogrammoides Christ ex H.L_v.	1.22387e-05	Deyeuxia longiseta (Hack.) Ohwi	1.10605e-05	Asplenium ritoense Hayata	7.4383e-06
399994.jpg	Asplenium wilfordii Mett.	Asplenium wilfordii Mett.	0.999994	Botrychium ternatum (Thunb.) Sw.	7.43878e-07	Asplenium anogrammoides Christ ex H.L_v.	5.94512e-07	Asplenium ritoense Hayata	3.6127e-07	Dennstaedtia wilfordii (T.Moore) Christ	1.60636e-07
411327.jpg	Asplenium wilfordii Mett.	Asplenium wilfordii Mett.	0.999956	Asplenium ritoense Hayata	7.54258e-06	Botrychium ternatum (Thunb.) Sw.	3.65962e-06	Asplenium anogrammoides Christ ex H.L_v.	3.61618e-06	Deyeuxia longiseta (Hack.) Ohwi	2.1111e-06
89011.jpg	Asplenium wilfordii Mett.	Asplenium wilfordii Mett.	0.999977	Asplenium ritoense Hayata	2.20027e-06	Crepidomanes thysanostomum (Makino) Ebihara et K.Iwats.	1.96826e-06	Rorippa indica (L.) Hiern	1.28988e-06	Vandenboschia kalamocarpa (Hayata) Ebihara	1.12497e-06
411321.jpg	Asplenium wilfordii Mett.	Asplenium wilfordii Mett.	0.99987	Asplenium anogrammoides Christ ex H.L_v.	4.60857e-05	Deyeuxia longiseta (Hack.) Ohwi	8.44626e-06	Botrychium ternatum (Thunb.) Sw.	6.60538e-06	Asplenium ritoense Hayata	6.58626e-06
418170.jpg	Asplenium wilfordii Mett.	Asplenium wilfordii Mett.	0.999927	Asplenium anogrammoides Christ ex H.L_v.	5.6559e-05	Deyeuxia longiseta (Hack.) Ohwi	3.53281e-06	Davallia mariesii T.Moore ex Baker	2.91839e-06	Botrychium ternatum (Thunb.) Sw.	2.19726e-06
KAG123572.jpg	Asplenium wilfordii Mett.	Asplenium wilfordii Mett.	0.999986	Asplenium anogrammoides Christ ex H.L_v.	1.79115e-06	Adiantum monochlamys D.C.Eaton	1.6075e-06	Asplenium ritoense Hayata	1.51107e-06	Asplenium yoshinagae Makino	4.93113e-07
1043464.JPG	Asplenium wilfordii Mett.	Asplenium wilfordii Mett.	0.999918	Asplenium anogrammoides Christ ex H.L_v.	2.22344e-05	Asplenium sarelii Hook. subsp. pekinense (Hance) Fraser-Jenk., Pangtey et Khullar	6.65274e-06	Asplenium ritoense Hayata	5.6659e-06	Cheilanthes kuhnii Milde var. brandtii (Franch. et Sav.) Tagawa	4.25659e-06
305574.jpg	Asplenium wilfordii Mett.	Asplenium wilfordii Mett.	0.999867	Asplenium ritoense Hayata	3.70635e-05	Asplenium sarelii Hook. subsp. pekinense (Hance) Fraser-Jenk., Pangtey et Khullar	2.47827e-05	Eragrostis aquatica Honda	1.08946e-05	Crepidomanes thysanostomum (Makino) Ebihara et K.Iwats.	8.55453e-06
1043468.JPG	Asplenium wilfordii Mett.	Asplenium wilfordii Mett.	0.999996	Asplenium ritoense Hayata	2.20534e-07	Botrychium ternatum (Thunb.) Sw.	2.04535e-07	Thelypteris japonica (Baker) Ching	1.45816e-07	Crepidomanes thysanostomum (Makino) Ebihara et K.Iwats.	1.13659e-07
KAG123595.jpg	Asplenium wilfordii Mett.	Asplenium wilfordii Mett.	0.999996	Pedicularis keiskei Franch. et Sav.	5.5603e-07	Botrychium virginianum (L.) Sw.	1.66206e-07	Cheilanthes kuhnii Milde var. brandtii (Franch. et Sav.) Tagawa	1.46952e-07	Onychium japonicum (Thunb.) Kunze	1.1944e-07
400861.jpg	Asplenium wilfordii Mett.	Asplenium wilfordii Mett.	0.999938	Asplenium anogrammoides Christ ex H.L_v.	4.46193e-06	Asplenium ritoense Hayata	2.511e-06	Davallia mariesii T.Moore ex Baker	2.27093e-06	Vandenboschia kalamocarpa (Hayata) Ebihara	1.43768e-06
398160.jpg	Asplenium wilfordii Mett.	Asplenium wilfordii Mett.	0.999658	Asplenium anogrammoides Christ ex H.L_v.	5.95278e-05	Asplenium ritoense Hayata	2.75195e-05	Botrychium ternatum (Thunb.) Sw.	1.62117e-05	Davallia mariesii T.Moore ex Baker	1.07504e-05
400877.jpg	Asplenium wilfordii Mett.	Asplenium wilfordii Mett.	0.999946	Asplenium anogrammoides Christ ex H.L_v.	1.9074e-05	Asplenium ritoense Hayata	7.98651e-06	Botrychium ternatum (Thunb.) Sw.	6.27856e-06	Davallia mariesii T.Moore ex Baker	1.80692e-06
210969.jpg	Asplenium wilfordii Mett.	Asplenium wilfordii Mett.	0.999987	Asplenium ritoense Hayata	1.52641e-06	Eragrostis aquatica Honda	1.19356e-06	Cheilanthes kuhnii Milde var. brandtii (Franch. et Sav.) Tagawa	1.0556e-06	Asplenium yoshinagae Makino	8.29914e-07
1043446.JPG	Asplenium wilfordii Mett.	Asplenium wilfordii Mett.	0.999991	Asplenium ritoense Hayata	4.61018e-06	Asplenium yoshinagae Makino	5.18947e-07	Asplenium sarelii Hook. subsp. pekinense (Hance) Fraser-Jenk., Pangtey et Khullar	4.37059e-07	Eragrostis aquatica Honda	3.99882e-07
404841.jpg	Asplenium wilfordii Mett.	Asplenium wilfordii Mett.	0.999801	Asplenium anogrammoides Christ ex H.L_v.	8.29957e-05	Asplenium ritoense Hayata	1.45689e-05	Deyeuxia longiseta (Hack.) Ohwi	1.05352e-05	Botrychium ternatum (Thunb.) Sw.	7.29795e-06
1043463.JPG	Asplenium wilfordii Mett.	Asplenium wilfordii Mett.	0.99939	Asplenium ritoense Hayata	0.000466779	Crepidomanes thysanostomum (Makino) Ebihara et K.Iwats.	1.08759e-05	Botrychium ternatum (Thunb.) Sw.	9.31789e-06	Vandenboschia auriculata (Blume) Copel.	7.9733e-06
186772.jpg	Asplenium wilfordii Mett.	Asplenium wilfordii Mett.	0.999546	Asplenium ritoense Hayata	0.000215889	Crepidomanes thysanostomum (Makino) Ebihara et K.Iwats.	0.000138908	Asplenium yoshinagae Makino	3.45809e-05	Asplenium sarelii Hook. subsp. pekinense (Hance) Fraser-Jenk., Pangtey et Khullar	1.1442e-05
833406.jpg	Asplenium wilfordii Mett.	Asplenium wilfordii Mett.	0.999956	Asplenium anogrammoides Christ ex H.L_v.	1.59472e-05	Deyeuxia longiseta (Hack.) Ohwi	5.51145e-06	Asplenium ritoense Hayata	1.88629e-06	Botrychium ternatum (Thunb.) Sw.	1.49585e-06
927230.jpg	Asplenium wilfordii Mett.	Asplenium wilfordii Mett.	0.999978	Adiantum monochlamys D.C.Eaton	2.88366e-06	Juncus papillosus Franch. et Sav.	2.08377e-06	Asplenium anogrammoides Christ ex H.L_v.	1.79885e-06	Asplenium ritoense Hayata	1.44839e-06
1043460.JPG	Asplenium wilfordii Mett.	Asplenium wilfordii Mett.	0.999955	Asplenium ritoense Hayata	1.43872e-05	Crepidomanes thysanostomum (Makino) Ebihara et K.Iwats.	4.40672e-06	Athyrium spinulosum (Maxim.) Milde	1.91651e-06	Eragrostis aquatica Honda	1.44147e-06
1043480.JPG	Asplenium wilfordii Mett.	Asplenium wilfordii Mett.	0.993118	Asplenium ritoense Hayata	0.00662131	Asplenium yoshinagae Makino	0.000124512	Asplenium prolongatum Hook.	0.000120663	Botrychium ternatum (Thunb.) Sw.	3.72049e-06
742536.jpg	Asplenium wilfordii Mett.	Asplenium wilfordii Mett.	0.999926	Asplenium anogrammoides Christ ex H.L_v.	4.24704e-05	Vandenboschia kalamocarpa (Hayata) Ebihara	2.7181e-06	Davallia mariesii T.Moore ex Baker	1.7116e-06	Botrychium ternatum (Thunb.) Sw.	1.63741e-06
636566.jpg	Asplenium wilfordii Mett.	Asplenium wilfordii Mett.	0.999845	Crepidomanes thysanostomum (Makino) Ebihara et K.Iwats.	3.58224e-05	Asplenium sarelii Hook. subsp. pekinense (Hance) Fraser-Jenk., Pangtey et Khullar	1.39277e-05	Eragrostis aquatica Honda	6.50551e-06	Asplenium anogrammoides Christ ex H.L_v.	5.52097e-06
418391.jpg	Asplenium wilfordii Mett.	Asplenium wilfordii Mett.	0.999936	Asplenium anogrammoides Christ ex H.L_v.	5.70995e-06	Asplenium ritoense Hayata	5.06824e-06	Botrychium ternatum (Thunb.) Sw.	2.50043e-06	Deyeuxia longiseta (Hack.) Ohwi	1.76611e-06
400858.jpg	Asplenium wilfordii Mett.	Asplenium wilfordii Mett.	0.999982	Asplenium anogrammoides Christ ex H.L_v.	1.81032e-06	Asplenium ritoense Hayata	1.70092e-06	Botrychium ternatum (Thunb.) Sw.	9.36286e-07	Deyeuxia longiseta (Hack.) Ohwi	4.24499e-07
402360.jpg	Asplenium wilfordii Mett.	Asplenium wilfordii Mett.	0.999953	Asplenium anogrammoides Christ ex H.L_v.	1.02478e-05	Asplenium ritoense Hayata	3.17311e-06	Botrychium ternatum (Thunb.) Sw.	2.74575e-06	Deyeuxia longiseta (Hack.) Ohwi	1.32407e-06
TAI 001297.jpg	Asplenium wilfordii Mett.	Asplenium wilfordii Mett.	0.99951	Cyperus haspan L. var. tuberiferus T.Koyama	0.000367554	Corydalis pallida (Thunb.) Pers. var. tenuis Yatabe	7.74998e-06	Eragrostis aquatica Honda	5.90547e-06	Thelypteris japonica (Baker) Ching	5.86904e-06
310349.jpg	Asplenium wilfordii Mett.	Asplenium wilfordii Mett.	0.999929	Crepidomanes thysanostomum (Makino) Ebihara et K.Iwats.	2.73922e-05	Asplenium ritoense Hayata	1.51163e-05	Onychium japonicum (Thunb.) Kunze	4.97406e-06	Asplenium prolongatum Hook.	1.6081e-06
1043483.JPG	Asplenium wilfordii Mett.	Asplenium wilfordii Mett.	0.99988	Asplenium ritoense Hayata	2.89868e-05	Crepidomanes thysanostomum (Makino) Ebihara et K.Iwats.	7.29849e-06	Asplenium anogrammoides Christ ex H.L_v.	7.01741e-06	Cystopteris sudetica A.Braun et Milde	5.36031e-06
KAG123590.jpg	Asplenium wilfordii Mett.	Asplenium wilfordii Mett.	0.999993	Onychium japonicum (Thunb.) Kunze	1.33043e-06	Asplenium ritoense Hayata	7.15961e-07	Asplenium anogrammoides Christ ex H.L_v.	5.94922e-07	Equisetum arvense L.	2.21547e-07
400014.jpg	Asplenium wilfordii Mett.	Asplenium wilfordii Mett.	0.999806	Asplenium anogrammoides Christ ex H.L_v.	2.39988e-05	Botrychium ternatum (Thunb.) Sw.	1.17489e-05	Asplenium ritoense Hayata	9.39809e-06	Davallia mariesii T.Moore ex Baker	5.97363e-06
400883.jpg	Asplenium wilfordii Mett.	Asplenium wilfordii Mett.	0.99995	Asplenium anogrammoides Christ ex H.L_v.	2.09917e-06	Polystichum longifrons Sa.Kurata	1.82688e-06	Asplenium ritoense Hayata	1.28587e-06	Dennstaedtia wilfordii (T.Moore) Christ	1.24454e-06
400864.jpg	Asplenium wilfordii Mett.	Asplenium wilfordii Mett.	0.999908	Asplenium anogrammoides Christ ex H.L_v.	2.30037e-05	Davallia mariesii T.Moore ex Baker	5.83299e-06	Asplenium ritoense Hayata	3.39047e-06	Botrychium ternatum (Thunb.) Sw.	2.79417e-06
KAG123551.jpg	Asplenium wilfordii Mett.	Asplenium wilfordii Mett.	0.99999	Onychium japonicum (Thunb.) Kunze	4.57665e-06	Vandenboschia kalamocarpa (Hayata) Ebihara	1.07505e-06	Botrychium virginianum (L.) Sw.	2.93575e-07	Galium verum L.	2.827e-07
1108659.JPG	Asplenium wilfordii Mett.	Asplenium wilfordii Mett.	0.983616	Asplenium anogrammoides Christ ex H.L_v.	0.0161226	Vandenboschia kalamocarpa (Hayata) Ebihara	0.000225656	Asplenium ritoense Hayata	1.29693e-05	Asplenium prolongatum Hook.	1.49776e-06
418146.jpg	Asplenium wilfordii Mett.	Asplenium wilfordii Mett.	0.999959	Asplenium anogrammoides Christ ex H.L_v.	3.00355e-05	Davallia mariesii T.Moore ex Baker	1.93633e-06	Botrychium ternatum (Thunb.) Sw.	1.02482e-06	Deyeuxia longiseta (Hack.) Ohwi	9.99126e-07
418147.jpg	Asplenium wilfordii Mett.	Asplenium wilfordii Mett.	0.999973	Asplenium anogrammoides Christ ex H.L_v.	2.2783e-06	Botrychium ternatum (Thunb.) Sw.	1.17705e-06	Davallia mariesii T.Moore ex Baker	9.30669e-07	Eragrostis aquatica Honda	8.74534e-07
1043452.JPG	Asplenium wilfordii Mett.	Asplenium wilfordii Mett.	0.999575	Asplenium ritoense Hayata	0.00034907	Botrychium ternatum (Thunb.) Sw.	3.27331e-05	Onychium japonicum (Thunb.) Kunze	7.24496e-06	Equisetum arvense L.	4.34379e-06
1016969.jpg	Asplenium wilfordii Mett.	Asplenium wilfordii Mett.	0.999842	Asplenium sarelii Hook. subsp. pekinense (Hance) Fraser-Jenk., Pangtey et Khullar	1.3598e-05	Asplenium ritoense Hayata	1.20486e-05	Crepidomanes thysanostomum (Makino) Ebihara et K.Iwats.	7.22056e-06	Cystopteris sudetica A.Braun et Milde	6.36146e-06
KAG123552.jpg	Asplenium wilfordii Mett.	Asplenium wilfordii Mett.	0.999996	Onychium japonicum (Thunb.) Kunze	8.29548e-07	Asplenium ritoense Hayata	2.85491e-07	Equisetum arvense L.	2.30746e-07	Rorippa indica (L.) Hiern	1.96665e-07
833403.jpg	Asplenium wilfordii Mett.	Asplenium wilfordii Mett.	0.999962	Botrychium ternatum (Thunb.) Sw.	2.95363e-06	Deyeuxia longiseta (Hack.) Ohwi	2.10413e-06	Asplenium anogrammoides Christ ex H.L_v.	1.97516e-06	Asplenium ritoense Hayata	1.22958e-06
418148.jpg	Asplenium wilfordii Mett.	Asplenium wilfordii Mett.	0.999772	Asplenium anogrammoides Christ ex H.L_v.	8.33027e-05	Deyeuxia longiseta (Hack.) Ohwi	1.97014e-05	Botrychium ternatum (Thunb.) Sw.	8.14753e-06	Davallia mariesii T.Moore ex Baker	6.84381e-06
400681.jpg	Asplenium wilfordii Mett.	Asplenium wilfordii Mett.	0.999966	Asplenium anogrammoides Christ ex H.L_v.	2.32837e-05	Asplenium ritoense Hayata	1.44855e-06	Davallia mariesii T.Moore ex Baker	5.33147e-07	Asplenium sarelii Hook. subsp. pekinense (Hance) Fraser-Jenk., Pangtey et Khullar	3.93439e-07
397596_4.jpg	Asplenium wilfordii Mett.	Asplenium wilfordii Mett.	0.999762	Botrychium ternatum (Thunb.) Sw.	0.000145374	Asplenium anogrammoides Christ ex H.L_v.	5.61184e-05	Ainsliaea dissecta Franch. et Sav.	2.00068e-05	Polystichum longifrons Sa.Kurata	2.37414e-06
223239.jpg	Asplenium wilfordii Mett.	Asplenium wilfordii Mett.	0.999743	Asplenium ritoense Hayata	0.000138167	Asplenium prolongatum Hook.	7.42102e-06	Crepidomanes thysanostomum (Makino) Ebihara et K.Iwats.	5.42471e-06	Botrychium ternatum (Thunb.) Sw.	3.59798e-06
79668.jpg	Asplenium wilfordii Mett.	Asplenium wilfordii Mett.	0.999954	Crepidomanes thysanostomum (Makino) Ebihara et K.Iwats.	4.18002e-05	Asplenium ritoense Hayata	7.74174e-07	Athyrium spinulosum (Maxim.) Milde	5.28763e-07	Deyeuxia longiseta (Hack.) Ohwi	1.22023e-07
411070.jpg	Asplenium wilfordii Mett.	Asplenium wilfordii Mett.	0.99995	Botrychium ternatum (Thunb.) Sw.	3.80036e-06	Asplenium anogrammoides Christ ex H.L_v.	1.84746e-06	Asplenium ritoense Hayata	1.69097e-06	Deyeuxia longiseta (Hack.) Ohwi	1.62673e-06
400863.jpg	Asplenium wilfordii Mett.	Asplenium wilfordii Mett.	0.999921	Asplenium ritoense Hayata	4.71958e-06	Botrychium ternatum (Thunb.) Sw.	3.46115e-06	Asplenium anogrammoides Christ ex H.L_v.	2.22913e-06	Polystichum longifrons Sa.Kurata	1.87981e-06
248650.jpg	Asplenium wilfordii Mett.	Asplenium wilfordii Mett.	0.999982	Asplenium ritoense Hayata	6.18541e-06	Crepidomanes thysanostomum (Makino) Ebihara et K.Iwats.	2.04539e-06	Epilobium amurense Hausskn. subsp. cephalostigma (Hausskn.) C.J.Chen, Hoch et P.H.Raven	7.09473e-07	Onychium japonicum (Thunb.) Kunze	6.00303e-07
273954.jpg	Asplenium wilfordii Mett.	Asplenium wilfordii Mett.	0.999222	Asplenium ritoense Hayata	0.000234246	Asplenium sarelii Hook. subsp. pekinense (Hance) Fraser-Jenk., Pangtey et Khullar	0.000218774	Asplenium yoshinagae Makino	0.000117037	Eragrostis aquatica Honda	9.16273e-05
411459.jpg	Asplenium wilfordii Mett.	Asplenium wilfordii Mett.	0.999873	Asplenium anogrammoides Christ ex H.L_v.	4.38425e-05	Davallia mariesii T.Moore ex Baker	4.61621e-06	Asplenium ritoense Hayata	3.08652e-06	Dennstaedtia wilfordii (T.Moore) Christ	3.07416e-06
833407.jpg	Asplenium wilfordii Mett.	Asplenium wilfordii Mett.	0.999873	Asplenium anogrammoides Christ ex H.L_v.	5.57832e-05	Deyeuxia longiseta (Hack.) Ohwi	4.61973e-06	Davallia mariesii T.Moore ex Baker	3.91689e-06	Chamaecyparis obtusa (Siebold et Zucc.) Endl.	2.96788e-06
927232.jpg	Asplenium wilfordii Mett.	Asplenium wilfordii Mett.	0.999946	Chamaecyparis obtusa (Siebold et Zucc.) Endl.	4.98169e-06	Asplenium anogrammoides Christ ex H.L_v.	2.29784e-06	Botrychium ternatum (Thunb.) Sw.	1.74083e-06	Juncus papillosus Franch. et Sav.	1.6929e-06
413560.jpg	Asplenium wilfordii Mett.	Asplenium wilfordii Mett.	0.999943	Asplenium anogrammoides Christ ex H.L_v.	1.67434e-05	Deyeuxia longiseta (Hack.) Ohwi	8.67579e-06	Asplenium ritoense Hayata	4.38893e-06	Botrychium ternatum (Thunb.) Sw.	2.69977e-06
833408.jpg	Asplenium wilfordii Mett.	Asplenium wilfordii Mett.	0.999939	Asplenium anogrammoides Christ ex H.L_v.	2.35567e-05	Chamaecyparis obtusa (Siebold et Zucc.) Endl.	6.13631e-06	Juncus papillosus Franch. et Sav.	2.52182e-06	Asplenium ritoense Hayata	1.56219e-06
100189.jpg	Asplenium wilfordii Mett.	Asplenium wilfordii Mett.	0.999843	Asplenium ritoense Hayata	9.86392e-05	Asplenium anogrammoides Christ ex H.L_v.	1.18843e-05	Asplenium sarelii Hook. subsp. pekinense (Hance) Fraser-Jenk., Pangtey et Khullar	3.516e-06	Botrychium ternatum (Thunb.) Sw.	2.70055e-06
400875.jpg	Asplenium wilfordii Mett.	Asplenium wilfordii Mett.	0.999931	Asplenium anogrammoides Christ ex H.L_v.	8.39476e-06	Asplenium ritoense Hayata	8.04033e-06	Botrychium ternatum (Thunb.) Sw.	2.50409e-06	Deyeuxia longiseta (Hack.) Ohwi	2.34755e-06
400684.jpg	Asplenium wilfordii Mett.	Asplenium wilfordii Mett.	0.999954	Asplenium anogrammoides Christ ex H.L_v.	2.3894e-05	Asplenium ritoense Hayata	2.55993e-06	Onychium japonicum (Thunb.) Kunze	1.04847e-06	Vandenboschia kalamocarpa (Hayata) Ebihara	1.04091e-06
405775.jpg	Asplenium wilfordii Mett.	Asplenium wilfordii Mett.	0.99991	Asplenium yoshinagae Makino	6.63737e-05	Asplenium ritoense Hayata	4.20615e-06	Polystichum longifrons Sa.Kurata	6.6635e-07	Cheilanthes kuhnii Milde var. brandtii (Franch. et Sav.) Tagawa	5.35364e-07
927233.jpg	Asplenium wilfordii Mett.	Asplenium wilfordii Mett.	0.999962	Asplenium ritoense Hayata	1.98123e-05	Asplenium anogrammoides Christ ex H.L_v.	2.49847e-06	Asplenium sarelii Hook. subsp. pekinense (Hance) Fraser-Jenk., Pangtey et Khullar	1.30202e-06	Crepidomanes thysanostomum (Makino) Ebihara et K.Iwats.	1.10257e-06
773745.jpg	Asplenium wilfordii Mett.	Asplenium wilfordii Mett.	0.99974	Asplenium ritoense Hayata	0.000183324	Asplenium anogrammoides Christ ex H.L_v.	8.4446e-06	Asplenium prolongatum Hook.	5.15012e-06	Crepidomanes thysanostomum (Makino) Ebihara et K.Iwats.	4.08809e-06
KAG065538.jpg	Cyperus nipponicus Franch. et Sav. var. nipponicus	Cyperus nipponicus Franch. et Sav. var. nipponicus	0.999958	Cyperus compressus L.	2.85713e-05	Cyperus polystachyos Rottb.	1.09184e-05	Cyperus cyperinus (Vahl) J.V.Suringar	1.34722e-06	Cyperus amuricus Maxim.	3.93246e-07
FKSE93503.jpg	Cyperus nipponicus Franch. et Sav. var. nipponicus	Cyperus nipponicus Franch. et Sav. var. nipponicus	0.999866	Carex discoidea Boott var. discoidea	8.55367e-05	Cyperus compressus L.	2.85289e-05	Carex leucochlora Bunge var. candolleana (H.L_v. et Vaniot) Katsuy.	1.43333e-05	Cyperus flaccidus R.Br.	1.59652e-06
C2063757.jpg	Cyperus nipponicus Franch. et Sav. var. nipponicus	Cyperus nipponicus Franch. et Sav. var. nipponicus	0.999999	Cyperus leptocarpus (F.Muell.) Bauters	7.14564e-07	Cyperus compressus L.	2.24836e-07	Cyperus polystachyos Rottb.	5.6025e-08	Fimbristylis velata R.Br.	2.38519e-08
C2063764.jpg	Cyperus nipponicus Franch. et Sav. var. nipponicus	Cyperus nipponicus Franch. et Sav. var. nipponicus	0.999932	Chrysosplenium fauriei Franch.	3.40591e-05	Cyperus polystachyos Rottb.	1.23997e-05	Cyperus brevifolius (Rottb.) Hassk. var. leiolepis (Franch. et Sav.) T.Koyama	7.37315e-06	Chrysosplenium flagelliferum F.Schmidt	4.82623e-06
FKSE4886.jpg	Cyperus nipponicus Franch. et Sav. var. nipponicus	Cyperus nipponicus Franch. et Sav. var. nipponicus	0.999999	Cyperus polystachyos Rottb.	8.21325e-07	Cyperus compressus L.	4.74939e-07	Cyperus amuricus Maxim.	9.87916e-09	Centella asiatica (L.) Urb.	6.40472e-09
C2063782.jpg	Cyperus nipponicus Franch. et Sav. var. nipponicus	Cyperus nipponicus Franch. et Sav. var. nipponicus	0.997669	Cyperus brevifolius (Rottb.) Hassk. var. brevifolius	0.00128001	Cyperus brevifolius (Rottb.) Hassk. var. leiolepis (Franch. et Sav.) T.Koyama	0.000958778	Cyperus leptocarpus (F.Muell.) Bauters	3.81838e-05	Carex pumila Thunb.	1.45363e-05
FKSE65419.jpg	Cyperus nipponicus Franch. et Sav. var. nipponicus	Cyperus nipponicus Franch. et Sav. var. nipponicus	0.999834	Cyperus compressus L.	4.95579e-05	Cyperus brevifolius (Rottb.) Hassk. var. leiolepis (Franch. et Sav.) T.Koyama	4.84894e-05	Cyperus amuricus Maxim.	3.42517e-05	Carex fibrillosa Franch. et Sav.	1.78351e-05
951414.jpg	Cyperus nipponicus Franch. et Sav. var. nipponicus	Cyperus compressus L.	0.615788	Cyperus nipponicus Franch. et Sav. var. nipponicus	0.295711	Cyperus polystachyos Rottb.	0.0820708	Cyperus brevifolius (Rottb.) Hassk. var. leiolepis (Franch. et Sav.) T.Koyama	0.0035596	Carex grallatoria Maxim. var. grallatoria	0.000906149
00023352.jpg	Cyperus nipponicus Franch. et Sav. var. nipponicus	Cyperus nipponicus Franch. et Sav. var. nipponicus	0.99921	Cyperus leptocarpus (F.Muell.) Bauters	0.000422981	Eutrema tenue (Miq.) Makino	0.000182305	Bulbostylis barbata (Rottb.) Kunth	0.00016173	Cyperus flaccidus R.Br.	2.14867e-06
FKSE4887.jpg	Cyperus nipponicus Franch. et Sav. var. nipponicus	Cyperus nipponicus Franch. et Sav. var. nipponicus	0.999993	Cyperus compressus L.	6.09452e-06	Cyperus polystachyos Rottb.	5.97493e-07	Cyperus amuricus Maxim.	2.15795e-08	Cyperus leptocarpus (F.Muell.) Bauters	3.26338e-09
00023362.jpg	Cyperus nipponicus Franch. et Sav. var. nipponicus	Cyperus nipponicus Franch. et Sav. var. nipponicus	0.999983	Cyperus flaccidus R.Br.	4.67528e-06	Cyperus leptocarpus (F.Muell.) Bauters	3.85458e-06	Chamaele decumbens (Thunb.) Makino	1.20636e-06	Fimbristylis diphylloides Makino	1.20257e-06
C2063814.jpg	Cyperus nipponicus Franch. et Sav. var. nipponicus	Cyperus nipponicus Franch. et Sav. var. nipponicus	0.993089	Cyperus leptocarpus (F.Muell.) Bauters	0.00652761	Fimbristylis velata R.Br.	0.000175042	Cyperus brevifolius (Rottb.) Hassk. var. leiolepis (Franch. et Sav.) T.Koyama	7.22135e-05	Cyperus flavidus Retz.	6.84147e-05
C2063808.jpg	Cyperus nipponicus Franch. et Sav. var. nipponicus	Cyperus polystachyos Rottb.	0.878414	Cyperus sanguinolentus Vahl	0.118052	Cyperus nipponicus Franch. et Sav. var. nipponicus	0.00348999	Cyperus flavidus Retz.	1.24579e-05	Carex dickinsii Franch. et Sav.	7.64547e-06
00012317.jpg	Cyperus nipponicus Franch. et Sav. var. nipponicus	Cyperus nipponicus Franch. et Sav. var. nipponicus	0.999998	Carex mitrata Franch. var. aristata Ohwi	1.18791e-06	Cyperus compressus L.	1.07847e-06	Cyperus leptocarpus (F.Muell.) Bauters	7.64604e-08	Cyperus flaccidus R.Br.	3.43299e-08
0773-2375.jpg	Cyperus nipponicus Franch. et Sav. var. nipponicus	Cyperus nipponicus Franch. et Sav. var. nipponicus	0.864641	Cyperus compressus L.	0.135085	Cyperus amuricus Maxim.	0.000113825	Cyperus brevifolius (Rottb.) Hassk. var. leiolepis (Franch. et Sav.) T.Koyama	4.91604e-05	Cyperus polystachyos Rottb.	3.70027e-05
C2063806.jpg	Cyperus nipponicus Franch. et Sav. var. nipponicus	Cyperus nipponicus Franch. et Sav. var. nipponicus	0.988418	Cyperus polystachyos Rottb.	0.00531857	Cyperus flavidus Retz.	0.00313236	Cyperus brevifolius (Rottb.) Hassk. var. leiolepis (Franch. et Sav.) T.Koyama	0.00159432	Cyperus brevifolius (Rottb.) Hassk. var. brevifolius	0.000688528
0771-2372.jpg	Cyperus nipponicus Franch. et Sav. var. nipponicus	Cyperus nipponicus Franch. et Sav. var. nipponicus	0.999095	Cyperus compressus L.	0.000851379	Cyperus flaccidus R.Br.	3.1043e-05	Cyperus amuricus Maxim.	1.20644e-05	Juncus tenuis Willd.	3.31288e-06
00010926.jpg	Cyperus nipponicus Franch. et Sav. var. nipponicus	Cyperus nipponicus Franch. et Sav. var. nipponicus	0.999998	Cyperus compressus L.	1.10307e-06	Cyperus polystachyos Rottb.	3.16769e-07	Carex mitrata Franch. var. aristata Ohwi	1.16928e-07	Cyperus brevifolius (Rottb.) Hassk. var. leiolepis (Franch. et Sav.) T.Koyama	7.5198e-08
C2063766.jpg	Cyperus nipponicus Franch. et Sav. var. nipponicus	Cyperus nipponicus Franch. et Sav. var. nipponicus	0.999999	Cyperus leptocarpus (F.Muell.) Bauters	4.12866e-07	Cyperus compressus L.	4.06002e-07	Cyperus flavidus Retz.	1.69865e-07	Fimbristylis velata R.Br.	8.74964e-08
C2063807.jpg	Cyperus nipponicus Franch. et Sav. var. nipponicus	Cyperus nipponicus Franch. et Sav. var. nipponicus	0.999997	Cyperus polystachyos Rottb.	1.18379e-06	Cyperus compressus L.	9.5724e-07	Cyperus brevifolius (Rottb.) Hassk. var. brevifolius	5.36024e-07	Clematis terniflora DC.	1.21485e-07
FKSE53625.jpg	Cyperus nipponicus Franch. et Sav. var. nipponicus	Cyperus nipponicus Franch. et Sav. var. nipponicus	0.935385	Cyperus polystachyos Rottb.	0.0520086	Cyperus compressus L.	0.0121857	Cyperus amuricus Maxim.	0.00020124	Cyperus cyperoides (L.) Kuntze	5.86987e-05
FKSE4889.jpg	Cyperus nipponicus Franch. et Sav. var. nipponicus	Cyperus nipponicus Franch. et Sav. var. nipponicus	0.692342	Cyperus polystachyos Rottb.	0.268623	Cyperus sanguinolentus Vahl	0.0382528	Centella asiatica (L.) Urb.	0.000454884	Cyperus compressus L.	0.000237712
FKSE4878.jpg	Cyperus nipponicus Franch. et Sav. var. nipponicus	Cyperus nipponicus Franch. et Sav. var. nipponicus	0.999996	Cyperus leptocarpus (F.Muell.) Bauters	2.2395e-06	Cyperus polystachyos Rottb.	1.00636e-06	Centella asiatica (L.) Urb.	3.90548e-07	Chrysosplenium flagelliferum F.Schmidt	2.73639e-07
C2063819.jpg	Cyperus nipponicus Franch. et Sav. var. nipponicus	Cyperus eragrostis Lam.	0.86434	Cyperus nipponicus Franch. et Sav. var. nipponicus	0.132147	Cyperus cyperoides (L.) Kuntze	0.00287724	Carex pumila Thunb.	0.000183745	Cyperus microiria Steud.	0.000164032
FKSE65417.jpg	Cyperus nipponicus Franch. et Sav. var. nipponicus	Cyperus nipponicus Franch. et Sav. var. nipponicus	0.999963	Cyperus polystachyos Rottb.	1.51953e-05	Cyperus sanguinolentus Vahl	1.09541e-05	Cyperus leptocarpus (F.Muell.) Bauters	4.26913e-06	Cyperus flaccidus R.Br.	1.9665e-06
00023356.jpg	Cyperus nipponicus Franch. et Sav. var. nipponicus	Cyperus nipponicus Franch. et Sav. var. nipponicus	0.999705	Cyperus leptocarpus (F.Muell.) Bauters	0.000140449	Fimbristylis diphylloides Makino	9.0834e-05	Bulbostylis barbata (Rottb.) Kunth	5.00236e-05	Potentilla freyniana Bornm.	5.16822e-06
C2063761.jpg	Cyperus nipponicus Franch. et Sav. var. nipponicus	Cyperus nipponicus Franch. et Sav. var. nipponicus	0.998403	Cyperus polystachyos Rottb.	0.00155105	Trapa japonica Flerow	2.19684e-05	Cyperus cyperinus (Vahl) J.V.Suringar	5.77796e-06	Cyperus eragrostis Lam.	4.5636e-06
JPG073967.JPG	Aucuba japonica Thunb. var. japonica	Aucuba japonica Thunb. var. japonica	0.999784	Scrophularia kakudensis Franch.	1.25943e-05	Ilex chinensis Sims	1.20101e-05	Cornus macrophylla Wall.	1.16795e-05	Cynoglossum furcatum Wall. var. villosulum (Nakai) Riedl	9.39175e-06
00036920.jpg	Aucuba japonica Thunb. var. japonica	Aucuba japonica Thunb. var. japonica	0.999765	Quercus aliena Blume	0.000211111	Aucuba japonica Thunb. var. borealis Miyabe et Kud_	7.16462e-06	Quercus x nipponica Koidz.	4.22982e-06	Diospyros japonica Siebold et Zucc.	2.64556e-06
JPG073601.JPG	Aucuba japonica Thunb. var. japonica	Aucuba japonica Thunb. var. japonica	0.99993	Sesamum indicum L.	7.00387e-06	Scrophularia kakudensis Franch.	4.52709e-06	Monotropa uniflora L.	4.33199e-06	Aucuba japonica Thunb. var. borealis Miyabe et Kud_	4.24518e-06
JPG073965.JPG	Aucuba japonica Thunb. var. japonica	Aucuba japonica Thunb. var. japonica	0.999644	Ilex chinensis Sims	3.04625e-05	Sesamum indicum L.	2.3477e-05	Cornus macrophylla Wall.	1.71092e-05	Scrophularia kakudensis Franch.	1.60454e-05
JPG066835.JPG	Aucuba japonica Thunb. var. japonica	Aucuba japonica Thunb. var. japonica	0.999906	Aucuba japonica Thunb. var. borealis Miyabe et Kud_	1.86987e-05	Ardisia japonica (Thunb.) Blume	5.34787e-06	Monotropa uniflora L.	5.06047e-06	Cynoglossum furcatum Wall. var. villosulum (Nakai) Riedl	3.50215e-06
JPG073483.JPG	Aucuba japonica Thunb. var. japonica	Aucuba japonica Thunb. var. japonica	0.99993	Aucuba japonica Thunb. var. borealis Miyabe et Kud_	1.14458e-05	Sesamum indicum L.	6.84798e-06	Scrophularia kakudensis Franch.	5.03179e-06	Monotropa uniflora L.	4.91868e-06
JPG066845.JPG	Aucuba japonica Thunb. var. japonica	Aucuba japonica Thunb. var. japonica	0.999984	Aucuba japonica Thunb. var. borealis Miyabe et Kud_	6.31025e-06	Cynoglossum furcatum Wall. var. villosulum (Nakai) Riedl	7.2799e-07	Monotropa uniflora L.	5.60329e-07	Myrsine seguinii H.L_v.	4.75086e-07
JPG073721.JPG	Aucuba japonica Thunb. var. japonica	Aucuba japonica Thunb. var. japonica	0.999997	Ilex chinensis Sims	6.06271e-07	Aucuba japonica Thunb. var. borealis Miyabe et Kud_	2.57005e-07	Gardneria multiflora Makino	2.10023e-07	Sesamum indicum L.	1.3189e-07
JPG073953.JPG	Aucuba japonica Thunb. var. japonica	Aucuba japonica Thunb. var. japonica	0.999961	Aucuba japonica Thunb. var. borealis Miyabe et Kud_	4.78133e-06	Monotropa uniflora L.	2.54825e-06	Ilex chinensis Sims	1.90937e-06	Sesamum indicum L.	1.42625e-06
JPG066889.JPG	Aucuba japonica Thunb. var. japonica	Aucuba japonica Thunb. var. japonica	0.999986	Aucuba japonica Thunb. var. borealis Miyabe et Kud_	8.11169e-06	Scrophularia kakudensis Franch.	4.33497e-07	Ilex chinensis Sims	3.86227e-07	Cornus macrophylla Wall.	3.07279e-07
JPG073887.JPG	Aucuba japonica Thunb. var. japonica	Aucuba japonica Thunb. var. japonica	0.999928	Aucuba japonica Thunb. var. borealis Miyabe et Kud_	2.94782e-05	Scrophularia kakudensis Franch.	3.98448e-06	Daphniphyllum macropodum Miq. subsp. humile (Maxim. ex Franch. et Sav.) Hurus.	2.7039e-06	Sesamum indicum L.	2.16409e-06
JPG073883.JPG	Aucuba japonica Thunb. var. japonica	Aucuba japonica Thunb. var. japonica	0.999978	Ilex chinensis Sims	9.20701e-06	Aucuba japonica Thunb. var. borealis Miyabe et Kud_	5.23257e-06	Sesamum indicum L.	9.78903e-07	Daphniphyllum macropodum Miq. subsp. humile (Maxim. ex Franch. et Sav.) Hurus.	5.94818e-07
JPG073495.JPG	Aucuba japonica Thunb. var. japonica	Aucuba japonica Thunb. var. japonica	0.999773	Cynoglossum furcatum Wall. var. villosulum (Nakai) Riedl	4.62803e-05	Cornus macrophylla Wall.	2.85208e-05	Scrophularia kakudensis Franch.	1.48539e-05	Oenothera biennis L.	1.25192e-05
JPG073705.JPG	Aucuba japonica Thunb. var. japonica	Aucuba japonica Thunb. var. japonica	0.999823	Monotropa uniflora L.	9.56474e-06	Aucuba japonica Thunb. var. borealis Miyabe et Kud_	7.17102e-06	Ilex chinensis Sims	5.35759e-06	Sesamum indicum L.	5.34983e-06
JPG073661.JPG	Aucuba japonica Thunb. var. japonica	Aucuba japonica Thunb. var. japonica	0.999985	Aucuba japonica Thunb. var. borealis Miyabe et Kud_	9.84318e-06	Scrophularia kakudensis Franch.	2.22748e-06	Cornus macrophylla Wall.	1.04055e-06	Veronica anagallis-aquatica L.	4.29448e-07
JPG066861.JPG	Aucuba japonica Thunb. var. japonica	Aucuba japonica Thunb. var. japonica	0.999991	Cornus macrophylla Wall.	7.37096e-06	Parasenecio nikomontanus (Matsum.) H.Koyama	2.22432e-07	synonym	1.70731e-07	Boehmeria platanifolia (Maxim.) Franch. et Sav. ex C.H.Wright	1.3589e-07
JPG073977.JPG	Aucuba japonica Thunb. var. japonica	Aucuba japonica Thunb. var. japonica	0.999576	Aucuba japonica Thunb. var. borealis Miyabe et Kud_	0.000239585	Ilex chinensis Sims	2.69734e-05	Sesamum indicum L.	1.0179e-05	Daphniphyllum macropodum Miq. subsp. humile (Maxim. ex Franch. et Sav.) Hurus.	7.95212e-06
JPG073851.JPG	Aucuba japonica Thunb. var. japonica	Aucuba japonica Thunb. var. japonica	0.999956	Aucuba japonica Thunb. var. borealis Miyabe et Kud_	1.49649e-05	Sesamum indicum L.	4.56169e-06	Monotropa uniflora L.	2.03162e-06	Clethra barbinervis Siebold et Zucc.	1.76873e-06
JPG073951.JPG	Aucuba japonica Thunb. var. japonica	Aucuba japonica Thunb. var. japonica	0.999401	Cynoglossum furcatum Wall. var. villosulum (Nakai) Riedl	5.24933e-05	Cornus macrophylla Wall.	3.75017e-05	Scrophularia kakudensis Franch.	2.98545e-05	Monotropa uniflora L.	2.21465e-05
JPG066865.JPG	Aucuba japonica Thunb. var. japonica	Aucuba japonica Thunb. var. japonica	0.999942	Aucuba japonica Thunb. var. borealis Miyabe et Kud_	1.11635e-05	Myrsine seguinii H.L_v.	4.5562e-06	Cornus macrophylla Wall.	4.37433e-06	Ardisia japonica (Thunb.) Blume	2.86821e-06
JPG073591.JPG	Aucuba japonica Thunb. var. japonica	Aucuba japonica Thunb. var. japonica	0.999843	Scrophularia kakudensis Franch.	1.15743e-05	Sesamum indicum L.	1.02477e-05	Aucuba japonica Thunb. var. borealis Miyabe et Kud_	7.83382e-06	Monotropa uniflora L.	4.82887e-06
JPG066853.JPG	Aucuba japonica Thunb. var. japonica	Aucuba japonica Thunb. var. japonica	0.999847	Cornus macrophylla Wall.	8.60153e-05	Cynoglossum furcatum Wall. var. villosulum (Nakai) Riedl	5.51715e-06	Cuscuta campestris Yuncker	4.10444e-06	Boehmeria platanifolia (Maxim.) Franch. et Sav. ex C.H.Wright	4.016e-06
JPG073659.JPG	Aucuba japonica Thunb. var. japonica	Aucuba japonica Thunb. var. japonica	0.999976	Ilex chinensis Sims	4.17371e-06	Myrsine seguinii H.L_v.	4.05634e-06	Gardneria multiflora Makino	1.73332e-06	Sesamum indicum L.	1.24671e-06
FKSE85857.jpg	Aucuba japonica Thunb. var. japonica	Aucuba japonica Thunb. var. borealis Miyabe et Kud_	0.766846	Aucuba japonica Thunb. var. japonica	0.145285	Neolitsea sericea (Blume) Koidz.	0.0305996	Lindera umbellata Thunb. var. umbellata	0.0224485	Daphniphyllum macropodum Miq. subsp. humile (Maxim. ex Franch. et Sav.) Hurus.	0.0112903
JPG073645.JPG	Aucuba japonica Thunb. var. japonica	Aucuba japonica Thunb. var. japonica	0.999806	Cornus macrophylla Wall.	0.000142144	Cynoglossum furcatum Wall. var. villosulum (Nakai) Riedl	7.44339e-06	Scrophularia kakudensis Franch.	7.37929e-06	Gardneria multiflora Makino	2.72951e-06
1241580.JPG	Aucuba japonica Thunb. var. japonica	Aucuba japonica Thunb. var. borealis Miyabe et Kud_	0.891376	Aucuba japonica Thunb. var. japonica	0.108428	Tarenna kotoensis (Hayata) Kaneh. et Sasaki var. gyokushinkwa (Ohwi) Masam.	0.000158928	Daphniphyllum macropodum Miq. subsp. macropodum	9.63528e-06	Turpinia ternata Nakai	5.60195e-06
JPG073509.JPG	Aucuba japonica Thunb. var. japonica	Aucuba japonica Thunb. var. japonica	0.999902	Sesamum indicum L.	1.15141e-05	Scrophularia kakudensis Franch.	9.56206e-06	Ilex chinensis Sims	6.37379e-06	Gardneria multiflora Makino	5.01419e-06
JPG073623.JPG	Aucuba japonica Thunb. var. japonica	Aucuba japonica Thunb. var. japonica	0.9999	Aucuba japonica Thunb. var. borealis Miyabe et Kud_	2.55979e-05	Viburnum phlebotrichum Siebold et Zucc.	7.7889e-06	Monotropa uniflora L.	5.57197e-06	Sesamum indicum L.	3.87794e-06
JPG073759.JPG	Aucuba japonica Thunb. var. japonica	Aucuba japonica Thunb. var. japonica	0.999985	Aucuba japonica Thunb. var. borealis Miyabe et Kud_	1.25827e-06	Monotropa uniflora L.	1.25029e-06	Sesamum indicum L.	9.83691e-07	Scrophularia kakudensis Franch.	9.16439e-07
JPG073829.JPG	Aucuba japonica Thunb. var. japonica	Aucuba japonica Thunb. var. japonica	0.999871	Cornus macrophylla Wall.	7.41651e-05	Cynoglossum furcatum Wall. var. villosulum (Nakai) Riedl	1.03384e-05	Ilex chinensis Sims	5.79399e-06	Myrsine seguinii H.L_v.	3.6673e-06
JPG066775.JPG	Aucuba japonica Thunb. var. japonica	Aucuba japonica Thunb. var. japonica	0.999988	Myrsine seguinii H.L_v.	1.76628e-06	Aucuba japonica Thunb. var. borealis Miyabe et Kud_	7.36948e-07	Cynoglossum furcatum Wall. var. villosulum (Nakai) Riedl	6.92323e-07	Ardisia japonica (Thunb.) Blume	6.81986e-07
JPG066759.JPG	Aucuba japonica Thunb. var. japonica	Aucuba japonica Thunb. var. japonica	0.999987	Myrsine seguinii H.L_v.	4.94577e-06	Ilex chinensis Sims	3.87224e-06	Gardneria multiflora Makino	1.6015e-06	Cornus macrophylla Wall.	2.54961e-07
JPG073757.JPG	Aucuba japonica Thunb. var. japonica	Aucuba japonica Thunb. var. japonica	0.999998	Boehmeria platanifolia (Maxim.) Franch. et Sav. ex C.H.Wright	1.39769e-07	Monotropa uniflora L.	1.13938e-07	Cornus macrophylla Wall.	7.55752e-08	Cynoglossum furcatum Wall. var. villosulum (Nakai) Riedl	7.46578e-08
JPG073451.JPG	Aucuba japonica Thunb. var. japonica	Aucuba japonica Thunb. var. japonica	0.999568	Scrophularia kakudensis Franch.	4.09001e-05	Aucuba japonica Thunb. var. borealis Miyabe et Kud_	2.1245e-05	Sesamum indicum L.	2.11167e-05	Monotropa uniflora L.	1.54711e-05
JPG066801.JPG	Aucuba japonica Thunb. var. japonica	Aucuba japonica Thunb. var. japonica	0.999959	Aucuba japonica Thunb. var. borealis Miyabe et Kud_	3.23212e-06	Sesamum indicum L.	2.62732e-06	Scrophularia duplicatoserrata (Miq.) Makino	1.89559e-06	Viburnum wrightii Miq. var. wrightii	1.85105e-06
JPG066829.JPG	Aucuba japonica Thunb. var. japonica	Aucuba japonica Thunb. var. japonica	0.999865	Ardisia japonica (Thunb.) Blume	1.32146e-05	Viburnum wrightii Miq. var. wrightii	1.29837e-05	Myrsine seguinii H.L_v.	1.14531e-05	Maesa japonica (Thunb.) Moritzi et Zoll.	8.42079e-06
JPG073813.JPG	Aucuba japonica Thunb. var. japonica	Aucuba japonica Thunb. var. japonica	0.999979	Aucuba japonica Thunb. var. borealis Miyabe et Kud_	3.43112e-06	Monotropa uniflora L.	1.59355e-06	Sesamum indicum L.	1.53647e-06	Ardisia japonica (Thunb.) Blume	1.47886e-06
00035330.jpg	Aucuba japonica Thunb. var. japonica	Aucuba japonica Thunb. var. japonica	0.999997	Daphniphyllum macropodum Miq. subsp. macropodum	1.94998e-06	Veronica undulata Wall.	1.12798e-07	Quercus x nipponica Koidz.	5.95943e-08	Athyrium rupestre Kodama	4.43575e-08
FKSE97421.jpg	Aucuba japonica Thunb. var. japonica	Aucuba japonica Thunb. var. japonica	0.999844	Aucuba japonica Thunb. var. borealis Miyabe et Kud_	0.000152023	Scrophularia kakudensis Franch.	3.34422e-07	Daphniphyllum macropodum Miq. subsp. macropodum	3.16075e-07	Quercus x nipponica Koidz.	2.71103e-07
JPG073777.JPG	Aucuba japonica Thunb. var. japonica	Aucuba japonica Thunb. var. japonica	0.999991	Aucuba japonica Thunb. var. borealis Miyabe et Kud_	2.32917e-06	Ilex chinensis Sims	8.35782e-07	Sesamum indicum L.	5.33395e-07	Clethra barbinervis Siebold et Zucc.	3.99314e-07
FKSE62775.jpg	Aucuba japonica Thunb. var. japonica	Aucuba japonica Thunb. var. japonica	0.999978	Neolepisorus ensatus (Thunb.) Ching	1.83034e-05	Cornus macrophylla Wall.	1.18972e-06	Conandron ramondioides Siebold et Zucc.	9.69976e-07	Leptochilus x shintenensis (Hayata) Nakaike	3.4156e-07
JPG073831.JPG	Aucuba japonica Thunb. var. japonica	Aucuba japonica Thunb. var. japonica	0.999929	Aucuba japonica Thunb. var. borealis Miyabe et Kud_	5.86827e-06	Cynoglossum furcatum Wall. var. villosulum (Nakai) Riedl	2.4412e-06	Monotropa uniflora L.	2.39545e-06	Boehmeria platanifolia (Maxim.) Franch. et Sav. ex C.H.Wright	2.05033e-06
JPG073561.JPG	Aucuba japonica Thunb. var. japonica	Aucuba japonica Thunb. var. japonica	0.999928	Sesamum indicum L.	1.05865e-05	Scrophularia kakudensis Franch.	5.27744e-06	Monotropa uniflora L.	4.76701e-06	Aucuba japonica Thunb. var. borealis Miyabe et Kud_	2.35198e-06
JPG073873.JPG	Aucuba japonica Thunb. var. japonica	Aucuba japonica Thunb. var. japonica	0.999997	Sesamum indicum L.	9.52425e-07	Gardneria multiflora Makino	6.49317e-07	Ilex chinensis Sims	4.95789e-07	Cornus macrophylla Wall.	7.27513e-08
JPG073801.JPG	Aucuba japonica Thunb. var. japonica	Aucuba japonica Thunb. var. japonica	0.99998	Cornus macrophylla Wall.	4.74827e-06	Scrophularia kakudensis Franch.	2.23391e-06	Cynoglossum furcatum Wall. var. villosulum (Nakai) Riedl	1.41174e-06	Sesamum indicum L.	1.24282e-06
FKSE4656.jpg	Aucuba japonica Thunb. var. japonica	Aucuba japonica Thunb. var. japonica	0.999999	Aucuba japonica Thunb. var. borealis Miyabe et Kud_	1.01739e-06	Cornus macrophylla Wall.	2.30494e-07	Alnus japonica (Thunb.) Steud.	2.12673e-08	Viburnum opulus L. var. sargentii (Koehne) Takeda	2.00908e-08
JPG073717.JPG	Aucuba japonica Thunb. var. japonica	Aucuba japonica Thunb. var. japonica	0.99971	Aucuba japonica Thunb. var. borealis Miyabe et Kud_	0.00015642	Sesamum indicum L.	7.88556e-06	Scrophularia kakudensis Franch.	7.29147e-06	Monotropa uniflora L.	5.63558e-06
JPG066859.JPG	Aucuba japonica Thunb. var. japonica	Aucuba japonica Thunb. var. japonica	0.999993	Cornus macrophylla Wall.	6.08594e-07	Cynoglossum furcatum Wall. var. villosulum (Nakai) Riedl	4.24522e-07	Monotropa uniflora L.	3.64365e-07	Myrsine seguinii H.L_v.	3.4966e-07
KAG010665.jpg	Aucuba japonica Thunb. var. japonica	Aucuba japonica Thunb. var. japonica	0.999999	Leptochilus x shintenensis (Hayata) Nakaike	6.60374e-07	Ardisia crispa (Thunb.) A.DC.	3.81044e-08	Neolepisorus ensatus (Thunb.) Ching	3.43724e-08	Tarenna kotoensis (Hayata) Kaneh. et Sasaki var. gyokushinkwa (Ohwi) Masam.	2.87316e-08
JPG073621.JPG	Aucuba japonica Thunb. var. japonica	Aucuba japonica Thunb. var. japonica	0.999987	Cornus macrophylla Wall.	4.88283e-06	Boehmeria platanifolia (Maxim.) Franch. et Sav. ex C.H.Wright	6.94918e-07	Scrophularia kakudensis Franch.	6.65915e-07	Sesamum indicum L.	3.74176e-07
JPG073727.JPG	Aucuba japonica Thunb. var. japonica	Aucuba japonica Thunb. var. japonica	0.999917	Cornus macrophylla Wall.	7.26263e-05	Monotropa uniflora L.	2.00255e-06	Scrophularia kakudensis Franch.	5.72499e-07	Galium pogonanthum Franch. et Sav. f. nudiflorum (Makino) Ohwi	5.08147e-07
JPG066831.JPG	Aucuba japonica Thunb. var. japonica	Aucuba japonica Thunb. var. japonica	0.999946	Daphniphyllum macropodum Miq. subsp. humile (Maxim. ex Franch. et Sav.) Hurus.	1.14384e-05	Monotropa uniflora L.	6.49704e-06	Aucuba japonica Thunb. var. borealis Miyabe et Kud_	4.86234e-06	Cornus macrophylla Wall.	3.12205e-06
JPG073611.JPG	Aucuba japonica Thunb. var. japonica	Aucuba japonica Thunb. var. japonica	0.999996	Scrophularia kakudensis Franch.	6.06817e-07	Ilex chinensis Sims	3.11503e-07	Daphniphyllum macropodum Miq. subsp. humile (Maxim. ex Franch. et Sav.) Hurus.	2.6012e-07	Monotropa uniflora L.	2.56045e-07
JPG073755.JPG	Aucuba japonica Thunb. var. japonica	Aucuba japonica Thunb. var. japonica	1	Sesamum indicum L.	5.30565e-08	Scrophularia kakudensis Franch.	4.8346e-08	Gardneria multiflora Makino	4.57058e-08	Trichosanthes multiloba Miq.	2.78938e-08
JPG066837.JPG	Aucuba japonica Thunb. var. japonica	Aucuba japonica Thunb. var. japonica	0.999675	Gardneria multiflora Makino	0.000222668	Cornus macrophylla Wall.	6.56982e-05	Myrsine seguinii H.L_v.	2.42816e-05	Melampyrum roseum Maxim. var. roseum	1.90675e-06
JPG066749.JPG	Aucuba japonica Thunb. var. japonica	Aucuba japonica Thunb. var. japonica	0.999833	Ilex chinensis Sims	0.000144036	Aucuba japonica Thunb. var. borealis Miyabe et Kud_	4.63155e-06	Gardneria multiflora Makino	4.39378e-06	Sesamum indicum L.	1.16574e-06
KAG010660.jpg	Aucuba japonica Thunb. var. japonica	Aucuba japonica Thunb. var. japonica	0.999828	Daphniphyllum macropodum Miq. subsp. macropodum	9.2331e-05	Aucuba japonica Thunb. var. borealis Miyabe et Kud_	3.51322e-05	Elaeocarpus japonicus Siebold et Zucc.	1.95102e-05	synonym	8.14339e-06
JPG073587.JPG	Aucuba japonica Thunb. var. japonica	Aucuba japonica Thunb. var. japonica	0.999849	Ilex chinensis Sims	2.16351e-05	Aucuba japonica Thunb. var. borealis Miyabe et Kud_	8.72249e-06	Sesamum indicum L.	8.62063e-06	Cornus macrophylla Wall.	6.21755e-06
JPG073825.JPG	Aucuba japonica Thunb. var. japonica	Aucuba japonica Thunb. var. japonica	0.999982	Ilex chinensis Sims	5.64107e-06	Aucuba japonica Thunb. var. borealis Miyabe et Kud_	2.17641e-06	Gardneria multiflora Makino	8.02451e-07	Sesamum indicum L.	6.06891e-07
JPG073635.JPG	Aucuba japonica Thunb. var. japonica	Aucuba japonica Thunb. var. japonica	0.999981	Cornus macrophylla Wall.	2.56111e-06	Gardneria multiflora Makino	2.2722e-06	Sesamum indicum L.	1.31501e-06	Galium pogonanthum Franch. et Sav. f. nudiflorum (Makino) Ohwi	1.10898e-06
JPG073765.JPG	Aucuba japonica Thunb. var. japonica	Aucuba japonica Thunb. var. japonica	0.999964	Cynoglossum furcatum Wall. var. villosulum (Nakai) Riedl	3.42355e-06	Aucuba japonica Thunb. var. borealis Miyabe et Kud_	1.94493e-06	Monotropa uniflora L.	1.94052e-06	Scrophularia kakudensis Franch.	1.3615e-06
JPG073435.JPG	Aucuba japonica Thunb. var. japonica	Aucuba japonica Thunb. var. japonica	0.999435	Sesamum indicum L.	4.56666e-05	Osmanthus heterophyllus (G.Don) P.S.Green	3.39676e-05	Aria japonica Decne.	2.74607e-05	Monotropa uniflora L.	2.42077e-05
JPG073807.JPG	Aucuba japonica Thunb. var. japonica	Aucuba japonica Thunb. var. japonica	0.999987	Scrophularia kakudensis Franch.	5.80346e-06	Cynoglossum furcatum Wall. var. villosulum (Nakai) Riedl	1.19479e-06	Sesamum indicum L.	1.14369e-06	Veronica anagallis-aquatica L.	4.66214e-07
JPG073687.JPG	Aucuba japonica Thunb. var. japonica	Aucuba japonica Thunb. var. japonica	0.999987	Scrophularia kakudensis Franch.	2.503e-06	Sesamum indicum L.	1.38307e-06	Gardneria multiflora Makino	1.3495e-06	Aucuba japonica Thunb. var. borealis Miyabe et Kud_	1.09412e-06
FKSE14527.jpg	Aucuba japonica Thunb. var. japonica	Illicium anisatum L.	0.884908	Neolitsea sericea (Blume) Koidz.	0.0418963	Aucuba japonica Thunb. var. japonica	0.0398885	Aucuba japonica Thunb. var. borealis Miyabe et Kud_	0.00851429	Gardenia jasminoides Ellis	0.00690021
00035309.jpg	Aucuba japonica Thunb. var. japonica	Aucuba japonica Thunb. var. japonica	0.997581	Alnus japonica (Thunb.) Steud.	0.0022823	Scrophularia kakudensis Franch.	4.06925e-05	Viburnum urceolatum Siebold et Zucc.	2.51189e-05	Alnus firma Siebold et Zucc.	2.36876e-05
FKSE39087.jpg	Aucuba japonica Thunb. var. japonica	Aucuba japonica Thunb. var. borealis Miyabe et Kud_	0.978002	Aucuba japonica Thunb. var. japonica	0.0218948	Veronicastrum japonicum (Nakai) T.Yamaz. var. japonicum	8.74317e-05	Sarcandra glabra (Thunb.) Nakai	4.08961e-06	Quercus crispula Blume var. horikawae H.Ohba	1.22488e-06
00028906.jpg	Aucuba japonica Thunb. var. japonica	Aucuba japonica Thunb. var. japonica	0.999995	Quercus x nipponica Koidz.	2.06011e-06	Diospyros japonica Siebold et Zucc.	7.71641e-07	Daphniphyllum macropodum Miq. subsp. macropodum	6.5514e-07	Leptochilus x shintenensis (Hayata) Nakaike	2.53835e-07
00013823.jpg	Aucuba japonica Thunb. var. japonica	Aucuba japonica Thunb. var. japonica	0.999938	Aucuba japonica Thunb. var. borealis Miyabe et Kud_	2.27027e-05	Alnus japonica (Thunb.) Steud.	1.12484e-05	Cornus macrophylla Wall.	3.70223e-06	Viburnum japonicum (Thunb.) Spreng.	2.30872e-06
JPG073573.JPG	Aucuba japonica Thunb. var. japonica	Aucuba japonica Thunb. var. japonica	0.999983	Cornus macrophylla Wall.	3.11474e-06	Cynoglossum furcatum Wall. var. villosulum (Nakai) Riedl	1.47597e-06	Monotropa uniflora L.	9.15109e-07	Scrophularia kakudensis Franch.	8.68518e-07
JPG073789.JPG	Aucuba japonica Thunb. var. japonica	Aucuba japonica Thunb. var. japonica	0.999588	Aucuba japonica Thunb. var. borealis Miyabe et Kud_	8.272e-05	Ilex chinensis Sims	5.88617e-05	Sesamum indicum L.	2.14337e-05	Boehmeria platanifolia (Maxim.) Franch. et Sav. ex C.H.Wright	1.42226e-05
JPG073703.JPG	Aucuba japonica Thunb. var. japonica	Aucuba japonica Thunb. var. japonica	0.999877	Ilex chinensis Sims	2.35867e-05	Aucuba japonica Thunb. var. borealis Miyabe et Kud_	1.42184e-05	Myrsine seguinii H.L_v.	1.0758e-05	Daphniphyllum macropodum Miq. subsp. humile (Maxim. ex Franch. et Sav.) Hurus.	5.93321e-06
JPG066839.JPG	Aucuba japonica Thunb. var. japonica	Aucuba japonica Thunb. var. japonica	0.999955	Cornus macrophylla Wall.	4.91201e-06	Aucuba japonica Thunb. var. borealis Miyabe et Kud_	3.22763e-06	Cynoglossum furcatum Wall. var. villosulum (Nakai) Riedl	2.00073e-06	Monotropa uniflora L.	1.60778e-06
JPG073695.JPG	Aucuba japonica Thunb. var. japonica	Aucuba japonica Thunb. var. japonica	0.999943	Sesamum indicum L.	6.9245e-06	Scrophularia kakudensis Franch.	4.66141e-06	Ilex chinensis Sims	3.7952e-06	Daphniphyllum macropodum Miq. subsp. humile (Maxim. ex Franch. et Sav.) Hurus.	2.73994e-06
FKSE39085.jpg	Aucuba japonica Thunb. var. japonica	Aucuba japonica Thunb. var. borealis Miyabe et Kud_	0.994621	Aucuba japonica Thunb. var. japonica	0.00532465	Quercus crispula Blume var. horikawae H.Ohba	2.22165e-05	Veronicastrum japonicum (Nakai) T.Yamaz. var. japonicum	2.31855e-06	Viburnum phlebotrichum Siebold et Zucc.	2.2467e-06
JPG073909.JPG	Aucuba japonica Thunb. var. japonica	Aucuba japonica Thunb. var. japonica	0.563947	Cornus macrophylla Wall.	0.174668	Scrophularia kakudensis Franch.	0.0837765	Veronica undulata Wall.	0.053691	Monotropa uniflora L.	0.0244776
JPG073707.JPG	Aucuba japonica Thunb. var. japonica	Aucuba japonica Thunb. var. japonica	0.999785	Cornus macrophylla Wall.	0.000203206	Sesamum indicum L.	6.70128e-07	Ilex chinensis Sims	6.35633e-07	Gardneria multiflora Makino	5.86649e-07
JPG073913.JPG	Aucuba japonica Thunb. var. japonica	Aucuba japonica Thunb. var. japonica	0.99998	Cornus macrophylla Wall.	4.17191e-06	Ilex chinensis Sims	1.94337e-06	Cynoglossum furcatum Wall. var. villosulum (Nakai) Riedl	1.05962e-06	Boehmeria platanifolia (Maxim.) Franch. et Sav. ex C.H.Wright	6.55009e-07
KAG010659.jpg	Aucuba japonica Thunb. var. japonica	Aucuba japonica Thunb. var. japonica	0.999674	Aucuba japonica Thunb. var. borealis Miyabe et Kud_	0.000305127	Daphniphyllum macropodum Miq. subsp. macropodum	4.60273e-06	Viburnum japonicum (Thunb.) Spreng.	2.09493e-06	Viburnum urceolatum Siebold et Zucc.	1.74455e-06
JPG066755.JPG	Aucuba japonica Thunb. var. japonica	Aucuba japonica Thunb. var. japonica	0.999956	Aucuba japonica Thunb. var. borealis Miyabe et Kud_	2.27616e-05	Sesamum indicum L.	2.40984e-06	Scrophularia kakudensis Franch.	1.97668e-06	Viburnum wrightii Miq. var. wrightii	1.62115e-06
JPG073833.JPG	Aucuba japonica Thunb. var. japonica	Aucuba japonica Thunb. var. japonica	0.999916	Sesamum indicum L.	8.6967e-06	Scrophularia kakudensis Franch.	5.39121e-06	Gardneria multiflora Makino	4.44734e-06	Monotropa uniflora L.	4.27678e-06
KAG010669.jpg	Aucuba japonica Thunb. var. japonica	Aucuba japonica Thunb. var. japonica	0.999245	Aucuba japonica Thunb. var. borealis Miyabe et Kud_	0.000651643	Tarenna kotoensis (Hayata) Kaneh. et Sasaki var. gyokushinkwa (Ohwi) Masam.	6.41173e-05	Viburnum urceolatum Siebold et Zucc.	2.28473e-05	Ardisia quinquegona Blume	4.12083e-06
JPG066761.JPG	Aucuba japonica Thunb. var. japonica	Aucuba japonica Thunb. var. japonica	0.999778	Cornus macrophylla Wall.	8.92199e-05	Myrsine seguinii H.L_v.	6.13234e-05	Ilex chinensis Sims	5.02228e-05	Gardneria multiflora Makino	5.84588e-06
JPG073901.JPG	Aucuba japonica Thunb. var. japonica	Aucuba japonica Thunb. var. japonica	0.999715	Ilex chinensis Sims	9.84839e-05	Gardneria multiflora Makino	4.79679e-05	Myrsine seguinii H.L_v.	2.0004e-05	Daphne kiusiana Miq.	1.11949e-05
JPG073497.JPG	Aucuba japonica Thunb. var. japonica	Aucuba japonica Thunb. var. japonica	0.999989	Ilex chinensis Sims	2.85965e-06	Aucuba japonica Thunb. var. borealis Miyabe et Kud_	8.23739e-07	Gardneria multiflora Makino	5.19812e-07	Sesamum indicum L.	4.34872e-07
JPG073943.JPG	Aucuba japonica Thunb. var. japonica	Aucuba japonica Thunb. var. japonica	0.999977	Cynoglossum furcatum Wall. var. villosulum (Nakai) Riedl	1.89762e-06	Cornus macrophylla Wall.	1.05605e-06	Scrophularia kakudensis Franch.	9.70862e-07	Boehmeria platanifolia (Maxim.) Franch. et Sav. ex C.H.Wright	9.61813e-07
JPG073939.JPG	Aucuba japonica Thunb. var. japonica	Aucuba japonica Thunb. var. japonica	0.999992	Ilex chinensis Sims	4.56496e-06	Aucuba japonica Thunb. var. borealis Miyabe et Kud_	7.99599e-07	Ardisia japonica (Thunb.) Blume	5.66459e-07	Daphniphyllum macropodum Miq. subsp. humile (Maxim. ex Franch. et Sav.) Hurus.	3.44987e-07
00041143.jpg	Aucuba japonica Thunb. var. japonica	Aucuba japonica Thunb. var. japonica	0.999986	Aucuba japonica Thunb. var. borealis Miyabe et Kud_	7.8761e-06	Quercus x nipponica Koidz.	1.89426e-06	Alnus japonica (Thunb.) Steud.	1.69368e-06	Alnus sieboldiana Matsum.	3.71745e-07
JPG073627.JPG	Aucuba japonica Thunb. var. japonica	Aucuba japonica Thunb. var. japonica	0.999954	Aucuba japonica Thunb. var. borealis Miyabe et Kud_	4.77226e-06	Monotropa uniflora L.	3.03102e-06	Sesamum indicum L.	2.8181e-06	Ilex chinensis Sims	2.26243e-06
JPG073905.JPG	Aucuba japonica Thunb. var. japonica	Aucuba japonica Thunb. var. japonica	0.999883	Scrophularia kakudensis Franch.	1.01886e-05	Cornus macrophylla Wall.	7.01145e-06	Ilex chinensis Sims	6.58972e-06	Cynoglossum furcatum Wall. var. villosulum (Nakai) Riedl	6.21078e-06
JPG066751.JPG	Aucuba japonica Thunb. var. japonica	Aucuba japonica Thunb. var. japonica	0.999787	Scrophularia kakudensis Franch.	7.24411e-05	Cornus macrophylla Wall.	2.33228e-05	Sesamum indicum L.	1.699e-05	Cynoglossum furcatum Wall. var. villosulum (Nakai) Riedl	8.22907e-06
KAG017044.jpg	Juncus papillosus Franch. et Sav.	Juncus papillosus Franch. et Sav.	0.999967	Fimbristylis dichotoma (L.) Vahl var. tentsuki T.Koyama	2.42898e-05	Juncus wallichianus Laharpe	5.8133e-06	Hypericum japonicum Thunb.	9.7991e-07	Adiantum monochlamys D.C.Eaton	6.14743e-07
00009649.jpg	Juncus papillosus Franch. et Sav.	Juncus papillosus Franch. et Sav.	1	Deyeuxia hakonensis (Franch. et Sav.) Keng	2.56074e-08	Avenella flexuosa (L.) Drejer	2.49511e-08	Agrostis borealis Hartm. var. flaccida (Hack.) T.Koyama	2.21168e-08	Rumex acetosella L. subsp. pyrenaicus (Pourr. ex Lapeyr.) Akeroyd	1.39137e-08
KAG017055.jpg	Juncus papillosus Franch. et Sav.	Juncus papillosus Franch. et Sav.	0.985324	Asplenium wilfordii Mett.	0.0141066	Eragrostis aquatica Honda	0.000151291	Alisma canaliculatum A.Braun et C.D.Bouch_	5.85039e-05	Eragrostis ferruginea (Thunb.) P.Beauv.	3.99352e-05
FKSE18395.jpg	Juncus papillosus Franch. et Sav.	Juncus papillosus Franch. et Sav.	0.999998	Juncus wallichianus Laharpe	1.17029e-06	Cyperus haspan L. var. tuberiferus T.Koyama	6.41183e-07	Juncus prismatocarpus R.Br. subsp. leschenaultii (J.Gay ex Laharpe) Kirschner	9.49967e-08	Alisma canaliculatum A.Braun et C.D.Bouch_	2.1375e-08
TRPM-P-880-0013-004.jpg	Juncus papillosus Franch. et Sav.	Juncus papillosus Franch. et Sav.	0.999775	Juncus wallichianus Laharpe	0.000197608	Juncus prismatocarpus R.Br. subsp. leschenaultii (J.Gay ex Laharpe) Kirschner	2.06433e-05	Alisma canaliculatum A.Braun et C.D.Bouch_	4.20639e-06	Juncus tenuis Willd.	8.64756e-07
FKSE40173.jpg	Juncus papillosus Franch. et Sav.	Juncus papillosus Franch. et Sav.	0.993358	Juncus prismatocarpus R.Br. subsp. leschenaultii (J.Gay ex Laharpe) Kirschner	0.00427115	Juncus wallichianus Laharpe	0.00219074	Poa acroleuca Steud. f. submoniliformis (Makino) T.Koyama	0.000158075	Juncus tenuis Willd.	6.80294e-06
FKSE121157.jpg	Juncus papillosus Franch. et Sav.	Juncus papillosus Franch. et Sav.	0.882222	Panicum bisulcatum Thunb.	0.110251	Cyperus haspan L. var. tuberiferus T.Koyama	0.00383777	Potamogeton berchtoldii Fieber	0.00181762	Cryptotaenia canadensis (L.) DC. subsp. japonica (Hassk.) Hand.-Mazz.	0.00131014
KAG017046.jpg	Juncus papillosus Franch. et Sav.	Juncus papillosus Franch. et Sav.	0.999996	Juncus wallichianus Laharpe	9.24868e-07	Eragrostis multicaulis Steud.	7.4121e-07	Juncus prismatocarpus R.Br. subsp. leschenaultii (J.Gay ex Laharpe) Kirschner	7.12183e-07	Asplenium trichomanes L.	3.07145e-07
00021405.jpg	Juncus papillosus Franch. et Sav.	Juncus papillosus Franch. et Sav.	0.998841	Fimbristylis autumnalis (L.) Roem. et Schult.	0.00115689	Ranunculus sceleratus L.	7.0634e-07	Rumex acetosella L. subsp. pyrenaicus (Pourr. ex Lapeyr.) Akeroyd	5.09303e-07	Cardamine occulta Hornem.	4.13532e-07
FKSE11073.jpg	Juncus papillosus Franch. et Sav.	Cyperus flaccidus R.Br.	0.569198	Juncus papillosus Franch. et Sav.	0.388893	Juncus prismatocarpus R.Br. subsp. leschenaultii (J.Gay ex Laharpe) Kirschner	0.0280674	Poa annua L.	0.00329986	Cyperus haspan L. var. tuberiferus T.Koyama	0.00248283
KAG083432.jpg	Juncus papillosus Franch. et Sav.	Juncus tenuis Willd.	0.987518	Juncus papillosus Franch. et Sav.	0.0123364	Juncus wallichianus Laharpe	7.56936e-05	Festuca parvigluma Steud.	5.08915e-05	Carex leucochlora Bunge var. leucochlora	6.28039e-06
FKSE36447.jpg	Juncus papillosus Franch. et Sav.	Juncus wallichianus Laharpe	0.913925	Carex omiana Franch. et Sav. var. monticola Ohwi	0.0501874	Juncus papillosus Franch. et Sav.	0.0263491	Carex omiana Franch. et Sav. var. omiana	0.0055988	Juncus prismatocarpus R.Br. subsp. leschenaultii (J.Gay ex Laharpe) Kirschner	0.00376603
00009647.jpg	Juncus papillosus Franch. et Sav.	Juncus papillosus Franch. et Sav.	0.999996	Fimbristylis autumnalis (L.) Roem. et Schult.	1.4604e-06	Eragrostis multicaulis Steud.	9.82847e-07	Asplenium wilfordii Mett.	5.64204e-07	Cardamine occulta Hornem.	2.44398e-07
FKSE36266.jpg	Juncus papillosus Franch. et Sav.	Juncus papillosus Franch. et Sav.	0.999997	Juncus tenuis Willd.	2.33574e-06	Juncus wallichianus Laharpe	5.63365e-07	Linum medium (Planch.) Britton	3.33811e-07	Festuca parvigluma Steud.	1.42252e-08
FKSE18463.jpg	Juncus papillosus Franch. et Sav.	Juncus papillosus Franch. et Sav.	0.806155	Juncus wallichianus Laharpe	0.189	Juncus tenuis Willd.	0.00351738	Fimbristylis dichotoma (L.) Vahl var. tentsuki T.Koyama	0.000665935	Linum medium (Planch.) Britton	0.000480626
KAG086229.jpg	Carex leucochlora Bunge var. leucochlora	Carex leucochlora Bunge var. leucochlora	0.996421	Carex leucochlora Bunge var. candolleana (H.L_v. et Vaniot) Katsuy.	0.00256744	Carex tristachya Thunb. var. pocilliformis (Boott) K_k.	0.000530691	Carex parciflora Boott var. macroglossa (Franch. et Sav.) Ohwi	0.000291697	Carex mitrata Franch. var. mitrata	6.94349e-05
C2055337.jpg	Carex leucochlora Bunge var. leucochlora	Carex leucochlora Bunge var. leucochlora	0.99997	Carex fibrillosa Franch. et Sav.	2.48563e-05	Carex parciflora Boott var. macroglossa (Franch. et Sav.) Ohwi	9.96196e-07	Poa acroleuca Steud. f. submoniliformis (Makino) T.Koyama	3.39612e-07	Carex mitrata Franch. var. aristata Ohwi	2.88215e-07
KAG063841.jpg	Carex leucochlora Bunge var. leucochlora	Carex leucochlora Bunge var. leucochlora	0.999902	Carex leucochlora Bunge var. candolleana (H.L_v. et Vaniot) Katsuy.	7.46852e-05	Carex discoidea Boott var. discoidea	1.05242e-05	Carex fibrillosa Franch. et Sav.	6.40211e-06	Dactyloctenium aegyptium (L.) P.Beauv.	2.03053e-06
C2055521.jpg	Carex leucochlora Bunge var. leucochlora	Carex leucochlora Bunge var. leucochlora	0.997581	Carex lanceolata Boott	0.00191194	Carex mitrata Franch. var. aristata Ohwi	0.000212817	Fimbristylis subbispicata Nees et Meyen	0.00010471	Bulbostylis barbata (Rottb.) Kunth	3.00242e-05
C2055586.jpg	Carex leucochlora Bunge var. leucochlora	Carex leucochlora Bunge var. leucochlora	0.998945	Carex leucochlora Bunge var. candolleana (H.L_v. et Vaniot) Katsuy.	0.000592544	Carex lanceolata Boott	0.000198829	Carex oxyandra (Franch. et Sav.) Kud_	6.93761e-05	Carex mitrata Franch. var. aristata Ohwi	5.16009e-05
C2055492.jpg	Carex leucochlora Bunge var. leucochlora	Carex leucochlora Bunge var. leucochlora	0.999992	Carex wahuensis C.A.Mey. var. bongardii (Boott) Franch. et Sav.	8.09346e-07	Carex fibrillosa Franch. et Sav.	7.38095e-07	Setaria viridis (L.) P.Beauv. var. pachystachys (Franch. et Sav.) Makino et Nemoto	6.62246e-07	Carex mitrata Franch. var. aristata Ohwi	4.37767e-07
C2055233.jpg	Carex leucochlora Bunge var. leucochlora	Carex leucochlora Bunge var. leucochlora	0.992167	Carex lanceolata Boott	0.00302148	Carex mitrata Franch. var. aristata Ohwi	0.00110032	Potentilla freyniana Bornm.	0.000498779	Carex omiana Franch. et Sav. var. omiana	0.000338454
C2055451.jpg	Carex leucochlora Bunge var. leucochlora	Carex leucochlora Bunge var. leucochlora	0.998952	Carex parciflora Boott var. macroglossa (Franch. et Sav.) Ohwi	0.000794678	Carex leucochlora Bunge var. candolleana (H.L_v. et Vaniot) Katsuy.	0.000161435	Carex discoidea Boott var. discoidea	2.01406e-05	Cyperus brevifolius (Rottb.) Hassk. var. brevifolius	7.14937e-06
C2055513.jpg	Carex leucochlora Bunge var. leucochlora	Carex leucochlora Bunge var. leucochlora	0.998072	Carex nervata Franch. et Sav.	0.00117602	Carex arenicola F.Schmidt	0.000443259	Cyperus brevifolius (Rottb.) Hassk. var. brevifolius	5.16038e-05	Carex curvicollis Franch. et Sav.	2.87676e-05
C2055490.jpg	Carex leucochlora Bunge var. leucochlora	Carex leucochlora Bunge var. leucochlora	0.999999	Setaria viridis (L.) P.Beauv. var. pachystachys (Franch. et Sav.) Makino et Nemoto	4.04736e-07	Arthraxon hispidus (Thunb.) Makino	1.21956e-07	Arisaema yamatense (Nakai) Nakai subsp. yamatense	9.5128e-08	Carex fibrillosa Franch. et Sav.	7.30955e-08
C2055441.jpg	Carex leucochlora Bunge var. leucochlora	Carex leucochlora Bunge var. leucochlora	0.999975	Carex tristachya Thunb.	6.84206e-06	Carex parciflora Boott var. macroglossa (Franch. et Sav.) Ohwi	4.03105e-06	Carex fibrillosa Franch. et Sav.	3.62319e-06	Carex curvicollis Franch. et Sav.	1.09229e-06
969437.jpg	Carex leucochlora Bunge var. leucochlora	Carex leucochlora Bunge var. leucochlora	0.932057	Carex leucochlora Bunge var. gracillima (Akiyama) Katsuy.	0.0657536	Fimbristylis dichotoma (L.) Vahl var. tentsuki T.Koyama	0.00104034	Fimbristylis diphylloides Makino	0.00026666	Fimbristylis autumnalis (L.) Roem. et Schult.	0.000172902
C2055333.jpg	Carex leucochlora Bunge var. leucochlora	Carex leucochlora Bunge var. leucochlora	0.999989	Carex leucochlora Bunge var. gracillima (Akiyama) Katsuy.	7.6829e-06	Carex discoidea Boott var. discoidea	4.31477e-07	Carex lanceolata Boott	4.30563e-07	Arthraxon hispidus (Thunb.) Makino	2.68059e-07
3322-1841.jpg	Carex leucochlora Bunge var. leucochlora	Carex mitrata Franch. var. aristata Ohwi	0.616425	Carex leucochlora Bunge var. leucochlora	0.383294	Poa crassinervis Honda	0.000206377	Carex curvicollis Franch. et Sav.	2.64771e-05	Poa annua L.	1.2827e-05
C2055262.jpg	Carex leucochlora Bunge var. leucochlora	Carex leucochlora Bunge var. leucochlora	0.999984	Carex lanceolata Boott	1.04619e-05	Carex omiana Franch. et Sav. var. omiana	2.58878e-06	Carex nubigena D.Don subsp. albata (Boott ex Franch. et Sav.) T.Koyama var. franchetiana Ohwi	6.12211e-07	Carex nervata Franch. et Sav.	5.39674e-07
C2055317.jpg	Carex leucochlora Bunge var. leucochlora	Carex leucochlora Bunge var. leucochlora	0.999925	Carex maximowiczii Miq. var. maximowiczii	3.26241e-05	Carex japonica Thunb.	9.43846e-06	Carex maximowiczii Miq. var. levisaccus Ohwi	6.64909e-06	Carex ligulata Nees	3.42016e-06
C2055585.jpg	Carex leucochlora Bunge var. leucochlora	Carex lanceolata Boott	0.954545	Carex leucochlora Bunge var. leucochlora	0.0453383	Carex leucochlora Bunge var. gracillima (Akiyama) Katsuy.	1.99391e-05	Carex duvaliana Franch. et Sav.	1.37537e-05	Cuscuta japonica Choisy	5.37532e-06
C2055196.jpg	Carex leucochlora Bunge var. leucochlora	Carex leucochlora Bunge var. leucochlora	0.999709	Setaria viridis (L.) P.Beauv. var. pachystachys (Franch. et Sav.) Makino et Nemoto	0.000165361	Carex wahuensis C.A.Mey. var. bongardii (Boott) Franch. et Sav.	5.86474e-05	Carex fibrillosa Franch. et Sav.	1.12811e-05	Carex tristachya Thunb. var. pocilliformis (Boott) K_k.	1.10293e-05
C2055296.jpg	Carex leucochlora Bunge var. leucochlora	Carex leucochlora Bunge var. leucochlora	0.999978	Carex parciflora Boott var. macroglossa (Franch. et Sav.) Ohwi	9.36858e-06	Carex mitrata Franch. var. aristata Ohwi	2.52381e-06	Carex japonica Thunb.	2.42721e-06	Setaria viridis (L.) P.Beauv. var. pachystachys (Franch. et Sav.) Makino et Nemoto	1.26499e-06
C2055456.jpg	Carex leucochlora Bunge var. leucochlora	Carex leucochlora Bunge var. leucochlora	0.998806	Carex mitrata Franch. var. aristata Ohwi	0.00059499	Cyperus nipponicus Franch. et Sav. var. nipponicus	0.000436235	Carex discoidea Boott var. discoidea	4.6119e-05	Carex lanceolata Boott	2.50322e-05
KAG052674.jpg	Carex leucochlora Bunge var. leucochlora	Carex leucochlora Bunge var. leucochlora	0.950772	Carex fibrillosa Franch. et Sav.	0.0431278	Carex discoidea Boott var. discoidea	0.00396031	Dactyloctenium aegyptium (L.) P.Beauv.	0.00130412	Fimbristylis spathacea Roth	0.000232203
00041097.jpg	Carex leucochlora Bunge var. leucochlora	Carex leucochlora Bunge var. leucochlora	0.89662	Carex mitrata Franch. var. aristata Ohwi	0.0948312	Carex mitrata Franch. var. mitrata	0.00779128	Carex tristachya Thunb. var. pocilliformis (Boott) K_k.	0.000364627	Carex leucochlora Bunge var. candolleana (H.L_v. et Vaniot) Katsuy.	0.000184605
C2055204.jpg	Carex leucochlora Bunge var. leucochlora	Carex leucochlora Bunge var. leucochlora	0.999993	Carex parciflora Boott var. macroglossa (Franch. et Sav.) Ohwi	9.56549e-07	Setaria viridis (L.) P.Beauv. var. pachystachys (Franch. et Sav.) Makino et Nemoto	9.3845e-07	Carex tristachya Thunb. var. pocilliformis (Boott) K_k.	8.00716e-07	Carex curvicollis Franch. et Sav.	3.52435e-07
00041095.jpg	Carex leucochlora Bunge var. leucochlora	Carex tristachya Thunb. var. pocilliformis (Boott) K_k.	0.71209	Carex leucochlora Bunge var. leucochlora	0.201639	Carex tristachya Thunb.	0.0805604	Carex mitrata Franch. var. aristata Ohwi	0.00329233	Carex mitrata Franch. var. mitrata	0.00142831
726693.jpg	Carex leucochlora Bunge var. leucochlora	Carex leucochlora Bunge var. leucochlora	0.99984	Carex fibrillosa Franch. et Sav.	0.000101397	Fimbristylis dichotoma (L.) Vahl var. tentsuki T.Koyama	2.39314e-05	Anthoxanthum odoratum L. subsp. odoratum	1.36908e-05	Cyperus compressus L.	5.26337e-06
KAG052673.jpg	Carex leucochlora Bunge var. leucochlora	Carex leucochlora Bunge var. leucochlora	0.999999	Carex sociata Boott	5.41794e-07	Carex discoidea Boott var. discoidea	7.37503e-08	Carex wahuensis C.A.Mey. var. bongardii (Boott) Franch. et Sav.	4.71612e-08	Carex mitrata Franch. var. mitrata	2.1924e-08
C2055470.jpg	Carex leucochlora Bunge var. leucochlora	Carex leucochlora Bunge var. leucochlora	0.999987	Carex fibrillosa Franch. et Sav.	9.37482e-06	Setaria viridis (L.) P.Beauv. var. pachystachys (Franch. et Sav.) Makino et Nemoto	1.27052e-06	Carex kobomugi Ohwi	4.7835e-07	Carex wahuensis C.A.Mey. var. bongardii (Boott) Franch. et Sav.	2.07089e-07
C2055240.jpg	Carex leucochlora Bunge var. leucochlora	Carex leucochlora Bunge var. leucochlora	0.999975	Carex parciflora Boott var. macroglossa (Franch. et Sav.) Ohwi	1.8253e-05	Carex lanceolata Boott	2.81895e-06	Carex mitrata Franch. var. aristata Ohwi	9.70821e-07	Carex curvicollis Franch. et Sav.	2.43223e-07
FKSE20855.jpg	Carex leucochlora Bunge var. leucochlora	Carex leucochlora Bunge var. leucochlora	0.731592	Carex fibrillosa Franch. et Sav.	0.267584	Carex nubigena D.Don subsp. albata (Boott ex Franch. et Sav.) T.Koyama var. franchetiana Ohwi	0.000510053	Carex discoidea Boott var. discoidea	0.000107293	Carex leucochlora Bunge var. candolleana (H.L_v. et Vaniot) Katsuy.	4.48342e-05
C2055311.jpg	Carex leucochlora Bunge var. leucochlora	Carex leucochlora Bunge var. leucochlora	0.999999	Carex ligulata Nees	2.04153e-07	Carex wahuensis C.A.Mey. var. bongardii (Boott) Franch. et Sav.	8.7431e-08	Carex lanceolata Boott	5.5954e-08	Carex maximowiczii Miq. var. maximowiczii	5.48561e-08
C2055374.jpg	Carex leucochlora Bunge var. leucochlora	Carex leucochlora Bunge var. leucochlora	0.999975	Carex lanceolata Boott	1.86819e-05	Carex mitrata Franch. var. aristata Ohwi	1.36736e-06	Carex parciflora Boott var. macroglossa (Franch. et Sav.) Ohwi	7.7474e-07	Carex leucochlora Bunge var. candolleana (H.L_v. et Vaniot) Katsuy.	3.68618e-07
C2055425.jpg	Carex leucochlora Bunge var. leucochlora	Carex leucochlora Bunge var. leucochlora	0.999992	Carex lanceolata Boott	8.3427e-06	Carex forficula Franch. et Sav.	3.29874e-08	Arthraxon hispidus (Thunb.) Makino	3.29154e-08	Arisaema yamatense (Nakai) Nakai subsp. yamatense	3.19726e-08
C2055703.jpg	Carex leucochlora Bunge var. leucochlora	Carex parciflora Boott var. macroglossa (Franch. et Sav.) Ohwi	0.96243	Carex leucochlora Bunge var. leucochlora	0.0276519	Carex ischnostachya Steud. var. ischnostachya	0.00419796	Arisaema yamatense (Nakai) Nakai subsp. yamatense	0.00137666	Carex lenta D.Don var. lenta	0.000922713
C2055303.jpg	Carex leucochlora Bunge var. leucochlora	Carex leucochlora Bunge var. leucochlora	0.999964	Carex fibrillosa Franch. et Sav.	6.95722e-06	Carex nervata Franch. et Sav.	5.90634e-06	Carex mitrata Franch. var. aristata Ohwi	3.76576e-06	Carex arenicola F.Schmidt	2.16355e-06
C2055386.jpg	Carex leucochlora Bunge var. leucochlora	Carex leucochlora Bunge var. leucochlora	0.999991	Carex curvicollis Franch. et Sav.	5.1108e-06	Poa annua L.	1.34949e-06	Carex mitrata Franch. var. aristata Ohwi	2.60188e-07	Carex lanceolata Boott	1.87526e-07
KAG063829.jpg	Carex leucochlora Bunge var. leucochlora	Carex leucochlora Bunge var. leucochlora	0.998696	Carex mitrata Franch. var. mitrata	0.00119156	Carex discoidea Boott var. discoidea	8.07072e-05	Carex sociata Boott	1.87838e-05	Carex leucochlora Bunge var. candolleana (H.L_v. et Vaniot) Katsuy.	8.00561e-06
KAG084002.jpg	Carex leucochlora Bunge var. leucochlora	Carex leucochlora Bunge var. leucochlora	0.999948	Carex leucochlora Bunge var. candolleana (H.L_v. et Vaniot) Katsuy.	1.84981e-05	Carex discoidea Boott var. discoidea	1.82439e-05	Setaria viridis (L.) P.Beauv. var. pachystachys (Franch. et Sav.) Makino et Nemoto	7.57459e-06	Carex leucochlora Bunge var. gracillima (Akiyama) Katsuy.	9.77122e-07
C2055438.jpg	Carex leucochlora Bunge var. leucochlora	Carex leucochlora Bunge var. leucochlora	0.999997	Carex japonica Thunb.	8.07471e-07	Carex wahuensis C.A.Mey. var. bongardii (Boott) Franch. et Sav.	5.37799e-07	Carex fibrillosa Franch. et Sav.	2.51951e-07	Setaria viridis (L.) P.Beauv. var. pachystachys (Franch. et Sav.) Makino et Nemoto	2.18628e-07
C2055512.jpg	Carex leucochlora Bunge var. leucochlora	Carex leucochlora Bunge var. leucochlora	0.925671	Carex lanceolata Boott	0.073897	Carex leucochlora Bunge var. gracillima (Akiyama) Katsuy.	7.58977e-05	Carex pyrenaica Wahlenb. var. altior K_k.	5.4104e-05	Carex mitrata Franch. var. aristata Ohwi	3.98331e-05
00025099.jpg	Carex leucochlora Bunge var. leucochlora	Carex leucochlora Bunge var. leucochlora	0.998066	Carex mitrata Franch. var. aristata Ohwi	0.00110054	Carex leucochlora Bunge var. candolleana (H.L_v. et Vaniot) Katsuy.	0.000466135	Carex fibrillosa Franch. et Sav.	0.000355191	Carex nubigena D.Don subsp. albata (Boott ex Franch. et Sav.) T.Koyama var. franchetiana Ohwi	6.27716e-06
C2055276.jpg	Carex leucochlora Bunge var. leucochlora	Carex leucochlora Bunge var. leucochlora	0.999905	Carex lanceolata Boott	4.88008e-05	Carex japonica Thunb.	1.01786e-05	Carex parciflora Boott var. macroglossa (Franch. et Sav.) Ohwi	9.73251e-06	Carex mitrata Franch. var. aristata Ohwi	6.16919e-06
C2055338.jpg	Carex leucochlora Bunge var. leucochlora	Carex leucochlora Bunge var. leucochlora	0.999982	Carex parciflora Boott var. macroglossa (Franch. et Sav.) Ohwi	3.08725e-06	Carex lanceolata Boott	2.78779e-06	Carex mitrata Franch. var. aristata Ohwi	2.69846e-06	Carex leucochlora Bunge var. gracillima (Akiyama) Katsuy.	1.7344e-06
C2055520.jpg	Carex leucochlora Bunge var. leucochlora	Carex leucochlora Bunge var. leucochlora	0.99994	Carex nervata Franch. et Sav.	2.75822e-05	Carex tristachya Thunb.	2.52242e-05	Carex curvicollis Franch. et Sav.	7.19738e-07	Carex fibrillosa Franch. et Sav.	6.56054e-07
C2055546.jpg	Carex leucochlora Bunge var. leucochlora	Carex leucochlora Bunge var. leucochlora	0.999999	Carex nervata Franch. et Sav.	1.7432e-07	synonym	1.59876e-07	Carex wahuensis C.A.Mey. var. bongardii (Boott) Franch. et Sav.	1.19842e-07	Carex omiana Franch. et Sav. var. omiana	1.14659e-07
C2055362.jpg	Carex leucochlora Bunge var. leucochlora	Carex leucochlora Bunge var. leucochlora	0.999813	Carex japonica Thunb.	2.31597e-05	Carex nubigena D.Don subsp. albata (Boott ex Franch. et Sav.) T.Koyama var. franchetiana Ohwi	2.04668e-05	Setaria faberi R.A.W.Herrm.	1.68795e-05	Carex ligulata Nees	1.67248e-05
C2055241.jpg	Carex leucochlora Bunge var. leucochlora	Carex leucochlora Bunge var. leucochlora	0.999981	Setaria viridis (L.) P.Beauv. var. pachystachys (Franch. et Sav.) Makino et Nemoto	4.87541e-06	Carex fibrillosa Franch. et Sav.	3.51657e-06	Carex wahuensis C.A.Mey. var. bongardii (Boott) Franch. et Sav.	2.04693e-06	synonym	9.14794e-07
C2055187.jpg	Carex leucochlora Bunge var. leucochlora	Carex leucochlora Bunge var. leucochlora	0.999954	Carex parciflora Boott var. macroglossa (Franch. et Sav.) Ohwi	3.60419e-05	Carex ligulata Nees	1.12974e-06	Carex curvicollis Franch. et Sav.	6.88429e-07	Carex lanceolata Boott	5.76481e-07
KAG052677.jpg	Carex leucochlora Bunge var. leucochlora	Carex leucochlora Bunge var. leucochlora	0.995005	Carex thunbergii Steud. var. thunbergii	0.00441407	Paspalum scrobiculatum L. var. orbiculare (G.Forst.) Hack.	0.000360561	Carex maculata Boott	6.03613e-05	Fimbristylis dichotoma (L.) Vahl var. tentsuki T.Koyama	4.05064e-05
FKSE4374.jpg	Carex leucochlora Bunge var. leucochlora	Carex leucochlora Bunge var. leucochlora	0.999995	Carex parciflora Boott var. macroglossa (Franch. et Sav.) Ohwi	2.06007e-06	Festuca parvigluma Steud.	1.07124e-06	Carex mitrata Franch. var. aristata Ohwi	6.44343e-07	Juncus tenuis Willd.	3.94378e-07
C2055363.jpg	Carex leucochlora Bunge var. leucochlora	Carex leucochlora Bunge var. leucochlora	0.999994	Carex tristachya Thunb.	3.93191e-06	Carex lanceolata Boott	6.30487e-07	Carex tristachya Thunb. var. pocilliformis (Boott) K_k.	1.34943e-07	Cymbopogon tortilis (J.Presl) A.Camus var. goeringii (Steud.) Hand.-Mazz.	1.26852e-07
KAG063843.jpg	Carex leucochlora Bunge var. leucochlora	Carex leucochlora Bunge var. leucochlora	0.999976	Carex fibrillosa Franch. et Sav.	1.42358e-05	Carex discoidea Boott var. discoidea	7.33952e-06	Cyperus compressus L.	1.45593e-06	Carex leucochlora Bunge var. candolleana (H.L_v. et Vaniot) Katsuy.	8.83593e-07
C2055501.jpg	Carex leucochlora Bunge var. leucochlora	Carex leucochlora Bunge var. leucochlora	1	Carex mitrata Franch. var. aristata Ohwi	6.69662e-09	Arthraxon hispidus (Thunb.) Makino	4.77714e-09	Carex lanceolata Boott	3.58597e-09	Juncus tenuis Willd.	2.55084e-09
C2055410.jpg	Carex leucochlora Bunge var. leucochlora	Carex leucochlora Bunge var. leucochlora	0.999995	Carex lanceolata Boott	4.11834e-06	Carex forficula Franch. et Sav.	3.25922e-07	Carex lenta D.Don var. lenta	5.12805e-08	Carex ligulata Nees	3.22433e-08
C2055291.jpg	Carex leucochlora Bunge var. leucochlora	Carex leucochlora Bunge var. leucochlora	0.999214	Carex lanceolata Boott	0.00059724	Carex parciflora Boott var. macroglossa (Franch. et Sav.) Ohwi	0.000135465	Carex ligulata Nees	6.30175e-06	Carex mitrata Franch. var. aristata Ohwi	3.994e-06
C2055287.jpg	Carex leucochlora Bunge var. leucochlora	Carex leucochlora Bunge var. leucochlora	0.985895	Carex parciflora Boott var. macroglossa (Franch. et Sav.) Ohwi	0.0137735	Carex lanceolata Boott	7.66182e-05	Carex ligulata Nees	2.71055e-05	Cyperus brevifolius (Rottb.) Hassk. var. brevifolius	2.1572e-05
C2055421.jpg	Carex leucochlora Bunge var. leucochlora	Carex leucochlora Bunge var. leucochlora	0.999734	Carex mitrata Franch. var. aristata Ohwi	0.00021164	Cyperus nipponicus Franch. et Sav. var. nipponicus	1.00776e-05	Carex leucochlora Bunge var. candolleana (H.L_v. et Vaniot) Katsuy.	8.72177e-06	Carex lanceolata Boott	2.8253e-06
KAG063822.jpg	Carex leucochlora Bunge var. leucochlora	Carex leucochlora Bunge var. leucochlora	0.955793	Carex discoidea Boott var. discoidea	0.0440189	Carex mitrata Franch. var. aristata Ohwi	0.000169027	Carex leucochlora Bunge var. candolleana (H.L_v. et Vaniot) Katsuy.	1.27483e-05	Cyperus compressus L.	1.61454e-06
C2055364.jpg	Carex leucochlora Bunge var. leucochlora	Carex leucochlora Bunge var. leucochlora	1	Arisaema yamatense (Nakai) Nakai subsp. yamatense	8.06009e-08	Carex parciflora Boott var. macroglossa (Franch. et Sav.) Ohwi	3.73648e-08	Setaria faberi R.A.W.Herrm.	2.60532e-08	Carex tristachya Thunb.	1.85814e-08
00025103.jpg	Carex leucochlora Bunge var. leucochlora	Carex leucochlora Bunge var. leucochlora	0.999397	Carex leucochlora Bunge var. candolleana (H.L_v. et Vaniot) Katsuy.	0.00019769	Carex fibrillosa Franch. et Sav.	0.00018722	Carex mitrata Franch. var. aristata Ohwi	0.000181493	Carex leucochlora Bunge var. gracillima (Akiyama) Katsuy.	1.16205e-05
C2055453.jpg	Carex leucochlora Bunge var. leucochlora	Carex leucochlora Bunge var. leucochlora	0.893401	Carex lanceolata Boott	0.106278	Carex pyrenaica Wahlenb. var. altior K_k.	5.06958e-05	Carex sachalinensis F.Schmidt var. alterniflora (Franch.) Ohwi	4.89003e-05	Carex leucochlora Bunge var. gracillima (Akiyama) Katsuy.	3.51238e-05
C2055482.jpg	Carex leucochlora Bunge var. leucochlora	Carex leucochlora Bunge var. leucochlora	1	Carex mitrata Franch. var. aristata Ohwi	1.12842e-07	Carex lanceolata Boott	6.86676e-08	Carex leucochlora Bunge var. gracillima (Akiyama) Katsuy.	4.63847e-09	Carex tristachya Thunb.	4.20852e-09
C2055399.jpg	Carex leucochlora Bunge var. leucochlora	Carex leucochlora Bunge var. leucochlora	0.999645	Cyperus cyperoides (L.) Kuntze	6.75819e-05	Carex kobomugi Ohwi	4.37875e-05	Carex fibrillosa Franch. et Sav.	3.35292e-05	Synurus palmatopinnatifidus (Makino) Kitam. var. palmatopinnatifidus	2.03055e-05
C2055325.jpg	Carex leucochlora Bunge var. leucochlora	Carex leucochlora Bunge var. leucochlora	0.999963	Carex mitrata Franch. var. aristata Ohwi	6.84719e-06	Carex fibrillosa Franch. et Sav.	5.67798e-06	Setaria viridis (L.) P.Beauv. var. pachystachys (Franch. et Sav.) Makino et Nemoto	5.607e-06	Carex kobomugi Ohwi	2.75671e-06
C2055321.jpg	Carex leucochlora Bunge var. leucochlora	Carex leucochlora Bunge var. leucochlora	0.990883	Carex mitrata Franch. var. aristata Ohwi	0.00661296	Carex lanceolata Boott	0.00216263	Festuca parvigluma Steud.	5.1144e-05	Carex omiana Franch. et Sav. var. omiana	3.52904e-05
C2055197.jpg	Carex leucochlora Bunge var. leucochlora	Carex leucochlora Bunge var. leucochlora	0.999948	Carex lanceolata Boott	1.27526e-05	Fimbristylis subbispicata Nees et Meyen	7.99735e-06	Carex mitrata Franch. var. aristata Ohwi	7.97894e-06	Setaria viridis (L.) P.Beauv. var. pachystachys (Franch. et Sav.) Makino et Nemoto	4.04759e-06
00012769.jpg	Carex leucochlora Bunge var. leucochlora	Carex leucochlora Bunge var. candolleana (H.L_v. et Vaniot) Katsuy.	0.999303	Eriocaulon omuranum T.Koyama	0.000469689	Carex mitrata Franch. var. aristata Ohwi	5.77147e-05	Eriocaulon miquelianum K_rn.	3.51225e-05	Gnaphalium japonicum Thunb.	2.16606e-05
C2055345.jpg	Carex leucochlora Bunge var. leucochlora	Carex leucochlora Bunge var. leucochlora	0.999858	Carex parciflora Boott var. macroglossa (Franch. et Sav.) Ohwi	5.5529e-05	Arisaema yamatense (Nakai) Nakai subsp. yamatense	1.60132e-05	Setaria faberi R.A.W.Herrm.	1.51559e-05	Arthraxon hispidus (Thunb.) Makino	7.11665e-06
C2055288.jpg	Carex leucochlora Bunge var. leucochlora	Carex leucochlora Bunge var. leucochlora	0.99998	Carex wahuensis C.A.Mey. var. bongardii (Boott) Franch. et Sav.	5.94489e-06	Setaria viridis (L.) P.Beauv. var. pachystachys (Franch. et Sav.) Makino et Nemoto	4.00739e-06	Fimbristylis subbispicata Nees et Meyen	1.08595e-06	Carex fibrillosa Franch. et Sav.	1.07033e-06
C2055414.jpg	Carex leucochlora Bunge var. leucochlora	Carex leucochlora Bunge var. leucochlora	0.999997	Carex ligulata Nees	4.13508e-07	Arisaema yamatense (Nakai) Nakai subsp. yamatense	2.64945e-07	Arthraxon hispidus (Thunb.) Makino	1.29559e-07	Carex wahuensis C.A.Mey. var. bongardii (Boott) Franch. et Sav.	1.26234e-07
C2055381.jpg	Carex leucochlora Bunge var. leucochlora	Carex leucochlora Bunge var. leucochlora	0.999998	Carex mitrata Franch. var. aristata Ohwi	6.18524e-07	Setaria viridis (L.) P.Beauv. var. pachystachys (Franch. et Sav.) Makino et Nemoto	1.28103e-07	Arthraxon hispidus (Thunb.) Makino	1.08821e-07	Carex ligulata Nees	4.8866e-08
764262.jpg	Carex leucochlora Bunge var. leucochlora	Carex leucochlora Bunge var. leucochlora	0.991959	Carex fibrillosa Franch. et Sav.	0.00790258	Carex tristachya Thunb.	4.9041e-05	Fimbristylis dichotoma (L.) Vahl var. tentsuki T.Koyama	2.64326e-05	Cyperus compressus L.	1.78204e-05
C2055562.jpg	Carex leucochlora Bunge var. leucochlora	Carex lanceolata Boott	0.987891	Carex leucochlora Bunge var. leucochlora	0.011896	Cyperus brevifolius (Rottb.) Hassk. var. leiolepis (Franch. et Sav.) T.Koyama	5.3642e-05	Carex duvaliana Franch. et Sav.	3.6962e-05	Carex maximowiczii Miq. var. maximowiczii	2.04785e-05
C2055297.jpg	Carex leucochlora Bunge var. leucochlora	Carex leucochlora Bunge var. leucochlora	0.500126	Carex nervata Franch. et Sav.	0.258334	Carex lanceolata Boott	0.223558	Festuca rubra L. var. rubra	0.00556719	Carex forficula Franch. et Sav.	0.0013004
KAG080233.jpg	Carex leucochlora Bunge var. leucochlora	Carex nervata Franch. et Sav.	0.655427	Carex leucochlora Bunge var. candolleana (H.L_v. et Vaniot) Katsuy.	0.236394	Carex leucochlora Bunge var. leucochlora	0.0812034	Carex mitrata Franch. var. mitrata	0.0160337	Carex discoidea Boott var. discoidea	0.00786418
C2055336.jpg	Carex leucochlora Bunge var. leucochlora	Carex leucochlora Bunge var. leucochlora	0.999996	Carex nubigena D.Don subsp. albata (Boott ex Franch. et Sav.) T.Koyama var. franchetiana Ohwi	1.46544e-06	Poa pratensis L. subsp. pratensis	8.00444e-07	Carex fibrillosa Franch. et Sav.	2.84733e-07	Carex maximowiczii Miq. var. maximowiczii	2.57365e-07
KAG063834.jpg	Carex leucochlora Bunge var. leucochlora	Carex leucochlora Bunge var. leucochlora	0.563306	Festuca parvigluma Steud.	0.378302	Juncus tenuis Willd.	0.0309842	Carex mitrata Franch. var. aristata Ohwi	0.00719115	Carex mitrata Franch. var. mitrata	0.00609476
C2055331.jpg	Carex leucochlora Bunge var. leucochlora	Carex leucochlora Bunge var. leucochlora	0.999959	Carex lanceolata Boott	6.31162e-06	Carex mitrata Franch. var. aristata Ohwi	5.99731e-06	Carex leucochlora Bunge var. gracillima (Akiyama) Katsuy.	5.74383e-06	Fimbristylis subbispicata Nees et Meyen	3.61447e-06
C2055219.jpg	Carex leucochlora Bunge var. leucochlora	Carex leucochlora Bunge var. leucochlora	0.999879	Carex parciflora Boott var. macroglossa (Franch. et Sav.) Ohwi	6.56437e-05	Carex wahuensis C.A.Mey. var. bongardii (Boott) Franch. et Sav.	1.0186e-05	Carex japonica Thunb.	9.07625e-06	Carex omiana Franch. et Sav. var. omiana	3.20447e-06
C2055504.jpg	Carex leucochlora Bunge var. leucochlora	Carex leucochlora Bunge var. leucochlora	0.999993	Carex lanceolata Boott	5.11384e-06	Carex parciflora Boott var. macroglossa (Franch. et Sav.) Ohwi	4.83251e-07	Carex lenta D.Don var. lenta	2.03586e-07	Carex tristachya Thunb.	1.34924e-07
RTCM-1823.jpg	Carex leucochlora Bunge var. leucochlora	Carex leucochlora Bunge var. leucochlora	0.995122	Carex fibrillosa Franch. et Sav.	0.00487625	Carex japonica Thunb.	6.39389e-07	Setaria viridis (L.) P.Beauv. var. pachystachys (Franch. et Sav.) Makino et Nemoto	4.12855e-07	Carex wahuensis C.A.Mey. var. bongardii (Boott) Franch. et Sav.	3.51677e-07
C2055515.jpg	Carex leucochlora Bunge var. leucochlora	Carex leucochlora Bunge var. leucochlora	0.999685	Carex leucochlora Bunge var. gracillima (Akiyama) Katsuy.	0.000151273	Carex mitrata Franch. var. aristata Ohwi	5.96181e-05	Carex leucochlora Bunge var. candolleana (H.L_v. et Vaniot) Katsuy.	3.56891e-05	Carex tristachya Thunb.	1.12843e-05
C2055413.jpg	Carex leucochlora Bunge var. leucochlora	Carex leucochlora Bunge var. leucochlora	1	Carex ligulata Nees	6.69632e-08	Bromus japonicus Thunb.	6.4051e-08	Carex maximowiczii Miq. var. maximowiczii	3.72673e-08	Carex kiotensis Franch. et Sav.	1.77907e-08
KAG063819.jpg	Carex leucochlora Bunge var. leucochlora	Carex leucochlora Bunge var. leucochlora	0.999939	Carex fibrillosa Franch. et Sav.	4.14758e-05	Carex discoidea Boott var. discoidea	1.24056e-05	Carex leucochlora Bunge var. candolleana (H.L_v. et Vaniot) Katsuy.	5.12693e-06	Cyperus compressus L.	4.27396e-07
00038873.jpg	Carex leucochlora Bunge var. leucochlora	Carex leucochlora Bunge var. leucochlora	0.686136	Carex mitrata Franch. var. aristata Ohwi	0.279903	Carex nubigena D.Don subsp. albata (Boott ex Franch. et Sav.) T.Koyama var. franchetiana Ohwi	0.0212685	Carex curvicollis Franch. et Sav.	0.00585973	Carex rhizopoda Maxim.	0.00205347
728392.jpg	Carex leucochlora Bunge var. leucochlora	Carex leucochlora Bunge var. leucochlora	0.999378	Carex fibrillosa Franch. et Sav.	0.000304259	Cyperus compressus L.	0.000253017	Anthoxanthum odoratum L. subsp. odoratum	1.45787e-05	Cyperus amuricus Maxim.	6.00736e-06
C2055329.jpg	Carex leucochlora Bunge var. leucochlora	Carex leucochlora Bunge var. leucochlora	0.964029	Carex pumila Thunb.	0.0148257	Carex fibrillosa Franch. et Sav.	0.00968475	Carex mollicula Boott	0.00369748	Cyperus brevifolius (Rottb.) Hassk. var. brevifolius	0.00135722
C2055192.jpg	Carex leucochlora Bunge var. leucochlora	Carex leucochlora Bunge var. leucochlora	0.999976	Carex lanceolata Boott	1.06679e-05	Carex nervata Franch. et Sav.	2.0148e-06	Fimbristylis subbispicata Nees et Meyen	1.22213e-06	Carex wahuensis C.A.Mey. var. bongardii (Boott) Franch. et Sav.	1.09322e-06
C2055553.jpg	Carex leucochlora Bunge var. leucochlora	Carex leucochlora Bunge var. leucochlora	0.999674	Carex mitrata Franch. var. aristata Ohwi	0.000109782	Cyperus nipponicus Franch. et Sav. var. nipponicus	5.10496e-05	Clematis terniflora DC.	2.97111e-05	Cardamine tanakae Franch. et Sav. ex Maxim.	1.95086e-05
C2055499.jpg	Carex leucochlora Bunge var. leucochlora	Carex leucochlora Bunge var. leucochlora	0.999172	Carex tristachya Thunb.	0.000695936	Anthoxanthum odoratum L. subsp. odoratum	5.18581e-05	Setaria faberi R.A.W.Herrm.	2.40433e-05	Arthraxon hispidus (Thunb.) Makino	2.79703e-06
00024951.jpg	Carex leucochlora Bunge var. leucochlora	Carex leucochlora Bunge var. leucochlora	0.99913	Carex fibrillosa Franch. et Sav.	0.000670589	Carex leucochlora Bunge var. candolleana (H.L_v. et Vaniot) Katsuy.	7.97889e-05	Carex mitrata Franch. var. aristata Ohwi	6.42409e-05	Carex leucochlora Bunge var. gracillima (Akiyama) Katsuy.	3.86346e-05
RTCM-1824.jpg	Carex leucochlora Bunge var. leucochlora	Carex leucochlora Bunge var. leucochlora	0.994768	Carex leucochlora Bunge var. candolleana (H.L_v. et Vaniot) Katsuy.	0.00194255	Festuca rubra L. var. rubra	0.00160978	Carex sachalinensis F.Schmidt var. alterniflora (Franch.) Ohwi	0.000849958	Poa annua L.	0.00011133
KAG063881.jpg	Carex leucochlora Bunge var. leucochlora	Carex rhizopoda Maxim.	0.964537	Carex leucochlora Bunge var. leucochlora	0.0342165	Melica nutans L.	0.000454321	Carex mitrata Franch. var. mitrata	0.000250778	Carex nubigena D.Don subsp. albata (Boott ex Franch. et Sav.) T.Koyama var. franchetiana Ohwi	0.00015772
C2055395.jpg	Carex leucochlora Bunge var. leucochlora	Carex leucochlora Bunge var. leucochlora	0.999998	Carex tristachya Thunb.	1.21025e-06	Arthraxon hispidus (Thunb.) Makino	8.98583e-08	Setaria viridis (L.) P.Beauv. var. pachystachys (Franch. et Sav.) Makino et Nemoto	7.90684e-08	Setaria faberi R.A.W.Herrm.	4.42473e-08
C2055493.jpg	Carex leucochlora Bunge var. leucochlora	Carex leucochlora Bunge var. leucochlora	1	Arisaema yamatense (Nakai) Nakai subsp. yamatense	5.36082e-08	Carex lanceolata Boott	3.33129e-08	Carex kiotensis Franch. et Sav.	2.7063e-08	Carex maximowiczii Miq. var. maximowiczii	2.22792e-08
990378.jpg	Carex leucochlora Bunge var. leucochlora	Carex leucochlora Bunge var. leucochlora	0.979425	Carex sociata Boott	0.0204966	Avena fatua L.	1.89168e-05	Arthraxon hispidus (Thunb.) Makino	1.25081e-05	Anthoxanthum odoratum L. subsp. odoratum	9.87913e-06
FKSE63108.jpg	Carex leucochlora Bunge var. leucochlora	Carex leucochlora Bunge var. leucochlora	0.996039	Carex parciflora Boott var. macroglossa (Franch. et Sav.) Ohwi	0.00245417	Carex tristachya Thunb.	0.000927919	Carex leucochlora Bunge var. candolleana (H.L_v. et Vaniot) Katsuy.	0.000124149	Carex tristachya Thunb. var. pocilliformis (Boott) K_k.	0.000103364
C2055299.jpg	Carex leucochlora Bunge var. leucochlora	Carex leucochlora Bunge var. leucochlora	0.999997	Setaria viridis (L.) P.Beauv. var. pachystachys (Franch. et Sav.) Makino et Nemoto	1.23164e-06	Carex wahuensis C.A.Mey. var. bongardii (Boott) Franch. et Sav.	5.81869e-07	Arthraxon hispidus (Thunb.) Makino	2.85607e-07	Setaria faberi R.A.W.Herrm.	2.35986e-07
C2055465.jpg	Carex leucochlora Bunge var. leucochlora	Carex leucochlora Bunge var. leucochlora	0.999381	Carex lanceolata Boott	0.000358893	Carex mitrata Franch. var. aristata Ohwi	0.000140282	Carex parciflora Boott var. macroglossa (Franch. et Sav.) Ohwi	5.16049e-05	Arisaema yamatense (Nakai) Nakai subsp. yamatense	1.70607e-05
FKSE16963.jpg	Carex leucochlora Bunge var. leucochlora	Carex leucochlora Bunge var. candolleana (H.L_v. et Vaniot) Katsuy.	0.987208	Carex leucochlora Bunge var. leucochlora	0.0120838	Carex mitrata Franch. var. aristata Ohwi	0.000460335	Carex leucochlora Bunge var. gracillima (Akiyama) Katsuy.	0.000173181	Carex fibrillosa Franch. et Sav.	2.81414e-05
C2055301.jpg	Carex leucochlora Bunge var. leucochlora	Carex leucochlora Bunge var. leucochlora	0.999996	Carex lanceolata Boott	3.28798e-06	Carex mitrata Franch. var. aristata Ohwi	1.0171e-07	Carex wahuensis C.A.Mey. var. bongardii (Boott) Franch. et Sav.	6.00755e-08	Carex ligulata Nees	4.48844e-08
C2055551.jpg	Carex leucochlora Bunge var. leucochlora	Carex leucochlora Bunge var. leucochlora	0.999872	Carex lanceolata Boott	0.000117712	Carex maximowiczii Miq. var. maximowiczii	3.09751e-06	Arthraxon hispidus (Thunb.) Makino	2.10827e-06	Themeda japonica (Andersson) Tanaka	1.00161e-06
00041094.jpg	Carex leucochlora Bunge var. leucochlora	Carex mitrata Franch. var. mitrata	0.49106	Carex mitrata Franch. var. aristata Ohwi	0.247041	Carex stenostachys Franch. et Sav. var. stenostachys	0.162402	Carex leucochlora Bunge var. leucochlora	0.0647432	Carex stenostachys Franch. et Sav. var. cuneata (Ohwi) Ohwi et T.Koyama	0.0102974
C2055269.jpg	Carex leucochlora Bunge var. leucochlora	Carex leucochlora Bunge var. leucochlora	0.998119	Carex maximowiczii Miq. var. maximowiczii	0.000682317	Carex maximowiczii Miq. var. levisaccus Ohwi	0.000652222	Carex japonica Thunb.	0.000409893	Carex curvicollis Franch. et Sav.	3.33319e-05
KAG084103.jpg	Carex leucochlora Bunge var. leucochlora	Carex leucochlora Bunge var. leucochlora	0.999999	Carex mitrata Franch. var. mitrata	5.2904e-07	Carex sociata Boott	1.37733e-07	Carex tristachya Thunb.	1.12593e-07	Carex fibrillosa Franch. et Sav.	7.4173e-08
C2055385.jpg	Carex leucochlora Bunge var. leucochlora	Carex leucochlora Bunge var. leucochlora	0.999995	Carex fibrillosa Franch. et Sav.	7.28932e-07	Setaria viridis (L.) P.Beauv. var. pachystachys (Franch. et Sav.) Makino et Nemoto	5.29535e-07	Carex tristachya Thunb.	3.60675e-07	Setaria faberi R.A.W.Herrm.	2.2207e-07
C2055255.jpg	Carex leucochlora Bunge var. leucochlora	Carex leucochlora Bunge var. leucochlora	0.999974	Carex parciflora Boott var. macroglossa (Franch. et Sav.) Ohwi	3.4324e-06	Carex mitrata Franch. var. aristata Ohwi	2.8402e-06	Carex maximowiczii Miq. var. maximowiczii	1.32977e-06	Carex omiana Franch. et Sav. var. omiana	1.08642e-06
C2055555.jpg	Carex leucochlora Bunge var. leucochlora	Carex leucochlora Bunge var. leucochlora	0.999446	Carex lanceolata Boott	0.000472872	Carex leucochlora Bunge var. candolleana (H.L_v. et Vaniot) Katsuy.	2.60927e-05	Carex parciflora Boott var. macroglossa (Franch. et Sav.) Ohwi	1.18795e-05	Carex leucochlora Bunge var. gracillima (Akiyama) Katsuy.	8.59596e-06
00038874.jpg	Carex leucochlora Bunge var. leucochlora	Carex mitrata Franch. var. aristata Ohwi	0.334183	Carex leucochlora Bunge var. gracillima (Akiyama) Katsuy.	0.177837	Carex leucochlora Bunge var. leucochlora	0.120111	Carex planata Franch. et Sav. var. planata	0.078158	Carex parciflora Boott var. macroglossa (Franch. et Sav.) Ohwi	0.076571
C2055474.jpg	Carex leucochlora Bunge var. leucochlora	Carex leucochlora Bunge var. leucochlora	0.999973	Carex fibrillosa Franch. et Sav.	9.22345e-06	Carex tristachya Thunb.	3.99729e-06	Carex parciflora Boott var. macroglossa (Franch. et Sav.) Ohwi	3.56227e-06	Poa annua L.	2.15744e-06
C2055215.jpg	Carex leucochlora Bunge var. leucochlora	Carex leucochlora Bunge var. leucochlora	0.981125	Carex arenicola F.Schmidt	0.00822681	Carex nervata Franch. et Sav.	0.00431147	Carex omiana Franch. et Sav. var. omiana	0.00326116	Carex lanceolata Boott	0.000933895
C2055254.jpg	Carex leucochlora Bunge var. leucochlora	Carex leucochlora Bunge var. leucochlora	0.996926	Carex parciflora Boott var. macroglossa (Franch. et Sav.) Ohwi	0.00228616	Carex japonica Thunb.	0.000479609	Carex mitrata Franch. var. aristata Ohwi	8.17497e-05	Carex lanceolata Boott	7.92878e-05
C2055412.jpg	Carex leucochlora Bunge var. leucochlora	Carex leucochlora Bunge var. leucochlora	0.999977	Carex tristachya Thunb.	4.38363e-06	Carex maximowiczii Miq. var. levisaccus Ohwi	1.97746e-06	Carex nervata Franch. et Sav.	1.34138e-06	Carex arenicola F.Schmidt	7.9886e-07
1286441.JPG	Carex leucochlora Bunge var. leucochlora	Carex sachalinensis F.Schmidt var. arimaensis (Ohwi) Ohwi	0.339442	Carex leucochlora Bunge var. candolleana (H.L_v. et Vaniot) Katsuy.	0.283505	Carex oxyandra (Franch. et Sav.) Kud_	0.155269	Cyperus brevifolius (Rottb.) Hassk. var. leiolepis (Franch. et Sav.) T.Koyama	0.112491	Carex leucochlora Bunge var. gracillima (Akiyama) Katsuy.	0.0309373
RTCM-8228.jpg	Fraxinus lanuginosa Koidz. f. serrata (Nakai) Murata	Fraxinus lanuginosa Koidz. f. serrata (Nakai) Murata	0.514783	Lyonia ovalifolia (Wall.) Drude var. elliptica (Siebold et Zucc.) Hand.-Mazz.	0.444832	Leontice robusta (Maxim.) Diels	0.0173304	Maackia amurensis Rupr. et Maxim.	0.00573414	Fraxinus lanuginosa Koidz. f. lanuginosa	0.00464741
JPG020527.JPG	Fraxinus lanuginosa Koidz. f. serrata (Nakai) Murata	Fraxinus lanuginosa Koidz. f. serrata (Nakai) Murata	0.99996	Fraxinus sieboldiana Blume	3.49801e-05	Fraxinus lanuginosa Koidz. f. lanuginosa	1.52997e-06	Fraxinus longicuspis Siebold et Zucc.	7.07925e-07	Fraxinus apertisquamifera H.Hara	6.87147e-07
KAG076086.jpg	Fraxinus lanuginosa Koidz. f. serrata (Nakai) Murata	Fraxinus lanuginosa Koidz. f. serrata (Nakai) Murata	0.924755	Fraxinus longicuspis Siebold et Zucc.	0.0747313	Fraxinus platypoda Oliv.	0.000478571	Fraxinus apertisquamifera H.Hara	1.65647e-05	Fraxinus lanuginosa Koidz. f. lanuginosa	7.9045e-06
JPG020451.JPG	Fraxinus lanuginosa Koidz. f. serrata (Nakai) Murata	Fraxinus lanuginosa Koidz. f. serrata (Nakai) Murata	0.887973	Staphylea japonica (Thunb.) Mabb.	0.0851631	Fraxinus sieboldiana Blume	0.00880589	Sambucus racemosa L. subsp. sieboldiana (Miq.) H.Hara	0.00823566	Vaccinium bracteatum Thunb.	0.00402597
JPG020461.JPG	Fraxinus lanuginosa Koidz. f. serrata (Nakai) Murata	Fraxinus lanuginosa Koidz. f. serrata (Nakai) Murata	0.959809	Fraxinus lanuginosa Koidz. f. lanuginosa	0.0209326	Fraxinus sieboldiana Blume	0.0188618	Fraxinus japonica Blume ex K.Koch	0.000128911	Fraxinus apertisquamifera H.Hara	6.71246e-05
00000216.jpg	Fraxinus lanuginosa Koidz. f. serrata (Nakai) Murata	Fraxinus lanuginosa Koidz. f. serrata (Nakai) Murata	0.645065	Fraxinus lanuginosa Koidz. f. lanuginosa	0.32029	Fraxinus sieboldiana Blume	0.0342578	Fraxinus apertisquamifera H.Hara	0.000304907	Fraxinus japonica Blume ex K.Koch	3.50156e-05
382210.jpg	Fraxinus lanuginosa Koidz. f. serrata (Nakai) Murata	Fraxinus lanuginosa Koidz. f. serrata (Nakai) Murata	0.999871	Acer amoenum Carri_re var. matsumurae (Koidz.) K.Ogata	5.35138e-05	Rhododendron trinerve Franch. ex H.Boissieu	2.76824e-05	Rhododendron macrosepalum Maxim.	8.36423e-06	Pieris japonica (Thunb.) D.Don ex G.Don subsp. japonica	7.69911e-06
JPG020519.JPG	Fraxinus lanuginosa Koidz. f. serrata (Nakai) Murata	Fraxinus lanuginosa Koidz. f. serrata (Nakai) Murata	0.989643	Fraxinus sieboldiana Blume	0.0103351	Fraxinus lanuginosa Koidz. f. lanuginosa	1.20074e-05	Fraxinus apertisquamifera H.Hara	7.30613e-06	Fraxinus japonica Blume ex K.Koch	6.89771e-07
RTCM-8217.jpg	Fraxinus lanuginosa Koidz. f. serrata (Nakai) Murata	Fraxinus lanuginosa Koidz. f. serrata (Nakai) Murata	0.88465	Fraxinus lanuginosa Koidz. f. lanuginosa	0.11084	Fraxinus apertisquamifera H.Hara	0.00135491	Acer amoenum Carri_re var. matsumurae (Koidz.) K.Ogata	0.000898662	Sambucus racemosa L. subsp. sieboldiana (Miq.) H.Hara	0.000691661
KAG076054.jpg	Fraxinus lanuginosa Koidz. f. serrata (Nakai) Murata	Fraxinus lanuginosa Koidz. f. serrata (Nakai) Murata	0.999998	Fraxinus longicuspis Siebold et Zucc.	1.57393e-06	Maackia tashiroi (Yatabe) Makino	2.36012e-07	Euonymus lutchuensis T.It_	8.71678e-08	Euonymus alatus (Thunb.) Siebold var. alatus f. striatus (Thunb.) Makino	5.27255e-08
1074798.JPG	Fraxinus lanuginosa Koidz. f. serrata (Nakai) Murata	Fraxinus lanuginosa Koidz. f. serrata (Nakai) Murata	0.999999	Euonymus alatus (Thunb.) Siebold var. rotundatus (Makino) H.Hara	6.05647e-07	Cladrastis shikokiana (Makino) Makino	1.89603e-07	Ilex geniculata Maxim.	1.38937e-07	Fraxinus apertisquamifera H.Hara	6.40797e-08
JPG020457.JPG	Fraxinus lanuginosa Koidz. f. serrata (Nakai) Murata	Fraxinus lanuginosa Koidz. f. serrata (Nakai) Murata	0.999707	Fraxinus apertisquamifera H.Hara	0.000192515	Ilex chinensis Sims	6.2087e-05	Fraxinus platypoda Oliv.	1.71433e-05	Fraxinus longicuspis Siebold et Zucc.	3.51362e-06
JPG020469.JPG	Fraxinus lanuginosa Koidz. f. serrata (Nakai) Murata	Vaccinium japonicum Miq. var. ciliare Matsum. ex Komatsu	0.99981	Gaultheria adenothrix (Miq.) Maxim.	6.09169e-05	Acer amoenum Carri_re var. matsumurae (Koidz.) K.Ogata	4.79782e-05	Vaccinium bracteatum Thunb.	7.60979e-06	Wisteriopsis japonica (Siebold et Zucc.) J.Compton et Schrire	7.48917e-06
796389.jpg	Fraxinus lanuginosa Koidz. f. serrata (Nakai) Murata	Fraxinus lanuginosa Koidz. f. serrata (Nakai) Murata	0.997131	Fraxinus longicuspis Siebold et Zucc.	0.00107772	Celtis boninensis Koidz.	0.000877644	Ilex geniculata Maxim.	0.000746351	Philadelphus satsumi Siebold ex Lindl. et Paxton	5.28848e-05
JPG020473.JPG	Fraxinus lanuginosa Koidz. f. serrata (Nakai) Murata	Fraxinus lanuginosa Koidz. f. serrata (Nakai) Murata	0.999864	Sorbus commixta Hedl.	0.000116244	Fraxinus sieboldiana Blume	1.24666e-05	Fraxinus apertisquamifera H.Hara	3.87735e-06	Lyonia ovalifolia (Wall.) Drude var. elliptica (Siebold et Zucc.) Hand.-Mazz.	1.22669e-06
JPG020559.JPG	Fraxinus lanuginosa Koidz. f. serrata (Nakai) Murata	Fraxinus lanuginosa Koidz. f. serrata (Nakai) Murata	0.999955	Weigela floribunda (Siebold et Zucc.) K.Koch	3.07821e-05	Ottelia alismoides (L.) Pers.	3.27514e-06	Rubus illecebrosus Focke	1.31605e-06	Fraxinus apertisquamifera H.Hara	1.29479e-06
JPG020509.JPG	Fraxinus lanuginosa Koidz. f. serrata (Nakai) Murata	Fraxinus lanuginosa Koidz. f. serrata (Nakai) Murata	0.988583	Melia azedarach L.	0.00486964	Fraxinus lanuginosa Koidz. f. lanuginosa	0.00241957	Fraxinus longicuspis Siebold et Zucc.	0.00150106	Acer amoenum Carri_re var. matsumurae (Koidz.) K.Ogata	0.000896426
JPG020561.JPG	Fraxinus lanuginosa Koidz. f. serrata (Nakai) Murata	Fraxinus lanuginosa Koidz. f. serrata (Nakai) Murata	0.985605	Fraxinus sieboldiana Blume	0.0143751	Fraxinus lanuginosa Koidz. f. lanuginosa	1.52312e-05	Lyonia ovalifolia (Wall.) Drude var. elliptica (Siebold et Zucc.) Hand.-Mazz.	4.04731e-06	Fraxinus apertisquamifera H.Hara	3.92627e-07
JPG020549.JPG	Fraxinus lanuginosa Koidz. f. serrata (Nakai) Murata	Fraxinus lanuginosa Koidz. f. serrata (Nakai) Murata	0.986021	Sorbus commixta Hedl.	0.00607015	Laurocerasus spinulosa (Siebold et Zucc.) C.K.Schneid.	0.00238779	Solanum maximowiczii Koidz.	0.00189637	Acer cissifolium (Siebold et Zucc.) K.Koch	0.000713841
00009202.jpg	Fraxinus lanuginosa Koidz. f. serrata (Nakai) Murata	Fraxinus sieboldiana Blume	0.906918	Fraxinus lanuginosa Koidz. f. lanuginosa	0.0710406	Fraxinus lanuginosa Koidz. f. serrata (Nakai) Murata	0.020939	Abelia spathulata Siebold et Zucc. var. spathulata	0.000772641	Staphylea bumalda DC.	6.38282e-05
905020.jpg	Fraxinus lanuginosa Koidz. f. serrata (Nakai) Murata	Fraxinus lanuginosa Koidz. f. serrata (Nakai) Murata	0.694243	Fraxinus longicuspis Siebold et Zucc.	0.25825	Fraxinus platypoda Oliv.	0.0106686	Fraxinus lanuginosa Koidz. f. lanuginosa	0.00871211	Angelica sachalinensis Maxim. var. glabra (Koidz.) T.Yamaz.	0.00703677
00011652.jpg	Fraxinus lanuginosa Koidz. f. serrata (Nakai) Murata	Fraxinus lanuginosa Koidz. f. lanuginosa	0.851623	Fraxinus lanuginosa Koidz. f. serrata (Nakai) Murata	0.147524	Staphylea bumalda DC.	0.00050963	Fraxinus sieboldiana Blume	0.000325022	Melia azedarach L.	8.75249e-06
JPG020545.JPG	Fraxinus lanuginosa Koidz. f. serrata (Nakai) Murata	Fraxinus lanuginosa Koidz. f. serrata (Nakai) Murata	0.999979	Fraxinus lanuginosa Koidz. f. lanuginosa	1.28545e-05	Chengiopanax sciadophylloides (Franch. et Sav.) C.B.Shang et J.Y.Huang	2.50422e-06	Gamblea innovans (Siebold et Zucc.) C.B.Shang, Lowry et Frodin	2.16616e-06	Fraxinus sieboldiana Blume	1.71358e-06
JPG020449.JPG	Fraxinus lanuginosa Koidz. f. serrata (Nakai) Murata	Fraxinus lanuginosa Koidz. f. serrata (Nakai) Murata	0.97603	Fraxinus sieboldiana Blume	0.0220773	Fraxinus lanuginosa Koidz. f. lanuginosa	0.00150943	Acer amoenum Carri_re var. matsumurae (Koidz.) K.Ogata	7.04322e-05	Fraxinus longicuspis Siebold et Zucc.	6.32134e-05
JPG020441.JPG	Fraxinus lanuginosa Koidz. f. serrata (Nakai) Murata	Helwingia japonica (Thunb.) F.Dietr. var. parvifolia Makino	0.968587	Fraxinus lanuginosa Koidz. f. serrata (Nakai) Murata	0.0212063	Rubus hirsutus Thunb.	0.00762575	Sambucus racemosa L. subsp. sieboldiana (Miq.) H.Hara	0.00144095	Staphylea bumalda DC.	0.000435443
00012930.jpg	Fraxinus lanuginosa Koidz. f. serrata (Nakai) Murata	Fraxinus lanuginosa Koidz. f. serrata (Nakai) Murata	0.830899	Fraxinus longicuspis Siebold et Zucc.	0.168627	Fraxinus apertisquamifera H.Hara	0.000279087	Fraxinus lanuginosa Koidz. f. lanuginosa	0.000177423	Fraxinus sieboldiana Blume	8.585e-06
00000960.jpg	Fraxinus lanuginosa Koidz. f. serrata (Nakai) Murata	Fraxinus lanuginosa Koidz. f. serrata (Nakai) Murata	0.996679	Fraxinus apertisquamifera H.Hara	0.00262601	Fraxinus lanuginosa Koidz. f. lanuginosa	0.000659029	Fraxinus longicuspis Siebold et Zucc.	1.14592e-05	Fraxinus sieboldiana Blume	7.67571e-06
00009201.jpg	Fraxinus lanuginosa Koidz. f. serrata (Nakai) Murata	Fraxinus lanuginosa Koidz. f. lanuginosa	0.555589	Buckleya lanceolata (Siebold et Zucc.) Miq.	0.281347	Fraxinus lanuginosa Koidz. f. serrata (Nakai) Murata	0.092946	Castanopsis cuspidata (Thunb.) Schottky	0.0443062	Rubus minusculus H.L_v. et Vaniot	0.00671048
JPG020437.JPG	Fraxinus lanuginosa Koidz. f. serrata (Nakai) Murata	Fraxinus lanuginosa Koidz. f. serrata (Nakai) Murata	0.999906	Fraxinus lanuginosa Koidz. f. lanuginosa	4.91145e-05	Fraxinus sieboldiana Blume	3.03158e-05	Clematis tosaensis Makino	4.17739e-06	Fraxinus apertisquamifera H.Hara	2.35057e-06
796386.jpg	Fraxinus lanuginosa Koidz. f. serrata (Nakai) Murata	Celtis boninensis Koidz.	0.933515	Fraxinus lanuginosa Koidz. f. serrata (Nakai) Murata	0.0268142	Plagiogyria x sessilifolia Nakaike	0.0185316	Thelypteris liukiuensis (Christ ex Matsum.) K.Iwats.	0.0152623	Buddleja japonica Hemsl.	0.00165949
JPG020501.JPG	Fraxinus lanuginosa Koidz. f. serrata (Nakai) Murata	Fraxinus lanuginosa Koidz. f. serrata (Nakai) Murata	0.99996	Fraxinus lanuginosa Koidz. f. lanuginosa	3.03331e-05	Fraxinus japonica Blume ex K.Koch	3.18006e-06	Fraxinus longicuspis Siebold et Zucc.	2.44071e-06	Fraxinus apertisquamifera H.Hara	1.67272e-06
JPG020477.JPG	Fraxinus lanuginosa Koidz. f. serrata (Nakai) Murata	Fraxinus lanuginosa Koidz. f. serrata (Nakai) Murata	0.999797	Fraxinus sieboldiana Blume	0.000171783	Melia azedarach L.	1.97274e-05	Fraxinus lanuginosa Koidz. f. lanuginosa	5.4733e-06	Acer cissifolium (Siebold et Zucc.) K.Koch	2.19626e-06
JPG020487.JPG	Fraxinus lanuginosa Koidz. f. serrata (Nakai) Murata	Fraxinus lanuginosa Koidz. f. serrata (Nakai) Murata	0.999978	Fraxinus sieboldiana Blume	1.77189e-05	Fraxinus lanuginosa Koidz. f. lanuginosa	2.91951e-06	Acer cissifolium (Siebold et Zucc.) K.Koch	6.1937e-07	Melia azedarach L.	2.59355e-07
JPG020425.JPG	Fraxinus lanuginosa Koidz. f. serrata (Nakai) Murata	Fraxinus lanuginosa Koidz. f. serrata (Nakai) Murata	0.999572	Fraxinus sieboldiana Blume	0.000373339	Fraxinus lanuginosa Koidz. f. lanuginosa	4.92181e-05	Fraxinus apertisquamifera H.Hara	3.33582e-06	Acer amoenum Carri_re var. matsumurae (Koidz.) K.Ogata	4.92467e-07
JPG020429.JPG	Fraxinus lanuginosa Koidz. f. serrata (Nakai) Murata	Fraxinus lanuginosa Koidz. f. serrata (Nakai) Murata	0.999989	Fraxinus lanuginosa Koidz. f. lanuginosa	8.59962e-06	Fraxinus apertisquamifera H.Hara	4.6074e-07	Sorbus commixta Hedl.	3.86145e-07	Sambucus racemosa L. subsp. sieboldiana (Miq.) H.Hara	2.49644e-07
JPG020537.JPG	Fraxinus lanuginosa Koidz. f. serrata (Nakai) Murata	Fraxinus lanuginosa Koidz. f. serrata (Nakai) Murata	0.999832	Fraxinus lanuginosa Koidz. f. lanuginosa	0.000149096	Fraxinus sieboldiana Blume	1.65596e-05	Vaccinium hirtum Thunb. var. pubescens (Koidz.) T.Yamaz.	5.42854e-07	Acer amoenum Carri_re var. matsumurae (Koidz.) K.Ogata	3.19798e-07
796373.jpg	Fraxinus lanuginosa Koidz. f. serrata (Nakai) Murata	Fraxinus lanuginosa Koidz. f. serrata (Nakai) Murata	0.999757	Symplocos myrtacea Siebold et Zucc.	0.000106195	Euonymus lutchuensis T.It_	6.34522e-05	Vaccinium japonicum Miq.	1.21261e-05	Euonymus alatus (Thunb.) Siebold var. rotundatus (Makino) H.Hara	1.05753e-05
KAG076069.jpg	Fraxinus lanuginosa Koidz. f. serrata (Nakai) Murata	Fraxinus longicuspis Siebold et Zucc.	0.997931	Fraxinus platypoda Oliv.	0.00096946	Fraxinus lanuginosa Koidz. f. serrata (Nakai) Murata	0.000894127	Putranjiva matsumurae Koidz.	9.39357e-05	Phellodendron amurense Rupr. var. amurense	3.76833e-05
KAG059387.jpg	Cocculus trilobus (Thunb.) DC.	Cocculus trilobus (Thunb.) DC.	0.968051	Stephania japonica (Thunb.) Miers	0.0315994	Aristolochia kaempferi Willd.	0.000318928	Smilax insularis T.C.Hsu et S.W.Chung	1.97482e-05	Cocculus laurifolius DC.	1.82894e-06
4131-UR729.jpg	Cocculus trilobus (Thunb.) DC.	Cocculus trilobus (Thunb.) DC.	0.613734	Paraprenanthes sororia (Miq.) C.Shih	0.347753	Tetragonia tetragonoides (Pall.) Kuntze	0.0203565	Persicaria perfoliata (L.) H.Gross	0.0075233	Lepidomicrosorum buergerianum (Miq.) Ching et Shing	0.00387736
FKSE64299.jpg	Cocculus trilobus (Thunb.) DC.	Cocculus trilobus (Thunb.) DC.	0.710862	Stephania japonica (Thunb.) Miers	0.284972	Piper kadsura (Choisy) Ohwi	0.0025178	Vitis saccharifera Makino	0.000755588	Akebia trifoliata (Thunb.) Koidz.	0.000466039
FKSE85886.jpg	Cocculus trilobus (Thunb.) DC.	Cocculus trilobus (Thunb.) DC.	0.995285	Stephania japonica (Thunb.) Miers	0.00458803	Asarum caulescens Maxim.	5.12714e-05	Zehneria guamensis (Merr.) Fosberg	1.67615e-05	Piper kadsura (Choisy) Ohwi	1.36202e-05
KAG159210.jpg	Cocculus trilobus (Thunb.) DC.	Cocculus trilobus (Thunb.) DC.	0.99531	Smilax sebeana Miq.	0.00336127	Dioscorea tokoro Makino	0.000581974	Smilax riparia A.DC.	0.000232235	Smilax china L.	0.000121863
TRPM-P-934-1003-006.jpg	Cocculus trilobus (Thunb.) DC.	Cocculus trilobus (Thunb.) DC.	0.881094	Stephania japonica (Thunb.) Miers	0.0935373	Smilax china L.	0.0114721	Piper kadsura (Choisy) Ohwi	0.0100805	Paederia foetida L.	0.00287177
KAG059423.jpg	Cocculus trilobus (Thunb.) DC.	Cocculus trilobus (Thunb.) DC.	0.99345	Vincetoxicum tanakae (Maxim.) Franch. et Sav.	0.00534971	Vitex rotundifolia L.f.	0.000442542	Smilax sebeana Miq.	0.000386495	Psychotria serpens L.	0.000217431
KAG059420.jpg	Cocculus trilobus (Thunb.) DC.	Cocculus trilobus (Thunb.) DC.	0.999856	Cocculus laurifolius DC.	5.75701e-05	Stephania japonica (Thunb.) Miers	4.68678e-05	Piper kadsura (Choisy) Ohwi	9.23006e-06	Cynanchum wilfordii (Maxim.) Hook.f.	8.63955e-06
KAG059418.jpg	Cocculus trilobus (Thunb.) DC.	Cocculus trilobus (Thunb.) DC.	0.99918	Stephania japonica (Thunb.) Miers	0.000815761	Berchemia longiracemosa Okuyama	8.34535e-07	Piper kadsura (Choisy) Ohwi	6.37149e-07	Cercidiphyllum japonicum Siebold et Zucc. ex Hoffm. et Schult.	4.32647e-07
FKSE60257.jpg	Cocculus trilobus (Thunb.) DC.	Cocculus trilobus (Thunb.) DC.	0.999877	Smilax riparia A.DC.	0.000102939	Piper kadsura (Choisy) Ohwi	1.11481e-05	Smilax bracteata C.Presl var. bracteata	2.22913e-06	Smilax china L.	1.9091e-06
6793-UR164.jpg	Cocculus trilobus (Thunb.) DC.	Cocculus trilobus (Thunb.) DC.	0.694709	Hedera rhombea (Miq.) Bean	0.135638	Vitis saccharifera Makino	0.0449279	Stephania japonica (Thunb.) Miers	0.0207735	Rhododendron wadanum Makino	0.0164633
1166800.JPG	Cocculus trilobus (Thunb.) DC.	Cocculus trilobus (Thunb.) DC.	0.996166	Stephania japonica (Thunb.) Miers	0.00341661	Cocculus laurifolius DC.	7.19031e-05	Lindera obtusiloba Blume	5.14862e-05	Hedera rhombea (Miq.) Bean	4.43735e-05
1166794.JPG	Cocculus trilobus (Thunb.) DC.	Cocculus trilobus (Thunb.) DC.	0.570525	Asarum caulescens Maxim.	0.378826	Piper kadsura (Choisy) Ohwi	0.0215524	Stephania japonica (Thunb.) Miers	0.00683513	Pyrola nephrophylla (Andres) Andres	0.00641615
988514.jpg	Cocculus trilobus (Thunb.) DC.	Cocculus trilobus (Thunb.) DC.	0.997649	Stephania japonica (Thunb.) Miers	0.00152251	Cocculus laurifolius DC.	0.000428946	Smilax insularis T.C.Hsu et S.W.Chung	0.000190885	Zehneria guamensis (Merr.) Fosberg	2.94144e-05
KAG059393.jpg	Cocculus trilobus (Thunb.) DC.	Cocculus trilobus (Thunb.) DC.	0.781124	Stephania japonica (Thunb.) Miers	0.171162	Clematis meyeniana Walp. var. insularis Sprague	0.0363133	Piper kadsura (Choisy) Ohwi	0.00462844	Stauntonia hexaphylla (Thunb.) Decne.	0.00405682
TAI 116167.jpg	Cocculus trilobus (Thunb.) DC.	Cocculus trilobus (Thunb.) DC.	0.533376	Vincetoxicum tanakae (Maxim.) Franch. et Sav.	0.40458	Vigna marina (Burm.) Merr.	0.0230987	Smilax china L.	0.0197537	Berchemia racemosa Siebold et Zucc.	0.00766049
KAG059389.jpg	Cocculus trilobus (Thunb.) DC.	Cocculus trilobus (Thunb.) DC.	0.99993	Cocculus laurifolius DC.	6.64542e-05	Stephania japonica (Thunb.) Miers	1.67874e-06	Athyrium kuratae Seriz.	1.15939e-06	Pseudopyxis depressa Miq.	1.18355e-07
KAG059409.jpg	Cocculus trilobus (Thunb.) DC.	Cocculus trilobus (Thunb.) DC.	0.95993	Stephania japonica (Thunb.) Miers	0.0396084	Rhynchosia volubilis Lour.	0.000336627	Pseudopyxis depressa Miq.	3.33387e-05	Brasenia schreberi J.F.Gmel.	2.37931e-05
KAG059403.jpg	Cocculus trilobus (Thunb.) DC.	Cocculus trilobus (Thunb.) DC.	0.999916	Ipomoea littoralis Blume	5.93756e-05	Rhynchosia volubilis Lour.	1.39388e-05	Aristolochia kaempferi Willd.	3.59634e-06	Persicaria perfoliata (L.) H.Gross	1.19882e-06
726512.jpg	Cocculus trilobus (Thunb.) DC.	Cocculus trilobus (Thunb.) DC.	0.999979	Stachyurus praecox Siebold et Zucc.	8.97903e-06	Piper kadsura (Choisy) Ohwi	5.49985e-06	Cocculus laurifolius DC.	3.51172e-06	Stephania japonica (Thunb.) Miers	2.01005e-06
1022471.jpg	Cocculus trilobus (Thunb.) DC.	Stephania japonica (Thunb.) Miers	0.734401	Cocculus trilobus (Thunb.) DC.	0.264619	Aristolochia kaempferi Willd.	0.000229968	Pseudopyxis depressa Miq.	0.000124294	Cocculus laurifolius DC.	8.54118e-05
1219598.JPG	Cocculus trilobus (Thunb.) DC.	Cocculus trilobus (Thunb.) DC.	0.999958	Paederia foetida L.	1.3223e-05	Piper kadsura (Choisy) Ohwi	9.08049e-06	Stephania japonica (Thunb.) Miers	5.64269e-06	Stachyurus praecox Siebold et Zucc.	5.54042e-06
C2047173.jpg	Arisaema tosaense Makino	Arisaema tosaense Makino	0.83386	Arisaema yamatense (Nakai) Nakai subsp. yamatense	0.16486	Pinellia tripartita (Blume) Schott	0.000543624	Arisaema urashima H.Hara	0.000405471	Poa acroleuca Steud.	0.000146154
C2047177.jpg	Arisaema tosaense Makino	Arisaema tosaense Makino	0.999313	Pinellia tripartita (Blume) Schott	0.000647556	Arisaema urashima H.Hara	2.30736e-05	Paspalum scrobiculatum L. var. orbiculare (G.Forst.) Hack.	5.08356e-06	Carex autumnalis Ohwi	3.55604e-06
C2047197.jpg	Arisaema tosaense Makino	Arisaema tosaense Makino	0.999457	Pinellia tripartita (Blume) Schott	0.000447474	Arisaema urashima H.Hara	4.50565e-05	Arisaema yamatense (Nakai) Nakai subsp. yamatense	3.33209e-05	Paspalum scrobiculatum L. var. orbiculare (G.Forst.) Hack.	6.39105e-06
C2047239.jpg	Arisaema tosaense Makino	Arisaema tosaense Makino	0.983569	Arisaema yamatense (Nakai) Nakai subsp. yamatense	0.0142454	Miscanthus sinensis Andersson	0.00099916	Poa acroleuca Steud. f. submoniliformis (Makino) T.Koyama	0.00022161	Carex sachalinensis F.Schmidt var. arimaensis (Ohwi) Ohwi	0.000163839
C2047209.jpg	Arisaema tosaense Makino	Arisaema tosaense Makino	0.999985	Arisaema yamatense (Nakai) Nakai subsp. yamatense	4.28372e-06	Persicaria neofiliformis (Nakai) Ohki	3.93308e-06	Pinellia tripartita (Blume) Schott	1.68408e-06	Arisaema urashima H.Hara	1.206e-06
4767-2474.jpg	Arisaema tosaense Makino	Arisaema japonicum Blume	0.996078	Arisaema tosaense Makino	0.00340238	Achyranthes bidentata Blume var. japonica Miq.	0.000175257	Arisaema peninsulae Nakai	0.000109872	Arisaema kishidae Makino ex Nakai	2.63287e-05
C2047212.jpg	Arisaema tosaense Makino	Lophatherum sinense Rendle	0.726423	Arisaema urashima H.Hara	0.134781	Arisaema tosaense Makino	0.104812	Arisaema yamatense (Nakai) Nakai subsp. yamatense	0.0266958	Carex pachygyna Franch. et Sav.	0.00160813
C2047190.jpg	Arisaema tosaense Makino	Arisaema tosaense Makino	0.999961	Arisaema yamatense (Nakai) Nakai subsp. yamatense	2.97463e-05	Arisaema japonicum Blume	4.01752e-06	Arisaema urashima H.Hara	3.09045e-06	Poa acroleuca Steud.	7.91017e-07
C2047232.jpg	Arisaema tosaense Makino	Arisaema tosaense Makino	0.933355	Arisaema yamatense (Nakai) Nakai subsp. yamatense	0.0664287	Arisaema urashima H.Hara	5.52643e-05	Paspalum scrobiculatum L. var. orbiculare (G.Forst.) Hack.	3.10512e-05	Arisaema peninsulae Nakai	3.01253e-05
C2047176.jpg	Arisaema tosaense Makino	Arisaema tosaense Makino	0.999981	Arisaema urashima H.Hara	6.75362e-06	Arisaema yamatense (Nakai) Nakai subsp. yamatense	3.95564e-06	Carex autumnalis Ohwi	2.26745e-06	Poa acroleuca Steud. f. submoniliformis (Makino) T.Koyama	1.18939e-06
C2047188.jpg	Arisaema tosaense Makino	Arisaema tosaense Makino	0.999587	Arisaema yamatense (Nakai) Nakai subsp. yamatense	0.000386398	Arisaema japonicum Blume	8.7281e-06	Carex autumnalis Ohwi	3.16759e-06	Arisaema urashima H.Hara	2.96675e-06
C2047229.jpg	Arisaema tosaense Makino	Arisaema tosaense Makino	0.999606	Arisaema urashima H.Hara	0.000242888	Arisaema yamatense (Nakai) Nakai subsp. yamatense	0.00011483	Pinellia tripartita (Blume) Schott	1.51062e-05	Paspalum scrobiculatum L. var. orbiculare (G.Forst.) Hack.	6.88352e-06
C2047211.jpg	Arisaema tosaense Makino	Arisaema tosaense Makino	0.96375	Arisaema yamatense (Nakai) Nakai subsp. yamatense	0.0220381	Arisaema japonicum Blume	0.0120799	Arisaema peninsulae Nakai	0.00104322	Lophatherum sinense Rendle	0.000514572
C2047227.jpg	Arisaema tosaense Makino	Arisaema tosaense Makino	0.999681	Arisaema yamatense (Nakai) Nakai subsp. yamatense	0.00030462	Arisaema urashima H.Hara	3.77201e-06	Pinellia tripartita (Blume) Schott	3.14583e-06	Poa acroleuca Steud. f. submoniliformis (Makino) T.Koyama	1.44111e-06
C2047226.jpg	Arisaema tosaense Makino	Arisaema tosaense Makino	0.999942	Arisaema yamatense (Nakai) Nakai subsp. yamatense	5.1999e-05	Arisaema urashima H.Hara	1.91921e-06	Miscanthus sinensis Andersson	1.2926e-06	Carex autumnalis Ohwi	5.76582e-07
00016085.jpg	Goniophlebium niponicum (Mett.) Bedd.	Goniophlebium niponicum (Mett.) Bedd.	0.99996	Lastrea thelypteris (L.) Bory	1.93746e-05	Deparia conilii (Franch. et Sav.) M.Kato	4.53395e-06	Plagiogyria matsumurana Makino	2.01966e-06	Hymenasplenium hondoense (N.Murak. et S.-I.Hatan.) Nakaike	1.46206e-06
1114089.JPG	Goniophlebium niponicum (Mett.) Bedd.	Goniophlebium niponicum (Mett.) Bedd.	0.999888	Plagiogyria matsumurana Makino	3.45155e-05	Polypodium fauriei Christ	1.90266e-05	Hymenasplenium hondoense (N.Murak. et S.-I.Hatan.) Nakaike	1.29929e-05	Nephrolepis cordifolia (L.) C.Presl	8.37656e-06
KAG126653.jpg	Goniophlebium niponicum (Mett.) Bedd.	Nephrolepis cordifolia (L.) C.Presl	0.552336	Goniophlebium niponicum (Mett.) Bedd.	0.384955	Lindsaea merrillii Copel. subsp. yaeyamensis (Tagawa) K.U.Kramer	0.0615759	Aletris spicata (Thunb.) Franch.	0.000682486	Deparia petersenii (Kunze) M.Kato	6.57889e-05
KAG082335.jpg	Goniophlebium niponicum (Mett.) Bedd.	Goniophlebium niponicum (Mett.) Bedd.	0.999988	Nephrolepis cordifolia (L.) C.Presl	5.18806e-06	Bolbitis appendiculata (Willd.) K.Iwats.	1.34669e-06	Carex dimorpholepis Steud.	6.98765e-07	Plagiogyria matsumurana Makino	6.85303e-07
735330.jpg	Goniophlebium niponicum (Mett.) Bedd.	Goniophlebium niponicum (Mett.) Bedd.	0.999964	Lastrea thelypteris (L.) Bory	9.32539e-06	Polypodium fauriei Christ	3.91685e-06	Deparia conilii (Franch. et Sav.) M.Kato	3.61558e-06	Microlepia marginata (Panzer) C.Chr.	3.06964e-06
KAG081363.jpg	Goniophlebium niponicum (Mett.) Bedd.	Goniophlebium niponicum (Mett.) Bedd.	0.999163	Nephrolepis cordifolia (L.) C.Presl	0.000379496	Dicranopteris pedata (Houtt.) Nakaike	0.000131567	Thelypteris parasitica (L.) Tardieu	7.20143e-05	Deparia petersenii (Kunze) M.Kato	4.24407e-05
00022197.jpg	Goniophlebium niponicum (Mett.) Bedd.	Goniophlebium niponicum (Mett.) Bedd.	0.999337	Lastrea thelypteris (L.) Bory	0.000137182	Deparia conilii (Franch. et Sav.) M.Kato	0.00012916	Polypodium fauriei Christ	0.00012751	Plagiogyria matsumurana Makino	7.37411e-05
734697.jpg	Goniophlebium niponicum (Mett.) Bedd.	Goniophlebium niponicum (Mett.) Bedd.	0.999969	Deparia conilii (Franch. et Sav.) M.Kato	1.04494e-05	Hymenasplenium hondoense (N.Murak. et S.-I.Hatan.) Nakaike	3.27835e-06	Plagiogyria matsumurana Makino	2.30554e-06	Thelypteris decursivepinnata (H.C.Hall) Ching	2.18975e-06
KAG126670.jpg	Goniophlebium niponicum (Mett.) Bedd.	Goniophlebium niponicum (Mett.) Bedd.	0.999927	Plagiogyria matsumurana Makino	2.03924e-05	Bolbitis appendiculata (Willd.) K.Iwats.	1.10972e-05	Nephrolepis cordifolia (L.) C.Presl	5.65266e-06	Deparia petersenii (Kunze) M.Kato	4.81963e-06
779434.jpg	Goniophlebium niponicum (Mett.) Bedd.	Goniophlebium niponicum (Mett.) Bedd.	0.999725	Plagiogyria matsumurana Makino	0.000162661	Hymenasplenium hondoense (N.Murak. et S.-I.Hatan.) Nakaike	3.7608e-05	Pteris terminalis Wall. ex J.Agardh var. terminalis	2.3609e-05	Polypodium fauriei Christ	1.35573e-05
00001227.jpg	Goniophlebium niponicum (Mett.) Bedd.	Goniophlebium niponicum (Mett.) Bedd.	0.999989	Hymenasplenium hondoense (N.Murak. et S.-I.Hatan.) Nakaike	2.22168e-06	Plagiogyria matsumurana Makino	1.77802e-06	Bolbitis appendiculata (Willd.) K.Iwats.	1.31148e-06	Lastrea thelypteris (L.) Bory	9.8996e-07
00033491.jpg	Goniophlebium niponicum (Mett.) Bedd.	Goniophlebium niponicum (Mett.) Bedd.	0.996936	Plagiogyria matsumurana Makino	0.00199033	Struthiopteris niponica (Kunze) Nakai	0.00029448	Nephrolepis cordifolia (L.) C.Presl	0.000185774	Pteris terminalis Wall. ex J.Agardh var. terminalis	0.000166148
KAG126661.jpg	Goniophlebium niponicum (Mett.) Bedd.	Goniophlebium niponicum (Mett.) Bedd.	0.999969	Plagiogyria matsumurana Makino	1.15143e-05	Nephrolepis cordifolia (L.) C.Presl	4.31935e-06	Polypodium fauriei Christ	2.34772e-06	Thelypteris decursivepinnata (H.C.Hall) Ching	2.12854e-06
00007502.jpg	Goniophlebium niponicum (Mett.) Bedd.	Goniophlebium niponicum (Mett.) Bedd.	0.999758	Deparia conilii (Franch. et Sav.) M.Kato	8.41399e-05	Plagiogyria matsumurana Makino	1.75544e-05	Lastrea thelypteris (L.) Bory	1.72379e-05	Hymenasplenium hondoense (N.Murak. et S.-I.Hatan.) Nakaike	1.07695e-05
00001150.jpg	Goniophlebium niponicum (Mett.) Bedd.	Goniophlebium niponicum (Mett.) Bedd.	0.999646	Plagiogyria matsumurana Makino	5.7084e-05	Plagiogyria adnata (Blume) Bedd.	5.42287e-05	Polypodium fauriei Christ	2.5722e-05	Thelypteris decursivepinnata (H.C.Hall) Ching	2.25833e-05
00001151.jpg	Goniophlebium niponicum (Mett.) Bedd.	Goniophlebium niponicum (Mett.) Bedd.	0.999719	Plagiogyria matsumurana Makino	4.90509e-05	Nephrolepis cordifolia (L.) C.Presl	2.88679e-05	Aeginetia indica L.	2.58172e-05	Deparia conilii (Franch. et Sav.) M.Kato	2.5612e-05
00016082.jpg	Goniophlebium niponicum (Mett.) Bedd.	Goniophlebium niponicum (Mett.) Bedd.	0.999989	Lastrea thelypteris (L.) Bory	2.48256e-06	Plagiogyria matsumurana Makino	2.2234e-06	Deparia conilii (Franch. et Sav.) M.Kato	1.01141e-06	Hymenasplenium hondoense (N.Murak. et S.-I.Hatan.) Nakaike	8.94803e-07
KAG128617.jpg	Goniophlebium niponicum (Mett.) Bedd.	Goniophlebium niponicum (Mett.) Bedd.	0.999997	Nephrolepis cordifolia (L.) C.Presl	1.23804e-06	Bolbitis appendiculata (Willd.) K.Iwats.	4.67946e-07	Plagiogyria adnata (Blume) Bedd.	2.14725e-07	Aeginetia indica L.	1.91848e-07
KAG126671.jpg	Goniophlebium niponicum (Mett.) Bedd.	Goniophlebium niponicum (Mett.) Bedd.	0.999914	Thelypteris simplex (Hook.) K.Iwats.	2.80664e-05	Nephrolepis cordifolia (L.) C.Presl	1.60315e-05	Deparia petersenii (Kunze) M.Kato	1.05161e-05	Bolbitis appendiculata (Willd.) K.Iwats.	6.37161e-06
00016084.jpg	Goniophlebium niponicum (Mett.) Bedd.	Goniophlebium niponicum (Mett.) Bedd.	0.999897	Lastrea thelypteris (L.) Bory	2.72289e-05	Plagiogyria matsumurana Makino	1.4795e-05	Carex dimorpholepis Steud.	9.25484e-06	Deparia conilii (Franch. et Sav.) M.Kato	4.94288e-06
MAK20100222_MAK012.jpg	Alpinia intermedia Gagnep.	Sasa megalophylla Makino et Uchida	0.758095	Alpinia intermedia Gagnep.	0.193117	Polygonatum macranthum (Maxim.) Koidz.	0.0222464	Sasa palmata (Lat.-Marl. ex Burb.) E.G.Camus	0.0220034	Asplenium setoi N.Murak. et Seriz.	0.00172907
763491.jpg	Alpinia intermedia Gagnep.	Alpinia intermedia Gagnep.	0.882288	Nuphar japonica DC.	0.0307106	Sasa megalophylla Makino et Uchida	0.0245383	Asplenium setoi N.Murak. et Seriz.	0.0191547	Sagittaria aginashi Makino	0.0144824
KAG023121.jpg	Alpinia intermedia Gagnep.	Alpinia intermedia Gagnep.	0.996125	Sasa palmata (Lat.-Marl. ex Burb.) E.G.Camus	0.00216298	Psychotria manillensis Bartl. ex DC.	0.000464977	Sasa senanensis (Franch. et Sav.) Rehder	0.000360362	Magnolia obovata Thunb.	0.000303787
KAG052579.jpg	Alpinia intermedia Gagnep.	Alpinia intermedia Gagnep.	0.999985	Sasa palmata (Lat.-Marl. ex Burb.) E.G.Camus	3.30736e-06	Raphanus sativus L.	2.53832e-06	Blumea conspicua Hayata	1.64772e-06	Briza maxima L.	1.32445e-06
MAK20100223_MAK001.jpg	Alpinia intermedia Gagnep.	Arisaema japonicum Blume	0.999392	Alisma canaliculatum A.Braun et C.D.Bouch_	0.000137571	Persicaria maculosa Gray subsp. hirticaulis (Danser) S.Ekman et Knutsson var. pubescens (Makino) Yonek.	0.000125734	Arisaema urashima H.Hara	9.3058e-05	Sagittaria aginashi Makino	7.65947e-05
9516057.jpg	Alpinia intermedia Gagnep.	Alpinia intermedia Gagnep.	0.68608	Sasa palmata (Lat.-Marl. ex Burb.) E.G.Camus	0.0853329	Sasa senanensis (Franch. et Sav.) Rehder	0.0652837	Lophatherum gracile Brongn.	0.0504151	Ficus virgata Reinw. ex Blume	0.0431237
1172851.JPG	Alpinia intermedia Gagnep.	Alpinia intermedia Gagnep.	0.999648	Asplenium setoi N.Murak. et Seriz.	0.000146987	Sasa senanensis (Franch. et Sav.) Rehder	0.00010621	Moliniopsis japonica (Hack.) Hayata	2.22556e-05	Asplenium scolopendrium L. subsp. japonicum (Kom.) Rasbach, Reichst. et Viane	1.11485e-05
KAG052588.jpg	Alpinia intermedia Gagnep.	Alpinia intermedia Gagnep.	0.999841	Sasa palmata (Lat.-Marl. ex Burb.) E.G.Camus	6.26777e-05	Sasa senanensis (Franch. et Sav.) Rehder	4.3421e-05	Callitriche palustris L.	1.83897e-05	Quercus dentata Thunb.	6.74535e-06
MAK20110124_MAK066.jpg	Alpinia intermedia Gagnep.	Alpinia intermedia Gagnep.	0.999784	Sasa palmata (Lat.-Marl. ex Burb.) E.G.Camus	7.14653e-05	Sasa senanensis (Franch. et Sav.) Rehder	2.9443e-05	Lactuca indica L. var. laciniata (Houtt.) H.Hara	2.42687e-05	Dianella ensifolia (L.) DC.	1.38495e-05
KAG052578.jpg	Alpinia intermedia Gagnep.	Alpinia intermedia Gagnep.	0.999591	Sasa senanensis (Franch. et Sav.) Rehder	0.000220136	Sasa palmata (Lat.-Marl. ex Burb.) E.G.Camus	0.000176824	Pleioblastus argenteostriatus (Regel) Nakai 'Okina'	3.65087e-06	Phacelurus latifolius (Steud.) Ohwi	1.7188e-06
KAG019230.jpg	Alpinia intermedia Gagnep.	Alpinia intermedia Gagnep.	0.999876	Sasa palmata (Lat.-Marl. ex Burb.) E.G.Camus	5.18346e-05	Asplenium setoi N.Murak. et Seriz.	1.84944e-05	Lactuca indica L. var. laciniata (Houtt.) H.Hara	7.48458e-06	Ardisia crispa (Thunb.) A.DC.	5.87808e-06
KAG003976.jpg	Ilex macropoda Miq.	Ilex macropoda Miq.	0.997436	Ilex rotunda Thunb.	0.00137491	Frangula crenata (Siebold et Zucc.) Miq.	0.00103225	Ilex nipponica Makino	3.85811e-05	Celastrus stephanotidifolius (Makino) Makino	2.80651e-05
KAG003977.jpg	Ilex macropoda Miq.	Ilex macropoda Miq.	0.997559	Celastrus stephanotidifolius (Makino) Makino	0.00113878	Viburnum dilatatum Thunb.	0.000445451	Smilax china L.	0.000333734	Hibiscus glaber (Matsum. ex Hatt.) Matsum. ex Nakai	0.000174328
FKSE11488.jpg	Ilex macropoda Miq.	Ilex macropoda Miq.	0.976721	Malus toringo (Siebold) Siebold ex de Vriese	0.0231841	Malus tschonoskii (Maxim.) C.K.Schneid.	5.01565e-05	Elaeagnus macrophylla Thunb.	1.44486e-05	Rhododendron kaempferi Planch. var. kaempferi	8.64075e-06
KAG003972.jpg	Ilex macropoda Miq.	Ilex macropoda Miq.	0.955779	Cercidiphyllum magnificum (Nakai) Nakai	0.0113842	Malus tschonoskii (Maxim.) C.K.Schneid.	0.00702117	Viburnum furcatum Blume ex Maxim.	0.00645104	Viburnum dilatatum Thunb.	0.0051707
FKSE66077.jpg	Ilex macropoda Miq.	Ilex macropoda Miq.	0.998309	Elaeagnus glabra Thunb.	0.00130416	Ilex serrata Thunb.	0.000332243	Elaeagnus macrophylla Thunb.	1.55151e-05	Lyonia ovalifolia (Wall.) Drude var. elliptica (Siebold et Zucc.) Hand.-Mazz.	5.4507e-06
KAG081523.jpg	Ilex macropoda Miq.	Ilex macropoda Miq.	0.946792	Rhododendron semibarbatum Maxim.	0.0196212	Ligustrum japonicum Thunb.	0.0177909	Solanum nigrum L.	0.0123884	Euonymus alatus (Thunb.) Siebold var. rotundatus (Makino) H.Hara	0.000580819
KAG003953.jpg	Ilex macropoda Miq.	Ilex macropoda Miq.	0.999703	Lindera praecox (Siebold et Zucc.) Blume	0.000115236	Ilex serrata Thunb. f. argutidens (Miq.) Sa.Kurata	4.44959e-05	Neoshirakia japonica (Siebold et Zucc.) Esser	3.66959e-05	Ilex rotunda Thunb.	2.57373e-05
FKSE34017.jpg	Ilex macropoda Miq.	Ilex macropoda Miq.	0.664716	Neoshirakia japonica (Siebold et Zucc.) Esser	0.334476	Elaeagnus macrophylla Thunb.	0.000423881	Celastrus stephanotidifolius (Makino) Makino	7.44689e-05	Cerasus jamasakura (Siebold ex Koidz.) H.Ohba	6.72444e-05
KAG021791.jpg	Ilex macropoda Miq.	Ilex macropoda Miq.	0.995844	Lyonia ovalifolia (Wall.) Drude var. elliptica (Siebold et Zucc.) Hand.-Mazz.	0.00152044	Ilex serrata Thunb. f. argutidens (Miq.) Sa.Kurata	0.000928544	Neoshirakia japonica (Siebold et Zucc.) Esser	0.000816243	Lonicera strophiophora Franch.	0.000246744
KAG003964.jpg	Ilex macropoda Miq.	Ilex macropoda Miq.	0.997348	Lyonia ovalifolia (Wall.) Drude var. elliptica (Siebold et Zucc.) Hand.-Mazz.	0.00125986	Neoshirakia japonica (Siebold et Zucc.) Esser	0.0010566	Celastrus stephanotidifolius (Makino) Makino	9.10715e-05	Smilax china L.	4.76546e-05
FKSE11527.jpg	Ilex macropoda Miq.	Ilex macropoda Miq.	0.999158	Ilex serrata Thunb.	0.000841348	Amaranthus hybridus L.	3.58596e-07	Elaeagnus macrophylla Thunb.	1.25514e-07	Malus toringo (Siebold) Siebold ex de Vriese	1.22946e-07
FKSE121217.jpg	Ilex macropoda Miq.	Ilex macropoda Miq.	0.998999	Viburnum dilatatum Thunb.	0.00037679	Viburnum plicatum Thunb. var. tomentosum Miq.	0.000233274	Celastrus orbiculatus Thunb. var. orbiculatus	0.000206106	Viburnum plicatum Thunb. var. parvifolium Miq.	8.12029e-05
FKSE15457.jpg	Ilex macropoda Miq.	Ilex macropoda Miq.	0.818189	Hamamelis japonica Siebold et Zucc. var. bitchuensis (Makino) Ohwi	0.0727134	Aria alnifolia (Siebold et Zucc.) Decne.	0.039007	Viburnum dilatatum Thunb.	0.0312569	Celastrus orbiculatus Thunb. var. orbiculatus	0.0101033
KAG003955.jpg	Ilex macropoda Miq.	Ilex macropoda Miq.	0.803082	Celastrus stephanotidifolius (Makino) Makino	0.147398	Malus tschonoskii (Maxim.) C.K.Schneid.	0.0257095	Elaeagnus macrophylla Thunb.	0.00894465	Elaeagnus glabra Thunb.	0.0086617
SDH00000633.jpg	Ilex macropoda Miq.	Ilex macropoda Miq.	0.999912	Viburnum plicatum Thunb. var. tomentosum Miq.	2.79058e-05	Ilex geniculata Maxim.	2.53272e-05	Celastrus stephanotidifolius (Makino) Makino	1.79905e-05	Ilex serrata Thunb. f. argutidens (Miq.) Sa.Kurata	5.16477e-06
5545-6750.jpg	Ilex macropoda Miq.	Aria alnifolia (Siebold et Zucc.) Decne.	0.494136	Celtis sinensis Pers.	0.486312	Cornus kousa Buerger ex Hance subsp. kousa	0.00986098	Styrax japonicus Siebold et Zucc.	0.00143075	Frangula crenata (Siebold et Zucc.) Miq.	0.00128776
FKSE62831.jpg	Ilex macropoda Miq.	Ilex macropoda Miq.	0.622749	Cerasus leveilleana (Koehne) H.Ohba	0.194931	Cerasus jamasakura (Siebold ex Koidz.) H.Ohba	0.15648	Viburnum plicatum Thunb. var. tomentosum Miq.	0.0217316	Ilex serrata Thunb. f. argutidens (Miq.) Sa.Kurata	0.00161125
6390-6749.jpg	Ilex macropoda Miq.	Cornus kousa Buerger ex Hance subsp. kousa	0.851427	Symplocos coreana (H.L_v.) Ohwi	0.142257	Styrax japonicus Siebold et Zucc.	0.00345366	Pourthiaea villosa (Thunb.) Decne. var. villosa	0.000802366	Aria alnifolia (Siebold et Zucc.) Decne.	0.00061822
KAG003963.jpg	Ilex macropoda Miq.	Ilex macropoda Miq.	0.999958	Neoshirakia japonica (Siebold et Zucc.) Esser	3.4784e-05	Celastrus stephanotidifolius (Makino) Makino	4.30973e-06	Smilax china L.	5.30331e-07	Marsdenia tinctoria R.Br. var. tomentosa Masam.	3.89829e-07
FKSE35273.jpg	Ilex macropoda Miq.	Ilex macropoda Miq.	0.999991	Cerasus sargentii (Rehder) H.Ohba var. sargentii	1.21532e-06	Solanum nigrescens M.Martens et Galeotti	1.15902e-06	Neoshirakia japonica (Siebold et Zucc.) Esser	8.97512e-07	Sesamum indicum L.	6.99675e-07
574422.jpg	Thelypteris japonica (Baker) Ching f. viridescens (Makino) H.It_	Thelypteris japonica (Baker) Ching f. viridescens (Makino) H.It_	0.995449	Thelypteris musashiensis (Hiyama) Nakato, Sahashi et M.Kato	0.00354709	Thelypteris bukoensis (Tagawa) Ching	0.000592564	Ctenitis eatonii (Baker) Ching	0.000385153	Thelypteris quelpaertensis (Christ) Ching	1.19782e-05
1152598.JPG	Thelypteris japonica (Baker) Ching f. viridescens (Makino) H.It_	Thelypteris japonica (Baker) Ching f. viridescens (Makino) H.It_	0.999937	Thelypteris musashiensis (Hiyama) Nakato, Sahashi et M.Kato	2.82232e-05	Thelypteris japonica (Baker) Ching	2.6871e-05	Diplazium donianum (Mett.) Tardieu var. donianum	1.90103e-06	Ctenitis eatonii (Baker) Ching	1.1204e-06
545902.jpg	Thelypteris japonica (Baker) Ching f. viridescens (Makino) H.It_	Thelypteris japonica (Baker) Ching f. viridescens (Makino) H.It_	0.911905	Thelypteris musashiensis (Hiyama) Nakato, Sahashi et M.Kato	0.0857466	Ctenitis eatonii (Baker) Ching	0.00171206	Thelypteris phegopteris (L.) Sloss. ex Rydb.	0.000112	Thelypteris glanduligera (Kunze) Ching	8.16246e-05
543160.jpg	Thelypteris japonica (Baker) Ching f. viridescens (Makino) H.It_	Thelypteris japonica (Baker) Ching f. viridescens (Makino) H.It_	0.999015	Thelypteris musashiensis (Hiyama) Nakato, Sahashi et M.Kato	0.000780099	Thelypteris japonica (Baker) Ching	5.87606e-05	Diplazium donianum (Mett.) Tardieu var. donianum	1.99587e-05	Thelypteris taiwanensis (C.Chr.) K.Iwats.	1.17607e-05
433499.jpg	Thelypteris japonica (Baker) Ching f. viridescens (Makino) H.It_	Thelypteris japonica (Baker) Ching f. viridescens (Makino) H.It_	0.999989	Thelypteris japonica (Baker) Ching	4.3615e-06	Diplazium donianum (Mett.) Tardieu var. donianum	1.25321e-06	Ctenitis eatonii (Baker) Ching	6.77222e-07	Bolbitis heteroclita (C.Presl) Ching	4.74297e-07
558891.jpg	Thelypteris japonica (Baker) Ching f. viridescens (Makino) H.It_	Thelypteris japonica (Baker) Ching f. viridescens (Makino) H.It_	0.999857	Thelypteris musashiensis (Hiyama) Nakato, Sahashi et M.Kato	0.00011482	Thelypteris japonica (Baker) Ching x T. musashiensis (Hiyama) Nakato, Sahashi et M.Kato	8.09831e-06	Ctenitis eatonii (Baker) Ching	5.17297e-06	Diplazium donianum (Mett.) Tardieu var. donianum	1.33715e-06
799735.jpg	Thelypteris japonica (Baker) Ching f. viridescens (Makino) H.It_	Thelypteris japonica (Baker) Ching f. viridescens (Makino) H.It_	0.999981	Diplazium donianum (Mett.) Tardieu var. donianum	5.91192e-06	Diplazium donianum (Mett.) Tardieu var. aphanoneuron (Ohwi) Tagawa	4.72575e-06	Bolbitis heteroclita (C.Presl) Ching	2.36145e-06	Plagiogyria japonica Nakai	2.21108e-06
831769.jpg	Thelypteris japonica (Baker) Ching f. viridescens (Makino) H.It_	Thelypteris japonica (Baker) Ching f. viridescens (Makino) H.It_	0.996715	Thelypteris musashiensis (Hiyama) Nakato, Sahashi et M.Kato	0.00213231	Thelypteris japonica (Baker) Ching x T. musashiensis (Hiyama) Nakato, Sahashi et M.Kato	0.00097921	Deparia mucilagina (M.Kato) Nakaike	9.29255e-05	Thelypteris bukoensis (Tagawa) Ching	4.74e-05
1045378.JPG	Thelypteris japonica (Baker) Ching f. viridescens (Makino) H.It_	Thelypteris japonica (Baker) Ching f. viridescens (Makino) H.It_	0.999969	Thelypteris musashiensis (Hiyama) Nakato, Sahashi et M.Kato	2.64955e-05	Ctenitis eatonii (Baker) Ching	1.66368e-06	Diplazium donianum (Mett.) Tardieu var. donianum	5.68629e-07	Thelypteris japonica (Baker) Ching x T. musashiensis (Hiyama) Nakato, Sahashi et M.Kato	5.18416e-07
570761.jpg	Thelypteris japonica (Baker) Ching f. viridescens (Makino) H.It_	Thelypteris japonica (Baker) Ching f. viridescens (Makino) H.It_	0.999827	Diplazium mettenianum (Miq.) C.Chr.	6.50225e-05	Bolbitis heteroclita (C.Presl) Ching	1.76494e-05	Diplazium donianum (Mett.) Tardieu var. donianum	1.10158e-05	Diplazium donianum (Mett.) Tardieu var. aphanoneuron (Ohwi) Tagawa	1.03929e-05
596379.jpg	Thelypteris japonica (Baker) Ching f. viridescens (Makino) H.It_	Thelypteris japonica (Baker) Ching f. viridescens (Makino) H.It_	0.999993	Bolbitis heteroclita (C.Presl) Ching	3.51582e-06	Thelypteris musashiensis (Hiyama) Nakato, Sahashi et M.Kato	1.19986e-06	Diplazium donianum (Mett.) Tardieu var. aphanoneuron (Ohwi) Tagawa	7.20354e-07	Ctenitis eatonii (Baker) Ching	6.43119e-07
1156220.JPG	Thelypteris japonica (Baker) Ching f. viridescens (Makino) H.It_	Thelypteris japonica (Baker) Ching f. viridescens (Makino) H.It_	0.999668	Thelypteris musashiensis (Hiyama) Nakato, Sahashi et M.Kato	0.000278799	Thelypteris japonica (Baker) Ching	4.2787e-05	Thelypteris japonica (Baker) Ching x T. musashiensis (Hiyama) Nakato, Sahashi et M.Kato	2.52898e-06	Deparia mucilagina (M.Kato) Nakaike	2.106e-06
440269.jpg	Thelypteris japonica (Baker) Ching f. viridescens (Makino) H.It_	Thelypteris japonica (Baker) Ching f. viridescens (Makino) H.It_	1	Thelypteris japonica (Baker) Ching x T. musashiensis (Hiyama) Nakato, Sahashi et M.Kato	9.43133e-08	Thelypteris musashiensis (Hiyama) Nakato, Sahashi et M.Kato	5.34947e-08	Diplazium mettenianum (Miq.) C.Chr.	4.60536e-08	Diplazium donianum (Mett.) Tardieu var. donianum	1.72367e-08
1023727.JPG	Thelypteris japonica (Baker) Ching f. viridescens (Makino) H.It_	Thelypteris japonica (Baker) Ching f. viridescens (Makino) H.It_	0.999889	Thelypteris musashiensis (Hiyama) Nakato, Sahashi et M.Kato	6.10529e-05	Thelypteris glanduligera (Kunze) Ching	3.33427e-05	Thelypteris japonica (Baker) Ching x T. musashiensis (Hiyama) Nakato, Sahashi et M.Kato	1.25234e-05	Plagiogyria japonica Nakai	1.06965e-06
1156142.JPG	Thelypteris japonica (Baker) Ching f. viridescens (Makino) H.It_	Thelypteris japonica (Baker) Ching f. viridescens (Makino) H.It_	0.999995	Thelypteris japonica (Baker) Ching x T. musashiensis (Hiyama) Nakato, Sahashi et M.Kato	1.57141e-06	Thelypteris musashiensis (Hiyama) Nakato, Sahashi et M.Kato	1.24895e-06	Ctenitis eatonii (Baker) Ching	5.86837e-07	Diplazium mettenianum (Miq.) C.Chr.	2.59576e-07
1017515.jpg	Thelypteris japonica (Baker) Ching f. viridescens (Makino) H.It_	Thelypteris japonica (Baker) Ching f. viridescens (Makino) H.It_	0.99279	Thelypteris musashiensis (Hiyama) Nakato, Sahashi et M.Kato	0.00591506	Thelypteris taiwanensis (C.Chr.) K.Iwats.	0.000858087	Cyathea metteniana (Hance) C.Chr. et Tardieu	0.000266948	Thelypteris japonica (Baker) Ching	6.84123e-05
432930.jpg	Thelypteris japonica (Baker) Ching f. viridescens (Makino) H.It_	Thelypteris japonica (Baker) Ching f. viridescens (Makino) H.It_	0.999916	Thelypteris musashiensis (Hiyama) Nakato, Sahashi et M.Kato	4.95352e-05	Diplazium donianum (Mett.) Tardieu var. donianum	1.81608e-05	Diplazium donianum (Mett.) Tardieu var. aphanoneuron (Ohwi) Tagawa	5.41758e-06	Bolbitis heteroclita (C.Presl) Ching	1.88097e-06
437963.jpg	Thelypteris japonica (Baker) Ching f. viridescens (Makino) H.It_	Thelypteris japonica (Baker) Ching f. viridescens (Makino) H.It_	0.999995	Diplazium mettenianum (Miq.) C.Chr.	9.30312e-07	Bolbitis heteroclita (C.Presl) Ching	5.88917e-07	Diplazium donianum (Mett.) Tardieu var. aphanoneuron (Ohwi) Tagawa	5.33487e-07	Ctenitis eatonii (Baker) Ching	3.05959e-07
88735.jpg	Thelypteris japonica (Baker) Ching f. viridescens (Makino) H.It_	Thelypteris japonica (Baker) Ching f. viridescens (Makino) H.It_	0.999969	Diplazium donianum (Mett.) Tardieu var. donianum	9.49229e-06	Diplazium mettenianum (Miq.) C.Chr.	5.18537e-06	Diplazium donianum (Mett.) Tardieu var. aphanoneuron (Ohwi) Tagawa	3.67326e-06	Thelypteris musashiensis (Hiyama) Nakato, Sahashi et M.Kato	2.82156e-06
574427.jpg	Thelypteris japonica (Baker) Ching f. viridescens (Makino) H.It_	Thelypteris japonica (Baker) Ching f. viridescens (Makino) H.It_	0.99857	Thelypteris musashiensis (Hiyama) Nakato, Sahashi et M.Kato	0.00142322	Thelypteris japonica (Baker) Ching x T. musashiensis (Hiyama) Nakato, Sahashi et M.Kato	2.00872e-06	Thelypteris glanduligera (Kunze) Ching	1.86648e-06	Ctenitis eatonii (Baker) Ching	6.56362e-07
437959.jpg	Thelypteris japonica (Baker) Ching f. viridescens (Makino) H.It_	Thelypteris japonica (Baker) Ching f. viridescens (Makino) H.It_	0.999958	Thelypteris musashiensis (Hiyama) Nakato, Sahashi et M.Kato	2.27615e-05	Thelypteris japonica (Baker) Ching x T. musashiensis (Hiyama) Nakato, Sahashi et M.Kato	1.32381e-05	Diplazium mettenianum (Miq.) C.Chr.	1.4702e-06	Diplazium donianum (Mett.) Tardieu var. donianum	1.01235e-06
437940.jpg	Thelypteris japonica (Baker) Ching f. viridescens (Makino) H.It_	Thelypteris japonica (Baker) Ching f. viridescens (Makino) H.It_	0.999972	Thelypteris musashiensis (Hiyama) Nakato, Sahashi et M.Kato	2.2707e-05	Thelypteris japonica (Baker) Ching x T. musashiensis (Hiyama) Nakato, Sahashi et M.Kato	9.51162e-07	Athyrium spinulosum (Maxim.) Milde	8.15726e-07	Diplazium donianum (Mett.) Tardieu var. donianum	6.50568e-07
1153098.JPG	Thelypteris japonica (Baker) Ching f. viridescens (Makino) H.It_	Thelypteris japonica (Baker) Ching f. viridescens (Makino) H.It_	0.999999	Thelypteris musashiensis (Hiyama) Nakato, Sahashi et M.Kato	7.66735e-07	Ctenitis eatonii (Baker) Ching	6.90743e-08	Thelypteris taiwanensis (C.Chr.) K.Iwats.	1.64558e-08	Bolbitis heteroclita (C.Presl) Ching	1.31676e-08
464003.jpg	Thelypteris japonica (Baker) Ching f. viridescens (Makino) H.It_	Thelypteris japonica (Baker) Ching f. viridescens (Makino) H.It_	0.99999	Ctenitis eatonii (Baker) Ching	4.53357e-06	Thelypteris musashiensis (Hiyama) Nakato, Sahashi et M.Kato	3.29207e-06	Thelypteris japonica (Baker) Ching x T. musashiensis (Hiyama) Nakato, Sahashi et M.Kato	5.69642e-07	Diplazium mettenianum (Miq.) C.Chr.	1.86081e-07
574439.jpg	Thelypteris japonica (Baker) Ching f. viridescens (Makino) H.It_	Thelypteris japonica (Baker) Ching f. viridescens (Makino) H.It_	0.999999	Thelypteris musashiensis (Hiyama) Nakato, Sahashi et M.Kato	6.19991e-07	Ctenitis eatonii (Baker) Ching	1.98375e-07	Diplazium donianum (Mett.) Tardieu var. donianum	1.73692e-07	Diplazium donianum (Mett.) Tardieu var. aphanoneuron (Ohwi) Tagawa	1.56075e-07
424537.jpg	Thelypteris japonica (Baker) Ching f. viridescens (Makino) H.It_	Thelypteris japonica (Baker) Ching x T. musashiensis (Hiyama) Nakato, Sahashi et M.Kato	0.836242	Thelypteris japonica (Baker) Ching	0.163534	Thelypteris japonica (Baker) Ching f. viridescens (Makino) H.It_	0.000104174	Pteris oshimensis Hieron.	7.10728e-05	Deparia pycnosora (Christ) M.Kato	3.58057e-06
439536.jpg	Thelypteris japonica (Baker) Ching f. viridescens (Makino) H.It_	Thelypteris japonica (Baker) Ching f. viridescens (Makino) H.It_	0.999998	Thelypteris japonica (Baker) Ching x T. musashiensis (Hiyama) Nakato, Sahashi et M.Kato	1.26338e-06	Thelypteris musashiensis (Hiyama) Nakato, Sahashi et M.Kato	5.44521e-07	Ctenitis eatonii (Baker) Ching	8.82712e-08	Thelypteris laxa (Franch. et Sav.) Ching	8.24507e-08
422691.jpg	Thelypteris japonica (Baker) Ching f. viridescens (Makino) H.It_	Thelypteris japonica (Baker) Ching f. viridescens (Makino) H.It_	0.999963	Thelypteris musashiensis (Hiyama) Nakato, Sahashi et M.Kato	1.95229e-05	Diplazium donianum (Mett.) Tardieu var. donianum	2.72835e-06	Ctenitis eatonii (Baker) Ching	2.29163e-06	Thelypteris taiwanensis (C.Chr.) K.Iwats.	1.56898e-06
437613.jpg	Thelypteris japonica (Baker) Ching f. viridescens (Makino) H.It_	Thelypteris japonica (Baker) Ching f. viridescens (Makino) H.It_	0.999967	Thelypteris musashiensis (Hiyama) Nakato, Sahashi et M.Kato	1.64756e-05	Ctenitis eatonii (Baker) Ching	6.90247e-06	Bolbitis heteroclita (C.Presl) Ching	3.05079e-06	Thelypteris taiwanensis (C.Chr.) K.Iwats.	6.34922e-07
574437.jpg	Thelypteris japonica (Baker) Ching f. viridescens (Makino) H.It_	Thelypteris musashiensis (Hiyama) Nakato, Sahashi et M.Kato	0.999982	Thelypteris japonica (Baker) Ching f. viridescens (Makino) H.It_	1.64356e-05	Thelypteris bukoensis (Tagawa) Ching	7.39581e-07	Thelypteris quelpaertensis (Christ) Ching	2.38727e-07	Thelypteris parasitica (L.) Tardieu	1.45492e-07
1045381.JPG	Thelypteris japonica (Baker) Ching f. viridescens (Makino) H.It_	Thelypteris japonica (Baker) Ching f. viridescens (Makino) H.It_	0.999992	Thelypteris japonica (Baker) Ching x T. musashiensis (Hiyama) Nakato, Sahashi et M.Kato	7.79711e-06	Bolbitis heteroclita (C.Presl) Ching	1.33943e-07	Ctenitis eatonii (Baker) Ching	1.06762e-07	Diplazium mettenianum (Miq.) C.Chr.	8.24914e-08
799731.jpg	Thelypteris japonica (Baker) Ching f. viridescens (Makino) H.It_	Thelypteris japonica (Baker) Ching f. viridescens (Makino) H.It_	0.99916	Thelypteris musashiensis (Hiyama) Nakato, Sahashi et M.Kato	0.000837037	Thelypteris taiwanensis (C.Chr.) K.Iwats.	9.19049e-07	Diplazium donianum (Mett.) Tardieu var. donianum	5.75109e-07	Thelypteris bukoensis (Tagawa) Ching	4.74935e-07
1152604.JPG	Thelypteris japonica (Baker) Ching f. viridescens (Makino) H.It_	Thelypteris japonica (Baker) Ching f. viridescens (Makino) H.It_	0.999969	Diplazium mettenianum (Miq.) C.Chr.	6.94639e-06	Diplazium donianum (Mett.) Tardieu var. donianum	6.54671e-06	Diplazium donianum (Mett.) Tardieu var. aphanoneuron (Ohwi) Tagawa	2.45912e-06	Bolbitis heteroclita (C.Presl) Ching	1.74178e-06
543547.jpg	Thelypteris japonica (Baker) Ching f. viridescens (Makino) H.It_	Thelypteris japonica (Baker) Ching f. viridescens (Makino) H.It_	0.996666	Thelypteris musashiensis (Hiyama) Nakato, Sahashi et M.Kato	0.00200832	Thelypteris japonica (Baker) Ching	0.000995859	Thelypteris taiwanensis (C.Chr.) K.Iwats.	5.16077e-05	Ctenitis eatonii (Baker) Ching	4.88325e-05
1045368.JPG	Thelypteris japonica (Baker) Ching f. viridescens (Makino) H.It_	Thelypteris japonica (Baker) Ching f. viridescens (Makino) H.It_	0.999565	Thelypteris musashiensis (Hiyama) Nakato, Sahashi et M.Kato	0.000401518	Diplazium donianum (Mett.) Tardieu var. donianum	8.23609e-06	Diplazium mettenianum (Miq.) C.Chr.	5.29495e-06	Thelypteris japonica (Baker) Ching	4.29594e-06
533925.jpg	Thelypteris japonica (Baker) Ching f. viridescens (Makino) H.It_	Thelypteris japonica (Baker) Ching f. viridescens (Makino) H.It_	0.999999	Diplazium donianum (Mett.) Tardieu var. donianum	2.91614e-07	Diplazium donianum (Mett.) Tardieu var. aphanoneuron (Ohwi) Tagawa	2.37015e-07	Bolbitis heteroclita (C.Presl) Ching	1.90117e-07	Ctenitis eatonii (Baker) Ching	1.81893e-07
1152559.JPG	Thelypteris japonica (Baker) Ching f. viridescens (Makino) H.It_	Thelypteris japonica (Baker) Ching f. viridescens (Makino) H.It_	0.999986	Thelypteris japonica (Baker) Ching x T. musashiensis (Hiyama) Nakato, Sahashi et M.Kato	9.23209e-06	Thelypteris musashiensis (Hiyama) Nakato, Sahashi et M.Kato	3.61861e-06	Ctenitis eatonii (Baker) Ching	1.6171e-07	Diplazium mettenianum (Miq.) C.Chr.	1.21493e-07
543151.jpg	Thelypteris japonica (Baker) Ching f. viridescens (Makino) H.It_	Thelypteris japonica (Baker) Ching f. viridescens (Makino) H.It_	0.999963	Diplazium mettenianum (Miq.) C.Chr.	9.62506e-06	Diplazium donianum (Mett.) Tardieu var. aphanoneuron (Ohwi) Tagawa	3.07462e-06	Ctenitis eatonii (Baker) Ching	2.86249e-06	Thelypteris musashiensis (Hiyama) Nakato, Sahashi et M.Kato	2.73866e-06
437979.jpg	Thelypteris japonica (Baker) Ching f. viridescens (Makino) H.It_	Thelypteris japonica (Baker) Ching f. viridescens (Makino) H.It_	0.999994	Thelypteris musashiensis (Hiyama) Nakato, Sahashi et M.Kato	1.53552e-06	Ctenitis eatonii (Baker) Ching	7.86526e-07	Diplazium mettenianum (Miq.) C.Chr.	7.04118e-07	Diplazium donianum (Mett.) Tardieu var. aphanoneuron (Ohwi) Tagawa	5.90551e-07
127296.jpg	Thelypteris japonica (Baker) Ching f. viridescens (Makino) H.It_	Thelypteris japonica (Baker) Ching f. viridescens (Makino) H.It_	0.999991	Thelypteris musashiensis (Hiyama) Nakato, Sahashi et M.Kato	7.34789e-06	Thelypteris japonica (Baker) Ching x T. musashiensis (Hiyama) Nakato, Sahashi et M.Kato	1.11948e-06	Diplazium mettenianum (Miq.) C.Chr.	3.81554e-07	Ctenitis eatonii (Baker) Ching	1.07757e-07
570343.jpg	Thelypteris japonica (Baker) Ching f. viridescens (Makino) H.It_	Thelypteris japonica (Baker) Ching f. viridescens (Makino) H.It_	0.999705	Diplazium mettenianum (Miq.) C.Chr.	8.3581e-05	Diplazium donianum (Mett.) Tardieu var. donianum	3.51701e-05	Thelypteris japonica (Baker) Ching	3.50644e-05	Diplazium donianum (Mett.) Tardieu var. aphanoneuron (Ohwi) Tagawa	2.42015e-05
419786.jpg	Thelypteris japonica (Baker) Ching f. viridescens (Makino) H.It_	Thelypteris japonica (Baker) Ching f. viridescens (Makino) H.It_	0.999861	Diplazium mettenianum (Miq.) C.Chr.	2.72732e-05	Thelypteris musashiensis (Hiyama) Nakato, Sahashi et M.Kato	1.81814e-05	Thelypteris japonica (Baker) Ching	1.26866e-05	Diplazium donianum (Mett.) Tardieu var. donianum	8.02619e-06
440275.jpg	Thelypteris japonica (Baker) Ching f. viridescens (Makino) H.It_	Thelypteris japonica (Baker) Ching f. viridescens (Makino) H.It_	0.999991	Diplazium mettenianum (Miq.) C.Chr.	5.48539e-06	Thelypteris japonica (Baker) Ching x T. musashiensis (Hiyama) Nakato, Sahashi et M.Kato	4.46669e-07	Cyathea metteniana (Hance) C.Chr. et Tardieu	4.43705e-07	Diplazium donianum (Mett.) Tardieu var. donianum	3.53036e-07
C2058582.jpg	Carex insaniae Koidz. var. papillaticulmis (Ohwi) Ohwi	Carex insaniae Koidz. var. papillaticulmis (Ohwi) Ohwi	0.998745	Carex persistens Ohwi	0.00104485	Carex phacota Spreng.	8.97553e-05	Carex scabrifolia Steud.	5.25512e-05	Carex pumila Thunb.	3.08603e-05
C2058545.jpg	Carex insaniae Koidz. var. papillaticulmis (Ohwi) Ohwi	Carex insaniae Koidz. var. papillaticulmis (Ohwi) Ohwi	0.970389	Carex phacota Spreng.	0.0220333	Carex scabrifolia Steud.	0.00725742	Carex pachygyna Franch. et Sav.	0.000159477	Salix chaenomeloides Kimura	8.49264e-05
C2058549.jpg	Carex insaniae Koidz. var. papillaticulmis (Ohwi) Ohwi	Carex insaniae Koidz. var. papillaticulmis (Ohwi) Ohwi	0.607888	Carex reinii Franch. et Sav.	0.391949	Carex foliosissima F.Schmidt var. foliosissima	7.55017e-05	Carex pachygyna Franch. et Sav.	3.47946e-05	Carex persistens Ohwi	2.97488e-05
C2058542.jpg	Carex insaniae Koidz. var. papillaticulmis (Ohwi) Ohwi	Carex insaniae Koidz. var. papillaticulmis (Ohwi) Ohwi	0.999992	Carex pachygyna Franch. et Sav.	2.19517e-06	Carex tristachya Thunb. var. pocilliformis (Boott) K_k.	2.10388e-06	Carex leucochlora Bunge var. gracillima (Akiyama) Katsuy.	1.43824e-06	Carex insaniae Koidz. var. insaniae	6.49505e-07
C2058567.jpg	Carex insaniae Koidz. var. papillaticulmis (Ohwi) Ohwi	Carex insaniae Koidz. var. papillaticulmis (Ohwi) Ohwi	0.999344	Carex pachygyna Franch. et Sav.	0.000644148	Carex insaniae Koidz. var. insaniae	1.0008e-05	Carex rugata Ohwi	9.77379e-07	Salix chaenomeloides Kimura	5.40439e-07
C2058575.jpg	Carex insaniae Koidz. var. papillaticulmis (Ohwi) Ohwi	Carex insaniae Koidz. var. papillaticulmis (Ohwi) Ohwi	0.999875	Carex tristachya Thunb. var. pocilliformis (Boott) K_k.	9.74417e-05	Carex reinii Franch. et Sav.	9.45925e-06	Carex scabrifolia Steud.	6.66565e-06	Carex persistens Ohwi	5.72698e-06
C2058550.jpg	Carex insaniae Koidz. var. papillaticulmis (Ohwi) Ohwi	Carex insaniae Koidz. var. papillaticulmis (Ohwi) Ohwi	0.999892	Carex persistens Ohwi	4.49671e-05	Carex pachygyna Franch. et Sav.	2.87693e-05	Salix chaenomeloides Kimura	2.03378e-05	Carex leucochlora Bunge var. gracillima (Akiyama) Katsuy.	7.96575e-06
C2058571.jpg	Carex insaniae Koidz. var. papillaticulmis (Ohwi) Ohwi	Carex insaniae Koidz. var. papillaticulmis (Ohwi) Ohwi	0.998633	Carex tristachya Thunb. var. pocilliformis (Boott) K_k.	0.00129791	Carex rugata Ohwi	4.08999e-05	Carex pachygyna Franch. et Sav.	1.11066e-05	Carex persistens Ohwi	5.41271e-06
C2058543.jpg	Carex insaniae Koidz. var. papillaticulmis (Ohwi) Ohwi	Carex rhizopoda Maxim.	0.978338	Carex insaniae Koidz. var. papillaticulmis (Ohwi) Ohwi	0.0196728	Salix chaenomeloides Kimura	0.000751023	Carex persistens Ohwi	0.000489594	Carex pachygyna Franch. et Sav.	0.000480004
C2058537.jpg	Carex insaniae Koidz. var. papillaticulmis (Ohwi) Ohwi	Carex insaniae Koidz. var. papillaticulmis (Ohwi) Ohwi	0.998361	Carex shimidzensis Franch.	0.00136385	Carex persistens Ohwi	0.000102131	Carex pachygyna Franch. et Sav.	7.08712e-05	Salix chaenomeloides Kimura	1.99029e-05
C2058541.jpg	Carex insaniae Koidz. var. papillaticulmis (Ohwi) Ohwi	Carex insaniae Koidz. var. papillaticulmis (Ohwi) Ohwi	0.999764	Carex reinii Franch. et Sav.	0.000107458	Carex tristachya Thunb. var. pocilliformis (Boott) K_k.	6.62253e-05	Carex leucochlora Bunge var. gracillima (Akiyama) Katsuy.	3.87188e-05	Carex persistens Ohwi	7.70456e-06
275989.jpg	Crepidomanes latealatum (Bosch) Copel.	Crepidomanes latealatum (Bosch) Copel.	0.999984	Crepidomanes minutum (Blume) K.Iwats.	1.20253e-06	Corydalis pallida (Thunb.) Pers. var. tenuis Yatabe	7.3499e-07	Hymenophyllum polyanthos (Sw.) Sw.	4.64802e-07	Lespedeza homoloba Nakai	3.55801e-07
1031186.JPG	Crepidomanes latealatum (Bosch) Copel.	Crepidomanes latealatum (Bosch) Copel.	0.999995	Gentiana nipponica Maxim.	1.09019e-06	Hydrilla verticillata (L.f.) Royle	5.29662e-07	Selaginella shakotanensis (Franch. ex Takeda) Miyabe et Kud_	3.82481e-07	Coelachne japonica Hack.	2.3224e-07
00016902.jpg	Crepidomanes latealatum (Bosch) Copel.	Crepidomanes latealatum (Bosch) Copel.	0.999873	Vandenboschia kalamocarpa (Hayata) Ebihara	0.000116815	Ceratophyllum demersum L.	6.77522e-06	Hydrilla verticillata (L.f.) Royle	5.69958e-07	Vandenboschia nipponica (Nakai) Ebihara	2.82537e-07
349635.jpg	Crepidomanes latealatum (Bosch) Copel.	Crepidomanes latealatum (Bosch) Copel.	0.999991	Crepidomanes minutum (Blume) K.Iwats.	1.32549e-06	Corydalis pallida (Thunb.) Pers. var. tenuis Yatabe	4.26775e-07	Hymenophyllum polyanthos (Sw.) Sw.	2.57016e-07	Pentarhizidium orientale (Hook.) Hayata	1.52535e-07
346134.jpg	Crepidomanes latealatum (Bosch) Copel.	Crepidomanes latealatum (Bosch) Copel.	0.99997	Crepidomanes minutum (Blume) K.Iwats.	9.84574e-06	Pleurosoriopsis makinoi (Maxim. ex Makino) Fomin	2.58613e-06	Gentiana nipponica Maxim.	2.32347e-06	Ranunculus nipponicus Nakai var. submersus H.Hara	8.47238e-07
349640.jpg	Crepidomanes latealatum (Bosch) Copel.	Crepidomanes latealatum (Bosch) Copel.	0.999994	Crepidomanes minutum (Blume) K.Iwats.	1.80195e-06	Corydalis pallida (Thunb.) Pers. var. tenuis Yatabe	1.87123e-07	Pentarhizidium orientale (Hook.) Hayata	1.70911e-07	Ranunculus nipponicus Nakai var. submersus H.Hara	1.30752e-07
346135.jpg	Crepidomanes latealatum (Bosch) Copel.	Crepidomanes latealatum (Bosch) Copel.	0.999981	Corydalis pallida (Thunb.) Pers. var. tenuis Yatabe	7.79244e-07	Crepidomanes minutum (Blume) K.Iwats.	7.73353e-07	Gentiana nipponica Maxim.	4.95375e-07	Ceratophyllum demersum L.	4.92796e-07
802510.jpg	Crepidomanes latealatum (Bosch) Copel.	Crepidomanes latealatum (Bosch) Copel.	0.999949	Hymenophyllum polyanthos (Sw.) Sw.	2.91144e-06	Corydalis pallida (Thunb.) Pers. var. tenuis Yatabe	1.55379e-06	Gentiana nipponica Maxim.	1.38521e-06	Crepidomanes minutum (Blume) K.Iwats.	8.96303e-07
349271.jpg	Crepidomanes latealatum (Bosch) Copel.	Crepidomanes latealatum (Bosch) Copel.	0.999996	Crepidomanes minutum (Blume) K.Iwats.	1.56707e-06	Pentarhizidium orientale (Hook.) Hayata	2.04909e-07	Ranunculus nipponicus Nakai var. submersus H.Hara	1.24352e-07	Ceratophyllum demersum L.	8.31312e-08
507438.jpg	Crepidomanes latealatum (Bosch) Copel.	Crepidomanes latealatum (Bosch) Copel.	0.999997	Crepidomanes minutum (Blume) K.Iwats.	9.44736e-07	Corydalis pallida (Thunb.) Pers. var. tenuis Yatabe	1.41642e-07	Hymenophyllum polyanthos (Sw.) Sw.	7.64493e-08	Ranunculus nipponicus Nakai var. submersus H.Hara	5.26178e-08
368312.jpg	Crepidomanes latealatum (Bosch) Copel.	Crepidomanes latealatum (Bosch) Copel.	0.999989	Crepidomanes minutum (Blume) K.Iwats.	7.01039e-07	Corydalis pallida (Thunb.) Pers. var. tenuis Yatabe	5.29081e-07	Lespedeza homoloba Nakai	1.95393e-07	Ranunculus nipponicus Nakai var. submersus H.Hara	1.95235e-07
802501.jpg	Crepidomanes latealatum (Bosch) Copel.	Crepidomanes latealatum (Bosch) Copel.	0.999991	Corydalis pallida (Thunb.) Pers. var. tenuis Yatabe	5.89112e-07	Vicia hirsuta (L.) Gray	2.21903e-07	Lespedeza homoloba Nakai	1.95396e-07	Hydrilla verticillata (L.f.) Royle	1.86649e-07
349419.jpg	Crepidomanes latealatum (Bosch) Copel.	Crepidomanes latealatum (Bosch) Copel.	0.999996	Crepidomanes minutum (Blume) K.Iwats.	6.39633e-07	Corydalis pallida (Thunb.) Pers. var. tenuis Yatabe	2.36851e-07	Pentarhizidium orientale (Hook.) Hayata	1.63355e-07	Ranunculus nipponicus Nakai var. submersus H.Hara	1.41324e-07
740385.jpg	Crepidomanes latealatum (Bosch) Copel.	Crepidomanes latealatum (Bosch) Copel.	0.999998	Crepidomanes minutum (Blume) K.Iwats.	2.67223e-07	Hymenophyllum polyanthos (Sw.) Sw.	2.23274e-07	Corydalis pallida (Thunb.) Pers. var. tenuis Yatabe	9.88238e-08	Ceratophyllum demersum L.	5.25837e-08
351160.jpg	Crepidomanes latealatum (Bosch) Copel.	Crepidomanes latealatum (Bosch) Copel.	0.999991	Hymenophyllum wrightii Bosch	1.11844e-06	Davallia mariesii T.Moore ex Baker	6.49493e-07	Gentiana nipponica Maxim.	5.80204e-07	Hymenophyllum polyanthos (Sw.) Sw.	4.71444e-07
1031280.JPG	Crepidomanes latealatum (Bosch) Copel.	Crepidomanes latealatum (Bosch) Copel.	0.999995	Corydalis pallida (Thunb.) Pers. var. tenuis Yatabe	3.64661e-07	Crepidomanes minutum (Blume) K.Iwats.	3.25106e-07	Hymenophyllum polyanthos (Sw.) Sw.	2.24726e-07	Ceratophyllum demersum L.	1.19137e-07
740579.jpg	Crepidomanes latealatum (Bosch) Copel.	Crepidomanes latealatum (Bosch) Copel.	0.999995	Crepidomanes minutum (Blume) K.Iwats.	6.36991e-07	Gentiana nipponica Maxim.	2.64964e-07	Hymenophyllum polyanthos (Sw.) Sw.	2.02639e-07	Ceratophyllum demersum L.	1.04567e-07
740485.jpg	Crepidomanes latealatum (Bosch) Copel.	Crepidomanes latealatum (Bosch) Copel.	0.999996	Crepidomanes minutum (Blume) K.Iwats.	3.24259e-07	Corydalis pallida (Thunb.) Pers. var. tenuis Yatabe	2.20342e-07	Hymenophyllum polyanthos (Sw.) Sw.	1.00122e-07	Ceratophyllum demersum L.	7.20335e-08
784875.jpg	Crepidomanes latealatum (Bosch) Copel.	Crepidomanes latealatum (Bosch) Copel.	0.999965	Crepidomanes minutum (Blume) K.Iwats.	5.91885e-06	Gentiana nipponica Maxim.	3.09766e-06	Hymenophyllum polyanthos (Sw.) Sw.	1.69005e-06	Selaginella shakotanensis (Franch. ex Takeda) Miyabe et Kud_	1.67585e-06
740462.jpg	Crepidomanes latealatum (Bosch) Copel.	Crepidomanes latealatum (Bosch) Copel.	0.999996	Crepidomanes minutum (Blume) K.Iwats.	4.38624e-07	Corydalis pallida (Thunb.) Pers. var. tenuis Yatabe	1.85552e-07	Hymenophyllum polyanthos (Sw.) Sw.	1.63925e-07	Lespedeza homoloba Nakai	7.3821e-08
349607.jpg	Crepidomanes latealatum (Bosch) Copel.	Crepidomanes latealatum (Bosch) Copel.	0.999995	Crepidomanes minutum (Blume) K.Iwats.	6.28401e-07	Ranunculus nipponicus Nakai var. submersus H.Hara	3.0172e-07	Pentarhizidium orientale (Hook.) Hayata	1.77341e-07	Corydalis pallida (Thunb.) Pers. var. tenuis Yatabe	1.72177e-07
349287.jpg	Crepidomanes latealatum (Bosch) Copel.	Crepidomanes latealatum (Bosch) Copel.	0.999998	Crepidomanes minutum (Blume) K.Iwats.	3.15649e-07	Ranunculus nipponicus Nakai var. submersus H.Hara	3.11096e-07	Ceratophyllum demersum L.	8.40177e-08	Vandenboschia kalamocarpa (Hayata) Ebihara	7.13041e-08
346001.jpg	Crepidomanes latealatum (Bosch) Copel.	Crepidomanes latealatum (Bosch) Copel.	0.999992	Crepidomanes minutum (Blume) K.Iwats.	6.87544e-07	Corydalis pallida (Thunb.) Pers. var. tenuis Yatabe	2.03513e-07	Hymenophyllum polyanthos (Sw.) Sw.	1.78272e-07	Pentarhizidium orientale (Hook.) Hayata	1.42737e-07
00038239.jpg	Crepidomanes latealatum (Bosch) Copel.	Vandenboschia kalamocarpa (Hayata) Ebihara	0.542555	Crepidomanes latealatum (Bosch) Copel.	0.425074	Vandenboschia nipponica (Nakai) Ebihara	0.0139703	Adiantum pedatum L.	0.0118727	Asplenium oligophlebium Baker	0.00285534
349181.jpg	Crepidomanes latealatum (Bosch) Copel.	Crepidomanes latealatum (Bosch) Copel.	0.999986	Vandenboschia kalamocarpa (Hayata) Ebihara	2.90316e-06	Ceratophyllum demersum L.	3.89746e-07	Corydalis pallida (Thunb.) Pers. var. tenuis Yatabe	3.66908e-07	Hymenophyllum polyanthos (Sw.) Sw.	3.6433e-07
346073.jpg	Crepidomanes latealatum (Bosch) Copel.	Crepidomanes latealatum (Bosch) Copel.	0.999992	Crepidomanes minutum (Blume) K.Iwats.	9.72659e-07	Corydalis pallida (Thunb.) Pers. var. tenuis Yatabe	2.55301e-07	Pentarhizidium orientale (Hook.) Hayata	2.08495e-07	Hymenophyllum polyanthos (Sw.) Sw.	1.84374e-07
385643.jpg	Crepidomanes latealatum (Bosch) Copel.	Crepidomanes latealatum (Bosch) Copel.	0.999992	Corydalis pallida (Thunb.) Pers. var. tenuis Yatabe	4.09951e-07	Hymenophyllum polyanthos (Sw.) Sw.	3.33026e-07	Hymenophyllum wrightii Bosch	2.7544e-07	Lespedeza homoloba Nakai	2.38188e-07
507429.jpg	Crepidomanes latealatum (Bosch) Copel.	Crepidomanes latealatum (Bosch) Copel.	0.99999	Crepidomanes minutum (Blume) K.Iwats.	2.32084e-06	Hymenophyllum polyanthos (Sw.) Sw.	6.05915e-07	Ceratophyllum demersum L.	1.74893e-07	Corydalis pallida (Thunb.) Pers. var. tenuis Yatabe	1.73732e-07
00033663.jpg	Crepidomanes latealatum (Bosch) Copel.	Crepidomanes latealatum (Bosch) Copel.	0.999998	Ceratophyllum demersum L.	5.68535e-07	Hydrilla verticillata (L.f.) Royle	4.71559e-07	Vicia hirsuta (L.) Gray	2.15908e-07	Corydalis pallida (Thunb.) Pers. var. tenuis Yatabe	1.67001e-07
1031269.JPG	Crepidomanes latealatum (Bosch) Copel.	Crepidomanes latealatum (Bosch) Copel.	0.999999	Crepidomanes minutum (Blume) K.Iwats.	1.43714e-07	Corydalis pallida (Thunb.) Pers. var. tenuis Yatabe	9.21119e-08	Hymenophyllum polyanthos (Sw.) Sw.	3.62131e-08	Lespedeza homoloba Nakai	2.98318e-08
802496.jpg	Crepidomanes latealatum (Bosch) Copel.	Crepidomanes latealatum (Bosch) Copel.	0.999997	Vandenboschia kalamocarpa (Hayata) Ebihara	5.93171e-07	Ranunculus nipponicus Nakai var. submersus H.Hara	1.24418e-07	Corydalis pallida (Thunb.) Pers. var. tenuis Yatabe	9.97611e-08	Ceratophyllum demersum L.	7.27487e-08
1108643.JPG	Crepidomanes latealatum (Bosch) Copel.	Crepidomanes latealatum (Bosch) Copel.	0.997927	Vandenboschia kalamocarpa (Hayata) Ebihara	0.00205314	Vandenboschia nipponica (Nakai) Ebihara	6.48802e-06	Vandenboschia x stenosiphon (Christ) Copel.	5.23028e-06	Ceratophyllum demersum L.	1.89113e-06
740532.jpg	Crepidomanes latealatum (Bosch) Copel.	Crepidomanes latealatum (Bosch) Copel.	0.999992	Crepidomanes minutum (Blume) K.Iwats.	8.85782e-07	Ceratophyllum demersum L.	7.91026e-07	Hymenophyllum polyanthos (Sw.) Sw.	2.86541e-07	Ranunculus nipponicus Nakai var. submersus H.Hara	2.85983e-07
349306.jpg	Crepidomanes latealatum (Bosch) Copel.	Crepidomanes latealatum (Bosch) Copel.	0.999997	Crepidomanes minutum (Blume) K.Iwats.	9.29997e-07	Pentarhizidium orientale (Hook.) Hayata	1.31399e-07	Corydalis pallida (Thunb.) Pers. var. tenuis Yatabe	1.03523e-07	Ranunculus nipponicus Nakai var. submersus H.Hara	5.96552e-08
740567.jpg	Crepidomanes latealatum (Bosch) Copel.	Crepidomanes latealatum (Bosch) Copel.	0.999995	Crepidomanes minutum (Blume) K.Iwats.	5.52373e-07	Ceratophyllum demersum L.	2.02628e-07	Hymenophyllum polyanthos (Sw.) Sw.	1.93483e-07	Corydalis pallida (Thunb.) Pers. var. tenuis Yatabe	1.33874e-07
1031187.JPG	Crepidomanes latealatum (Bosch) Copel.	Crepidomanes latealatum (Bosch) Copel.	0.999999	Gentiana nipponica Maxim.	6.73696e-08	Crepidomanes minutum (Blume) K.Iwats.	5.81442e-08	Corydalis pallida (Thunb.) Pers. var. tenuis Yatabe	4.07514e-08	Hymenophyllum badium Hook. et Grev.	3.33991e-08
345247.jpg	Crepidomanes latealatum (Bosch) Copel.	Crepidomanes latealatum (Bosch) Copel.	0.999967	Corydalis pallida (Thunb.) Pers. var. tenuis Yatabe	4.27889e-06	Crepidomanes minutum (Blume) K.Iwats.	1.74459e-06	Hymenophyllum polyanthos (Sw.) Sw.	6.051e-07	Lespedeza homoloba Nakai	4.55928e-07
399055.jpg	Crepidomanes latealatum (Bosch) Copel.	Crepidomanes latealatum (Bosch) Copel.	0.999984	Hymenophyllum wrightii Bosch	4.8594e-06	Crepidomanes minutum (Blume) K.Iwats.	2.4396e-06	Hymenophyllum polyanthos (Sw.) Sw.	9.55706e-07	Gentiana nipponica Maxim.	8.6778e-07
349298.jpg	Crepidomanes latealatum (Bosch) Copel.	Crepidomanes latealatum (Bosch) Copel.	0.999996	Corydalis pallida (Thunb.) Pers. var. tenuis Yatabe	4.95272e-07	Crepidomanes minutum (Blume) K.Iwats.	2.96536e-07	Ranunculus nipponicus Nakai var. submersus H.Hara	5.73636e-08	Pentarhizidium orientale (Hook.) Hayata	5.09946e-08
00019684.jpg	Crepidomanes latealatum (Bosch) Copel.	Crepidomanes latealatum (Bosch) Copel.	0.999963	Vandenboschia kalamocarpa (Hayata) Ebihara	3.18746e-05	Trapa japonica Flerow	1.32065e-06	Hydrilla verticillata (L.f.) Royle	7.21444e-07	Gentiana nipponica Maxim.	1.89719e-07
345346.jpg	Crepidomanes latealatum (Bosch) Copel.	Crepidomanes latealatum (Bosch) Copel.	0.999984	Crepidomanes minutum (Blume) K.Iwats.	8.27661e-07	Corydalis pallida (Thunb.) Pers. var. tenuis Yatabe	8.23275e-07	Hymenophyllum wrightii Bosch	5.85081e-07	Hymenophyllum polyanthos (Sw.) Sw.	5.84472e-07
460493.jpg	Crepidomanes latealatum (Bosch) Copel.	Crepidomanes latealatum (Bosch) Copel.	0.999975	Hymenophyllum wrightii Bosch	2.96215e-06	Hymenophyllum polyanthos (Sw.) Sw.	2.27714e-06	Corydalis pallida (Thunb.) Pers. var. tenuis Yatabe	8.71133e-07	Crepidomanes minutum (Blume) K.Iwats.	5.75981e-07
346179.jpg	Crepidomanes latealatum (Bosch) Copel.	Crepidomanes latealatum (Bosch) Copel.	0.99999	Crepidomanes minutum (Blume) K.Iwats.	8.73539e-07	Corydalis pallida (Thunb.) Pers. var. tenuis Yatabe	4.47452e-07	Hymenophyllum polyanthos (Sw.) Sw.	2.96889e-07	Pentarhizidium orientale (Hook.) Hayata	1.82349e-07
1031282.JPG	Crepidomanes latealatum (Bosch) Copel.	Crepidomanes latealatum (Bosch) Copel.	0.999999	Crepidomanes minutum (Blume) K.Iwats.	2.34926e-07	Gentiana nipponica Maxim.	1.70147e-07	Loxogramme grammitoides (Baker) C.Chr.	7.56874e-08	Vandenboschia x quelpaertensis (Nakai) Ebihara	6.39754e-08
1031255.JPG	Crepidomanes latealatum (Bosch) Copel.	Crepidomanes latealatum (Bosch) Copel.	0.999995	Gentiana nipponica Maxim.	5.26744e-07	Corydalis pallida (Thunb.) Pers. var. tenuis Yatabe	3.54417e-07	Crepidomanes minutum (Blume) K.Iwats.	3.4176e-07	Hymenophyllum wrightii Bosch	3.37797e-07
349435.jpg	Crepidomanes latealatum (Bosch) Copel.	Crepidomanes latealatum (Bosch) Copel.	0.999984	Corydalis pallida (Thunb.) Pers. var. tenuis Yatabe	1.19466e-06	Crepidomanes minutum (Blume) K.Iwats.	1.0509e-06	Cardamine tanakae Franch. et Sav. ex Maxim.	3.08065e-07	Ranunculus nipponicus Nakai var. submersus H.Hara	2.7036e-07
346235.jpg	Crepidomanes latealatum (Bosch) Copel.	Crepidomanes latealatum (Bosch) Copel.	0.999993	Ranunculus nipponicus Nakai var. submersus H.Hara	1.06336e-06	Crepidomanes minutum (Blume) K.Iwats.	9.49497e-07	Vandenboschia kalamocarpa (Hayata) Ebihara	3.42533e-07	Gentiana nipponica Maxim.	1.87565e-07
1031185.JPG	Crepidomanes latealatum (Bosch) Copel.	Crepidomanes latealatum (Bosch) Copel.	0.999998	Crepidomanes minutum (Blume) K.Iwats.	2.46152e-07	Gentiana nipponica Maxim.	1.81847e-07	Ceratophyllum demersum L.	1.33203e-07	Ranunculus nipponicus Nakai var. submersus H.Hara	1.11825e-07
345999.jpg	Crepidomanes latealatum (Bosch) Copel.	Crepidomanes latealatum (Bosch) Copel.	0.999996	Crepidomanes minutum (Blume) K.Iwats.	2.27448e-06	Ranunculus nipponicus Nakai var. submersus H.Hara	7.34136e-08	Corydalis pallida (Thunb.) Pers. var. tenuis Yatabe	6.63134e-08	Pentarhizidium orientale (Hook.) Hayata	4.68621e-08
349060.jpg	Crepidomanes latealatum (Bosch) Copel.	Crepidomanes latealatum (Bosch) Copel.	0.999968	Corydalis pallida (Thunb.) Pers. var. tenuis Yatabe	4.44652e-06	Vicia hirsuta (L.) Gray	1.02174e-06	Lespedeza homoloba Nakai	9.57952e-07	Crepidomanes minutum (Blume) K.Iwats.	8.45657e-07
740552.jpg	Crepidomanes latealatum (Bosch) Copel.	Crepidomanes latealatum (Bosch) Copel.	0.999991	Crepidomanes minutum (Blume) K.Iwats.	3.03421e-06	Hymenophyllum polyanthos (Sw.) Sw.	6.3026e-07	Ranunculus nipponicus Nakai var. submersus H.Hara	5.17002e-07	Ceratophyllum demersum L.	3.98615e-07
507434.jpg	Crepidomanes latealatum (Bosch) Copel.	Crepidomanes latealatum (Bosch) Copel.	0.999979	Crepidomanes minutum (Blume) K.Iwats.	1.08959e-05	Hymenophyllum polyanthos (Sw.) Sw.	3.08063e-07	Ranunculus nipponicus Nakai var. submersus H.Hara	2.60174e-07	Corydalis pallida (Thunb.) Pers. var. tenuis Yatabe	2.15552e-07
345574.jpg	Crepidomanes latealatum (Bosch) Copel.	Crepidomanes latealatum (Bosch) Copel.	0.999979	Corydalis pallida (Thunb.) Pers. var. tenuis Yatabe	2.12428e-06	Vicia hirsuta (L.) Gray	5.28097e-07	Crepidomanes minutum (Blume) K.Iwats.	3.42913e-07	Lespedeza homoloba Nakai	3.23843e-07
345923.jpg	Crepidomanes latealatum (Bosch) Copel.	Crepidomanes latealatum (Bosch) Copel.	0.99997	Corydalis pallida (Thunb.) Pers. var. tenuis Yatabe	1.60301e-06	Crepidomanes minutum (Blume) K.Iwats.	9.33691e-07	Hymenophyllum polyanthos (Sw.) Sw.	6.5944e-07	Ranunculus nipponicus Nakai var. submersus H.Hara	4.17567e-07
346892.jpg	Crepidomanes latealatum (Bosch) Copel.	Crepidomanes latealatum (Bosch) Copel.	0.999999	Crepidomanes minutum (Blume) K.Iwats.	9.3248e-08	Corydalis pallida (Thunb.) Pers. var. tenuis Yatabe	8.10184e-08	Pentarhizidium orientale (Hook.) Hayata	4.20368e-08	Ranunculus nipponicus Nakai var. submersus H.Hara	3.40017e-08
802480.jpg	Crepidomanes latealatum (Bosch) Copel.	Crepidomanes latealatum (Bosch) Copel.	0.99999	Corydalis pallida (Thunb.) Pers. var. tenuis Yatabe	1.01455e-06	Vicia hirsuta (L.) Gray	4.15101e-07	Lespedeza homoloba Nakai	3.31489e-07	Hymenophyllum polyanthos (Sw.) Sw.	3.13082e-07
740584.jpg	Crepidomanes latealatum (Bosch) Copel.	Crepidomanes latealatum (Bosch) Copel.	0.999995	Crepidomanes minutum (Blume) K.Iwats.	2.5221e-06	Hymenophyllum polyanthos (Sw.) Sw.	4.20234e-07	Lygodium japonicum (Thunb.) Sw.	2.17164e-07	Gentiana nipponica Maxim.	1.37601e-07
00001617.jpg	Crepidomanes latealatum (Bosch) Copel.	Crepidomanes latealatum (Bosch) Copel.	0.999998	Corydalis pallida (Thunb.) Pers. var. tenuis Yatabe	2.58631e-07	Vandenboschia kalamocarpa (Hayata) Ebihara	2.26513e-07	Ceratophyllum demersum L.	8.08285e-08	Hydrilla verticillata (L.f.) Royle	5.28237e-08
740470.jpg	Crepidomanes latealatum (Bosch) Copel.	Crepidomanes latealatum (Bosch) Copel.	0.999997	Crepidomanes minutum (Blume) K.Iwats.	4.56754e-07	Corydalis pallida (Thunb.) Pers. var. tenuis Yatabe	1.07894e-07	Ceratophyllum demersum L.	6.75644e-08	Hymenophyllum polyanthos (Sw.) Sw.	5.066e-08
349056.jpg	Crepidomanes latealatum (Bosch) Copel.	Crepidomanes latealatum (Bosch) Copel.	0.999996	Crepidomanes minutum (Blume) K.Iwats.	1.29899e-06	Ceratophyllum demersum L.	2.98059e-07	Ranunculus nipponicus Nakai var. submersus H.Hara	1.68844e-07	Gentiana nipponica Maxim.	1.20003e-07
740549.jpg	Crepidomanes latealatum (Bosch) Copel.	Crepidomanes latealatum (Bosch) Copel.	0.999992	Crepidomanes minutum (Blume) K.Iwats.	4.99541e-06	Hymenophyllum polyanthos (Sw.) Sw.	2.29214e-07	Ranunculus nipponicus Nakai var. submersus H.Hara	1.31301e-07	Ceratophyllum demersum L.	8.63907e-08
345634.jpg	Crepidomanes latealatum (Bosch) Copel.	Crepidomanes latealatum (Bosch) Copel.	0.999989	Corydalis pallida (Thunb.) Pers. var. tenuis Yatabe	1.41514e-06	Crepidomanes minutum (Blume) K.Iwats.	8.64669e-07	Hymenophyllum polyanthos (Sw.) Sw.	2.4694e-07	Gentiana nipponica Maxim.	1.89788e-07
802538.jpg	Crepidomanes latealatum (Bosch) Copel.	Crepidomanes latealatum (Bosch) Copel.	0.999976	Corydalis pallida (Thunb.) Pers. var. tenuis Yatabe	1.70008e-06	Hymenophyllum polyanthos (Sw.) Sw.	1.11172e-06	Crepidomanes minutum (Blume) K.Iwats.	8.10967e-07	Vicia hirsuta (L.) Gray	5.02743e-07
740585.jpg	Crepidomanes latealatum (Bosch) Copel.	Crepidomanes latealatum (Bosch) Copel.	0.999993	Crepidomanes minutum (Blume) K.Iwats.	1.47416e-06	Ranunculus nipponicus Nakai var. submersus H.Hara	3.0129e-07	Cardamine tanakae Franch. et Sav. ex Maxim.	2.46223e-07	Hymenophyllum polyanthos (Sw.) Sw.	2.39412e-07
275988.jpg	Crepidomanes latealatum (Bosch) Copel.	Crepidomanes latealatum (Bosch) Copel.	0.999971	Corydalis pallida (Thunb.) Pers. var. tenuis Yatabe	2.02843e-06	Crepidomanes minutum (Blume) K.Iwats.	1.86978e-06	Hymenophyllum polyanthos (Sw.) Sw.	1.8422e-06	Lygodium japonicum (Thunb.) Sw.	5.29021e-07
349489.jpg	Crepidomanes latealatum (Bosch) Copel.	Crepidomanes latealatum (Bosch) Copel.	0.999992	Crepidomanes minutum (Blume) K.Iwats.	5.47044e-06	Ceratophyllum demersum L.	2.93743e-07	Ranunculus nipponicus Nakai var. submersus H.Hara	1.34412e-07	Vandenboschia kalamocarpa (Hayata) Ebihara	8.85368e-08
1031222.JPG	Crepidomanes latealatum (Bosch) Copel.	Crepidomanes latealatum (Bosch) Copel.	0.999994	Corydalis pallida (Thunb.) Pers. var. tenuis Yatabe	2.65216e-07	Crepidomanes minutum (Blume) K.Iwats.	1.4589e-07	Ceratophyllum demersum L.	1.37008e-07	Vandenboschia kalamocarpa (Hayata) Ebihara	1.33675e-07
740448.jpg	Crepidomanes latealatum (Bosch) Copel.	Crepidomanes latealatum (Bosch) Copel.	0.999994	Crepidomanes minutum (Blume) K.Iwats.	2.36396e-06	Ceratophyllum demersum L.	1.99265e-07	Hymenophyllum polyanthos (Sw.) Sw.	1.88632e-07	Ranunculus nipponicus Nakai var. submersus H.Hara	1.44329e-07
349548.jpg	Crepidomanes latealatum (Bosch) Copel.	Crepidomanes latealatum (Bosch) Copel.	0.999997	Corydalis pallida (Thunb.) Pers. var. tenuis Yatabe	3.32896e-07	Crepidomanes minutum (Blume) K.Iwats.	2.53077e-07	Pentarhizidium orientale (Hook.) Hayata	9.12641e-08	Ranunculus nipponicus Nakai var. submersus H.Hara	8.71551e-08
1031272.JPG	Crepidomanes latealatum (Bosch) Copel.	Crepidomanes latealatum (Bosch) Copel.	0.999992	Crepidomanes minutum (Blume) K.Iwats.	8.45029e-07	Gentiana nipponica Maxim.	6.06637e-07	Hymenophyllum polyanthos (Sw.) Sw.	2.93766e-07	Hymenophyllum wrightii Bosch	2.86636e-07
740554.jpg	Crepidomanes latealatum (Bosch) Copel.	Crepidomanes latealatum (Bosch) Copel.	0.999997	Crepidomanes minutum (Blume) K.Iwats.	4.1954e-07	Corydalis pallida (Thunb.) Pers. var. tenuis Yatabe	1.13071e-07	Hymenophyllum polyanthos (Sw.) Sw.	1.04107e-07	Ranunculus nipponicus Nakai var. submersus H.Hara	7.53371e-08
349592.jpg	Crepidomanes latealatum (Bosch) Copel.	Crepidomanes latealatum (Bosch) Copel.	0.999998	Crepidomanes minutum (Blume) K.Iwats.	2.53555e-07	Hymenophyllum polyanthos (Sw.) Sw.	8.55354e-08	Ranunculus nipponicus Nakai var. submersus H.Hara	7.45372e-08	Gentiana nipponica Maxim.	6.61093e-08
740506.jpg	Crepidomanes latealatum (Bosch) Copel.	Crepidomanes latealatum (Bosch) Copel.	0.999995	Crepidomanes minutum (Blume) K.Iwats.	1.47985e-06	Hymenophyllum polyanthos (Sw.) Sw.	5.57177e-07	Ranunculus nipponicus Nakai var. submersus H.Hara	2.34075e-07	Ceratophyllum demersum L.	1.85302e-07
740539.jpg	Crepidomanes latealatum (Bosch) Copel.	Crepidomanes latealatum (Bosch) Copel.	0.999993	Vandenboschia kalamocarpa (Hayata) Ebihara	6.87981e-07	Ranunculus nipponicus Nakai var. submersus H.Hara	5.11882e-07	Ceratophyllum demersum L.	5.08017e-07	Hymenophyllum polyanthos (Sw.) Sw.	3.51749e-07
1031181.JPG	Crepidomanes latealatum (Bosch) Copel.	Crepidomanes latealatum (Bosch) Copel.	0.999998	Ceratophyllum demersum L.	1.46835e-07	Gentiana nipponica Maxim.	1.36363e-07	Crepidomanes minutum (Blume) K.Iwats.	1.31786e-07	Ranunculus nipponicus Nakai var. submersus H.Hara	5.87064e-08
740538.jpg	Crepidomanes latealatum (Bosch) Copel.	Crepidomanes latealatum (Bosch) Copel.	0.999998	Crepidomanes minutum (Blume) K.Iwats.	3.40647e-07	Ranunculus nipponicus Nakai var. submersus H.Hara	4.80424e-08	Corydalis pallida (Thunb.) Pers. var. tenuis Yatabe	4.14844e-08	Pentarhizidium orientale (Hook.) Hayata	3.8411e-08
1031278.JPG	Crepidomanes latealatum (Bosch) Copel.	Crepidomanes latealatum (Bosch) Copel.	0.999987	Vandenboschia kalamocarpa (Hayata) Ebihara	1.84169e-06	Vandenboschia x quelpaertensis (Nakai) Ebihara	1.67717e-06	Hydrilla verticillata (L.f.) Royle	1.64928e-06	Ceratophyllum demersum L.	6.67311e-07
965055.jpg	Crepidomanes latealatum (Bosch) Copel.	Crepidomanes latealatum (Bosch) Copel.	0.999989	Corydalis pallida (Thunb.) Pers. var. tenuis Yatabe	5.14037e-07	Lespedeza homoloba Nakai	2.66712e-07	Ceratophyllum demersum L.	2.32092e-07	Vicia hirsuta (L.) Gray	2.18669e-07
1031271.JPG	Crepidomanes latealatum (Bosch) Copel.	Crepidomanes latealatum (Bosch) Copel.	0.999999	Crepidomanes minutum (Blume) K.Iwats.	1.89136e-07	Gentiana nipponica Maxim.	1.08061e-07	Pleurosoriopsis makinoi (Maxim. ex Makino) Fomin	2.4713e-08	Ceratophyllum demersum L.	2.22182e-08
350599.jpg	Crepidomanes latealatum (Bosch) Copel.	Crepidomanes latealatum (Bosch) Copel.	0.999989	Crepidomanes minutum (Blume) K.Iwats.	1.14113e-06	Corydalis pallida (Thunb.) Pers. var. tenuis Yatabe	3.29655e-07	Hymenophyllum polyanthos (Sw.) Sw.	3.24301e-07	Gentiana nipponica Maxim.	2.0803e-07
385642.jpg	Crepidomanes latealatum (Bosch) Copel.	Crepidomanes latealatum (Bosch) Copel.	0.999986	Corydalis pallida (Thunb.) Pers. var. tenuis Yatabe	7.6967e-07	Crepidomanes minutum (Blume) K.Iwats.	7.40018e-07	Ranunculus nipponicus Nakai var. submersus H.Hara	3.22349e-07	Hymenophyllum polyanthos (Sw.) Sw.	2.9849e-07
351340.jpg	Crepidomanes latealatum (Bosch) Copel.	Crepidomanes latealatum (Bosch) Copel.	0.999936	Corydalis pallida (Thunb.) Pers. var. tenuis Yatabe	3.34538e-06	Crepidomanes minutum (Blume) K.Iwats.	1.99425e-06	Vicia hirsuta (L.) Gray	1.18262e-06	Diplazium wichurae (Mett.) Diels	9.7239e-07
298397.jpg	Crepidomanes latealatum (Bosch) Copel.	Crepidomanes latealatum (Bosch) Copel.	0.999902	Hymenophyllum wrightii Bosch	6.94686e-05	Crepidomanes minutum (Blume) K.Iwats.	8.8729e-06	Loxogramme grammitoides (Baker) C.Chr.	4.66599e-06	Lygodium japonicum (Thunb.) Sw.	4.33796e-06
00013467.jpg	Crepidomanes latealatum (Bosch) Copel.	Crepidomanes latealatum (Bosch) Copel.	0.999983	Crepidomanes minutum (Blume) K.Iwats.	1.54783e-06	Corydalis pallida (Thunb.) Pers. var. tenuis Yatabe	1.02282e-06	Ceratophyllum demersum L.	4.55282e-07	Hymenophyllum barbatum (Bosch) Baker	3.83575e-07
337274.jpg	Crepidomanes latealatum (Bosch) Copel.	Crepidomanes latealatum (Bosch) Copel.	0.999985	Hymenophyllum polyanthos (Sw.) Sw.	8.6293e-07	Crepidomanes minutum (Blume) K.Iwats.	6.79052e-07	Corydalis pallida (Thunb.) Pers. var. tenuis Yatabe	6.39982e-07	Hymenophyllum wrightii Bosch	4.24108e-07
796662.jpg	Crepidomanes latealatum (Bosch) Copel.	Crepidomanes latealatum (Bosch) Copel.	0.999998	Crepidomanes minutum (Blume) K.Iwats.	2.05208e-07	Corydalis pallida (Thunb.) Pers. var. tenuis Yatabe	6.45056e-08	Pentarhizidium orientale (Hook.) Hayata	4.81016e-08	Hymenophyllum polyanthos (Sw.) Sw.	3.35461e-08
349599.jpg	Crepidomanes latealatum (Bosch) Copel.	Crepidomanes latealatum (Bosch) Copel.	0.999991	Crepidomanes minutum (Blume) K.Iwats.	5.60302e-07	Hymenophyllum polyanthos (Sw.) Sw.	3.09971e-07	Corydalis pallida (Thunb.) Pers. var. tenuis Yatabe	2.84055e-07	Ceratophyllum demersum L.	1.71759e-07
349622.jpg	Crepidomanes latealatum (Bosch) Copel.	Crepidomanes latealatum (Bosch) Copel.	0.99999	Corydalis pallida (Thunb.) Pers. var. tenuis Yatabe	9.37003e-07	Crepidomanes minutum (Blume) K.Iwats.	7.48819e-07	Hymenophyllum polyanthos (Sw.) Sw.	2.86107e-07	Lespedeza homoloba Nakai	2.29428e-07
371496.jpg	Crepidomanes latealatum (Bosch) Copel.	Crepidomanes latealatum (Bosch) Copel.	0.99998	Corydalis pallida (Thunb.) Pers. var. tenuis Yatabe	1.16534e-06	Crepidomanes minutum (Blume) K.Iwats.	1.12226e-06	Hymenophyllum polyanthos (Sw.) Sw.	5.37307e-07	Hymenophyllum wrightii Bosch	3.2815e-07
349679.jpg	Crepidomanes latealatum (Bosch) Copel.	Crepidomanes latealatum (Bosch) Copel.	0.999996	Crepidomanes minutum (Blume) K.Iwats.	5.7755e-07	Corydalis pallida (Thunb.) Pers. var. tenuis Yatabe	2.79177e-07	Ranunculus nipponicus Nakai var. submersus H.Hara	8.73801e-08	Pentarhizidium orientale (Hook.) Hayata	7.9042e-08
348878.jpg	Crepidomanes latealatum (Bosch) Copel.	Crepidomanes latealatum (Bosch) Copel.	0.999971	Corydalis pallida (Thunb.) Pers. var. tenuis Yatabe	2.3576e-06	Vicia hirsuta (L.) Gray	1.14045e-06	Lespedeza homoloba Nakai	5.10154e-07	Crepidomanes minutum (Blume) K.Iwats.	5.05412e-07
740387.jpg	Crepidomanes latealatum (Bosch) Copel.	Crepidomanes latealatum (Bosch) Copel.	0.999996	Ceratophyllum demersum L.	2.65729e-07	Hymenophyllum polyanthos (Sw.) Sw.	1.9242e-07	Corydalis pallida (Thunb.) Pers. var. tenuis Yatabe	1.59935e-07	Vandenboschia kalamocarpa (Hayata) Ebihara	1.42332e-07
507435.jpg	Crepidomanes latealatum (Bosch) Copel.	Crepidomanes latealatum (Bosch) Copel.	0.999992	Corydalis pallida (Thunb.) Pers. var. tenuis Yatabe	9.20558e-07	Pedicularis keiskei Franch. et Sav.	6.70315e-07	Crepidomanes minutum (Blume) K.Iwats.	4.01098e-07	Ranunculus nipponicus Nakai var. submersus H.Hara	3.18568e-07
352037.jpg	Crepidomanes latealatum (Bosch) Copel.	Crepidomanes latealatum (Bosch) Copel.	0.999886	Hymenophyllum wrightii Bosch	3.43968e-05	Pleurosoriopsis makinoi (Maxim. ex Makino) Fomin	2.67926e-05	Gentiana nipponica Maxim.	1.09592e-05	Bulbophyllum inconspicuum Maxim.	3.11848e-06
349906.jpg	Crepidomanes latealatum (Bosch) Copel.	Crepidomanes latealatum (Bosch) Copel.	0.999982	Corydalis pallida (Thunb.) Pers. var. tenuis Yatabe	1.84417e-06	Vicia hirsuta (L.) Gray	8.0371e-07	Lespedeza homoloba Nakai	6.97656e-07	Crepidomanes minutum (Blume) K.Iwats.	3.33395e-07
348987.jpg	Crepidomanes latealatum (Bosch) Copel.	Crepidomanes latealatum (Bosch) Copel.	0.999983	Corydalis pallida (Thunb.) Pers. var. tenuis Yatabe	6.18773e-07	Hymenophyllum polyanthos (Sw.) Sw.	4.17454e-07	Lespedeza homoloba Nakai	3.43966e-07	Ceratophyllum demersum L.	3.08572e-07
349111.jpg	Crepidomanes latealatum (Bosch) Copel.	Crepidomanes latealatum (Bosch) Copel.	0.999995	Corydalis pallida (Thunb.) Pers. var. tenuis Yatabe	3.56257e-07	Vicia hirsuta (L.) Gray	1.45173e-07	Crepidomanes minutum (Blume) K.Iwats.	1.08788e-07	Ceratophyllum demersum L.	9.60874e-08
00039800.jpg	Crepidomanes latealatum (Bosch) Copel.	Crepidomanes latealatum (Bosch) Copel.	0.999998	Ceratophyllum demersum L.	2.44827e-07	Vandenboschia kalamocarpa (Hayata) Ebihara	1.23447e-07	Corydalis pallida (Thunb.) Pers. var. tenuis Yatabe	1.12014e-07	Vicia hirsuta (L.) Gray	6.66983e-08
00015857.jpg	Crepidomanes latealatum (Bosch) Copel.	Crepidomanes latealatum (Bosch) Copel.	0.999992	Vandenboschia kalamocarpa (Hayata) Ebihara	5.44316e-06	Ceratophyllum demersum L.	1.29809e-06	Selaginella shakotanensis (Franch. ex Takeda) Miyabe et Kud_	4.9085e-08	Gentiana nipponica Maxim.	3.49854e-08
349774.jpg	Crepidomanes latealatum (Bosch) Copel.	Crepidomanes latealatum (Bosch) Copel.	0.999997	Crepidomanes minutum (Blume) K.Iwats.	9.49639e-07	Hymenophyllum polyanthos (Sw.) Sw.	1.30953e-07	Corydalis pallida (Thunb.) Pers. var. tenuis Yatabe	9.46397e-08	Lespedeza homoloba Nakai	4.89023e-08
740471.jpg	Crepidomanes latealatum (Bosch) Copel.	Crepidomanes latealatum (Bosch) Copel.	0.999998	Crepidomanes minutum (Blume) K.Iwats.	1.03063e-06	Ranunculus nipponicus Nakai var. submersus H.Hara	5.77299e-08	Corydalis pallida (Thunb.) Pers. var. tenuis Yatabe	5.35505e-08	Hymenophyllum polyanthos (Sw.) Sw.	4.48252e-08
740500.jpg	Crepidomanes latealatum (Bosch) Copel.	Crepidomanes latealatum (Bosch) Copel.	0.999995	Crepidomanes minutum (Blume) K.Iwats.	9.77173e-07	Hymenophyllum polyanthos (Sw.) Sw.	1.61663e-07	Ceratophyllum demersum L.	1.31535e-07	Ranunculus nipponicus Nakai var. submersus H.Hara	1.14924e-07
00039046.jpg	Crepidomanes latealatum (Bosch) Copel.	Crepidomanes latealatum (Bosch) Copel.	0.999756	Vandenboschia kalamocarpa (Hayata) Ebihara	0.00022603	Ceratophyllum demersum L.	6.42254e-06	Vandenboschia nipponica (Nakai) Ebihara	4.19851e-06	Hydrilla verticillata (L.f.) Royle	1.09305e-06
KAG082689.jpg	Crepidomanes latealatum (Bosch) Copel.	Crepidomanes latealatum (Bosch) Copel.	0.965551	Vandenboschia kalamocarpa (Hayata) Ebihara	0.0340769	Hydrilla verticillata (L.f.) Royle	0.000100884	Ceratophyllum demersum L.	5.43608e-05	Hymenophyllum riukiuense Christ	3.35844e-05
293375.jpg	Crepidomanes latealatum (Bosch) Copel.	Crepidomanes latealatum (Bosch) Copel.	0.999823	Hymenophyllum badium Hook. et Grev.	4.34431e-05	Hydrilla verticillata (L.f.) Royle	2.37907e-05	Vandenboschia kalamocarpa (Hayata) Ebihara	2.09105e-05	Vandenboschia x quelpaertensis (Nakai) Ebihara	1.34205e-05
283296.jpg	Crepidomanes latealatum (Bosch) Copel.	Crepidomanes latealatum (Bosch) Copel.	0.999742	Hymenophyllum polyanthos (Sw.) Sw.	9.06089e-05	Davallia mariesii T.Moore ex Baker	1.91144e-05	Hymenophyllum wrightii Bosch	8.79299e-06	Hymenophyllum barbatum (Bosch) Baker	7.83241e-06
802527.jpg	Crepidomanes latealatum (Bosch) Copel.	Crepidomanes latealatum (Bosch) Copel.	0.999986	Corydalis pallida (Thunb.) Pers. var. tenuis Yatabe	6.87717e-07	Crepidomanes minutum (Blume) K.Iwats.	5.29955e-07	Ranunculus nipponicus Nakai var. submersus H.Hara	3.69047e-07	Hymenophyllum polyanthos (Sw.) Sw.	3.66207e-07
926614.jpg	Crepidomanes latealatum (Bosch) Copel.	Crepidomanes latealatum (Bosch) Copel.	0.999994	Corydalis pallida (Thunb.) Pers. var. tenuis Yatabe	5.5109e-07	Crepidomanes minutum (Blume) K.Iwats.	3.30409e-07	Gentiana nipponica Maxim.	1.72431e-07	Hymenophyllum polyanthos (Sw.) Sw.	1.53515e-07
349227.jpg	Crepidomanes latealatum (Bosch) Copel.	Crepidomanes latealatum (Bosch) Copel.	0.999993	Crepidomanes minutum (Blume) K.Iwats.	5.0674e-07	Corydalis pallida (Thunb.) Pers. var. tenuis Yatabe	4.88496e-07	Vicia hirsuta (L.) Gray	1.90933e-07	Lespedeza homoloba Nakai	1.34632e-07
349638.jpg	Crepidomanes latealatum (Bosch) Copel.	Crepidomanes latealatum (Bosch) Copel.	0.999997	Crepidomanes minutum (Blume) K.Iwats.	1.58465e-06	Corydalis pallida (Thunb.) Pers. var. tenuis Yatabe	7.8903e-08	Pentarhizidium orientale (Hook.) Hayata	6.74639e-08	Ceratophyllum demersum L.	4.65734e-08
349028.jpg	Crepidomanes latealatum (Bosch) Copel.	Crepidomanes latealatum (Bosch) Copel.	0.999998	Crepidomanes minutum (Blume) K.Iwats.	1.21134e-07	Corydalis pallida (Thunb.) Pers. var. tenuis Yatabe	1.18779e-07	Ranunculus nipponicus Nakai var. submersus H.Hara	4.84522e-08	Ceratophyllum demersum L.	4.82937e-08
346789.jpg	Crepidomanes latealatum (Bosch) Copel.	Crepidomanes latealatum (Bosch) Copel.	0.999997	Corydalis pallida (Thunb.) Pers. var. tenuis Yatabe	2.19686e-07	Crepidomanes minutum (Blume) K.Iwats.	1.25447e-07	Ranunculus nipponicus Nakai var. submersus H.Hara	9.40217e-08	Ceratophyllum demersum L.	7.2797e-08
63420.jpg	Crepidomanes latealatum (Bosch) Copel.	Crepidomanes latealatum (Bosch) Copel.	0.999977	Crepidomanes minutum (Blume) K.Iwats.	4.59922e-06	Loxogramme grammitoides (Baker) C.Chr.	8.78732e-07	Gentiana nipponica Maxim.	8.41721e-07	Hymenophyllum polyanthos (Sw.) Sw.	7.99825e-07
1031215.JPG	Crepidomanes latealatum (Bosch) Copel.	Crepidomanes latealatum (Bosch) Copel.	0.999998	Crepidomanes minutum (Blume) K.Iwats.	1.54706e-06	Gentiana nipponica Maxim.	1.66076e-07	Plagiogyria x wakabae Sa.Kurata ex Nakaike	5.03353e-08	Hymenophyllum wrightii Bosch	4.31605e-08
00011293.jpg	Crepidomanes latealatum (Bosch) Copel.	Crepidomanes latealatum (Bosch) Copel.	0.975269	Vandenboschia nipponica (Nakai) Ebihara	0.012989	Hydrilla verticillata (L.f.) Royle	0.00862586	Limnophila sessiliflora (Vahl) Blume	0.00090923	Vandenboschia kalamocarpa (Hayata) Ebihara	0.000424667
371537.jpg	Crepidomanes latealatum (Bosch) Copel.	Crepidomanes latealatum (Bosch) Copel.	0.999993	Crepidomanes minutum (Blume) K.Iwats.	9.71679e-07	Hymenophyllum polyanthos (Sw.) Sw.	4.16921e-07	Hymenophyllum wrightii Bosch	3.38589e-07	Corydalis pallida (Thunb.) Pers. var. tenuis Yatabe	2.80042e-07
00016643.jpg	Crepidomanes latealatum (Bosch) Copel.	Crepidomanes latealatum (Bosch) Copel.	0.999823	Vandenboschia kalamocarpa (Hayata) Ebihara	0.000100966	Hymenophyllum barbatum (Bosch) Baker	8.05183e-06	Ceratophyllum demersum L.	4.91927e-06	Corydalis pallida (Thunb.) Pers. var. tenuis Yatabe	2.32347e-06
349503.jpg	Crepidomanes latealatum (Bosch) Copel.	Crepidomanes latealatum (Bosch) Copel.	0.999991	Crepidomanes minutum (Blume) K.Iwats.	1.07805e-06	Ranunculus nipponicus Nakai var. submersus H.Hara	8.95234e-07	Corydalis pallida (Thunb.) Pers. var. tenuis Yatabe	4.30023e-07	Ceratophyllum demersum L.	2.94242e-07
740518.jpg	Crepidomanes latealatum (Bosch) Copel.	Crepidomanes latealatum (Bosch) Copel.	0.999995	Corydalis pallida (Thunb.) Pers. var. tenuis Yatabe	3.079e-07	Hymenophyllum polyanthos (Sw.) Sw.	3.06603e-07	Crepidomanes minutum (Blume) K.Iwats.	2.32822e-07	Lespedeza homoloba Nakai	1.17828e-07
399052.jpg	Crepidomanes latealatum (Bosch) Copel.	Crepidomanes latealatum (Bosch) Copel.	0.999984	Crepidomanes minutum (Blume) K.Iwats.	7.74682e-07	Corydalis pallida (Thunb.) Pers. var. tenuis Yatabe	7.29281e-07	Hymenophyllum polyanthos (Sw.) Sw.	4.16234e-07	Lygodium japonicum (Thunb.) Sw.	3.87711e-07
1031229.JPG	Crepidomanes latealatum (Bosch) Copel.	Crepidomanes latealatum (Bosch) Copel.	0.999995	Pleurosoriopsis makinoi (Maxim. ex Makino) Fomin	1.0176e-06	Crepidomanes minutum (Blume) K.Iwats.	6.97938e-07	Galium kikumugura Ohwi	6.875e-07	Gentiana nipponica Maxim.	6.61185e-07
777052.jpg	Crepidomanes latealatum (Bosch) Copel.	Crepidomanes latealatum (Bosch) Copel.	0.999995	Vandenboschia kalamocarpa (Hayata) Ebihara	5.43534e-07	Gentiana nipponica Maxim.	1.612e-07	Ceratophyllum demersum L.	1.42568e-07	Corydalis pallida (Thunb.) Pers. var. tenuis Yatabe	1.29205e-07
349528.jpg	Crepidomanes latealatum (Bosch) Copel.	Crepidomanes latealatum (Bosch) Copel.	0.999997	Crepidomanes minutum (Blume) K.Iwats.	5.09665e-07	Corydalis pallida (Thunb.) Pers. var. tenuis Yatabe	1.39232e-07	Ranunculus nipponicus Nakai var. submersus H.Hara	9.90676e-08	Ceratophyllum demersum L.	7.09896e-08
349582.jpg	Crepidomanes latealatum (Bosch) Copel.	Crepidomanes latealatum (Bosch) Copel.	0.999995	Corydalis pallida (Thunb.) Pers. var. tenuis Yatabe	3.95014e-07	Crepidomanes minutum (Blume) K.Iwats.	1.45159e-07	Vicia hirsuta (L.) Gray	1.1551e-07	Lespedeza homoloba Nakai	1.0175e-07
350887.jpg	Crepidomanes latealatum (Bosch) Copel.	Crepidomanes latealatum (Bosch) Copel.	0.960516	Hymenophyllum wrightii Bosch	0.0156997	Pleurosoriopsis makinoi (Maxim. ex Makino) Fomin	0.0145193	Hymenophyllum coreanum Nakai	0.00256716	Asplenium tenuicaule Hayata	0.00250026
348525.jpg	Crepidomanes latealatum (Bosch) Copel.	Crepidomanes latealatum (Bosch) Copel.	0.999975	Corydalis pallida (Thunb.) Pers. var. tenuis Yatabe	9.61936e-07	Gentiana nipponica Maxim.	5.84258e-07	Hymenophyllum polyanthos (Sw.) Sw.	5.07098e-07	Crepidomanes minutum (Blume) K.Iwats.	4.90318e-07
349839.jpg	Crepidomanes latealatum (Bosch) Copel.	Crepidomanes latealatum (Bosch) Copel.	0.999983	Crepidomanes minutum (Blume) K.Iwats.	1.07548e-05	Pentarhizidium orientale (Hook.) Hayata	1.52233e-07	Corydalis pallida (Thunb.) Pers. var. tenuis Yatabe	1.48475e-07	Hymenophyllum polyanthos (Sw.) Sw.	1.28416e-07
1031284.JPG	Crepidomanes latealatum (Bosch) Copel.	Crepidomanes latealatum (Bosch) Copel.	0.999951	Vandenboschia kalamocarpa (Hayata) Ebihara	2.43664e-05	Vandenboschia x stenosiphon (Christ) Copel.	3.061e-06	Vandenboschia x quelpaertensis (Nakai) Ebihara	2.26812e-06	Vandenboschia nipponica (Nakai) Ebihara	1.12989e-06
00028070.jpg	Crepidomanes latealatum (Bosch) Copel.	Crepidomanes latealatum (Bosch) Copel.	0.999998	Corydalis pallida (Thunb.) Pers. var. tenuis Yatabe	3.79317e-07	Ceratophyllum demersum L.	3.6317e-08	Crepidomanes minutum (Blume) K.Iwats.	3.6204e-08	Ranunculus nipponicus Nakai var. submersus H.Hara	3.3338e-08
310680.jpg	Crepidomanes latealatum (Bosch) Copel.	Crepidomanes latealatum (Bosch) Copel.	0.999929	Crepidomanes minutum (Blume) K.Iwats.	4.29379e-06	Corydalis pallida (Thunb.) Pers. var. tenuis Yatabe	4.00902e-06	Hymenophyllum polyanthos (Sw.) Sw.	2.74921e-06	Lygodium japonicum (Thunb.) Sw.	1.69845e-06
1031236.JPG	Crepidomanes latealatum (Bosch) Copel.	Crepidomanes latealatum (Bosch) Copel.	0.999911	Vandenboschia kalamocarpa (Hayata) Ebihara	5.40314e-05	Vandenboschia x quelpaertensis (Nakai) Ebihara	1.59777e-05	Ceratophyllum demersum L.	2.0183e-06	Hydrilla verticillata (L.f.) Royle	1.27432e-06
349200.jpg	Crepidomanes latealatum (Bosch) Copel.	Crepidomanes latealatum (Bosch) Copel.	0.999997	Crepidomanes minutum (Blume) K.Iwats.	4.82519e-07	Pentarhizidium orientale (Hook.) Hayata	1.18369e-07	Corydalis pallida (Thunb.) Pers. var. tenuis Yatabe	9.81187e-08	Ceratophyllum demersum L.	7.18699e-08
740447.jpg	Crepidomanes latealatum (Bosch) Copel.	Crepidomanes latealatum (Bosch) Copel.	0.999997	Corydalis pallida (Thunb.) Pers. var. tenuis Yatabe	1.90772e-07	Hymenophyllum polyanthos (Sw.) Sw.	1.33073e-07	Crepidomanes minutum (Blume) K.Iwats.	1.10013e-07	Lespedeza homoloba Nakai	5.39576e-08
347029.jpg	Crepidomanes latealatum (Bosch) Copel.	Crepidomanes latealatum (Bosch) Copel.	0.999987	Ranunculus nipponicus Nakai var. submersus H.Hara	1.43814e-06	Ceratophyllum demersum L.	4.40524e-07	Corydalis pallida (Thunb.) Pers. var. tenuis Yatabe	4.13131e-07	Crepidomanes minutum (Blume) K.Iwats.	3.45078e-07
1031195.JPG	Crepidomanes latealatum (Bosch) Copel.	Crepidomanes latealatum (Bosch) Copel.	0.999998	Crepidomanes minutum (Blume) K.Iwats.	2.65862e-07	Corydalis pallida (Thunb.) Pers. var. tenuis Yatabe	1.3718e-07	Ceratophyllum demersum L.	7.35279e-08	Ranunculus nipponicus Nakai var. submersus H.Hara	7.24399e-08
00028071.jpg	Crepidomanes latealatum (Bosch) Copel.	Crepidomanes latealatum (Bosch) Copel.	0.999991	Crepidomanes minutum (Blume) K.Iwats.	4.86874e-06	Hymenophyllum polyanthos (Sw.) Sw.	4.35631e-07	Ceratophyllum demersum L.	3.75595e-07	Hymenophyllum barbatum (Bosch) Baker	2.80079e-07
1031232.JPG	Crepidomanes latealatum (Bosch) Copel.	Crepidomanes latealatum (Bosch) Copel.	0.999947	Vandenboschia kalamocarpa (Hayata) Ebihara	4.93053e-05	Ceratophyllum demersum L.	2.96042e-07	Crepidomanes minutum (Blume) K.Iwats.	2.95939e-07	Vandenboschia x quelpaertensis (Nakai) Ebihara	2.67164e-07
349517.jpg	Crepidomanes latealatum (Bosch) Copel.	Crepidomanes latealatum (Bosch) Copel.	0.999998	Corydalis pallida (Thunb.) Pers. var. tenuis Yatabe	1.8296e-07	Crepidomanes minutum (Blume) K.Iwats.	1.27443e-07	Pentarhizidium orientale (Hook.) Hayata	4.10362e-08	Lespedeza homoloba Nakai	3.48273e-08
802485.jpg	Crepidomanes latealatum (Bosch) Copel.	Crepidomanes latealatum (Bosch) Copel.	0.999993	Corydalis pallida (Thunb.) Pers. var. tenuis Yatabe	4.44193e-07	Hymenophyllum polyanthos (Sw.) Sw.	2.30191e-07	Crepidomanes minutum (Blume) K.Iwats.	2.17582e-07	Ranunculus nipponicus Nakai var. submersus H.Hara	1.55613e-07
349996.jpg	Crepidomanes latealatum (Bosch) Copel.	Crepidomanes latealatum (Bosch) Copel.	0.999998	Crepidomanes minutum (Blume) K.Iwats.	2.83471e-07	Corydalis pallida (Thunb.) Pers. var. tenuis Yatabe	9.64408e-08	Hymenophyllum wrightii Bosch	7.27854e-08	Hymenophyllum polyanthos (Sw.) Sw.	7.01116e-08
349769.jpg	Crepidomanes latealatum (Bosch) Copel.	Crepidomanes latealatum (Bosch) Copel.	0.99999	Crepidomanes minutum (Blume) K.Iwats.	1.44542e-06	Ranunculus nipponicus Nakai var. submersus H.Hara	3.51558e-07	Pentarhizidium orientale (Hook.) Hayata	2.3606e-07	Vandenboschia kalamocarpa (Hayata) Ebihara	2.34363e-07
346815.jpg	Crepidomanes latealatum (Bosch) Copel.	Crepidomanes latealatum (Bosch) Copel.	0.999996	Crepidomanes minutum (Blume) K.Iwats.	9.49519e-07	Corydalis pallida (Thunb.) Pers. var. tenuis Yatabe	2.55568e-07	Ranunculus nipponicus Nakai var. submersus H.Hara	9.874e-08	Pentarhizidium orientale (Hook.) Hayata	9.12605e-08
350761.jpg	Crepidomanes latealatum (Bosch) Copel.	Pleurosoriopsis makinoi (Maxim. ex Makino) Fomin	0.986339	Asplenium tenuicaule Hayata	0.00685023	Crepidomanes latealatum (Bosch) Copel.	0.00463875	Selaginella shakotanensis (Franch. ex Takeda) Miyabe et Kud_	0.000436829	Polystichum polyblepharon (Roem. ex Kunze) C.Presl	0.000370028
349247.jpg	Crepidomanes latealatum (Bosch) Copel.	Crepidomanes latealatum (Bosch) Copel.	0.999992	Crepidomanes minutum (Blume) K.Iwats.	4.13539e-07	Corydalis pallida (Thunb.) Pers. var. tenuis Yatabe	4.06003e-07	Hymenophyllum polyanthos (Sw.) Sw.	2.14291e-07	Ceratophyllum demersum L.	1.50457e-07
345261.jpg	Crepidomanes latealatum (Bosch) Copel.	Crepidomanes latealatum (Bosch) Copel.	0.999978	Crepidomanes minutum (Blume) K.Iwats.	1.38774e-06	Corydalis pallida (Thunb.) Pers. var. tenuis Yatabe	1.13776e-06	Hymenophyllum polyanthos (Sw.) Sw.	6.8494e-07	Hymenophyllum wrightii Bosch	3.85547e-07
740474.jpg	Crepidomanes latealatum (Bosch) Copel.	Crepidomanes latealatum (Bosch) Copel.	0.999997	Crepidomanes minutum (Blume) K.Iwats.	1.11951e-06	Hymenophyllum polyanthos (Sw.) Sw.	1.54624e-07	Corydalis pallida (Thunb.) Pers. var. tenuis Yatabe	5.93389e-08	Gentiana nipponica Maxim.	5.92122e-08
349727.jpg	Crepidomanes latealatum (Bosch) Copel.	Crepidomanes latealatum (Bosch) Copel.	0.999995	Corydalis pallida (Thunb.) Pers. var. tenuis Yatabe	4.73164e-07	Crepidomanes minutum (Blume) K.Iwats.	4.49968e-07	Ranunculus nipponicus Nakai var. submersus H.Hara	1.21604e-07	Hymenophyllum polyanthos (Sw.) Sw.	1.15315e-07
TRPM-P-674-0010-002.jpg	Crepidomanes latealatum (Bosch) Copel.	Crepidomanes latealatum (Bosch) Copel.	0.999973	Vandenboschia kalamocarpa (Hayata) Ebihara	9.57418e-06	Ceratophyllum demersum L.	1.75026e-06	Hydrilla verticillata (L.f.) Royle	1.28704e-06	Corydalis pallida (Thunb.) Pers. var. tenuis Yatabe	8.61926e-07
349532.jpg	Crepidomanes latealatum (Bosch) Copel.	Crepidomanes latealatum (Bosch) Copel.	0.994812	Crepidomanes minutum (Blume) K.Iwats.	0.00420255	Hymenophyllum polyanthos (Sw.) Sw.	0.000864802	Lemmaphyllum microphyllum C.Presl	4.1635e-05	Hymenophyllum wrightii Bosch	2.25563e-05
346799.jpg	Crepidomanes latealatum (Bosch) Copel.	Crepidomanes latealatum (Bosch) Copel.	0.999996	Crepidomanes minutum (Blume) K.Iwats.	6.71489e-07	Corydalis pallida (Thunb.) Pers. var. tenuis Yatabe	3.20741e-07	Vicia hirsuta (L.) Gray	8.64824e-08	Pentarhizidium orientale (Hook.) Hayata	7.42965e-08
1031274.JPG	Crepidomanes latealatum (Bosch) Copel.	Crepidomanes latealatum (Bosch) Copel.	0.999997	Corydalis pallida (Thunb.) Pers. var. tenuis Yatabe	2.10051e-07	Crepidomanes minutum (Blume) K.Iwats.	1.52872e-07	Ceratophyllum demersum L.	7.92982e-08	Hymenophyllum polyanthos (Sw.) Sw.	7.07829e-08
364087.jpg	Crepidomanes latealatum (Bosch) Copel.	Crepidomanes latealatum (Bosch) Copel.	0.999964	Corydalis pallida (Thunb.) Pers. var. tenuis Yatabe	1.44664e-06	Hymenophyllum wrightii Bosch	1.3624e-06	Hymenophyllum polyanthos (Sw.) Sw.	9.95124e-07	Crepidomanes minutum (Blume) K.Iwats.	9.32281e-07
349639.jpg	Crepidomanes latealatum (Bosch) Copel.	Crepidomanes latealatum (Bosch) Copel.	0.999995	Corydalis pallida (Thunb.) Pers. var. tenuis Yatabe	3.44024e-07	Crepidomanes minutum (Blume) K.Iwats.	3.09974e-07	Hymenophyllum polyanthos (Sw.) Sw.	1.74012e-07	Vicia hirsuta (L.) Gray	9.88916e-08
740478.jpg	Crepidomanes latealatum (Bosch) Copel.	Crepidomanes latealatum (Bosch) Copel.	0.99999	Crepidomanes minutum (Blume) K.Iwats.	1.74474e-06	Ranunculus nipponicus Nakai var. submersus H.Hara	5.16042e-07	Ceratophyllum demersum L.	4.57738e-07	Vandenboschia kalamocarpa (Hayata) Ebihara	4.3283e-07
505825.jpg	Crepidomanes latealatum (Bosch) Copel.	Crepidomanes latealatum (Bosch) Copel.	0.999993	Crepidomanes minutum (Blume) K.Iwats.	1.13477e-06	Hymenophyllum polyanthos (Sw.) Sw.	3.0318e-07	Corydalis pallida (Thunb.) Pers. var. tenuis Yatabe	1.79941e-07	Ceratophyllum demersum L.	1.2231e-07
740535.jpg	Crepidomanes latealatum (Bosch) Copel.	Crepidomanes latealatum (Bosch) Copel.	0.999997	Crepidomanes minutum (Blume) K.Iwats.	5.2183e-07	Ceratophyllum demersum L.	1.14754e-07	Corydalis pallida (Thunb.) Pers. var. tenuis Yatabe	8.17533e-08	Ranunculus nipponicus Nakai var. submersus H.Hara	7.37466e-08
00015624.jpg	Crepidomanes latealatum (Bosch) Copel.	Crepidomanes latealatum (Bosch) Copel.	0.515736	Vandenboschia kalamocarpa (Hayata) Ebihara	0.482401	Selaginella shakotanensis (Franch. ex Takeda) Miyabe et Kud_	0.00112044	Chamaecyparis obtusa (Siebold et Zucc.) Endl.	0.000238684	Ceratophyllum demersum L.	0.000184762
740466.jpg	Crepidomanes latealatum (Bosch) Copel.	Crepidomanes latealatum (Bosch) Copel.	0.999998	Crepidomanes minutum (Blume) K.Iwats.	2.53735e-07	Ranunculus nipponicus Nakai var. submersus H.Hara	6.87515e-08	Corydalis pallida (Thunb.) Pers. var. tenuis Yatabe	6.84718e-08	Hymenophyllum polyanthos (Sw.) Sw.	6.14842e-08
345573.jpg	Crepidomanes latealatum (Bosch) Copel.	Crepidomanes latealatum (Bosch) Copel.	0.999963	Gentiana nipponica Maxim.	8.24439e-06	Loxogramme grammitoides (Baker) C.Chr.	6.65016e-06	Crepidomanes minutum (Blume) K.Iwats.	4.09084e-06	Davallia mariesii T.Moore ex Baker	1.97134e-06
349513.jpg	Crepidomanes latealatum (Bosch) Copel.	Crepidomanes latealatum (Bosch) Copel.	0.999995	Crepidomanes minutum (Blume) K.Iwats.	6.38173e-07	Corydalis pallida (Thunb.) Pers. var. tenuis Yatabe	4.55295e-07	Ranunculus nipponicus Nakai var. submersus H.Hara	1.35662e-07	Hymenophyllum polyanthos (Sw.) Sw.	1.33259e-07
740458.jpg	Crepidomanes latealatum (Bosch) Copel.	Crepidomanes latealatum (Bosch) Copel.	0.999996	Crepidomanes minutum (Blume) K.Iwats.	1.48303e-06	Corydalis pallida (Thunb.) Pers. var. tenuis Yatabe	1.99633e-07	Hymenophyllum polyanthos (Sw.) Sw.	7.99621e-08	Ranunculus nipponicus Nakai var. submersus H.Hara	7.24934e-08
349112.jpg	Crepidomanes latealatum (Bosch) Copel.	Crepidomanes latealatum (Bosch) Copel.	0.999997	Vandenboschia kalamocarpa (Hayata) Ebihara	7.10255e-07	Ceratophyllum demersum L.	2.27489e-07	Hymenophyllum polyanthos (Sw.) Sw.	1.35666e-07	Crepidomanes minutum (Blume) K.Iwats.	7.45862e-08
1031233.JPG	Crepidomanes latealatum (Bosch) Copel.	Crepidomanes latealatum (Bosch) Copel.	0.99998	Vandenboschia kalamocarpa (Hayata) Ebihara	1.60821e-05	Crepidomanes minutum (Blume) K.Iwats.	8.47287e-07	Pleurosoriopsis makinoi (Maxim. ex Makino) Fomin	7.90911e-07	Hymenophyllum barbatum (Bosch) Baker	4.24929e-07
346981.jpg	Crepidomanes latealatum (Bosch) Copel.	Crepidomanes latealatum (Bosch) Copel.	0.999994	Crepidomanes minutum (Blume) K.Iwats.	1.02026e-06	Pentarhizidium orientale (Hook.) Hayata	1.87805e-07	Hymenophyllum polyanthos (Sw.) Sw.	1.57828e-07	Ceratophyllum demersum L.	1.3645e-07
349687.jpg	Crepidomanes latealatum (Bosch) Copel.	Crepidomanes latealatum (Bosch) Copel.	0.999996	Crepidomanes minutum (Blume) K.Iwats.	4.19855e-07	Hymenophyllum polyanthos (Sw.) Sw.	2.41447e-07	Corydalis pallida (Thunb.) Pers. var. tenuis Yatabe	2.32629e-07	Lespedeza homoloba Nakai	1.26108e-07
349172.jpg	Crepidomanes latealatum (Bosch) Copel.	Crepidomanes latealatum (Bosch) Copel.	0.999997	Crepidomanes minutum (Blume) K.Iwats.	2.79427e-06	Ceratophyllum demersum L.	6.12423e-08	Vandenboschia kalamocarpa (Hayata) Ebihara	4.00517e-08	Gentiana nipponica Maxim.	3.63299e-08
349185.jpg	Crepidomanes latealatum (Bosch) Copel.	Crepidomanes latealatum (Bosch) Copel.	0.997202	Crepidomanes minutum (Blume) K.Iwats.	0.00247858	Hymenophyllum oligosorum Makino	0.000109572	Veronica schmidtiana Regel subsp. senanensis (Maxim.) Kitam. et Murata	5.87835e-05	Loxogramme grammitoides (Baker) C.Chr.	5.02072e-05
740546.jpg	Crepidomanes latealatum (Bosch) Copel.	Crepidomanes latealatum (Bosch) Copel.	0.99996	Crepidomanes minutum (Blume) K.Iwats.	1.26926e-05	Hymenophyllum polyanthos (Sw.) Sw.	6.11201e-06	Lemmaphyllum microphyllum C.Presl	1.10861e-06	Gentiana nipponica Maxim.	8.01545e-07
802491.jpg	Crepidomanes latealatum (Bosch) Copel.	Crepidomanes latealatum (Bosch) Copel.	0.999996	Corydalis pallida (Thunb.) Pers. var. tenuis Yatabe	2.23533e-07	Crepidomanes minutum (Blume) K.Iwats.	2.2008e-07	Ceratophyllum demersum L.	1.1401e-07	Hymenophyllum polyanthos (Sw.) Sw.	8.70983e-08
345698.jpg	Crepidomanes latealatum (Bosch) Copel.	Crepidomanes latealatum (Bosch) Copel.	0.999735	Corydalis pallida (Thunb.) Pers. var. tenuis Yatabe	1.71269e-05	Vicia hirsuta (L.) Gray	1.44087e-05	Lespedeza homoloba Nakai	4.66834e-06	Davallia mariesii T.Moore ex Baker	4.11576e-06
351462.jpg	Crepidomanes latealatum (Bosch) Copel.	Crepidomanes latealatum (Bosch) Copel.	0.999983	Corydalis pallida (Thunb.) Pers. var. tenuis Yatabe	1.7535e-06	Vicia hirsuta (L.) Gray	6.33909e-07	Crepidomanes minutum (Blume) K.Iwats.	4.96251e-07	Lespedeza homoloba Nakai	3.81826e-07
802506.jpg	Crepidomanes latealatum (Bosch) Copel.	Crepidomanes latealatum (Bosch) Copel.	0.999983	Hymenophyllum wrightii Bosch	4.94872e-06	Hymenophyllum polyanthos (Sw.) Sw.	1.12475e-06	Crepidomanes minutum (Blume) K.Iwats.	1.02994e-06	Gentiana nipponica Maxim.	4.81705e-07
1031183.JPG	Crepidomanes latealatum (Bosch) Copel.	Crepidomanes latealatum (Bosch) Copel.	0.999989	Crepidomanes minutum (Blume) K.Iwats.	4.80068e-07	Hymenophyllum polyanthos (Sw.) Sw.	3.52448e-07	Ceratophyllum demersum L.	3.16397e-07	Corydalis pallida (Thunb.) Pers. var. tenuis Yatabe	3.06963e-07
349828.jpg	Crepidomanes latealatum (Bosch) Copel.	Crepidomanes latealatum (Bosch) Copel.	0.999996	Crepidomanes minutum (Blume) K.Iwats.	1.41055e-06	Corydalis pallida (Thunb.) Pers. var. tenuis Yatabe	9.79853e-08	Pentarhizidium orientale (Hook.) Hayata	9.05007e-08	Ranunculus nipponicus Nakai var. submersus H.Hara	6.72049e-08
349395.jpg	Crepidomanes latealatum (Bosch) Copel.	Crepidomanes latealatum (Bosch) Copel.	0.999987	Corydalis pallida (Thunb.) Pers. var. tenuis Yatabe	9.71613e-07	Crepidomanes minutum (Blume) K.Iwats.	9.27388e-07	Pentarhizidium orientale (Hook.) Hayata	5.23491e-07	Ranunculus nipponicus Nakai var. submersus H.Hara	3.56128e-07
349363.jpg	Crepidomanes latealatum (Bosch) Copel.	Crepidomanes latealatum (Bosch) Copel.	0.999997	Crepidomanes minutum (Blume) K.Iwats.	1.47139e-06	Ranunculus nipponicus Nakai var. submersus H.Hara	4.2441e-08	Corydalis pallida (Thunb.) Pers. var. tenuis Yatabe	4.16972e-08	Pentarhizidium orientale (Hook.) Hayata	3.45875e-08
00032475.jpg	Crepidomanes latealatum (Bosch) Copel.	Crepidomanes latealatum (Bosch) Copel.	0.972257	Vandenboschia kalamocarpa (Hayata) Ebihara	0.0258837	Vandenboschia nipponica (Nakai) Ebihara	0.00178868	Hydrilla verticillata (L.f.) Royle	2.08726e-05	Ceratophyllum demersum L.	1.70963e-05
366914.jpg	Crepidomanes latealatum (Bosch) Copel.	Crepidomanes latealatum (Bosch) Copel.	0.999943	Corydalis pallida (Thunb.) Pers. var. tenuis Yatabe	2.35675e-06	Hymenophyllum wrightii Bosch	1.91015e-06	Lygodium japonicum (Thunb.) Sw.	1.08403e-06	Gentiana nipponica Maxim.	9.48658e-07
1031226.JPG	Crepidomanes latealatum (Bosch) Copel.	Crepidomanes latealatum (Bosch) Copel.	0.999999	Corydalis pallida (Thunb.) Pers. var. tenuis Yatabe	1.32419e-07	Crepidomanes minutum (Blume) K.Iwats.	1.10219e-07	Ranunculus nipponicus Nakai var. submersus H.Hara	6.41161e-08	Ceratophyllum demersum L.	4.22167e-08
740494.jpg	Crepidomanes latealatum (Bosch) Copel.	Crepidomanes latealatum (Bosch) Copel.	0.999998	Crepidomanes minutum (Blume) K.Iwats.	7.70101e-07	Corydalis pallida (Thunb.) Pers. var. tenuis Yatabe	7.59826e-08	Hymenophyllum polyanthos (Sw.) Sw.	6.08996e-08	Ceratophyllum demersum L.	5.3596e-08
796669.jpg	Crepidomanes latealatum (Bosch) Copel.	Crepidomanes latealatum (Bosch) Copel.	0.999978	Ceratophyllum demersum L.	9.38245e-07	Vandenboschia kalamocarpa (Hayata) Ebihara	8.37897e-07	Myriophyllum spicatum L.	4.92312e-07	Vandenboschia x quelpaertensis (Nakai) Ebihara	4.30241e-07
350209.jpg	Crepidomanes latealatum (Bosch) Copel.	Crepidomanes latealatum (Bosch) Copel.	0.999978	Crepidomanes minutum (Blume) K.Iwats.	2.8607e-06	Corydalis pallida (Thunb.) Pers. var. tenuis Yatabe	1.31878e-06	Hymenophyllum polyanthos (Sw.) Sw.	7.44426e-07	Vicia hirsuta (L.) Gray	3.32725e-07
350025.jpg	Crepidomanes latealatum (Bosch) Copel.	Crepidomanes latealatum (Bosch) Copel.	0.999978	Vicia hirsuta (L.) Gray	2.40027e-06	Corydalis pallida (Thunb.) Pers. var. tenuis Yatabe	2.06012e-06	Lespedeza homoloba Nakai	1.12893e-06	Vicia sativa L. subsp. nigra (L.) Ehrh.	4.79465e-07
740575.jpg	Crepidomanes latealatum (Bosch) Copel.	Crepidomanes latealatum (Bosch) Copel.	0.999999	Corydalis pallida (Thunb.) Pers. var. tenuis Yatabe	7.77306e-08	Crepidomanes minutum (Blume) K.Iwats.	6.69215e-08	Hymenophyllum polyanthos (Sw.) Sw.	2.80238e-08	Ceratophyllum demersum L.	2.56582e-08
802515.jpg	Crepidomanes latealatum (Bosch) Copel.	Crepidomanes latealatum (Bosch) Copel.	0.999984	Gentiana nipponica Maxim.	1.11072e-06	Ceratophyllum demersum L.	5.54091e-07	Hymenophyllum polyanthos (Sw.) Sw.	5.10882e-07	Crepidomanes minutum (Blume) K.Iwats.	4.97818e-07
29419.jpg	Crepidomanes latealatum (Bosch) Copel.	Crepidomanes latealatum (Bosch) Copel.	0.999981	Crepidomanes minutum (Blume) K.Iwats.	2.00541e-06	Hymenophyllum polyanthos (Sw.) Sw.	1.37223e-06	Hymenophyllum wrightii Bosch	9.11871e-07	Davallia mariesii T.Moore ex Baker	5.13309e-07
328407.jpg	Crepidomanes latealatum (Bosch) Copel.	Crepidomanes latealatum (Bosch) Copel.	0.999993	Crepidomanes minutum (Blume) K.Iwats.	4.60629e-07	Hymenophyllum polyanthos (Sw.) Sw.	2.53752e-07	Gentiana nipponica Maxim.	1.5648e-07	Corydalis pallida (Thunb.) Pers. var. tenuis Yatabe	1.40257e-07
346185.jpg	Crepidomanes latealatum (Bosch) Copel.	Crepidomanes latealatum (Bosch) Copel.	0.999989	Corydalis pallida (Thunb.) Pers. var. tenuis Yatabe	1.11315e-06	Crepidomanes minutum (Blume) K.Iwats.	5.59046e-07	Pentarhizidium orientale (Hook.) Hayata	2.01366e-07	Hymenophyllum polyanthos (Sw.) Sw.	1.82947e-07
740521.jpg	Crepidomanes latealatum (Bosch) Copel.	Crepidomanes latealatum (Bosch) Copel.	0.999992	Crepidomanes minutum (Blume) K.Iwats.	4.19286e-07	Corydalis pallida (Thunb.) Pers. var. tenuis Yatabe	4.06889e-07	Hymenophyllum polyanthos (Sw.) Sw.	1.70766e-07	Ranunculus nipponicus Nakai var. submersus H.Hara	1.28514e-07
802481.jpg	Crepidomanes latealatum (Bosch) Copel.	Crepidomanes latealatum (Bosch) Copel.	0.999986	Crepidomanes minutum (Blume) K.Iwats.	1.5863e-06	Hymenophyllum polyanthos (Sw.) Sw.	7.11671e-07	Corydalis pallida (Thunb.) Pers. var. tenuis Yatabe	6.87514e-07	Gentiana nipponica Maxim.	3.65183e-07
505754.jpg	Crepidomanes latealatum (Bosch) Copel.	Crepidomanes latealatum (Bosch) Copel.	0.999982	Hydrilla verticillata (L.f.) Royle	9.62616e-07	Crepidomanes minutum (Blume) K.Iwats.	4.47087e-07	Ceratophyllum demersum L.	3.90016e-07	Gentiana nipponica Maxim.	3.35856e-07
349150.jpg	Crepidomanes latealatum (Bosch) Copel.	Crepidomanes latealatum (Bosch) Copel.	0.999996	Crepidomanes minutum (Blume) K.Iwats.	1.42298e-06	Corydalis pallida (Thunb.) Pers. var. tenuis Yatabe	1.42697e-07	Pentarhizidium orientale (Hook.) Hayata	9.9641e-08	Ranunculus nipponicus Nakai var. submersus H.Hara	4.79825e-08
00013568.jpg	Crepidomanes latealatum (Bosch) Copel.	Crepidomanes latealatum (Bosch) Copel.	0.98446	Vandenboschia kalamocarpa (Hayata) Ebihara	0.0155154	Ceratophyllum demersum L.	1.38691e-05	Vandenboschia nipponica (Nakai) Ebihara	4.25709e-06	Hydrilla verticillata (L.f.) Royle	1.8414e-06
965071.jpg	Crepidomanes latealatum (Bosch) Copel.	Crepidomanes latealatum (Bosch) Copel.	0.999919	Hymenophyllum polyanthos (Sw.) Sw.	5.16504e-06	Gentiana nipponica Maxim.	2.83677e-06	Vandenboschia kalamocarpa (Hayata) Ebihara	2.09964e-06	Matteuccia struthiopteris (L.) Tod.	2.00568e-06
346929.jpg	Crepidomanes latealatum (Bosch) Copel.	Crepidomanes latealatum (Bosch) Copel.	0.999999	Crepidomanes minutum (Blume) K.Iwats.	4.26528e-07	Corydalis pallida (Thunb.) Pers. var. tenuis Yatabe	4.40198e-08	Pentarhizidium orientale (Hook.) Hayata	2.23354e-08	Ranunculus nipponicus Nakai var. submersus H.Hara	1.68245e-08
349692.jpg	Crepidomanes latealatum (Bosch) Copel.	Crepidomanes latealatum (Bosch) Copel.	0.999997	Crepidomanes minutum (Blume) K.Iwats.	3.80034e-07	Corydalis pallida (Thunb.) Pers. var. tenuis Yatabe	2.16331e-07	Hymenophyllum polyanthos (Sw.) Sw.	9.34471e-08	Lespedeza homoloba Nakai	6.82628e-08
1031207.JPG	Crepidomanes latealatum (Bosch) Copel.	Crepidomanes latealatum (Bosch) Copel.	0.999988	Crepidomanes minutum (Blume) K.Iwats.	1.24808e-06	Gentiana nipponica Maxim.	4.64383e-07	Ranunculus nipponicus Nakai var. submersus H.Hara	3.75239e-07	Hymenophyllum polyanthos (Sw.) Sw.	3.22604e-07
740514.jpg	Crepidomanes latealatum (Bosch) Copel.	Crepidomanes latealatum (Bosch) Copel.	0.999999	Vandenboschia kalamocarpa (Hayata) Ebihara	8.57941e-08	Ranunculus nipponicus Nakai var. submersus H.Hara	7.14989e-08	Ceratophyllum demersum L.	6.19447e-08	Crepidomanes minutum (Blume) K.Iwats.	4.4054e-08
349591.jpg	Crepidomanes latealatum (Bosch) Copel.	Crepidomanes latealatum (Bosch) Copel.	0.999989	Crepidomanes minutum (Blume) K.Iwats.	7.19156e-07	Corydalis pallida (Thunb.) Pers. var. tenuis Yatabe	3.28378e-07	Hymenophyllum polyanthos (Sw.) Sw.	3.08791e-07	Ceratophyllum demersum L.	2.97914e-07
349387.jpg	Crepidomanes latealatum (Bosch) Copel.	Crepidomanes latealatum (Bosch) Copel.	0.999983	Crepidomanes minutum (Blume) K.Iwats.	1.06328e-06	Corydalis pallida (Thunb.) Pers. var. tenuis Yatabe	9.76192e-07	Pentarhizidium orientale (Hook.) Hayata	4.01335e-07	Ranunculus nipponicus Nakai var. submersus H.Hara	2.61864e-07
740563.jpg	Crepidomanes latealatum (Bosch) Copel.	Crepidomanes latealatum (Bosch) Copel.	0.999995	Corydalis pallida (Thunb.) Pers. var. tenuis Yatabe	3.9523e-07	Crepidomanes minutum (Blume) K.Iwats.	1.90563e-07	Ranunculus nipponicus Nakai var. submersus H.Hara	1.55632e-07	Cardamine tanakae Franch. et Sav. ex Maxim.	9.72952e-08
349492.jpg	Crepidomanes latealatum (Bosch) Copel.	Crepidomanes latealatum (Bosch) Copel.	0.999987	Crepidomanes minutum (Blume) K.Iwats.	1.31451e-06	Corydalis pallida (Thunb.) Pers. var. tenuis Yatabe	9.87969e-07	Hymenophyllum polyanthos (Sw.) Sw.	3.03956e-07	Lespedeza homoloba Nakai	2.47764e-07
349151.jpg	Crepidomanes latealatum (Bosch) Copel.	Crepidomanes latealatum (Bosch) Copel.	0.999991	Crepidomanes minutum (Blume) K.Iwats.	1.18533e-06	Corydalis pallida (Thunb.) Pers. var. tenuis Yatabe	4.0374e-07	Hymenophyllum polyanthos (Sw.) Sw.	2.27841e-07	Ranunculus nipponicus Nakai var. submersus H.Hara	1.90047e-07
728102.jpg	Crepidomanes latealatum (Bosch) Copel.	Crepidomanes latealatum (Bosch) Copel.	0.999846	Hymenophyllum riukiuense Christ	7.6172e-05	Najas graminea Delile	6.89705e-05	Ranunculus nipponicus Nakai var. submersus H.Hara	3.17511e-06	Vandenboschia nipponica (Nakai) Ebihara	1.98054e-06
1031281.JPG	Crepidomanes latealatum (Bosch) Copel.	Crepidomanes latealatum (Bosch) Copel.	0.999993	Crepidomanes minutum (Blume) K.Iwats.	6.79683e-07	Hymenophyllum wrightii Bosch	2.80471e-07	Gentiana nipponica Maxim.	2.67477e-07	Hymenophyllum polyanthos (Sw.) Sw.	2.66476e-07
349552.jpg	Crepidomanes latealatum (Bosch) Copel.	Crepidomanes latealatum (Bosch) Copel.	0.999988	Crepidomanes minutum (Blume) K.Iwats.	1.38567e-06	Corydalis pallida (Thunb.) Pers. var. tenuis Yatabe	1.04088e-06	Pentarhizidium orientale (Hook.) Hayata	2.56265e-07	Ranunculus nipponicus Nakai var. submersus H.Hara	2.13353e-07
350383.jpg	Crepidomanes latealatum (Bosch) Copel.	Crepidomanes latealatum (Bosch) Copel.	0.999984	Corydalis pallida (Thunb.) Pers. var. tenuis Yatabe	1.74323e-06	Vicia hirsuta (L.) Gray	1.17037e-06	Lespedeza homoloba Nakai	3.00319e-07	Vicia sativa L. subsp. nigra (L.) Ehrh.	2.92485e-07
740381.jpg	Crepidomanes latealatum (Bosch) Copel.	Crepidomanes latealatum (Bosch) Copel.	0.999982	Corydalis pallida (Thunb.) Pers. var. tenuis Yatabe	1.15941e-06	Crepidomanes minutum (Blume) K.Iwats.	1.13111e-06	Lespedeza homoloba Nakai	6.10462e-07	Hymenophyllum polyanthos (Sw.) Sw.	5.76794e-07
00021841.jpg	Crepidomanes latealatum (Bosch) Copel.	Crepidomanes latealatum (Bosch) Copel.	0.999959	Corydalis pallida (Thunb.) Pers. var. tenuis Yatabe	9.18514e-06	Hymenophyllum wrightii Bosch	9.04737e-06	Hymenophyllum polyanthos (Sw.) Sw.	2.9324e-06	Hymenophyllum barbatum (Bosch) Baker	1.87789e-06
294488.jpg	Crepidomanes latealatum (Bosch) Copel.	Crepidomanes latealatum (Bosch) Copel.	0.999934	Hymenophyllum wrightii Bosch	3.06257e-05	Loxogramme grammitoides (Baker) C.Chr.	4.19818e-06	Gentiana nipponica Maxim.	3.70492e-06	Crepidomanes minutum (Blume) K.Iwats.	2.52262e-06
345494.jpg	Crepidomanes latealatum (Bosch) Copel.	Crepidomanes latealatum (Bosch) Copel.	0.999997	Crepidomanes minutum (Blume) K.Iwats.	5.65991e-07	Gentiana nipponica Maxim.	3.72205e-07	Corydalis pallida (Thunb.) Pers. var. tenuis Yatabe	1.15477e-07	Hymenophyllum badium Hook. et Grev.	9.95785e-08
740473.jpg	Crepidomanes latealatum (Bosch) Copel.	Crepidomanes latealatum (Bosch) Copel.	0.999997	Crepidomanes minutum (Blume) K.Iwats.	6.95385e-07	Corydalis pallida (Thunb.) Pers. var. tenuis Yatabe	6.83351e-08	Hymenophyllum polyanthos (Sw.) Sw.	4.68909e-08	Ranunculus nipponicus Nakai var. submersus H.Hara	3.95668e-08
345384.jpg	Crepidomanes latealatum (Bosch) Copel.	Crepidomanes latealatum (Bosch) Copel.	0.999985	Crepidomanes minutum (Blume) K.Iwats.	6.70143e-07	Hymenophyllum wrightii Bosch	5.87984e-07	Hymenophyllum polyanthos (Sw.) Sw.	3.89244e-07	Gentiana nipponica Maxim.	3.85417e-07
349601.jpg	Crepidomanes latealatum (Bosch) Copel.	Crepidomanes latealatum (Bosch) Copel.	0.999986	Crepidomanes minutum (Blume) K.Iwats.	7.18753e-06	Corydalis pallida (Thunb.) Pers. var. tenuis Yatabe	5.94722e-07	Hymenophyllum polyanthos (Sw.) Sw.	1.87003e-07	Ranunculus nipponicus Nakai var. submersus H.Hara	1.4627e-07
740481.jpg	Crepidomanes latealatum (Bosch) Copel.	Crepidomanes latealatum (Bosch) Copel.	0.999991	Corydalis pallida (Thunb.) Pers. var. tenuis Yatabe	5.42915e-07	Ceratophyllum demersum L.	3.01032e-07	Crepidomanes minutum (Blume) K.Iwats.	2.14534e-07	Hymenophyllum polyanthos (Sw.) Sw.	1.96131e-07
349231.jpg	Crepidomanes latealatum (Bosch) Copel.	Crepidomanes latealatum (Bosch) Copel.	0.99998	Crepidomanes minutum (Blume) K.Iwats.	2.37443e-06	Corydalis pallida (Thunb.) Pers. var. tenuis Yatabe	1.33711e-06	Hymenophyllum polyanthos (Sw.) Sw.	6.24968e-07	Ranunculus nipponicus Nakai var. submersus H.Hara	2.45277e-07
349031.jpg	Crepidomanes latealatum (Bosch) Copel.	Crepidomanes latealatum (Bosch) Copel.	0.999997	Crepidomanes minutum (Blume) K.Iwats.	3.40822e-07	Corydalis pallida (Thunb.) Pers. var. tenuis Yatabe	1.45005e-07	Pentarhizidium orientale (Hook.) Hayata	5.37792e-08	Hymenophyllum polyanthos (Sw.) Sw.	5.24341e-08
740484.jpg	Crepidomanes latealatum (Bosch) Copel.	Crepidomanes latealatum (Bosch) Copel.	0.999997	Crepidomanes minutum (Blume) K.Iwats.	1.47482e-06	Hymenophyllum polyanthos (Sw.) Sw.	1.78883e-07	Ceratophyllum demersum L.	7.42747e-08	Ranunculus nipponicus Nakai var. submersus H.Hara	6.76166e-08
740531.jpg	Crepidomanes latealatum (Bosch) Copel.	Crepidomanes latealatum (Bosch) Copel.	0.999997	Crepidomanes minutum (Blume) K.Iwats.	7.15965e-07	Hymenophyllum polyanthos (Sw.) Sw.	1.89024e-07	Corydalis pallida (Thunb.) Pers. var. tenuis Yatabe	1.29686e-07	Ceratophyllum demersum L.	6.90958e-08
348973.jpg	Crepidomanes latealatum (Bosch) Copel.	Crepidomanes latealatum (Bosch) Copel.	0.999995	Crepidomanes minutum (Blume) K.Iwats.	2.47966e-06	Corydalis pallida (Thunb.) Pers. var. tenuis Yatabe	1.06339e-07	Ceratophyllum demersum L.	8.53236e-08	Pentarhizidium orientale (Hook.) Hayata	6.95488e-08
349277.jpg	Crepidomanes latealatum (Bosch) Copel.	Crepidomanes latealatum (Bosch) Copel.	0.999991	Crepidomanes minutum (Blume) K.Iwats.	6.55779e-06	Hymenophyllum polyanthos (Sw.) Sw.	6.12123e-07	Hymenophyllum barbatum (Bosch) Baker	2.46639e-07	Hymenophyllum wrightii Bosch	8.94406e-08
385659.jpg	Crepidomanes latealatum (Bosch) Copel.	Crepidomanes latealatum (Bosch) Copel.	0.999995	Crepidomanes minutum (Blume) K.Iwats.	5.90491e-07	Corydalis pallida (Thunb.) Pers. var. tenuis Yatabe	1.43638e-07	Gentiana nipponica Maxim.	1.04993e-07	Hymenophyllum polyanthos (Sw.) Sw.	9.78385e-08
348988.jpg	Crepidomanes latealatum (Bosch) Copel.	Crepidomanes latealatum (Bosch) Copel.	0.999982	Corydalis pallida (Thunb.) Pers. var. tenuis Yatabe	1.48995e-06	Crepidomanes minutum (Blume) K.Iwats.	8.77528e-07	Vicia hirsuta (L.) Gray	4.65082e-07	Hymenophyllum polyanthos (Sw.) Sw.	3.56964e-07
348948.jpg	Crepidomanes latealatum (Bosch) Copel.	Crepidomanes latealatum (Bosch) Copel.	0.999999	Crepidomanes minutum (Blume) K.Iwats.	3.12279e-07	Corydalis pallida (Thunb.) Pers. var. tenuis Yatabe	5.79803e-08	Pentarhizidium orientale (Hook.) Hayata	4.10262e-08	Ranunculus nipponicus Nakai var. submersus H.Hara	3.9399e-08
349688.jpg	Crepidomanes latealatum (Bosch) Copel.	Crepidomanes latealatum (Bosch) Copel.	0.99999	Corydalis pallida (Thunb.) Pers. var. tenuis Yatabe	9.194e-07	Crepidomanes minutum (Blume) K.Iwats.	5.03554e-07	Vicia hirsuta (L.) Gray	2.41828e-07	Hymenophyllum polyanthos (Sw.) Sw.	2.2824e-07
350275.jpg	Crepidomanes latealatum (Bosch) Copel.	Crepidomanes latealatum (Bosch) Copel.	0.999949	Corydalis pallida (Thunb.) Pers. var. tenuis Yatabe	8.57255e-06	Vicia hirsuta (L.) Gray	2.22827e-06	Pteris wallichiana J.Agardh	8.49776e-07	Hymenophyllum polyanthos (Sw.) Sw.	7.43502e-07
349280.jpg	Crepidomanes latealatum (Bosch) Copel.	Crepidomanes latealatum (Bosch) Copel.	0.999991	Crepidomanes minutum (Blume) K.Iwats.	6.12376e-07	Corydalis pallida (Thunb.) Pers. var. tenuis Yatabe	5.94333e-07	Ceratophyllum demersum L.	3.12273e-07	Ranunculus nipponicus Nakai var. submersus H.Hara	3.04679e-07
349355.jpg	Crepidomanes latealatum (Bosch) Copel.	Crepidomanes latealatum (Bosch) Copel.	0.999994	Crepidomanes minutum (Blume) K.Iwats.	1.08221e-06	Corydalis pallida (Thunb.) Pers. var. tenuis Yatabe	2.54751e-07	Pentarhizidium orientale (Hook.) Hayata	1.35355e-07	Ranunculus nipponicus Nakai var. submersus H.Hara	1.17758e-07
00033662.jpg	Crepidomanes latealatum (Bosch) Copel.	Crepidomanes latealatum (Bosch) Copel.	0.999306	Vandenboschia kalamocarpa (Hayata) Ebihara	0.00067624	Corydalis pallida (Thunb.) Pers. var. tenuis Yatabe	5.1236e-06	Ceratophyllum demersum L.	2.86123e-06	Vandenboschia auriculata (Blume) Copel.	1.05378e-06
346046.jpg	Crepidomanes latealatum (Bosch) Copel.	Crepidomanes latealatum (Bosch) Copel.	0.999989	Crepidomanes minutum (Blume) K.Iwats.	1.73644e-06	Corydalis pallida (Thunb.) Pers. var. tenuis Yatabe	2.3931e-07	Pentarhizidium orientale (Hook.) Hayata	2.30101e-07	Hymenophyllum polyanthos (Sw.) Sw.	2.19959e-07
802493.jpg	Crepidomanes latealatum (Bosch) Copel.	Crepidomanes latealatum (Bosch) Copel.	0.999995	Corydalis pallida (Thunb.) Pers. var. tenuis Yatabe	3.81774e-07	Hymenophyllum polyanthos (Sw.) Sw.	3.13695e-07	Crepidomanes minutum (Blume) K.Iwats.	2.84662e-07	Gentiana nipponica Maxim.	2.64163e-07
1031228.JPG	Crepidomanes latealatum (Bosch) Copel.	Crepidomanes latealatum (Bosch) Copel.	0.999999	Gentiana nipponica Maxim.	1.38247e-07	Crepidomanes minutum (Blume) K.Iwats.	7.9175e-08	Selaginella shakotanensis (Franch. ex Takeda) Miyabe et Kud_	7.11682e-08	Ceratophyllum demersum L.	6.52024e-08
345984.jpg	Crepidomanes latealatum (Bosch) Copel.	Crepidomanes latealatum (Bosch) Copel.	0.999993	Corydalis pallida (Thunb.) Pers. var. tenuis Yatabe	5.35993e-07	Crepidomanes minutum (Blume) K.Iwats.	4.08718e-07	Hymenophyllum polyanthos (Sw.) Sw.	1.65554e-07	Ranunculus nipponicus Nakai var. submersus H.Hara	1.64284e-07
349396.jpg	Crepidomanes latealatum (Bosch) Copel.	Crepidomanes latealatum (Bosch) Copel.	0.999991	Corydalis pallida (Thunb.) Pers. var. tenuis Yatabe	4.70274e-07	Crepidomanes minutum (Blume) K.Iwats.	2.99259e-07	Ranunculus nipponicus Nakai var. submersus H.Hara	2.23224e-07	Hymenophyllum polyanthos (Sw.) Sw.	2.10254e-07
349650.jpg	Crepidomanes latealatum (Bosch) Copel.	Crepidomanes latealatum (Bosch) Copel.	0.999994	Crepidomanes minutum (Blume) K.Iwats.	6.60161e-07	Corydalis pallida (Thunb.) Pers. var. tenuis Yatabe	4.942e-07	Pentarhizidium orientale (Hook.) Hayata	9.43824e-08	Ranunculus nipponicus Nakai var. submersus H.Hara	8.81364e-08
00039849.jpg	Crepidomanes latealatum (Bosch) Copel.	Crepidomanes latealatum (Bosch) Copel.	0.999981	Vandenboschia nipponica (Nakai) Ebihara	7.39603e-06	Vandenboschia kalamocarpa (Hayata) Ebihara	4.60643e-06	Hymenophyllum barbatum (Bosch) Baker	1.07763e-06	Pleurosoriopsis makinoi (Maxim. ex Makino) Fomin	4.64142e-07
349199.jpg	Crepidomanes latealatum (Bosch) Copel.	Crepidomanes latealatum (Bosch) Copel.	0.998221	Crepidomanes minutum (Blume) K.Iwats.	0.00177917	Hymenophyllum polyanthos (Sw.) Sw.	1.7794e-08	Bulbophyllum inconspicuum Maxim.	1.20233e-08	Ceratophyllum demersum L.	9.67937e-09
345483.jpg	Crepidomanes latealatum (Bosch) Copel.	Crepidomanes latealatum (Bosch) Copel.	0.99998	Corydalis pallida (Thunb.) Pers. var. tenuis Yatabe	1.81037e-06	Vicia hirsuta (L.) Gray	3.29849e-07	Hymenophyllum polyanthos (Sw.) Sw.	2.90295e-07	Hymenophyllum wrightii Bosch	2.75797e-07
349394.jpg	Crepidomanes latealatum (Bosch) Copel.	Crepidomanes latealatum (Bosch) Copel.	0.999998	Crepidomanes minutum (Blume) K.Iwats.	6.36035e-07	Corydalis pallida (Thunb.) Pers. var. tenuis Yatabe	5.84679e-08	Ranunculus nipponicus Nakai var. submersus H.Hara	5.73982e-08	Cardamine tanakae Franch. et Sav. ex Maxim.	3.31945e-08
349829.jpg	Crepidomanes latealatum (Bosch) Copel.	Crepidomanes latealatum (Bosch) Copel.	0.999993	Crepidomanes minutum (Blume) K.Iwats.	5.73617e-06	Ranunculus nipponicus Nakai var. submersus H.Hara	5.42514e-08	Ceratophyllum demersum L.	4.69975e-08	Pleurosoriopsis makinoi (Maxim. ex Makino) Fomin	3.17683e-08
1031266.JPG	Crepidomanes latealatum (Bosch) Copel.	Crepidomanes latealatum (Bosch) Copel.	0.999987	Gentiana nipponica Maxim.	5.99575e-07	Hydrilla verticillata (L.f.) Royle	5.37855e-07	Crepidomanes minutum (Blume) K.Iwats.	3.73255e-07	Coelachne japonica Hack.	2.94837e-07
349128.jpg	Crepidomanes latealatum (Bosch) Copel.	Crepidomanes latealatum (Bosch) Copel.	0.999997	Crepidomanes minutum (Blume) K.Iwats.	3.36324e-07	Corydalis pallida (Thunb.) Pers. var. tenuis Yatabe	1.46264e-07	Pentarhizidium orientale (Hook.) Hayata	9.17698e-08	Hymenophyllum polyanthos (Sw.) Sw.	6.56647e-08
C2085208.jpg	Pilea pumila (L.) A.Gray	Pilea pumila (L.) A.Gray	0.999977	Laportea bulbifera (Siebold et Zucc.) Wedd.	6.39581e-06	Pilea notata C.H.Wright	2.66092e-06	Pilea hamaoi Makino	1.11207e-06	Laportea cuspidata (Wedd.) Friis	8.86646e-07
C2085154.jpg	Pilea pumila (L.) A.Gray	Pilea pumila (L.) A.Gray	0.999555	Fatoua villosa (Thunb.) Nakai	0.000349664	Pilea hamaoi Makino	3.50663e-05	Pilea japonica (Maxim.) Hand.-Mazz.	2.05824e-05	Impatiens textorii Miq.	6.93267e-06
C2085256.jpg	Pilea pumila (L.) A.Gray	Pilea pumila (L.) A.Gray	0.999973	Fatoua villosa (Thunb.) Nakai	1.71085e-05	Pilea hamaoi Makino	3.90301e-06	Nicandra physalodes (L.) Gaertn.	2.03188e-06	Impatiens noli-tangere L.	1.23028e-06
00043409.jpg	Pilea pumila (L.) A.Gray	Pilea pumila (L.) A.Gray	0.952812	Impatiens textorii Miq.	0.0461759	Impatiens noli-tangere L.	0.000397642	Elsholtzia ciliata (Thunb.) Hyl.	0.000359926	Nicandra physalodes (L.) Gaertn.	7.56968e-05
C2085105.jpg	Pilea pumila (L.) A.Gray	Pilea pumila (L.) A.Gray	0.998663	Pilea hamaoi Makino	0.00116487	Fatoua villosa (Thunb.) Nakai	6.34691e-05	Pilea notata C.H.Wright	5.76537e-05	Hydrangea serrata (Thunb.) Ser. var. serrata	7.41745e-06
C2085255.jpg	Pilea pumila (L.) A.Gray	Pilea pumila (L.) A.Gray	0.999707	Boehmeria spicata (Thunb.) Thunb.	0.000199634	Pilea hamaoi Makino	3.8798e-05	Pilea notata C.H.Wright	2.01864e-05	Trapa japonica Flerow	3.79786e-06
C2085121.jpg	Pilea pumila (L.) A.Gray	Pilea pumila (L.) A.Gray	0.99186	Laportea cuspidata (Wedd.) Friis f. bulbifera (Kitam.) Fukuoka et Kurosaki	0.00480256	Laportea bulbifera (Siebold et Zucc.) Wedd.	0.000930049	Boehmeria silvestrii (Pamp.) W.T.Wang	0.000765685	Pilea notata C.H.Wright	0.000567893
C2085177.jpg	Pilea pumila (L.) A.Gray	Pilea pumila (L.) A.Gray	0.999889	Pilea notata C.H.Wright	4.38502e-05	Fatoua villosa (Thunb.) Nakai	1.00947e-05	Boehmeria spicata (Thunb.) Thunb.	8.63925e-06	Hydrangea serrata (Thunb.) Ser. var. serrata	7.20091e-06
[truncated: 136,169 more rows]
