# Supplementary material for: Development of a system for the automated identification of herbarium specimens with high accuracy
Source: Sci Rep. 2022 May 16;12:8066. doi: 10.1038/s41598-022-11450-y (PMC9110755; doi:10.1038/s41598-022-11450-y)
Supplement: Supplementary file 7 — Supplementary Information 7. [file 41598_2022_11450_MOESM7_ESM.zip › Supplimentary data_Inception v3/Results.xlsx]

## Sheet: all_result_inception
	recall	precision	fscore	testnum	class
0	0.8	0.923077	0.857143	26	Phacelurus latifolius (Steud.) Ohwi
1	0.94382	0.971098	0.957265	173	Polystichum longifrons Sa.Kurata
2	1	1	1	27	Plagiogyria x wakabae Sa.Kurata ex Nakaike
3	0.904762	0.95	0.926829	20	Pteris laurisilvicola Sa.Kurata
4	1	0.571429	0.727273	14	Carex hondoensis Ohwi
5	0.625	0.769231	0.689655	13	Cyperus brevifolius (Rottb.) Hassk. var. brevifolius
6	1	1	1	26	Mitrasacme pygmaea R.Br.
7	0.916667	0.93617	0.926316	47	Rubus x pseudohakonensis Sugim.
8	1	0.941176	0.969697	34	Thelypteris acuminata (Houtt.) C.V.Morton x T. parasitica (L.) Tardieu
9	0.870968	0.870968	0.870968	31	Thelypteris japonica (Baker) Ching x T. musashiensis (Hiyama) Nakato, Sahashi et M.Kato
10	0.865385	0.882353	0.873786	51	Viola hondoensis W.Becker et H.Boissieu
11	0.868421	0.916667	0.891892	36	Elymus racemifer (Steud.) Tzvelev var. racemifer
12	0.931034	0.964286	0.947368	28	Machilus japonica Siebold et Zucc. ex Blume
13	1	0.973684	0.986667	114	Asplenium wilfordii Mett.
14	1	0.851852	0.92	27	Cyperus nipponicus Franch. et Sav. var. nipponicus
15	0.966667	0.956044	0.961326	91	Aucuba japonica Thunb. var. japonica
16	0.764706	0.866667	0.8125	15	Juncus papillosus Franch. et Sav.
17	0.9375	0.929204	0.933333	113	Carex leucochlora Bunge var. leucochlora
18	0.84375	0.710526	0.771429	38	Fraxinus lanuginosa Koidz. f. serrata (Nakai) Murata
19	1	0.772727	0.871795	22	Cocculus trilobus (Thunb.) DC.
20	0.875	0.933333	0.903226	15	Arisaema tosaense Makino
21	0.95	0.95	0.95	20	Goniophlebium niponicum (Mett.) Bedd.
22	1	0.818182	0.9	11	Alpinia intermedia Gagnep.
23	0.764706	0.65	0.702703	20	Ilex macropoda Miq.
24	0.909091	0.930233	0.91954	43	Thelypteris japonica (Baker) Ching f. viridescens (Makino) H.It_
25	1	1	1	11	Carex insaniae Koidz. var. papillaticulmis (Ohwi) Ohwi
26	0.971429	0.983471	0.977413	242	Crepidomanes latealatum (Bosch) Copel.
27	0.873016	0.901639	0.887097	61	Pilea pumila (L.) A.Gray
28	0.962963	0.962963	0.962963	27	Litsea cubeba (Lour.) Pers.
29	0.980769	0.927273	0.953271	55	Quercus acuta Thunb.
30	1	0.6	0.75	10	Bischofia javanica Blume
31	0.965517	0.918033	0.941176	61	Carpinus laxiflora (Siebold et Zucc.) Blume
32	0.848101	0.930556	0.887417	72	Astilbe thunbergii (Siebold et Zucc.) Miq. var. thunbergii
33	0.821429	0.92	0.867925	50	Boehmeria silvestrii (Pamp.) W.T.Wang
34	1	0.87234	0.931818	47	Rubia akane Nakai
35	0.815789	0.815789	0.815789	38	Viola phalacrocarpa Maxim.
36	1	0.95	0.974359	20	Botrychium nipponicum Makino
37	0.918919	0.944444	0.931507	72	Epilobium pyrricholophum Franch. et Sav.
38	1	0.789474	0.882353	19	Scutellaria rubropunctata Hayata
39	0.923077	0.923077	0.923077	13	Ilex sugerokii Maxim. var. brevipedunculata (Maxim.) S.Y.Hu
40	0.947368	0.964286	0.955752	56	Mallotus japonicus (L.f.) M_ll.Arg.
41	0.736842	0.933333	0.823529	15	Diplazium x okudairaeoides Sa.Kurata
42	0.942857	0.970588	0.956522	34	Gaultheria adenothrix (Miq.) Maxim.
43	0.957746	0.944444	0.951049	72	Thalictrum minus L. var. hypoleucum (Siebold et Zucc.) Miq.
44	0.538462	0.7	0.608696	10	Salvia glabrescens (Franch. et Sav.) Makino
45	0.925926	0.925926	0.925926	27	Elaeagnus umbellata Thunb. var. umbellata
46	0.909091	0.961538	0.934579	52	Isodon longitubus (Miq.) Kud_
47	0.95	1	0.974359	19	Ulmus parvifolia Jacq.
48	0.902174	0.976471	0.937853	85	Setaria faberi R.A.W.Herrm.
49	0.953704	0.919643	0.936364	112	Solidago virgaurea L. subsp. asiatica (Nakai ex H.Hara) Kitam. ex H.Hara
50	1	0.823529	0.903226	17	Salvia japonica Thunb.
51	0.869565	0.769231	0.816327	26	Lactuca indica L. var. laciniata (Houtt.) H.Hara
52	0.9375	0.882353	0.909091	17	Aster sugimotoi Kitam.
53	0.791667	0.883721	0.835165	43	Digitaria violascens Link
54	0.857143	0.545455	0.666667	11	Sagittaria aginashi Makino
55	1	0.625	0.769231	32	Vaccinium japonicum Miq.
56	0.909091	0.909091	0.909091	11	Akebia quinata (Houtt.) Decne.
57	0.92	0.958333	0.938776	24	Goodyera henryi Rolfe
58	0.761905	1	0.864865	16	Viola rossii Hemsl.
59	0.949153	0.933333	0.941176	60	Swertia bimaculata (Siebold et Zucc.) Hook.f. et Thomson ex C.B.Clarke
60	0.833333	0.833333	0.833333	12	Ficus superba (Miq.) Miq. var. japonica Miq.
61	0.708333	0.73913	0.723404	23	Zanthoxylum piperitum (L.) DC. f. inerme (Makino) Makino
62	0.785714	0.785714	0.785714	14	Ostrya japonica Sarg.
63	1	0.818182	0.9	11	Acer argutum Maxim.
64	0.85	0.708333	0.772727	24	Saussurea savatieri (Franch.) Franch. ex Kadota
65	0.964286	0.9	0.931034	30	Gentiana sikokiana Maxim.
66	0.970149	0.915493	0.942029	71	Microstegium vimineum (Trin.) A.Camus f. vimineum
67	0.952381	0.961538	0.956938	104	Polystichum fibrillosopaleaceum (Kodama) Tagawa
68	1	0.846154	0.916667	13	Thujopsis dolabrata (L.f.) Siebold et Zucc. var. dolabrata
69	0.944444	1	0.971429	51	Lycopodium complanatum L.
70	0.973684	0.880952	0.925	42	Aria alnifolia (Siebold et Zucc.) Decne.
71	0.931034	1	0.964286	27	Leymus duthiei (Stapf) Y.H.Zhou et H.Q.Zhang ex C.Yen, J.L.Yang et B.R.Baum subsp. longearistatus (Hack.) Y.H.Zhou et H.Q.Zhang var. longearistatus (Hack.) Y.H.Zhou et H.Q.Zhang ex C.Yen, J.L.Yang et B.R.Baum
72	1	0.928571	0.962963	14	Erigeron thunbergii A.Gray subsp. thunbergii
73	0.692308	0.72	0.705882	25	Sasaella ramosa (Makino) Makino
74	0.842105	1	0.914286	16	Carex lasiolepis Franch.
75	0.822581	0.910714	0.864407	56	Carex shimidzensis Franch.
76	0.9	0.782609	0.837209	23	Pleioblastus chino (Franch. et Sav.) Makino
77	0.968085	0.978495	0.973262	93	Pieris japonica (Thunb.) D.Don ex G.Don subsp. japonica
78	0.857143	0.972973	0.911392	37	Dinebra chinensis (L.) P.M.Peterson et N.Snow
79	0.969231	0.969231	0.969231	65	Cyperus flavidus Retz.
80	0.909091	0.895522	0.902256	67	Carex thunbergii Steud. var. thunbergii
81	0.878049	1	0.935065	36	Vandellia micrantha (D.Don) Eb.Fisch., Sch_ferh. et Kai M_ll.
82	0.882353	1	0.9375	15	Crepidiastrum keiskeanum (Maxim.) Nakai
83	0.72093	0.673913	0.696629	46	Lindernia procumbens (Krock.) Philcox
84	0.904762	0.633333	0.745098	30	Carex dimorpholepis Steud.
85	0.833333	0.769231	0.8	13	Diplazium donianum (Mett.) Tardieu var. aphanoneuron (Ohwi) Tagawa
86	0.818182	0.642857	0.72	14	Viola mandshurica W.Becker var. triangularis (Franch. et Sav.) M.Mizush.
87	1	0.8	0.888889	10	Hamamelis japonica Siebold et Zucc. var. bitchuensis (Makino) Ohwi
88	0.764706	0.928571	0.83871	14	Syzygium buxifolium Hook. et Arn.
89	0.930693	0.979167	0.954315	96	Scirpus wichurae Boeck. f. concolor (Maxim.) Ohwi
90	0.919355	0.904762	0.912	63	Spodiopogon cotulifer (Thunb.) Hack.
91	0.951807	0.908046	0.929412	87	Lindera praecox (Siebold et Zucc.) Blume
92	0.909091	0.833333	0.869565	12	Enkianthus subsessilis (Miq.) Makino
93	0.904762	0.791667	0.844444	24	Quercus variabilis Blume
94	0.995763	0.995763	0.995763	236	Pteris dispar Kunze
95	1	1	1	10	Symplocos formosana Brand
96	0.982759	0.982759	0.982759	58	Gynostemma pentaphyllum (Thunb.) Makino
97	1	0.9375	0.967742	16	Vitis saccharifera Makino
98	0.931034	0.870968	0.9	31	Polygonatum odoratum (Mill.) Druce var. pluriflorum (Miq.) Ohwi
99	1	0.989529	0.994737	191	Zostera marina L.
100	1	1	1	14	Thelypteris griffithii (Hook.f. et Thomson) C.F.Reed var. wilfordii (Hook.) C.M.Kuo
101	0.8	0.876712	0.836601	73	Lindernia dubia (L.) Pennell subsp. major (Pursh) Pennell
102	0.9	0.870968	0.885246	31	Solanum emulans Raf.
103	0.761905	0.941176	0.842105	17	Bidens frondosa L.
104	0.880952	0.925	0.902439	40	Cuscuta campestris Yuncker
105	0.916667	1	0.956522	22	Geranium carolinianum L.
106	0.933333	0.918033	0.92562	61	Quercus glauca Thunb.
107	0.961538	1	0.980392	25	Thelypteris torresiana (Gaudich.) Alston var. torresiana
108	1	0.833333	0.909091	12	Lonicera strophiophora Franch.
109	1	0.95	0.974359	20	Boykinia lycoctonifolia (Maxim.) Engl.
110	0.958333	0.884615	0.92	26	Viola betonicifolia Sm. var. albescens (Nakai) F.Maek. et T.Hashim.
111	1	0.892857	0.943396	28	Dysphania ambrosioides (L.) Mosyakin et Clemants
112	0.888889	0.864865	0.876712	37	Damnacanthus indicus C.F.Gaertn. var. indicus
113	0.925	0.948718	0.936709	39	Gonocarpus micranthus Thunb.
114	0.9375	0.882353	0.909091	17	Carex sachalinensis F.Schmidt var. arimaensis (Ohwi) Ohwi
115	0.791667	0.95	0.863636	20	Codonacanthus pauciflorus (Nees) Nees
116	0.894737	1	0.944444	17	Sicyos angulatus L.
117	0.866667	1	0.928571	13	Rumex conglomeratus Murray
118	1	0.964286	0.981818	28	Desmodium paniculatum (L.) DC.
119	0.875	0.921053	0.897436	38	Meliosma myriantha Siebold et Zucc.
120	0.857143	1	0.923077	12	Idesia polycarpa Maxim.
121	0.891892	0.942857	0.916667	35	Epimedium grandiflorum C.Morren
122	0.877551	0.955556	0.914894	45	Cyperus polystachyos Rottb.
123	1	0.9	0.947368	20	Rhynchospora rubra (Lour.) Makino
124	0.833333	0.909091	0.869565	22	Physaliastrum echinatum (Yatabe) Makino
125	1	0.92	0.958333	25	Juncus decipiens (Buchenau) Nakai
126	0.8	0.857143	0.827586	14	Cynanchum caudatum (Miq.) Maxim.
127	0.99569	0.99569	0.99569	232	Microlepia strigosa (Thunb.) C.Presl
128	1	0.96875	0.984127	32	Persicaria perfoliata (L.) H.Gross
129	1	1	1	24	Drosera lunata Buch.-Ham. ex DC.
130	0.846154	0.846154	0.846154	13	Schima wallichii (DC.) Korth. subsp. noronhae (Reinw. ex Blume) Bloemb.
131	0.954545	0.777778	0.857143	27	Distylium racemosum Siebold et Zucc.
132	0.75	0.545455	0.631579	11	Athyrium x amagipedis Sa.Kurata
133	0.985915	0.985915	0.985915	71	Maesa japonica (Thunb.) Moritzi et Zoll.
134	1	0.909091	0.952381	11	Eschenbachia japonica (Thunb.) Koster
135	0.909091	0.909091	0.909091	22	Cyrtomium atropunctatum Sa.Kurata
136	0.909091	0.769231	0.833333	13	Chrysanthemum pacificum Nakai
137	0.833333	0.9375	0.882353	16	Fimbristylis pacifica Ohwi
138	0.944444	0.971429	0.957746	70	Frangula crenata (Siebold et Zucc.) Miq.
139	1	1	1	11	Limonium wrightii (Hance) Kuntze var. arbusculum (Maxim.) H.Hara
140	0.846154	1	0.916667	11	Cocculus laurifolius DC.
141	0.948718	0.902439	0.925	41	Fimbristylis sieboldii Miq. ex Franch. et Sav.
142	0.933333	1	0.965517	14	Pogonatherum crinitum (Thunb.) Kunth
143	0.92	0.958333	0.938776	24	Amorpha fruticosa L.
144	0.980392	0.862069	0.917431	58	Fallopia japonica (Houtt.) Ronse Decr. var. japonica
145	1	0.966667	0.983051	30	Acer pictum Thunb. subsp. dissectum (Wesm.) H.Ohashi
146	1	0.875	0.933333	32	Poa sphondylodes Trin.
147	1	1	1	26	Pyrola japonica Klenze ex Alef.
148	1	0.952381	0.97561	42	Anemone nikoensis Maxim.
149	0.915344	1	0.955801	173	Athyrium crenulatoserrulatum Makino
150	0.926829	0.703704	0.8	54	Carex leucochlora Bunge var. gracillima (Akiyama) Katsuy.
151	1	1	1	22	Rhynchospora faberi C.B.Clarke
152	0.875	0.897436	0.886076	39	Eriocaulon decemflorum Maxim.
153	1	0.966667	0.983051	30	Carex fernaldiana H.L_v. et Vaniot
154	1	1	1	17	Bulbostylis densa (Wall.) Hand.-Mazz. var. densa
155	0.653846	0.68	0.666667	25	Potamogeton berchtoldii Fieber
156	0.913043	0.954545	0.933333	22	Pseudopyxis depressa Miq.
157	1	0.958333	0.978723	24	Setaria chondrachne (Steud.) Honda
158	0.692308	0.6	0.642857	15	Ilex serrata Thunb. f. argutidens (Miq.) Sa.Kurata
159	0.945946	1	0.972222	35	Maackia amurensis Rupr. et Maxim.
160	0.891892	0.846154	0.868421	39	Neolitsea aciculata (Blume) Koidz.
161	0.84058	0.95082	0.892308	61	Rorippa indica (L.) Hiern
162	0.993774	0.993002	0.993388	1286	Pentarhizidium orientale (Hook.) Hayata
163	0.821429	0.821429	0.821429	28	Cyperus cyperoides (L.) Kuntze
164	0.785714	0.578947	0.666667	19	Mosla scabra (Thunb.) C.Y.Wu et H.W.Li
165	0.952381	0.833333	0.888889	24	Salix integra Thunb.
166	1	0.916667	0.956522	12	Stachys aspera Michx. var. hispidula (Regel) Vorosch.
167	0.916667	0.785714	0.846154	28	Padus buergeriana (Miq.) T.T.Y_ et T.C.Ku
168	0.964912	0.964912	0.964912	57	Zanthoxylum schinifolium Siebold et Zucc. var. schinifolium
169	0.998591	0.997185	0.997887	1421	Dennstaedtia hirsuta (Sw.) Mett.
170	0.854545	0.839286	0.846847	56	Carpinus tschonoskii Maxim.
171	1	0.789474	0.882353	19	Cimicifuga biternata (Siebold et Zucc.) Miq.
172	0.941176	0.941176	0.941176	51	Equisetum palustre L.
173	0.961538	0.961538	0.961538	26	Swertia tosaensis Makino
174	0.942623	0.891473	0.916335	129	Persicaria longiseta (Bruijn) Kitag.
175	0.76087	0.76087	0.76087	46	Utricularia australis R.Br.
176	0.895522	0.857143	0.875912	70	Asplenium tripteropus Nakai
177	0.793103	0.793103	0.793103	29	Ilex crenata Thunb. var. crenata
178	0.645161	0.666667	0.655738	30	Clinopodium micranthum (Regel) H.Hara var. micranthum
179	0.842105	0.761905	0.8	21	Parasenecio aidzuensis (Koidz.) Kadota
180	0.96875	0.958763	0.963731	97	Equisetum ramosissimum Desf.
181	1	0.894737	0.944444	19	Draba nemorosa L.
182	0.983333	0.936508	0.95935	63	Rhynchospora chinensis auct. non Nees et Meyen
183	0.9	0.9	0.9	40	Eriocaulon miquelianum K_rn.
184	1	0.6875	0.814815	16	Veronica polita Fr. var. lilacina (T.Yamaz.) T.Yamaz.
185	0.936364	0.944954	0.940639	109	Echinochloa crus-galli (L.) P.Beauv. var. crus-galli
186	0.9	0.857143	0.878049	21	Amaranthus blitum L.
187	0.896552	0.866667	0.881356	30	Ficus erecta Thunb. var. erecta
188	0.955556	0.934783	0.945055	46	Fagus japonica Maxim.
189	0.869565	0.740741	0.8	54	Solanum nigrum L.
190	0.918919	0.944444	0.931507	36	Schoenoplectiella juncoides (Roxb.) Lye
191	0.896552	0.866667	0.881356	30	Bromus catharticus Vahl
192	0.904762	0.904762	0.904762	21	Artemisia keiskeana Miq.
193	0.99278	0.995655	0.994215	1381	Anisocampium niponicum (Mett.) Y.C.Liu, W.L.Chiou et M.Kato
194	1	0.9	0.947368	80	Achyranthes bidentata Blume var. japonica Miq.
195	0.99289	0.963865	0.978162	2463	Polystichum polyblepharon (Roem. ex Kunze) C.Presl
196	0.98109	0.978912	0.98	901	Polystichum tagawanum Sa.Kurata
197	0.996429	0.998211	0.997319	1118	Pteris multifida Poir.
198	0.8	0.666667	0.727273	30	Sasa tsuboiana Makino
199	1	1	1	170	Thelypteris esquirolii (Christ) Ching
200	0.979167	0.87037	0.921569	54	Spiraea dasyantha Bunge
201	0.866667	0.8125	0.83871	16	Tilingia holopetala (Maxim.) Kitag.
202	1	0.888889	0.941176	27	Milium effusum L.
203	1	0.818182	0.9	11	Libanotis ugoensis (Koidz.) Kitag. var. japonica (H.Boissieu) T.Yamaz.
204	0.947368	1	0.972973	18	Murdannia keisak (Hassk.) Hand.-Mazz.
205	0.902778	0.902778	0.902778	72	Ligustrum obtusifolium Siebold et Zucc.
206	0.88	0.88	0.88	25	Vincetoxicum japonicum (C.Morren et Decne.) Decne.
207	0.933333	1	0.965517	14	Urtica thunbergiana Siebold et Zucc.
208	1	0.882353	0.9375	17	Acer palmatum Thunb.
209	0.909091	0.714286	0.8	28	Epilobium amurense Hausskn. subsp. cephalostigma (Hausskn.) C.J.Chen, Hoch et P.H.Raven
210	1	0.961538	0.980392	26	Nephrophyllidium crista-galli (Menzies ex Hook.) Gilg subsp. japonicum (Franch.) Yonek. et H.Ohashi
211	1	0.916667	0.956522	24	Chrysanthemum rupestre Matsum. et Koidz.
212	0.891892	0.970588	0.929577	34	Shortia uniflora (Maxim.) Maxim.
213	0.823529	0.777778	0.8	18	Hypericum senanense Maxim. subsp. mutiloides (R.Keller) N.Robson
214	1	1	1	27	Pyrrosia hastata (Houtt.) Ching
215	0.877778	0.849462	0.863388	93	Schizocodon soldanelloides Siebold et Zucc. var. soldanelloides
216	0.981941	0.957096	0.969359	909	Coniogramme intermedia Hieron.
217	0.933444	0.967241	0.950042	580	Coniogramme japonica (Thunb.) Diels
218	0.976744	0.976744	0.976744	43	Hydrangea hydrangeoides (Siebold et Zucc.) B.Schulz
219	1	0.92	0.958333	25	Triantha japonica (Miq.) Baker
220	0.946809	0.988889	0.967391	90	Polystichum ovatopaleaceum (Kodama) Sa.Kurata var. coraiense (Christ ex H.L_v.) Sa.Kurata
221	0.904762	0.791667	0.844444	24	Carex stenantha Franch. et Sav. var. stenantha
222	0.981481	0.963636	0.972477	55	Conandron ramondioides Siebold et Zucc.
223	1	1	1	20	Stellaria nipponica Ohwi var. nipponica
224	0.97	0.989796	0.979798	294	Woodsia polystichoides D.C.Eaton
225	0.930481	0.983051	0.956044	177	Asplenium tenuicaule Hayata
226	0.923077	1	0.96	36	Epigaea asiatica Maxim.
227	0.727273	0.888889	0.8	18	Ixeris stolonifera A.Gray
228	0.919355	0.95	0.934426	60	Thelypteris musashiensis (Hiyama) Nakato, Sahashi et M.Kato
229	1	0.990741	0.995349	108	Selaginella tamariscina (P.Beauv.) Spring
230	0.994021	0.983728	0.988848	676	Hypolepis punctata (Thunb.) Mett. ex Kuhn
231	0.873016	0.964912	0.916667	57	Dryopteris cycadina (Franch. et Sav.) C.Chr.
232	0.945946	0.972222	0.958904	36	Chrysosplenium macrostemon Maxim. var. macrostemon
233	1	0.952381	0.97561	21	Diplaziopsis cavaleriana (Christ) C.Chr.
234	0.941176	0.941176	0.941176	17	Tanakaea radicans Franch. et Sav.
235	1	0.916667	0.956522	12	Hibanobambusa tranquillans (Koidz.) Maruy. et H.Okamura
236	0.894737	0.894737	0.894737	19	Pseudoraphis sordida (Thwaites) S.M.Phillips et S.L.Chen
237	0.954545	0.954545	0.954545	22	Bolboschoenus fluviatilis (Torr.) Soj_k subsp. yagara (Ohwi) T.Koyama
238	0.913043	0.913043	0.913043	92	Lonicera gracilipes Miq. var. glabra Miq.
239	0.975	1	0.987342	39	Gymnocarpium dryopteris (L.) Newman
240	0.901961	0.938776	0.92	49	Cyperus orthostachyus Franch. et Sav.
241	1	0.933333	0.965517	15	Schizachyrium brevifolium (Sw.) Nees ex B_se
242	1	0.928571	0.962963	14	Circaea cordata Royle
243	1	0.923077	0.96	26	Festuca ovina L.
244	0.964286	0.870968	0.915254	31	Hemarthria sibirica (Gand.) Ohwi
245	0.959184	0.903846	0.930693	52	Stellaria aquatica (L.) Scop.
246	0.806452	0.909091	0.854701	55	Lindera sericea (Siebold et Zucc.) Blume var. glabrata Blume
247	0.583333	0.636364	0.608696	11	Vitis flexuosa Thunb. var. tsukubana Makino
248	0.851852	0.884615	0.867925	26	Parasenecio farfarifolius (Siebold et Zucc.) H.Koyama var. farfarifolius
249	0.714286	0.657895	0.684932	38	Deparia mucilagina (M.Kato) Nakaike
250	0.888889	0.969697	0.927536	99	Vaccinium hirtum Thunb. var. pubescens (Koidz.) T.Yamaz.
251	0.916667	0.785714	0.846154	14	Asarum sieboldii Miq.
252	0.833333	1	0.909091	10	Diplazium deciduum N.Ohta et M.Takamiya
253	0.989583	1	0.994764	95	Acystopteris japonica (Luerss.) Nakai
254	0.928571	1	0.962963	13	Galium shikokianum Nakai
255	0.979058	0.994681	0.986807	188	Crepidomanes minutum (Blume) K.Iwats.
256	1	0.962406	0.980843	133	Deutzia crenata Siebold et Zucc.
257	0.882353	0.9375	0.909091	16	Prunella vulgaris L. subsp. asiatica (Nakai) H.Hara
258	0.866667	0.906977	0.886364	43	Aralia cordata Thunb.
259	0.975	0.987342	0.981132	79	Persicaria sagittata (L.) H.Gross var. sibirica (Meisn.) Miyabe
260	0.961538	0.925926	0.943396	27	Quercus phillyreoides A.Gray
261	0.85	1	0.918919	17	Medicago polymorpha L.
262	0.943662	0.943662	0.943662	71	Ranunculus japonicus Thunb.
263	0.941176	1	0.969697	16	Sanicula chinensis Bunge
264	0.921053	0.945946	0.933333	37	Chimaphila japonica Miq.
265	0.9375	0.9375	0.9375	32	Parnassia palustris L. var. palustris
266	0.898305	0.883333	0.890756	60	Ilex serrata Thunb.
267	0.938776	0.958333	0.948454	48	Arisaema urashima H.Hara
268	1	1	1	972	Diplopterygium glaucum (Houtt.) Nakai
269	0.907407	0.98	0.942308	50	Deutzia maximowicziana Makino
270	1	0.804348	0.891566	46	Quercus salicina Blume
271	1	0.956522	0.977778	23	Sorbus matsumurana (Makino) Koehne
272	0.959184	0.979167	0.969072	48	Aria japonica Decne.
273	1	0.923077	0.96	26	Actinidia arguta (Siebold et Zucc.) Planch. ex Miq. var. hypoleuca (Nakai) Kitam.
274	0.942308	0.924528	0.933333	53	Hamamelis japonica Siebold et Zucc. var. discolor (Nakai) Sugim.
275	0.829268	0.918919	0.871795	37	Rhododendron multiflorum (Maxim.) Craven
276	0.928571	0.928571	0.928571	14	Hakonechloa macra (Munro ex S.Moore) Makino ex Honda
277	0.966102	0.982759	0.974359	116	Anisocampium sheareri (Baker) Ching
278	0.987342	0.962963	0.975	81	Acer crataegifolium Siebold et Zucc.
279	0.894737	0.85	0.871795	20	Vandellia crustacea (L.) Benth.
280	0.953846	0.984127	0.96875	63	Alangium platanifolium (Siebold et Zucc.) Harms var. trilobatum (Miq.) Ohwi
281	0.988764	0.967033	0.977778	91	Acer rufinerve Siebold et Zucc.
282	0.964912	0.964912	0.964912	57	Elatostema involucratum Franch. et Sav.
283	0.963855	0.987654	0.97561	81	Padus grayana (Maxim.) C.K.Schneid.
284	0.923077	0.923077	0.923077	13	Rhododendron serpyllifolium (A.Gray) Miq. var. serpyllifolium
285	0.888889	0.941176	0.914286	17	Eulalia speciosa (Debeaux) Kuntze
286	0.941176	1	0.969697	16	Eulalia quadrinervis (Hack.) Kuntze
287	0.979167	0.979167	0.979167	48	Viola eizanensis (Makino) Makino
288	0.923077	0.878049	0.9	41	Styrax japonicus Siebold et Zucc.
289	0.84	0.75	0.792453	56	Hydrangea serrata (Thunb.) Ser. var. yesoensis (Koidz.) H.Ohba
290	0.866667	0.684211	0.764706	19	Celtis jessoensis Koidz.
291	0.846154	0.916667	0.88	24	Pedicularis yezoensis Maxim.
292	0.823529	0.875	0.848485	16	Lycopus uniflorus Michx.
293	0.583333	0.636364	0.608696	11	Oxalis stricta L.
294	0.647059	0.785714	0.709677	14	Taraxacum venustum H.Koidz.
295	0.631579	0.774194	0.695652	31	Euonymus oxyphyllus Miq. var. magnus Honda
296	0.882353	0.9375	0.909091	32	Rumex obtusifolius L.
297	0.875	0.954545	0.913043	22	Viola acuminata Ledeb.
298	0.954545	0.875	0.913043	24	Selaginella helvetica (L.) Spring
299	1	1	1	26	Geranium yesoense Franch. et Sav. var. yesoense
300	1	0.948454	0.973545	97	Botrychium multifidum (S.G.Gmel.) Rupr. var. robustum (Rupr. ex Milde) C.Chr.
301	0.96875	0.962733	0.965732	161	Athyrium sinense Rupr.
302	0.947368	0.972973	0.96	37	Daphniphyllum macropodum Miq. subsp. humile (Maxim. ex Franch. et Sav.) Hurus.
303	0.875	0.823529	0.848485	17	Gentiana triflora Pall. var. japonica (Kusn.) H.Hara
304	0.9375	1	0.967742	15	Cardamine yezoensis Maxim.
305	0.955882	0.928571	0.942029	70	Lindsaea chienii Ching
306	0.882353	0.714286	0.789474	21	Cerasus itosakura (Siebold) Masam. et S.Suzuki var. itosakura f. ascendens (Makino) H.Ohba et H.Ikeda
307	0.9	0.9	0.9	20	Carex aphanolepis Franch. et Sav.
308	0.84	0.913043	0.875	46	Celtis sinensis Pers.
309	1	0.914286	0.955224	35	Acalypha australis L.
310	0.837838	0.673913	0.746988	46	Setaria viridis (L.) P.Beauv.
311	1	0.933333	0.965517	30	Rubus phoenicolasius Maxim.
312	0.969697	0.941176	0.955224	34	Vitis ficifolia Bunge
313	0.974359	1	0.987013	38	Calanthe discolor Lindl.
314	0.909091	0.769231	0.833333	13	Potamogeton crispus L.
315	1	1	1	19	Gymnocarpium oyamense (Baker) Ching
316	1	1	1	14	Ainsliaea dissecta Franch. et Sav.
317	0.846154	0.956522	0.897959	23	Trillium apetalon Makino
318	1	1	1	28	Coptis japonica (Thunb.) Makino
319	0.993644	0.993644	0.993644	472	Dennstaedtia wilfordii (T.Moore) Christ
320	0.913793	0.963636	0.938053	55	Spodiopogon sibiricus Trin.
321	1	0.846154	0.916667	13	Damnacanthus indicus C.F.Gaertn. var. major (Siebold et Zucc.) Makino
322	0.857143	0.857143	0.857143	28	Phleum pratense L.
323	0.978562	0.971214	0.974874	799	Dryopteris immixta Ching
324	0.944444	1	0.971429	17	Acer shirasawanum Koidz.
325	0.826087	0.703704	0.76	27	Poa nipponica Koidz.
326	0.888889	0.888889	0.888889	18	Carex sachalinensis F.Schmidt var. alterniflora (Franch.) Ohwi
327	0.822785	0.783133	0.802469	83	Persicaria lapathifolia (L.) Delarbre var. lapathifolia
328	0.857143	0.923077	0.888889	13	Rhynchospora fauriei Franch.
329	0.914286	0.914286	0.914286	35	Veronica persica Poir.
330	0.625	0.769231	0.689655	13	Solanum nigrescens M.Martens et Galeotti
331	0.8	0.923077	0.857143	13	Polystichum x suginoi Sa.Kurata
332	0.847222	0.897059	0.871429	68	Schizocodon soldanelloides Siebold et Zucc. var. magnus (Makino) H.Hara
333	0.852941	0.90625	0.878788	32	Festuca rubra L. var. rubra
334	0.75	0.882353	0.810811	17	Malus tschonoskii (Maxim.) C.K.Schneid.
335	0.5	0.6	0.545455	10	Setaria x pycnocoma (Steud.) Henrard
336	0.966667	0.966667	0.966667	30	Xanthium orientale L. subsp. orientale
337	1	0.981982	0.990909	111	Woodwardia japonica (L.f.) J.Sm.
338	0.906667	0.957746	0.931507	71	Parasenecio nikomontanus (Matsum.) H.Koyama
339	0.8	0.933333	0.861538	30	Viburnum furcatum Blume ex Maxim.
340	0.825	0.785714	0.804878	42	Vincetoxicum aristolochioides (Miq.) Franch. et Sav.
341	0.888889	0.761905	0.820513	21	Athyrium x tokashikii Sa.Kurata
342	0.857143	1	0.923077	12	Trichosanthes laceribractea Hayata
343	1	0.958333	0.978723	24	Veronica anagallis-aquatica L.
344	0.984375	1	0.992126	252	Plagiogyria euphlebia (Kunze) Mett.
345	0.769231	0.666667	0.714286	30	Salix futura Seemen
346	0.8	0.727273	0.761905	11	Blumea conspicua Hayata
347	0.904762	0.863636	0.883721	22	Polystichum tsus-simense (Hook.) J.Sm. var. mayebarae (Tagawa) Sa.Kurata
348	0.923077	1	0.96	12	Carex rugulosa K_k.
349	0.96875	0.939394	0.953846	33	Panicum dichotomiflorum Michx.
350	0.983871	0.968254	0.976	126	Dryopteris dickinsii (Franch. et Sav.) C.Chr.
351	0.916667	1	0.956522	22	Micropolypodium okuboi (Yatabe) Hayata
352	1	0.411765	0.583333	17	Berchemia racemosa var. magna
353	0.923077	0.857143	0.888889	14	Thelypteris liukiuensis (Christ ex Matsum.) K.Iwats.
354	0.986301	1	0.993103	72	Hymenophyllum badium Hook. et Grev.
355	0.857143	0.923077	0.888889	13	Euonymus alatus (Thunb.) Siebold var. rotundatus (Makino) H.Hara
356	0.833333	1	0.909091	15	Rhododendron trinerve Franch. ex H.Boissieu
357	0.888889	0.727273	0.8	11	Microstegium ciliatum (Trin.) A.Camus
358	0.910714	0.910714	0.910714	56	Athyrium x multifidum Rosenst.
359	0.846154	1	0.916667	11	Pellionia radicans (Siebold et Zucc.) Wedd. var. radicans
360	1	0.909091	0.952381	11	Ilex warburgii Loes.
361	0.909091	0.833333	0.869565	12	Breynia officinalis Hemsl.
362	0.875	0.933333	0.903226	15	Chrysanthemum crassum (Kitam.) Kitam.
363	1	1	1	11	Psychotria boninensis Nakai
364	0.928571	0.866667	0.896552	15	Abies mariesii Mast.
365	0.928571	0.764706	0.83871	17	Scleria terrestris (L.) Fassett
366	0.96875	0.911765	0.939394	34	Ixeris japonica (Burm.f.) Nakai
367	0.93617	0.93617	0.93617	47	Poa trivialis L.
368	1	0.923077	0.96	13	Nicandra physalodes (L.) Gaertn.
369	0.838983	0.9	0.868421	110	Viola kusanoana Makino
370	0.72	0.6	0.654545	30	Salix pierotii Miq.
371	0.952381	1	0.97561	20	Hydrocotyle ramiflora Maxim.
372	0.928571	1	0.962963	13	Mitella japonica Maxim.
373	0.705882	0.545455	0.615385	22	Abelia tetrasepala (Koidz.) H.Hara et S.Kuros.
374	0.75	0.8	0.774194	15	Celastrus stephanotidifolius (Makino) Makino
375	1	1	1	13	Carex autumnalis Ohwi
376	0.969697	0.927536	0.948148	69	Polygonatum macranthum (Maxim.) Koidz.
377	0.97619	0.953488	0.964706	43	Euphorbia nutans Lag.
378	1	0.818182	0.9	11	Eleocharis mamillata H.Lindb. var. cyclocarpa Kitag.
379	0.871795	0.918919	0.894737	37	Muhlenbergia huegelii Trin.
380	0.666667	0.909091	0.769231	11	Persicaria viscofera (Makino) H.Gross var. robusta (Makino) Hiyama
381	0.984375	0.994737	0.989529	190	Botrychium japonicum (Prantl) Underw.
382	0.722222	0.764706	0.742857	17	Hibiscus tiliaceus L.
383	1	1	1	13	Lysimachia mauritiana Lam. var. rubida (Koidz.) T.Yamaz.
384	0.939394	0.96875	0.953846	32	Pinellia tripartita (Blume) Schott
385	0.8	0.857143	0.827586	14	Pterostyrax hispidus Siebold et Zucc.
386	0.916667	0.846154	0.88	13	Ligustrum ovalifolium Hassk.
387	0.842105	1	0.914286	16	Aristolochia kaempferi Willd.
388	1	1	1	29	Viola brevistipulata (Franch. et Sav.) W.Becker subsp. brevistipulata var. brevistipulata
389	0.909091	0.952381	0.930233	21	Elaeagnus macrophylla Thunb.
390	0.972603	1	0.986111	71	Plantago asiatica L.
391	0.727273	0.666667	0.695652	12	Sasa megalophylla Makino et Uchida
392	0.958333	0.958333	0.958333	24	Callicarpa subpubescens Hook. et Arn.
393	1	0.923077	0.96	13	Cimicifuga japonica (Thunb.) Spreng.
394	0.969388	0.931373	0.95	102	Thelypteris quelpaertensis (Christ) Ching
395	1	0.785714	0.88	14	Melicope grisea (Planch.) T.G.Hartley var. grisea
396	0.883721	1	0.938272	38	Ophiopogon planiscapus Nakai
397	0.884892	0.884892	0.884892	139	Cardamine scutata Thunb.
398	0.857143	1	0.923077	12	Hydrocotyle javanica Thunb.
399	0.934579	0.961538	0.947867	104	Pteris terminalis Wall. ex J.Agardh var. fauriei (Christ) Ebihara et Nakato
400	0.99511	0.977191	0.986069	833	Pteris cretica L.
401	0.978873	0.952055	0.965278	146	Pteris terminalis Wall. ex J.Agardh var. terminalis
402	0.857143	0.882353	0.869565	34	Galium pseudoasprellum Makino
403	0.888889	1	0.941176	24	Tilia maximowicziana Shiras.
404	1	0.923077	0.96	13	Urena lobata L. subsp. lobata
405	0.851852	0.884615	0.867925	26	Diplazium hayatamae N.Ohta et M.Takamiya
406	0.8125	0.928571	0.866667	14	Osmunda x intermedia (Honda) Sugim.
407	0.934783	0.914894	0.924731	47	Alnus sieboldiana Matsum.
408	0.916667	0.916667	0.916667	24	Rubus croceacanthus H.L_v.
409	1	1	1	38	Siphonostegia laeta S.Moore
410	0.733333	0.785714	0.758621	42	Calamagrostis x grandiseta Takeda
411	0.642857	0.9	0.75	10	Miscanthus intermedius (Honda) Honda
412	0.826087	0.904762	0.863636	21	Scrophularia kakudensis Franch.
413	0.969388	0.989583	0.979381	192	Deparia okuboana (Makino) M.Kato
414	0.95082	0.920635	0.935484	63	Deparia unifurcata (Baker) M.Kato
415	0.944444	1	0.971429	17	Lonicera tschonoskii Maxim.
416	0.985915	1	0.992908	70	Monachosorum x flagellare (Maxim. ex Makino) Hayata
417	1	1	1	12	Bolbitis heteroclita (C.Presl) Ching
418	0.966543	0.938628	0.952381	277	Dryopteris hondoensis Koidz.
419	0.65	0.928571	0.764706	56	Deparia conilii (Franch. et Sav.) M.Kato x D. japonica (Thunb.) M.Kato
420	1	0.692308	0.818182	13	Viburnum wrightii Miq. var. stipellatum Nakai
421	0.766667	0.92	0.836364	25	Callicarpa japonica Thunb. var. luxurians Rehder
422	0.988095	1	0.994012	83	Deparia pterorachis (Christ) M.Kato
423	0.88172	0.863158	0.87234	95	Acer amoenum Carri_re var. amoenum
424	0.866667	1	0.928571	13	Miricacalia makinoana (Yatabe) Kitam.
425	1	0.944444	0.971429	18	Platanthera sachalinensis F.Schmidt
426	0.636364	0.466667	0.538462	15	Cerasus sargentii (Rehder) H.Ohba var. sargentii
427	0.966667	0.966667	0.966667	30	Stellaria monosperma Buch.-Ham. ex D.Don var. japonica Maxim.
428	0.857143	0.428571	0.571429	14	Cynoglossum furcatum Wall. var. villosulum (Nakai) Riedl
429	0.866667	0.866667	0.866667	15	Eleutherococcus spinosus (L.f.) S.Y.Hu var. japonicus (Franch. et Sav.) H.Ohba
430	0.947368	0.947368	0.947368	19	Tephroseris integrifolia (L.) Holub subsp. kirilowii (Turcz. ex DC.) B.Nord.
431	0.928571	1	0.962963	13	Scutellaria brachyspica Nakai et H.Hara
432	0.875	0.965517	0.918033	29	Lysimachia clethroides Duby
433	1	1	1	17	Salsola komarovii Iljin
434	0.666667	0.545455	0.6	11	Machilus boninensis Koidz.
435	0.875	0.636364	0.736842	11	Gardenia boninensis (Nakai) Tuyama ex Toyoda
436	0.9	0.818182	0.857143	11	Pteris boninensis H.Ohba
437	1	0.9	0.947368	10	Psychotria homalosperma A.Gray
438	0.9375	0.9375	0.9375	16	Cinnamomum pseudopedunculatum Hayata
439	0.888889	0.727273	0.8	11	Magnolia compressa Maxim.
440	0.857143	0.947368	0.9	19	Acer ukurunduense Trautv. et C.A.Mey.
441	0.966667	0.95082	0.958678	61	Cymbopogon tortilis (J.Presl) A.Camus var. goeringii (Steud.) Hand.-Mazz.
442	0.6	0.75	0.666667	24	Pleioblastus argenteostriatus (Regel) Nakai 'Okina'
443	0.727273	0.8	0.761905	10	Ligustrum liukiuense Koidz.
444	1	1	1	25	Microsorum scolopendria (Burm.f.) Copel.
445	1	1	1	17	Bolbitis appendiculata (Willd.) K.Iwats.
446	0.666667	0.666667	0.666667	12	Carex ischnostachya Steud. var. fastigiata T.Koyama
447	1	1	1	11	Strobilanthes tashiroi Hayata
448	0.875	0.875	0.875	16	Trachelospermum asiaticum (Siebold et Zucc.) Nakai var. liukiuense (Hatus.) Hatus.
449	0.95	0.863636	0.904762	22	Ainsliaea macroclinidioides Hayata var. okinawensis (Hayata) Kitam.
450	0.925926	0.925926	0.925926	27	Miscanthus sacchariflorus (Maxim.) Benth. et Hook.f. ex Franch.
451	1	0.941176	0.969697	17	Hygrophila lancea (Thunb.) Miq.
452	0.90625	0.805556	0.852941	36	Galium trifloriforme Kom.
453	0.9	0.75	0.818182	12	Cerasus apetala (Siebold et Zucc.) Masam. et S.Suzuki var. pilosa (Koidz.) H.Ohba
454	0.966102	0.890625	0.926829	64	Carex foliosissima F.Schmidt var. foliosissima
455	0.862069	0.943396	0.900901	53	Dryopteris uniformis (Makino) Makino
456	0.818182	0.947368	0.878049	19	Ainsliaea acerifolia Sch.Bip. var. subapoda Nakai
457	0.909091	0.833333	0.869565	12	Cardamine kiusiana H.Hara
458	1	1	1	13	Athyrium alpestre (Hoppe) Clairv. subsp. americanum (Butters) Lellinger
459	0.666667	0.666667	0.666667	12	Inula britannica L. subsp. japonica (Thunb.) Kitam.
460	0.92	1	0.958333	23	Atractylodes japonica Koidz. ex Kitam.
461	0.983471	0.97541	0.979424	122	Struthiopteris amabilis (Makino) Ching
462	0.993496	0.988673	0.991079	618	Dryopteris crassirhizoma Nakai
463	0.846154	1	0.916667	22	Polypodium fauriei Christ
464	0.785714	1	0.88	11	Inula ciliaris (Miq.) Maxim. var. glandulosa Kitam.
465	0.925926	0.909091	0.917431	55	Carex otaruensis Franch.
466	1	0.785714	0.88	14	Oxalis dillenii Jacq.
467	0.903614	0.961538	0.931677	78	Hypericum erectum Thunb.
468	0.949153	0.875	0.910569	64	Patrinia villosa (Thunb.) Juss.
469	1	1	1	16	Arachniodes yoshinagae (Makino) Ching
470	1	0.942857	0.970588	35	Viburnum phlebotrichum Siebold et Zucc.
471	0.916667	0.916667	0.916667	36	Artemisia japonica Thunb.
472	0.923077	1	0.96	12	Lamium album L. var. barbatum (Siebold et Zucc.) Franch. et Sav.
473	0.857143	0.8	0.827586	15	Cirsium nipponense (Nakai) Koidz.
474	0.906977	0.906977	0.906977	43	Lolium arundinaceum (Schreb.) Darbysh.
475	0.989474	0.964103	0.976623	195	Arachniodes chinensis (Rosenst.) Ching
476	1	0.882353	0.9375	17	Cyperus pilosus Vahl
477	0.970588	0.970588	0.970588	34	Selaginella doederleinii Hieron.
478	0.806452	0.961538	0.877193	26	Juglans mandshurica Maxim. var. sachalinensis (Komatsu) Kitam.
479	0.875	1	0.933333	14	Zoysia macrostachya Franch. et Sav.
480	0.933333	0.875	0.903226	16	Filipendula camtschatica (Pall.) Maxim.
481	0.923077	0.96	0.941176	25	Carex dickinsii Franch. et Sav.
482	1	0.785714	0.88	14	Osmunda claytoniana L.
483	0.983607	0.952381	0.967742	63	Youngia japonica (L.) DC.
484	0.913043	0.875	0.893617	24	Dioscorea tokoro Makino
485	0.909091	0.833333	0.869565	24	Deyeuxia gigas (Takeda) Ohwi
486	0.95	0.863636	0.904762	22	Sonchus asper (L.) Hill
487	0.947368	0.947368	0.947368	19	Gastrodia elata Blume
488	0.923077	0.935065	0.929032	77	Diplazium nipponicum Tagawa
489	0.991794	0.965753	0.9786	876	Cyrtomium falcatum (L.f.) C.Presl subsp. falcatum
490	0.825	0.916667	0.868421	36	Cynoglossum asperrimum Nakai var. tosaense (Nakai) H.Hara
491	0.787879	0.8125	0.8	32	Salix udensis Trautv. et C.A.Mey.
492	0.931034	0.9	0.915254	30	Eleusine indica (L.) Gaertn.
493	0.761905	0.888889	0.820513	18	Potamogeton natans L.
494	0.972222	0.972222	0.972222	36	Potentilla kleiniana Wight et Arn. subsp. anemonifolia (Lehm.) Murata
495	0.902778	1	0.948905	65	Patrinia scabiosifolia Link
496	0.928571	0.981132	0.954128	53	Sagittaria trifolia L.
497	1	1	1	23	Oxytropis japonica Maxim. var. japonica
498	0.96	0.827586	0.888889	29	Synurus pungens (Franch. et Sav.) Kitam.
499	0.846154	0.785714	0.814815	14	Gentiana makinoi Kusn.
500	0.933333	0.933333	0.933333	15	Pertya trilobata (Makino) Makino
501	0.9	0.5625	0.692308	16	Nasturtium officinale R.Br.
502	0.827586	0.774194	0.8	31	Cerastium glomeratum Thuill.
503	0.928571	0.928571	0.928571	14	Polystichum lepidocaulon (Hook.) J.Sm.
504	1	0.9	0.947368	10	Polystichum x ongataense Sa.Kurata
505	0.833333	0.9375	0.882353	16	Rhododendron weyrichii Maxim.
506	0.916667	1	0.956522	11	Ligularia kaialpina Kitam.
507	0.916667	0.733333	0.814815	15	Glechoma hederacea L. subsp. grandis (A.Gray) H.Hara
508	1	1	1	11	Glochidion zeylanicum (Gaertn.) A.Juss. var. zeylanicum
509	0.957143	0.985294	0.971014	68	Epipactis thunbergii A.Gray
510	0.942857	0.891892	0.916667	37	Dendropanax trifidus (Thunb.) Makino ex H.Hara
511	0.78125	0.833333	0.806452	30	Litsea coreana H.L_v.
512	0.857143	0.789474	0.821918	38	Carex dispalata Boott
513	0.809524	0.894737	0.85	19	Quercus dentata Thunb.
514	1	0.958333	0.978723	24	Pertya robusta (Maxim.) Makino
515	0.916667	1	0.956522	11	Acer diabolicum Blume ex K.Koch
516	0.615385	0.727273	0.666667	11	Broussonetia papyrifera (L.) L'H_r. ex Vent.
517	0.971429	0.971429	0.971429	35	Vicia tetrasperma (L.) Schreb.
518	0.848101	0.87013	0.858974	77	Cerasus leveilleana (Koehne) H.Ohba
519	1	0.909091	0.952381	11	Beckmannia syzigachne (Steud.) Fernald
520	0.894737	1	0.944444	17	Inula salicina L. var. asiatica Kitam.
521	0.964912	1	0.982143	55	Eragrostis ferruginea (Thunb.) P.Beauv.
522	0.913043	0.913043	0.913043	46	Polystichum makinoi (Tagawa) Tagawa
523	0.928571	1	0.962963	13	Erythronium japonicum Decne.
524	0.876923	0.95	0.912	60	Oxalis corniculata L.
525	1	0.993789	0.996885	161	Selaginella involvens (Sw.) Spring
526	0.785714	1	0.88	11	Ageratum conyzoides L.
527	0.954023	0.976471	0.965116	85	Ctenitis subglandulosa (Hance) Ching
528	1	0.866667	0.928571	15	Cercidiphyllum japonicum Siebold et Zucc. ex Hoffm. et Schult.
529	0.939394	0.96875	0.953846	32	Nanocnide japonica Blume
530	0.971429	0.971429	0.971429	35	Lindera erythrocarpa Makino
531	0.946429	0.963636	0.954955	55	Thesium chinense Turcz.
532	0.916667	0.846154	0.88	13	Humulus scandens (Lour.) Merr.
533	0.96	0.96	0.96	25	Photinia glabra (Thunb.) Maxim.
534	1	0.9375	0.967742	16	Arachniodes rhomboidea (Wall. ex C.Presl) Ching
535	1	0.997676	0.998837	1291	Lygodium japonicum (Thunb.) Sw.
536	1	0.947368	0.972973	38	Parasenecio adenostyloides (Franch. et Sav. ex Maxim.) H.Koyama
537	0.946237	0.977778	0.961749	90	Trisetum bifidum (Thunb.) Ohwi
538	0.846154	0.846154	0.846154	39	Deyeuxia fauriei (Hack.) Ohwi
539	0.866667	1	0.928571	13	Valeriana fauriei Briq.
540	1	1	1	31	Spuriopimpinella calycina (Maxim.) Kitag.
541	0.912	0.982759	0.946058	116	Pourthiaea villosa (Thunb.) Decne. var. villosa
542	1	0.888889	0.941176	18	Asplenium oligophlebium Baker
543	0.9	0.947368	0.923077	19	Isodon umbrosus (Maxim.) H.Hara var. leucanthus (Murai) K.Asano f. kameba (Okuyama ex Ohwi) K.Asano
544	0.933333	0.933333	0.933333	15	Dactylis glomerata L.
545	0.849057	0.957447	0.9	94	Elymus tsukushiensis Honda var. transiens (Hack.) Osada
546	0.918919	0.871795	0.894737	39	Ischaemum aristatum L. var. crassipes (Steud.) Yonek.
547	0.804878	0.767442	0.785714	43	Cyperus microiria Steud.
548	0.986217	0.983206	0.984709	655	Athyrium clivicola Tagawa
549	0.75	0.9375	0.833333	16	Polystichum microchlamys (Christ) Matsum.
550	0.987013	0.987013	0.987013	77	Pleurosoriopsis makinoi (Maxim. ex Makino) Fomin
551	0.941176	0.941176	0.941176	17	Acer tataricum L. subsp. aidzuense (Franch.) P.C.de Jong
552	0.846154	0.916667	0.88	12	Brassica juncea (L.) Czern.
553	0.944444	0.894737	0.918919	19	Trichosanthes cucumeroides (Ser.) Maxim. ex Franch. et Sav.
554	0.8	0.888889	0.842105	18	Smilax insularis T.C.Hsu et S.W.Chung
555	0.875	1	0.933333	14	Zanthoxylum ailanthoides Siebold et Zucc. var. ailanthoides
556	0.97619	0.97619	0.97619	42	Corchoropsis crenata Siebold et Zucc.
557	1	1	1	32	Avena fatua L.
558	0.916667	1	0.956522	11	Ardisia crispa (Thunb.) A.DC.
559	0.777778	0.933333	0.848485	15	Athyrium x purpureipes Sa.Kurata
560	0.913043	1	0.954545	21	Athyrium spinulosum (Maxim.) Milde
561	0.972222	0.945946	0.958904	37	Boehmeria nivea (L.) Gaudich. var. concolor Makino f. nipononivea (Koidz.) Kitam. ex H.Ohba
562	0.923077	0.857143	0.888889	14	Dimeria ornithopoda Trin. var. tenera (Trin.) Hack.
563	0.933333	0.777778	0.848485	36	Miscanthus tinctorius (Steud.) Hack.
564	0.809524	0.809524	0.809524	21	Miscanthus oligostachyus Stapf
565	0.92	0.92	0.92	25	Carex omiana Franch. et Sav. var. monticola Ohwi
566	1	0.9	0.947368	10	Lespedeza cyrtobotrya Miq. f. kawachiana (Nakai) Hatus.
567	1	0.965517	0.982456	29	Veronica undulata Wall.
568	0.785714	0.846154	0.814815	13	Ruppia maritima L.
569	0.916667	0.916667	0.916667	12	Agastache rugosa (Fisch. et C.A.Mey.) Kuntze
570	0.645161	0.689655	0.666667	29	Salix miyabeana Seemen subsp. gymnolepis (H.L_v. et Vaniot) H.Ohashi et Yonek.
571	0.928571	0.928571	0.928571	28	Chamaecrista nomame (Makino) H.Ohashi
572	0.978723	0.978723	0.978723	47	Cyperus sanguinolentus Vahl
573	0.95	0.95	0.95	60	Carex incisa Boott
574	1	0.984127	0.992	63	Dianthus superbus L. var. longicalycinus (Maxim.) F.N.Williams
575	0.870968	0.964286	0.915254	28	Anaphalis margaritacea (L.) Benth. et Hook.f. var. yedoensis (Franch. et Sav.) Ohwi
576	0.888889	0.941176	0.914286	17	Alnus serrulatoides Callier
577	1	1	1	16	Galium verum L.
578	0.934783	0.977273	0.955556	44	Artemisia capillaris Thunb.
579	0.625	0.5	0.555556	10	Asarum nipponicum F.Maek. var. nipponicum
580	0.980769	0.962264	0.971429	53	Schoenoplectiella triangulata (Roxb.) J.Jung et H.K.Choi var. triangulata
581	0.942308	1	0.970297	49	Glochidion obovatum Siebold et Zucc.
582	0.979167	0.979167	0.979167	48	Taraxacum japonicum Koidz.
583	1	1	1	13	Crepidomanes thysanostomum (Makino) Ebihara et K.Iwats.
584	0.931034	0.915254	0.923077	59	Carex morrowii Boott
585	0.642857	0.692308	0.666667	13	Taraxacum platycarpum Dahlst. var. platycarpum
586	0.8	0.8	0.8	10	Aster yomena (Kitam.) Honda var. dentatus (Kitam.) H.Hara
587	1	0.916667	0.956522	12	Viburnum opulus L. var. sargentii (Koehne) Takeda
588	0.84	0.807692	0.823529	26	Metaplexis japonica (Thunb.) Makino
589	0.9	1	0.947368	18	Nymphoides indica (L.) Kuntze
590	1	0.916667	0.956522	12	Hydrangea macrophylla (Thunb.) Ser. f. normalis (E.H.Wilson) H.Hara
591	1	0.733333	0.846154	30	Hydrangea scandens (L.f.) Ser.
592	0.818182	0.9	0.857143	10	Ficus microcarpa L.f.
593	0.954545	0.893617	0.923077	47	Viburnum dilatatum Thunb.
594	0.913043	0.875	0.893617	24	Carpesium divaricatum Siebold et Zucc. var. divaricatum
595	0.888889	0.888889	0.888889	18	Diplomorpha sikokiana (Franch. et Sav.) Honda
596	0.888889	0.941176	0.914286	17	Rotala indica (Willd.) Koehne
597	0.886364	0.95122	0.917647	41	Trichosanthes kirilowii Maxim. var. japonica (Miq.) Kitam.
598	1	0.884615	0.938776	26	Platycodon grandiflorus (Jacq.) A.DC.
599	1	1	1	12	Dianella ensifolia (L.) DC.
600	0.893617	1	0.94382	42	Anemone pseudoaltaica H.Hara
601	1	0.909091	0.952381	11	Chrysanthemum seticuspe (Maxim.) Hand.-Mazz. f. boreale (Makino) H.Ohashi et Yonek.
602	0.8	0.666667	0.727273	12	Dioscorea septemloba Thunb. var. septemloba
603	0.942857	1	0.970588	33	Synurus palmatopinnatifidus (Makino) Kitam. var. palmatopinnatifidus
604	0.986667	0.948718	0.96732	78	Galium kikumugura Ohwi
605	1	0.97561	0.987654	41	Limnophila sessiliflora (Vahl) Blume
606	0.931034	0.9	0.915254	30	Corydalis heterocarpa Siebold et Zucc. var. japonica (Franch. et Sav.) Ohwi
607	0.9	0.642857	0.75	14	Arisaema kishidae Makino ex Nakai
608	0.997783	0.967742	0.982533	465	Plagiogyria japonica Nakai
609	0.925	0.925	0.925	40	Potentilla fragarioides L. var. major Maxim.
610	0.857143	1	0.923077	12	Marsdenia tomentosa C.Morren et Decne.
611	0.909091	0.625	0.740741	16	Leptatherum japonicum Franch. et Sav. var. boreale (Ohwi) Ibaragi et Yonek.
612	0.842105	1	0.914286	16	Ludwigia octovalvis (Jacq.) P.H.Raven
613	0.933333	0.777778	0.848485	18	Wollastonia biflora (L.) DC.
614	0.941176	0.941176	0.941176	17	Ainsliaea apiculata Sch.Bip.
615	0.953846	0.939394	0.946565	66	Bromus remotiflorus (Steud.) Ohwi
616	1	0.952381	0.97561	21	Lycoris sanguinea Maxim. var. sanguinea
617	0.882979	0.965116	0.922222	86	Ranunculus silerifolius H.L_v. var. glaber (H.Boissieu) Tamura
618	0.933333	0.985915	0.958904	71	Justicia procumbens L. var. leucantha Honda f. japonica (Thunb.) H.Hara
619	0.795455	0.897436	0.843373	39	Salix vulpina Andersson subsp. vulpina
620	1	0.918919	0.957746	37	Impatiens noli-tangere L.
621	0.978261	0.918367	0.947368	49	Hedera rhombea (Miq.) Bean
622	0.955556	1	0.977273	43	Galium kinuta Nakai et H.Hara
623	1	0.7	0.823529	10	Dryopteris kinokuniensis Sa.Kurata
624	0.869565	0.869565	0.869565	23	Diplazium donianum (Mett.) Tardieu var. donianum
625	0.928571	0.928571	0.928571	70	Lespedeza buergeri Miq.
626	0.714286	0.909091	0.8	11	Phellodendron amurense Rupr. var. amurense
627	0.9375	0.849057	0.891089	53	Salvia nipponica Miq.
628	0.714286	0.909091	0.8	11	Weigela maximowiczii (S.Moore) Rehder
629	1	1	1	15	Linum medium (Planch.) Britton
630	0.933884	0.889764	0.91129	127	Stachyurus praecox Siebold et Zucc.
631	1	0.85	0.918919	20	Pellionia scabra Benth.
632	0.895833	0.877551	0.886598	49	Trigonotis peduncularis (Trevir.) F.B.Forbes et Hemsl.
633	0.958333	0.958333	0.958333	24	Hymenophyllum oligosorum Makino
634	0.896552	0.896552	0.896552	29	Dryopteris maximowicziana (Miq.) C.Chr.
635	0.994962	0.978934	0.986883	807	Diplazium squamigerum (Mett.) C.Hope
636	0.837209	0.923077	0.878049	39	Ajuga decumbens Thunb.
637	0.833333	0.833333	0.833333	18	Phedimus aizoon (L.) 't Hart var. floribundus (Nakai) H.Ohba
638	0.931034	0.964286	0.947368	56	Setaria glauca (L.) P.Beauv. var. pallidefusca (Schumach.) T.Koyama
639	1	0.846154	0.916667	13	Corydalis papilligera Ohwi
640	0.939394	0.885714	0.911765	35	Carex persistens Ohwi
641	0.944444	0.918919	0.931507	37	Cerasus incisa (Thunb.) Loisel. var. kinkiensis (Koidz.) H.Ohba
642	1	0.75	0.857143	12	Lonicera morrowii A.Gray
643	0.96	0.923077	0.941176	26	Narthecium asiaticum Maxim.
644	0.807692	0.913043	0.857143	23	Sida rhombifolia L. subsp. rhombifolia
645	0.894737	0.85	0.871795	20	Carex pyrenaica Wahlenb. var. altior K_k.
646	0.928571	1	0.962963	13	Trollius hondoensis Nakai
647	0.934211	0.934211	0.934211	76	Agrimonia pilosa Ledeb. var. japonica (Miq.) Nakai
648	0.741935	0.793103	0.766667	29	Cephalanthera falcata (Thunb.) Blume
649	0.956522	1	0.977778	22	Patrinia triloba (Miq.) Miq. var. palmata (Maxim.) H.Hara
650	0.925926	0.892857	0.909091	28	Rumex japonicus Houtt.
651	0.965517	0.933333	0.949153	30	Cynodon dactylon (L.) Pers. var. dactylon
652	0.913043	0.84	0.875	25	Tarenna kotoensis (Hayata) Kaneh. et Sasaki var. gyokushinkwa (Ohwi) Masam.
653	0.875	0.933333	0.903226	45	Hydrangea bifida (Maxim.) Y.De Smet et Granados
654	0.851852	0.884615	0.867925	26	Cephalanthera erecta (Thunb.) Blume
655	0.741935	0.71875	0.730159	32	Monotropastrum humile (D.Don) H.Hara
656	0.791667	0.863636	0.826087	44	Monotropa uniflora L.
657	0.9375	0.9375	0.9375	16	Vaccinium wrightii A.Gray
658	0.96	1	0.979592	48	Veronicastrum japonicum (Nakai) T.Yamaz. var. japonicum
659	0.888889	0.727273	0.8	11	Cyperus compressus L.
660	1	0.777778	0.875	18	Lycium chinense Mill.
661	0.968421	0.968421	0.968421	95	Hydrangea alternifolia Siebold
662	0.875	0.875	0.875	24	Juncus tenuis Willd.
663	0.894737	0.944444	0.918919	36	Rubus hirsutus Thunb.
664	0.761905	0.8	0.780488	20	Clerodendrum trichotomum Thunb. var. trichotomum
665	1	0.833333	0.909091	12	Asparagus cochinchinensis (Lour.) Merr.
666	0.925926	0.943396	0.934579	53	Carex rugata Ohwi
667	0.99308	0.995376	0.994226	865	Matteuccia struthiopteris (L.) Tod.
668	1	1	1	12	Scaevola taccada (Gaertn.) Roxb.
669	1	0.970588	0.985075	34	Aeschynomene indica L.
670	0.973684	0.973684	0.973684	38	Chelidonium majus L. subsp. asiaticum H.Hara
671	0.866667	0.928571	0.896552	14	Vicia cracca L.
672	0.888889	1	0.941176	16	Chaenomeles japonica (Thunb.) Lindl. ex Spach
673	0.975	1	0.987342	39	Clematis stans Siebold et Zucc.
674	1	1	1	15	Ainsliaea uniflora Sch.Bip.
675	0.851064	0.888889	0.869565	45	Phalaris arundinacea L.
676	0.952381	0.952381	0.952381	21	Lysimachia vulgaris L. subsp. davurica (Ledeb.) Tatew.
677	0.998814	0.998814	0.998814	843	Adiantum pedatum L.
678	0.94	0.959184	0.949495	49	Microlepia x bipinnata (Makino) Y.Shimura
679	0.555556	0.5	0.526316	10	Xylosma congesta (Lour.) Merr.
680	1	0.909091	0.952381	44	Pueraria lobata (Willd.) Ohwi subsp. lobata
681	0.75	0.96	0.842105	25	Gardenia jasminoides Ellis
682	1	1	1	18	Monochasma sheareri (S.Moore) Maxim.
683	0.894737	0.85	0.871795	20	Quercus acutissima Carruth.
684	0.666667	0.333333	0.444444	12	Sasa senanensis (Franch. et Sav.) Rehder
685	0.976744	0.913043	0.94382	46	Rubus crataegifolius Bunge
686	0.647059	0.785714	0.709677	14	Sasa veitchii (Carri_re) Rehder var. veitchii
687	0.964286	0.990826	0.977376	109	Carpinus japonica Blume
688	0.9375	0.833333	0.882353	18	Verbena officinalis L.
689	0.923077	0.923077	0.923077	13	Sphagneticola calendulacea (L.) Pruski
690	0.954545	0.893617	0.923077	47	Cornus macrophylla Wall.
691	0.906667	0.860759	0.883117	79	Berchemia racemosa Siebold et Zucc.
692	0.904762	0.95	0.926829	40	Dryopteris lacera (Thunb.) Kuntze
693	0.96	0.96	0.96	50	Liparis kumokiri F.Maek.
694	0.979798	0.989796	0.984772	98	Asplenium ruprechtii Sa.Kurata
695	0.984375	0.994737	0.989529	190	Selaginella remotifolia Spring
696	0.961538	0.892857	0.925926	28	Sophora flavescens Aiton
697	0.877551	0.86	0.868687	50	Castanea crenata Siebold et Zucc.
698	0.94	0.94	0.94	50	Neolepisorus ensatus (Thunb.) Ching
699	1	1	1	124	Asplenium wrightii D.C.Eaton ex Hook.
700	0.888889	0.8	0.842105	30	Clinopodium coreanum (H.L_v.) H.Hara subsp. coreanum
701	0.875	0.954545	0.913043	22	Pertya rigidula (Miq.) Makino
702	0.906977	1	0.95122	39	Galium japonicum Makino
703	0.94	0.921569	0.930693	51	Rhamnus japonica Maxim. var. decipiens Maxim.
704	1	0.904762	0.95	21	Carex arenicola F.Schmidt
705	0.911765	0.911765	0.911765	34	Ilex rotunda Thunb.
706	0.928571	0.962963	0.945455	27	Symplocos kuroki Nagam.
707	0.944444	0.944444	0.944444	18	Micranthes fusca (Maxim.) S.Akiyama et H.Ohba var. kikubuki (Ohwi) S.Akiyama et H.Ohba
708	1	0.935484	0.966667	31	Eleocharis kuroguwai Ohwi
709	0.5	0.5	0.5	12	Agrostis nigra With.
710	1	0.829268	0.906667	41	Ilex sugerokii Maxim. var. sugerokii
711	0.96	0.96	0.96	25	Hosiea japonica Makino
712	0.851852	0.884615	0.867925	26	Tripterygium regelii Sprague et Takeda
713	1	0.870968	0.931034	31	Fimbristylis diphylloides Makino
714	0.384615	0.454545	0.416667	11	Saussurea sessiliflora (Koidz.) Kitam.
715	1	0.9375	0.967742	16	Symplocos prunifolia Siebold et Zucc.
716	0.923077	0.972973	0.947368	37	Isodon trichocarpus (Maxim.) Kud_
717	1	0.947368	0.972973	19	Cyathea podophylla (Hook.) Copel.
718	1	0.923077	0.96	13	Zehneria guamensis (Merr.) Fosberg
719	0.888889	0.888889	0.888889	27	Hydrilla verticillata (L.f.) Royle
720	0.97456	0.968872	0.971707	514	Lindera umbellata Thunb. var. umbellata
721	1	0.933333	0.965517	30	Veronica miqueliana Nakai
722	0.923077	0.947368	0.935065	38	Fatoua villosa (Thunb.) Nakai
723	1	0.75	0.857143	16	Celtis boninensis Koidz.
724	0.692308	0.9	0.782609	10	Ipomoea pes-caprae (L.) R.Br.
725	0.444444	0.8	0.571429	10	Fraxinus lanuginosa Koidz. f. lanuginosa
726	0.724138	0.954545	0.823529	22	Vaccinium japonicum Miq. var. ciliare Matsum. ex Komatsu
727	0.625	1	0.769231	15	Fallopia japonica (Houtt.) Ronse Decr. var. uzenensis (Honda) Yonek. et H.Ohashi
728	0.923077	0.75	0.827586	32	Ischaemum anthephoroides (Steud.) Miq.
729	0.85	0.62963	0.723404	27	Ranunculus cantoniensis DC.
730	0.5	0.727273	0.592593	11	Stachyurus praecox Siebold et Zucc. f. leucotrichus (Hayashi) H.Hara
731	0.714286	0.909091	0.8	11	Lindera sericea (Siebold et Zucc.) Blume var. sericea
732	0.967742	0.909091	0.9375	33	Hovenia trichocarpa Chun et Tsiang var. robusta (Nakai et Y.Kimura) Y.L.Chen et P.K.Chou
733	0.882353	0.882353	0.882353	17	Carex duvaliana Franch. et Sav.
734	1	1	1	16	Carex ciliatomarginata Nakai
735	0.875	0.7	0.777778	10	Persicaria barbata (L.) H.Hara var. barbata
736	0.785714	1	0.88	11	Viburnum plicatum Thunb. var. plicatum f. glabrum (Koidz. ex Nakai) Rehder
737	0.875	0.538462	0.666667	13	Galium pogonanthum Franch. et Sav. f. nudiflorum (Makino) Ohwi
738	0.846154	1	0.916667	11	Scleromitrion angustifolium (Cham. et Schltdl.) Benth.
739	0.914894	0.977273	0.945055	44	Thelypteris parasitica (L.) Tardieu
740	0.84	0.84	0.84	25	Zelkova serrata (Thunb.) Makino
741	0.90625	1	0.95082	29	Hylodesmum podocarpum (DC.) H.Ohashi & R.R.Mill subsp. fallax (Schindl.) H.Ohashi & R.R.Mill
742	0.909091	0.909091	0.909091	11	Rhododendron scabrum G.Don
743	0.714286	0.5	0.588235	10	Hovenia dulcis Thunb.
744	0.997336	0.996451	0.996893	1127	Thelypteris decursivepinnata (H.C.Hall) Ching
745	1	1	1	15	Astragalus sinicus L.
746	0.972222	0.985915	0.979021	71	Geranium thunbergii Siebold ex Lindl. et Paxton
747	0.949153	0.965517	0.957265	58	Boehmeria spicata (Thunb.) Thunb.
748	1	1	1	63	Hydrangea hirta (Thunb.) Siebold et Zucc.
749	0.936508	0.967213	0.951613	61	Cyperus haspan L. var. tuberiferus T.Koyama
750	0.7	0.583333	0.636364	12	Cynanchum wilfordii (Maxim.) Hook.f.
751	0.964286	0.931034	0.947368	29	Rhynchospora fujiiana Makino
752	0.818182	0.870968	0.84375	31	Juncus prismatocarpus R.Br. subsp. leschenaultii (J.Gay ex Laharpe) Kirschner
753	0.8125	1	0.896552	13	Bolboschoenus koshevnikovii (Litv. ex Zinger) A.E.Kozhevn.
754	0.936937	0.954128	0.945455	109	Asplenium ritoense Hayata
755	0.9	0.818182	0.857143	11	Broussonetia x kazinoki Siebold
756	0.764706	0.912281	0.832	57	Picris hieracioides L. subsp. japonica (Thunb.) Krylov
757	1	1	1	11	Nuphar japonica DC.
758	0.916667	1	0.956522	22	Anthoxanthum nitens (Weber) Y.Schouten et Veldkamp var. sachalinense (Printz) Yonek.
759	1	0.923077	0.96	39	Carex pumila Thunb.
760	1	1	1	35	Carex kobomugi Ohwi
761	0.926829	0.926829	0.926829	41	Thelypteris triphylla (Sw.) K.Iwats.
762	0.9375	1	0.967742	30	Parasenecio maximowiczianus (Nakai et F.Maek. ex H.Hara) H.Koyama
763	0.996403	0.996403	0.996403	556	Hymenophyllum barbatum (Bosch) Baker
764	1	1	1	39	Brachyelytrum japonicum (Hack.) Hack. ex Honda
765	0.970149	0.970149	0.970149	67	Pertya scandens (Thunb.) Sch.Bip.
766	0.846154	1	0.916667	11	Corylopsis gotoana Makino
767	1	0.997519	0.998758	403	Onoclea sensibilis L. var. interrupta Maxim.
768	0.857143	1	0.923077	18	Zoysia pacifica (Goudswaard) M.Hotta et Kuroki
769	0.797619	0.930556	0.858974	72	Arisaema peninsulae Nakai
770	0.777778	0.583333	0.666667	12	Lapsanastrum apogonoides (Maxim.) Pak et K.Bremer
771	0.928571	0.8125	0.866667	16	Lilium leichtlinii Hook.f. f. pseudotigrinum (Carri_re) H.Hara et Kitam.
772	0.933333	0.949153	0.941176	59	Carex reinii Franch. et Sav.
773	0.853333	0.984615	0.914286	65	Hydrangea luteovenosa Koidz.
774	0.956522	0.956522	0.956522	23	Diplomorpha ganpi (Siebold et Zucc.) Nakai
775	0.977778	0.956522	0.967033	46	Orixa japonica Thunb.
776	0.875	0.875	0.875	16	Euonymus carnosus Hemsl.
777	0.881188	0.967391	0.92228	92	Diplazium virescens Kunze
778	1	1	1	30	Empusa nervosa (Thunb.) T.C.Hsu
779	0.941176	0.941176	0.941176	34	Oreorchis patens (Lindl.) Lindl.
780	0.871795	0.85	0.860759	40	Hypericum laxum (Blume) Koidz.
781	0.928571	0.975	0.95122	40	Hymenophyllum wrightii Bosch
782	0.958333	0.92	0.938776	25	Vaccinium vitis-idaea L.
783	1	1	1	34	Neillia incisa (Thunb.) S.H.Oh
784	0.782609	0.9	0.837209	60	Cyperus iria L.
785	0.87234	0.953488	0.911111	43	Carex brunnea Thunb.
786	0.717949	0.756757	0.736842	37	Salix dolichostyla Seemen subsp. serissifolia (Kimura) H.Ohashi et H.Nakai
787	0.952381	0.833333	0.888889	48	Chengiopanax sciadophylloides (Franch. et Sav.) C.B.Shang et J.Y.Huang
788	0.962963	0.928571	0.945455	28	Phtheirospermum japonicum (Thunb.) Kanitz
789	1	1	1	11	Filipendula auriculata (Ohwi) Kitam.
790	0.998312	0.998312	0.998312	1185	Dicranopteris pedata (Houtt.) Nakaike
791	0.944444	0.894737	0.918919	19	Carex stenostachys Franch. et Sav. var. cuneata (Ohwi) Ohwi et T.Koyama
792	0.921053	0.921053	0.921053	38	Daphne kiusiana Miq.
793	0.8	0.705882	0.75	17	Lycopus ramosissimus (Makino) Makino var. ramosissimus
794	0.714286	0.416667	0.526316	12	Bidens pilosa L. var. minor (Blume) Sherff
795	1	0.851852	0.92	27	Scleria parvula Steud.
796	0.949153	0.933333	0.941176	60	Carex parciflora Boott var. macroglossa (Franch. et Sav.) Ohwi
797	0.888889	0.941176	0.914286	17	Huperzia selago (L.) Bernh. ex Schrank et C.F.P.Mart.
798	0.962963	0.962963	0.962963	27	Eragrostis minor Host
799	0.884615	0.621622	0.730159	37	Viola japonica Langsd. ex DC.
800	0.714286	0.769231	0.740741	13	Bidens pilosa L. var. pilosa
801	0.782609	0.6	0.679245	30	Viola grypoceras A.Gray var. exilis (Miq.) Nakai
802	0.995851	0.991736	0.993789	242	Asplenium scolopendrium L. subsp. japonicum (Kom.) Rasbach, Reichst. et Viane
803	0.935484	0.828571	0.878788	35	Carex doenitzii Boeck.
804	0.958333	1	0.978723	92	Mitella pauciflora Rosend.
805	0.76087	0.795455	0.777778	44	Abelia serrata Siebold et Zucc.
806	0.960784	0.859649	0.907407	57	Setaria pallide-fusca
807	0.9	1	0.947368	18	Monochoria vaginalis (Burm.f.) C.Presl ex Kunth
808	0.88	0.897959	0.888889	49	Lysimachia japonica Thunb.
809	0.891892	0.9	0.895928	110	Quercus serrata Murray
810	0.923077	0.857143	0.888889	42	Euphorbia maculata L.
811	0.75	0.796875	0.772727	64	Agrostis gigantea Roth
812	0.733333	0.916667	0.814815	36	Vandenboschia x stenosiphon (Christ) Copel.
813	0.920635	0.920635	0.920635	63	Acer sieboldianum Miq.
814	0.916667	1	0.956522	11	Styrax shiraianus Makino
815	0.888889	0.857143	0.872727	28	Stellaria media (L.) Vill.
816	0.967391	0.983425	0.975342	181	Thelypteris angustifrons (Miq.) Ching
817	0.933333	0.933333	0.933333	15	Veratrum stamineum Maxim.
818	0.894737	0.894737	0.894737	19	Hosta sieboldii (Paxton) J.W.Ingram var. sieboldii f. spathulata (Miq.) W.G.Schmid
819	1	0.727273	0.842105	11	Thelypteris taiwanensis (C.Chr.) K.Iwats.
820	0.8	1	0.888889	12	Calamagrostis adpressiramea Ohwi
821	0.977011	0.988372	0.982659	172	Dennstaedtia zeylanica (Sw.) Zink ex Fraser-Jenk. et Kandel
822	0.918919	0.918919	0.918919	37	Pyrola alpina Andres
823	0.975124	1	0.987406	196	Arachniodes sporadosora (Kunze) Nakaike
824	0.961538	0.833333	0.892857	30	Viburnum erosum Thunb.
825	0.9375	0.833333	0.882353	18	Euphrasia matsumurae Nakai
826	0.958333	0.884615	0.92	26	Scutellaria indica L. var. parvifolia (Makino) Makino
827	0.952381	1	0.97561	20	Helwingia japonica (Thunb.) F.Dietr. var. parvifolia Makino
828	0.989529	0.945	0.966752	200	Asplenium anogrammoides Christ ex H.L_v.
829	0.863636	0.95	0.904762	20	Rubus pectinellus Maxim.
830	0.769231	0.909091	0.833333	11	Clematis pierotii Miq.
831	0.895833	0.796296	0.843137	54	Rhododendron reticulatum D.Don ex G.Don
832	1	0.958333	0.978723	24	Briza maxima L.
833	0.983871	1	0.99187	61	Phyllanthus flexuosus (Siebold et Zucc.) M_ll.Arg.
834	0.777778	1	0.875	14	Damnacanthus indicus C.F.Gaertn. var. lancifolius Makino f. oblongus (Koidz.) Sugim.
835	0.823529	0.736842	0.777778	19	Elaeocarpus japonicus Siebold et Zucc.
836	0.969697	0.941176	0.955224	34	Ophioglossum petiolatum Hook.
837	0.861111	0.939394	0.898551	33	Machilus kobu Maxim.
838	1	1	1	19	Magnolia kobus DC.
839	0.9875	0.9875	0.9875	80	Arthraxon hispidus (Thunb.) Makino
840	0.944444	0.944444	0.944444	18	Ribes japonicum Maxim.
841	0.931034	1	0.964286	54	Scirpus fuirenoides Maxim.
842	0.945946	0.921053	0.933333	38	Indigofera pseudotinctoria Matsum.
843	0.88	0.88	0.88	25	Oenothera laciniata Hill
844	0.933962	0.970588	0.951923	102	Euonymus alatus (Thunb.) Siebold var. alatus f. striatus (Thunb.) Makino
845	1	0.769231	0.869565	13	Phyllanthus lepidocarpus Siebold et Zucc.
846	0.967213	0.936508	0.951613	63	Acer micranthum Siebold et Zucc.
847	0.970588	0.942857	0.956522	35	Pilea notata C.H.Wright
848	0.982143	0.932203	0.956522	59	Melica nutans L.
849	0.85	0.85	0.85	20	Avenella flexuosa (L.) Drejer
850	1	0.916667	0.956522	12	Tsuga diversifolia (Maxim.) Mast.
851	1	0.785714	0.88	14	Medicago lupulina L.
852	0.914286	1	0.955224	32	Trifolium dubium Sibth.
853	0.818182	0.692308	0.75	13	Sigesbeckia glabrescens (Makino) Makino
854	0.652174	1	0.789474	15	Digitaria radicosa (J.Presl) Miq.
855	1	1	1	12	Drosera spatulata Labill.
856	0.989071	1	0.994505	181	Woodwardia orientalis Sw.
857	0.925	0.925	0.925	40	Sedum bulbiferum Makino
858	0.809524	0.894737	0.85	19	Laportea cuspidata (Wedd.) Friis f. bulbifera (Kitam.) Fukuoka et Kurosaki
859	0.952381	0.952381	0.952381	21	Pittosporum illicioides Makino
860	0.75	0.923077	0.827586	13	Viburnum plicatum Thunb. var. parvifolium Miq.
861	0.727273	0.888889	0.8	18	Rhododendron pentandrum (Maxim.) Craven
862	0.529412	0.75	0.62069	24	Pleioblastus kongosanensis Makino
863	0.72	0.9	0.8	20	Mussaenda parviflora Miq.
864	0.956522	0.956522	0.956522	46	Cardamine leucantha (Tausch) O.E.Schulz
865	0.861538	0.903226	0.88189	62	Carex maximowiczii Miq. var. maximowiczii
866	0.833333	0.909091	0.869565	11	Actinostemma tenerum Griff.
867	0.947368	1	0.972973	18	Tapeinidium pinnatum (Cav.) C.Chr.
868	1	0.962963	0.981132	27	Cornus canadensis L.
869	0.5	0.6	0.545455	10	Sesamum indicum L.
870	1	0.941176	0.969697	17	Viburnum sieboldii Miq.
871	0.886364	0.829787	0.857143	47	Aster glehnii F.Schmidt var. hondoensis Kitam.
872	0.978723	0.901961	0.938776	51	Staphylea japonica (Thunb.) Mabb.
873	0.807692	0.913043	0.857143	23	Salix vulpina Andersson subsp. alopochroa (Kimura) H.Ohashi et Yonek.
874	1	0.928571	0.962963	14	Persicaria foliosa (H.Lindb.) Kitag. var. nikaii (Makino) H.Hara
875	0.919492	0.973094	0.945534	223	Polystichum pseudomakinoi Tagawa
876	0.8	0.952381	0.869565	21	Dryopteris championii (Benth.) C.Chr. ex Ching
877	0.84	0.875	0.857143	24	Osmolindsaea japonica (Baker) Lehtonen et Christenh.
878	0.846154	0.785714	0.814815	14	Rhododendron nudipes Nakai
879	0.947368	0.947368	0.947368	19	Cremastra appendiculata (D.Don) Makino var. variabilis (Blume) I.D.Lund
880	0.893617	0.913043	0.903226	46	Cleyera japonica Thunb.
881	0.894737	0.85	0.871795	20	Anodendron affine (Hook. et Arn.) Druce
882	0.995902	0.979839	0.987805	496	Polystichum retrosopaleaceum (Kodama) Tagawa
883	0.833333	1	0.909091	10	Hibiscus makinoi Jotani et H.Ohba
884	0.787611	0.936842	0.855769	95	Athyrium oblitescens Sa.Kurata
885	0.87037	0.903846	0.886792	52	Mazus miquelii Makino
886	0.952381	1	0.97561	20	Habenaria radiata (Thunb.) Spreng.
887	0.783333	0.824561	0.803419	57	Persicaria odorata (Lour.) Soj_k subsp. conspicua (Nakai) Yonek.
888	0.916667	0.846154	0.88	13	Rhododendron tashiroi Maxim.
889	0.92	0.793103	0.851852	29	Alnus trabeculosa Hand.-Mazz.
890	0.880952	0.986667	0.930818	75	Leptatherum japonicum Franch. et Sav. var. japonicum
891	0.808511	0.844444	0.826087	45	Lophatherum gracile Brongn.
892	1	0.981818	0.990826	55	Carex pachygyna Franch. et Sav.
893	0.882353	0.9375	0.909091	16	Cephalanthera longibracteata Blume
894	0.882353	0.9375	0.909091	16	Potamogeton wrightii Morong
895	0.875	0.875	0.875	16	Lilium japonicum Houtt.
896	0.821429	0.851852	0.836364	27	Camellia sasanqua Thunb.
897	0.95	1	0.974359	19	Carpesium glossophyllum Maxim.
898	1	1	1	15	Loxogramme duclouxii Christ
899	0.956522	0.956522	0.956522	23	Peperomia japonica Makino
900	0.714286	0.9375	0.810811	16	Rhododendron indicum (L.) Sweet
901	1	0.818182	0.9	11	Scrophularia musashiensis Bonati
902	0.982759	0.982759	0.982759	58	Ophiorrhiza japonica Blume
903	1	0.454545	0.625	11	Diplazium x satsumense Sa.Kurata
904	0.909091	0.666667	0.769231	15	Smilax bracteata C.Presl var. bracteata
905	1	1	1	16	Deparia x birii Fraser-Jenk.
906	1	1	1	18	Carex ligulata Nees
907	1	0.785714	0.88	14	Persicaria maackiana (Regel) Nakai
908	0.8	0.888889	0.842105	27	Athyrium deltoidofrons Makino
909	0.65625	0.617647	0.636364	34	Persicaria lapathifolia (L.) Delarbre var. incana (Roth) H.Hara
910	0.878049	0.9	0.888889	40	Kadsura japonica (L.) Dunal
911	1	1	1	13	Sorbus commixta Hedl. var. rufoferruginea C.K.Schneid.
912	1	0.904762	0.95	42	Leersia sayanuka Ohwi
913	0.9375	0.810811	0.869565	37	Enkianthus campanulatus (Miq.) G.Nicholson
914	0.861111	0.861111	0.861111	36	Cimicifuga simplex (DC.) Wormsk. ex Turcz.
915	0.956522	0.916667	0.93617	24	Smilax china L.
916	0.866667	0.896552	0.881356	29	Actinidia arguta (Siebold et Zucc.) Planch. ex Miq. var. arguta
917	0.8	0.666667	0.727273	12	Cirsium yezoense (Maxim.) Makino
918	0.96	1	0.979592	24	Tephroseris pierotii (Miq.) Holub
919	0.958333	0.873418	0.913907	79	Hypericum pseudopetiolatum R.Keller
920	1	0.769231	0.869565	13	Lobelia sessilifolia Lamb.
921	1	0.986486	0.993197	74	Nemosenecio nikoensis (Miq.) B.Nord.
922	1	0.875	0.933333	24	Pterocarya rhoifolia Siebold et Zucc.
923	0.925	0.973684	0.948718	38	Carpinus cordata Blume var. cordata
924	1	0.95	0.974359	20	Aster rugulosus Maxim.
925	0.969697	0.941176	0.955224	34	Euonymus melananthus Franch. et Sav.
926	0.880952	0.973684	0.925	38	Deinostema violaceum (Maxim.) T.Yamaz.
927	0.946429	0.80303	0.868852	66	Stellaria diversiflora Maxim.
928	0.861111	0.911765	0.885714	34	Eupatorium lindleyanum DC.
929	0.833333	0.909091	0.869565	33	Symplocos sawafutagi Nagam.
930	1	1	1	17	Veronica muratae T.Yamaz.
931	0.894737	0.894737	0.894737	19	Dichocarpum nipponicum (Franch.) W.T.Wang et P.K.Hsiao var. sarmentosum (Ohwi) Tamura et K.Kosuge
932	0.75	0.75	0.75	12	Isodon shikokianus (Makino) H.Hara var. occidentalis Murata
933	0.901961	0.978723	0.938776	47	Schoenoplectus triqueter (L.) Palla
934	0.708333	0.73913	0.723404	23	Vitis flexuosa Thunb.
935	0.875	0.7	0.777778	10	Lindsaea javanensis Blume
936	0.928571	1	0.962963	26	Diphylleia grayi F.Schmidt
937	0.769231	0.789474	0.779221	38	Zanthoxylum piperitum (L.) DC.
938	0.969697	0.941176	0.955224	34	Pellionia radicans (Siebold et Zucc.) Wedd. var. minima (Makino) Hatus.
939	0.923077	1	0.96	12	Asarum hexalobum F.Maek. var. hexalobum
940	0.896552	0.962963	0.928571	27	Amelanchier asiatica (Siebold et Zucc.) Endl. ex Walp.
941	0.882353	0.9375	0.909091	16	Trigastrotheca stricta (L.) Thulin
942	0.9	0.9	0.9	10	Ilex buergeri Miq.
943	0.882353	1	0.9375	15	Fimbristylis spathacea Roth
944	0.918367	0.9375	0.927835	48	Pedicularis resupinata L.
945	0.916667	0.846154	0.88	26	Carex scabrifolia Steud.
946	1	0.692308	0.818182	13	Fraxinus platypoda Oliv.
947	0.833333	0.454545	0.588235	11	Smilax riparia A.DC.
948	0.939024	0.9625	0.950617	80	Eleocharis wichurae Boeck.
949	0.915254	0.964286	0.93913	56	Illicium anisatum L.
950	0.842105	1	0.914286	16	Salix x eriocataphylla Kimura
951	0.993613	0.978437	0.985967	1113	Deparia japonica (Thunb.) M.Kato
952	0.998658	0.982827	0.990679	757	Athyrium decurrentialatum (Hook.) Copel.
953	0.958333	1	0.978723	23	Viola shikokiana Makino
954	1	1	1	20	Calamagrostis tashiroi Ohwi subsp. sikokiana (Ohwi) Tateoka
955	0.942857	0.970588	0.956522	68	Melampyrum laxum Miq. var. laxum
956	0.909091	0.833333	0.869565	12	Ardisia quinquegona Blume
957	0.923077	0.888889	0.90566	27	Angelica pubescens Maxim.
958	0.999017	0.999508	0.999263	2034	Struthiopteris niponica (Kunze) Nakai
959	0.983784	1	0.991826	182	Haplopteris flexuosa (F_e) E.H.Crane
960	0.85	0.894737	0.871795	19	Scutellaria laeteviolacea Koidz.
961	1	0.909091	0.952381	11	Botrychium atrovirens (Sahashi) M.Kato
962	0.818182	0.9	0.857143	10	Melilotus officinalis (L.) Pall. subsp. suaveolens (Ledeb.) H.Ohashi
963	0.935484	0.966667	0.95082	30	Eragrostis curvula (Schrad.) Nees
964	0.904762	0.904762	0.904762	21	Hypericum senanense Maxim. subsp. senanense
965	0.939394	0.939394	0.939394	33	Tilia japonica (Miq.) Simonk.
966	0.944444	0.944444	0.944444	18	Euphorbia sinanensis (Hurus.) T.Kuros. et H.Ohashi
967	1	1	1	15	Dianthus shinanensis (Yatabe) Makino
968	0.981707	1	0.990769	161	Davallia mariesii T.Moore ex Baker
969	0.992647	1	0.99631	135	Arachniodes mutica (Franch. et Sav.) Ohwi
970	0.75	0.957447	0.841121	47	Viola violacea Makino var. violacea
971	0.90625	0.935484	0.920635	31	Zoysia japonica Steud.
972	0.8	0.909091	0.851064	44	Carex nervata Franch. et Sav.
973	1	0.928571	0.962963	14	Cinnamomum doederleinii Engl.
974	0.846154	0.846154	0.846154	13	Grona heterocarpa (L.) H.Ohashi et K.Ohashi
975	0.851852	0.92	0.884615	25	Salix japonica Thunb.
976	0.777778	0.875	0.823529	16	Distylium lepidotum Nakai
977	1	0.923077	0.96	26	Maesa perlaria (Lour.) Merr. var. formosana (Mez) Yuen P.Yang
978	0.777778	0.636364	0.7	11	Murdannia loriformis (Hassk.) R.S.Rao et Kammathy
979	0.846154	1	0.916667	11	Maackia tashiroi (Yatabe) Makino
980	1	1	1	11	Corydalis balansae Prain
981	1	1	1	13	Tarenna subsessilis (A.Gray) T.It_
982	0.636364	0.7	0.666667	10	Cyperus cyperinus (Vahl) J.V.Suringar
983	0.5	0.4	0.444444	10	Adenophora tashiroi (Makino et Nakai) Makino et Nakai
984	0.931034	0.9	0.915254	30	Paspalum dilatatum Poir.
985	0.666667	0.833333	0.740741	12	Leptopetalum biflorum (L.) Neupane et N.Wikstr.
986	1	1	1	12	Myrsine maximowiczii (Koidz.) E.Walker
987	0.916667	1	0.956522	11	Commelina diffusa Burm.f.
988	1	0.538462	0.7	13	Euphorbia hirta L.
989	0.818182	0.75	0.782609	12	Calamagrostis autumnalis Koidz. subsp. insularis (Honda) Tateoka
990	0.894737	0.809524	0.85	21	Eupatorium luchuense Nakai
991	0.818182	0.818182	0.818182	11	Aidia canthioides (Champ. ex Benth.) Masam.
992	1	1	1	12	Osmanthus insularis Koidz.
993	0.842105	0.888889	0.864865	18	Ilex mertensii Maxim.
994	0.870968	0.794118	0.830769	34	Spiraea japonica L.f.
995	0.948718	0.948718	0.948718	39	Filipendula multijuga Maxim.
996	0.969697	0.969697	0.969697	33	Asplenium boreale (Ohwi ex Sa.Kurata) Nakaike
997	0.916667	0.916667	0.916667	12	Keiskea japonica Miq.
998	1	0.931034	0.964286	29	Hypopitys monotropa Crantz
999	0.978723	0.851852	0.910891	54	Vaccinium bracteatum Thunb.
1000	0.847222	0.968254	0.903704	63	Rhaphiolepis indica (L.) Lindl. var. umbellata (Thunb.) H.Ohashi
1001	0.961538	0.961538	0.961538	26	Aster verticillatus (Reinw.) Brouillet, Semple et Y.L.Chen
1002	1	0.75	0.857143	12	Goodyera velutina Maxim.
1003	1	1	1	30	Cymbidium goeringii (Rchb.f.) Rchb.f.
1004	0.930556	0.905405	0.917808	74	Carex blepharicarpa Franch.
1005	1	0.75	0.857143	16	Heloniopsis orientalis (Thunb.) Tanaka
1006	1	0.882353	0.9375	17	Turpinia ternata Nakai
1007	1	1	1	10	Chionographis japonica Maxim.
1008	1	0.916667	0.956522	36	Quercus myrsinifolia Blume
1009	0.939394	0.911765	0.925373	68	Neoshirakia japonica (Siebold et Zucc.) Esser
1010	0.95	0.791667	0.863636	24	Holcus lanatus L.
1011	0.909091	0.930233	0.91954	43	Carex rhizopoda Maxim.
1012	0.727273	0.727273	0.727273	22	Carex alopecuroides D.Don var. chlorostachya C.B.Clarke
1013	0.962963	1	0.981132	26	Psychotria serpens L.
1014	1	1	1	13	Gaultheria pyroloides Hook.f. et Thomson ex Miq.
1015	1	1	1	12	Glaucidium palmatum Siebold et Zucc.
1016	0.384615	0.454545	0.416667	11	Saussurea nikoensis Franch. et Sav.
1017	0.833333	0.882353	0.857143	17	Angelica polymorpha Maxim.
1018	0.991803	0.991803	0.991803	122	Dryopteris expansa (C.Presl) Fraser-Jenk. et Jermy
1019	0.714286	0.909091	0.8	11	Abies veitchii Lindl.
1020	0.913043	0.84	0.875	25	Aster scaber Thunb.
1021	0.9	0.75	0.818182	12	Polystichum x shin-tashiroi Sa.Kurata
1022	1	1	1	14	Astragalus shiroumensis Makino
1023	0.9	0.870968	0.885246	31	Chenopodium album L.
1024	0.988764	0.946237	0.967033	93	Neolitsea sericea (Blume) Koidz.
1025	0.875	0.965517	0.918033	29	Trifolium repens L.
1026	0.684211	0.8125	0.742857	16	Vincetoxicum sublanceolatum (Miq.) Maxim. var. macranthum Maxim.
1027	0.851852	0.766667	0.807018	60	Persicaria japonica (Meisn.) Nakai ex Ohki var. japonica
1028	0.7	0.583333	0.636364	12	Taraxacum albidum Dahlst.
1029	1	1	1	19	Sanguisorba albiflora (Makino) Makino
1030	0.925926	0.806452	0.862069	31	Ixeridium dentatum (Thunb.) Tzvelev subsp. nipponicum (Nakai) Pak et Kawano var. albiflorum (Makino) Tzvelev
1031	0.888889	0.727273	0.8	11	Chrysosplenium album Maxim. var. album
1032	1	0.969697	0.984615	33	Lindera triloba (Siebold et Zucc.) Blume
1033	0.9	0.9	0.9	20	Rhododendron quinquefolium Bisset et S.Moore
1034	0.583333	0.518519	0.54902	27	Salix dolichostyla Seemen subsp. dolichostyla
1035	0.964912	0.959302	0.962099	172	Diplazium hachijoense Nakai
1036	0.973333	1	0.986486	73	Osmunda banksiifolia (C.Presl) Kuhn
1037	0.916667	0.891892	0.90411	37	Aster leiophyllus Franch. et Sav. var. leiophyllus
1038	0.882353	0.9375	0.909091	48	Lindsaea orbiculata (Lam.) Mett. ex Kuhn var. commixta (Tagawa) K.U.Kramer
1039	0.692308	0.692308	0.692308	13	Leptochilus x shintenensis (Hayata) Nakaike
1040	0.891892	0.891892	0.891892	37	Persicaria neofiliformis (Nakai) Ohki
1041	0.846154	0.916667	0.88	12	Liparis krameri Franch. et Sav. var. krameri
1042	0.9	1	0.947368	18	Biancaea decapetala (Roth) O.Deg.
1043	0.975	1	0.987342	39	Chelonopsis moschata Miq.
1044	0.916667	0.916667	0.916667	36	Cardamine impatiens L. var. impatiens
1045	0.9	0.692308	0.782609	13	Ophiopogon japonicus (Thunb.) Ker Gawl.
1046	0.62069	0.782609	0.692308	46	Salix eriocarpa Franch. et Sav.
1047	1	1	1	12	Ajuga nipponensis Makino
1048	1	0.995655	0.997823	1381	Polystichum tripteron (Kunze) C.Presl
1049	0.922078	0.959459	0.940397	74	Carex ischnostachya Steud. var. ischnostachya
1050	0.952381	0.909091	0.930233	22	Coix lacryma-jobi L. var. lacryma-jobi
1051	0.866667	1	0.928571	13	Brasenia schreberi J.F.Gmel.
1052	1	0.944444	0.971429	18	Corydalis decumbens (Thunb.) Pers.
1053	0.966667	0.935484	0.95082	31	Saxifraga cortusifolia Siebold et Zucc.
1054	1	0.9375	0.967742	16	Platanthera florentii Franch. et Sav.
1055	0.944444	0.809524	0.871795	21	Lonicera japonica Thunb.
1056	0.918919	0.944444	0.931507	36	Rumex acetosa L.
1057	0.934783	0.86	0.895833	50	Rorippa palustris (L.) Besser
1058	1	0.818182	0.9	11	Lilium maculatum Thunb.
1059	1	1	1	20	Cryptomeria japonica (L.f.) D.Don
1060	1	1	1	44	Lycopodium annotinum L.
1061	0.997435	0.997947	0.997691	1948	Equisetum arvense L.
1062	0.962264	1	0.980769	51	Cheiropleuria integrifolia (D.C.Eaton ex Hook.) M.Kato, Y.Yatabe, Sahashi et N.Murak.
1063	0.925532	0.945652	0.935484	92	Miscanthus sinensis Andersson
1064	0.933333	1	0.965517	14	Perillula reptans Maxim.
1065	0.97561	1	0.987654	40	Vincetoxicum pycnostelma Kitag.
1066	1	0.892857	0.943396	28	Arabis flagellosa Miq.
1067	0.96	0.923077	0.941176	26	Sasa borealis (Hack.) Makino et Shibata
1068	1	0.974359	0.987013	39	Zehneria japonica (Thunb.) H.Y.Liu
1069	0.95	0.95	0.95	40	Vicia hirsuta (L.) Gray
1070	0.971429	0.425	0.591304	80	Poa annua L.
1071	0.893617	0.94382	0.918033	89	Paspalum scrobiculatum L. var. orbiculare (G.Forst.) Hack.
1072	0.941176	1	0.969697	48	Bromus japonicus Thunb.
1073	0.857143	0.857143	0.857143	42	Alopecurus aequalis Sobol. var. amurensis (Kom.) Ohwi
1074	0.785714	0.785714	0.785714	28	Vandellia anagallis (Burm.f.) T.Yamaz. var. verbenifolia (Colsm.) T.Yamaz.
1075	0.846154	0.733333	0.785714	30	Paspalum thunbergii Kunth
1076	0.894737	0.809524	0.85	21	Luzula capitata (Miq.) Miq. ex Kom.
1077	0.808824	0.982143	0.887097	56	Castanopsis sieboldii (Makino) Hatus. ex T.Yamaz. et Mashiba subsp. sieboldii
1078	0.935484	1	0.966667	29	Cassytha filiformis L.
1079	0.897196	0.932039	0.914286	103	Vaccinium smallii A.Gray var. glabrum Koidz.
1080	0.692308	0.818182	0.75	11	Blyxa echinosperma (C.B.Clarke) Hook.f.
1081	0.90411	1	0.94964	66	Viola mandshurica W.Becker
1082	0.960526	0.924051	0.941935	79	Viola vaginata Maxim.
1083	1	1	1	17	Itea japonica Oliv.
1084	1	1	1	17	Tiarella polyphylla D.Don
1085	0.888889	0.857143	0.872727	28	Malus toringo (Siebold) Siebold ex de Vriese
1086	0.916667	0.916667	0.916667	12	Solidago altissima L.
1087	0.91716	0.928144	0.922619	167	Deparia dimorphophylla (Koidz.) M.Kato
1088	0.857143	0.545455	0.666667	11	Saussurea tanakae Franch. et Sav. ex Maxim.
1089	0.588235	1	0.740741	10	Deparia dimorphophylla (Koidz.) M.Kato x D. pseudoconilii (Seriz.) Seriz.
1090	0.896552	0.8125	0.852459	32	Vandenboschia x quelpaertensis (Nakai) Ebihara
1091	0.722222	0.722222	0.722222	18	Phragmites karka (Retz.) Trin. ex Steud.
1092	1	0.882353	0.9375	17	Sorghum halepense (L.) Pers.
1093	0.965517	0.848485	0.903226	33	Taraxacum officinale Weber ex F.H.Wigg.
1094	0.935484	1	0.966667	29	Acorus gramineus Sol. ex Aiton
1095	0.666667	1	0.8	12	Vallisneria natans (Lour.) H.Hara var. natans
1096	1	0.954545	0.976744	22	Isodon effusus (Maxim.) H.Hara
1097	0.941176	0.842105	0.888889	19	Alopecurus japonicus Steud.
1098	0.857143	0.9	0.878049	20	Pedicularis keiskei Franch. et Sav.
1099	0.92	1	0.958333	23	Silene gracillima Rohrb.
1100	0.958333	0.851852	0.901961	27	Melia azedarach L.
1101	0.75	0.818182	0.782609	11	Bidens biternata (Lour.) Merr. et Sherff
1102	0.980769	1	0.990291	51	Chamaele decumbens (Thunb.) Makino
1103	0.9375	0.9375	0.9375	96	Clematis terniflora DC.
1104	0.891892	0.970588	0.929577	68	Swertia japonica (Schult.) Makino
1105	1	0.947368	0.972973	19	Leibnitzia anandria (L.) Turcz.
1106	0.964286	1	0.981818	27	Sarcandra glabra (Thunb.) Nakai
1107	1	1	1	22	Hemerocallis middendorffii Trautv. et C.A.Mey. var. esculenta (Koidz.) Ohwi
1108	1	0.997363	0.99868	2275	Osmunda japonica Thunb.
1109	0.923077	0.923077	0.923077	13	Aletris spicata (Thunb.) Franch.
1110	0.705882	0.923077	0.8	13	Sambucus chinensis Lindl.
1111	1	0.7	0.823529	10	Ipomoea littoralis Blume
1112	1	1	1	19	Cephalomanes javanicum (Blume) Bosch var. asplenioides (C.Chr.) K.Iwats.
1113	0.842105	0.888889	0.864865	18	Leptopetalum coreanum (H.L_v.) Naiki et Ohi-Toma var. coreanum
1114	0.926829	0.95	0.938272	40	Adenophora remotiflora (Siebold et Zucc.) Miq.
1115	0.777778	0.636364	0.7	11	Marsdenia tinctoria R.Br. var. tomentosa Masam.
1116	0.967213	0.921875	0.944	64	Ilex pedunculosa Miq.
1117	0.962264	1	0.980769	51	Myrsine seguinii H.L_v.
1118	0.625	0.833333	0.714286	12	Ischaemum aristatum L. var. aristatum
1119	0.8	0.8	0.8	10	Eupatorium formosanum Hayata
1120	0.888889	0.615385	0.727273	13	Isodon shikokianus (Makino) H.Hara var. intermedius (Kud_) Murata
1121	0.928058	0.984733	0.955556	131	Plagiogyria adnata (Blume) Bedd.
1122	0.8	0.857143	0.827586	14	Eclipta thermalis Bunge
1123	0.970588	1	0.985075	33	Euphorbia lasiocaula Boiss.
1124	0.953488	0.931818	0.942529	44	Anthoxanthum horsfieldii (Kunth ex Benn.) Mez ex Reeder var. japonicum (Maxim.) Veldkamp
1125	1	0.938776	0.968421	49	Athyrium pinetorum Tagawa
1126	1	0.92	0.958333	25	Ixeridium alpicola (Takeda) Pak et Kawano
1127	0.953488	0.953488	0.953488	43	Lycopodium sitchense Rupr. var. nikoense (Franch. et Sav.) Takeda
1128	0.916667	1	0.956522	33	Carex planata Franch. et Sav. var. planata
1129	1	1	1	18	Anaphalis alpicola Makino
1130	0.896552	0.945455	0.920354	55	Gamblea innovans (Siebold et Zucc.) C.B.Shang, Lowry et Frodin
1131	1	1	1	12	Cibotium barometz (L.) J.Sm.
1132	0.90566	0.96	0.932039	50	Carex siderosticta Hance
1133	0.941176	1	0.969697	32	Ranunculus sceleratus L.
1134	0.981132	1	0.990476	52	Streptopus streptopoides (Ledeb.) Frye et Rigg subsp. japonicus (Maxim.) Utech et Kawano
1135	1	0.942857	0.970588	35	Macleaya cordata (Willd.) R.Br.
1136	0.916667	0.956522	0.93617	23	Penthorum chinense Pursh
1137	0.875	0.823529	0.848485	17	Carex sociata Boott
1138	0.666667	0.5	0.571429	12	Cirsium inundatum Makino
1139	0.871795	1	0.931507	34	Veronica arvensis L.
1140	0.888889	1	0.941176	24	Trigonotis guilielmii (A.Gray) A.Gray ex G_rke
1141	1	0.615385	0.761905	13	Elymus racemifer (Steud.) Tzvelev var. japonensis (Honda) Osada
1142	0.944444	0.894737	0.918919	19	Vincetoxicum glabrum (Nakai) Kitag.
1143	0.821429	0.638889	0.71875	36	Selaginella nipponica Franch. et Sav.
1144	0.833333	1	0.909091	10	Smilax nipponica Miq.
1145	0.996835	0.995261	0.996047	633	Onychium japonicum (Thunb.) Kunze
1146	0.779661	0.978723	0.867925	47	Carex maculata Boott
1147	0.791667	0.612903	0.690909	31	Cardamine fallax (O.E.Schulz) Nakai
1148	0.843137	0.848684	0.845902	152	Viola grypoceras A.Gray var. grypoceras
1149	1	0.928571	0.962963	14	Chrysosplenium tosaense (Makino) Makino ex Sut_
1150	1	1	1	14	Thelypteris bukoensis (Tagawa) Ching
1151	0.74	0.755102	0.747475	49	Salix triandra L. subsp. nipponica (Franch. et Sav.) A.K.Skvortsov
1152	0.928571	1	0.962963	13	Dactyloctenium aegyptium (L.) P.Beauv.
1153	1	1	1	22	Prunella prunelliformis (Maxim.) Makino
1154	0.846154	0.785714	0.814815	14	Carex aphyllopus K_k. var. aphyllopus
1155	1	0.9	0.947368	40	Agrostis tateyamensis Tateoka
1156	1	1	1	20	Gentiana thunbergii (G.Don) Griseb. var. minor Maxim.
1157	0.972603	0.938843	0.955425	605	Athyrium otophorum (Miq.) Koidz.
1158	0.932331	0.918519	0.925373	135	Weigela hortensis (Siebold et Zucc.) K.Koch
1159	0.945946	0.921053	0.933333	38	Carex forficula Franch. et Sav.
1160	0.902439	0.925	0.91358	40	Peracarpa carnosa (Wall.) Hook.f. et Thomson
1161	0.969231	0.954545	0.961832	66	Persicaria nepalensis (Meisn.) H.Gross
1162	0.981481	0.981481	0.981481	54	Circaea erubescens Franch. et Sav.
1163	1	0.979592	0.989691	49	Dryopteris tokyoensis (Makino) C.Chr.
1164	0.851852	0.92	0.884615	25	Crotalaria sessiliflora L.
1165	0.733333	0.6875	0.709677	16	Utricularia japonica Makino
1166	0.904762	0.904762	0.904762	21	Carex podogyna Franch. et Sav.
1167	0.834395	0.922535	0.876254	142	Cardamine occulta Hornem.
1168	0.904762	0.926829	0.915663	41	Machilus thunbergii Siebold et Zucc.
1169	0.914286	0.969697	0.941176	33	Hydrangea involucrata Siebold
1170	0.966667	0.935484	0.95082	62	Cyperus difformis L.
1171	1	1	1	19	Tricyrtis latifolia Maxim.
1172	0.952381	0.952381	0.952381	21	Deparia japonica (Thunb.) M.Kato x D. pseudoconilii (Seriz.) Seriz. var. pseudoconilii
1173	1	0.928571	0.962963	14	Nephrolepis cordifolia (L.) C.Presl
1174	0.941176	0.941176	0.941176	17	Carex filipes Franch. et Sav. var. filipes
1175	0.933333	0.875	0.903226	16	Parasenecio farfarifolius (Siebold et Zucc.) H.Koyama var. bulbiferus (Maxim.) H.Koyama
1176	0.461538	0.461538	0.461538	13	Poa acroleuca Steud. f. submoniliformis (Makino) T.Koyama
1177	0.911111	0.953488	0.931818	43	Magnolia salicifolia (Siebld et Zucc.) Maxim.
1178	0.941176	0.842105	0.888889	19	Serratula insularis Iljin
1179	0.846154	0.733333	0.785714	15	Aralia elata (Miq.) Seem.
1180	0.96	0.96	0.96	25	Rhynchosia volubilis Lour.
1181	0.538462	0.636364	0.583333	11	Saussurea hisauchii Nakai
1182	0.9	0.818182	0.857143	22	Symplocos coreana (H.L_v.) Ohwi
1183	0.885714	0.939394	0.911765	33	Raphanus sativus L.
1184	0.947368	1	0.972973	54	Geum japonicum Thunb.
1185	0.923077	0.972973	0.947368	37	Carex daisenensis Nakai
1186	0.65625	0.777778	0.711864	27	Rhododendron lagopus Nakai var. lagopus
1187	0.883721	0.926829	0.904762	41	Saxifraga fortunei Hook.f. var. alpina (Matsum. et Nakai) Nakai
1188	1	1	1	34	Lindera obtusiloba Blume
1189	0.818182	0.75	0.782609	12	Erechtites hieraciifolius (L.) Raf. ex DC.
1190	0.959184	0.959184	0.959184	49	Pennisetum alopecuroides (L.) Spreng.
1191	0.95122	0.906977	0.928571	43	Imperata cylindrica (L.) Raeusch. var. koenigii (Retz.) Pilg.
1192	0.96875	0.984127	0.976378	63	Isachne globosa (Thunb.) Kuntze
1193	0.955556	0.977273	0.966292	44	Disporum smilacinum A.Gray
1194	0.923077	0.631579	0.75	19	Ehretia acuminata R.Br. var. obovata (Lindl.) I.M.Johnst.
1195	0.945946	0.853659	0.897436	41	Astilbe microphylla Knoll
1196	0.96	1	0.979592	24	Gnaphalium japonicum Thunb.
1197	1	0.941176	0.969697	17	Gamochaeta pensylvanica (Willd.) Cabrera
1198	0.952381	0.869565	0.909091	23	Lonicera ramosissima Franch. et Sav. ex Maxim. var. ramosissima f. glabrata (Nakai) H.Hara
1199	1	0.983607	0.991736	122	Oplismenus undulatifolius (Ard.) Roem. et Schult.
1200	1	1	1	10	Gardneria multiflora Makino
1201	0.986301	1	0.993103	72	Acer carpinifolium Siebold et Zucc.
1202	0.65	0.5	0.565217	26	Sasa palmata (Lat.-Marl. ex Burb.) E.G.Camus
1203	0.888889	0.727273	0.8	11	Cyperus amuricus Maxim.
1204	0.946746	0.958084	0.952381	167	Asplenium trichomanes L.
1205	1	0.92	0.958333	25	Polystichum igaense Tagawa
1206	0.842105	1	0.914286	16	Torreya nucifera Siebold et Zucc. var. radicans Nakai
1207	1	0.9	0.947368	10	Cyathea metteniana (Hance) C.Chr. et Tardieu
1208	1	0.941176	0.969697	51	Mitella stylosa auct. non H.Boissieu
1209	0.641509	0.790698	0.708333	43	Sasa tyuhgokensis Makino
1210	0.916667	1	0.956522	33	Arnica mallotopus Makino
1211	0.823529	0.7	0.756757	20	Cerasus apetala (Siebold et Zucc.) Masam. et S.Suzuki var. tetsuyae H.Ohba
1212	0.839286	0.959184	0.895238	49	Ludwigia epilobioides Maxim. subsp. epilobioides
1213	1	1	1	25	Cleistogenes hackelii (Honda) Honda
1214	1	1	1	18	Phyllodoce nipponica Makino
1215	0.884615	0.793103	0.836364	29	Athyrium kuratae Seriz.
1216	0.936709	0.961039	0.948718	77	Dryopteris commixta Tagawa
1217	0.857143	1	0.923077	12	Vincetoxicum macrophyllum Siebold et Zucc.
1218	0.75	0.923077	0.827586	13	Heloniopsis breviscapa Maxim. var. breviscapa
1219	0.574257	0.983051	0.725	59	Poa crassinervis Honda
1220	0.85	0.944444	0.894737	18	Lepisorus tosaensis (Makino) H.It_
1221	0.893855	0.898876	0.896359	178	Lespedeza homoloba Nakai
1222	0.866667	0.928571	0.896552	14	Carex nubigena D.Don subsp. albata (Boott ex Franch. et Sav.) T.Koyama var. franchetiana Ohwi
1223	0.833333	0.9375	0.882353	16	Sigesbeckia orientalis L.
1224	0.722222	1	0.83871	13	Ajuga yesoensis Maxim. ex Franch. et Sav. var. tsukubana Nakai
1225	0.714286	0.909091	0.8	11	Elaeagnus montana Makino var. ovata (Maxim.) Araki
1226	0.882353	0.882353	0.882353	17	Carex hirtifructus K_k.
1227	0.869565	0.97561	0.91954	41	Buckleya lanceolata (Siebold et Zucc.) Miq.
1228	0.772152	0.685393	0.72619	89	Abelia spathulata Siebold et Zucc. var. spathulata
1229	0.9	0.964286	0.931034	28	Quercus sessilifolia Blume
1230	0.985714	0.985714	0.985714	70	Paris tetraphylla A.Gray
1231	1	1	1	20	Buxus microphylla Siebold et Zucc. var. japonica (M_ll.Arg. ex Miq.) Rehder et E.H.Wilson
1232	0.736842	1	0.848485	14	Ilex goshiensis Hayata
1233	0.818182	0.818182	0.818182	11	Putranjiva matsumurae Koidz.
1234	0.913043	0.954545	0.933333	22	Melampyrum roseum Maxim. var. roseum
1235	1	0.75	0.857143	12	Parthenocissus tricuspidata (Siebold et Zucc.) Planch.
1236	0.966667	0.935484	0.95082	31	Toxicodendron orientale Greene subsp. orientale
1237	1	1	1	22	Cyrtosia septentrionalis (Rchb.f.) Garay
1238	0.903846	0.921569	0.912621	51	Corylus sieboldiana Blume var. sieboldiana
1239	1	0.655172	0.791667	29	Castanopsis cuspidata (Thunb.) Schottky
1240	0.857143	0.857143	0.857143	14	Centella asiatica (L.) Urb.
1241	0.959184	0.979167	0.969072	96	Viola verecunda A.Gray var. verecunda
1242	0.9375	1	0.967742	15	Trientalis europaea L.
1243	0.807692	0.7	0.75	30	Sagina japonica (Sw.) Ohwi
1244	0.93617	0.992481	0.963504	133	Polystichum ovatopaleaceum (Kodama) Sa.Kurata var. ovatopaleaceum
1245	1	0.928571	0.962963	28	Commelina communis L.
1246	0.841463	0.907895	0.873418	76	Rhododendron benhallii Craven
1247	0.912621	0.969072	0.94	97	Adenophora triphylla (Thunb.) A.DC. subsp. aperticampanulata Kitam.
1248	0.938776	0.851852	0.893204	108	Euonymus oxyphyllus Miq. var. oxyphyllus
1249	0.897436	0.958904	0.927152	73	Impatiens textorii Miq.
1250	0.977273	0.977273	0.977273	44	Hydrangea petiolaris Siebold et Zucc.
1251	1	0.974359	0.987013	39	Mitchella undulata Siebold et Zucc.
1252	0.918919	0.944444	0.931507	36	Celastrus orbiculatus Thunb. var. orbiculatus
1253	0.984375	1	0.992126	63	Valeriana flaccidissima Maxim.
1254	0.95	0.95	0.95	20	Elaeagnus glabra Thunb.
1255	0.954545	1	0.976744	21	Ardisia pusilla A.DC.
1256	0.852941	0.828571	0.84058	35	Skimmia japonica Thunb. var. intermedia Komatsu f. repens (Nakai) Ohwi
1257	1	1	1	29	Persicaria chinensis (L.) H.Gross
1258	0.995781	1	0.997886	236	Polystichum craspedosorum (Maxim.) Diels
1259	0.92	0.92	0.92	25	Tetragonia tetragonoides (Pall.) Kuntze
1260	0.85	0.894737	0.871795	19	Teucrium viscidum Blume var. miquelianum (Maxim.) H.Hara
1261	0.909091	0.833333	0.869565	24	Codonopsis lanceolata (Siebold et Zucc.) Trautv.
1262	0.727273	0.827586	0.774194	29	Chrysosplenium flagelliferum F.Schmidt
1263	1	0.909091	0.952381	11	Alternanthera sessilis (L.) R.Br. ex DC.
1264	0.857143	0.8	0.827586	15	Vicia amoena Fisch. ex Ser.
1265	1	1	1	60	Vandenboschia auriculata (Blume) Copel.
1266	0.923077	0.857143	0.888889	14	Barnardia japonica (Thunb.) Schult. et Schult.f.
1267	0.888889	0.666667	0.761905	24	Euonymus fortunei (Turcz.) Hand.-Mazz.
1268	0.833333	0.892857	0.862069	28	Glycine max (L.) Merr. subsp. soja (Siebold et Zucc.) H.Ohashi
1269	0.933333	0.823529	0.875	17	Vincetoxicum tanakae (Maxim.) Franch. et Sav.
1270	1	1	1	22	Phragmites japonicus Steud.
1271	0.916667	0.982143	0.948276	56	Tripterospermum japonicum (Siebold et Zucc.) Maxim.
1272	1	0.75	0.857143	12	Farfugium japonicum (L.) Kitam.
1273	0.964286	0.9	0.931034	60	Trachelospermum asiaticum (Siebold et Zucc.) Nakai var. asiaticum
1274	0.846154	0.830189	0.838095	53	Carex kiotensis Franch. et Sav.
1275	0.8	0.8	0.8	10	Acer nipponicum H.Hara
1276	0.92	0.958333	0.938776	24	Thelypteris interrupta (Willd.) K.Iwats.
1277	0.962963	0.928571	0.945455	28	Japonicalia tebakoensis (Makino) C.Ren et Q.E.Yang
1278	0.9	0.818182	0.857143	11	Celastrus punctatus Thunb.
1279	0.981818	0.915254	0.947368	59	Rosa luciae Rochebr. et Franch. ex Cr_p.
1280	1	0.909091	0.952381	11	Aster lucens Kitam.
1281	0.916667	0.916667	0.916667	12	Cyrtomium laetevirens (Hiyama) Nakaike
1282	0.917808	0.917808	0.917808	73	Fimbristylis dichotoma (L.) Vahl var. tentsuki T.Koyama
1283	1	0.970588	0.985075	34	Comanthosphace japonica (Miq.) S.Moore
1284	0.9	0.9	0.9	10	Scutellaria muramatsui H.Hara
1285	0.666667	1	0.8	10	Drosera tokaiensis (Komiya et C.Shibata) T.Nakam. et K.Ueda subsp. tokaiensis
1286	0.5	0.3	0.375	10	Taraxacum platycarpum Dahlst. var. longeappendiculatum (Nakai) Morita
1287	0.571429	0.363636	0.444444	11	Elaeagnus multiflora Thunb. var. hortensis (Maxim.) Servett.
1288	0.999346	0.998042	0.998694	1532	Huperzia serrata (Thunb.) Trevis.
1289	0.918269	0.955	0.936275	400	Dryopteris nipponensis Koidz.
1290	0.816667	0.960784	0.882883	51	Rhododendron wadanum Makino
1291	0.793103	0.766667	0.779661	30	Lophatherum sinense Rendle
1292	1	0.935484	0.966667	31	Euphorbia helioscopia L.
1293	1	0.611111	0.758621	18	Clinopodium gracile (Benth.) Kuntze
1294	0.956522	0.956522	0.956522	23	Woodsia glabella R.Br. ex Richards.
1295	0.925926	0.961538	0.943396	26	Pogonia japonica Rchb.f.
1296	0.965517	0.875	0.918033	32	Rhynchosia acuminatifolia Makino
1297	0.979592	0.923077	0.950495	52	Epimedium sempervirens Nakai ex F.Maek.
1298	0.866667	0.928571	0.896552	14	Vincetoxicum sieboldii Franch. et Sav.
1299	0.857143	1	0.923077	12	Diospyros morrisiana Hance
1300	0.888889	0.727273	0.8	11	Smilax china L. var. yanagitae Honda
1301	0.925926	0.961538	0.943396	26	Asplenium yoshinagae Makino
1302	0.962963	1	0.981132	26	Asplenium sarelii Hook. subsp. pekinense (Hance) Fraser-Jenk., Pangtey et Khullar
1303	0.75	0.913043	0.823529	23	Mazus pumilus (Burm.f.) Steenis
1304	0.8	0.571429	0.666667	14	Centipeda minima (L.) A.Braun et Asch.
1305	0.971429	1	0.985507	68	Equisetum hyemale L.
1306	0.951923	0.961165	0.956522	103	Arundinella hirta (Thunb.) Tanaka
1307	0.956522	0.916667	0.93617	24	Aesculus turbinata Blume
1308	0.972973	0.981818	0.977376	110	Panax japonicus (T.Nees) C.A.Mey.
1309	0.791667	0.678571	0.730769	28	Cirsium ovalifolium (Franch. et Sav.) Matsum.
1310	0.7	0.636364	0.666667	11	Fraxinus japonica Blume ex K.Koch
1311	0.954545	0.984375	0.969231	64	Pittosporum tobira (Thunb.) W.T.Aiton
1312	0.88764	0.918605	0.902857	86	Festuca parvigluma Steud.
1313	0.888889	0.96	0.923077	25	Hypericum ascyron L. subsp. ascyron var. ascyron
1314	0.857143	0.947368	0.9	19	Polystichum ohmurae Sa.Kurata
1315	0.995851	0.993789	0.994819	1932	Asplenium incisum Thunb.
1316	1	0.823529	0.903226	17	Lindsaea merrillii Copel. subsp. yaeyamensis (Tagawa) K.U.Kramer
1317	0.8125	0.619048	0.702703	21	Astilbe odontophylla Miq.
1318	1	0.535714	0.697674	28	Clematis tosaensis Makino
1319	0.2	0.235294	0.216216	17	Polystichum x anceps Sa.Kurata
1320	0.857143	1	0.923077	12	Cicuta virosa L.
1321	1	0.923077	0.96	13	Houttuynia cordata Thunb.
1322	0.882353	0.9375	0.909091	48	Glyceria ischyroneura Steud.
1323	1	0.909091	0.952381	11	Symplocos nakaharae (Hayata) Masam.
1324	0.884615	0.884615	0.884615	26	Sparganium japonicum Rothert
1325	0.914286	1	0.955224	32	Dryopteris sieboldii (Van Houtte ex Mett.) Kuntze
1326	0.953488	0.788462	0.863158	52	Poa pratensis L. subsp. pratensis
1327	0.863636	0.863636	0.863636	44	Viola rostrata Pursh subsp. japonica W.Becker et H.Boissieu
1328	0.941176	1	0.969697	16	Lygodium japonicum (Thunb.) Sw. var. microstachyum (Desv.) C.Chr. et Tardieu
1329	0.9	0.947368	0.923077	19	Saussurea riederi Herder var. daisetsuensis (Nakai) Kitam.
1330	0.8	0.727273	0.761905	11	Damnacanthus giganteus (Makino) Nakai
1331	0.913043	0.913043	0.913043	23	Paspalum longifolium Roxb.
1332	0.935897	1	0.966887	73	Viola ovato-oblonga (Miq.) Makino
1333	0.945946	1	0.972222	105	Dryopteris sparsa (Buch.-Ham. ex D.Don) Kuntze
1334	0.966667	0.935484	0.95082	31	Pertya glabrescens Sch.Bip. ex Nakai
1335	0.931034	0.931034	0.931034	29	Viola bissetii Maxim.
1336	0.954545	0.913043	0.933333	23	Persicaria breviochreata (Makino) Ohki
1337	0.835443	0.94964	0.888889	139	Cyrtomium devexiscapulae (Koidz.) Ching
1338	0.926829	0.974359	0.95	39	Boehmeria sieboldiana Blume
1339	0.949367	0.974026	0.961538	77	Botrychium strictum Underw.
1340	0.9	0.9	0.9	20	Corydalis raddeana Regel
1341	0.923077	1	0.96	12	Psychotria manillensis Bartl. ex DC.
1342	0.96	0.941176	0.950495	102	Carex lenta D.Don var. lenta
1343	0.9375	1	0.967742	45	Vulpia myuros (L.) C.C.Gmel.
1344	0.764706	0.8125	0.787879	16	Elsholtzia ciliata (Thunb.) Hyl.
1345	0.923077	0.923077	0.923077	13	Pyrus pyrifolia (Burm.f.) Nakai var. culta (Makino) Nakai
1346	1	0.896552	0.945455	29	Capsella bursa-pastoris (L.) Medik.
1347	0.96748	0.96748	0.96748	123	Deparia petersenii (Kunze) M.Kato
1348	0.989691	0.979592	0.984615	98	Pteris wallichiana J.Agardh
1349	0.722222	0.764706	0.742857	17	Elaeagnus multiflora Thunb. var. multiflora
1350	0.85	0.772727	0.809524	22	Stewartia pseudocamellia Maxim.
1351	0.954545	0.965517	0.96	87	Euphorbia sieboldiana C.Morren et Decne.
1352	0.971429	0.985507	0.978417	138	Botrychium virginianum (L.) Sw.
1353	0.962025	0.95	0.955975	80	Vaccinium oldhamii Miq.
1354	1	0.964286	0.981818	28	Wisteriopsis japonica (Siebold et Zucc.) J.Compton et Schrire
1355	0.984615	0.969697	0.977099	66	Sorbus commixta Hedl.
1356	1	1	1	14	Tectaria decurrens (C.Presl) Copel.
1357	1	1	1	21	Ilex chinensis Sims
1358	1	0.818182	0.9	11	Boerhavia glabrata Blume
1359	0.952381	0.952381	0.952381	21	Dipsacus japonicus Miq.
1360	1	0.923077	0.96	13	Croomia heterosepala (Baker) Okuyama
1361	1	0.913043	0.954545	23	Cystopteris fragilis (L.) Bernh.
1362	0.886364	0.975	0.928571	40	Quercus aliena Blume
1363	0.922078	0.922078	0.922078	77	Carex curvicollis Franch. et Sav.
1364	0.766667	0.741935	0.754098	31	Eriochloa villosa (Thunb.) Kunth
1365	0.6	0.6	0.6	10	Polygonatum falcatum A.Gray
1366	0.979167	0.94	0.959184	50	Rubus parvifolius L.
1367	0.857143	0.923077	0.888889	13	Elaeagnus pungens Thunb.
1368	0.958333	1	0.978723	23	Huperzia fordii (Baker) Dixit
1369	0.977778	1	0.988764	44	Sorbus gracilis (Siebold et Zucc.) K.Koch
1370	0.769231	0.8	0.784314	25	Athyrium x austrojaponense Sa.Kurata
1371	0.92623	1	0.961702	113	Arachniodes fargesii (Christ) Seriz.
1372	0.913043	0.954545	0.933333	22	Disporum sessile D.Don ex Schult. et Schult.f. var. micranthum Hatus. ex M.N.Tamura et M.Hotta
1373	0.925926	0.833333	0.877193	30	Hymenasplenium murakami-hatanakae Nakaike
1374	1	1	1	11	Nandina domestica Thunb.
1375	1	0.97561	0.987654	41	Vicia unijuga A.Braun
1376	1	0.727273	0.842105	11	Stachyurus praecox var. Matsuzakii
1377	1	0.934783	0.966292	46	Aeginetia indica L.
1378	1	1	1	22	Silene baccifera (L.) Roth var. japonica (Miq.) H.Ohashi et H.Nakai
1379	0.683333	0.745455	0.713043	55	Cirsium tonense Nakai var. tonense
1380	0.8	0.923077	0.857143	13	Saussurea sugimurae Honda
1381	1	1	1	11	Dryopteris fragrans (L.) Schott var. remotiuscula (Kom.) Fomin
1382	0.942857	0.891892	0.916667	37	Viola obtusa Makino
1383	0.903846	0.959184	0.930693	49	Rubus microphyllus L.f.
1384	0.888889	0.727273	0.8	11	Dioscorea bulbifera L.
1385	0.981132	0.981132	0.981132	53	Picrasma quassioides (D.Don) Benn.
1386	0.833333	0.833333	0.833333	18	Teucrium japonicum Houtt.
1387	0.870968	0.964286	0.915254	56	Ixeridium dentatum (Thunb.) Tzvelev subsp. dentatum
1388	0.764706	0.852459	0.806202	61	Weigela decora (Nakai) Nakai
1389	1	0.714286	0.833333	14	Euonymus alatus (Thunb.) Siebold f. alatus
1390	1	0.807692	0.893617	26	Ajuga yesoensis Maxim. ex Franch. et Sav.
1391	0.926829	0.844444	0.883721	45	Lespedeza thunbergii (DC.) Nakai subsp. thunbergii 'Nipponica'
1392	0.76	0.904762	0.826087	42	Euphorbia humifusa
1393	0.96875	0.96875	0.96875	32	Pteris kiuschiuensis Hieron.
1394	0.967213	0.95935	0.963265	123	Carex stenostachys Franch. et Sav. var. stenostachys
1395	1	0.925926	0.961538	27	Thelypteris nipponica (Franch. et Sav.) Ching
1396	0.837209	0.818182	0.827586	44	Chrysosplenium macrostemon Maxim. var. shiobarense (Franch.) H.Hara
1397	0.533333	0.727273	0.615385	22	Philadelphus satsumi Siebold ex Lindl. et Paxton f. nikoensis (Rehder) Ohwi ex Yonek.
1398	0.787879	0.928571	0.852459	28	Eriocaulon omuranum T.Koyama
1399	0.902439	1	0.948718	37	Anemone flaccida F.Schmidt
1400	0.965517	0.965517	0.965517	29	Sambucus racemosa L. subsp. sieboldiana (Miq.) H.Hara
1401	0.864865	0.914286	0.888889	35	Eragrostis multicaulis Steud.
1402	0.6	0.818182	0.692308	11	Dryopteris labordei (Christ) C.Chr. var. indusiata (Makino) Seriz.
1403	0.970874	0.970874	0.970874	103	Panicum bisulcatum Thunb.
1404	0.772727	0.772727	0.772727	22	Carex mitrata Franch. var. mitrata
1405	0.824324	0.835616	0.829932	73	Agrostis clavata Trin. var. nukabo Ohwi
1406	0.991071	0.973684	0.982301	114	Neocheiropteris ningpoensis (Baker) Bosman
1407	0.863636	0.863636	0.863636	22	Luzula plumosa E.Mey. subsp. plumosa
1408	0.950413	0.991379	0.970464	116	Hylodesmum podocarpum (DC.) H.Ohashi & R.R.Mill subsp. oxyphyllum (DC.) H.Ohashi & R.R.Mill var. japonicum (Miq.) H.Ohashi
1409	1	0.923077	0.96	13	Eragrostis aquatica Honda
1410	0.83871	0.83871	0.83871	31	Moliniopsis japonica (Hack.) Hayata
1411	1	0.823529	0.903226	17	Adenostemma lavenia (L.) Kuntze
1412	1	1	1	21	Lysimachia fortunei Maxim.
1413	0.674419	0.805556	0.734177	36	Sacciolepis indica (L.) Chase
1414	0.986111	0.993007	0.989547	143	Asplenium normale D.Don
1415	1	1	1	92	Rhachidosorus mesosorus (Makino) Ching
1416	1	0.852941	0.920635	34	Rhus javanica L. var. chinensis (Mill.) T.Yamaz.
1417	1	0.909091	0.952381	11	Betula corylifolia Regel et Maxim.
1418	0.958904	0.853659	0.903226	82	Chrysosplenium grayanum Maxim.
1419	0.97619	1	0.987952	41	Lespedeza pilosa (Thunb.) Siebold et Zucc.
1420	0.78125	0.806452	0.793651	31	Salix gracilistyla Miq.
1421	0.915663	0.962025	0.938272	79	Lyonia ovalifolia (Wall.) Drude var. elliptica (Siebold et Zucc.) Hand.-Mazz.
1422	0.966667	1	0.983051	58	Spiranthes sinensis (Pers.) Ames subsp. australis (R.Br.) Kitam.
1423	0.909091	0.952381	0.930233	21	Thuja standishii (Gordon) Carri_re
1424	0.981818	0.947368	0.964286	57	Muhlenbergia japonica Steud.
1425	0.947368	0.947368	0.947368	19	Sporobolus indicus (L.) R.Br. var. purpureosuffusus (Ohwi) T.Koyama f. spiciformis T.Koyama
1426	0.861111	0.885714	0.873239	35	Lolium multiflorum Lam.
1427	0.963636	0.929825	0.946429	57	Ligustrum japonicum Thunb.
1428	0.964286	0.771429	0.857143	35	Cuscuta japonica Choisy
1429	0.941176	0.842105	0.888889	19	Persicaria viscofera (Makino) H.Gross var. viscofera
1430	1	0.948718	0.973684	39	Aletris foliata (Maxim.) Bureau et Franch.
1431	1	1	1	30	Albizia julibrissin Durazz.
1432	0.894737	1	0.944444	17	Ipomoea indica (Burm.) Merr.
1433	0.846154	0.88	0.862745	25	Cirsium japonicum Fisch. ex DC.
1434	1	1	1	19	Dunbaria villosa (Thunb.) Makino
1435	0.932432	0.971831	0.951724	71	Rosa multiflora Thunb.
1436	0.881818	0.92381	0.902326	105	Calamagrostis arundinacea (L.) Roth subsp. brachytricha (Steud.) Tzvelev
1437	0.99724	0.994495	0.995866	1090	Lepisorus thunbergianus (Kaulf.) Ching
1438	0.9375	1	0.967742	15	Metanarthecium luteoviride Maxim.
1439	1	1	1	16	Schoenus apogon Roem. et Schult.
1440	1	0.931034	0.964286	29	Platycarya strobilacea Siebold et Zucc.
1441	0.9	0.84375	0.870968	32	Sonchus oleraceus L.
1442	0.761905	0.888889	0.820513	36	Carex mitrata Franch. var. aristata Ohwi
1443	0.988796	0.991573	0.990182	356	Diplazium wichurae (Mett.) Diels
1444	0.9	0.940299	0.919708	134	Aster microcephalus (Miq.) Franch. et Sav. var. ovatus (Franch. et Sav.) Soejima et Mot.Ito
1445	0.944444	1	0.971429	34	Dumasia truncata Siebold et Zucc.
1446	0.875	0.777778	0.823529	18	Chrysanthemum japonense (Makino) Nakai
1447	0.8125	0.684211	0.742857	19	Viola yedoensis Makino var. yedoensis
1448	0.535714	0.681818	0.6	22	Utricularia aurea Lour.
1449	0.857143	0.5	0.631579	12	Angelica decursiva (Miq.) Franch. et Sav.
1450	0.944444	0.772727	0.85	22	Hydrocotyle maritima Honda
1451	0.952381	0.952381	0.952381	21	Valerianella locusta (L.) Laterr.
1452	0.925926	1	0.961538	25	Fimbristylis complanata (Retz.) Link f. exaltata T.Koyama
1453	0.8125	1	0.896552	13	Cirsium tanakae auct. non (Franch. et Sav.) Matsum.
1454	1	1	1	13	Adenocaulon himalaicum Edgew.
1455	0.921875	0.951613	0.936508	62	Ampelopsis glandulosa (Wall.) Momiy. var. heterophylla (Thunb.) Momiy.
1456	0.9	0.818182	0.857143	11	Melastoma candidum D.Don
1457	0.882353	0.9375	0.909091	16	Senecio vulgaris L.
1458	0.964286	0.9	0.931034	30	Arenaria serpyllifolia L. var. serpyllifolia
1459	0.944444	0.980769	0.962264	52	Stellaria alsine Grimm var. undulata (Thunb.) Ohwi
1460	0.911765	0.96875	0.939394	32	Platanthera minor (Miq.) Rchb.f.
1461	0.971429	0.918919	0.944444	74	Hydrangea paniculata Siebold
1462	1	1	1	12	Cirsium norikurense Nakai
1463	0.967742	0.967742	0.967742	31	Cephalotaxus harringtonia (Knight ex Forbes) K.Koch var. nana (Nakai) Rehder
1464	0.923077	0.666667	0.774194	18	Agrostis stolonifera L.
1465	0.9	0.9	0.9	10	Woodwardia unigemmata (Makino) Nakai
1466	0.833333	0.833333	0.833333	12	Lepturus repens (G.Forst.) R.Br.
1467	1	1	1	29	Isachne nipponensis Ohwi
1468	0.666667	0.727273	0.695652	11	Euphorbia prostrata Aiton
1469	0.85	0.755556	0.8	45	Sacciolepis spicata (L.) Honda ex Masam. var. spicata
1470	0.954545	1	0.976744	21	Symplocos myrtacea Siebold et Zucc.
1471	1	1	1	11	Samolus parviflorus Raf.
1472	0.793103	0.851852	0.821429	54	Vandenboschia kalamocarpa (Hayata) Ebihara
1473	0.8	0.727273	0.761905	11	Lespedeza cuneata (Dum.Cours.) G.Don var. serpens (Nakai) Ohwi ex Shimabuku
1474	0.941176	0.963855	0.952381	83	Acer japonicum Thunb.
1475	0.987179	0.987179	0.987179	78	Phryma esquirolii H.L_v.
1476	0.977578	0.995434	0.986425	219	Arachniodes simplicior (Makino) Ohwi
1477	0.866667	0.8125	0.83871	16	Impatiens hypophylla Makino
1478	0.888889	1	0.941176	16	Galinsoga quadriradiata Ruiz et Pav.
1479	1	1	1	22	Styrax obassia Siebold et Zucc.
1480	0.958333	0.958333	0.958333	24	Poa hakusanensis Hack.
1481	0.913043	1	0.954545	21	Patrinia triloba (Miq.) Miq. var. triloba
1482	1	0.916667	0.956522	12	Isodon umbrosus (Maxim.) H.Hara var. hakusanensis (Kud_) K.Asano
1483	0.9	0.818182	0.857143	11	Primula cuneifolia Ledeb. var. hakusanensis (Franch.) Makino
1484	1	1	1	12	Bupleurum nipponicum Koso-Pol.
1485	0.964286	0.964286	0.964286	28	Rhododendron brachycarpum D.Don ex G.Don
1486	0.972973	1	0.986301	36	Arabidopsis halleri (L.) O'Kane et Al-Shehbaz subsp. gemmifera (Matsum.) O'Kane et Al-Shehbaz var. senanensis (Matsum.) Yonek.
1487	0.961538	1	0.980392	25	Peucedanum multivittatum Maxim.
1488	1	0.935484	0.966667	31	Viburnum japonicum (Thunb.) Spreng.
1489	0.930599	0.916149	0.923318	322	Deparia jiulungensis (Ching) Z.R.Wang var. albosquamata (M.Kato) Z.R.Wang
1490	0.897436	0.945946	0.921053	37	Peristrophe japonica (Thunb.) Bremek. var. subrotunda (Matsuda) Murata et Terao
1491	0.875	0.823529	0.848485	17	Weigela coraeensis Thunb.
1492	0.821429	0.779661	0.8	59	Athyrium christensenianum (Koidz.) Seriz.
1493	0.993056	0.993056	0.993056	144	Adiantum monochlamys D.C.Eaton
1494	0.984375	1	0.992126	63	Tofieldia coccinea Richards. var. gracilis (Franch. et Sav.) T.Shimizu
1495	0.956522	1	0.977778	22	Neanotis hirsuta (L.f.) W.H.Lewis var. hirsuta
1496	0.953333	0.979452	0.966216	146	Thelypteris glanduligera (Kunze) Ching
1497	0.888889	0.8	0.842105	10	Corylus heterophylla Fisch. ex Besser var. thunbergii Blume
1498	0.9375	0.9375	0.9375	16	Scopolia japonica Maxim.
1499	0.88	0.956522	0.916667	23	Stephania japonica (Thunb.) Miers
1500	1	0.958333	0.978723	24	Toxicodendron succedaneum (L.) Kuntze
1501	0.914286	1	0.955224	32	Bulbostylis barbata (Rottb.) Kunth
1502	0.705882	0.923077	0.8	13	Turritis glabra L.
1503	0.968254	0.938462	0.953125	65	Tubocapsicum anomalum (Franch. et Sav.) Makino var. anomalum
1504	1	0.909091	0.952381	11	Rubus ribisoideus Matsum.
1505	0.875	0.875	0.875	16	Woodwardia prolifera Hook. et Arn.
1506	0.821429	0.884615	0.851852	26	Achyranthes bidentata var. hachijoensis
1507	0.955056	0.965909	0.960452	88	Pteris fauriei Hieron.
1508	0.919355	0.934426	0.926829	61	Pteris oshimensis Hieron.
1509	0.846154	0.733333	0.785714	15	Miscanthus sinensis Andersson var. condensatus (Hack.) Makino
1510	0.519608	0.854839	0.646341	62	Dryopteris caudipinna Nakai
1511	0.733333	0.785714	0.758621	14	Mentha canadensis L.
1512	0.833333	0.714286	0.769231	21	Athyrium x pseudoiseanum Sa.Kurata
1513	0.769231	0.714286	0.740741	14	Drypetes integerrima (Koidz.) Hosok.
1514	0.950617	0.974684	0.9625	79	Helwingia japonica (Thunb.) F.Dietr.
1515	0.913793	0.946429	0.929825	56	Bothriospermum zeylanicum (J.Jacq.) Druce
1516	0.909091	0.952381	0.930233	21	Heracleum sphondylium L. var. nipponicum (Kitag.) H.Ohba
1517	0.946565	0.96875	0.957529	128	Persicaria posumbu (Buch.-Ham. ex D.Don) H.Gross
1518	0.68	0.772727	0.723404	22	Chrysosplenium album Maxim. var. stamineum (Franch.) H.Hara
1519	1	0.933333	0.965517	15	Centaurium tenuiflorum (Hoffmanns. et Link) Fritsch ex Janchen
1520	0.923077	0.979592	0.950495	49	Eubotryoides grayana (Maxim.) H.Hara var. grayana
1521	0.888889	1	0.941176	16	Achnatherum pekinense (Hance) Ohwi
1522	0.952381	0.97561	0.963855	41	Pseudognaphalium affine (D.Don) Anderb.
1523	0.909091	0.909091	0.909091	11	Synurus excelsus (Makino) Kitam.
1524	1	0.923077	0.96	13	Carex fibrillosa Franch. et Sav.
1525	0.857143	0.923077	0.888889	13	Vigna marina (Burm.) Merr.
1526	0.833333	0.769231	0.8	13	Ficus virgata Reinw. ex Blume
1527	0.847826	0.886364	0.866667	44	Setaria viridis (L.) P.Beauv. var. pachystachys (Franch. et Sav.) Makino et Nemoto
1528	0.98	1	0.989899	49	Lathyrus japonicus Willd.
1529	1	1	1	10	Rubus x ribifolius Siebold et Zucc.
1530	0.966102	0.982759	0.974359	58	Vitex rotundifolia L.f.
1531	0.863636	1	0.926829	19	Smilax sebeana Miq.
1532	0.945946	1	0.972222	35	Cyperus rotundus L.
1533	0.742857	0.742857	0.742857	35	Sagina maxima A.Gray
1534	0.875	0.933333	0.903226	30	Canavalia lineata (Thunb.) DC.
1535	0.935484	0.966667	0.95082	30	Dianthus japonicus Thunb.
1536	0.88	0.956522	0.916667	23	Ixeris repens (L.) A.Gray
1537	0.875	0.913043	0.893617	23	Lonicera affinis Hook. et Arn.
1538	0.862069	0.892857	0.877193	28	Arabis stelleri DC. var. japonica (A.Gray) F.Schmidt
1539	0.966667	0.966667	0.966667	30	Ophioglossum thermale Kom.
1540	0.957447	1	0.978261	45	Eurya emarginata (Thunb.) Makino
1541	0.846154	0.916667	0.88	36	Calystegia soldanella (L.) R.Br.
1542	0.925926	0.961538	0.943396	26	Litsea japonica (Thunb.) Juss.
1543	0.97619	0.97619	0.97619	42	Odontosoria biflora (Kaulf.) C.Chr.
1544	0.928571	1	0.962963	13	Glehnia littoralis F.Schmidt ex Miq.
1545	0.965517	0.848485	0.903226	33	Lysimachia mauritiana Lam.
1546	0.988889	0.956989	0.972678	93	Eleocharis congesta D.Don var. japonica (Miq.) T.Koyama
1547	1	0.916667	0.956522	12	Carex capillacea Boott var. capillacea
1548	0.975391	0.977578	0.976484	446	Thelypteris japonica (Baker) Ching
1549	0.923077	0.923077	0.923077	13	Kalopanax septemlobus (Thunb.) Koidz.
1550	0.75	0.545455	0.631579	11	Juncus wallichianus Laharpe
1551	1	0.916667	0.956522	12	Oplopanax japonicus (Nakai) Nakai
1552	0.981132	0.928571	0.954128	56	Anthoxanthum odoratum L. subsp. odoratum
1553	0.9375	0.833333	0.882353	18	Barbarea vulgaris R.Br.
1554	0.944444	0.894737	0.918919	19	Erigeron philadelphicus L.
1555	0.733333	0.785714	0.758621	56	Persicaria maculosa Gray subsp. hirticaulis (Danser) S.Ekman et Knutsson var. pubescens (Makino) Yonek.
1556	0.96	0.923077	0.941176	26	Bistorta tenuicaulis (Bisset et S.Moore) Nakai var. tenuicaulis
1557	0.941176	0.941176	0.941176	17	Saururus chinensis (Lour.) Baill.
1558	1	1	1	13	Senecio cannabifolius Less.
1559	0.8	0.979592	0.880734	49	Clematis japonica Thunb.
1560	0.774648	0.932203	0.846154	59	Alnus japonica (Thunb.) Steud.
1561	0.870968	0.782609	0.824427	69	Philadelphus satsumi Siebold ex Lindl. et Paxton
1562	1	0.916667	0.956522	12	Coptis quinquefolia Miq.
1563	0.941176	0.888889	0.914286	36	Rhododendron semibarbatum Maxim.
1564	0.870968	0.964286	0.915254	28	Ranunculus nipponicus Nakai var. submersus H.Hara
1565	0.96	0.857143	0.90566	28	Salix caprea L.
1566	0.969697	0.969697	0.969697	33	Rubus illecebrosus Focke
1567	0.923077	0.857143	0.888889	14	Actinodaphne acuminata (Blume) Meisn.
1568	0.923077	0.923077	0.923077	13	Osmanthus heterophyllus (G.Don) P.S.Green
1569	0.96	0.923077	0.941176	52	Polypogon fugax Nees ex Steud.
1570	0.934211	0.922078	0.928105	77	Carex lanceolata Boott
1571	0.692308	0.75	0.72	12	Viola yezoensis Maxim.
1572	0.95	1	0.974359	19	Rhododendron keiskei Miq.
1573	0.99399	0.998792	0.996386	828	Lycopodium clavatum L. var. nipponicum Nakai
1574	1	1	1	12	Cyathea lepifera (J.Sm.) Copel.
1575	0.966667	0.95082	0.958678	61	Diplazium chinense (Baker) C.Chr.
1576	0.9	0.818182	0.857143	11	Arisaema aequinoctiale Nakai et F.Maek.
1577	1	0.785714	0.88	14	Isodon japonicus (Burm.f.) H.Hara
1578	0.888889	1	0.941176	24	Sporobolus japonicus (Steud.) Maxim. ex Rendle
1579	0.95	0.926829	0.938272	41	Carex wahuensis C.A.Mey. var. bongardii (Boott) Franch. et Sav.
1580	1	0.9375	0.967742	16	Bromus diandrus Roth
1581	0.90566	0.872727	0.888889	110	Deyeuxia longiseta (Hack.) Ohwi
1582	0.881579	0.930556	0.905405	72	Carex japonica Thunb.
1583	0.94697	0.984252	0.965251	127	Eurya japonica Thunb. var. japonica
1584	0.785714	0.916667	0.846154	12	Athyrium x hisatsuanum Sa.Kurata
1585	0.93617	0.956522	0.946237	46	Trapa japonica Flerow
1586	1	0.875	0.933333	16	Nymphaea tetragona Georgi
1587	0.985714	0.985714	0.985714	70	Fimbristylis littoralis Gaudich.
1588	0.989399	0.992908	0.99115	282	Pyrrosia lingua (Thunb.) Farw.
1589	0.666667	0.545455	0.6	11	Leotochilus x simplicifrons (Christ) Nakaike
1590	0.833333	0.833333	0.833333	12	Thelypteris simplex (Hook.) K.Iwats.
1591	0.95	1	0.974359	19	Flueggea suffruticosa (Pall.) Baill.
1592	1	1	1	23	Artemisia monophylla Kitam.
1593	0.933333	0.933333	0.933333	30	Cladium jamaicense Crantz subsp. chinense (Nees) T.Koyama
1594	1	0.941176	0.969697	17	Chloranthus quadrifolius (A.Gray) H.Ohba et S.Akiyama
1595	0.869565	0.833333	0.851064	24	Acer tenuifolium (Koidz.) Koidz.
1596	1	0.8	0.888889	15	Cyperus flaccidus R.Br.
1597	1	0.975	0.987342	40	Calamagrostis nana Takeda subsp. nana
1598	0.954545	1	0.976744	21	Wahlenbergia marginata (Thunb.) A.DC.
1599	0.923077	0.8	0.857143	15	Coelachne japonica Hack.
1600	0.911765	0.96875	0.939394	32	Carex grallatoria Maxim. var. grallatoria
1601	0.923077	0.857143	0.888889	28	Viola tokubuchiana Makino var. takedana (Makino) F.Maek.
1602	0.951613	0.967213	0.95935	61	Scrophularia duplicatoserrata (Miq.) Makino
1603	0.947368	1	0.972973	18	Chamaecyparis obtusa (Siebold et Zucc.) Endl.
1604	1	1	1	38	Asplenium prolongatum Hook.
1605	0.911765	0.911765	0.911765	34	Korthalsella japonica (Thunb.) Engl.
1606	0.823529	0.903226	0.861538	31	Aucuba japonica Thunb. var. borealis Miyabe et Kud_
1607	0.666667	0.7	0.682927	20	Carex discoidea Boott var. discoidea
1608	0.933333	0.933333	0.933333	15	Viola verecunda A.Gray var. subaequiloba (Franch. et Sav.) F. Maek.
1609	0.9375	0.9375	0.9375	16	Cirsium buergeri Miq.
1610	0.95	0.926829	0.938272	41	Capillipedium parviflorum (R.Br.) Stapf
1611	0.833333	0.714286	0.769231	14	Lindernia anagallidea (Michx.) Pennell
1612	1	0.9	0.947368	10	Damnacanthus indicus C.F.Gaertn. var. microphyllus (Makino) Makino ex Nakai
1613	0.907975	0.948718	0.9279	156	Dryopteris sacrosancta Koidz.
1614	0.9375	0.882353	0.909091	17	Ficus thunbergii Maxim.
1615	0.9375	0.789474	0.857143	19	Schizocodon ilicifolius Maxim.
1616	0.885714	0.96875	0.925373	32	Tofieldia okuboi Makino
1617	0.95	0.863636	0.904762	22	Semiaquilegia adoxoides (DC.) Makino
1618	0.887324	0.887324	0.887324	71	Deutzia gracilis Siebold et Zucc.
1619	0.913043	0.954545	0.933333	22	Elatostema japonicum Wedd.
1620	0.821429	0.884615	0.851852	26	Hypericum japonicum Thunb.
1621	0.968421	0.978723	0.973545	94	Polystichum tsus-simense (Hook.) J.Sm. var. tsus-simense
1622	0.979592	0.932039	0.955224	103	Carex conica Boott var. conica
1623	0.866667	0.928571	0.896552	28	Typha domingensis Pers.
1624	0.866667	0.866667	0.866667	15	Ajuga pygmaea A.Gray
1625	0.94	0.921569	0.930693	51	Agrimonia nipponica Koidz.
1626	0.857143	0.818182	0.837209	66	Cyperus brevifolius (Rottb.) Hassk. var. leiolepis (Franch. et Sav.) T.Koyama
1627	0.896552	0.935252	0.915493	139	Selaginella heterostachys Baker
1628	0.853659	0.853659	0.853659	41	Lindera lancea (Momiy.) H.Koyama
1629	0.893333	0.930556	0.911565	72	Broussonetia monoica Hance
1630	0.888889	0.5	0.64	16	Hymenophyllum coreanum Nakai
1631	0.95	0.95	0.95	20	Agrostis valvata Steud.
1632	1	0.921053	0.958904	38	Briza minor L.
1633	0.814815	0.733333	0.77193	30	Carex phacota Spreng.
1634	0.941176	1	0.969697	48	Loxogramme grammitoides (Baker) C.Chr.
1635	0.992665	0.987835	0.990244	411	Lastrea thelypteris (L.) Bory
1636	0.93617	0.977778	0.956522	45	Adenophora nikoensis Franch. et Sav. var. nikoensis f. nikoensis
1637	1	0.909091	0.952381	11	Stewartia monadelpha Siebold et Zucc.
1638	0.955882	0.984848	0.970149	66	Carex mollicula Boott
1639	0.941176	0.888889	0.914286	18	Lycopus maackianus (Maxim. ex Herder) Makino
1640	0.77551	0.863636	0.817204	44	Mosla dianthera (Buch.-Ham. ex Roxb.) Maxim.
1641	0.906977	0.8125	0.857143	48	Erigeron annuus (L.) Pers.
1642	0.895833	1	0.945055	43	Rumex acetosella L. subsp. pyrenaicus (Pourr. ex Lapeyr.) Akeroyd
1643	0.97561	0.97561	0.97561	41	Huperzia miyoshiana (Makino) Ching
1644	0.938776	0.901961	0.92	51	Carex oxyandra (Franch. et Sav.) Kud_
1645	0.8125	0.928571	0.866667	14	Hydrocotyle yabei Makino var. yabei
1646	0.829545	0.935897	0.879518	78	Deyeuxia hakonensis (Franch. et Sav.) Keng
1647	0.875	0.777778	0.823529	18	Lepisorus onoei (Franch. et Sav.) Ching
1648	0.933333	0.583333	0.717949	24	Vandenboschia nipponica (Nakai) Ebihara
1649	0.910714	0.980769	0.944444	52	Polygala japonica Houtt.
1650	0.823529	0.875	0.848485	16	Thelypteris cystopteroides (D.C.Eaton) Ching
1651	0.909091	1	0.952381	10	Dianthus kiusianus Makino
1652	0.8	1	0.888889	12	Rubus minusculus H.L_v. et Vaniot
1653	0.888889	0.851064	0.869565	47	Fimbristylis autumnalis (L.) Roem. et Schult.
1654	0.923077	0.96	0.941176	25	Potentilla centigrana Maxim.
1655	0.866667	0.8125	0.83871	16	Schoenoplectiella lineolata (Franch. et Sav.) J.Jung et H.K.Choi
1656	1	0.8	0.888889	10	Euonymus boninensis Koidz.
1657	0.96	1	0.979592	24	Phyllanthus ussuriensis Rupr. et Maxim.
1658	0.75	0.9375	0.833333	16	Sparganium subglobosum Morong
1659	0.785714	0.916667	0.846154	24	Ammannia multiflora Roxb.
1660	0.866667	0.866667	0.866667	15	Erigeron canadensis L.
1661	0.96	0.857143	0.90566	28	Carex tristachya Thunb. var. pocilliformis (Boott) K_k.
1662	0.958333	0.851852	0.901961	27	Galium gracilens (A.Gray) Makino
1663	0.818182	0.818182	0.818182	22	Artemisia lancea Vaniot
1664	0.994475	0.959147	0.976492	563	Thelypteris torresiana (Gaudich.) Alston var. calvata (Baker) K.Iwats.
1665	0.913043	0.954545	0.933333	22	Selaginella shakotanensis (Franch. ex Takeda) Miyabe et Kud_
1666	1	1	1	19	Diplazium takii Sa.Kurata
1667	1	0.923077	0.96	13	Corylopsis pauciflora Siebold et Zucc.
1668	0.965517	0.965517	0.965517	29	Solanum lyratum Thunb.
1669	0.888889	0.941176	0.914286	17	Eupatorium makinoi T.Kawahara et Yahara
1670	1	1	1	23	Blechnopsis orientalis (L.) C.Presl
1671	1	0.888889	0.941176	18	Calystegia pubescens Lindl. f. major (Makino) Yonek.
1672	1	0.885714	0.939394	35	Potamogeton distinctus A.Benn.
1673	0.5	0.307692	0.380952	26	Pleioblastus nagashima (Mitford) Nakai
1674	0.993386	0.977865	0.985564	768	Athyrium wardii (Hook.) Makino
1675	0.882353	0.882353	0.882353	17	Cercidiphyllum magnificum (Nakai) Nakai
1676	0.933333	0.893617	0.913043	47	Cardamine appendiculata Franch. et Sav.
1677	0.925926	0.862069	0.892857	29	Arisaema ovale Nakai var. sadoense (Nakai) J.Murata
1678	1	0.842105	0.914286	19	Eriocaulon alpestre Hook.f. et Thomson ex K_rn.
1679	1	0.909091	0.952381	33	Diplazium dilatatum Blume
1680	0.9375	0.882353	0.909091	17	Deschampsia cespitosa (L.) P.Beauv. var. festucifolia Honda
1681	1	0.823529	0.903226	17	Glyceria leptolepis Ohwi
1682	0.6875	0.916667	0.785714	12	Patis coreana (Honda) Ohwi
1683	0.945946	1	0.972222	35	Ophioglossum vulgatum L.
1684	0.891089	0.957447	0.923077	94	Cyrtomium macrophyllum (Makino) Tagawa var. macrophyllum
1685	0.714286	0.789474	0.75	19	Maianthemum yesoense (Franch. et Sav.) LaFrankie
1686	0.8	1	0.888889	12	Carex insaniae Koidz. var. insaniae
1687	1	0.95	0.974359	20	Cyperus leptocarpus (F.Muell.) Bauters
1688	0.818182	0.9	0.857143	10	Diplazium x bittyuense Tagawa
1689	1	0.913043	0.954545	23	Rubus corchorifolius L.f.
1690	0.818182	0.75	0.782609	12	Pyrrosia linearifolia (Hook.) Ching
1691	0.85	0.809524	0.829268	42	Carex miyabei Franch.
1692	0.818182	0.818182	0.818182	11	Piper kadsura (Choisy) Ohwi
1693	0.818182	0.9	0.857143	20	Ilex geniculata Maxim.
1694	0.903226	0.965517	0.933333	29	Petasites japonicus (Siebold et Zucc.) Maxim.
1695	0.958333	1	0.978723	23	Nabalus acerifolius Maxim.
1696	0.954545	0.97351	0.963934	151	Woodsia manchuriensis Hook.
1697	0.977011	0.988372	0.982659	86	Euptelea polyandra Siebold et Zucc.
1698	1	0.97619	0.987952	42	Carex teinogyna Boott
1699	0.916667	0.956522	0.93617	23	Melandrium firmum (Siebold et Zucc.) Rohrb.
1700	1	0.963636	0.981481	55	Silene miqueliana (Rohrb.) H.Ohashi et H.Nakai
1701	0.933333	0.903226	0.918033	62	Wisteria floribunda (Willd.) DC.
1702	0.923077	0.923077	0.923077	13	Cirsium purpuratum (Maxim.) Matsum.
1703	0.958333	0.958333	0.958333	48	Buddleja japonica Hemsl.
1704	1	0.973684	0.986667	38	Hylodesmum oldhamii (Oliv.) H.Ohashi & R.R.Mill
1705	1	0.956522	0.977778	23	Monachosorum maximowiczii (Baker) Hayata
1706	1	0.75	0.857143	12	Arabis serrata Franch. et Sav. var. serrata
1707	1	0.933333	0.965517	30	Plagiogyria x sessilifolia Nakaike
1708	0.9	0.9	0.9	10	Asarum caulescens Maxim.
1709	0.904762	0.95	0.926829	20	Oldenlandia brachypoda DC.
1710	1	1	1	28	Chloranthus serratus (Thunb.) Roem. et Schult.
1711	1	1	1	25	Pachysandra terminalis Siebold et Zucc.
1712	0.757576	1	0.862069	25	Gentiana zollingeri Fawc.
1713	1	0.869565	0.930233	23	Schoenoplectus tabernaemontani (C.C.Gmel.) Palla
1714	0.852941	0.878788	0.865672	33	Potamogeton fryeri A.Benn.
1715	0.236364	0.764706	0.361111	17	Polystichum x inadae Sa.Kurata
1716	1	0.947368	0.972973	19	Microlepia pseudostrigosa Makino
1717	0.868421	0.942857	0.90411	35	Deparia pseudoconilii (Seriz.) Seriz.
1718	0.993827	0.992296	0.993061	1298	Microlepia marginata (Panzer) C.Chr.
1719	0.923077	0.666667	0.774194	18	Viola sieboldii Maxim.
1720	0.983051	0.983051	0.983051	59	Rubus buergeri Miq.
1721	0.967742	0.967742	0.967742	31	Zanthoxylum armatum DC. var. subtrifoliatum (Franch.) Kitam.
1722	0.965517	1	0.982456	196	Botrychium ternatum (Thunb.) Sw.
1723	0.916667	1	0.956522	11	Ambrosia artemisiifolia L.
1724	0.961905	0.980583	0.971154	103	Fagus crenata Blume
1725	0.984127	0.885714	0.932331	70	Paederia foetida L.
1726	0.967742	0.967742	0.967742	31	Cyathea spinulosa Wall. ex Hook.
1727	1	0.967742	0.983607	31	Bolbitis subcordata (Copel.) Ching
1728	0.979592	0.979592	0.979592	49	Potentilla hebiichigo Yonek. et H.Ohashi
1729	0.998985	0.988945	0.993939	995	Athyrium yokoscense (Franch. et Sav.) Christ
1730	0.956522	0.956522	0.956522	23	Plantago lanceolata L.
1731	0.964912	0.964912	0.964912	57	Alisma canaliculatum A.Braun et C.D.Bouch_
1732	0.994302	0.997143	0.99572	350	Deparia lancea (Thunb.) Fraser-Jenk.
1733	0.933333	0.875	0.903226	16	Tilia kiusiana Makino et Shiras.
1734	0.8	0.75	0.774194	16	Erigeron strigosus Muhl. ex Willd.
1735	0.993534	0.950026	0.971293	1941	Dryopteris erythrosora (D.C.Eaton) Kuntze
1736	0.897436	0.921053	0.909091	38	Enkianthus cernuus (Siebold et Zucc.) Makino f. rubens (Maxim.) Ohwi
1737	1	1	1	13	Rubus vernus Focke
1738	0.952381	0.869565	0.909091	23	Pyrola incarnata (DC.) Fisch. ex Freyn
1739	0.545455	0.461538	0.5	13	Abelia spathulata Siebold et Zucc. var. sanguinea Makino
1740	1	1	1	31	Disporum sessile D.Don ex Schult. et Schult.f. var. sessile
1741	1	0.938776	0.968421	49	Hymenasplenium hondoense (N.Murak. et S.-I.Hatan.) Nakaike
1742	1	1	1	26	Rubus sieboldii Blume
1743	0.941176	1	0.969697	16	Dryopteris shikokiana (Makino) C.Chr.
1744	1	0.8125	0.896552	16	Magnolia obovata Thunb.
1745	1	1	1	31	Brylkinia caudata (Munro ex A.Gray) F.Schmidt
1746	0.913043	0.875	0.893617	24	Anisocampium x saitoanum (Sugim.) M.Kato
1747	0.892857	0.806452	0.847458	31	Chrysosplenium fauriei Franch.
1748	1	0.875	0.933333	16	Atriplex prostrata Boucher ex DC.
1749	1	0.961538	0.980392	26	Microsorum insigne (Blume) Copel.
1750	0.954545	0.954545	0.954545	22	Pteris ensiformis Burm.f.
1751	0.916667	0.846154	0.88	13	Myriophyllum spicatum L.
1752	0.8	1	0.888889	16	Utricularia caerulea L.
1753	0.962963	0.896552	0.928571	29	Eriocaulon sieboldianum Siebold et Zucc. ex Steud.
1754	0.996885	0.987654	0.992248	648	Thelypteris acuminata (Houtt.) C.V.Morton
1755	0.6875	0.611111	0.647059	18	Carex maximowiczii Miq. var. levisaccus Ohwi
1756	0.909091	0.967742	0.9375	31	Amaranthus hybridus L.
1757	0.956522	0.956522	0.956522	46	Polystichum braunii (Spenn.) F_e
1758	0.984848	0.970149	0.977444	67	Athyrium iseanum Rosenst. var. iseanum
1759	0.983607	1	0.991736	180	Arachniodes exilis (Hance) Ching
1760	0.857143	1	0.923077	12	Quercus x nipponica Koidz.
1761	0.92	0.92	0.92	25	Carpesium divaricatum Siebold et Zucc. var. abrotanoides (Matsum. et Koidz.) H.Koyama
1762	0.958824	0.970238	0.964497	168	Hymenophyllum polyanthos (Sw.) Sw.
1763	0.904762	0.863636	0.883721	22	Euphrasia insignis Wettst. subsp. insignis var. japonica (Wettst.) Ohwi
1764	0.988131	0.961039	0.974396	693	Deparia conilii (Franch. et Sav.) M.Kato
1765	0.857143	0.827586	0.842105	29	Arisaema angustatum Franch. et Sav.
1766	1	0.980328	0.990066	305	Arachniodes borealis Seriz.
1767	0.911111	0.97619	0.942529	42	Persicaria praetermissa (Hook.f.) H.Hara
1768	0.943396	0.980392	0.961538	51	Platanthera tipuloides (L.f.) Lindl.
1769	0.681818	0.833333	0.75	18	Anaphalis margaritacea (L.) Benth. et Hook.f. var. angustifolia (Franch. et Sav.) Hayata
1770	0.758621	0.88	0.814815	25	Galium trifidum L. subsp. columbianum (Rydb.) Hult_n
1771	0.875	0.933333	0.903226	15	Atriplex patens (Litv.) Iljin
1772	1	0.846154	0.916667	13	Ammannia coccinea Rottb.
1773	0.966667	1	0.983051	29	Deparia conilii (Franch. et Sav.) M.Kato x D. pseudoconilii (Seriz.) Seriz.
1774	0.918919	0.85	0.883117	40	Potamogeton octandrus Poir. var. octandrus
1775	0.913043	0.954545	0.933333	22	Polystichum tachiroanum (Luerss.) Tagawa
1776	0.939394	0.939394	0.939394	33	Crepidiastrum lanceolatum (Houtt.) Nakai
1777	0.941176	0.727273	0.820513	22	Lolium perenne L.
1778	0.948052	0.973333	0.960526	75	Schoenoplectiella hotarui (Ohwi) J.Jung et H.K.Choi
1779	0.918919	1	0.957746	34	Lithospermum zollingeri A.DC.
1780	0.930233	0.97561	0.952381	41	Campanula punctata Lam. var. punctata
1781	0.894737	0.944444	0.918919	18	Calamagrostis pseudophragmites (Haller f.) Koeler
1782	0.75	0.9	0.818182	10	Najas graminea Delile
1783	0.962963	0.954128	0.958525	109	Elliottia paniculata (Siebold et Zucc.) Hook.f.
1784	0.909091	0.909091	0.909091	11	Lamium amplexicaule L.
1785	1	0.888889	0.941176	18	Apios fortunei Maxim.
1786	0.827586	0.857143	0.842105	28	Amaranthus viridis L.
1787	0.787234	0.948718	0.860465	39	Berchemia longiracemosa Okuyama
1788	0.933333	0.823529	0.875	17	Ctenitis eatonii (Baker) Ching
1789	0.995973	0.998654	0.997312	743	Odontosoria chinensis (L.) J.Sm.
1790	0.833333	1	0.909091	25	Scheuchzeria palustris L.
1791	1	0.916667	0.956522	24	Osmolindsaea odorata (Roxb.) Lehtonen et Cristenh.
1792	0.8	0.8	0.8	10	Carex pisiformis Boott
1793	1	1	1	42	Clematis apiifolia DC. var. apiifolia
1794	0.857143	0.923077	0.888889	52	Chrysosplenium kiotoense Ohwi
1795	0.981818	0.885246	0.931034	61	Persicaria pubescens (Blume) H.Hara
1796	1	1	1	20	Maianthemum dilatatum (Alph.Wood) A.Nelson et J.F.Macbr.
1797	0.913043	0.875	0.893617	24	Viola violacea Makino var. makinoi (H.Boissieu) Hiyama ex F.Maek.
1798	0.95	0.904762	0.926829	21	Zizania latifolia (Griseb.) Turcz. ex Stapf
1799	0.945946	0.875	0.909091	40	Euonymus japonicus Thunb.
1800	1	0.9375	0.967742	64	Carex gibba Wahlenb.
1801	0.9	0.984375	0.940299	64	Actinidia polygama (Siebold et Zucc.) Planch. ex Maxim.
1802	1	0.916667	0.956522	12	Phyllostachys reticulata (Rupr.) K.Koch
1803	1	0.545455	0.705882	11	Scirpus mitsukurianus Makino
1804	0.982456	0.982456	0.982456	57	Boenninghausenia albiflora (Hook.) Rchb. ex Meisn. var. japonica (Nakai ex Makino et Nemoto) Suzuki
1805	1	0.916667	0.956522	12	Taxillus kaempferi (DC.) Danser var. kaempferi
1806	0.636364	1	0.777778	28	Pteris nipponica W.C.Shieh
1807	0.95	1	0.974359	38	Eleocharis acicularis (L.) Roem. et Schult. var. longiseta Svenson
1808	1	0.947368	0.972973	19	Nuttallanthus canadensis (L.) D.A.Sutton
1809	0.945946	0.972222	0.958904	36	Carex biwensis Franch.
1810	0.9	0.818182	0.857143	11	Ceratophyllum demersum L.
1811	0.925926	0.961538	0.943396	26	Lithocarpus edulis (Makino) Nakai
1812	0.904762	0.926829	0.915663	41	Melampyrum roseum Maxim. var. japonicum Franch. et Sav.
1813	0.972973	0.972973	0.972973	37	Persicaria senticosa (Meisn.) H.Gross
1814	0.796875	0.761194	0.778626	67	Arisaema japonicum Blume
1815	0.888889	0.727273	0.8	11	Cyrtomium devexiscapulae (Koidz.) Ching x C. fortunei J.Sm. var. clivicola (Makino) Tagawa
1816	0.933333	0.823529	0.875	17	Ipomoea lacunosa L.
1817	1	0.878788	0.935484	33	Lepidium virginicum L.
1818	0.998395	0.9952	0.996795	625	Lemmaphyllum microphyllum C.Presl
1819	0.970588	0.942857	0.956522	70	Euonymus sieboldianus Blume var. sieboldianus
1820	0.947917	0.947917	0.947917	96	Fraxinus sieboldiana Blume
1821	1	0.983607	0.991736	61	Deutzia scabra Thunb. var. scabra
1822	1	1	1	18	Patrinia gibbosa Maxim.
1823	0.87395	0.971963	0.920354	107	Cardamine tanakae Franch. et Sav. ex Maxim.
1824	0.75	0.970588	0.846154	34	Viola keiskei Miq.
1825	1	0.75	0.857143	12	Hylodesmum podocarpum (DC.) H.Ohashi & R.R.Mill subsp. podocarpum
1826	0.860465	0.973684	0.91358	38	Pyrola nephrophylla (Andres) Andres
1827	0.967742	0.857143	0.909091	35	Solanum maximowiczii Koidz.
1828	0.935897	0.890244	0.9125	82	Lespedeza cyrtobotrya Miq.
1829	0.812834	0.938272	0.87106	162	Dryopteris fuscipes C.Chr.
1830	0.882353	0.9375	0.909091	32	Sedum makinoi Maxim.
1831	0.916667	0.814815	0.862745	27	Salix chaenomeloides Kimura
1832	0.8	0.923077	0.857143	13	Ipomoea coccinea L.
1833	0.943396	0.943396	0.943396	53	Hamamelis japonica Siebold et Zucc.
1834	0.894737	0.894737	0.894737	19	Silene gallica L. var. quinquevulnera (L.) W.D.J.Koch
1835	1	0.984848	0.992366	132	Lycopodium dendroideum Michx.
1836	1	0.911111	0.953488	45	Ardisia crenata Sims
1837	0.952381	1	0.97561	20	Comanthosphace stellipila (Miq.) S.Moore
1838	0.894737	0.944444	0.918919	18	Rhynchospora alba (L.) Vahl
1839	1	1	1	13	Sparganium stoloniferum (Graebn.) Buch.-Ham. ex Juz.
1840	1	0.994565	0.997275	184	Dryopteris chinensis (Baker) Koidz.
1841	0.85	0.653846	0.73913	26	Pilea hamaoi Makino
1842	0.971429	0.944444	0.957746	36	Ottelia alismoides (L.) Pers.
1843	0.945946	0.921053	0.933333	38	Hypericum crassifolium (Blume) Nakai
1844	0.966667	0.878788	0.920635	33	Cyperus serotinus Rottb.
1845	1	0.962264	0.980769	53	Cornus controversa Hemsl. var. controversa
1846	1	0.98	0.989899	150	Lycopodiella cernua (L.) Pic.Serm.
1847	1	0.991071	0.995516	112	Trigonotis brevipes (Maxim.) Maxim.
1848	0.959459	1	0.97931	71	Circaea mollis Siebold et Zucc.
1849	1	0.888889	0.941176	18	Habenaria sagittifera Rchb.f.
1850	1	0.892857	0.943396	28	Equisetum fluviatile L.
1851	0.918033	0.875	0.896	64	Quercus crispula Blume var. crispula
1852	0.9	0.818182	0.857143	11	Isoetes japonica A.Braun
1853	0.9	0.818182	0.857143	22	Callitriche palustris L.
1854	0.923077	0.9375	0.930233	64	Persicaria filiformis (Thunb.) Nakai
1855	1	0.916667	0.956522	24	Rotala mexicana Cham. et Schltdl.
1856	0.97561	0.97561	0.97561	41	Betula grossa Siebold et Zucc.
1857	0.95	0.95	0.95	20	Nepeta subsessilis Maxim.
1858	1	1	1	17	Ohwia caudata (Thunb.) H.Ohashi
1859	1	0.959184	0.979167	49	Lythrum anceps (Koehne) Makino
1860	0.873684	0.932584	0.902174	89	Poa acroleuca Steud.
1861	1	0.842105	0.914286	19	Lobelia chinensis Lour.
1862	0.998119	0.992519	0.995311	1604	Thelypteris pozoi (Lag.) C.V.Morton subsp. mollissima (Fisch. ex Kunze) C.V.Morton
1863	0.949495	0.989474	0.969072	95	Persicaria thunbergii (Siebold et Zucc.) H.Gross var. thunbergii
1864	1	0.75	0.857143	12	Elatine triandra Schkuhr
1865	0.920635	0.966667	0.943089	60	Erythranthe inflata (Miq.) G.L.Nesom
1866	0.9375	0.882353	0.909091	17	Cardamine hirsuta L.
1867	0.619048	0.866667	0.722222	15	Carex stenostachys Franch. et Sav. var. cuneata (Ohwi) Ohwi et T.Koyama
1868	1	0.916667	0.956522	12	Angelica sachalinensis Maxim. var. glabra (Koidz.) T.Yamaz.
1869	0.964286	0.931034	0.947368	29	Polygonum aviculare L. subsp. aviculare
1870	0.916667	0.846154	0.88	13	Menyanthes trifoliata L.
1871	0.994012	0.996	0.995005	500	Selliguea hastata (Thunb.) Fraser-Jenk.
1872	1	0.875	0.933333	24	Acer cissifolium (Siebold et Zucc.) K.Koch
1873	0.933333	1	0.965517	14	Cryptotaenia canadensis (L.) DC. subsp. japonica (Hassk.) Hand.-Mazz.
1874	0.909091	0.909091	0.909091	11	Akebia trifoliata (Thunb.) Koidz.
1875	0.961538	0.980392	0.970874	51	Staphylea bumalda DC.
1876	0.914894	0.914894	0.914894	47	Potentilla freyniana Bornm.
1877	1	0.818182	0.9	11	Rhododendron dilatatum Miq. var. dilatatum
1878	1	0.958333	0.978723	24	Geranium wilfordii Maxim. var. wilfordii
1879	1	0.923077	0.96	13	Hylotelephium verticillatum (L.) H.Ohba
1880	0.833333	0.789474	0.810811	19	Stellaria neglecta Weihe
1881	0.913725	0.987288	0.949084	236	Thelypteris viridifrons Tagawa
1882	0.857143	0.9375	0.895522	32	Acer tschonoskii Maxim.
1883	0.863636	0.904762	0.883721	21	Carex nubigena D.Don subsp. albata (Boott ex Franch. et Sav.) T.Koyama
1884	0.75	0.75	0.75	16	Utricularia bifida L.
1885	0.857143	0.8	0.827586	15	Symplocos glauca (Thunb.) Koidz.
1886	0.904762	0.890625	0.897638	64	Cerastium fontanum Baumg. subsp. vulgare (Hartm.) Greuter et Burdet var. angustifolium (Franch.) H.Hara
1887	0.789474	0.789474	0.789474	19	Asarum asperum F.Maek.
1888	0.823529	0.933333	0.875	15	Athyrium imbricatum Christ
1889	0.953846	0.939394	0.946565	66	Rosa paniculigera (Koidz.) Makino ex Momiy.
1890	0.977273	1	0.988506	43	Lotus corniculatus L. subsp. japonicus (Regel) H.Ohashi
1891	0.636364	0.608696	0.622222	23	Sasa nipponica (Makino) Makino et Shibata
1892	1	0.916667	0.956522	12	Rhododendron x tectum Koidz.
1893	0.5625	0.692308	0.62069	13	Cyrtomium yamamotoi Tagawa
1894	1	0.896552	0.945455	29	Polystichum balansae Christ
1895	0.7	0.636364	0.666667	11	Fraxinus apertisquamifera H.Hara
1896	0.583333	0.636364	0.608696	11	Solidago virgaurea L. subsp. leiocarpa (Benth.) Hult_n
1897	1	0.962963	0.981132	27	Spodiopogon depauperatus Hack.
1898	0.989114	0.995305	0.9922	639	Dryopteris sabae (Franch. et Sav.) C.Chr.
1899	0.941176	0.941176	0.941176	17	Rhynchospora yasudana Makino
1900	0.878788	0.828571	0.852941	35	Ligustrum tschonoskii Decne.
1901	0.944444	0.68	0.790698	25	Laportea cuspidata (Wedd.) Friis
1902	0.948718	0.948718	0.948718	39	Goodyera schlechtendaliana Rchb.f.
1903	0.733333	0.733333	0.733333	15	Ilex nipponica Makino
1904	0.944444	0.944444	0.944444	18	Cheilanthes kuhnii Milde var. brandtii (Franch. et Sav.) Tagawa
1905	1	1	1	21	Artemisia pedunculosa Miq.
1906	0.944444	0.927273	0.93578	55	Oxalis nipponica S.Aoki et J.Murata subsp. nipponica
1907	1	0.95	0.974359	20	Thalictrum tuberiferum Maxim.
1908	0.916667	1	0.956522	11	Alnus fauriei H.L_v. et Vaniot
1909	0.964912	0.959302	0.962099	172	Carex multifolia Ohwi var. multifolia
1910	0.913978	0.988372	0.949721	86	Viburnum wrightii Miq. var. wrightii
1911	0.953271	0.93578	0.944444	109	Corydalis pallida (Thunb.) Pers. var. tenuis Yatabe
1912	0.72	0.923077	0.808989	39	Diplazium sibiricum (Turcz. ex Kunze) Sa.Kurata var. glabrum (Tagawa) Sa.Kurata x D. squamigerum (Mett.) Matsum.
1913	0.916667	0.846154	0.88	13	Rhododendron kiusianum Makino
1914	0.979798	0.989796	0.984772	98	Dryopteris polylepis (Franch. et Sav.) C.Chr.
1915	0.956522	0.916667	0.93617	24	Veronica schmidtiana Regel subsp. senanensis (Maxim.) Kitam. et Murata
1916	0.947368	1	0.972973	36	Hieracium japonicum Franch. et Sav.
1917	0.777778	0.636364	0.7	11	Cerasus maximowiczii (Rupr.) Kom.
1918	0.9	0.9	0.9	50	Skimmia japonica Thunb. var. japonica
1919	0.878906	0.907258	0.892857	248	Deparia pycnosora (Christ) M.Kato
1920	0.96875	1	0.984127	31	Struthiopteris castanea (Makino) Nakai
1921	0.973333	0.973333	0.973333	75	Diplazium sibiricum (Turcz. ex Kunze) Sa.Kurata var. glabrum (Tagawa) Sa.Kurata
1922	0.917647	0.95122	0.934132	82	Carex olivacea Boott subsp. confertiflora (Boott) T.Koyama
1923	0.733333	0.846154	0.785714	13	Carex dissitiflora Franch.
1924	0.923077	1	0.96	24	Conioselinum chinense (L.) Britton, Sterns et Poggenb. var. filicinum (H.Wolff)
1925	0.921875	0.983333	0.951613	60	Persicaria debilis (Meisn.) H.Gross ex W.T.Lee
1926	1	0.875	0.933333	16	Circaea alpina L. subsp. alpina
1927	0.85	1	0.918919	17	Salvia lutescens (Koidz.) Koidz. var. crenata (Makino) Murata
1928	0.846154	0.916667	0.88	12	Clinopodium micranthum (Regel) H.Hara_x000D_ var. sachalinense (F.Schmidt) T.Yamaz. et Murata
1929	0.923077	0.923077	0.923077	13	Quercus crispula Blume var. horikawae H.Ohba
1930	0.857143	0.972973	0.911392	37	Polygonatum lasianthum Maxim.
1931	0.923077	0.923077	0.923077	13	Rubus subcrataegifolius (H.L_v. et Vaniot) H.L_v.
1932	0.9375	0.882353	0.909091	17	Schizopepon bryoniifolius Maxim.
1933	0.727273	0.8	0.761905	10	Agrostis borealis Hartm. var. flaccida (Hack.) T.Koyama
1934	1	0.903226	0.949153	31	Luzula jimboi Miyabe et Kud_ subsp. atrotepala Z.Kaplan
1935	0.913043	0.933333	0.923077	45	Muhlenbergia curviaristata (Ohwi) Ohwi var. nipponica Ohwi
1936	0.941176	0.941176	0.941176	17	Lepisorus ussuriensis (Regel et Maack) Ching var. distans (Makino) Tagawa
1937	0.968421	0.978723	0.973545	94	Diplazium mettenianum (Miq.) C.Chr.
1938	0.854839	0.981481	0.913793	54	Stellaria sessiliflora Y.Yabe
1939	0.981132	1	0.990476	52	Meliosma tenuis Maxim.
1940	0.862069	0.862069	0.862069	29	Rubus hakonensis Franch. et Sav.
1941	1	0.931034	0.964286	29	Athyrium rupestre Kodama
1942	0.978378	0.989071	0.983696	183	Dryopteris monticola (Makino) C.Chr.
1943	0.928571	0.975	0.95122	40	Elliottia bracteata (Maxim.) Hook.f.
1944	0.892857	0.892857	0.892857	28	Melampyrum laxum Miq. var. nikkoense Beauverd
1945	1	0.933333	0.965517	15	Sedum japonicum Siebold ex Miq. subsp. japonicum var. senanense (Makino) Makino
1946	0.948718	0.956897	0.95279	116	Athyrium melanolepis (Franch. et Sav.) Christ
1947	0.923077	0.947368	0.935065	38	Carpesium triste Maxim.
1948	1	0.875	0.933333	16	Aster savatieri Makino
1949	0.962963	1	0.981132	26	Gentiana nipponica Maxim.
1950	1	1	1	228	Thelypteris phegopteris (L.) Sloss. ex Rydb.
1951	0.924528	0.98	0.951456	50	Laportea bulbifera (Siebold et Zucc.) Wedd.
1952	1	0.882353	0.9375	17	Bulbophyllum inconspicuum Maxim.
1953	1	0.903226	0.949153	31	Deparia kiusiana (Koidz.) M.Kato
1954	0.809524	0.894737	0.85	19	Aphananthe aspera (Thunb.) Planch.
1955	0.787234	0.948718	0.860465	39	Deparia x musashiensis (H.Ohba) Seriz.
1956	0.974359	1	0.987013	38	Veronica peregrina L.
1957	0.952381	1	0.97561	20	Glyceria acutiflora Torr. subsp. japonica (Steud.) T.Koyama et Kawano
1958	0.875	0.756757	0.811594	37	Deyeuxia matsumurae (Maxim.) Ohwi
1959	1	0.923077	0.96	13	Wikstroemia pseudoretusa Koidz.
1960	0.863636	1	0.926829	19	Ligustrum micranthum Zucc.
1961	0.857143	0.6	0.705882	10	Planchonella boninensis (Nakai) Masam. et Yanagih.
1962	0.916667	1	0.956522	11	Gynochthodes boninensis (Ohwi) E.Oguri et T.Sugaw.
1963	0.916667	0.785714	0.846154	14	Stauntonia hexaphylla (Thunb.) Decne.
1964	0.961039	0.961039	0.961039	77	Corydalis incisa (Thunb.) Pers.
1965	0.966292	0.905263	0.934783	95	Callicarpa japonica Thunb.
1966	1	0.965517	0.982456	29	Trifolium pratense L.
1967	0.75	0.818182	0.782609	11	Paraprenanthes sororia (Miq.) C.Shih
1968	1	0.857143	0.923077	14	Cyanthillium cinereum (L.) H.Rob.
1969	0.931034	0.964286	0.947368	28	Rhododendron albrechtii Maxim.
1970	0.957447	0.849057	0.9	53	Arisaema yamatense (Nakai) Nakai subsp. yamatense
1971	0.66129	0.87234	0.752294	47	Carex leucochlora Bunge var. candolleana (H.L_v. et Vaniot) Katsuy.
1972	0.909091	0.952381	0.930233	21	Fimbristylis velata R.Br.
1973	0.942308	0.98	0.960784	50	Themeda japonica (Andersson) Tanaka
1974	0.954545	1	0.976744	42	Berberis thunbergii DC.
1975	0.928571	1	0.962963	13	Acer maximowiczianum Miq.
1976	0.636364	0.7	0.666667	10	Pleioblastus simonii (Carri_re) Nakai
1977	0.953488	1	0.97619	41	Lespedeza cuneata (Dum.Cours.) G.Don var. cuneata
1978	0.909091	0.909091	0.909091	11	Leonurus japonicus Houtt.
1979	0.95	0.730769	0.826087	52	Digitaria ciliaris (Retz.) Koeler
1980	0.828571	0.90625	0.865672	32	Oenothera biennis L.
1981	0.948718	0.902439	0.925	41	Cyrtomium caryotideum (Wall. ex Hook. et Grev.) C.Presl
1982	0.914286	0.761905	0.831169	42	Boehmeria platanifolia (Maxim.) Franch. et Sav. ex C.H.Wright
1983	0.933333	1	0.965517	28	Andropogon virginicus L.
1984	0.846154	0.785714	0.814815	14	Cyperus eragrostis Lam.
1985	1	0.888889	0.941176	45	Drosera rotundifolia L.
1986	0.928571	0.975	0.95122	40	Carex tristachya Thunb.
1987	0.941176	0.941176	0.941176	17	Pteris vittata L.
1988	0.904762	0.95	0.926829	20	Ardisia sieboldii Miq.
1989	0.866667	0.928571	0.896552	28	Microtropis japonica (Franch. et Sav.) Hallier f.
1990	0.851852	0.884615	0.867925	26	Rhododendron macrosepalum Maxim.
1991	0.92	0.793103	0.851852	29	Ilex integra Thunb.
1992	0.75	0.642857	0.692308	14	Ternstroemia gymnanthera (Wight et Arn.) Bedd.
1993	1	0.692308	0.818182	13	Abies firma Siebold et Zucc.
1994	0.982143	1	0.990991	55	Rubus palmatus Thunb. var. coptophyllus (A.Gray) Kuntze ex Koidz.
1995	1	0.913043	0.954545	23	Trichosanthes multiloba Miq.
1996	0.961538	0.961538	0.961538	26	Trautvetteria japonica Siebold et Zucc.
1997	0.966667	0.966667	0.966667	90	Japonicalia delphiniifolia (Siebold et Zucc.) C.Ren et Q.E.Yang
1998	0.923077	1	0.96	12	Prunus persica (L.) Batsch
[truncated: 175 more rows]
