# Supplementary material for: Development of a system for the automated identification of herbarium specimens with high accuracy
Source: Sci Rep. 2022 May 16;12:8066. doi: 10.1038/s41598-022-11450-y (PMC9110755; doi:10.1038/s41598-022-11450-y)
Supplement: Supplementary file 7 — Supplementary Information 7. [file 41598_2022_11450_MOESM7_ESM.zip › Supplimentary data_Inception v3/Top5.xlsx]

## Sheet: Sheet1
file	Scientific name	Top1	prob	Top2	prob	Top3	prob	Top4	prob	Top5	prob
FKSE60353.jpg	Phacelurus latifolius (Steud.) Ohwi	Phacelurus latifolius (Steud.) Ohwi	0.99809	Pseudosasa japonica (Siebold et Zucc. ex Steud.) Makino ex Nakai	0.00104357	Phragmites australis (Cav.) Trin. ex Steud.	0.000507512	Sasa borealis (Hack.) Makino et Shibata	0.000136347	Zizania latifolia (Griseb.) Turcz. ex Stapf	8.27556e-05
KAG155257.jpg	Phacelurus latifolius (Steud.) Ohwi	Spodiopogon cotulifer (Thunb.) Hack.	0.972088	Arundinella hirta (Thunb.) Tanaka	0.00888832	Capillipedium parviflorum (R.Br.) Stapf	0.00736851	Ischaemum aristatum L. var. aristatum	0.00618007	Miscanthus sinensis Andersson var. condensatus (Hack.) Makino	0.00144091
C2039822.jpg	Phacelurus latifolius (Steud.) Ohwi	Phacelurus latifolius (Steud.) Ohwi	0.999993	Miscanthus sinensis Andersson	4.4295e-06	Phragmites australis (Cav.) Trin. ex Steud.	9.66388e-07	Miscanthus sacchariflorus (Maxim.) Benth. et Hook.f. ex Franch.	4.07875e-07	Miscanthus tinctorius (Steud.) Hack.	3.19463e-07
C2039806.jpg	Phacelurus latifolius (Steud.) Ohwi	Phacelurus latifolius (Steud.) Ohwi	0.999982	Miscanthus sacchariflorus (Maxim.) Benth. et Hook.f. ex Franch.	1.53998e-05	Miscanthus tinctorius (Steud.) Hack.	1.9117e-06	Miscanthus sinensis Andersson	3.13225e-07	Phalaris arundinacea L.	2.19358e-07
FKSE53186.jpg	Phacelurus latifolius (Steud.) Ohwi	Phacelurus latifolius (Steud.) Ohwi	0.999992	Coix lacryma-jobi L. var. lacryma-jobi	4.90213e-06	Phragmites karka (Retz.) Trin. ex Steud.	1.99809e-06	Pseudosasa japonica (Siebold et Zucc. ex Steud.) Makino ex Nakai	8.66049e-07	Dianella ensifolia (L.) DC.	1.59289e-07
C2039814.jpg	Phacelurus latifolius (Steud.) Ohwi	Phacelurus latifolius (Steud.) Ohwi	0.98694	Phragmites karka (Retz.) Trin. ex Steud.	0.00847454	Miscanthus sacchariflorus (Maxim.) Benth. et Hook.f. ex Franch.	0.00414741	Typha domingensis Pers.	0.00023213	Zizania latifolia (Griseb.) Turcz. ex Stapf	0.000139136
C2039808.jpg	Phacelurus latifolius (Steud.) Ohwi	Phacelurus latifolius (Steud.) Ohwi	0.999992	Phragmites australis (Cav.) Trin. ex Steud.	6.83097e-06	Miscanthus sacchariflorus (Maxim.) Benth. et Hook.f. ex Franch.	5.52764e-07	Phragmites karka (Retz.) Trin. ex Steud.	5.34524e-07	Zizania latifolia (Griseb.) Turcz. ex Stapf	1.60099e-07
C2039815.jpg	Phacelurus latifolius (Steud.) Ohwi	Phacelurus latifolius (Steud.) Ohwi	0.994109	Phalaris arundinacea L.	0.00578552	Miscanthus sacchariflorus (Maxim.) Benth. et Hook.f. ex Franch.	6.37674e-05	Phragmites karka (Retz.) Trin. ex Steud.	2.07914e-05	Miscanthus sinensis Andersson	1.29048e-05
C2039823.jpg	Phacelurus latifolius (Steud.) Ohwi	Phacelurus latifolius (Steud.) Ohwi	0.999996	Coix lacryma-jobi L. var. lacryma-jobi	1.61683e-06	Phragmites australis (Cav.) Trin. ex Steud.	9.14244e-07	Phragmites karka (Retz.) Trin. ex Steud.	5.323e-07	Miscanthus sacchariflorus (Maxim.) Benth. et Hook.f. ex Franch.	3.30493e-07
FKSE12186.jpg	Phacelurus latifolius (Steud.) Ohwi	Phacelurus latifolius (Steud.) Ohwi	1	Miscanthus sinensis Andersson	2.07023e-08	Miscanthus sacchariflorus (Maxim.) Benth. et Hook.f. ex Franch.	5.45172e-09	Pseudosasa japonica (Siebold et Zucc. ex Steud.) Makino ex Nakai	3.65838e-09	Phalaris arundinacea L.	2.23862e-09
C2039794.jpg	Phacelurus latifolius (Steud.) Ohwi	Phacelurus latifolius (Steud.) Ohwi	0.984875	Miscanthus sinensis Andersson	0.00595624	Phleum pratense L.	0.00502119	Phalaris arundinacea L.	0.00380245	Miscanthus sacchariflorus (Maxim.) Benth. et Hook.f. ex Franch.	0.000121262
C2039819.jpg	Phacelurus latifolius (Steud.) Ohwi	Phacelurus latifolius (Steud.) Ohwi	0.999991	Ischaemum aristatum L. var. crassipes (Steud.) Yonek.	3.88009e-06	Miscanthus sinensis Andersson	1.89393e-06	Ischaemum anthephoroides (Steud.) Miq.	1.22981e-06	Miscanthus tinctorius (Steud.) Hack.	4.8067e-07
C2039838.jpg	Phacelurus latifolius (Steud.) Ohwi	Phacelurus latifolius (Steud.) Ohwi	0.999785	Pseudosasa japonica (Siebold et Zucc. ex Steud.) Makino ex Nakai	0.000167639	Miscanthus sacchariflorus (Maxim.) Benth. et Hook.f. ex Franch.	3.13904e-05	Coix lacryma-jobi L. var. lacryma-jobi	1.04159e-05	Pleioblastus simonii (Carri_re) Nakai	3.2015e-06
KAG083837.jpg	Phacelurus latifolius (Steud.) Ohwi	Phacelurus latifolius (Steud.) Ohwi	0.999458	Miscanthus sinensis Andersson var. condensatus (Hack.) Makino	0.000201667	Pleioblastus linearis (Hack.) Nakai	0.000132207	Phragmites australis (Cav.) Trin. ex Steud.	9.21942e-05	Phragmites karka (Retz.) Trin. ex Steud.	6.84029e-05
00000268.jpg	Phacelurus latifolius (Steud.) Ohwi	Typha domingensis Pers.	0.950087	Phalaris arundinacea L.	0.0221873	Phacelurus latifolius (Steud.) Ohwi	0.017361	Pleioblastus argenteostriatus (Regel) Nakai 'Okina'	0.00782084	Miscanthus tinctorius (Steud.) Hack.	0.00144564
C2039780.jpg	Phacelurus latifolius (Steud.) Ohwi	Phacelurus latifolius (Steud.) Ohwi	0.999958	Phragmites australis (Cav.) Trin. ex Steud.	1.01085e-05	Coix lacryma-jobi L. var. lacryma-jobi	9.38291e-06	Pseudosasa japonica (Siebold et Zucc. ex Steud.) Makino ex Nakai	9.28661e-06	Miscanthus sacchariflorus (Maxim.) Benth. et Hook.f. ex Franch.	6.6779e-06
FKSE93583.jpg	Phacelurus latifolius (Steud.) Ohwi	Phacelurus latifolius (Steud.) Ohwi	0.971238	Sorghum halepense (L.) Pers.	0.0242124	Miscanthus intermedius (Honda) Honda	0.00158941	Phalaris arundinacea L.	0.000670723	Phragmites japonicus Steud.	0.00058084
C2039784.jpg	Phacelurus latifolius (Steud.) Ohwi	Phacelurus latifolius (Steud.) Ohwi	0.999794	Miscanthus sinensis Andersson	0.000198691	Phragmites karka (Retz.) Trin. ex Steud.	4.37669e-06	Miscanthus sacchariflorus (Maxim.) Benth. et Hook.f. ex Franch.	2.63956e-06	Glyceria leptolepis Ohwi	4.51273e-07
C2039777.jpg	Phacelurus latifolius (Steud.) Ohwi	Phacelurus latifolius (Steud.) Ohwi	0.999999	Pseudosasa japonica (Siebold et Zucc. ex Steud.) Makino ex Nakai	2.31202e-07	Brachyelytrum japonicum (Hack.) Hack. ex Honda	9.27157e-08	Arundinella hirta (Thunb.) Tanaka	8.88831e-08	Phragmites karka (Retz.) Trin. ex Steud.	5.14068e-08
1168408.JPG	Phacelurus latifolius (Steud.) Ohwi	Phacelurus latifolius (Steud.) Ohwi	0.964631	Phragmites karka (Retz.) Trin. ex Steud.	0.0122601	Miscanthus sinensis Andersson	0.0109466	Miscanthus intermedius (Honda) Honda	0.00371474	Phragmites japonicus Steud.	0.00367167
C2039831.jpg	Phacelurus latifolius (Steud.) Ohwi	Phacelurus latifolius (Steud.) Ohwi	0.644987	Miscanthus sinensis Andersson	0.305961	Eulalia speciosa (Debeaux) Kuntze	0.0368142	Miscanthus sacchariflorus (Maxim.) Benth. et Hook.f. ex Franch.	0.0108079	Ischaemum aristatum L. var. crassipes (Steud.) Yonek.	0.00116352
711520.jpg	Phacelurus latifolius (Steud.) Ohwi	Phacelurus latifolius (Steud.) Ohwi	1	Echinochloa crus-galli (L.) P.Beauv. var. crus-galli	2.12124e-07	Phragmites australis (Cav.) Trin. ex Steud.	5.59605e-08	Phragmites karka (Retz.) Trin. ex Steud.	3.64143e-08	Phragmites japonicus Steud.	2.43421e-08
C2039768.jpg	Phacelurus latifolius (Steud.) Ohwi	Phacelurus latifolius (Steud.) Ohwi	0.996964	Typha domingensis Pers.	0.00136862	Phalaris arundinacea L.	0.00105845	Miscanthus sinensis Andersson	0.000536795	Bolboschoenus fluviatilis (Torr.) Soj_k subsp. yagara (Ohwi) T.Koyama	4.57085e-05
FKSE21644.jpg	Phacelurus latifolius (Steud.) Ohwi	Phacelurus latifolius (Steud.) Ohwi	0.999982	Miscanthus sacchariflorus (Maxim.) Benth. et Hook.f. ex Franch.	1.79314e-05	Pseudosasa japonica (Siebold et Zucc. ex Steud.) Makino ex Nakai	1.6916e-07	Pleioblastus simonii (Carri_re) Nakai	1.48563e-08	Miscanthus sinensis Andersson	1.05012e-08
KAG084055.jpg	Phacelurus latifolius (Steud.) Ohwi	Phacelurus latifolius (Steud.) Ohwi	0.47071	Phragmites karka (Retz.) Trin. ex Steud.	0.320287	Miscanthus sinensis Andersson var. condensatus (Hack.) Makino	0.199269	Pleioblastus linearis (Hack.) Nakai	0.00382142	Phragmites australis (Cav.) Trin. ex Steud.	0.00370231
C2039841.jpg	Phacelurus latifolius (Steud.) Ohwi	Phacelurus latifolius (Steud.) Ohwi	0.997637	Phalaris arundinacea L.	0.00231068	Miscanthus sinensis Andersson	1.66808e-05	Spodiopogon sibiricus Trin.	1.0281e-05	Ischaemum anthephoroides (Steud.) Miq.	9.12138e-06
441370.jpg	Polystichum longifrons Sa.Kurata	Polystichum longifrons Sa.Kurata	1	Polystichum polyblepharon (Roem. ex Kunze) C.Presl	2.42045e-08	Pteridium aquilinum (L.) Kuhn	1.61274e-08	Polystichum x anceps Sa.Kurata	9.38784e-09	Polystichum pseudomakinoi Tagawa	8.15497e-09
784496.jpg	Polystichum longifrons Sa.Kurata	Polystichum longifrons Sa.Kurata	1	Polystichum x anceps Sa.Kurata	1.15e-07	Polystichum polyblepharon (Roem. ex Kunze) C.Presl	9.33056e-08	Dennstaedtia hirsuta (Sw.) Mett.	2.28628e-08	Polystichum fibrillosopaleaceum (Kodama) Tagawa	6.57731e-09
576494.jpg	Polystichum longifrons Sa.Kurata	Polystichum longifrons Sa.Kurata	1	Polystichum fibrillosopaleaceum (Kodama) Tagawa	3.03013e-08	Diplopterygium glaucum (Houtt.) Nakai	1.51361e-08	Osmunda japonica Thunb.	1.20648e-08	Dennstaedtia hirsuta (Sw.) Mett.	1.13348e-08
819585.jpg	Polystichum longifrons Sa.Kurata	Polystichum longifrons Sa.Kurata	0.999814	Polystichum polyblepharon (Roem. ex Kunze) C.Presl	0.000182455	Polystichum fibrillosopaleaceum (Kodama) Tagawa	3.0707e-06	Dennstaedtia zeylanica (Sw.) Zink ex Fraser-Jenk. et Kandel	6.0975e-07	Polystichum x anceps Sa.Kurata	9.05751e-08
147020.jpg	Polystichum longifrons Sa.Kurata	Polystichum longifrons Sa.Kurata	0.999682	Polystichum polyblepharon (Roem. ex Kunze) C.Presl	0.000202559	Polystichum x anceps Sa.Kurata	8.31973e-05	Polystichum pseudomakinoi Tagawa	1.54327e-05	Polystichum x suginoi Sa.Kurata	7.70389e-06
00038186.jpg	Polystichum longifrons Sa.Kurata	Polystichum longifrons Sa.Kurata	0.999394	Polystichum x anceps Sa.Kurata	0.000586728	Polystichum pseudomakinoi Tagawa	1.30712e-05	Polystichum tagawanum Sa.Kurata	4.98557e-06	Microlepia marginata (Panzer) C.Chr.	2.69251e-07
00002428.jpg	Polystichum longifrons Sa.Kurata	Polystichum longifrons Sa.Kurata	0.996082	Polystichum x anceps Sa.Kurata	0.00371833	Polystichum tagawanum Sa.Kurata	0.000153487	Polystichum polyblepharon (Roem. ex Kunze) C.Presl	3.83896e-05	Polystichum tsus-simense (Hook.) J.Sm. var. mayebarae (Tagawa) Sa.Kurata	3.90212e-06
509745.jpg	Polystichum longifrons Sa.Kurata	Polystichum longifrons Sa.Kurata	1	Dryopteris tokyoensis (Makino) C.Chr.	2.19213e-08	Dennstaedtia hirsuta (Sw.) Mett.	8.91903e-09	Polystichum x anceps Sa.Kurata	4.39613e-09	Polystichum fibrillosopaleaceum (Kodama) Tagawa	4.30176e-09
00022131.jpg	Polystichum longifrons Sa.Kurata	Polystichum longifrons Sa.Kurata	0.99626	Polystichum x anceps Sa.Kurata	0.00291324	Polystichum pseudomakinoi Tagawa	0.000825648	Polystichum tagawanum Sa.Kurata	4.60215e-07	Polystichum tsus-simense (Hook.) J.Sm. var. mayebarae (Tagawa) Sa.Kurata	4.19648e-07
422760.jpg	Polystichum longifrons Sa.Kurata	Polystichum longifrons Sa.Kurata	0.999996	Microlepia marginata (Panzer) C.Chr.	1.08295e-06	Osmunda japonica Thunb.	1.0091e-06	Diplopterygium glaucum (Houtt.) Nakai	2.78457e-07	Dryopteris tokyoensis (Makino) C.Chr.	2.35146e-07
00031399.jpg	Polystichum longifrons Sa.Kurata	Polystichum longifrons Sa.Kurata	1	Polystichum x anceps Sa.Kurata	3.46005e-07	Dryopteris tokyoensis (Makino) C.Chr.	4.20879e-08	Polystichum polyblepharon (Roem. ex Kunze) C.Presl	2.28691e-08	Polystichum pseudomakinoi Tagawa	5.6824e-09
533836.jpg	Polystichum longifrons Sa.Kurata	Polystichum longifrons Sa.Kurata	0.999998	Polystichum polyblepharon (Roem. ex Kunze) C.Presl	2.69259e-07	Dryopteris tokyoensis (Makino) C.Chr.	1.95257e-07	Polystichum pseudomakinoi Tagawa	1.95157e-07	Microlepia marginata (Panzer) C.Chr.	1.68446e-07
784424.jpg	Polystichum longifrons Sa.Kurata	Polystichum longifrons Sa.Kurata	1	Dennstaedtia hirsuta (Sw.) Mett.	5.66104e-09	Dryopteris tokyoensis (Makino) C.Chr.	3.11137e-09	Polystichum ovatopaleaceum (Kodama) Sa.Kurata var. coraiense (Christ ex H.L_v.) Sa.Kurata	1.435e-09	Polystichum polyblepharon (Roem. ex Kunze) C.Presl	1.0821e-09
422723.jpg	Polystichum longifrons Sa.Kurata	Polystichum longifrons Sa.Kurata	1	Polystichum polyblepharon (Roem. ex Kunze) C.Presl	3.8568e-08	Polystichum fibrillosopaleaceum (Kodama) Tagawa	9.85266e-09	Dennstaedtia hirsuta (Sw.) Mett.	3.22166e-09	Dennstaedtia zeylanica (Sw.) Zink ex Fraser-Jenk. et Kandel	1.53475e-09
432008.jpg	Polystichum longifrons Sa.Kurata	Polystichum longifrons Sa.Kurata	1	Dennstaedtia hirsuta (Sw.) Mett.	2.40741e-08	Polystichum polyblepharon (Roem. ex Kunze) C.Presl	1.32753e-08	Hypolepis punctata (Thunb.) Mett. ex Kuhn	4.66302e-09	Polystichum ovatopaleaceum (Kodama) Sa.Kurata var. coraiense (Christ ex H.L_v.) Sa.Kurata	4.17468e-09
333349.jpg	Polystichum longifrons Sa.Kurata	Polystichum longifrons Sa.Kurata	0.9995	Polystichum pseudomakinoi Tagawa	0.000447932	Polystichum fibrillosopaleaceum (Kodama) Tagawa	4.90319e-05	Polystichum x anceps Sa.Kurata	2.40087e-06	Polystichum makinoi (Tagawa) Tagawa	9.2538e-08
576493.jpg	Polystichum longifrons Sa.Kurata	Polystichum longifrons Sa.Kurata	0.999997	Dennstaedtia zeylanica (Sw.) Zink ex Fraser-Jenk. et Kandel	1.83848e-06	Dennstaedtia hirsuta (Sw.) Mett.	2.96406e-07	Polystichum fibrillosopaleaceum (Kodama) Tagawa	1.67723e-07	Polystichum polyblepharon (Roem. ex Kunze) C.Presl	8.4241e-08
819718.jpg	Polystichum longifrons Sa.Kurata	Polystichum longifrons Sa.Kurata	0.999999	Polystichum fibrillosopaleaceum (Kodama) Tagawa	1.69811e-07	Dennstaedtia hirsuta (Sw.) Mett.	1.1096e-07	Polystichum polyblepharon (Roem. ex Kunze) C.Presl	1.07834e-07	Dennstaedtia zeylanica (Sw.) Zink ex Fraser-Jenk. et Kandel	4.12926e-08
437647.jpg	Polystichum longifrons Sa.Kurata	Polystichum polyblepharon (Roem. ex Kunze) C.Presl	0.727808	Polystichum longifrons Sa.Kurata	0.272155	Polystichum fibrillosopaleaceum (Kodama) Tagawa	2.19077e-05	Dennstaedtia zeylanica (Sw.) Zink ex Fraser-Jenk. et Kandel	7.69235e-06	Polystichum x anceps Sa.Kurata	1.29269e-06
784448.jpg	Polystichum longifrons Sa.Kurata	Polystichum longifrons Sa.Kurata	1	Polystichum pseudomakinoi Tagawa	2.09974e-08	Polystichum x anceps Sa.Kurata	9.22637e-09	Polystichum fibrillosopaleaceum (Kodama) Tagawa	8.21373e-09	Dennstaedtia hirsuta (Sw.) Mett.	9.35761e-10
00025290.jpg	Polystichum longifrons Sa.Kurata	Polystichum longifrons Sa.Kurata	0.999702	Polystichum x anceps Sa.Kurata	0.000288647	Polystichum pseudomakinoi Tagawa	6.12094e-06	Polystichum tagawanum Sa.Kurata	1.77483e-06	Microlepia marginata (Panzer) C.Chr.	4.56827e-07
432471.jpg	Polystichum longifrons Sa.Kurata	Polystichum longifrons Sa.Kurata	0.999999	Polystichum fibrillosopaleaceum (Kodama) Tagawa	2.29693e-07	Dennstaedtia hirsuta (Sw.) Mett.	1.24355e-07	Dennstaedtia zeylanica (Sw.) Zink ex Fraser-Jenk. et Kandel	1.01168e-07	Microlepia marginata (Panzer) C.Chr.	6.69516e-08
441372.jpg	Polystichum longifrons Sa.Kurata	Polystichum longifrons Sa.Kurata	1	Polystichum fibrillosopaleaceum (Kodama) Tagawa	1.59504e-07	Polystichum polyblepharon (Roem. ex Kunze) C.Presl	2.8886e-08	Dennstaedtia zeylanica (Sw.) Zink ex Fraser-Jenk. et Kandel	1.74151e-08	Polystichum x anceps Sa.Kurata	9.68773e-09
00037605.jpg	Polystichum longifrons Sa.Kurata	Polystichum longifrons Sa.Kurata	0.999794	Polystichum x anceps Sa.Kurata	7.39243e-05	Polystichum pseudomakinoi Tagawa	4.31671e-05	Microlepia marginata (Panzer) C.Chr.	1.39597e-05	Dryopteris cycadina (Franch. et Sav.) C.Chr.	1.11826e-05
00031665.jpg	Polystichum longifrons Sa.Kurata	Polystichum pseudomakinoi Tagawa	0.95548	Polystichum x anceps Sa.Kurata	0.0344156	Polystichum makinoi (Tagawa) Tagawa	0.00364302	Polystichum longifrons Sa.Kurata	0.0023021	Polystichum x ongataense Sa.Kurata	0.000993336
437701.jpg	Polystichum longifrons Sa.Kurata	Polystichum longifrons Sa.Kurata	1	Polystichum fibrillosopaleaceum (Kodama) Tagawa	4.99493e-10	Polystichum igaense Tagawa	4.23443e-10	Dennstaedtia hirsuta (Sw.) Mett.	3.77366e-10	Polystichum polyblepharon (Roem. ex Kunze) C.Presl	2.61622e-10
422630.jpg	Polystichum longifrons Sa.Kurata	Polystichum longifrons Sa.Kurata	1	Dennstaedtia hirsuta (Sw.) Mett.	1.09281e-07	Struthiopteris niponica (Kunze) Nakai	3.85821e-08	Polystichum polyblepharon (Roem. ex Kunze) C.Presl	2.04307e-08	Microlepia marginata (Panzer) C.Chr.	1.75493e-08
784430.jpg	Polystichum longifrons Sa.Kurata	Polystichum longifrons Sa.Kurata	1	Polystichum polyblepharon (Roem. ex Kunze) C.Presl	3.28481e-08	Dennstaedtia hirsuta (Sw.) Mett.	1.21523e-08	Polystichum x anceps Sa.Kurata	1.19862e-08	Polystichum fibrillosopaleaceum (Kodama) Tagawa	1.17396e-08
00031333.jpg	Polystichum longifrons Sa.Kurata	Polystichum longifrons Sa.Kurata	0.999865	Polystichum x anceps Sa.Kurata	4.99465e-05	Polystichum pseudomakinoi Tagawa	2.23017e-05	Polystichum polyblepharon (Roem. ex Kunze) C.Presl	2.16203e-05	Polystichum tagawanum Sa.Kurata	2.11585e-05
819428.jpg	Polystichum longifrons Sa.Kurata	Polystichum longifrons Sa.Kurata	1	Polystichum fibrillosopaleaceum (Kodama) Tagawa	3.22672e-08	Dennstaedtia hirsuta (Sw.) Mett.	2.80637e-08	Microlepia marginata (Panzer) C.Chr.	7.50846e-09	Polystichum igaense Tagawa	6.61883e-09
577941.jpg	Polystichum longifrons Sa.Kurata	Polystichum longifrons Sa.Kurata	0.999999	Polystichum polyblepharon (Roem. ex Kunze) C.Presl	5.2105e-07	Polystichum x anceps Sa.Kurata	3.36977e-07	Polystichum fibrillosopaleaceum (Kodama) Tagawa	1.21038e-07	Polystichum igaense Tagawa	6.34337e-08
513749.jpg	Polystichum longifrons Sa.Kurata	Polystichum longifrons Sa.Kurata	0.999999	Dennstaedtia hirsuta (Sw.) Mett.	3.16687e-07	Polystichum fibrillosopaleaceum (Kodama) Tagawa	1.99768e-07	Microlepia marginata (Panzer) C.Chr.	1.85587e-07	Dennstaedtia zeylanica (Sw.) Zink ex Fraser-Jenk. et Kandel	1.35255e-07
819716.jpg	Polystichum longifrons Sa.Kurata	Polystichum longifrons Sa.Kurata	1	Polystichum polyblepharon (Roem. ex Kunze) C.Presl	1.35852e-08	Polystichum fibrillosopaleaceum (Kodama) Tagawa	9.42998e-09	Polystichum x anceps Sa.Kurata	8.9556e-09	Dennstaedtia zeylanica (Sw.) Zink ex Fraser-Jenk. et Kandel	2.86711e-09
533857.jpg	Polystichum longifrons Sa.Kurata	Polystichum longifrons Sa.Kurata	1	Polystichum polyblepharon (Roem. ex Kunze) C.Presl	7.18014e-08	Polystichum x anceps Sa.Kurata	5.1538e-08	Microlepia marginata (Panzer) C.Chr.	3.43578e-08	Polystichum pseudomakinoi Tagawa	3.38559e-08
784440.jpg	Polystichum longifrons Sa.Kurata	Polystichum longifrons Sa.Kurata	1	Polystichum polyblepharon (Roem. ex Kunze) C.Presl	2.92523e-08	Dennstaedtia hirsuta (Sw.) Mett.	2.55515e-08	Osmunda japonica Thunb.	7.33228e-09	Microlepia marginata (Panzer) C.Chr.	5.81983e-09
00031953.jpg	Polystichum longifrons Sa.Kurata	Polystichum longifrons Sa.Kurata	0.892718	Polystichum x anceps Sa.Kurata	0.105848	Polystichum pseudomakinoi Tagawa	0.00122215	Polystichum x ongataense Sa.Kurata	7.52587e-05	Polystichum polyblepharon (Roem. ex Kunze) C.Presl	2.51458e-05
560412.jpg	Polystichum longifrons Sa.Kurata	Polystichum longifrons Sa.Kurata	1	Osmunda japonica Thunb.	4.36859e-08	Pteridium aquilinum (L.) Kuhn	2.49692e-08	Polystichum fibrillosopaleaceum (Kodama) Tagawa	1.43622e-08	Osmundastrum cinnamomeum (L.) C.Presl var. fokiense (Copel.) Tagawa	7.65676e-09
422638.jpg	Polystichum longifrons Sa.Kurata	Polystichum longifrons Sa.Kurata	1	Dennstaedtia hirsuta (Sw.) Mett.	4.7763e-10	Microlepia marginata (Panzer) C.Chr.	2.85267e-10	Polystichum polyblepharon (Roem. ex Kunze) C.Presl	1.26018e-10	Dryopteris tokyoensis (Makino) C.Chr.	1.25408e-10
819464.jpg	Polystichum longifrons Sa.Kurata	Polystichum longifrons Sa.Kurata	0.999986	Polystichum polyblepharon (Roem. ex Kunze) C.Presl	1.21318e-05	Polystichum fibrillosopaleaceum (Kodama) Tagawa	8.80292e-07	Polystichum x anceps Sa.Kurata	1.42929e-07	Dennstaedtia hirsuta (Sw.) Mett.	1.01832e-07
438645.jpg	Polystichum longifrons Sa.Kurata	Polystichum longifrons Sa.Kurata	0.999996	Dennstaedtia hirsuta (Sw.) Mett.	2.23251e-06	Microlepia marginata (Panzer) C.Chr.	3.87933e-07	Polystichum igaense Tagawa	1.57996e-07	Dryopteris tokyoensis (Makino) C.Chr.	1.18496e-07
819732.jpg	Polystichum longifrons Sa.Kurata	Polystichum longifrons Sa.Kurata	0.999998	Polystichum fibrillosopaleaceum (Kodama) Tagawa	1.36818e-06	Polystichum igaense Tagawa	4.12109e-07	Dennstaedtia hirsuta (Sw.) Mett.	1.90942e-07	Polystichum polyblepharon (Roem. ex Kunze) C.Presl	7.04935e-08
00020557.jpg	Polystichum longifrons Sa.Kurata	Polystichum longifrons Sa.Kurata	0.970653	Polystichum x anceps Sa.Kurata	0.0212603	Polystichum pseudomakinoi Tagawa	0.00495091	Polystichum polyblepharon (Roem. ex Kunze) C.Presl	0.00177202	Polystichum tagawanum Sa.Kurata	0.00135151
527178.jpg	Polystichum longifrons Sa.Kurata	Polystichum longifrons Sa.Kurata	1	Osmunda japonica Thunb.	7.58053e-08	Polystichum pseudomakinoi Tagawa	7.45273e-08	Polystichum fibrillosopaleaceum (Kodama) Tagawa	5.64808e-08	Polystichum x anceps Sa.Kurata	2.50448e-08
521347.jpg	Polystichum longifrons Sa.Kurata	Polystichum longifrons Sa.Kurata	1	Polystichum polyblepharon (Roem. ex Kunze) C.Presl	3.4393e-08	Polystichum fibrillosopaleaceum (Kodama) Tagawa	7.47145e-09	Microlepia marginata (Panzer) C.Chr.	4.65437e-09	Polystichum x anceps Sa.Kurata	4.29023e-09
422820.jpg	Polystichum longifrons Sa.Kurata	Polystichum longifrons Sa.Kurata	1	Polystichum polyblepharon (Roem. ex Kunze) C.Presl	1.70076e-07	Dennstaedtia hirsuta (Sw.) Mett.	5.01607e-08	Polystichum ovatopaleaceum (Kodama) Sa.Kurata var. coraiense (Christ ex H.L_v.) Sa.Kurata	1.63707e-08	Polystichum x anceps Sa.Kurata	1.19169e-08
819460.jpg	Polystichum longifrons Sa.Kurata	Polystichum longifrons Sa.Kurata	0.999995	Polystichum fibrillosopaleaceum (Kodama) Tagawa	3.57201e-06	Polystichum polyblepharon (Roem. ex Kunze) C.Presl	9.35087e-07	Polystichum igaense Tagawa	1.80869e-07	Polystichum x anceps Sa.Kurata	8.93403e-08
819577.jpg	Polystichum longifrons Sa.Kurata	Polystichum longifrons Sa.Kurata	1	Polystichum x anceps Sa.Kurata	3.09308e-10	Polystichum polyblepharon (Roem. ex Kunze) C.Presl	2.09328e-10	Dryopteris tokyoensis (Makino) C.Chr.	1.38452e-10	Dennstaedtia hirsuta (Sw.) Mett.	1.15774e-10
819568.jpg	Polystichum longifrons Sa.Kurata	Polystichum longifrons Sa.Kurata	1	Polystichum x anceps Sa.Kurata	1.44658e-09	Polystichum polyblepharon (Roem. ex Kunze) C.Presl	8.36363e-10	Polystichum pseudomakinoi Tagawa	4.63121e-10	Dryopteris tokyoensis (Makino) C.Chr.	3.68285e-10
00037017.jpg	Polystichum longifrons Sa.Kurata	Polystichum longifrons Sa.Kurata	0.999971	Polystichum x anceps Sa.Kurata	2.88402e-05	Polystichum pseudomakinoi Tagawa	1.9939e-08	Polystichum tsus-simense (Hook.) J.Sm. var. mayebarae (Tagawa) Sa.Kurata	1.02433e-08	Polystichum tagawanum Sa.Kurata	5.03028e-09
577948.jpg	Polystichum longifrons Sa.Kurata	Polystichum longifrons Sa.Kurata	1	Polystichum fibrillosopaleaceum (Kodama) Tagawa	2.90128e-08	Dennstaedtia hirsuta (Sw.) Mett.	1.05877e-08	Microlepia marginata (Panzer) C.Chr.	7.02236e-09	Polystichum polyblepharon (Roem. ex Kunze) C.Presl	5.5143e-09
422733.jpg	Polystichum longifrons Sa.Kurata	Polystichum longifrons Sa.Kurata	1	Dennstaedtia hirsuta (Sw.) Mett.	6.71396e-08	Polystichum pseudomakinoi Tagawa	3.62561e-08	Osmunda japonica Thunb.	3.59879e-08	Polystichum polyblepharon (Roem. ex Kunze) C.Presl	2.85282e-08
784420.jpg	Polystichum longifrons Sa.Kurata	Polystichum longifrons Sa.Kurata	1	Polystichum pseudomakinoi Tagawa	9.90223e-08	Polystichum fibrillosopaleaceum (Kodama) Tagawa	7.55566e-08	Polystichum x anceps Sa.Kurata	4.04955e-08	Dennstaedtia hirsuta (Sw.) Mett.	1.91867e-08
819579.jpg	Polystichum longifrons Sa.Kurata	Polystichum longifrons Sa.Kurata	1	Polystichum polyblepharon (Roem. ex Kunze) C.Presl	1.39685e-08	Polystichum pseudomakinoi Tagawa	7.53818e-09	Dennstaedtia hirsuta (Sw.) Mett.	6.05463e-09	Polystichum fibrillosopaleaceum (Kodama) Tagawa	1.45396e-09
784437.jpg	Polystichum longifrons Sa.Kurata	Polystichum longifrons Sa.Kurata	0.999991	Polystichum polyblepharon (Roem. ex Kunze) C.Presl	5.35879e-06	Dennstaedtia hirsuta (Sw.) Mett.	1.24813e-06	Dennstaedtia zeylanica (Sw.) Zink ex Fraser-Jenk. et Kandel	8.0083e-07	Polystichum fibrillosopaleaceum (Kodama) Tagawa	3.89572e-07
422628.jpg	Polystichum longifrons Sa.Kurata	Polystichum longifrons Sa.Kurata	1	Polystichum pseudomakinoi Tagawa	1.93631e-07	Polystichum fibrillosopaleaceum (Kodama) Tagawa	4.65953e-08	Polystichum x anceps Sa.Kurata	2.87085e-08	Dryopteris tokyoensis (Makino) C.Chr.	2.24987e-08
819474.jpg	Polystichum longifrons Sa.Kurata	Polystichum longifrons Sa.Kurata	0.999999	Polystichum fibrillosopaleaceum (Kodama) Tagawa	4.17738e-07	Polystichum polyblepharon (Roem. ex Kunze) C.Presl	2.54347e-07	Polystichum igaense Tagawa	7.98526e-08	Polystichum x anceps Sa.Kurata	7.79714e-08
558208.jpg	Polystichum longifrons Sa.Kurata	Polystichum longifrons Sa.Kurata	1	Polystichum x anceps Sa.Kurata	5.31216e-08	Polystichum fibrillosopaleaceum (Kodama) Tagawa	5.11288e-08	Polystichum polyblepharon (Roem. ex Kunze) C.Presl	3.44651e-08	Dryopteris tokyoensis (Makino) C.Chr.	3.80695e-09
00038677.jpg	Polystichum longifrons Sa.Kurata	Polystichum longifrons Sa.Kurata	0.999947	Polystichum x anceps Sa.Kurata	5.24133e-05	Polystichum pseudomakinoi Tagawa	3.00928e-07	Polystichum tsus-simense (Hook.) J.Sm. var. mayebarae (Tagawa) Sa.Kurata	5.89649e-08	Microlepia marginata (Panzer) C.Chr.	1.54993e-08
819720.jpg	Polystichum longifrons Sa.Kurata	Polystichum longifrons Sa.Kurata	1	Polystichum polyblepharon (Roem. ex Kunze) C.Presl	1.39032e-07	Polystichum x anceps Sa.Kurata	4.05029e-08	Polystichum igaense Tagawa	2.59059e-08	Polystichum fibrillosopaleaceum (Kodama) Tagawa	1.09105e-08
819715.jpg	Polystichum longifrons Sa.Kurata	Polystichum longifrons Sa.Kurata	0.999998	Polystichum polyblepharon (Roem. ex Kunze) C.Presl	1.73369e-06	Polystichum fibrillosopaleaceum (Kodama) Tagawa	3.98347e-07	Polystichum x anceps Sa.Kurata	1.91856e-07	Polystichum pseudomakinoi Tagawa	3.17937e-08
521371.jpg	Polystichum longifrons Sa.Kurata	Polystichum longifrons Sa.Kurata	1	Polystichum fibrillosopaleaceum (Kodama) Tagawa	1.0931e-07	Dennstaedtia hirsuta (Sw.) Mett.	5.94082e-08	Microlepia marginata (Panzer) C.Chr.	4.28825e-08	Dennstaedtia zeylanica (Sw.) Zink ex Fraser-Jenk. et Kandel	3.91106e-08
422640.jpg	Polystichum longifrons Sa.Kurata	Polystichum longifrons Sa.Kurata	1	Polystichum fibrillosopaleaceum (Kodama) Tagawa	2.19894e-08	Polystichum x anceps Sa.Kurata	1.57893e-08	Microlepia marginata (Panzer) C.Chr.	7.48009e-09	Dryopteris tokyoensis (Makino) C.Chr.	7.20414e-09
FKSE99855.jpg	Polystichum longifrons Sa.Kurata	Polystichum polyblepharon (Roem. ex Kunze) C.Presl	0.999803	Polystichum x anceps Sa.Kurata	0.000125579	Polystichum pseudomakinoi Tagawa	1.71825e-05	Dryopteris crassirhizoma Nakai	1.37958e-05	Dryopteris lacera (Thunb.) Kuntze	9.64156e-06
572939.jpg	Polystichum longifrons Sa.Kurata	Polystichum longifrons Sa.Kurata	0.999972	Polystichum fibrillosopaleaceum (Kodama) Tagawa	7.25039e-06	Dennstaedtia hirsuta (Sw.) Mett.	2.77632e-06	Osmunda japonica Thunb.	2.44017e-06	Microlepia marginata (Panzer) C.Chr.	2.04423e-06
00037018.jpg	Polystichum longifrons Sa.Kurata	Polystichum longifrons Sa.Kurata	0.992379	Polystichum x anceps Sa.Kurata	0.00761984	Polystichum tagawanum Sa.Kurata	1.25343e-06	Polystichum polyblepharon (Roem. ex Kunze) C.Presl	4.01663e-08	Lespedeza cuneata (Dum.Cours.) G.Don var. cuneata	3.1391e-08
00020558.jpg	Polystichum longifrons Sa.Kurata	Polystichum longifrons Sa.Kurata	0.999859	Polystichum x anceps Sa.Kurata	0.00013709	Polystichum polyblepharon (Roem. ex Kunze) C.Presl	2.3286e-06	Polystichum fibrillosopaleaceum (Kodama) Tagawa	1.04864e-06	Dryopteris tokyoensis (Makino) C.Chr.	5.89979e-08
533855.jpg	Polystichum longifrons Sa.Kurata	Polystichum longifrons Sa.Kurata	1	Polystichum polyblepharon (Roem. ex Kunze) C.Presl	1.17352e-07	Polystichum fibrillosopaleaceum (Kodama) Tagawa	3.20781e-08	Dennstaedtia hirsuta (Sw.) Mett.	3.09232e-08	Dennstaedtia zeylanica (Sw.) Zink ex Fraser-Jenk. et Kandel	1.66941e-08
521354.jpg	Polystichum longifrons Sa.Kurata	Polystichum longifrons Sa.Kurata	0.999999	Hypolepis punctata (Thunb.) Mett. ex Kuhn	3.09664e-07	Dennstaedtia hirsuta (Sw.) Mett.	2.1267e-07	Microlepia marginata (Panzer) C.Chr.	1.82672e-07	Diplopterygium glaucum (Houtt.) Nakai	1.44743e-07
00009026.jpg	Polystichum longifrons Sa.Kurata	Polystichum longifrons Sa.Kurata	1	Polystichum x anceps Sa.Kurata	1.73399e-08	Lespedeza cuneata (Dum.Cours.) G.Don var. cuneata	3.42852e-09	Dryopteris tokyoensis (Makino) C.Chr.	2.40074e-09	Polystichum pseudomakinoi Tagawa	2.66824e-10
00009019.jpg	Polystichum longifrons Sa.Kurata	Polystichum longifrons Sa.Kurata	0.999873	Polystichum x anceps Sa.Kurata	0.000127177	Dryopteris tokyoensis (Makino) C.Chr.	1.84489e-07	Microlepia marginata (Panzer) C.Chr.	4.46459e-09	Polystichum fibrillosopaleaceum (Kodama) Tagawa	5.93634e-10
509671.jpg	Polystichum longifrons Sa.Kurata	Polystichum longifrons Sa.Kurata	1	Dennstaedtia hirsuta (Sw.) Mett.	6.35648e-08	Polystichum fibrillosopaleaceum (Kodama) Tagawa	6.30945e-08	Microlepia marginata (Panzer) C.Chr.	6.0441e-08	Polystichum polyblepharon (Roem. ex Kunze) C.Presl	4.13741e-08
428778.jpg	Polystichum longifrons Sa.Kurata	Polystichum longifrons Sa.Kurata	0.999985	Dennstaedtia zeylanica (Sw.) Zink ex Fraser-Jenk. et Kandel	8.39734e-06	Dennstaedtia hirsuta (Sw.) Mett.	3.56252e-06	Polystichum fibrillosopaleaceum (Kodama) Tagawa	4.64204e-07	Polystichum polyblepharon (Roem. ex Kunze) C.Presl	3.4613e-07
422748.jpg	Polystichum longifrons Sa.Kurata	Polystichum longifrons Sa.Kurata	1	Polystichum ovatopaleaceum (Kodama) Sa.Kurata var. coraiense (Christ ex H.L_v.) Sa.Kurata	8.07405e-08	Dennstaedtia hirsuta (Sw.) Mett.	4.96359e-08	Polystichum polyblepharon (Roem. ex Kunze) C.Presl	1.27032e-08	Dryopteris tokyoensis (Makino) C.Chr.	1.13279e-08
00038187.jpg	Polystichum longifrons Sa.Kurata	Polystichum longifrons Sa.Kurata	0.989578	Polystichum x anceps Sa.Kurata	0.0101754	Polystichum pseudomakinoi Tagawa	0.000241483	Polystichum fibrillosopaleaceum (Kodama) Tagawa	2.18471e-06	Polystichum tsus-simense (Hook.) J.Sm. var. mayebarae (Tagawa) Sa.Kurata	9.14389e-07
577949.jpg	Polystichum longifrons Sa.Kurata	Polystichum longifrons Sa.Kurata	0.999712	Polystichum polyblepharon (Roem. ex Kunze) C.Presl	0.000224005	Diplopterygium glaucum (Houtt.) Nakai	3.26054e-05	Microlepia marginata (Panzer) C.Chr.	5.51972e-06	Osmunda japonica Thunb.	4.0855e-06
819572.jpg	Polystichum longifrons Sa.Kurata	Polystichum longifrons Sa.Kurata	0.999995	Polystichum polyblepharon (Roem. ex Kunze) C.Presl	4.64176e-06	Polystichum igaense Tagawa	2.60853e-07	Polystichum fibrillosopaleaceum (Kodama) Tagawa	1.22683e-07	Salix dolichostyla Seemen subsp. serissifolia (Kimura) H.Ohashi et H.Nakai	1.14998e-07
222827.jpg	Polystichum longifrons Sa.Kurata	Polystichum longifrons Sa.Kurata	1	Polystichum fibrillosopaleaceum (Kodama) Tagawa	2.08546e-07	Dennstaedtia hirsuta (Sw.) Mett.	5.99862e-08	Dennstaedtia zeylanica (Sw.) Zink ex Fraser-Jenk. et Kandel	4.62402e-08	Polystichum makinoi (Tagawa) Tagawa	3.11012e-08
560410.jpg	Polystichum longifrons Sa.Kurata	Polystichum longifrons Sa.Kurata	0.999995	Polystichum fibrillosopaleaceum (Kodama) Tagawa	2.32324e-06	Polystichum polyblepharon (Roem. ex Kunze) C.Presl	8.78084e-07	Polystichum x anceps Sa.Kurata	5.02126e-07	Polystichum pseudomakinoi Tagawa	4.11616e-07
00037012.jpg	Polystichum longifrons Sa.Kurata	Polystichum longifrons Sa.Kurata	0.999105	Polystichum tagawanum Sa.Kurata	0.00045394	Polystichum x anceps Sa.Kurata	0.000398128	Polystichum pseudomakinoi Tagawa	3.40594e-05	Polystichum polyblepharon (Roem. ex Kunze) C.Presl	2.97761e-06
00038092.jpg	Polystichum longifrons Sa.Kurata	Polystichum longifrons Sa.Kurata	0.999958	Polystichum x anceps Sa.Kurata	4.01534e-05	Polystichum tagawanum Sa.Kurata	1.133e-06	Dryopteris cycadina (Franch. et Sav.) C.Chr.	3.44129e-07	Dryopteris tokyoensis (Makino) C.Chr.	1.07345e-07
819686.jpg	Polystichum longifrons Sa.Kurata	Polystichum longifrons Sa.Kurata	0.999999	Dennstaedtia hirsuta (Sw.) Mett.	3.2071e-07	Polystichum polyblepharon (Roem. ex Kunze) C.Presl	1.16396e-07	Polystichum fibrillosopaleaceum (Kodama) Tagawa	6.70688e-08	Osmunda japonica Thunb.	3.17125e-08
426651.jpg	Polystichum longifrons Sa.Kurata	Polystichum longifrons Sa.Kurata	1	Polystichum fibrillosopaleaceum (Kodama) Tagawa	3.87096e-09	Polystichum polyblepharon (Roem. ex Kunze) C.Presl	2.70769e-09	Polystichum pseudomakinoi Tagawa	1.21014e-09	Polystichum x anceps Sa.Kurata	5.96519e-10
576497.jpg	Polystichum longifrons Sa.Kurata	Polystichum longifrons Sa.Kurata	1	Polystichum fibrillosopaleaceum (Kodama) Tagawa	3.98975e-08	Polystichum polyblepharon (Roem. ex Kunze) C.Presl	1.7159e-08	Dennstaedtia hirsuta (Sw.) Mett.	3.58385e-09	Dennstaedtia zeylanica (Sw.) Zink ex Fraser-Jenk. et Kandel	3.44069e-09
436087.jpg	Polystichum longifrons Sa.Kurata	Polystichum longifrons Sa.Kurata	1	Dennstaedtia hirsuta (Sw.) Mett.	2.21482e-08	Polystichum polyblepharon (Roem. ex Kunze) C.Presl	1.18509e-08	Polystichum fibrillosopaleaceum (Kodama) Tagawa	7.87326e-09	Dennstaedtia zeylanica (Sw.) Zink ex Fraser-Jenk. et Kandel	6.90896e-09
474293.jpg	Polystichum longifrons Sa.Kurata	Polystichum longifrons Sa.Kurata	1	Polystichum polyblepharon (Roem. ex Kunze) C.Presl	2.9949e-08	Polystichum fibrillosopaleaceum (Kodama) Tagawa	2.86923e-08	Dennstaedtia hirsuta (Sw.) Mett.	2.27665e-08	Polystichum igaense Tagawa	1.9052e-08
784433.jpg	Polystichum longifrons Sa.Kurata	Polystichum longifrons Sa.Kurata	1	Dennstaedtia hirsuta (Sw.) Mett.	4.92812e-09	Polystichum fibrillosopaleaceum (Kodama) Tagawa	3.69868e-09	Polystichum x anceps Sa.Kurata	2.86158e-09	Polystichum makinoi (Tagawa) Tagawa	1.70935e-09
819462.jpg	Polystichum longifrons Sa.Kurata	Polystichum longifrons Sa.Kurata	1	Dennstaedtia hirsuta (Sw.) Mett.	5.35762e-09	Polystichum fibrillosopaleaceum (Kodama) Tagawa	4.05183e-09	Polystichum x anceps Sa.Kurata	3.82981e-09	Microlepia marginata (Panzer) C.Chr.	2.12775e-09
927933.jpg	Polystichum longifrons Sa.Kurata	Polystichum longifrons Sa.Kurata	0.999996	Polystichum fibrillosopaleaceum (Kodama) Tagawa	2.80614e-06	Polystichum x anceps Sa.Kurata	1.01466e-06	Polystichum polyblepharon (Roem. ex Kunze) C.Presl	2.28088e-07	Pentarhizidium orientale (Hook.) Hayata	9.02026e-09
00038093.jpg	Polystichum longifrons Sa.Kurata	Polystichum tagawanum Sa.Kurata	0.68925	Polystichum longifrons Sa.Kurata	0.226168	Polystichum pseudomakinoi Tagawa	0.0746043	Polystichum x anceps Sa.Kurata	0.0085714	Deparia pycnosora (Christ) M.Kato	0.000735255
533853.jpg	Polystichum longifrons Sa.Kurata	Polystichum longifrons Sa.Kurata	0.999991	Polystichum ovatopaleaceum (Kodama) Sa.Kurata var. coraiense (Christ ex H.L_v.) Sa.Kurata	6.17575e-06	Polystichum polyblepharon (Roem. ex Kunze) C.Presl	8.67743e-07	Dennstaedtia hirsuta (Sw.) Mett.	2.7131e-07	Osmunda japonica Thunb.	2.49748e-07
577952.jpg	Polystichum longifrons Sa.Kurata	Polystichum longifrons Sa.Kurata	0.999925	Polystichum pseudomakinoi Tagawa	6.75068e-05	Polystichum x anceps Sa.Kurata	2.4043e-06	Polystichum fibrillosopaleaceum (Kodama) Tagawa	1.68484e-06	Polystichum polyblepharon (Roem. ex Kunze) C.Presl	1.15527e-06
00042564.jpg	Polystichum longifrons Sa.Kurata	Polystichum longifrons Sa.Kurata	0.999998	Dryopteris tokyoensis (Makino) C.Chr.	1.32558e-06	Polystichum x anceps Sa.Kurata	2.87659e-07	Polystichum tagawanum Sa.Kurata	6.59673e-09	Polystichum igaense Tagawa	5.07198e-09
432004.jpg	Polystichum longifrons Sa.Kurata	Polystichum longifrons Sa.Kurata	0.999985	Polystichum fibrillosopaleaceum (Kodama) Tagawa	6.24824e-06	Polystichum pseudomakinoi Tagawa	1.49827e-06	Osmundastrum cinnamomeum (L.) C.Presl var. fokiense (Copel.) Tagawa	1.39136e-06	Polystichum polyblepharon (Roem. ex Kunze) C.Presl	8.82263e-07
587241.jpg	Polystichum longifrons Sa.Kurata	Polystichum longifrons Sa.Kurata	0.999999	Dennstaedtia hirsuta (Sw.) Mett.	2.16584e-07	Dennstaedtia zeylanica (Sw.) Zink ex Fraser-Jenk. et Kandel	1.04382e-07	Polystichum polyblepharon (Roem. ex Kunze) C.Presl	6.30501e-08	Hypolepis punctata (Thunb.) Mett. ex Kuhn	5.54857e-08
00016439.jpg	Polystichum longifrons Sa.Kurata	Polystichum longifrons Sa.Kurata	0.999385	Polystichum x anceps Sa.Kurata	0.000607602	Polystichum pseudomakinoi Tagawa	5.02906e-06	Polystichum tsus-simense (Hook.) J.Sm. var. mayebarae (Tagawa) Sa.Kurata	8.37344e-07	Polystichum tagawanum Sa.Kurata	4.44346e-07
577960.jpg	Polystichum longifrons Sa.Kurata	Polystichum longifrons Sa.Kurata	0.999999	Polystichum pseudomakinoi Tagawa	4.62772e-07	Polystichum fibrillosopaleaceum (Kodama) Tagawa	2.17328e-07	Polystichum x anceps Sa.Kurata	1.72456e-07	Polystichum polyblepharon (Roem. ex Kunze) C.Presl	1.61591e-07
819438.jpg	Polystichum longifrons Sa.Kurata	Polystichum longifrons Sa.Kurata	0.999999	Polystichum polyblepharon (Roem. ex Kunze) C.Presl	6.29411e-07	Polystichum fibrillosopaleaceum (Kodama) Tagawa	4.56425e-07	Dennstaedtia zeylanica (Sw.) Zink ex Fraser-Jenk. et Kandel	1.18139e-07	Dennstaedtia hirsuta (Sw.) Mett.	6.19905e-08
422641.jpg	Polystichum longifrons Sa.Kurata	Polystichum longifrons Sa.Kurata	1	Polystichum polyblepharon (Roem. ex Kunze) C.Presl	4.43673e-09	Polystichum fibrillosopaleaceum (Kodama) Tagawa	2.81756e-09	Dennstaedtia hirsuta (Sw.) Mett.	2.72712e-09	Polystichum x anceps Sa.Kurata	6.31575e-10
00002425.jpg	Polystichum longifrons Sa.Kurata	Polystichum longifrons Sa.Kurata	0.999995	Polystichum x anceps Sa.Kurata	3.58161e-06	Polystichum tsus-simense (Hook.) J.Sm. var. mayebarae (Tagawa) Sa.Kurata	6.88956e-07	Polystichum fibrillosopaleaceum (Kodama) Tagawa	4.04841e-07	Polystichum pseudomakinoi Tagawa	1.12328e-07
509744.jpg	Polystichum longifrons Sa.Kurata	Polystichum longifrons Sa.Kurata	1	Polystichum pseudomakinoi Tagawa	5.16459e-08	Dennstaedtia zeylanica (Sw.) Zink ex Fraser-Jenk. et Kandel	2.05546e-08	Polystichum polyblepharon (Roem. ex Kunze) C.Presl	1.56063e-08	Polystichum x anceps Sa.Kurata	1.31496e-08
00005192.jpg	Polystichum longifrons Sa.Kurata	Polystichum longifrons Sa.Kurata	0.999999	Polystichum x anceps Sa.Kurata	8.71371e-07	Dryopteris tokyoensis (Makino) C.Chr.	1.12556e-07	Polystichum pseudomakinoi Tagawa	1.70356e-08	Polystichum polyblepharon (Roem. ex Kunze) C.Presl	2.02176e-09
590620.jpg	Polystichum longifrons Sa.Kurata	Polystichum longifrons Sa.Kurata	1	Polystichum fibrillosopaleaceum (Kodama) Tagawa	1.29502e-07	Microlepia marginata (Panzer) C.Chr.	3.01468e-08	Dennstaedtia hirsuta (Sw.) Mett.	2.49952e-08	Osmunda japonica Thunb.	1.32301e-08
438342.jpg	Polystichum longifrons Sa.Kurata	Polystichum longifrons Sa.Kurata	1	Polystichum fibrillosopaleaceum (Kodama) Tagawa	2.28419e-08	Dennstaedtia hirsuta (Sw.) Mett.	7.49005e-09	Polystichum pseudomakinoi Tagawa	6.20833e-09	Polystichum x anceps Sa.Kurata	5.73645e-09
819723.jpg	Polystichum longifrons Sa.Kurata	Polystichum longifrons Sa.Kurata	1	Polystichum polyblepharon (Roem. ex Kunze) C.Presl	5.47876e-08	Polystichum pseudomakinoi Tagawa	1.02051e-08	Polystichum x anceps Sa.Kurata	9.00179e-09	Dennstaedtia hirsuta (Sw.) Mett.	4.19279e-09
435352.jpg	Polystichum longifrons Sa.Kurata	Polystichum longifrons Sa.Kurata	0.999999	Polystichum polyblepharon (Roem. ex Kunze) C.Presl	4.50064e-07	Polystichum fibrillosopaleaceum (Kodama) Tagawa	2.68121e-07	Polystichum x anceps Sa.Kurata	9.12133e-08	Osmunda japonica Thunb.	8.58671e-08
819586.jpg	Polystichum longifrons Sa.Kurata	Polystichum longifrons Sa.Kurata	1	Polystichum x anceps Sa.Kurata	2.78384e-08	Polystichum polyblepharon (Roem. ex Kunze) C.Presl	1.957e-08	Polystichum fibrillosopaleaceum (Kodama) Tagawa	1.84925e-08	Dennstaedtia hirsuta (Sw.) Mett.	1.49154e-08
422830.jpg	Polystichum longifrons Sa.Kurata	Polystichum longifrons Sa.Kurata	0.999994	Polystichum pseudomakinoi Tagawa	3.59439e-06	Polystichum polyblepharon (Roem. ex Kunze) C.Presl	1.03392e-06	Salix dolichostyla Seemen subsp. serissifolia (Kimura) H.Ohashi et H.Nakai	5.93391e-07	Dennstaedtia hirsuta (Sw.) Mett.	2.5592e-07
FKSE34149.jpg	Polystichum longifrons Sa.Kurata	Polystichum longifrons Sa.Kurata	0.999762	Polystichum polyblepharon (Roem. ex Kunze) C.Presl	0.000119791	Dryopteris tokyoensis (Makino) C.Chr.	5.58961e-05	Polystichum x anceps Sa.Kurata	1.3868e-05	Polystichum tsus-simense (Hook.) J.Sm. var. mayebarae (Tagawa) Sa.Kurata	1.3073e-05
513754.jpg	Polystichum longifrons Sa.Kurata	Polystichum longifrons Sa.Kurata	1	Dennstaedtia hirsuta (Sw.) Mett.	4.0302e-08	Diplopterygium glaucum (Houtt.) Nakai	3.68768e-08	Osmunda japonica Thunb.	1.97554e-08	Pteridium aquilinum (L.) Kuhn	1.13366e-08
00003475.jpg	Polystichum longifrons Sa.Kurata	Polystichum longifrons Sa.Kurata	0.999996	Polystichum x anceps Sa.Kurata	4.28639e-06	Polystichum polyblepharon (Roem. ex Kunze) C.Presl	3.34684e-08	Polystichum pseudomakinoi Tagawa	1.44798e-08	Polystichum tagawanum Sa.Kurata	3.24409e-09
437649.jpg	Polystichum longifrons Sa.Kurata	Polystichum longifrons Sa.Kurata	1	Polystichum polyblepharon (Roem. ex Kunze) C.Presl	2.1919e-07	Polystichum fibrillosopaleaceum (Kodama) Tagawa	3.75591e-08	Dennstaedtia hirsuta (Sw.) Mett.	3.58278e-08	Dennstaedtia zeylanica (Sw.) Zink ex Fraser-Jenk. et Kandel	1.95374e-08
595991.jpg	Polystichum longifrons Sa.Kurata	Polystichum longifrons Sa.Kurata	0.999986	Polystichum polyblepharon (Roem. ex Kunze) C.Presl	1.27448e-05	Polystichum fibrillosopaleaceum (Kodama) Tagawa	1.51639e-06	Carpinus japonica Blume	5.60556e-08	Polystichum igaense Tagawa	3.82783e-08
00017851.jpg	Polystichum longifrons Sa.Kurata	Polystichum longifrons Sa.Kurata	0.999864	Polystichum polyblepharon (Roem. ex Kunze) C.Presl	0.000100934	Polystichum x anceps Sa.Kurata	2.19133e-05	Polystichum pseudomakinoi Tagawa	9.42878e-06	Polystichum tagawanum Sa.Kurata	1.33491e-06
927924.jpg	Polystichum longifrons Sa.Kurata	Polystichum longifrons Sa.Kurata	0.999995	Polystichum fibrillosopaleaceum (Kodama) Tagawa	2.25943e-06	Polystichum polyblepharon (Roem. ex Kunze) C.Presl	8.38393e-07	Dennstaedtia hirsuta (Sw.) Mett.	7.7654e-07	Dennstaedtia zeylanica (Sw.) Zink ex Fraser-Jenk. et Kandel	1.64965e-07
564163.jpg	Polystichum longifrons Sa.Kurata	Polystichum longifrons Sa.Kurata	0.999999	Polystichum polyblepharon (Roem. ex Kunze) C.Presl	3.19245e-07	Polystichum x anceps Sa.Kurata	5.20306e-08	Polystichum fibrillosopaleaceum (Kodama) Tagawa	5.13564e-08	Dennstaedtia hirsuta (Sw.) Mett.	2.26888e-08
577959.jpg	Polystichum longifrons Sa.Kurata	Polystichum longifrons Sa.Kurata	0.999997	Polystichum fibrillosopaleaceum (Kodama) Tagawa	7.69948e-07	Microlepia marginata (Panzer) C.Chr.	5.57055e-07	Polystichum pseudomakinoi Tagawa	3.90892e-07	Polystichum x anceps Sa.Kurata	1.57237e-07
00003453.jpg	Polystichum longifrons Sa.Kurata	Polystichum longifrons Sa.Kurata	0.974089	Polystichum pseudomakinoi Tagawa	0.0131026	Polystichum x anceps Sa.Kurata	0.0127825	Polystichum tsus-simense (Hook.) J.Sm. var. mayebarae (Tagawa) Sa.Kurata	1.70869e-05	Polystichum polyblepharon (Roem. ex Kunze) C.Presl	4.89399e-06
595986.jpg	Polystichum longifrons Sa.Kurata	Polystichum longifrons Sa.Kurata	1	Polystichum fibrillosopaleaceum (Kodama) Tagawa	4.92734e-09	Polystichum x anceps Sa.Kurata	2.90221e-09	Polystichum pseudomakinoi Tagawa	6.27414e-10	Dennstaedtia hirsuta (Sw.) Mett.	5.29262e-10
00009022.jpg	Polystichum longifrons Sa.Kurata	Polystichum longifrons Sa.Kurata	1	Polystichum x anceps Sa.Kurata	1.93886e-09	Dryopteris tokyoensis (Makino) C.Chr.	6.51658e-10	Polystichum fibrillosopaleaceum (Kodama) Tagawa	2.04139e-10	Microlepia marginata (Panzer) C.Chr.	2.03656e-10
521355.jpg	Polystichum longifrons Sa.Kurata	Polystichum longifrons Sa.Kurata	0.999999	Polystichum polyblepharon (Roem. ex Kunze) C.Presl	2.65348e-07	Dennstaedtia hirsuta (Sw.) Mett.	1.03421e-07	Polystichum x anceps Sa.Kurata	8.7393e-08	Dennstaedtia zeylanica (Sw.) Zink ex Fraser-Jenk. et Kandel	6.72513e-08
422642.jpg	Polystichum longifrons Sa.Kurata	Polystichum longifrons Sa.Kurata	0.999998	Osmunda japonica Thunb.	4.04713e-07	Pteridium aquilinum (L.) Kuhn	2.83941e-07	Dennstaedtia hirsuta (Sw.) Mett.	2.08121e-07	Athyrium wardii (Hook.) Makino	1.66252e-07
441380.jpg	Polystichum longifrons Sa.Kurata	Polystichum longifrons Sa.Kurata	1	Diplopterygium glaucum (Houtt.) Nakai	6.60598e-08	Dennstaedtia hirsuta (Sw.) Mett.	5.75457e-08	Microlepia marginata (Panzer) C.Chr.	3.96955e-08	Hypolepis punctata (Thunb.) Mett. ex Kuhn	2.49421e-08
577940.jpg	Polystichum longifrons Sa.Kurata	Polystichum longifrons Sa.Kurata	1	Dennstaedtia hirsuta (Sw.) Mett.	8.48911e-08	Polystichum fibrillosopaleaceum (Kodama) Tagawa	5.00994e-08	Dennstaedtia zeylanica (Sw.) Zink ex Fraser-Jenk. et Kandel	4.92074e-08	Microlepia marginata (Panzer) C.Chr.	3.15821e-08
572945.jpg	Polystichum longifrons Sa.Kurata	Polystichum longifrons Sa.Kurata	0.999999	Dennstaedtia hirsuta (Sw.) Mett.	2.64368e-07	Polystichum fibrillosopaleaceum (Kodama) Tagawa	1.57338e-07	Dennstaedtia zeylanica (Sw.) Zink ex Fraser-Jenk. et Kandel	1.46131e-07	Microlepia marginata (Panzer) C.Chr.	6.24372e-08
432001.jpg	Polystichum longifrons Sa.Kurata	Polystichum longifrons Sa.Kurata	1	Polystichum polyblepharon (Roem. ex Kunze) C.Presl	7.09792e-08	Polystichum ovatopaleaceum (Kodama) Sa.Kurata var. coraiense (Christ ex H.L_v.) Sa.Kurata	5.16066e-08	Dennstaedtia zeylanica (Sw.) Zink ex Fraser-Jenk. et Kandel	4.82419e-08	Dryopteris tokyoensis (Makino) C.Chr.	3.66719e-08
00017849.jpg	Polystichum longifrons Sa.Kurata	Polystichum longifrons Sa.Kurata	0.999989	Polystichum pseudomakinoi Tagawa	8.77371e-06	Polystichum x anceps Sa.Kurata	1.9843e-06	Polystichum polyblepharon (Roem. ex Kunze) C.Presl	6.65875e-08	Huperzia serrata (Thunb.) Trevis.	5.07669e-08
636281.jpg	Polystichum longifrons Sa.Kurata	Polystichum longifrons Sa.Kurata	1	Polystichum fibrillosopaleaceum (Kodama) Tagawa	1.32211e-08	Dennstaedtia hirsuta (Sw.) Mett.	8.6195e-09	Polystichum polyblepharon (Roem. ex Kunze) C.Presl	1.54281e-09	Polystichum pseudomakinoi Tagawa	1.42211e-09
927930.jpg	Polystichum longifrons Sa.Kurata	Polystichum longifrons Sa.Kurata	1	Polystichum polyblepharon (Roem. ex Kunze) C.Presl	1.99306e-08	Dennstaedtia hirsuta (Sw.) Mett.	9.94742e-09	Polystichum fibrillosopaleaceum (Kodama) Tagawa	8.49289e-09	Polystichum x anceps Sa.Kurata	7.00445e-09
00038679.jpg	Polystichum longifrons Sa.Kurata	Polystichum longifrons Sa.Kurata	0.998247	Polystichum x anceps Sa.Kurata	0.000791441	Polystichum pseudomakinoi Tagawa	0.000752428	Polystichum polyblepharon (Roem. ex Kunze) C.Presl	0.000126063	Polystichum tagawanum Sa.Kurata	3.82633e-05
00038660.jpg	Polystichum longifrons Sa.Kurata	Polystichum longifrons Sa.Kurata	0.999705	Polystichum pseudomakinoi Tagawa	0.000253677	Polystichum x anceps Sa.Kurata	2.64258e-05	Polystichum tsus-simense (Hook.) J.Sm. var. mayebarae (Tagawa) Sa.Kurata	4.32769e-06	Polystichum polyblepharon (Roem. ex Kunze) C.Presl	4.15301e-06
819564.jpg	Polystichum longifrons Sa.Kurata	Polystichum longifrons Sa.Kurata	0.999999	Polystichum polyblepharon (Roem. ex Kunze) C.Presl	3.96249e-07	Polystichum igaense Tagawa	6.08995e-08	Polystichum fibrillosopaleaceum (Kodama) Tagawa	5.9513e-08	Dennstaedtia hirsuta (Sw.) Mett.	5.63736e-08
00017335.jpg	Polystichum longifrons Sa.Kurata	Polystichum pseudomakinoi Tagawa	0.963831	Polystichum longifrons Sa.Kurata	0.0307241	Polystichum x anceps Sa.Kurata	0.00537197	Polystichum polyblepharon (Roem. ex Kunze) C.Presl	2.94424e-05	Polystichum tagawanum Sa.Kurata	1.23111e-05
587236.jpg	Polystichum longifrons Sa.Kurata	Polystichum longifrons Sa.Kurata	1	Dennstaedtia hirsuta (Sw.) Mett.	3.00711e-07	Dennstaedtia zeylanica (Sw.) Zink ex Fraser-Jenk. et Kandel	3.52211e-08	Struthiopteris niponica (Kunze) Nakai	3.12381e-08	Polystichum fibrillosopaleaceum (Kodama) Tagawa	2.18791e-08
784423.jpg	Polystichum longifrons Sa.Kurata	Polystichum longifrons Sa.Kurata	1	Polystichum pseudomakinoi Tagawa	5.69403e-08	Polystichum x anceps Sa.Kurata	2.96803e-08	Microlepia marginata (Panzer) C.Chr.	6.22673e-09	Dennstaedtia hirsuta (Sw.) Mett.	4.96243e-09
577954.jpg	Polystichum longifrons Sa.Kurata	Polystichum longifrons Sa.Kurata	0.99999	Polystichum x anceps Sa.Kurata	3.4579e-06	Polystichum ovatopaleaceum (Kodama) Sa.Kurata var. coraiense (Christ ex H.L_v.) Sa.Kurata	3.1314e-06	Microlepia strigosa (Thunb.) C.Presl	6.76978e-07	Polystichum pseudomakinoi Tagawa	5.33989e-07
422626.jpg	Polystichum longifrons Sa.Kurata	Polystichum longifrons Sa.Kurata	0.999995	Dennstaedtia zeylanica (Sw.) Zink ex Fraser-Jenk. et Kandel	2.22448e-06	Dennstaedtia hirsuta (Sw.) Mett.	1.02798e-06	Polystichum fibrillosopaleaceum (Kodama) Tagawa	9.97808e-07	Microlepia marginata (Panzer) C.Chr.	1.27529e-07
438343.jpg	Polystichum longifrons Sa.Kurata	Polystichum longifrons Sa.Kurata	1	Polystichum fibrillosopaleaceum (Kodama) Tagawa	1.34684e-07	Polystichum polyblepharon (Roem. ex Kunze) C.Presl	2.35947e-08	Polystichum x anceps Sa.Kurata	1.05638e-08	Dennstaedtia hirsuta (Sw.) Mett.	9.37996e-09
784592.jpg	Polystichum longifrons Sa.Kurata	Polystichum longifrons Sa.Kurata	0.999998	Polystichum polyblepharon (Roem. ex Kunze) C.Presl	8.27716e-07	Polystichum fibrillosopaleaceum (Kodama) Tagawa	5.31593e-07	Dennstaedtia hirsuta (Sw.) Mett.	3.72461e-07	Polystichum makinoi (Tagawa) Tagawa	1.28185e-07
513746.jpg	Polystichum longifrons Sa.Kurata	Polystichum longifrons Sa.Kurata	0.999999	Dennstaedtia hirsuta (Sw.) Mett.	2.11148e-07	Polystichum fibrillosopaleaceum (Kodama) Tagawa	2.06899e-07	Polystichum polyblepharon (Roem. ex Kunze) C.Presl	9.84612e-08	Microlepia marginata (Panzer) C.Chr.	9.25355e-08
422742.jpg	Polystichum longifrons Sa.Kurata	Polystichum longifrons Sa.Kurata	1	Polystichum polyblepharon (Roem. ex Kunze) C.Presl	4.95852e-08	Dennstaedtia hirsuta (Sw.) Mett.	3.83895e-08	Dennstaedtia zeylanica (Sw.) Zink ex Fraser-Jenk. et Kandel	2.95046e-08	Microlepia marginata (Panzer) C.Chr.	1.95615e-08
577969.jpg	Polystichum longifrons Sa.Kurata	Polystichum longifrons Sa.Kurata	0.999989	Polystichum fibrillosopaleaceum (Kodama) Tagawa	5.1638e-06	Polystichum pseudomakinoi Tagawa	3.40621e-06	Dennstaedtia zeylanica (Sw.) Zink ex Fraser-Jenk. et Kandel	1.12749e-06	Dennstaedtia hirsuta (Sw.) Mett.	4.95903e-07
422727.jpg	Polystichum longifrons Sa.Kurata	Polystichum longifrons Sa.Kurata	1	Dennstaedtia hirsuta (Sw.) Mett.	1.23684e-08	Polystichum fibrillosopaleaceum (Kodama) Tagawa	3.67965e-09	Polystichum polyblepharon (Roem. ex Kunze) C.Presl	1.99585e-09	Microlepia marginata (Panzer) C.Chr.	1.98238e-09
256639.jpg	Polystichum longifrons Sa.Kurata	Polystichum longifrons Sa.Kurata	1	Polystichum x anceps Sa.Kurata	3.86107e-10	Polystichum fibrillosopaleaceum (Kodama) Tagawa	2.3008e-10	Polystichum pseudomakinoi Tagawa	1.60324e-10	Dennstaedtia hirsuta (Sw.) Mett.	3.9099e-11
474294.jpg	Polystichum longifrons Sa.Kurata	Polystichum longifrons Sa.Kurata	0.999997	Polystichum fibrillosopaleaceum (Kodama) Tagawa	2.32875e-06	Polystichum polyblepharon (Roem. ex Kunze) C.Presl	2.46488e-07	Polystichum igaense Tagawa	1.69616e-07	Dennstaedtia zeylanica (Sw.) Zink ex Fraser-Jenk. et Kandel	4.45679e-08
521349.jpg	Polystichum longifrons Sa.Kurata	Polystichum longifrons Sa.Kurata	0.999984	Polystichum polyblepharon (Roem. ex Kunze) C.Presl	1.34539e-05	Polystichum fibrillosopaleaceum (Kodama) Tagawa	4.38614e-07	Dennstaedtia hirsuta (Sw.) Mett.	3.38473e-07	Osmunda japonica Thunb.	2.89322e-07
521344.jpg	Polystichum longifrons Sa.Kurata	Polystichum longifrons Sa.Kurata	1	Polystichum fibrillosopaleaceum (Kodama) Tagawa	3.02721e-08	Dennstaedtia hirsuta (Sw.) Mett.	2.96877e-09	Dennstaedtia zeylanica (Sw.) Zink ex Fraser-Jenk. et Kandel	2.74185e-09	Polystichum x anceps Sa.Kurata	2.21262e-09
576502.jpg	Polystichum longifrons Sa.Kurata	Polystichum longifrons Sa.Kurata	1	Dennstaedtia hirsuta (Sw.) Mett.	8.19976e-09	Polystichum fibrillosopaleaceum (Kodama) Tagawa	3.60006e-09	Dennstaedtia zeylanica (Sw.) Zink ex Fraser-Jenk. et Kandel	1.3263e-09	Microlepia marginata (Panzer) C.Chr.	1.23675e-09
435356.jpg	Polystichum longifrons Sa.Kurata	Polystichum longifrons Sa.Kurata	1	Polystichum fibrillosopaleaceum (Kodama) Tagawa	6.24631e-08	Polystichum polyblepharon (Roem. ex Kunze) C.Presl	1.23708e-08	Dennstaedtia zeylanica (Sw.) Zink ex Fraser-Jenk. et Kandel	4.63937e-09	Polystichum igaense Tagawa	3.33311e-09
00038188.jpg	Polystichum longifrons Sa.Kurata	Polystichum longifrons Sa.Kurata	0.999715	Polystichum x anceps Sa.Kurata	0.000269431	Polystichum pseudomakinoi Tagawa	1.57395e-05	Polystichum tsus-simense (Hook.) J.Sm. var. mayebarae (Tagawa) Sa.Kurata	3.24018e-08	Polystichum tagawanum Sa.Kurata	2.97135e-08
00031336.jpg	Polystichum longifrons Sa.Kurata	Polystichum longifrons Sa.Kurata	0.458518	Polystichum polyblepharon (Roem. ex Kunze) C.Presl	0.396909	Matteuccia struthiopteris (L.) Tod.	0.0455703	Lespedeza cuneata (Dum.Cours.) G.Don var. cuneata	0.0201379	Polystichum x inadae Sa.Kurata	0.0164277
560411.jpg	Polystichum longifrons Sa.Kurata	Polystichum longifrons Sa.Kurata	1	Polystichum polyblepharon (Roem. ex Kunze) C.Presl	2.39636e-07	Polystichum fibrillosopaleaceum (Kodama) Tagawa	3.41423e-08	Dennstaedtia hirsuta (Sw.) Mett.	2.2135e-08	Polystichum pseudomakinoi Tagawa	1.14664e-08
426654.jpg	Polystichum longifrons Sa.Kurata	Polystichum longifrons Sa.Kurata	0.999996	Dennstaedtia hirsuta (Sw.) Mett.	2.11561e-06	Polystichum polyblepharon (Roem. ex Kunze) C.Presl	5.15368e-07	Osmunda japonica Thunb.	2.32009e-07	Pteridium aquilinum (L.) Kuhn	2.17452e-07
309841.jpg	Polystichum longifrons Sa.Kurata	Polystichum longifrons Sa.Kurata	1	Polystichum polyblepharon (Roem. ex Kunze) C.Presl	2.06093e-09	Polystichum fibrillosopaleaceum (Kodama) Tagawa	1.84503e-09	Dennstaedtia hirsuta (Sw.) Mett.	8.88007e-10	Polystichum x anceps Sa.Kurata	2.88295e-10
422751.jpg	Polystichum longifrons Sa.Kurata	Polystichum longifrons Sa.Kurata	1	Polystichum pseudomakinoi Tagawa	6.80599e-08	Polystichum x anceps Sa.Kurata	3.15835e-08	Dryopteris tokyoensis (Makino) C.Chr.	5.12563e-09	Polystichum fibrillosopaleaceum (Kodama) Tagawa	4.96709e-09
927937.jpg	Polystichum longifrons Sa.Kurata	Polystichum longifrons Sa.Kurata	0.999999	Polystichum fibrillosopaleaceum (Kodama) Tagawa	1.07224e-06	Dennstaedtia hirsuta (Sw.) Mett.	1.2323e-07	Microlepia marginata (Panzer) C.Chr.	5.73756e-08	Diplopterygium glaucum (Houtt.) Nakai	4.30439e-08
819583.jpg	Polystichum longifrons Sa.Kurata	Polystichum longifrons Sa.Kurata	0.999983	Polystichum polyblepharon (Roem. ex Kunze) C.Presl	1.58324e-05	Polystichum igaense Tagawa	4.09869e-07	Dennstaedtia zeylanica (Sw.) Zink ex Fraser-Jenk. et Kandel	1.93998e-07	Polystichum fibrillosopaleaceum (Kodama) Tagawa	5.12547e-08
00031663.jpg	Polystichum longifrons Sa.Kurata	Polystichum longifrons Sa.Kurata	0.863862	Polystichum x anceps Sa.Kurata	0.12053	Polystichum pseudomakinoi Tagawa	0.0113274	Polystichum tsus-simense (Hook.) J.Sm. var. mayebarae (Tagawa) Sa.Kurata	0.00252695	Polystichum makinoi (Tagawa) Tagawa	0.000696925
00031335.jpg	Polystichum longifrons Sa.Kurata	Polystichum longifrons Sa.Kurata	0.998623	Polystichum pseudomakinoi Tagawa	0.000896439	Polystichum polyblepharon (Roem. ex Kunze) C.Presl	0.000155145	Polystichum x anceps Sa.Kurata	9.44801e-05	Polystichum tagawanum Sa.Kurata	6.53651e-05
00002426.jpg	Polystichum longifrons Sa.Kurata	Polystichum longifrons Sa.Kurata	0.958099	Polystichum tagawanum Sa.Kurata	0.0418274	Polystichum tsus-simense (Hook.) J.Sm. var. mayebarae (Tagawa) Sa.Kurata	2.29333e-05	Polystichum igaense Tagawa	1.94646e-05	Polystichum makinoi (Tagawa) Tagawa	1.78495e-05
784441.jpg	Polystichum longifrons Sa.Kurata	Polystichum longifrons Sa.Kurata	1	Dennstaedtia hirsuta (Sw.) Mett.	7.29771e-08	Polystichum fibrillosopaleaceum (Kodama) Tagawa	4.63519e-08	Polystichum igaense Tagawa	1.83321e-08	Polystichum ovatopaleaceum (Kodama) Sa.Kurata var. coraiense (Christ ex H.L_v.) Sa.Kurata	1.19221e-08
422744.jpg	Polystichum longifrons Sa.Kurata	Polystichum longifrons Sa.Kurata	1	Polystichum polyblepharon (Roem. ex Kunze) C.Presl	2.7364e-08	Polystichum x anceps Sa.Kurata	2.62491e-08	Dennstaedtia hirsuta (Sw.) Mett.	1.76756e-08	Osmunda japonica Thunb.	9.3851e-09
514759.jpg	Polystichum longifrons Sa.Kurata	Polystichum longifrons Sa.Kurata	0.999997	Polystichum fibrillosopaleaceum (Kodama) Tagawa	1.28625e-06	Polystichum pseudomakinoi Tagawa	1.2448e-06	Dennstaedtia zeylanica (Sw.) Zink ex Fraser-Jenk. et Kandel	7.409e-08	Polystichum x anceps Sa.Kurata	6.4176e-08
819707.jpg	Polystichum longifrons Sa.Kurata	Polystichum longifrons Sa.Kurata	1	Polystichum polyblepharon (Roem. ex Kunze) C.Presl	3.01152e-08	Polystichum fibrillosopaleaceum (Kodama) Tagawa	1.43978e-08	Dennstaedtia hirsuta (Sw.) Mett.	1.42282e-08	Polystichum x anceps Sa.Kurata	5.27751e-09
423131.jpg	Polystichum longifrons Sa.Kurata	Polystichum longifrons Sa.Kurata	1	Polystichum fibrillosopaleaceum (Kodama) Tagawa	4.1083e-08	Dennstaedtia hirsuta (Sw.) Mett.	3.44485e-08	Dennstaedtia zeylanica (Sw.) Zink ex Fraser-Jenk. et Kandel	2.33278e-08	Microlepia marginata (Panzer) C.Chr.	5.34151e-09
422743.jpg	Polystichum longifrons Sa.Kurata	Polystichum longifrons Sa.Kurata	0.999998	Polystichum ovatopaleaceum (Kodama) Sa.Kurata var. coraiense (Christ ex H.L_v.) Sa.Kurata	1.6087e-06	Dennstaedtia hirsuta (Sw.) Mett.	2.05832e-08	Polystichum fibrillosopaleaceum (Kodama) Tagawa	1.06704e-08	Microlepia strigosa (Thunb.) C.Presl	9.30594e-09
560409.jpg	Polystichum longifrons Sa.Kurata	Polystichum longifrons Sa.Kurata	0.999866	Polystichum ovatopaleaceum (Kodama) Sa.Kurata var. coraiense (Christ ex H.L_v.) Sa.Kurata	5.73592e-05	Osmundastrum cinnamomeum (L.) C.Presl var. fokiense (Copel.) Tagawa	4.46048e-05	Osmunda japonica Thunb.	8.2958e-06	Polystichum polyblepharon (Roem. ex Kunze) C.Presl	3.46317e-06
00043452.jpg	Polystichum longifrons Sa.Kurata	Polystichum longifrons Sa.Kurata	1	Polystichum pseudomakinoi Tagawa	1.60577e-07	Polystichum x anceps Sa.Kurata	2.82969e-08	Microlepia marginata (Panzer) C.Chr.	1.38514e-08	Dryopteris tokyoensis (Makino) C.Chr.	1.11374e-08
819479.jpg	Polystichum longifrons Sa.Kurata	Polystichum longifrons Sa.Kurata	0.999837	Polystichum pseudomakinoi Tagawa	0.000155888	Polystichum fibrillosopaleaceum (Kodama) Tagawa	4.36262e-06	Polystichum x anceps Sa.Kurata	2.53527e-06	Woodwardia japonica (L.f.) J.Sm.	4.96037e-08
577958.jpg	Polystichum longifrons Sa.Kurata	Polystichum longifrons Sa.Kurata	0.999999	Polystichum fibrillosopaleaceum (Kodama) Tagawa	3.72966e-07	Microlepia strigosa (Thunb.) C.Presl	8.68636e-08	Dennstaedtia zeylanica (Sw.) Zink ex Fraser-Jenk. et Kandel	6.70773e-08	Polystichum pseudomakinoi Tagawa	6.1206e-08
819439.jpg	Polystichum longifrons Sa.Kurata	Polystichum longifrons Sa.Kurata	0.99999	Polystichum fibrillosopaleaceum (Kodama) Tagawa	4.97777e-06	Polystichum polyblepharon (Roem. ex Kunze) C.Presl	3.81525e-06	Polystichum x anceps Sa.Kurata	3.40836e-07	Dennstaedtia zeylanica (Sw.) Zink ex Fraser-Jenk. et Kandel	2.04716e-07
784478.jpg	Polystichum longifrons Sa.Kurata	Polystichum longifrons Sa.Kurata	1	Polystichum x anceps Sa.Kurata	5.18689e-08	Polystichum fibrillosopaleaceum (Kodama) Tagawa	2.79569e-08	Dennstaedtia hirsuta (Sw.) Mett.	1.82319e-08	Dryopteris tokyoensis (Makino) C.Chr.	1.07392e-08
819725.jpg	Polystichum longifrons Sa.Kurata	Polystichum longifrons Sa.Kurata	0.999996	Polystichum x anceps Sa.Kurata	3.17067e-06	Polystichum polyblepharon (Roem. ex Kunze) C.Presl	2.4026e-07	Polystichum fibrillosopaleaceum (Kodama) Tagawa	1.00845e-07	Dryopteris tokyoensis (Makino) C.Chr.	2.13939e-08
388976.jpg	Polystichum longifrons Sa.Kurata	Polystichum longifrons Sa.Kurata	1	Polystichum fibrillosopaleaceum (Kodama) Tagawa	2.1271e-07	Microlepia strigosa (Thunb.) C.Presl	2.32383e-08	Dennstaedtia zeylanica (Sw.) Zink ex Fraser-Jenk. et Kandel	1.27054e-08	Dennstaedtia hirsuta (Sw.) Mett.	9.15e-09
369440.jpg	Plagiogyria x wakabae Sa.Kurata ex Nakaike	Plagiogyria x wakabae Sa.Kurata ex Nakaike	0.998682	Plagiogyria japonica Nakai	0.00119209	Thelypteris acuminata (Houtt.) C.V.Morton x T. parasitica (L.) Tardieu	4.80426e-05	Plagiogyria x sessilifolia Nakaike	1.34713e-05	Stellaria diversiflora Maxim.	7.59225e-06
1192010.JPG	Plagiogyria x wakabae Sa.Kurata ex Nakaike	Plagiogyria x wakabae Sa.Kurata ex Nakaike	0.999997	Thelypteris acuminata (Houtt.) C.V.Morton x T. parasitica (L.) Tardieu	1.80892e-06	Plagiogyria japonica Nakai	1.18074e-06	Plagiogyria x sessilifolia Nakaike	2.23971e-07	Athyrium x amagipedis Sa.Kurata	3.25052e-08
1191372.JPG	Plagiogyria x wakabae Sa.Kurata ex Nakaike	Plagiogyria x wakabae Sa.Kurata ex Nakaike	0.999997	Thelypteris acuminata (Houtt.) C.V.Morton x T. parasitica (L.) Tardieu	2.46695e-06	Athyrium x purpureipes Sa.Kurata	8.91643e-08	Plagiogyria japonica Nakai	2.70116e-08	Diplazium hayatamae N.Ohta et M.Takamiya	2.40901e-08
360869.jpg	Plagiogyria x wakabae Sa.Kurata ex Nakaike	Plagiogyria x wakabae Sa.Kurata ex Nakaike	0.999916	Plagiogyria x sessilifolia Nakaike	8.24388e-05	Thelypteris acuminata (Houtt.) C.V.Morton x T. parasitica (L.) Tardieu	8.70321e-07	Pteris terminalis Wall. ex J.Agardh var. terminalis	6.77448e-08	Plagiogyria japonica Nakai	5.95595e-08
361682.jpg	Plagiogyria x wakabae Sa.Kurata ex Nakaike	Plagiogyria x wakabae Sa.Kurata ex Nakaike	0.999988	Thelypteris acuminata (Houtt.) C.V.Morton x T. parasitica (L.) Tardieu	1.21367e-05	Plagiogyria x sessilifolia Nakaike	4.21576e-08	Deparia petersenii (Kunze) M.Kato	5.77649e-09	Diplazium hayatamae N.Ohta et M.Takamiya	5.28366e-09
310125.jpg	Plagiogyria x wakabae Sa.Kurata ex Nakaike	Plagiogyria x wakabae Sa.Kurata ex Nakaike	0.999997	Thelypteris acuminata (Houtt.) C.V.Morton x T. parasitica (L.) Tardieu	2.75616e-06	Plagiogyria adnata (Blume) Bedd.	1.83015e-07	Plagiogyria x sessilifolia Nakaike	3.11518e-08	Thelypteris parasitica (L.) Tardieu	2.83096e-08
345334.jpg	Plagiogyria x wakabae Sa.Kurata ex Nakaike	Plagiogyria x wakabae Sa.Kurata ex Nakaike	0.999958	Plagiogyria japonica Nakai	1.31825e-05	Plagiogyria adnata (Blume) Bedd.	4.96439e-06	Anisocampium sheareri (Baker) Ching	3.21155e-06	Deparia petersenii (Kunze) M.Kato	2.51491e-06
333861.jpg	Plagiogyria x wakabae Sa.Kurata ex Nakaike	Plagiogyria x wakabae Sa.Kurata ex Nakaike	0.999787	Thelypteris acuminata (Houtt.) C.V.Morton x T. parasitica (L.) Tardieu	0.000193644	Plagiogyria x sessilifolia Nakaike	7.53221e-06	Thelypteris parasitica (L.) Tardieu	2.31324e-06	Athyrium x purpureipes Sa.Kurata	1.57933e-06
342304.jpg	Plagiogyria x wakabae Sa.Kurata ex Nakaike	Plagiogyria x wakabae Sa.Kurata ex Nakaike	0.970987	Plagiogyria japonica Nakai	0.0260025	Tapeinidium pinnatum (Cav.) C.Chr.	0.00229885	Deparia petersenii (Kunze) M.Kato	0.000291756	Diplazium mettenianum (Miq.) C.Chr.	5.94156e-05
735327.jpg	Plagiogyria x wakabae Sa.Kurata ex Nakaike	Plagiogyria x wakabae Sa.Kurata ex Nakaike	0.768548	Plagiogyria adnata (Blume) Bedd.	0.190311	Plagiogyria japonica Nakai	0.0398925	Polystichum lepidocaulon (Hook.) J.Sm.	0.000597121	Pteris terminalis Wall. ex J.Agardh var. fauriei (Christ) Ebihara et Nakato	0.000110328
808835.jpg	Plagiogyria x wakabae Sa.Kurata ex Nakaike	Plagiogyria x wakabae Sa.Kurata ex Nakaike	0.999951	Plagiogyria japonica Nakai	3.81344e-05	Thelypteris acuminata (Houtt.) C.V.Morton x T. parasitica (L.) Tardieu	9.18222e-06	Deparia petersenii (Kunze) M.Kato	1.31087e-07	Pteris terminalis Wall. ex J.Agardh var. fauriei (Christ) Ebihara et Nakato	1.1019e-07
735328.jpg	Plagiogyria x wakabae Sa.Kurata ex Nakaike	Plagiogyria x wakabae Sa.Kurata ex Nakaike	0.909933	Plagiogyria japonica Nakai	0.0805298	Plagiogyria adnata (Blume) Bedd.	0.00904016	Pteris terminalis Wall. ex J.Agardh var. fauriei (Christ) Ebihara et Nakato	0.000143099	Polystichum lepidocaulon (Hook.) J.Sm.	0.000102543
1191986.JPG	Plagiogyria x wakabae Sa.Kurata ex Nakaike	Plagiogyria x wakabae Sa.Kurata ex Nakaike	0.999785	Plagiogyria japonica Nakai	0.000185936	Plagiogyria x sessilifolia Nakaike	1.77311e-05	Thelypteris acuminata (Houtt.) C.V.Morton x T. parasitica (L.) Tardieu	2.09686e-06	Pteris terminalis Wall. ex J.Agardh var. terminalis	1.03646e-06
808837.jpg	Plagiogyria x wakabae Sa.Kurata ex Nakaike	Plagiogyria x wakabae Sa.Kurata ex Nakaike	0.999981	Plagiogyria japonica Nakai	1.87812e-05	Thelypteris acuminata (Houtt.) C.V.Morton x T. parasitica (L.) Tardieu	1.16162e-07	Plagiogyria adnata (Blume) Bedd.	9.78185e-08	Hymenasplenium hondoense (N.Murak. et S.-I.Hatan.) Nakaike	3.30794e-08
384205.jpg	Plagiogyria x wakabae Sa.Kurata ex Nakaike	Plagiogyria x wakabae Sa.Kurata ex Nakaike	0.999961	Plagiogyria japonica Nakai	2.97082e-05	Plagiogyria x sessilifolia Nakaike	4.55207e-06	Thelypteris acuminata (Houtt.) C.V.Morton x T. parasitica (L.) Tardieu	1.14623e-06	Plagiogyria adnata (Blume) Bedd.	5.26876e-07
363883.jpg	Plagiogyria x wakabae Sa.Kurata ex Nakaike	Plagiogyria x wakabae Sa.Kurata ex Nakaike	0.999995	Plagiogyria japonica Nakai	2.19404e-06	Thelypteris acuminata (Houtt.) C.V.Morton x T. parasitica (L.) Tardieu	1.76725e-06	Plagiogyria adnata (Blume) Bedd.	1.23405e-07	Deparia petersenii (Kunze) M.Kato	1.03973e-07
340404.jpg	Plagiogyria x wakabae Sa.Kurata ex Nakaike	Plagiogyria x wakabae Sa.Kurata ex Nakaike	0.999987	Plagiogyria x sessilifolia Nakaike	1.28327e-05	Plagiogyria japonica Nakai	3.4323e-07	Thelypteris acuminata (Houtt.) C.V.Morton x T. parasitica (L.) Tardieu	4.10745e-08	Pteris terminalis Wall. ex J.Agardh var. terminalis	7.17198e-09
363909.jpg	Plagiogyria x wakabae Sa.Kurata ex Nakaike	Plagiogyria x wakabae Sa.Kurata ex Nakaike	0.999991	Plagiogyria japonica Nakai	6.55247e-06	Thelypteris acuminata (Houtt.) C.V.Morton x T. parasitica (L.) Tardieu	1.19484e-06	Plagiogyria adnata (Blume) Bedd.	5.48804e-07	Tapeinidium pinnatum (Cav.) C.Chr.	4.127e-07
384219.jpg	Plagiogyria x wakabae Sa.Kurata ex Nakaike	Plagiogyria x wakabae Sa.Kurata ex Nakaike	0.999998	Thelypteris acuminata (Houtt.) C.V.Morton x T. parasitica (L.) Tardieu	9.49517e-07	Plagiogyria adnata (Blume) Bedd.	5.3719e-07	Plagiogyria x sessilifolia Nakaike	1.12084e-07	Plagiogyria japonica Nakai	9.38507e-08
1033920.JPG	Plagiogyria x wakabae Sa.Kurata ex Nakaike	Plagiogyria x wakabae Sa.Kurata ex Nakaike	0.998494	Plagiogyria japonica Nakai	0.000475659	Plagiogyria adnata (Blume) Bedd.	0.000295028	Thelypteris acuminata (Houtt.) C.V.Morton x T. parasitica (L.) Tardieu	0.000235914	Cyathea podophylla (Hook.) Copel.	7.15188e-05
1189637.JPG	Plagiogyria x wakabae Sa.Kurata ex Nakaike	Plagiogyria x wakabae Sa.Kurata ex Nakaike	0.974157	Plagiogyria japonica Nakai	0.0256788	Plagiogyria x sessilifolia Nakaike	4.04094e-05	Thelypteris acuminata (Houtt.) C.V.Morton x T. parasitica (L.) Tardieu	3.50625e-05	Tapeinidium pinnatum (Cav.) C.Chr.	2.05445e-05
1191992.JPG	Plagiogyria x wakabae Sa.Kurata ex Nakaike	Plagiogyria x wakabae Sa.Kurata ex Nakaike	0.999998	Thelypteris acuminata (Houtt.) C.V.Morton x T. parasitica (L.) Tardieu	9.40282e-07	Plagiogyria x sessilifolia Nakaike	6.69621e-07	Plagiogyria japonica Nakai	1.46812e-07	Deparia petersenii (Kunze) M.Kato	8.00483e-09
1192003.JPG	Plagiogyria x wakabae Sa.Kurata ex Nakaike	Plagiogyria x wakabae Sa.Kurata ex Nakaike	0.999912	Plagiogyria japonica Nakai	6.03295e-05	Plagiogyria x sessilifolia Nakaike	7.32773e-06	Diplazium wichurae (Mett.) Diels	3.3133e-06	Plagiogyria adnata (Blume) Bedd.	3.18187e-06
725784.jpg	Plagiogyria x wakabae Sa.Kurata ex Nakaike	Plagiogyria x wakabae Sa.Kurata ex Nakaike	0.996491	Plagiogyria japonica Nakai	0.00350086	Plagiogyria x sessilifolia Nakaike	2.25972e-06	Thelypteris acuminata (Houtt.) C.V.Morton x T. parasitica (L.) Tardieu	7.22538e-07	Euphorbia sieboldiana C.Morren et Decne.	4.95055e-07
390550.jpg	Plagiogyria x wakabae Sa.Kurata ex Nakaike	Plagiogyria x wakabae Sa.Kurata ex Nakaike	0.999948	Plagiogyria japonica Nakai	4.62221e-05	Plagiogyria x sessilifolia Nakaike	5.28718e-06	Thelypteris acuminata (Houtt.) C.V.Morton x T. parasitica (L.) Tardieu	1.12434e-07	Diplazium virescens Kunze	2.39409e-08
1192004.JPG	Plagiogyria x wakabae Sa.Kurata ex Nakaike	Plagiogyria x wakabae Sa.Kurata ex Nakaike	0.999997	Plagiogyria adnata (Blume) Bedd.	2.0882e-06	Plagiogyria japonica Nakai	2.60032e-07	Thelypteris acuminata (Houtt.) C.V.Morton x T. parasitica (L.) Tardieu	2.54533e-07	Deparia petersenii (Kunze) M.Kato	1.7247e-07
336402.jpg	Plagiogyria x wakabae Sa.Kurata ex Nakaike	Plagiogyria x wakabae Sa.Kurata ex Nakaike	0.999996	Plagiogyria japonica Nakai	3.77178e-06	Thelypteris acuminata (Houtt.) C.V.Morton x T. parasitica (L.) Tardieu	1.5743e-07	Plagiogyria x sessilifolia Nakaike	3.48929e-08	Plagiogyria adnata (Blume) Bedd.	1.68642e-08
365332.jpg	Pteris laurisilvicola Sa.Kurata	Pteris laurisilvicola Sa.Kurata	0.911461	Pteris wallichiana J.Agardh	0.0245022	Pteris kiuschiuensis Hieron.	0.0243358	Anisocampium sheareri (Baker) Ching	0.00574855	Arachniodes exilis (Hance) Ching	0.00353841
779391.jpg	Pteris laurisilvicola Sa.Kurata	Pteris laurisilvicola Sa.Kurata	0.999871	Pteris oshimensis Hieron.	0.000126445	Pteris kiuschiuensis Hieron.	4.45418e-07	Pteris fauriei Hieron.	4.08691e-07	Pteris dispar Kunze	1.58914e-07
1170933.JPG	Pteris laurisilvicola Sa.Kurata	Pteris laurisilvicola Sa.Kurata	0.998715	Pteris oshimensis Hieron.	0.00103675	Anisocampium x saitoanum (Sugim.) M.Kato	0.000107939	Pteris wallichiana J.Agardh	0.000107711	Pteris dispar Kunze	2.90458e-05
KAG082797.jpg	Pteris laurisilvicola Sa.Kurata	Pteris fauriei Hieron.	0.509352	Pteris laurisilvicola Sa.Kurata	0.415774	Pteris oshimensis Hieron.	0.0743586	Pteris wallichiana J.Agardh	0.000358874	Pteris boninensis H.Ohba	0.000139625
808508.jpg	Pteris laurisilvicola Sa.Kurata	Pteris laurisilvicola Sa.Kurata	0.985773	Dryopteris erythrosora (D.C.Eaton) Kuntze	0.00360862	Pteris fauriei Hieron.	0.00316055	Pteris wallichiana J.Agardh	0.00252601	Athyrium x austrojaponense Sa.Kurata	0.00192725
808523.jpg	Pteris laurisilvicola Sa.Kurata	Pteris laurisilvicola Sa.Kurata	0.999991	Pteris oshimensis Hieron.	7.38013e-06	Microlepia x bipinnata (Makino) Y.Shimura	7.83224e-07	Pteris kiuschiuensis Hieron.	3.54036e-07	Pteris ryukyuensis Tagawa	2.97156e-07
170642.jpg	Pteris laurisilvicola Sa.Kurata	Pteris laurisilvicola Sa.Kurata	0.99906	Pteris wallichiana J.Agardh	0.000729346	Pteris fauriei Hieron.	3.13161e-05	Pteris terminalis Wall. ex J.Agardh var. terminalis	2.2653e-05	Athyrium x amagipedis Sa.Kurata	2.21588e-05
365434.jpg	Pteris laurisilvicola Sa.Kurata	Pteris laurisilvicola Sa.Kurata	0.999478	Pteris wallichiana J.Agardh	0.0004977	Pteris oshimensis Hieron.	1.65541e-05	Anisocampium x saitoanum (Sugim.) M.Kato	3.4662e-06	Cyathea spinulosa Wall. ex Hook.	6.96427e-07
KAG083740.jpg	Pteris laurisilvicola Sa.Kurata	Pteris laurisilvicola Sa.Kurata	0.999966	Pteris fauriei Hieron.	1.05533e-05	Anisocampium niponicum (Mett.) Y.C.Liu, W.L.Chiou et M.Kato	4.70061e-06	Dicranopteris pedata (Houtt.) Nakaike	4.36253e-06	Anisocampium x saitoanum (Sugim.) M.Kato	3.9838e-06
808521.jpg	Pteris laurisilvicola Sa.Kurata	Pteris laurisilvicola Sa.Kurata	0.999994	Microlepia x bipinnata (Makino) Y.Shimura	1.7095e-06	Pteris fauriei Hieron.	1.15133e-06	Pteris kiuschiuensis Hieron.	9.39374e-07	Anisocampium x saitoanum (Sugim.) M.Kato	6.47247e-07
332610.jpg	Pteris laurisilvicola Sa.Kurata	Pteris laurisilvicola Sa.Kurata	0.999997	Pteris kiuschiuensis Hieron.	2.87208e-06	Struthiopteris amabilis (Makino) Ching	1.24058e-07	Pteris oshimensis Hieron.	1.14542e-07	Selaginella heterostachys Baker	3.08335e-08
735664.jpg	Pteris laurisilvicola Sa.Kurata	Pteris laurisilvicola Sa.Kurata	0.999918	Pteris oshimensis Hieron.	7.26381e-05	Anisocampium x saitoanum (Sugim.) M.Kato	4.42376e-06	Pteris kiuschiuensis Hieron.	1.52169e-06	Pteris fauriei Hieron.	1.0527e-06
1162811.JPG	Pteris laurisilvicola Sa.Kurata	Pteris laurisilvicola Sa.Kurata	0.836253	Pteris fauriei Hieron.	0.161942	Woodwardia japonica (L.f.) J.Sm.	0.000905216	Pteris wallichiana J.Agardh	0.000220947	Pteris kiuschiuensis Hieron.	0.000214229
741321.jpg	Pteris laurisilvicola Sa.Kurata	Pteris laurisilvicola Sa.Kurata	0.999787	Pteris oshimensis Hieron.	0.000188801	Pteris fauriei Hieron.	2.40818e-05	Pteris kiuschiuensis Hieron.	5.53196e-07	Pteris boninensis H.Ohba	8.71092e-09
KAG126715.jpg	Pteris laurisilvicola Sa.Kurata	Pteris laurisilvicola Sa.Kurata	0.99954	Pteris fauriei Hieron.	0.00024767	Pteris terminalis Wall. ex J.Agardh var. terminalis	0.000205098	Pteris kiuschiuensis Hieron.	3.61152e-06	Pteris oshimensis Hieron.	2.05955e-06
365206.jpg	Pteris laurisilvicola Sa.Kurata	Pteris laurisilvicola Sa.Kurata	0.999869	Pteris oshimensis Hieron.	0.000118636	Pteris wallichiana J.Agardh	9.02824e-06	Pteris dispar Kunze	1.33114e-06	Microlepia x bipinnata (Makino) Y.Shimura	4.23203e-07
808507.jpg	Pteris laurisilvicola Sa.Kurata	Pteris laurisilvicola Sa.Kurata	0.92724	Pteris fauriei Hieron.	0.0661597	Pteris wallichiana J.Agardh	0.00249614	Pteris kiuschiuensis Hieron.	0.00155616	Deparia unifurcata (Baker) M.Kato	0.000498101
364958.jpg	Pteris laurisilvicola Sa.Kurata	Pteris laurisilvicola Sa.Kurata	0.999993	Pteris oshimensis Hieron.	2.80444e-06	Pteris kiuschiuensis Hieron.	1.20179e-06	Pteris wallichiana J.Agardh	9.74041e-07	Anisocampium x saitoanum (Sugim.) M.Kato	2.69909e-07
742535.jpg	Pteris laurisilvicola Sa.Kurata	Pteris laurisilvicola Sa.Kurata	0.999969	Pteris oshimensis Hieron.	3.031e-05	Pteris fauriei Hieron.	3.40227e-07	Pteris dispar Kunze	1.0821e-07	Huperzia fordii (Baker) Dixit	7.67859e-08
735790.jpg	Pteris laurisilvicola Sa.Kurata	Pteris laurisilvicola Sa.Kurata	0.99325	Pteris oshimensis Hieron.	0.00532728	Anisocampium niponicum (Mett.) Y.C.Liu, W.L.Chiou et M.Kato	0.000977522	Anisocampium x saitoanum (Sugim.) M.Kato	0.000212318	Pteris dispar Kunze	7.24142e-05
338164.jpg	Carex hondoensis Ohwi	Carex hondoensis Ohwi	0.993042	Carex kiotensis Franch. et Sav.	0.00275409	Carex flabellata H.L_v. et Vaniot	0.00211214	Carex otaruensis Franch.	0.00138558	Bromus japonicus Thunb.	0.000430318
746241.jpg	Carex hondoensis Ohwi	Carex hondoensis Ohwi	0.5031	Carex daisenensis Nakai	0.229378	Carex dissitiflora Franch.	0.197304	Andropogon virginicus L.	0.0558135	Calamagrostis autumnalis Koidz. subsp. insularis (Honda) Tateoka	0.00442379
277975.jpg	Carex hondoensis Ohwi	Carex hondoensis Ohwi	0.985355	Anthoxanthum horsfieldii (Kunth ex Benn.) Mez ex Reeder var. japonicum (Maxim.) Veldkamp	0.00547428	Carex dissitiflora Franch.	0.00433604	Poa hakusanensis Hack.	0.00185205	Carex curvicollis Franch. et Sav.	0.00151078
97299.jpg	Carex hondoensis Ohwi	Carex curvicollis Franch. et Sav.	0.535547	Carex hondoensis Ohwi	0.271482	Anthoxanthum horsfieldii (Kunth ex Benn.) Mez ex Reeder var. japonicum (Maxim.) Veldkamp	0.0727997	Carex miyabei Franch.	0.0657529	Carex kiotensis Franch. et Sav.	0.0255518
FKSE4419.jpg	Carex hondoensis Ohwi	Carex japonica Thunb.	0.622031	Brylkinia caudata (Munro ex A.Gray) F.Schmidt	0.201707	Carex aphanolepis Franch. et Sav.	0.0664967	Carex curvicollis Franch. et Sav.	0.0510509	Carex incisa Boott	0.0172054
108907.jpg	Carex hondoensis Ohwi	Carex hondoensis Ohwi	0.998046	Carex incisa Boott	0.00142447	Carex curvicollis Franch. et Sav.	0.000457433	Bromus catharticus Vahl	6.41949e-05	Poa hakusanensis Hack.	2.46649e-06
FKSE95393.jpg	Carex hondoensis Ohwi	Bromus remotiflorus (Steud.) Ohwi	0.72939	Carex shimidzensis Franch.	0.173242	Bromus catharticus Vahl	0.0420195	Achnatherum pekinense (Hance) Ohwi	0.00705146	Bromus japonicus Thunb.	0.00605665
297332.jpg	Carex hondoensis Ohwi	Carex hondoensis Ohwi	0.602836	Carex persistens Ohwi	0.343437	Carex incisa Boott	0.0517958	Carex miyabei Franch.	0.000717283	Carex otaruensis Franch.	0.000667041
FKSE4420.jpg	Carex hondoensis Ohwi	Carex hondoensis Ohwi	0.987247	Carex persistens Ohwi	0.00554006	Carex miyabei Franch.	0.00286472	Carex otaruensis Franch.	0.00120665	Carex forficula Franch. et Sav.	0.00117812
FKSE4422.jpg	Carex hondoensis Ohwi	Carex hondoensis Ohwi	0.980534	Echinochloa crus-galli (L.) P.Beauv. var. crus-galli	0.00568946	Elymus tsukushiensis Honda var. transiens (Hack.) Osada	0.00405922	Carex dissitiflora Franch.	0.00337042	Dactylis glomerata L.	0.00262201
401824.jpg	Carex hondoensis Ohwi	Carex miyabei Franch.	0.870875	Carex hondoensis Ohwi	0.106354	Carex kiotensis Franch. et Sav.	0.0151302	Carex otaruensis Franch.	0.00327355	Carex persistens Ohwi	0.00169523
569942.jpg	Carex hondoensis Ohwi	Carex miyabei Franch.	0.392843	Carex otaruensis Franch.	0.333012	Carex flabellata H.L_v. et Vaniot	0.160014	Carex kiotensis Franch. et Sav.	0.0735661	Carex hondoensis Ohwi	0.0242552
42173.jpg	Carex hondoensis Ohwi	Carex hondoensis Ohwi	0.990464	Carex dissitiflora Franch.	0.00688406	Anthoxanthum horsfieldii (Kunth ex Benn.) Mez ex Reeder var. japonicum (Maxim.) Veldkamp	0.00093937	Digitaria violascens Link	0.000301766	Carex incisa Boott	0.000205012
FKSE4421.jpg	Carex hondoensis Ohwi	Eleusine indica (L.) Gaertn.	0.695965	Trisetum bifidum (Thunb.) Ohwi	0.0969748	Carex hondoensis Ohwi	0.0731183	Carex incisa Boott	0.0645161	Dinebra chinensis (L.) P.M.Peterson et N.Snow	0.035849
C2066431.jpg	Cyperus brevifolius (Rottb.) Hassk. var. brevifolius	Cyperus brevifolius (Rottb.) Hassk. var. leiolepis (Franch. et Sav.) T.Koyama	0.72438	Cyperus brevifolius (Rottb.) Hassk. var. brevifolius	0.113647	Cyperus leptocarpus (F.Muell.) Bauters	0.0506365	Cyperus sanguinolentus Vahl	0.0411666	Cyperus nipponicus Franch. et Sav. var. nipponicus	0.0294857
C2066423.jpg	Cyperus brevifolius (Rottb.) Hassk. var. brevifolius	Cyperus brevifolius (Rottb.) Hassk. var. brevifolius	0.999995	Cyperus brevifolius (Rottb.) Hassk. var. leiolepis (Franch. et Sav.) T.Koyama	4.51779e-06	Cyperus rotundus L.	1.54995e-08	Carex rugata Ohwi	2.46733e-09	Habenaria radiata (Thunb.) Spreng.	2.0995e-09
C2066467.jpg	Cyperus brevifolius (Rottb.) Hassk. var. brevifolius	Cyperus brevifolius (Rottb.) Hassk. var. leiolepis (Franch. et Sav.) T.Koyama	0.985031	Carex stenostachys Franch. et Sav. var. stenostachys	0.00668149	Carex transversa Boott	0.00392813	Cyperus brevifolius (Rottb.) Hassk. var. brevifolius	0.00190076	Eleocharis wichurae Boeck.	0.0010331
C2066425.jpg	Cyperus brevifolius (Rottb.) Hassk. var. brevifolius	Cyperus brevifolius (Rottb.) Hassk. var. brevifolius	1	Cyperus brevifolius (Rottb.) Hassk. var. leiolepis (Franch. et Sav.) T.Koyama	3.71893e-07	Habenaria radiata (Thunb.) Spreng.	2.29985e-08	Carex rugata Ohwi	9.52373e-09	Scleria parvula Steud.	9.0184e-09
C2066471.jpg	Cyperus brevifolius (Rottb.) Hassk. var. brevifolius	Cyperus brevifolius (Rottb.) Hassk. var. brevifolius	0.871823	Cyperus brevifolius (Rottb.) Hassk. var. leiolepis (Franch. et Sav.) T.Koyama	0.12811	Cyperus sanguinolentus Vahl	3.79111e-05	Cyperus rotundus L.	2.12463e-05	Rhynchospora rubra (Lour.) Makino	9.65825e-07
C2066462.jpg	Cyperus brevifolius (Rottb.) Hassk. var. brevifolius	Cyperus brevifolius (Rottb.) Hassk. var. brevifolius	0.931392	Cyperus brevifolius (Rottb.) Hassk. var. leiolepis (Franch. et Sav.) T.Koyama	0.0685916	Cyperus rotundus L.	4.52535e-06	Scleria parvula Steud.	3.87589e-06	Rhynchospora rubra (Lour.) Makino	3.02215e-06
C2066439.jpg	Cyperus brevifolius (Rottb.) Hassk. var. brevifolius	Cyperus brevifolius (Rottb.) Hassk. var. brevifolius	0.99937	Carex rugata Ohwi	0.000597941	Cyperus rotundus L.	2.14246e-05	Carex siderosticta Hance	3.49443e-06	Cyperus haspan L. var. tuberiferus T.Koyama	2.76844e-06
C2066477.jpg	Cyperus brevifolius (Rottb.) Hassk. var. brevifolius	Cyperus brevifolius (Rottb.) Hassk. var. leiolepis (Franch. et Sav.) T.Koyama	0.984076	Cyperus brevifolius (Rottb.) Hassk. var. brevifolius	0.0158941	Cyperus sanguinolentus Vahl	7.21875e-06	Rhynchospora rubra (Lour.) Makino	5.21332e-06	Cyperus difformis L.	4.34796e-06
C2066418.jpg	Cyperus brevifolius (Rottb.) Hassk. var. brevifolius	Cyperus brevifolius (Rottb.) Hassk. var. brevifolius	0.996981	Cyperus brevifolius (Rottb.) Hassk. var. leiolepis (Franch. et Sav.) T.Koyama	0.00292093	Scleria parvula Steud.	6.04217e-05	Cyperus haspan L. var. tuberiferus T.Koyama	1.51368e-05	Carex transversa Boott	5.62127e-06
C2066436.jpg	Cyperus brevifolius (Rottb.) Hassk. var. brevifolius	Cyperus brevifolius (Rottb.) Hassk. var. brevifolius	0.999817	Cyperus brevifolius (Rottb.) Hassk. var. leiolepis (Franch. et Sav.) T.Koyama	0.000182324	Rhynchospora rubra (Lour.) Makino	1.71981e-07	Cyperus rotundus L.	6.91161e-08	Cyperus sanguinolentus Vahl	5.33898e-08
C2066466.jpg	Cyperus brevifolius (Rottb.) Hassk. var. brevifolius	Cyperus brevifolius (Rottb.) Hassk. var. brevifolius	0.539763	Cyperus brevifolius (Rottb.) Hassk. var. leiolepis (Franch. et Sav.) T.Koyama	0.459291	Cyperus sanguinolentus Vahl	0.000629124	Cyperus difformis L.	0.000163571	Cyperus nipponicus Franch. et Sav. var. nipponicus	0.000104814
C2066427.jpg	Cyperus brevifolius (Rottb.) Hassk. var. brevifolius	Cyperus brevifolius (Rottb.) Hassk. var. brevifolius	1	Cyperus brevifolius (Rottb.) Hassk. var. leiolepis (Franch. et Sav.) T.Koyama	4.61609e-07	Cyperus rotundus L.	1.54182e-08	Carex rugata Ohwi	1.1878e-08	Carex siderosticta Hance	7.09984e-09
C2066458.jpg	Cyperus brevifolius (Rottb.) Hassk. var. brevifolius	Cyperus brevifolius (Rottb.) Hassk. var. brevifolius	0.99959	Cyperus brevifolius (Rottb.) Hassk. var. leiolepis (Franch. et Sav.) T.Koyama	0.000410214	Cyperus polystachyos Rottb.	1.86943e-08	Rhynchospora rubra (Lour.) Makino	9.78182e-09	Cyperus cyperoides (L.) Kuntze	8.50096e-09
00030406 - コピー (3) - コピー.jpg	Mitrasacme pygmaea R.Br.	Mitrasacme pygmaea R.Br.	0.999997	Ixeridium dentatum (Thunb.) Tzvelev subsp. dentatum	1.22868e-06	Swertia japonica (Schult.) Makino	6.67261e-07	Lindernia dubia (L.) Pennell subsp. major (Pursh) Pennell	1.61471e-07	Ainsliaea apiculata Sch.Bip.	1.23943e-07
KAG057986.jpg	Mitrasacme pygmaea R.Br.	Mitrasacme pygmaea R.Br.	0.999904	Stellaria media (L.) Vill.	6.67081e-05	Juncus wallichianus Laharpe	2.48101e-05	Avenella flexuosa (L.) Drejer	8.15083e-07	Juncus tenuis Willd.	5.67415e-07
KAG057980.jpg	Mitrasacme pygmaea R.Br.	Mitrasacme pygmaea R.Br.	0.999996	Ainsliaea uniflora Sch.Bip.	1.53531e-06	Ainsliaea apiculata Sch.Bip.	4.59369e-07	Heloniopsis breviscapa Maxim. var. breviscapa	2.91586e-07	Wahlenbergia marginata (Thunb.) A.DC.	1.74985e-07
KAG057964.jpg	Mitrasacme pygmaea R.Br.	Mitrasacme pygmaea R.Br.	0.999906	Luzula plumosa E.Mey. subsp. plumosa	1.21406e-05	Lepidium virginicum L.	1.1604e-05	Arenaria serpyllifolia L. var. serpyllifolia	1.15729e-05	Trigastrotheca stricta (L.) Thulin	9.21395e-06
KAG057990 - コピー.jpg	Mitrasacme pygmaea R.Br.	Mitrasacme pygmaea R.Br.	0.899045	Perillula reptans Maxim.	0.0739206	Trigastrotheca stricta (L.) Thulin	0.0228499	Lysimachia arvensis (L.) U.Manns et Anderb. var. caerulea (L.) Turland et Bergmeier	0.00359362	Vallisneria natans (Lour.) H.Hara var. natans	0.00021745
KAG057970 - コピー (2).jpg	Mitrasacme pygmaea R.Br.	Mitrasacme pygmaea R.Br.	0.999965	Perillula reptans Maxim.	3.33204e-05	Vallisneria natans (Lour.) H.Hara var. natans	3.10856e-07	Saxifraga fortunei Hook.f. var. alpina (Matsum. et Nakai) Nakai	2.47207e-07	Heloniopsis breviscapa Maxim. var. breviscapa	2.16644e-07
251360.jpg	Mitrasacme pygmaea R.Br.	Mitrasacme pygmaea R.Br.	0.999999	Vandellia crustacea (L.) Benth.	4.7981e-07	Oldenlandia brachypoda DC.	3.68708e-08	Potentilla hebiichigo Yonek. et H.Ohashi	2.64393e-08	Dryopteris hondoensis Koidz.	2.60172e-08
00030404.jpg	Mitrasacme pygmaea R.Br.	Mitrasacme pygmaea R.Br.	0.999988	Juncus wallichianus Laharpe	5.18993e-06	Galinsoga quadriradiata Ruiz et Pav.	1.55853e-06	Ranunculus sceleratus L.	9.43603e-07	Ixeridium dentatum (Thunb.) Tzvelev subsp. dentatum	8.47239e-07
00030406.jpg	Mitrasacme pygmaea R.Br.	Mitrasacme pygmaea R.Br.	0.999974	Ranunculus japonicus Thunb.	4.45291e-06	Cardamine hirsuta L.	4.44147e-06	Eriocaulon miquelianum K_rn.	3.86867e-06	Ixeris stolonifera A.Gray	3.64968e-06
KAG084697 - コピー (2).jpg	Mitrasacme pygmaea R.Br.	Mitrasacme pygmaea R.Br.	0.818898	Peracarpa carnosa (Wall.) Hook.f. et Thomson	0.115478	Callitriche palustris L.	0.0142351	Stellaria nipponica Ohwi var. nipponica	0.0107274	Sagina maxima A.Gray	0.0095012
KAG057977 - コピー (2).jpg	Mitrasacme pygmaea R.Br.	Mitrasacme pygmaea R.Br.	0.999828	Utricularia japonica Makino	3.65998e-05	Lysimachia arvensis (L.) U.Manns et Anderb. var. caerulea (L.) Turland et Bergmeier	3.01999e-05	Vallisneria natans (Lour.) H.Hara var. natans	2.05942e-05	Perillula reptans Maxim.	1.93375e-05
754332 - コピー.jpg	Mitrasacme pygmaea R.Br.	Mitrasacme pygmaea R.Br.	1	Draba nemorosa L.	4.39261e-07	Utricularia bifida L.	2.71875e-08	Vandellia crustacea (L.) Benth.	2.32134e-08	Dryopteris hondoensis Koidz.	1.02362e-08
KAG057966.jpg	Mitrasacme pygmaea R.Br.	Mitrasacme pygmaea R.Br.	0.999999	Ixeridium dentatum (Thunb.) Tzvelev subsp. dentatum	3.286e-07	Wahlenbergia marginata (Thunb.) A.DC.	2.66123e-07	Youngia japonica (L.) DC.	1.55091e-07	Ranunculus japonicus Thunb.	1.45088e-07
368750 - コピー (2).jpg	Mitrasacme pygmaea R.Br.	Mitrasacme pygmaea R.Br.	0.999936	Tanakaea radicans Franch. et Sav.	3.02528e-05	Viola shikokiana Makino	7.2886e-06	Schizocodon ilicifolius Maxim. var. intercedens (Ohwi) T.Yamaz.	4.63917e-06	Conandron ramondioides Siebold et Zucc.	4.38477e-06
KAG057972 - コピー.jpg	Mitrasacme pygmaea R.Br.	Mitrasacme pygmaea R.Br.	0.999999	Adenophora tashiroi (Makino et Nakai) Makino et Nakai	1.35744e-06	Wahlenbergia marginata (Thunb.) A.DC.	1.41494e-08	Swertia japonica (Schult.) Makino	1.22322e-08	Ranunculus sceleratus L.	1.63801e-09
FKSE6089 - コピー.jpg	Mitrasacme pygmaea R.Br.	Mitrasacme pygmaea R.Br.	0.999996	Liparis krameri Franch. et Sav. var. krameri	3.17108e-06	Goodyera schlechtendaliana Rchb.f.	3.94682e-07	Sedum bulbiferum Makino	2.37673e-07	Lindernia dubia (L.) Pennell subsp. major (Pursh) Pennell	1.22755e-07
905165.jpg	Mitrasacme pygmaea R.Br.	Mitrasacme pygmaea R.Br.	0.999976	Primula cuneifolia Ledeb. var. hakusanensis (Franch.) Makino	1.86181e-05	Ainsliaea apiculata Sch.Bip.	6.02793e-07	Liparis krameri Franch. et Sav. var. krameri	5.2985e-07	Arabis nipponica (Franch. et Sav.) H.Boissieu	4.81793e-07
KAG057991 - コピー.jpg	Mitrasacme pygmaea R.Br.	Mitrasacme pygmaea R.Br.	0.999998	Juncus wallichianus Laharpe	7.71261e-07	Ranunculus japonicus Thunb.	1.21185e-07	Ranunculus sceleratus L.	1.08162e-07	Cyperus amuricus Maxim.	9.07582e-08
KAG081657 - コピー.jpg	Mitrasacme pygmaea R.Br.	Mitrasacme pygmaea R.Br.	0.999942	Ixeris stolonifera A.Gray	5.72101e-05	Wahlenbergia marginata (Thunb.) A.DC.	4.58533e-07	Ophioglossum petiolatum Hook.	1.92611e-07	Eriocaulon decemflorum Maxim.	4.84639e-08
222041.jpg	Mitrasacme pygmaea R.Br.	Mitrasacme pygmaea R.Br.	0.999793	Bulbostylis barbata (Rottb.) Kunth	4.37146e-05	Stellaria nipponica Ohwi var. nipponica	4.16761e-05	Utricularia bifida L.	3.54053e-05	Fimbristylis dichotoma (L.) Vahl var. tentsuki T.Koyama	1.27674e-05
KAG084464.jpg	Mitrasacme pygmaea R.Br.	Mitrasacme pygmaea R.Br.	0.999979	Primula cuneifolia Ledeb. var. hakusanensis (Franch.) Makino	1.14331e-05	Ranunculus japonicus Thunb.	2.9557e-06	Youngia japonica (L.) DC.	2.53853e-06	Saxifraga fortunei Hook.f. var. alpina (Matsum. et Nakai) Nakai	1.42901e-06
KAG057972 - コピー (2).jpg	Mitrasacme pygmaea R.Br.	Mitrasacme pygmaea R.Br.	1	Wahlenbergia marginata (Thunb.) A.DC.	1.48093e-09	Adenophora tashiroi (Makino et Nakai) Makino et Nakai	6.05507e-10	Ainsliaea apiculata Sch.Bip.	1.75095e-10	Arenaria serpyllifolia L. var. serpyllifolia	6.11575e-11
00030406 - コピー (5) - コピー.jpg	Mitrasacme pygmaea R.Br.	Mitrasacme pygmaea R.Br.	0.999996	Ixeridium dentatum (Thunb.) Tzvelev subsp. dentatum	1.81092e-06	Ixeris stolonifera A.Gray	8.38814e-07	Adenophora tashiroi (Makino et Nakai) Makino et Nakai	3.8978e-07	Swertia japonica (Schult.) Makino	3.28624e-07
KAG057973 - コピー.jpg	Mitrasacme pygmaea R.Br.	Mitrasacme pygmaea R.Br.	0.999155	Utricularia japonica Makino	0.000582733	Vallisneria natans (Lour.) H.Hara var. natans	0.00011662	Schoenoplectiella lineolata (Franch. et Sav.) J.Jung et H.K.Choi	3.33123e-05	Barnardia japonica (Thunb.) Schult. et Schult.f.	1.70658e-05
KAG081980.jpg	Mitrasacme pygmaea R.Br.	Mitrasacme pygmaea R.Br.	0.537835	Sagina maxima A.Gray	0.319361	Sagina japonica (Sw.) Ohwi	0.14067	Stellaria nipponica Ohwi var. nipponica	0.00173153	Stellaria media (L.) Vill.	0.000160468
222040 - コピー (2).jpg	Mitrasacme pygmaea R.Br.	Mitrasacme pygmaea R.Br.	1	Ranunculus japonicus Thunb.	2.53796e-07	Wahlenbergia marginata (Thunb.) A.DC.	1.7111e-08	Fimbristylis dichotoma (L.) Vahl var. tentsuki T.Koyama	6.04412e-09	Viola mandshurica W.Becker var. triangularis (Franch. et Sav.) M.Mizush.	5.72739e-09
C2131777.jpg	Rubus x pseudohakonensis Sugim.	Rubus x pseudohakonensis Sugim.	0.999979	Rubus hakonensis Franch. et Sav.	1.94343e-05	Vitis coignetiae Pulliat ex Planch.	1.34905e-06	Rumex obtusifolius L.	8.52162e-08	Fallopia japonica (Houtt.) Ronse Decr. var. japonica	6.00052e-08
C2131684.jpg	Rubus x pseudohakonensis Sugim.	Rubus x pseudohakonensis Sugim.	0.996095	Rubus hakonensis Franch. et Sav.	0.00386426	Rubus buergeri Miq.	3.87598e-05	Geum japonicum Thunb.	1.2552e-06	Hylodesmum podocarpum (DC.) H.Ohashi & R.R.Mill subsp. podocarpum	6.34355e-08
C2131723.jpg	Rubus x pseudohakonensis Sugim.	Rubus x pseudohakonensis Sugim.	0.999999	Geum japonicum Thunb.	5.2569e-07	Rubus hakonensis Franch. et Sav.	3.15917e-07	Rubus buergeri Miq.	2.74993e-07	Xanthium orientale L. subsp. orientale	5.25922e-09
$_C2131698.jpg	Rubus x pseudohakonensis Sugim.	Rubus x pseudohakonensis Sugim.	1	Hamamelis japonica Siebold et Zucc. var. discolor (Nakai) Sugim.	4.06812e-08	Rubus hakonensis Franch. et Sav.	3.26623e-08	Geum japonicum Thunb.	1.7272e-08	Corylopsis gotoana Makino	1.52753e-08
$_C2131774.jpg	Rubus x pseudohakonensis Sugim.	Rubus x pseudohakonensis Sugim.	0.999982	Rubus hakonensis Franch. et Sav.	1.553e-05	Rubus parvifolius L.	5.72345e-07	Dunbaria villosa (Thunb.) Makino	5.43862e-07	Hedera rhombea (Miq.) Bean	2.88371e-07
$_C2131778.jpg	Rubus x pseudohakonensis Sugim.	Rubus x pseudohakonensis Sugim.	0.999964	Rubus hakonensis Franch. et Sav.	3.49758e-05	Rubus buergeri Miq.	2.77427e-07	Fallopia japonica (Houtt.) Ronse Decr. var. japonica	2.25822e-07	Corylopsis gotoana Makino	9.78669e-08
$_C2131765.jpg	Rubus x pseudohakonensis Sugim.	Rubus x pseudohakonensis Sugim.	0.999589	Rubus hakonensis Franch. et Sav.	0.000313677	Epimedium sempervirens Nakai ex F.Maek.	5.41038e-05	Hydrangea petiolaris Siebold et Zucc.	1.76908e-05	Clematis japonica Thunb.	5.77494e-06
$_C2131783.jpg	Rubus x pseudohakonensis Sugim.	Rubus x pseudohakonensis Sugim.	0.999996	Rubus hakonensis Franch. et Sav.	2.83637e-06	Corylopsis gotoana Makino	5.11286e-07	Rubus parvifolius L.	2.67033e-07	Viburnum dilatatum Thunb.	2.14466e-07
C2131742.jpg	Rubus x pseudohakonensis Sugim.	Rubus x pseudohakonensis Sugim.	0.999647	Rubus hakonensis Franch. et Sav.	0.000351653	Hedera rhombea (Miq.) Bean	3.99526e-07	Mallotus japonicus (L.f.) M_ll.Arg.	3.20046e-07	Rubus buergeri Miq.	2.83496e-07
$_C2131752.jpg	Rubus x pseudohakonensis Sugim.	Rubus x pseudohakonensis Sugim.	0.99999	Rubus hakonensis Franch. et Sav.	1.01333e-05	Rubus pectinellus Maxim.	4.05816e-08	Rubus buergeri Miq.	2.86105e-08	Hamamelis japonica Siebold et Zucc. var. discolor (Nakai) Sugim.	8.35755e-09
FKSE84518.jpg	Rubus x pseudohakonensis Sugim.	Rubus hakonensis Franch. et Sav.	0.842952	Rubus buergeri Miq.	0.154708	Rubus x pseudohakonensis Sugim.	0.00223758	Geum japonicum Thunb.	2.52675e-05	Hydrocotyle javanica Thunb.	1.57814e-05
$_C2131696.jpg	Rubus x pseudohakonensis Sugim.	Rubus x pseudohakonensis Sugim.	1	Rubus hakonensis Franch. et Sav.	3.09007e-07	Rubus buergeri Miq.	2.69823e-08	Geum japonicum Thunb.	2.05145e-08	Cuscuta japonica Choisy	6.91639e-09
C2131700.jpg	Rubus x pseudohakonensis Sugim.	Rubus hakonensis Franch. et Sav.	0.578465	Rubus x pseudohakonensis Sugim.	0.417481	Vitis coignetiae Pulliat ex Planch.	0.00339679	Rubus crataegifolius Bunge	0.000145883	Ampelopsis glandulosa (Wall.) Momiy. var. heterophylla (Thunb.) Momiy.	0.000140892
C2131769.jpg	Rubus x pseudohakonensis Sugim.	Rubus x pseudohakonensis Sugim.	0.999999	Rubus hakonensis Franch. et Sav.	8.9922e-07	Rubus buergeri Miq.	4.2193e-09	Corylopsis gotoana Makino	1.73669e-09	Geum japonicum Thunb.	1.49849e-09
C2131713.jpg	Rubus x pseudohakonensis Sugim.	Rubus x pseudohakonensis Sugim.	0.999999	Rubus hakonensis Franch. et Sav.	3.92379e-07	Rubus buergeri Miq.	2.82718e-07	Actinidia arguta (Siebold et Zucc.) Planch. ex Miq. var. arguta	2.58606e-07	Fallopia japonica (Houtt.) Ronse Decr. var. japonica	1.05603e-07
C2131734.jpg	Rubus x pseudohakonensis Sugim.	Rubus x pseudohakonensis Sugim.	0.99999	Rubus buergeri Miq.	8.44038e-06	Rubus hakonensis Franch. et Sav.	7.13891e-07	Hamamelis japonica Siebold et Zucc. var. discolor (Nakai) Sugim.	2.53344e-07	Geum japonicum Thunb.	8.08225e-08
$_C2131794.jpg	Rubus x pseudohakonensis Sugim.	Rubus x pseudohakonensis Sugim.	0.999995	Celastrus orbiculatus Thunb. var. orbiculatus	3.2438e-06	Rubus hakonensis Franch. et Sav.	1.02231e-06	Hamamelis japonica Siebold et Zucc. var. discolor (Nakai) Sugim.	2.38232e-07	Xanthium orientale L. subsp. orientale	2.27488e-07
C2131702.jpg	Rubus x pseudohakonensis Sugim.	Rubus x pseudohakonensis Sugim.	0.999659	Rubus hakonensis Franch. et Sav.	0.000333372	Potentilla fragarioides L. var. major Maxim.	1.6329e-06	Geum japonicum Thunb.	1.18786e-06	Rubus pectinellus Maxim.	9.22228e-07
$_C2131750.jpg	Rubus x pseudohakonensis Sugim.	Rubus x pseudohakonensis Sugim.	0.982593	Rubus hakonensis Franch. et Sav.	0.01736	Rubus buergeri Miq.	4.22241e-05	Persicaria thunbergii (Siebold et Zucc.) H.Gross var. thunbergii	2.42122e-06	Corylopsis gotoana Makino	5.53466e-07
C2131727.jpg	Rubus x pseudohakonensis Sugim.	Rubus x pseudohakonensis Sugim.	0.999997	Rubus hakonensis Franch. et Sav.	1.3806e-06	Rubus buergeri Miq.	8.43427e-07	Geum japonicum Thunb.	3.48772e-07	Hamamelis japonica Siebold et Zucc. var. discolor (Nakai) Sugim.	4.69553e-08
$_C2131790.jpg	Rubus x pseudohakonensis Sugim.	Rubus x pseudohakonensis Sugim.	0.999998	Rubus hakonensis Franch. et Sav.	1.1244e-06	Fallopia japonica (Houtt.) Ronse Decr. var. japonica	2.03845e-07	Rubus buergeri Miq.	6.86993e-08	Rubus parvifolius L.	6.58563e-08
$_C2131786.jpg	Rubus x pseudohakonensis Sugim.	Rubus x pseudohakonensis Sugim.	0.999764	Viola kusanoana Makino	7.60487e-05	Corchoropsis crenata Siebold et Zucc.	5.03275e-05	Rubus pectinellus Maxim.	4.85358e-05	Rubus hakonensis Franch. et Sav.	1.22177e-05
C2131781.jpg	Rubus x pseudohakonensis Sugim.	Rubus x pseudohakonensis Sugim.	0.999999	Rubus hakonensis Franch. et Sav.	6.94032e-07	Rubus parvifolius L.	1.69588e-07	Hydrangea serrata (Thunb.) Ser. var. serrata	4.16326e-08	Rubus buergeri Miq.	1.63786e-08
$_C2131767.jpg	Rubus x pseudohakonensis Sugim.	Rubus x pseudohakonensis Sugim.	0.999973	Geum japonicum Thunb.	1.13092e-05	Rubus pectinellus Maxim.	3.89192e-06	Fallopia japonica (Houtt.) Ronse Decr. var. japonica	2.89064e-06	Actinidia arguta (Siebold et Zucc.) Planch. ex Miq. var. arguta	1.71493e-06
00018101.jpg	Rubus x pseudohakonensis Sugim.	Rubus x pseudohakonensis Sugim.	0.997615	Rubus hakonensis Franch. et Sav.	0.00211947	Rubus buergeri Miq.	0.000209072	Vitis ficifolia Bunge	2.0599e-05	Viola kusanoana Makino	1.00849e-05
00016181.jpg	Rubus x pseudohakonensis Sugim.	Rubus hakonensis Franch. et Sav.	0.803062	Rubus x pseudohakonensis Sugim.	0.182805	Rubus buergeri Miq.	0.0141193	Corylus heterophylla Fisch. ex Besser var. thunbergii Blume	2.25574e-06	Vitis ficifolia Bunge	2.14346e-06
C2131715.jpg	Rubus x pseudohakonensis Sugim.	Rubus x pseudohakonensis Sugim.	0.999989	Rubus hakonensis Franch. et Sav.	9.05413e-06	Corylopsis gotoana Makino	1.0088e-06	Actinidia arguta (Siebold et Zucc.) Planch. ex Miq. var. arguta	2.36049e-07	Hydrangea petiolaris Siebold et Zucc.	1.00346e-07
C2131710.jpg	Rubus x pseudohakonensis Sugim.	Rubus x pseudohakonensis Sugim.	0.999823	Rubus hakonensis Franch. et Sav.	7.46011e-05	Rubus buergeri Miq.	3.85476e-05	Rubus pectinellus Maxim.	1.97659e-05	Cardamine yezoensis Maxim.	7.38854e-06
$_C2131787.jpg	Rubus x pseudohakonensis Sugim.	Rubus x pseudohakonensis Sugim.	0.999969	Rubus hakonensis Franch. et Sav.	2.94257e-05	Rubus buergeri Miq.	6.49747e-07	Dunbaria villosa (Thunb.) Makino	2.0526e-07	Geum japonicum Thunb.	1.48431e-07
C2131782.jpg	Rubus x pseudohakonensis Sugim.	Rubus x pseudohakonensis Sugim.	0.999921	Rubus hakonensis Franch. et Sav.	6.85068e-05	Parasenecio farfarifolius (Siebold et Zucc.) H.Koyama var. farfarifolius	2.36516e-06	Clematis japonica Thunb.	1.95613e-06	Rubus buergeri Miq.	1.01618e-06
C2131726.jpg	Rubus x pseudohakonensis Sugim.	Rubus x pseudohakonensis Sugim.	0.999898	Rumex obtusifolius L.	9.04215e-05	Fallopia japonica (Houtt.) Ronse Decr. var. japonica	1.09218e-05	Rubus buergeri Miq.	4.01349e-07	Amaranthus blitum L.	1.7906e-07
$_C2131792.jpg	Rubus x pseudohakonensis Sugim.	Rubus x pseudohakonensis Sugim.	0.99999	Rubus hakonensis Franch. et Sav.	8.57728e-06	Rubus buergeri Miq.	9.05772e-07	Geum japonicum Thunb.	1.20406e-07	Rubus pectinellus Maxim.	8.77294e-08
00018184.jpg	Rubus x pseudohakonensis Sugim.	Rubus x pseudohakonensis Sugim.	0.763991	Rubus buergeri Miq.	0.235186	Rubus hakonensis Franch. et Sav.	0.000509916	Shortia uniflora (Maxim.) Maxim.	0.000203368	Cercidiphyllum japonicum Siebold et Zucc. ex Hoffm. et Schult.	3.26683e-05
$_C2131772.jpg	Rubus x pseudohakonensis Sugim.	Rubus x pseudohakonensis Sugim.	0.999999	Rubus hakonensis Franch. et Sav.	8.05717e-07	Rubus buergeri Miq.	3.66678e-08	Viburnum dilatatum Thunb.	2.28982e-08	Hamamelis japonica Siebold et Zucc. var. discolor (Nakai) Sugim.	3.10845e-09
C2131761.jpg	Rubus x pseudohakonensis Sugim.	Rubus x pseudohakonensis Sugim.	0.999926	Rubus hakonensis Franch. et Sav.	7.24013e-05	Parthenocissus tricuspidata (Siebold et Zucc.) Planch.	8.59165e-07	Rubus pectinellus Maxim.	3.27675e-07	Cimicifuga biternata (Siebold et Zucc.) Miq.	9.15722e-08
C2131695.jpg	Rubus x pseudohakonensis Sugim.	Rubus x pseudohakonensis Sugim.	0.999998	Persicaria thunbergii (Siebold et Zucc.) H.Gross var. thunbergii	1.01983e-06	Rubus hakonensis Franch. et Sav.	6.842e-07	Corchoropsis crenata Siebold et Zucc.	3.99152e-07	Fallopia japonica (Houtt.) Ronse Decr. var. japonica	1.03037e-07
C2131703.jpg	Rubus x pseudohakonensis Sugim.	Rubus x pseudohakonensis Sugim.	0.998904	Rubus hakonensis Franch. et Sav.	0.00109384	Rubus buergeri Miq.	1.82807e-06	Viola kusanoana Makino	3.65814e-07	Geum japonicum Thunb.	9.97689e-08
C2131750.jpg	Rubus x pseudohakonensis Sugim.	Rubus x pseudohakonensis Sugim.	0.982593	Rubus hakonensis Franch. et Sav.	0.01736	Rubus buergeri Miq.	4.22241e-05	Persicaria thunbergii (Siebold et Zucc.) H.Gross var. thunbergii	2.42122e-06	Corylopsis gotoana Makino	5.53466e-07
$_C2131720.jpg	Rubus x pseudohakonensis Sugim.	Rubus x pseudohakonensis Sugim.	0.999986	Rubus hakonensis Franch. et Sav.	8.81816e-06	Rubus buergeri Miq.	4.86043e-06	Xanthium orientale L. subsp. orientale	1.24011e-07	Schizocodon soldanelloides Siebold et Zucc. var. magnus (Makino) H.Hara	9.99319e-08
C2131717.jpg	Rubus x pseudohakonensis Sugim.	Rubus x pseudohakonensis Sugim.	0.999996	Rubus buergeri Miq.	2.8947e-06	Rubus hakonensis Franch. et Sav.	8.63557e-07	Hamamelis japonica Siebold et Zucc. var. discolor (Nakai) Sugim.	4.00912e-08	Rhynchosia volubilis Lour.	1.00744e-08
$_C2131739.jpg	Rubus x pseudohakonensis Sugim.	Rubus x pseudohakonensis Sugim.	0.999887	Rubus hakonensis Franch. et Sav.	0.000107044	Geum japonicum Thunb.	3.94757e-06	Rubus buergeri Miq.	2.04504e-06	Rubus pectinellus Maxim.	2.2795e-07
$_C2131742.jpg	Rubus x pseudohakonensis Sugim.	Rubus x pseudohakonensis Sugim.	0.999647	Rubus hakonensis Franch. et Sav.	0.000351653	Hedera rhombea (Miq.) Bean	3.99526e-07	Mallotus japonicus (L.f.) M_ll.Arg.	3.20046e-07	Rubus buergeri Miq.	2.83496e-07
C2131724.jpg	Rubus x pseudohakonensis Sugim.	Rubus x pseudohakonensis Sugim.	0.999996	Rubus hakonensis Franch. et Sav.	3.79805e-06	Rubus buergeri Miq.	2.22383e-07	Viburnum dilatatum Thunb.	4.6139e-08	Corylopsis gotoana Makino	9.24159e-09
$_C2131744.jpg	Rubus x pseudohakonensis Sugim.	Rubus x pseudohakonensis Sugim.	0.999918	Rubus hakonensis Franch. et Sav.	8.0496e-05	Dunbaria villosa (Thunb.) Makino	4.46452e-07	Cladium jamaicense Crantz subsp. chinense (Nees) T.Koyama	2.47801e-07	Rhynchosia volubilis Lour.	2.40274e-07
$_C2131762.jpg	Rubus x pseudohakonensis Sugim.	Rubus x pseudohakonensis Sugim.	0.999899	Rubus hakonensis Franch. et Sav.	0.000100231	Ampelopsis glandulosa (Wall.) Momiy. var. heterophylla (Thunb.) Momiy.	1.93359e-07	Vitis ficifolia Bunge	1.39491e-07	Rubus buergeri Miq.	7.49992e-08
$_C2131713.jpg	Rubus x pseudohakonensis Sugim.	Rubus x pseudohakonensis Sugim.	0.999999	Rubus hakonensis Franch. et Sav.	3.92379e-07	Rubus buergeri Miq.	2.82718e-07	Actinidia arguta (Siebold et Zucc.) Planch. ex Miq. var. arguta	2.58606e-07	Fallopia japonica (Houtt.) Ronse Decr. var. japonica	1.05603e-07
$_C2131788.jpg	Rubus x pseudohakonensis Sugim.	Rubus x pseudohakonensis Sugim.	0.99997	Rubus hakonensis Franch. et Sav.	1.74826e-05	Rubus buergeri Miq.	1.20157e-05	Hamamelis japonica Siebold et Zucc. var. discolor (Nakai) Sugim.	1.84212e-07	Geum japonicum Thunb.	1.49835e-07
1113165.JPG	Thelypteris acuminata (Houtt.) C.V.Morton x T. parasitica (L.) Tardieu	Thelypteris parasitica (L.) Tardieu	0.877651	Thelypteris acuminata (Houtt.) C.V.Morton x T. parasitica (L.) Tardieu	0.121938	Dryopteris commixta Tagawa	0.000202083	Dryopteris cycadina (Franch. et Sav.) C.Chr.	0.000118269	Thelypteris acuminata (Houtt.) C.V.Morton	5.95959e-05
1188114.JPG	Thelypteris acuminata (Houtt.) C.V.Morton x T. parasitica (L.) Tardieu	Thelypteris acuminata (Houtt.) C.V.Morton x T. parasitica (L.) Tardieu	0.999997	Thelypteris parasitica (L.) Tardieu	3.34871e-06	Plagiogyria x wakabae Sa.Kurata ex Nakaike	9.19443e-08	Cibotium barometz (L.) J.Sm.	3.68832e-08	Deparia x birii Fraser-Jenk.	2.30655e-08
297269.jpg	Thelypteris acuminata (Houtt.) C.V.Morton x T. parasitica (L.) Tardieu	Thelypteris acuminata (Houtt.) C.V.Morton x T. parasitica (L.) Tardieu	0.994247	Thelypteris parasitica (L.) Tardieu	0.00573513	Pentarhizidium orientale (Hook.) Hayata	1.15659e-05	Diplazium hayatamae N.Ohta et M.Takamiya	2.57994e-06	Thelypteris taiwanensis (C.Chr.) K.Iwats.	1.14653e-06
147178.jpg	Thelypteris acuminata (Houtt.) C.V.Morton x T. parasitica (L.) Tardieu	Thelypteris acuminata (Houtt.) C.V.Morton x T. parasitica (L.) Tardieu	1	Plagiogyria x wakabae Sa.Kurata ex Nakaike	1.87647e-07	Thelypteris parasitica (L.) Tardieu	1.53094e-07	Cibotium barometz (L.) J.Sm.	4.97364e-09	Deparia x birii Fraser-Jenk.	3.2799e-09
433685.jpg	Thelypteris acuminata (Houtt.) C.V.Morton x T. parasitica (L.) Tardieu	Thelypteris acuminata (Houtt.) C.V.Morton x T. parasitica (L.) Tardieu	0.999686	Thelypteris parasitica (L.) Tardieu	0.000313367	Plagiogyria x wakabae Sa.Kurata ex Nakaike	5.43355e-07	Diplazium hachijoense Nakai	2.98577e-07	Thelypteris quelpaertensis (Christ) Ching	5.11081e-08
369882.jpg	Thelypteris acuminata (Houtt.) C.V.Morton x T. parasitica (L.) Tardieu	Thelypteris acuminata (Houtt.) C.V.Morton x T. parasitica (L.) Tardieu	0.999965	Thelypteris parasitica (L.) Tardieu	3.04336e-05	Cibotium barometz (L.) J.Sm.	4.28649e-06	Diplazium hachijoense Nakai	1.30153e-07	Thelypteris taiwanensis (C.Chr.) K.Iwats.	1.19328e-07
1170355.JPG	Thelypteris acuminata (Houtt.) C.V.Morton x T. parasitica (L.) Tardieu	Thelypteris acuminata (Houtt.) C.V.Morton x T. parasitica (L.) Tardieu	0.999999	Thelypteris parasitica (L.) Tardieu	3.88749e-07	Thelypteris esquirolii (Christ) Ching	2.91081e-07	Plagiogyria x wakabae Sa.Kurata ex Nakaike	1.90145e-07	Microlepia marginata (Panzer) C.Chr.	9.48743e-09
311033.jpg	Thelypteris acuminata (Houtt.) C.V.Morton x T. parasitica (L.) Tardieu	Thelypteris acuminata (Houtt.) C.V.Morton x T. parasitica (L.) Tardieu	0.99999	Plagiogyria x wakabae Sa.Kurata ex Nakaike	8.6338e-06	Thelypteris parasitica (L.) Tardieu	6.84641e-07	Cibotium barometz (L.) J.Sm.	4.1569e-07	Diplazium hachijoense Nakai	1.63059e-08
1188088.JPG	Thelypteris acuminata (Houtt.) C.V.Morton x T. parasitica (L.) Tardieu	Thelypteris acuminata (Houtt.) C.V.Morton x T. parasitica (L.) Tardieu	0.999995	Osmunda banksiifolia (C.Presl) Kuhn	1.52897e-06	Thelypteris parasitica (L.) Tardieu	9.06717e-07	Plagiogyria x wakabae Sa.Kurata ex Nakaike	7.27572e-07	Cibotium barometz (L.) J.Sm.	3.7503e-07
812508.jpg	Thelypteris acuminata (Houtt.) C.V.Morton x T. parasitica (L.) Tardieu	Thelypteris decursivepinnata (H.C.Hall) Ching	0.729372	Thelypteris acuminata (Houtt.) C.V.Morton x T. parasitica (L.) Tardieu	0.227338	Deparia petersenii (Kunze) M.Kato	0.0136274	Plagiogyria x wakabae Sa.Kurata ex Nakaike	0.0107856	Goniophlebium niponicum (Mett.) Bedd.	0.00181944
517500.jpg	Thelypteris acuminata (Houtt.) C.V.Morton x T. parasitica (L.) Tardieu	Thelypteris acuminata (Houtt.) C.V.Morton x T. parasitica (L.) Tardieu	0.999994	Thelypteris parasitica (L.) Tardieu	5.51068e-06	Plagiogyria x wakabae Sa.Kurata ex Nakaike	2.01291e-07	Diplazium hachijoense Nakai	7.56067e-08	Diplazium hayatamae N.Ohta et M.Takamiya	5.97098e-08
465170.jpg	Thelypteris acuminata (Houtt.) C.V.Morton x T. parasitica (L.) Tardieu	Thelypteris acuminata (Houtt.) C.V.Morton x T. parasitica (L.) Tardieu	0.995435	Thelypteris parasitica (L.) Tardieu	0.00449387	Cibotium barometz (L.) J.Sm.	1.43817e-05	Diplazium hachijoense Nakai	1.35671e-05	Diplazium wichurae (Mett.) Diels	1.30544e-05
73329.jpg	Thelypteris acuminata (Houtt.) C.V.Morton x T. parasitica (L.) Tardieu	Thelypteris acuminata (Houtt.) C.V.Morton x T. parasitica (L.) Tardieu	0.999333	Thelypteris parasitica (L.) Tardieu	0.000659751	Deparia petersenii (Kunze) M.Kato	3.11407e-06	Cibotium barometz (L.) J.Sm.	2.13507e-06	Deparia x birii Fraser-Jenk.	3.62965e-07
1036176.JPG	Thelypteris acuminata (Houtt.) C.V.Morton x T. parasitica (L.) Tardieu	Thelypteris acuminata (Houtt.) C.V.Morton x T. parasitica (L.) Tardieu	0.999983	Thelypteris parasitica (L.) Tardieu	1.5679e-05	Plagiogyria x wakabae Sa.Kurata ex Nakaike	4.52509e-07	Cibotium barometz (L.) J.Sm.	1.06206e-07	Thelypteris taiwanensis (C.Chr.) K.Iwats.	8.3078e-08
1170356.JPG	Thelypteris acuminata (Houtt.) C.V.Morton x T. parasitica (L.) Tardieu	Thelypteris acuminata (Houtt.) C.V.Morton x T. parasitica (L.) Tardieu	0.999997	Thelypteris parasitica (L.) Tardieu	2.16588e-06	Cibotium barometz (L.) J.Sm.	2.08098e-07	Thelypteris interrupta (Willd.) K.Iwats.	9.83524e-08	Thelypteris japonica (Baker) Ching	5.67504e-08
296647.jpg	Thelypteris acuminata (Houtt.) C.V.Morton x T. parasitica (L.) Tardieu	Thelypteris acuminata (Houtt.) C.V.Morton x T. parasitica (L.) Tardieu	0.999961	Thelypteris parasitica (L.) Tardieu	3.90857e-05	Plagiogyria x wakabae Sa.Kurata ex Nakaike	2.30299e-07	Cibotium barometz (L.) J.Sm.	1.78724e-08	Thelypteris quelpaertensis (Christ) Ching	5.6443e-09
511368.jpg	Thelypteris acuminata (Houtt.) C.V.Morton x T. parasitica (L.) Tardieu	Thelypteris acuminata (Houtt.) C.V.Morton x T. parasitica (L.) Tardieu	0.999995	Plagiogyria x wakabae Sa.Kurata ex Nakaike	2.82771e-06	Thelypteris parasitica (L.) Tardieu	1.69238e-06	Cibotium barometz (L.) J.Sm.	1.09795e-07	Deparia petersenii (Kunze) M.Kato	2.99946e-08
314787.jpg	Thelypteris acuminata (Houtt.) C.V.Morton x T. parasitica (L.) Tardieu	Thelypteris acuminata (Houtt.) C.V.Morton x T. parasitica (L.) Tardieu	0.999981	Thelypteris parasitica (L.) Tardieu	1.69326e-05	Thelypteris esquirolii (Christ) Ching	4.3625e-07	Pentarhizidium orientale (Hook.) Hayata	4.04106e-07	Plagiogyria x sessilifolia Nakaike	2.40958e-07
1046053.JPG	Thelypteris acuminata (Houtt.) C.V.Morton x T. parasitica (L.) Tardieu	Thelypteris acuminata (Houtt.) C.V.Morton x T. parasitica (L.) Tardieu	0.999721	Thelypteris parasitica (L.) Tardieu	0.000274366	Thelypteris esquirolii (Christ) Ching	4.01665e-06	Cibotium barometz (L.) J.Sm.	2.16784e-07	Thelypteris taiwanensis (C.Chr.) K.Iwats.	8.38307e-08
535333.jpg	Thelypteris acuminata (Houtt.) C.V.Morton x T. parasitica (L.) Tardieu	Thelypteris acuminata (Houtt.) C.V.Morton x T. parasitica (L.) Tardieu	0.998439	Thelypteris parasitica (L.) Tardieu	0.00151132	Plagiogyria x wakabae Sa.Kurata ex Nakaike	7.0889e-06	Deparia petersenii (Kunze) M.Kato	6.85246e-06	Diplazium wichurae (Mett.) Diels	5.93843e-06
1188100.JPG	Thelypteris acuminata (Houtt.) C.V.Morton x T. parasitica (L.) Tardieu	Thelypteris acuminata (Houtt.) C.V.Morton x T. parasitica (L.) Tardieu	0.999337	Plagiogyria x wakabae Sa.Kurata ex Nakaike	0.000659558	Thelypteris parasitica (L.) Tardieu	1.96644e-06	Cibotium barometz (L.) J.Sm.	6.44274e-07	Thelypteris esquirolii (Christ) Ching	1.37245e-07
937002.jpg	Thelypteris acuminata (Houtt.) C.V.Morton x T. parasitica (L.) Tardieu	Thelypteris acuminata (Houtt.) C.V.Morton x T. parasitica (L.) Tardieu	1	Plagiogyria x wakabae Sa.Kurata ex Nakaike	2.89148e-07	Thelypteris interrupta (Willd.) K.Iwats.	2.26362e-08	Cibotium barometz (L.) J.Sm.	9.71328e-09	Deparia petersenii (Kunze) M.Kato	9.53873e-09
933100.jpg	Thelypteris acuminata (Houtt.) C.V.Morton x T. parasitica (L.) Tardieu	Thelypteris acuminata (Houtt.) C.V.Morton x T. parasitica (L.) Tardieu	0.999781	Thelypteris parasitica (L.) Tardieu	0.000217538	Plagiogyria x wakabae Sa.Kurata ex Nakaike	4.90566e-07	Diplazium hayatamae N.Ohta et M.Takamiya	4.80235e-07	Cibotium barometz (L.) J.Sm.	3.94056e-07
145467.jpg	Thelypteris acuminata (Houtt.) C.V.Morton x T. parasitica (L.) Tardieu	Thelypteris acuminata (Houtt.) C.V.Morton x T. parasitica (L.) Tardieu	0.999731	Thelypteris parasitica (L.) Tardieu	0.000268129	Thelypteris quelpaertensis (Christ) Ching	3.24207e-07	Cibotium barometz (L.) J.Sm.	2.42352e-07	Plagiogyria x wakabae Sa.Kurata ex Nakaike	1.49387e-07
1193561.JPG	Thelypteris acuminata (Houtt.) C.V.Morton x T. parasitica (L.) Tardieu	Thelypteris acuminata (Houtt.) C.V.Morton x T. parasitica (L.) Tardieu	0.998745	Plagiogyria x wakabae Sa.Kurata ex Nakaike	0.00125194	Deparia petersenii (Kunze) M.Kato	1.06948e-06	Cibotium barometz (L.) J.Sm.	8.24549e-07	Plagiogyria x sessilifolia Nakaike	7.10013e-07
1188086.JPG	Thelypteris acuminata (Houtt.) C.V.Morton x T. parasitica (L.) Tardieu	Thelypteris acuminata (Houtt.) C.V.Morton x T. parasitica (L.) Tardieu	0.970248	Thelypteris parasitica (L.) Tardieu	0.0297421	Diplazium wichurae (Mett.) Diels	3.8383e-06	Plagiogyria x wakabae Sa.Kurata ex Nakaike	3.37911e-06	Diplazium hachijoense Nakai	6.31263e-07
1161768.JPG	Thelypteris acuminata (Houtt.) C.V.Morton x T. parasitica (L.) Tardieu	Thelypteris acuminata (Houtt.) C.V.Morton x T. parasitica (L.) Tardieu	0.99985	Deparia x birii Fraser-Jenk.	5.8627e-05	Diplazium hayatamae N.Ohta et M.Takamiya	3.93198e-05	Dryopteris commixta Tagawa	3.04779e-05	Plagiogyria x wakabae Sa.Kurata ex Nakaike	1.12211e-05
1046057.JPG	Thelypteris acuminata (Houtt.) C.V.Morton x T. parasitica (L.) Tardieu	Thelypteris acuminata (Houtt.) C.V.Morton x T. parasitica (L.) Tardieu	0.99998	Plagiogyria x wakabae Sa.Kurata ex Nakaike	8.79525e-06	Pentarhizidium orientale (Hook.) Hayata	2.1011e-06	Cibotium barometz (L.) J.Sm.	1.72229e-06	Deparia x birii Fraser-Jenk.	1.69045e-06
9544246.JPG	Thelypteris acuminata (Houtt.) C.V.Morton x T. parasitica (L.) Tardieu	Thelypteris acuminata (Houtt.) C.V.Morton x T. parasitica (L.) Tardieu	0.670965	Thelypteris parasitica (L.) Tardieu	0.240609	Cibotium barometz (L.) J.Sm.	0.0439689	Thelypteris esquirolii (Christ) Ching	0.0436809	Thelypteris torresiana (Gaudich.) Alston var. torresiana	0.000281341
1168618.JPG	Thelypteris acuminata (Houtt.) C.V.Morton x T. parasitica (L.) Tardieu	Thelypteris acuminata (Houtt.) C.V.Morton x T. parasitica (L.) Tardieu	0.999926	Thelypteris parasitica (L.) Tardieu	7.25498e-05	Plagiogyria x wakabae Sa.Kurata ex Nakaike	8.72654e-07	Cibotium barometz (L.) J.Sm.	1.52685e-07	Thelypteris esquirolii (Christ) Ching	5.82982e-08
394873.jpg	Thelypteris acuminata (Houtt.) C.V.Morton x T. parasitica (L.) Tardieu	Thelypteris acuminata (Houtt.) C.V.Morton x T. parasitica (L.) Tardieu	0.999918	Plagiogyria x wakabae Sa.Kurata ex Nakaike	6.06195e-05	Thelypteris parasitica (L.) Tardieu	1.97702e-05	Cibotium barometz (L.) J.Sm.	6.75316e-07	Diplazium hachijoense Nakai	1.18905e-07
1170285.JPG	Thelypteris acuminata (Houtt.) C.V.Morton x T. parasitica (L.) Tardieu	Thelypteris acuminata (Houtt.) C.V.Morton x T. parasitica (L.) Tardieu	0.999838	Thelypteris esquirolii (Christ) Ching	0.000137199	Thelypteris interrupta (Willd.) K.Iwats.	5.02617e-06	Microlepia marginata (Panzer) C.Chr.	3.80931e-06	Thelypteris parasitica (L.) Tardieu	3.18729e-06
506193.jpg	Thelypteris acuminata (Houtt.) C.V.Morton x T. parasitica (L.) Tardieu	Thelypteris acuminata (Houtt.) C.V.Morton x T. parasitica (L.) Tardieu	0.999826	Plagiogyria x wakabae Sa.Kurata ex Nakaike	0.000103951	Thelypteris parasitica (L.) Tardieu	6.77369e-05	Deparia petersenii (Kunze) M.Kato	1.59846e-06	Diplazium hachijoense Nakai	2.39129e-07
368870.jpg	Thelypteris acuminata (Houtt.) C.V.Morton x T. parasitica (L.) Tardieu	Thelypteris acuminata (Houtt.) C.V.Morton x T. parasitica (L.) Tardieu	0.995348	Thelypteris parasitica (L.) Tardieu	0.00416089	Deparia petersenii (Kunze) M.Kato	0.000471298	Plagiogyria x wakabae Sa.Kurata ex Nakaike	1.27971e-05	Diplazium hachijoense Nakai	2.53136e-06
1168503.JPG	Thelypteris japonica (Baker) Ching x T. musashiensis (Hiyama) Nakato, Sahashi et M.Kato	Thelypteris japonica (Baker) Ching x T. musashiensis (Hiyama) Nakato, Sahashi et M.Kato	0.999992	Microlepia marginata (Panzer) C.Chr.	3.72922e-06	Thelypteris japonica (Baker) Ching	1.57548e-06	Microlepia x bipinnata (Makino) Y.Shimura	1.05309e-06	Pteris oshimensis Hieron.	8.52864e-07
509163.jpg	Thelypteris japonica (Baker) Ching x T. musashiensis (Hiyama) Nakato, Sahashi et M.Kato	Thelypteris japonica (Baker) Ching	0.900757	Thelypteris japonica (Baker) Ching x T. musashiensis (Hiyama) Nakato, Sahashi et M.Kato	0.0991812	Pteris oshimensis Hieron.	1.11132e-05	Thelypteris japonica (Baker) Ching f. viridescens (Makino) H.It_	1.00333e-05	Sasa borealis (Hack.) Makino et Shibata	3.91148e-06
831858.jpg	Thelypteris japonica (Baker) Ching x T. musashiensis (Hiyama) Nakato, Sahashi et M.Kato	Thelypteris japonica (Baker) Ching x T. musashiensis (Hiyama) Nakato, Sahashi et M.Kato	0.999554	Thelypteris japonica (Baker) Ching	0.000388031	Pteris oshimensis Hieron.	5.80085e-05	Diplazium x okudairaeoides Sa.Kurata	4.34134e-08	Thelypteris japonica (Baker) Ching f. viridescens (Makino) H.It_	3.43863e-08
1042088.JPG	Thelypteris japonica (Baker) Ching x T. musashiensis (Hiyama) Nakato, Sahashi et M.Kato	Thelypteris japonica (Baker) Ching	0.829656	Thelypteris japonica (Baker) Ching x T. musashiensis (Hiyama) Nakato, Sahashi et M.Kato	0.134849	Pteris oshimensis Hieron.	0.035155	Thelypteris japonica (Baker) Ching f. viridescens (Makino) H.It_	4.83624e-05	Thelypteris musashiensis (Hiyama) Nakato, Sahashi et M.Kato	4.0524e-05
1157147.JPG	Thelypteris japonica (Baker) Ching x T. musashiensis (Hiyama) Nakato, Sahashi et M.Kato	Thelypteris japonica (Baker) Ching x T. musashiensis (Hiyama) Nakato, Sahashi et M.Kato	0.999751	Thelypteris japonica (Baker) Ching	0.000232719	Thelypteris japonica (Baker) Ching f. viridescens (Makino) H.It_	7.22288e-06	Pteris oshimensis Hieron.	5.50521e-06	Deparia mucilagina (M.Kato) Nakaike	5.04338e-07
129836.jpg	Thelypteris japonica (Baker) Ching x T. musashiensis (Hiyama) Nakato, Sahashi et M.Kato	Thelypteris japonica (Baker) Ching x T. musashiensis (Hiyama) Nakato, Sahashi et M.Kato	0.968012	Thelypteris japonica (Baker) Ching	0.0226863	Thelypteris quelpaertensis (Christ) Ching	0.0085103	Thelypteris musashiensis (Hiyama) Nakato, Sahashi et M.Kato	0.000430953	Pteris oshimensis Hieron.	0.000125698
435238.jpg	Thelypteris japonica (Baker) Ching x T. musashiensis (Hiyama) Nakato, Sahashi et M.Kato	Thelypteris japonica (Baker) Ching x T. musashiensis (Hiyama) Nakato, Sahashi et M.Kato	1	Thelypteris japonica (Baker) Ching	2.00154e-07	Pteris oshimensis Hieron.	3.59802e-09	Lophatherum sinense Rendle	6.55254e-10	Thelypteris musashiensis (Hiyama) Nakato, Sahashi et M.Kato	5.17361e-10
333387.jpg	Thelypteris japonica (Baker) Ching x T. musashiensis (Hiyama) Nakato, Sahashi et M.Kato	Thelypteris japonica (Baker) Ching x T. musashiensis (Hiyama) Nakato, Sahashi et M.Kato	0.905082	Thelypteris japonica (Baker) Ching	0.094875	Pteris oshimensis Hieron.	4.10491e-05	Thelypteris musashiensis (Hiyama) Nakato, Sahashi et M.Kato	6.14815e-07	Cibotium barometz (L.) J.Sm.	2.94421e-07
514479.jpg	Thelypteris japonica (Baker) Ching x T. musashiensis (Hiyama) Nakato, Sahashi et M.Kato	Thelypteris japonica (Baker) Ching x T. musashiensis (Hiyama) Nakato, Sahashi et M.Kato	1	Pteris oshimensis Hieron.	2.48731e-08	Thelypteris japonica (Baker) Ching	2.05311e-09	Diplazium x okudairaeoides Sa.Kurata	1.93041e-09	Diplazium wichurae (Mett.) Diels	1.92917e-09
570770.jpg	Thelypteris japonica (Baker) Ching x T. musashiensis (Hiyama) Nakato, Sahashi et M.Kato	Thelypteris japonica (Baker) Ching x T. musashiensis (Hiyama) Nakato, Sahashi et M.Kato	0.991728	Thelypteris japonica (Baker) Ching	0.00815039	Deparia okuboana (Makino) M.Kato	2.30898e-05	Microlepia marginata (Panzer) C.Chr.	1.75014e-05	Pteris oshimensis Hieron.	1.66798e-05
1166297.JPG	Thelypteris japonica (Baker) Ching x T. musashiensis (Hiyama) Nakato, Sahashi et M.Kato	Thelypteris japonica (Baker) Ching x T. musashiensis (Hiyama) Nakato, Sahashi et M.Kato	0.974127	Thelypteris japonica (Baker) Ching	0.0257934	Pteris oshimensis Hieron.	7.38375e-05	Pteris fauriei Hieron.	4.34055e-06	Pteris kiuschiuensis Hieron.	1.81775e-07
1168505.JPG	Thelypteris japonica (Baker) Ching x T. musashiensis (Hiyama) Nakato, Sahashi et M.Kato	Thelypteris japonica (Baker) Ching x T. musashiensis (Hiyama) Nakato, Sahashi et M.Kato	0.996746	Thelypteris japonica (Baker) Ching	0.00319099	Pteris oshimensis Hieron.	4.26023e-05	Pteris fauriei Hieron.	4.68591e-06	Deparia okuboana (Makino) M.Kato	2.60429e-06
423264.jpg	Thelypteris japonica (Baker) Ching x T. musashiensis (Hiyama) Nakato, Sahashi et M.Kato	Thelypteris japonica (Baker) Ching x T. musashiensis (Hiyama) Nakato, Sahashi et M.Kato	1	Thelypteris japonica (Baker) Ching	2.87439e-08	Pteris oshimensis Hieron.	6.29344e-09	Microlepia marginata (Panzer) C.Chr.	6.03728e-09	Diplazium wichurae (Mett.) Diels	3.64994e-09
1159818.JPG	Thelypteris japonica (Baker) Ching x T. musashiensis (Hiyama) Nakato, Sahashi et M.Kato	Thelypteris japonica (Baker) Ching x T. musashiensis (Hiyama) Nakato, Sahashi et M.Kato	1	Pteris oshimensis Hieron.	7.65001e-10	Thelypteris japonica (Baker) Ching	6.85664e-10	Thelypteris musashiensis (Hiyama) Nakato, Sahashi et M.Kato	1.63282e-10	Deparia okuboana (Makino) M.Kato	1.004e-10
422697.jpg	Thelypteris japonica (Baker) Ching x T. musashiensis (Hiyama) Nakato, Sahashi et M.Kato	Thelypteris japonica (Baker) Ching x T. musashiensis (Hiyama) Nakato, Sahashi et M.Kato	0.972516	Thelypteris japonica (Baker) Ching	0.0274296	Thelypteris musashiensis (Hiyama) Nakato, Sahashi et M.Kato	3.45859e-05	Pteris oshimensis Hieron.	9.91558e-06	Thelypteris japonica (Baker) Ching f. viridescens (Makino) H.It_	2.57135e-06
1133771.JPG	Thelypteris japonica (Baker) Ching x T. musashiensis (Hiyama) Nakato, Sahashi et M.Kato	Thelypteris japonica (Baker) Ching x T. musashiensis (Hiyama) Nakato, Sahashi et M.Kato	0.999985	Thelypteris japonica (Baker) Ching	1.51518e-05	Deparia okuboana (Makino) M.Kato	9.77398e-08	Pteris oshimensis Hieron.	6.8979e-08	Deparia mucilagina (M.Kato) Nakaike	6.19015e-08
570769.jpg	Thelypteris japonica (Baker) Ching x T. musashiensis (Hiyama) Nakato, Sahashi et M.Kato	Thelypteris japonica (Baker) Ching x T. musashiensis (Hiyama) Nakato, Sahashi et M.Kato	0.995113	Thelypteris japonica (Baker) Ching	0.00481826	Pteris oshimensis Hieron.	3.29813e-05	Thelypteris musashiensis (Hiyama) Nakato, Sahashi et M.Kato	2.44618e-05	Thelypteris japonica (Baker) Ching f. viridescens (Makino) H.It_	3.51473e-06
799747.jpg	Thelypteris japonica (Baker) Ching x T. musashiensis (Hiyama) Nakato, Sahashi et M.Kato	Thelypteris japonica (Baker) Ching x T. musashiensis (Hiyama) Nakato, Sahashi et M.Kato	0.999998	Thelypteris japonica (Baker) Ching	2.23188e-06	Thelypteris musashiensis (Hiyama) Nakato, Sahashi et M.Kato	1.56547e-08	Pteris oshimensis Hieron.	7.89261e-09	Lophatherum sinense Rendle	4.68209e-09
1166280.JPG	Thelypteris japonica (Baker) Ching x T. musashiensis (Hiyama) Nakato, Sahashi et M.Kato	Thelypteris japonica (Baker) Ching x T. musashiensis (Hiyama) Nakato, Sahashi et M.Kato	0.99044	Thelypteris japonica (Baker) Ching	0.00955913	Dryopteris polylepis (Franch. et Sav.) C.Chr.	1.98538e-07	Thelypteris musashiensis (Hiyama) Nakato, Sahashi et M.Kato	9.35792e-08	Thelypteris japonica (Baker) Ching f. viridescens (Makino) H.It_	8.11728e-08
1166188.JPG	Thelypteris japonica (Baker) Ching x T. musashiensis (Hiyama) Nakato, Sahashi et M.Kato	Thelypteris japonica (Baker) Ching x T. musashiensis (Hiyama) Nakato, Sahashi et M.Kato	0.999887	Thelypteris japonica (Baker) Ching	0.000112456	Deparia mucilagina (M.Kato) Nakaike	8.51605e-08	Deparia okuboana (Makino) M.Kato	8.0696e-08	Pteris oshimensis Hieron.	6.46573e-08
1042130.JPG	Thelypteris japonica (Baker) Ching x T. musashiensis (Hiyama) Nakato, Sahashi et M.Kato	Thelypteris japonica (Baker) Ching	0.990256	Thelypteris japonica (Baker) Ching x T. musashiensis (Hiyama) Nakato, Sahashi et M.Kato	0.00967104	Pteris oshimensis Hieron.	3.0466e-05	Thelypteris quelpaertensis (Christ) Ching	2.91356e-06	Pteris dispar Kunze	2.14264e-06
1133780.JPG	Thelypteris japonica (Baker) Ching x T. musashiensis (Hiyama) Nakato, Sahashi et M.Kato	Thelypteris japonica (Baker) Ching	0.966235	Thelypteris japonica (Baker) Ching x T. musashiensis (Hiyama) Nakato, Sahashi et M.Kato	0.0336301	Pteris oshimensis Hieron.	7.0257e-05	Deparia okuboana (Makino) M.Kato	1.7607e-05	Rhachidosorus mesosorus (Makino) Ching	6.25727e-06
436671.jpg	Thelypteris japonica (Baker) Ching x T. musashiensis (Hiyama) Nakato, Sahashi et M.Kato	Thelypteris japonica (Baker) Ching x T. musashiensis (Hiyama) Nakato, Sahashi et M.Kato	1	Thelypteris japonica (Baker) Ching	1.38841e-07	Pteris oshimensis Hieron.	5.80912e-08	Lophatherum sinense Rendle	1.06414e-08	Diplazium x okudairaeoides Sa.Kurata	2.0693e-09
1045682.JPG	Thelypteris japonica (Baker) Ching x T. musashiensis (Hiyama) Nakato, Sahashi et M.Kato	Thelypteris japonica (Baker) Ching x T. musashiensis (Hiyama) Nakato, Sahashi et M.Kato	0.999998	Thelypteris japonica (Baker) Ching	6.9443e-07	Deparia okuboana (Makino) M.Kato	3.24313e-07	Pteris oshimensis Hieron.	3.22393e-07	Athyrium rupestre Kodama	2.5154e-07
1157036.JPG	Thelypteris japonica (Baker) Ching x T. musashiensis (Hiyama) Nakato, Sahashi et M.Kato	Thelypteris japonica (Baker) Ching x T. musashiensis (Hiyama) Nakato, Sahashi et M.Kato	1	Thelypteris japonica (Baker) Ching	2.4959e-09	Thelypteris musashiensis (Hiyama) Nakato, Sahashi et M.Kato	1.0815e-09	Pteris oshimensis Hieron.	9.23496e-10	Diplazium x okudairaeoides Sa.Kurata	1.73112e-10
439164.jpg	Thelypteris japonica (Baker) Ching x T. musashiensis (Hiyama) Nakato, Sahashi et M.Kato	Thelypteris japonica (Baker) Ching x T. musashiensis (Hiyama) Nakato, Sahashi et M.Kato	1	Pteris oshimensis Hieron.	1.41413e-08	Thelypteris japonica (Baker) Ching	8.6452e-09	Lophatherum sinense Rendle	6.07542e-09	Deparia mucilagina (M.Kato) Nakaike	2.12251e-09
1042097.JPG	Thelypteris japonica (Baker) Ching x T. musashiensis (Hiyama) Nakato, Sahashi et M.Kato	Thelypteris japonica (Baker) Ching x T. musashiensis (Hiyama) Nakato, Sahashi et M.Kato	1	Thelypteris japonica (Baker) Ching	2.31753e-07	Thelypteris musashiensis (Hiyama) Nakato, Sahashi et M.Kato	2.24256e-07	Deparia okuboana (Makino) M.Kato	2.64127e-08	Athyrium rupestre Kodama	1.3679e-08
543159.jpg	Thelypteris japonica (Baker) Ching x T. musashiensis (Hiyama) Nakato, Sahashi et M.Kato	Thelypteris japonica (Baker) Ching x T. musashiensis (Hiyama) Nakato, Sahashi et M.Kato	0.999969	Deparia okuboana (Makino) M.Kato	1.39647e-05	Thelypteris japonica (Baker) Ching	1.37174e-05	Thelypteris musashiensis (Hiyama) Nakato, Sahashi et M.Kato	1.29896e-06	Pteris oshimensis Hieron.	4.56227e-07
1152587.JPG	Thelypteris japonica (Baker) Ching x T. musashiensis (Hiyama) Nakato, Sahashi et M.Kato	Thelypteris japonica (Baker) Ching x T. musashiensis (Hiyama) Nakato, Sahashi et M.Kato	0.999752	Thelypteris japonica (Baker) Ching	0.00023448	Pteris oshimensis Hieron.	1.31793e-05	Thelypteris musashiensis (Hiyama) Nakato, Sahashi et M.Kato	1.17278e-07	Diplazium wichurae (Mett.) Diels	5.15863e-08
424536.jpg	Thelypteris japonica (Baker) Ching x T. musashiensis (Hiyama) Nakato, Sahashi et M.Kato	Thelypteris japonica (Baker) Ching x T. musashiensis (Hiyama) Nakato, Sahashi et M.Kato	0.929132	Thelypteris japonica (Baker) Ching	0.0692205	Thelypteris japonica (Baker) Ching f. viridescens (Makino) H.It_	0.00122266	Pteris oshimensis Hieron.	6.20199e-05	Bolbitis subcordata (Copel.) Ching	4.00888e-05
423943.jpg	Thelypteris japonica (Baker) Ching x T. musashiensis (Hiyama) Nakato, Sahashi et M.Kato	Thelypteris japonica (Baker) Ching x T. musashiensis (Hiyama) Nakato, Sahashi et M.Kato	0.999691	Thelypteris japonica (Baker) Ching	0.000291045	Pteris oshimensis Hieron.	1.57981e-05	Thelypteris musashiensis (Hiyama) Nakato, Sahashi et M.Kato	1.58545e-06	Deparia okuboana (Makino) M.Kato	2.02131e-07
FKSE51506.jpg	Viola hondoensis W.Becker et H.Boissieu	Viola hondoensis W.Becker et H.Boissieu	1	Chrysosplenium japonicum (Maxim.) Makino	1.24631e-07	Viola verecunda A.Gray var. verecunda	3.30961e-08	Centella asiatica (L.) Urb.	1.2178e-08	Viola grypoceras A.Gray var. grypoceras	9.65664e-09
JPG019013.JPG	Viola hondoensis W.Becker et H.Boissieu	Viola hondoensis W.Becker et H.Boissieu	0.814745	Viola iwagawae Makino	0.183796	Viola obtusa Makino	0.000424956	Viola kusanoana Makino	0.000343472	Viola verecunda A.Gray var. verecunda	0.000211815
JPG019089.JPG	Viola hondoensis W.Becker et H.Boissieu	Viola hondoensis W.Becker et H.Boissieu	1	Viola iwagawae Makino	5.38703e-08	Chrysosplenium japonicum (Maxim.) Makino	1.38343e-09	Amaranthus blitum L.	1.38079e-09	Chrysosplenium kiotoense Ohwi	5.06572e-10
FKSE15822.jpg	Viola hondoensis W.Becker et H.Boissieu	Viola hondoensis W.Becker et H.Boissieu	0.999923	Viola rostrata Pursh subsp. japonica W.Becker et H.Boissieu	2.51924e-05	Viola sieboldii Maxim.	1.64974e-05	Viola keiskei Miq.	8.03722e-06	Asarum asperum F.Maek.	4.33508e-06
JPG018937.JPG	Viola hondoensis W.Becker et H.Boissieu	Viola hondoensis W.Becker et H.Boissieu	0.998901	Viola iwagawae Makino	0.000972046	Viola verecunda A.Gray var. verecunda	9.9951e-05	Viola grypoceras A.Gray var. grypoceras	2.18389e-05	Viola ovato-oblonga (Miq.) Makino	1.88864e-06
JPG019123.JPG	Viola hondoensis W.Becker et H.Boissieu	Viola hondoensis W.Becker et H.Boissieu	0.999997	Trifolium repens L.	9.02887e-07	Viola keiskei Miq.	7.83525e-07	Viola iwagawae Makino	4.72702e-07	Centella asiatica (L.) Urb.	4.28048e-07
JPG018997.JPG	Viola hondoensis W.Becker et H.Boissieu	Viola hondoensis W.Becker et H.Boissieu	0.999263	Viola iwagawae Makino	0.000722326	Chrysosplenium japonicum (Maxim.) Makino	6.19985e-06	Viola grypoceras A.Gray var. grypoceras	3.84139e-06	Viola verecunda A.Gray var. verecunda	1.85241e-06
JPG019129.JPG	Viola hondoensis W.Becker et H.Boissieu	Viola hondoensis W.Becker et H.Boissieu	0.999808	Viola obtusa Makino	0.000136729	Trifolium repens L.	5.0549e-05	Chrysosplenium japonicum (Maxim.) Makino	2.76435e-06	Viola iwagawae Makino	1.11706e-06
JPG019073.JPG	Viola hondoensis W.Becker et H.Boissieu	Viola hondoensis W.Becker et H.Boissieu	0.999992	Viola iwagawae Makino	8.39424e-06	Cuscuta campestris Yuncker	1.20632e-08	Viola obtusa Makino	1.09713e-09	Viola grypoceras A.Gray var. grypoceras	4.24353e-10
FKSE2789.jpg	Viola hondoensis W.Becker et H.Boissieu	Viola hondoensis W.Becker et H.Boissieu	1	Asarum nipponicum F.Maek. var. nipponicum	4.28962e-08	Asarum sieboldii Miq.	1.05972e-08	Brasenia schreberi J.F.Gmel.	4.20587e-09	Viola iwagawae Makino	2.54759e-09
JPG018961.JPG	Viola hondoensis W.Becker et H.Boissieu	Viola hondoensis W.Becker et H.Boissieu	0.99996	Viola iwagawae Makino	3.98908e-05	Viola kusanoana Makino	6.83071e-08	Viola keiskei Miq.	1.0322e-08	Eutrema japonicum (Miq.) Koidz.	8.85285e-09
FKSE99036.jpg	Viola hondoensis W.Becker et H.Boissieu	Viola hondoensis W.Becker et H.Boissieu	1	Trifolium repens L.	4.92277e-08	Viola iwagawae Makino	3.15896e-08	Centella asiatica (L.) Urb.	4.69293e-09	Cuscuta campestris Yuncker	2.37203e-09
FKSE120996.jpg	Viola hondoensis W.Becker et H.Boissieu	Viola hondoensis W.Becker et H.Boissieu	1	Cuscuta campestris Yuncker	7.37293e-08	Viola iwagawae Makino	1.27883e-09	Viola shikokiana Makino	4.80043e-10	Viola rostrata Pursh subsp. japonica W.Becker et H.Boissieu	1.5805e-10
FKSE60842.jpg	Viola hondoensis W.Becker et H.Boissieu	Viola hondoensis W.Becker et H.Boissieu	0.999856	Viola keiskei Miq.	0.000107217	Centella asiatica (L.) Urb.	2.67114e-05	Schizocodon soldanelloides Siebold et Zucc. var. soldanelloides	8.59341e-06	Asarum nipponicum F.Maek. var. nipponicum	2.45241e-07
RTCM-9773.jpg	Viola hondoensis W.Becker et H.Boissieu	Viola hondoensis W.Becker et H.Boissieu	0.999994	Viola keiskei Miq.	5.23057e-06	Viola sieboldii Maxim.	3.76165e-07	Amaranthus blitum L.	6.02151e-08	Plantago asiatica L.	2.92638e-08
JPG018995.JPG	Viola hondoensis W.Becker et H.Boissieu	Viola iwagawae Makino	0.994542	Viola hondoensis W.Becker et H.Boissieu	0.00534457	Viola verecunda A.Gray var. subaequiloba (Franch. et Sav.) F. Maek.	0.000101173	Arabis flagellosa Miq.	5.00844e-06	Viola verecunda A.Gray var. verecunda	4.95651e-06
FKSE51117.jpg	Viola hondoensis W.Becker et H.Boissieu	Viola hondoensis W.Becker et H.Boissieu	1	Cuscuta campestris Yuncker	1.95353e-09	Viola keiskei Miq.	9.68154e-10	Viola rostrata Pursh subsp. japonica W.Becker et H.Boissieu	7.69015e-10	Viola verecunda A.Gray var. verecunda	2.87553e-10
JPG018943.JPG	Viola hondoensis W.Becker et H.Boissieu	Viola hondoensis W.Becker et H.Boissieu	0.999984	Viola iwagawae Makino	1.63471e-05	Viola keiskei Miq.	6.0366e-08	Rubus pectinellus Maxim.	1.56179e-08	Eutrema japonicum (Miq.) Koidz.	1.13547e-08
JPG018953.JPG	Viola hondoensis W.Becker et H.Boissieu	Viola hondoensis W.Becker et H.Boissieu	0.999998	Viola iwagawae Makino	1.19333e-06	Viola keiskei Miq.	8.02602e-07	Amaranthus blitum L.	1.44998e-08	Chrysosplenium japonicum (Maxim.) Makino	1.44621e-08
JPG018969.JPG	Viola hondoensis W.Becker et H.Boissieu	Viola hondoensis W.Becker et H.Boissieu	0.999735	Viola iwagawae Makino	0.000190449	Viola keiskei Miq.	4.06625e-05	Viola sieboldii Maxim.	1.55858e-05	Rubus pectinellus Maxim.	2.6335e-06
FKSE51419.jpg	Viola hondoensis W.Becker et H.Boissieu	Viola hondoensis W.Becker et H.Boissieu	0.999175	Centella asiatica (L.) Urb.	0.000515644	Viola keiskei Miq.	0.000111905	Viola verecunda A.Gray var. verecunda	6.8504e-05	Viola kusanoana Makino	6.80982e-05
1306934.JPG	Viola hondoensis W.Becker et H.Boissieu	Viola hondoensis W.Becker et H.Boissieu	0.999811	Viola rostrata Pursh subsp. japonica W.Becker et H.Boissieu	0.000134079	Viola grypoceras A.Gray var. grypoceras	3.12866e-05	Viola keiskei Miq.	1.61881e-05	Asarum caulescens Maxim.	3.75636e-06
FKSE50939.jpg	Viola hondoensis W.Becker et H.Boissieu	Viola hondoensis W.Becker et H.Boissieu	1	Cuscuta campestris Yuncker	2.32084e-09	Sicyos angulatus L.	5.41775e-10	Viola iwagawae Makino	5.34658e-10	Viola rostrata Pursh subsp. japonica W.Becker et H.Boissieu	4.58432e-10
JPG019015.JPG	Viola hondoensis W.Becker et H.Boissieu	Viola hondoensis W.Becker et H.Boissieu	0.942463	Viola verecunda A.Gray var. verecunda	0.0385236	Viola iwagawae Makino	0.0126856	Amaranthus blitum L.	0.00526991	Nanocnide japonica Blume	0.000283864
JPG019131.JPG	Viola hondoensis W.Becker et H.Boissieu	Viola hondoensis W.Becker et H.Boissieu	0.999988	Trifolium repens L.	1.93439e-06	Viola iwagawae Makino	1.66489e-06	Viola keiskei Miq.	1.56717e-06	Oxalis nipponica S.Aoki et J.Murata subsp. nipponica	1.44363e-06
JPG019113.JPG	Viola hondoensis W.Becker et H.Boissieu	Viola hondoensis W.Becker et H.Boissieu	1	Viola keiskei Miq.	3.46789e-08	Trifolium repens L.	3.66191e-09	Shortia uniflora (Maxim.) Maxim.	1.44018e-09	Centella asiatica (L.) Urb.	1.2191e-09
JPG018955.JPG	Viola hondoensis W.Becker et H.Boissieu	Viola hondoensis W.Becker et H.Boissieu	0.999805	Viola keiskei Miq.	0.000191624	Viola iwagawae Makino	1.27551e-06	Viola japonica Langsd. ex DC.	5.94965e-07	Viola grypoceras A.Gray var. exilis (Miq.) Nakai	3.68289e-07
JPG019041.JPG	Viola hondoensis W.Becker et H.Boissieu	Viola hondoensis W.Becker et H.Boissieu	1	Viola iwagawae Makino	5.43286e-08	Cuscuta campestris Yuncker	5.89936e-09	Viola sieboldii Maxim.	8.3364e-10	Viola ovato-oblonga (Miq.) Makino	4.70798e-10
FKSE51112.jpg	Viola hondoensis W.Becker et H.Boissieu	Viola hondoensis W.Becker et H.Boissieu	0.999996	Viola rostrata Pursh subsp. japonica W.Becker et H.Boissieu	3.60887e-06	Viola grypoceras A.Gray var. grypoceras	4.32774e-09	Cuscuta campestris Yuncker	4.01249e-09	Viola iwagawae Makino	5.4815e-10
FKSE51116.jpg	Viola hondoensis W.Becker et H.Boissieu	Viola hondoensis W.Becker et H.Boissieu	1	Trifolium repens L.	1.3706e-08	Cirsium tonense Nakai var. tonense	2.79751e-09	Viola verecunda A.Gray var. verecunda	2.69344e-09	Cuscuta campestris Yuncker	2.58591e-09
JPG019137.JPG	Viola hondoensis W.Becker et H.Boissieu	Viola hondoensis W.Becker et H.Boissieu	0.998385	Viola keiskei Miq.	0.00155827	Schizocodon soldanelloides Siebold et Zucc. var. soldanelloides	1.72011e-05	Cardamine scutata Thunb.	8.51394e-06	Trifolium repens L.	6.52995e-06
JPG018991.JPG	Viola hondoensis W.Becker et H.Boissieu	Viola iwagawae Makino	0.636236	Viola hondoensis W.Becker et H.Boissieu	0.363324	Viola keiskei Miq.	0.000333943	Pseudopyxis depressa Miq.	2.54125e-05	Viola verecunda A.Gray var. verecunda	1.50572e-05
FKSE51060.jpg	Viola hondoensis W.Becker et H.Boissieu	Rubus pectinellus Maxim.	0.82459	Viola hondoensis W.Becker et H.Boissieu	0.174697	Shortia uniflora (Maxim.) Maxim.	0.000293964	Centella asiatica (L.) Urb.	0.00015824	Viola keiskei Miq.	0.000136395
JPG019101.JPG	Viola hondoensis W.Becker et H.Boissieu	Viola hondoensis W.Becker et H.Boissieu	0.999999	Trifolium repens L.	4.92377e-07	Viola iwagawae Makino	2.51532e-07	Viola keiskei Miq.	1.3468e-07	Viola obtusa Makino	5.29837e-08
FKSE96160.jpg	Viola hondoensis W.Becker et H.Boissieu	Viola hondoensis W.Becker et H.Boissieu	1	Viola grypoceras A.Gray var. grypoceras	1.4165e-07	Viola iwagawae Makino	1.34377e-07	Viola grypoceras A.Gray var. exilis (Miq.) Nakai	6.65613e-08	Viola keiskei Miq.	4.81323e-08
FKSE52239.jpg	Viola hondoensis W.Becker et H.Boissieu	Viola hondoensis W.Becker et H.Boissieu	0.999998	Viola vaginata Maxim.	5.32219e-07	Centella asiatica (L.) Urb.	4.23382e-07	Viola keiskei Miq.	2.10753e-07	Schizocodon soldanelloides Siebold et Zucc. var. soldanelloides	2.07673e-07
FKSE121027.jpg	Viola hondoensis W.Becker et H.Boissieu	Viola hondoensis W.Becker et H.Boissieu	0.837389	Viola keiskei Miq.	0.142317	Viola verecunda A.Gray var. verecunda	0.0194892	Viola phalacrocarpa Maxim.	0.000439016	Viola grypoceras A.Gray var. grypoceras	0.000265452
JPG019059.JPG	Viola hondoensis W.Becker et H.Boissieu	Viola hondoensis W.Becker et H.Boissieu	0.986611	Viola iwagawae Makino	0.0132469	Viola verecunda A.Gray var. verecunda	5.65795e-05	Viola grypoceras A.Gray var. exilis (Miq.) Nakai	1.595e-05	Viola grypoceras A.Gray var. grypoceras	1.20192e-05
FKSE51118.jpg	Viola hondoensis W.Becker et H.Boissieu	Viola hondoensis W.Becker et H.Boissieu	0.999691	Viola keiskei Miq.	0.000204348	Viola kusanoana Makino	9.24146e-05	Shortia uniflora (Maxim.) Maxim.	8.39952e-06	Centella asiatica (L.) Urb.	9.56677e-07
1306931.JPG	Viola hondoensis W.Becker et H.Boissieu	Viola hondoensis W.Becker et H.Boissieu	0.999999	Viola yezoensis Maxim.	1.17335e-06	Viola verecunda A.Gray var. verecunda	1.81009e-07	Viola rostrata Pursh subsp. japonica W.Becker et H.Boissieu	6.29218e-08	Viola iwagawae Makino	1.45221e-08
JPG019019.JPG	Viola hondoensis W.Becker et H.Boissieu	Viola hondoensis W.Becker et H.Boissieu	0.980923	Viola iwagawae Makino	0.0190646	Amaranthus blitum L.	6.17522e-06	Lespedeza bicolor Turcz.	3.84695e-06	Viola grypoceras A.Gray var. exilis (Miq.) Nakai	4.68787e-07
1286687.JPG	Viola hondoensis W.Becker et H.Boissieu	Monochoria vaginalis (Burm.f.) C.Presl ex Kunth	0.385553	Viola rossii Hemsl.	0.379693	Viola vaginata Maxim.	0.0215979	Eutrema japonicum (Miq.) Koidz.	0.0212647	Oxalis nipponica S.Aoki et J.Murata subsp. nipponica	0.021253
00038777.jpg	Viola hondoensis W.Becker et H.Boissieu	Viola hondoensis W.Becker et H.Boissieu	0.999996	Chrysosplenium kiotoense Ohwi	1.43853e-06	Viola iwagawae Makino	9.03087e-07	Peracarpa carnosa (Wall.) Hook.f. et Thomson	5.54318e-07	Scutellaria muramatsui H.Hara	3.08364e-07
JPG018901.JPG	Viola hondoensis W.Becker et H.Boissieu	Viola iwagawae Makino	0.833462	Viola hondoensis W.Becker et H.Boissieu	0.165566	Viola keiskei Miq.	0.00013581	Nymphoides indica (L.) Kuntze	0.000112306	Viola verecunda A.Gray var. verecunda	0.000109673
FKSE121069.jpg	Viola hondoensis W.Becker et H.Boissieu	Viola grypoceras A.Gray var. grypoceras	0.703266	Viola phalacrocarpa Maxim.	0.0712236	Viola mandshurica W.Becker	0.0577733	Viola obtusa Makino	0.0398151	Viola japonica Langsd. ex DC.	0.03786
FKSE19460.jpg	Viola hondoensis W.Becker et H.Boissieu	Viola hondoensis W.Becker et H.Boissieu	0.999912	Asarum caulescens Maxim.	5.85928e-05	Centella asiatica (L.) Urb.	1.38974e-05	Peracarpa carnosa (Wall.) Hook.f. et Thomson	4.96788e-06	Pyrola nephrophylla (Andres) Andres	2.34649e-06
FKSE50094.jpg	Viola hondoensis W.Becker et H.Boissieu	Viola hondoensis W.Becker et H.Boissieu	1	Viola iwagawae Makino	7.62156e-08	Viola rostrata Pursh subsp. japonica W.Becker et H.Boissieu	6.13855e-08	Viola keiskei Miq.	5.72707e-08	Centella asiatica (L.) Urb.	4.71043e-08
FKSE62418.jpg	Viola hondoensis W.Becker et H.Boissieu	Viola hondoensis W.Becker et H.Boissieu	0.999994	Viola keiskei Miq.	1.93412e-06	Shortia uniflora (Maxim.) Maxim.	1.71078e-06	Rubus pectinellus Maxim.	1.48838e-06	Viola iwagawae Makino	2.41882e-07
FKSE38181.jpg	Viola hondoensis W.Becker et H.Boissieu	Viola hondoensis W.Becker et H.Boissieu	1	Viola keiskei Miq.	3.04192e-08	Centella asiatica (L.) Urb.	2.09301e-08	Rubus pectinellus Maxim.	1.17765e-08	Peracarpa carnosa (Wall.) Hook.f. et Thomson	8.62996e-09
FKSE51111.jpg	Viola hondoensis W.Becker et H.Boissieu	Viola hondoensis W.Becker et H.Boissieu	1	Viola rostrata Pursh subsp. japonica W.Becker et H.Boissieu	2.17588e-07	Rubus pectinellus Maxim.	1.70413e-07	Cuscuta campestris Yuncker	4.1465e-08	Schizocodon soldanelloides Siebold et Zucc. var. soldanelloides	1.26105e-08
JPG019083.JPG	Viola hondoensis W.Becker et H.Boissieu	Viola hondoensis W.Becker et H.Boissieu	0.994907	Viola iwagawae Makino	0.00508634	Chrysosplenium kiotoense Ohwi	2.63567e-06	Cuscuta campestris Yuncker	1.48275e-06	Clematis terniflora DC.	6.50396e-07
00014064.jpg	Elymus racemifer (Steud.) Tzvelev var. racemifer	Elymus racemifer (Steud.) Tzvelev var. racemifer	0.973752	Elymus tsukushiensis Honda var. transiens (Hack.) Osada	0.0249137	Lolium multiflorum Lam.	0.00110504	Setaria chondrachne (Steud.) Honda	0.000170854	Lolium arundinaceum (Schreb.) Darbysh.	2.50905e-05
FKSE98946.jpg	Elymus racemifer (Steud.) Tzvelev var. racemifer	Elymus racemifer (Steud.) Tzvelev var. racemifer	0.992503	Calamagrostis arundinacea (L.) Roth subsp. brachytricha (Steud.) Tzvelev	0.00744193	Lolium arundinaceum (Schreb.) Darbysh.	2.10085e-05	Lolium multiflorum Lam.	1.19385e-05	Deyeuxia epigeios (L.) Mabb.	8.09231e-06
FKSE62434.jpg	Elymus racemifer (Steud.) Tzvelev var. racemifer	Elymus racemifer (Steud.) Tzvelev var. racemifer	0.97629	Elymus tsukushiensis Honda var. transiens (Hack.) Osada	0.0235155	Brachypodium sylvaticum (Huds.) P.Beauv. var. miserum (Thunb.) Koidz.	0.000130758	Elymus racemifer (Steud.) Tzvelev var. japonensis (Honda) Osada	5.10527e-05	Glyceria acutiflora Torr. subsp. japonica (Steud.) T.Koyama et Kawano	6.87961e-06
C2031160.jpg	Elymus racemifer (Steud.) Tzvelev var. racemifer	Elymus racemifer (Steud.) Tzvelev var. racemifer	0.878682	Elymus tsukushiensis Honda var. transiens (Hack.) Osada	0.0869268	Echinochloa crus-galli (L.) P.Beauv. var. crus-galli	0.0245041	Elymus racemifer (Steud.) Tzvelev var. japonensis (Honda) Osada	0.00373627	Deyeuxia epigeios (L.) Mabb.	0.00295648
C2031205.jpg	Elymus racemifer (Steud.) Tzvelev var. racemifer	Elymus racemifer (Steud.) Tzvelev var. racemifer	0.857819	Elymus racemifer (Steud.) Tzvelev var. japonensis (Honda) Osada	0.139604	Elymus tsukushiensis Honda var. transiens (Hack.) Osada	0.00208426	Brylkinia caudata (Munro ex A.Gray) F.Schmidt	0.000412586	Echinochloa crus-galli (L.) P.Beauv. var. crus-galli	1.1204e-05
C2031154.jpg	Elymus racemifer (Steud.) Tzvelev var. racemifer	Elymus racemifer (Steud.) Tzvelev var. racemifer	0.999984	Brylkinia caudata (Munro ex A.Gray) F.Schmidt	1.19116e-05	Elymus racemifer (Steud.) Tzvelev var. japonensis (Honda) Osada	1.89853e-06	Echinochloa crus-galli (L.) P.Beauv. var. crus-galli	1.34393e-06	Calamagrostis arundinacea (L.) Roth subsp. brachytricha (Steud.) Tzvelev	2.0898e-07
C2031176.jpg	Elymus racemifer (Steud.) Tzvelev var. racemifer	Elymus racemifer (Steud.) Tzvelev var. racemifer	0.881376	Alopecurus aequalis Sobol. var. amurensis (Kom.) Ohwi	0.0311703	Bromus remotiflorus (Steud.) Ohwi	0.0309634	Brylkinia caudata (Munro ex A.Gray) F.Schmidt	0.0282949	Brachypodium sylvaticum (Huds.) P.Beauv. var. miserum (Thunb.) Koidz.	0.0151955
FKSE52887.jpg	Elymus racemifer (Steud.) Tzvelev var. racemifer	Dactylis glomerata L.	0.455771	Hemarthria sibirica (Gand.) Ohwi	0.180093	Bromus catharticus Vahl	0.0898798	Elymus racemifer (Steud.) Tzvelev var. racemifer	0.0689328	Scirpus wichurae Boeck. f. concolor (Maxim.) Ohwi	0.0400697
C2031151.jpg	Elymus racemifer (Steud.) Tzvelev var. racemifer	Elymus racemifer (Steud.) Tzvelev var. racemifer	0.997599	Elymus tsukushiensis Honda var. transiens (Hack.) Osada	0.00234507	Elymus racemifer (Steud.) Tzvelev var. japonensis (Honda) Osada	5.49668e-05	Echinochloa crus-galli (L.) P.Beauv. var. crus-galli	8.99331e-07	Eleusine indica (L.) Gaertn.	1.03093e-07
C2031187.jpg	Elymus racemifer (Steud.) Tzvelev var. racemifer	Elymus racemifer (Steud.) Tzvelev var. racemifer	0.998755	Elymus racemifer (Steud.) Tzvelev var. japonensis (Honda) Osada	0.00093475	Elymus tsukushiensis Honda var. transiens (Hack.) Osada	0.000301986	Echinochloa crus-galli (L.) P.Beauv. var. crus-galli	4.61335e-06	Eriochloa villosa (Thunb.) Kunth	1.21247e-06
C2031091.jpg	Elymus racemifer (Steud.) Tzvelev var. racemifer	Elymus racemifer (Steud.) Tzvelev var. racemifer	0.983469	Bromus catharticus Vahl	0.00632432	Elymus tsukushiensis Honda var. transiens (Hack.) Osada	0.00537036	Elymus racemifer (Steud.) Tzvelev var. japonensis (Honda) Osada	0.00202403	Echinochloa crus-galli (L.) P.Beauv. var. crus-galli	0.00139305
C2031130.jpg	Elymus racemifer (Steud.) Tzvelev var. racemifer	Elymus racemifer (Steud.) Tzvelev var. racemifer	0.999365	Elymus racemifer (Steud.) Tzvelev var. japonensis (Honda) Osada	0.000599255	Elymus tsukushiensis Honda var. transiens (Hack.) Osada	2.42163e-05	Calamagrostis arundinacea (L.) Roth subsp. brachytricha (Steud.) Tzvelev	8.74656e-06	Echinochloa crus-galli (L.) P.Beauv. var. crus-galli	9.52842e-07
FKSE100105.jpg	Elymus racemifer (Steud.) Tzvelev var. racemifer	Elymus racemifer (Steud.) Tzvelev var. racemifer	0.96785	Patis coreana (Honda) Ohwi	0.0137313	Lolium multiflorum Lam.	0.011275	Elymus tsukushiensis Honda var. transiens (Hack.) Osada	0.00388863	Phleum pratense L.	0.00137599
00001323.jpg	Elymus racemifer (Steud.) Tzvelev var. racemifer	Elymus racemifer (Steud.) Tzvelev var. racemifer	0.78001	Elymus tsukushiensis Honda var. transiens (Hack.) Osada	0.210242	Lolium arundinaceum (Schreb.) Darbysh.	0.00535179	Lolium multiflorum Lam.	0.00411522	Trisetum bifidum (Thunb.) Ohwi	8.34268e-05
C2031186.jpg	Elymus racemifer (Steud.) Tzvelev var. racemifer	Elymus tsukushiensis Honda var. transiens (Hack.) Osada	0.712979	Elymus racemifer (Steud.) Tzvelev var. racemifer	0.279291	Elymus racemifer (Steud.) Tzvelev var. japonensis (Honda) Osada	0.00700648	Echinochloa crus-galli (L.) P.Beauv. var. crus-galli	0.000458683	Vulpia myuros (L.) C.C.Gmel.	0.00016399
FKSE52977.jpg	Elymus racemifer (Steud.) Tzvelev var. racemifer	Elymus racemifer (Steud.) Tzvelev var. racemifer	0.659368	Moliniopsis japonica (Hack.) Hayata	0.257554	Patis coreana (Honda) Ohwi	0.0408847	Lolium arundinaceum (Schreb.) Darbysh.	0.0169972	Calamagrostis arundinacea (L.) Roth subsp. brachytricha (Steud.) Tzvelev	0.0101653
C2031128.jpg	Elymus racemifer (Steud.) Tzvelev var. racemifer	Elymus racemifer (Steud.) Tzvelev var. racemifer	0.983265	Elymus tsukushiensis Honda var. transiens (Hack.) Osada	0.0164607	Elymus racemifer (Steud.) Tzvelev var. japonensis (Honda) Osada	0.000165812	Brylkinia caudata (Munro ex A.Gray) F.Schmidt	7.2746e-05	Vulpia myuros (L.) C.C.Gmel.	2.18909e-05
C2031191.jpg	Elymus racemifer (Steud.) Tzvelev var. racemifer	Elymus racemifer (Steud.) Tzvelev var. racemifer	0.927199	Elymus racemifer (Steud.) Tzvelev var. japonensis (Honda) Osada	0.0721888	Brachypodium sylvaticum (Huds.) P.Beauv. var. miserum (Thunb.) Koidz.	0.000421393	Carex dimorpholepis Steud.	0.000116248	Lolium multiflorum Lam.	2.79766e-05
C2031188.jpg	Elymus racemifer (Steud.) Tzvelev var. racemifer	Elymus racemifer (Steud.) Tzvelev var. racemifer	0.9996	Elymus racemifer (Steud.) Tzvelev var. japonensis (Honda) Osada	0.00039837	Elymus tsukushiensis Honda var. transiens (Hack.) Osada	1.72262e-06	Eleusine indica (L.) Gaertn.	7.40308e-08	Deyeuxia epigeios (L.) Mabb.	5.15786e-09
00025577.jpg	Elymus racemifer (Steud.) Tzvelev var. racemifer	Elymus racemifer (Steud.) Tzvelev var. racemifer	0.995611	Elymus tsukushiensis Honda var. transiens (Hack.) Osada	0.00384587	Brylkinia caudata (Munro ex A.Gray) F.Schmidt	0.000436318	Brachypodium sylvaticum (Huds.) P.Beauv. var. miserum (Thunb.) Koidz.	3.44762e-05	Glyceria acutiflora Torr. subsp. japonica (Steud.) T.Koyama et Kawano	2.66498e-05
C2031106.jpg	Elymus racemifer (Steud.) Tzvelev var. racemifer	Elymus racemifer (Steud.) Tzvelev var. racemifer	0.999983	Elymus tsukushiensis Honda var. transiens (Hack.) Osada	1.3143e-05	Elymus racemifer (Steud.) Tzvelev var. japonensis (Honda) Osada	2.73742e-06	Eleusine indica (L.) Gaertn.	4.1885e-07	Echinochloa crus-galli (L.) P.Beauv. var. crus-galli	2.47015e-07
C2031114.jpg	Elymus racemifer (Steud.) Tzvelev var. racemifer	Elymus racemifer (Steud.) Tzvelev var. racemifer	0.999858	Elymus racemifer (Steud.) Tzvelev var. japonensis (Honda) Osada	0.000139538	Lolium multiflorum Lam.	5.37286e-07	Brylkinia caudata (Munro ex A.Gray) F.Schmidt	5.355e-07	Eleusine indica (L.) Gaertn.	5.23273e-07
C2031096.jpg	Elymus racemifer (Steud.) Tzvelev var. racemifer	Elymus racemifer (Steud.) Tzvelev var. racemifer	0.999941	Elymus racemifer (Steud.) Tzvelev var. japonensis (Honda) Osada	2.62296e-05	Lolium perenne L.	1.23726e-05	Zoysia japonica Steud.	2.91804e-06	Echinochloa crus-galli (L.) P.Beauv. var. crus-galli	2.04633e-06
C2031126.jpg	Elymus racemifer (Steud.) Tzvelev var. racemifer	Elymus racemifer (Steud.) Tzvelev var. racemifer	0.986135	Elymus racemifer (Steud.) Tzvelev var. japonensis (Honda) Osada	0.0107345	Deyeuxia epigeios (L.) Mabb.	0.00131052	Echinochloa crus-galli (L.) P.Beauv. var. crus-galli	0.000721857	Elymus tsukushiensis Honda var. transiens (Hack.) Osada	0.000283486
C2031139.jpg	Elymus racemifer (Steud.) Tzvelev var. racemifer	Elymus racemifer (Steud.) Tzvelev var. racemifer	0.999725	Elymus tsukushiensis Honda var. transiens (Hack.) Osada	0.000197628	Elymus racemifer (Steud.) Tzvelev var. japonensis (Honda) Osada	6.35207e-05	Calamagrostis arundinacea (L.) Roth subsp. brachytricha (Steud.) Tzvelev	8.60281e-06	Phleum pratense L.	1.70708e-06
C2031216.jpg	Elymus racemifer (Steud.) Tzvelev var. racemifer	Elymus racemifer (Steud.) Tzvelev var. racemifer	0.955864	Elymus racemifer (Steud.) Tzvelev var. japonensis (Honda) Osada	0.031099	Calamagrostis arundinacea (L.) Roth subsp. brachytricha (Steud.) Tzvelev	0.0128001	Deyeuxia epigeios (L.) Mabb.	8.62394e-05	Brylkinia caudata (Munro ex A.Gray) F.Schmidt	6.05741e-05
C2031220.jpg	Elymus racemifer (Steud.) Tzvelev var. racemifer	Elymus racemifer (Steud.) Tzvelev var. racemifer	0.996043	Elymus racemifer (Steud.) Tzvelev var. japonensis (Honda) Osada	0.00290143	Echinochloa crus-galli (L.) P.Beauv. var. crus-galli	0.000519518	Calamagrostis arundinacea (L.) Roth subsp. brachytricha (Steud.) Tzvelev	0.00045482	Bromus remotiflorus (Steud.) Ohwi	3.55e-05
FKSE120236.jpg	Elymus racemifer (Steud.) Tzvelev var. racemifer	Patis coreana (Honda) Ohwi	0.39524	Carex wahuensis C.A.Mey. var. bongardii (Boott) Franch. et Sav.	0.345907	Carex teinogyna Boott	0.107028	Carex conica Boott var. conica	0.0778915	Carex foliosissima F.Schmidt var. foliosissima	0.0242947
C2031102.jpg	Elymus racemifer (Steud.) Tzvelev var. racemifer	Elymus racemifer (Steud.) Tzvelev var. racemifer	0.999666	Elymus racemifer (Steud.) Tzvelev var. japonensis (Honda) Osada	0.00028503	Eleusine indica (L.) Gaertn.	3.38828e-05	Echinochloa crus-galli (L.) P.Beauv. var. crus-galli	9.7124e-06	Zoysia japonica Steud.	2.22619e-06
C2031147.jpg	Elymus racemifer (Steud.) Tzvelev var. racemifer	Elymus racemifer (Steud.) Tzvelev var. racemifer	0.977648	Elymus racemifer (Steud.) Tzvelev var. japonensis (Honda) Osada	0.021506	Elymus tsukushiensis Honda var. transiens (Hack.) Osada	0.000810268	Bromus remotiflorus (Steud.) Ohwi	2.28413e-05	Brylkinia caudata (Munro ex A.Gray) F.Schmidt	1.0079e-05
C2031109.jpg	Elymus racemifer (Steud.) Tzvelev var. racemifer	Elymus racemifer (Steud.) Tzvelev var. racemifer	0.998582	Elymus racemifer (Steud.) Tzvelev var. japonensis (Honda) Osada	0.00104168	Elymus tsukushiensis Honda var. transiens (Hack.) Osada	0.0002938	Calamagrostis arundinacea (L.) Roth subsp. brachytricha (Steud.) Tzvelev	4.7127e-05	Echinochloa crus-galli (L.) P.Beauv. var. crus-galli	9.74735e-06
C2031101.jpg	Elymus racemifer (Steud.) Tzvelev var. racemifer	Elymus racemifer (Steud.) Tzvelev var. racemifer	0.99426	Elymus racemifer (Steud.) Tzvelev var. japonensis (Honda) Osada	0.00387447	Elymus tsukushiensis Honda var. transiens (Hack.) Osada	0.00130716	Bromus remotiflorus (Steud.) Ohwi	0.000459822	Eleusine indica (L.) Gaertn.	4.9904e-05
C2031089.jpg	Elymus racemifer (Steud.) Tzvelev var. racemifer	Elymus racemifer (Steud.) Tzvelev var. racemifer	0.999664	Elymus racemifer (Steud.) Tzvelev var. japonensis (Honda) Osada	0.000214724	Elymus tsukushiensis Honda var. transiens (Hack.) Osada	6.09947e-05	Deyeuxia epigeios (L.) Mabb.	4.20662e-05	Carex dimorpholepis Steud.	9.87356e-06
C2031195.jpg	Elymus racemifer (Steud.) Tzvelev var. racemifer	Elymus racemifer (Steud.) Tzvelev var. racemifer	0.999995	Elymus racemifer (Steud.) Tzvelev var. japonensis (Honda) Osada	3.71143e-06	Calamagrostis arundinacea (L.) Roth subsp. brachytricha (Steud.) Tzvelev	3.02182e-07	Carex dimorpholepis Steud.	2.62432e-07	Brylkinia caudata (Munro ex A.Gray) F.Schmidt	1.91774e-07
C2031122.jpg	Elymus racemifer (Steud.) Tzvelev var. racemifer	Elymus racemifer (Steud.) Tzvelev var. racemifer	0.999999	Elymus racemifer (Steud.) Tzvelev var. japonensis (Honda) Osada	8.89261e-07	Lolium perenne L.	2.10853e-07	Lolium multiflorum Lam.	4.51637e-09	Lolium arundinaceum (Schreb.) Darbysh.	1.74075e-09
C2031105.jpg	Elymus racemifer (Steud.) Tzvelev var. racemifer	Elymus racemifer (Steud.) Tzvelev var. racemifer	0.999815	Elymus racemifer (Steud.) Tzvelev var. japonensis (Honda) Osada	0.000184075	Elymus tsukushiensis Honda var. transiens (Hack.) Osada	7.73889e-07	Calamagrostis arundinacea (L.) Roth subsp. brachytricha (Steud.) Tzvelev	3.23954e-08	Brylkinia caudata (Munro ex A.Gray) F.Schmidt	6.76074e-09
00000577.jpg	Machilus japonica Siebold et Zucc. ex Blume	Machilus japonica Siebold et Zucc. ex Blume	0.999983	Actinodaphne acuminata (Blume) Meisn.	1.03575e-05	Neolitsea aciculata (Blume) Koidz.	5.47461e-06	Litsea cubeba (Lour.) Pers.	6.24015e-07	Litsea coreana H.L_v.	4.18541e-07
00022681.jpg	Machilus japonica Siebold et Zucc. ex Blume	Machilus japonica Siebold et Zucc. ex Blume	0.999786	Quercus acuta Thunb.	5.28992e-05	Schima wallichii (DC.) Korth. subsp. noronhae (Reinw. ex Blume) Bloemb.	5.01323e-05	Quercus myrsinifolia Blume	4.28526e-05	Actinodaphne acuminata (Blume) Meisn.	2.60654e-05
00014936.jpg	Machilus japonica Siebold et Zucc. ex Blume	Machilus japonica Siebold et Zucc. ex Blume	0.99999	Neolitsea aciculata (Blume) Koidz.	7.94031e-06	Machilus thunbergii Siebold et Zucc.	1.028e-06	Litsea cubeba (Lour.) Pers.	6.14764e-07	Actinodaphne acuminata (Blume) Meisn.	1.07744e-07
00020939.jpg	Machilus japonica Siebold et Zucc. ex Blume	Machilus japonica Siebold et Zucc. ex Blume	0.973066	Lithocarpus edulis (Makino) Nakai	0.0269161	Machilus thunbergii Siebold et Zucc.	4.81469e-06	Symplocos glauca (Thunb.) Koidz.	3.16337e-06	Tofieldia coccinea Richards. var. gracilis (Franch. et Sav.) T.Shimizu	1.96856e-06
763075.jpg	Machilus japonica Siebold et Zucc. ex Blume	Machilus japonica Siebold et Zucc. ex Blume	0.972448	Actinodaphne acuminata (Blume) Meisn.	0.0268722	Litsea cubeba (Lour.) Pers.	0.000173751	Coniogramme japonica (Thunb.) Diels	0.000158111	Lilium auratum Lindl.	6.22935e-05
00015088.jpg	Machilus japonica Siebold et Zucc. ex Blume	Machilus japonica Siebold et Zucc. ex Blume	0.999689	Litsea cubeba (Lour.) Pers.	0.000281201	Castanopsis cuspidata (Thunb.) Schottky	2.27961e-05	Quercus myrsinifolia Blume	1.68312e-06	Cirsium inundatum Makino	1.30035e-06
00022709.jpg	Machilus japonica Siebold et Zucc. ex Blume	Machilus japonica Siebold et Zucc. ex Blume	0.999635	Lithocarpus edulis (Makino) Nakai	0.000106745	Daphniphyllum macropodum Miq. subsp. humile (Maxim. ex Franch. et Sav.) Hurus.	8.41666e-05	Daphniphyllum macropodum Miq. subsp. macropodum	8.40112e-05	Machilus thunbergii Siebold et Zucc.	1.49491e-05
1172408.JPG	Machilus japonica Siebold et Zucc. ex Blume	Machilus boninensis Koidz.	0.931239	Machilus japonica Siebold et Zucc. ex Blume	0.0330975	Daphniphyllum macropodum Miq. subsp. humile (Maxim. ex Franch. et Sav.) Hurus.	0.00623757	Daphniphyllum macropodum Miq. subsp. macropodum	0.00435397	Machilus kobu Maxim.	0.00390623
KAG021969.jpg	Machilus japonica Siebold et Zucc. ex Blume	Machilus japonica Siebold et Zucc. ex Blume	0.999959	Lithocarpus edulis (Makino) Nakai	2.61458e-05	Actinodaphne acuminata (Blume) Meisn.	6.38747e-06	Machilus thunbergii Siebold et Zucc.	5.1482e-06	Aidia canthioides (Champ. ex Benth.) Masam.	1.90649e-06
KAG051356.jpg	Machilus japonica Siebold et Zucc. ex Blume	Machilus japonica Siebold et Zucc. ex Blume	0.988622	Neolitsea aciculata (Blume) Koidz.	0.00666477	Actinodaphne acuminata (Blume) Meisn.	0.00272056	Machilus thunbergii Siebold et Zucc.	0.00137972	Litsea coreana H.L_v.	0.00037698
00029737.jpg	Machilus japonica Siebold et Zucc. ex Blume	Machilus japonica Siebold et Zucc. ex Blume	0.999868	Actinodaphne acuminata (Blume) Meisn.	0.000131719	Hibanobambusa tranquillans (Koidz.) Maruy. et H.Okamura	4.3256e-08	Cirsium inundatum Makino	1.66637e-08	Machilus thunbergii Siebold et Zucc.	9.65274e-09
00000670.jpg	Machilus japonica Siebold et Zucc. ex Blume	Machilus japonica Siebold et Zucc. ex Blume	0.999223	Neolepisorus ensatus (Thunb.) Ching	0.000465744	Aucuba japonica Thunb. var. japonica	0.000223803	Actinodaphne acuminata (Blume) Meisn.	7.30136e-05	Daphniphyllum macropodum Miq. subsp. macropodum	4.58224e-06
KAG051327.jpg	Machilus japonica Siebold et Zucc. ex Blume	Machilus japonica Siebold et Zucc. ex Blume	0.998573	Arisaema japonicum Blume	0.000525967	Aidia canthioides (Champ. ex Benth.) Masam.	0.000416153	Ardisia crenata Sims	0.000115743	Schima wallichii (DC.) Korth. subsp. noronhae (Reinw. ex Blume) Bloemb.	0.000112927
00022807.jpg	Machilus japonica Siebold et Zucc. ex Blume	Machilus japonica Siebold et Zucc. ex Blume	0.999629	Actinodaphne acuminata (Blume) Meisn.	0.000355957	Trochodendron aralioides Siebold et Zucc.	1.44643e-05	Symplocos glauca (Thunb.) Koidz.	3.96472e-07	Hibanobambusa tranquillans (Koidz.) Maruy. et H.Okamura	2.24027e-07
00003837.jpg	Machilus japonica Siebold et Zucc. ex Blume	Machilus japonica Siebold et Zucc. ex Blume	0.953251	Machilus thunbergii Siebold et Zucc.	0.0450372	Litsea coreana H.L_v.	0.000813552	Cinnamomum yabunikkei H.Ohba	0.000458268	Neolitsea aciculata (Blume) Koidz.	0.000132996
00028095.jpg	Machilus japonica Siebold et Zucc. ex Blume	Machilus japonica Siebold et Zucc. ex Blume	1	Actinodaphne acuminata (Blume) Meisn.	2.21194e-07	Trochodendron aralioides Siebold et Zucc.	6.88303e-08	Sasa palmata (Lat.-Marl. ex Burb.) E.G.Camus	4.57311e-08	Daphniphyllum macropodum Miq. subsp. humile (Maxim. ex Franch. et Sav.) Hurus.	2.63176e-08
KAG051343.jpg	Machilus japonica Siebold et Zucc. ex Blume	Machilus japonica Siebold et Zucc. ex Blume	0.97325	Actinodaphne acuminata (Blume) Meisn.	0.0254098	Schima wallichii (DC.) Korth. subsp. noronhae (Reinw. ex Blume) Bloemb.	0.000382221	Ardisia quinquegona Blume	0.000283404	Quercus salicina Blume	0.000168079
KAG051322.jpg	Machilus japonica Siebold et Zucc. ex Blume	Machilus japonica Siebold et Zucc. ex Blume	0.812691	Daphniphyllum macropodum Miq. subsp. macropodum	0.105535	Quercus salicina Blume	0.0234493	Neolitsea sericea (Blume) Koidz.	0.0141403	Arisaema urashima H.Hara	0.0139777
KAG051347.jpg	Machilus japonica Siebold et Zucc. ex Blume	Machilus japonica Siebold et Zucc. ex Blume	0.996913	Actinodaphne acuminata (Blume) Meisn.	0.0030846	Persicaria maculosa Gray subsp. hirticaulis (Danser) S.Ekman et Knutsson var. pubescens (Makino) Yonek.	5.67009e-07	Litsea cubeba (Lour.) Pers.	3.29188e-07	Neolitsea aciculata (Blume) Koidz.	3.1573e-07
00022638.jpg	Machilus japonica Siebold et Zucc. ex Blume	Machilus japonica Siebold et Zucc. ex Blume	0.996863	Actinodaphne acuminata (Blume) Meisn.	0.00312921	Hibanobambusa tranquillans (Koidz.) Maruy. et H.Okamura	3.67066e-06	Trochodendron aralioides Siebold et Zucc.	1.43952e-06	Pseudosasa japonica (Siebold et Zucc. ex Steud.) Makino ex Nakai	7.75538e-07
KAG051340.jpg	Machilus japonica Siebold et Zucc. ex Blume	Machilus japonica Siebold et Zucc. ex Blume	0.999431	Neolitsea sericea (Blume) Koidz.	0.000385281	Daphniphyllum macropodum Miq. subsp. humile (Maxim. ex Franch. et Sav.) Hurus.	4.50115e-05	Ardisia crenata Sims	3.34915e-05	Machilus thunbergii Siebold et Zucc.	2.54037e-05
00022710.jpg	Machilus japonica Siebold et Zucc. ex Blume	Machilus japonica Siebold et Zucc. ex Blume	0.999994	Cremastra appendiculata (D.Don) Makino var. variabilis (Blume) I.D.Lund	2.48833e-06	Quercus acuta Thunb.	1.17854e-06	Oxytropis japonica Maxim. var. japonica	5.51765e-07	Quercus myrsinifolia Blume	5.18185e-07
00000671.jpg	Machilus japonica Siebold et Zucc. ex Blume	Machilus japonica Siebold et Zucc. ex Blume	0.998499	Machilus thunbergii Siebold et Zucc.	0.00144812	Quercus sessilifolia Blume	2.64528e-05	Daphniphyllum macropodum Miq. subsp. humile (Maxim. ex Franch. et Sav.) Hurus.	8.91099e-06	Lithocarpus edulis (Makino) Nakai	5.49981e-06
KAG051350.jpg	Machilus japonica Siebold et Zucc. ex Blume	Machilus japonica Siebold et Zucc. ex Blume	0.999167	Actinodaphne acuminata (Blume) Meisn.	0.000666176	Litsea cubeba (Lour.) Pers.	0.000116416	Quercus myrsinifolia Blume	1.12893e-05	Quercus sessilifolia Blume	1.01422e-05
KAG051338.jpg	Machilus japonica Siebold et Zucc. ex Blume	Machilus japonica Siebold et Zucc. ex Blume	0.940057	Ardisia crispa (Thunb.) A.DC.	0.0259837	Salix udensis Trautv. et C.A.Mey.	0.0104924	Actinodaphne acuminata (Blume) Meisn.	0.00645071	Litsea cubeba (Lour.) Pers.	0.00484104
KAG051357.jpg	Machilus japonica Siebold et Zucc. ex Blume	Machilus japonica Siebold et Zucc. ex Blume	0.94535	Helicia cochinchinensis Lour.	0.0406947	Tarenna kotoensis (Hayata) Kaneh. et Sasaki var. gyokushinkwa (Ohwi) Masam.	0.0080521	Machilus thunbergii Siebold et Zucc.	0.00150161	Arisaema japonicum Blume	0.00136317
1108724.JPG	Machilus japonica Siebold et Zucc. ex Blume	Machilus japonica Siebold et Zucc. ex Blume	0.999881	Machilus boninensis Koidz.	3.66453e-05	Neolitsea aciculata (Blume) Koidz.	2.33493e-05	Actinodaphne acuminata (Blume) Meisn.	1.30932e-05	Machilus thunbergii Siebold et Zucc.	1.10656e-05
00025961.jpg	Machilus japonica Siebold et Zucc. ex Blume	Machilus japonica Siebold et Zucc. ex Blume	0.582062	Neolitsea sericea (Blume) Koidz.	0.112202	Machilus thunbergii Siebold et Zucc.	0.110209	Neolitsea aciculata (Blume) Koidz.	0.109326	Trochodendron aralioides Siebold et Zucc.	0.0704783
1043477.JPG	Asplenium wilfordii Mett.	Asplenium wilfordii Mett.	0.999937	Crepidomanes thysanostomum (Makino) Ebihara et K.Iwats.	5.50859e-05	Chamaecyparis obtusa (Siebold et Zucc.) Endl.	1.95215e-06	Cheilanthes kuhnii Milde var. brandtii (Franch. et Sav.) Tagawa	1.5673e-06	Asplenium ritoense Hayata	9.94514e-07
400007.jpg	Asplenium wilfordii Mett.	Asplenium wilfordii Mett.	0.999978	Asplenium anogrammoides Christ ex H.L_v.	1.57927e-05	Chamaecyparis obtusa (Siebold et Zucc.) Endl.	2.96554e-06	Eragrostis aquatica Honda	6.33886e-07	Acystopteris japonica (Luerss.) Nakai	4.44246e-07
411325.jpg	Asplenium wilfordii Mett.	Asplenium wilfordii Mett.	1	Acystopteris japonica (Luerss.) Nakai	3.77779e-08	Eragrostis aquatica Honda	2.98644e-08	Carex filipes Franch. et Sav. var. filipes	8.35627e-09	Pedicularis keiskei Franch. et Sav.	7.1954e-09
411324.jpg	Asplenium wilfordii Mett.	Asplenium wilfordii Mett.	0.999999	Acystopteris japonica (Luerss.) Nakai	4.49799e-07	Eragrostis aquatica Honda	1.03292e-07	Cheilanthes kuhnii Milde var. brandtii (Franch. et Sav.) Tagawa	6.67648e-08	Pedicularis keiskei Franch. et Sav.	4.67747e-08
KAG123557.jpg	Asplenium wilfordii Mett.	Asplenium wilfordii Mett.	0.999999	Cheilanthes kuhnii Milde var. brandtii (Franch. et Sav.) Tagawa	2.56916e-07	Asplenium yoshinagae Makino	2.27449e-07	Isoetes japonica A.Braun	1.71436e-07	Odontosoria biflora (Kaulf.) C.Chr.	1.40502e-07
KAG123575.jpg	Asplenium wilfordii Mett.	Asplenium wilfordii Mett.	1	Pedicularis keiskei Franch. et Sav.	9.24644e-09	Odontosoria biflora (Kaulf.) C.Chr.	5.84273e-09	Asplenium yoshinagae Makino	2.62772e-09	Eragrostis aquatica Honda	1.60069e-09
398152.jpg	Asplenium wilfordii Mett.	Asplenium wilfordii Mett.	1	Acystopteris japonica (Luerss.) Nakai	1.07119e-07	Chamaecyparis obtusa (Siebold et Zucc.) Endl.	4.86392e-08	Eragrostis aquatica Honda	4.61926e-08	Asplenium anogrammoides Christ ex H.L_v.	4.61834e-08
403954.jpg	Asplenium wilfordii Mett.	Asplenium wilfordii Mett.	1	Asplenium anogrammoides Christ ex H.L_v.	1.78588e-07	Phragmites australis (Cav.) Trin. ex Steud.	4.79865e-08	Acystopteris japonica (Luerss.) Nakai	3.86059e-08	Eragrostis aquatica Honda	2.81682e-08
399991.jpg	Asplenium wilfordii Mett.	Asplenium wilfordii Mett.	0.999994	Asplenium prolongatum Hook.	8.64116e-07	Acystopteris japonica (Luerss.) Nakai	7.70147e-07	Botrychium ternatum (Thunb.) Sw.	7.65651e-07	Phragmites australis (Cav.) Trin. ex Steud.	6.22619e-07
927236.jpg	Asplenium wilfordii Mett.	Asplenium wilfordii Mett.	1	Phragmites australis (Cav.) Trin. ex Steud.	1.07131e-07	Carex filipes Franch. et Sav. var. filipes	4.13944e-08	Dinebra chinensis (L.) P.M.Peterson et N.Snow	1.77414e-08	Calamagrostis adpressiramea Ohwi	1.52585e-08
KAG123573.jpg	Asplenium wilfordii Mett.	Asplenium wilfordii Mett.	0.999997	Asplenium anogrammoides Christ ex H.L_v.	5.86161e-07	Cheilanthes kuhnii Milde var. brandtii (Franch. et Sav.) Tagawa	2.68715e-07	Asplenium yoshinagae Makino	1.70619e-07	Isoetes japonica A.Braun	1.64437e-07
418158.jpg	Asplenium wilfordii Mett.	Asplenium wilfordii Mett.	0.999995	Dennstaedtia wilfordii (T.Moore) Christ	1.58928e-06	Acystopteris japonica (Luerss.) Nakai	1.10178e-06	Asplenium anogrammoides Christ ex H.L_v.	2.70201e-07	Chamaecyparis obtusa (Siebold et Zucc.) Endl.	2.16573e-07
404840.jpg	Asplenium wilfordii Mett.	Asplenium wilfordii Mett.	1	Acystopteris japonica (Luerss.) Nakai	1.21363e-07	Pedicularis keiskei Franch. et Sav.	3.84899e-09	Asplenium ritoense Hayata	3.73583e-09	Cheilanthes kuhnii Milde var. brandtii (Franch. et Sav.) Tagawa	2.99043e-09
KAG123598.jpg	Asplenium wilfordii Mett.	Asplenium wilfordii Mett.	0.999899	Asplenium ritoense Hayata	3.07487e-05	Asplenium prolongatum Hook.	1.14553e-05	Juncus papillosus Franch. et Sav.	9.93588e-06	Cheilanthes kuhnii Milde var. brandtii (Franch. et Sav.) Tagawa	7.7479e-06
398155.jpg	Asplenium wilfordii Mett.	Asplenium wilfordii Mett.	0.999999	Asplenium anogrammoides Christ ex H.L_v.	4.98669e-07	Acystopteris japonica (Luerss.) Nakai	2.42508e-07	Eragrostis aquatica Honda	1.71929e-07	Asplenium yoshinagae Makino	5.2872e-08
400685.jpg	Asplenium wilfordii Mett.	Asplenium wilfordii Mett.	0.999943	Chamaecyparis obtusa (Siebold et Zucc.) Endl.	2.82477e-05	Acystopteris japonica (Luerss.) Nakai	2.78943e-06	Botrychium ternatum (Thunb.) Sw.	2.00944e-06	Dennstaedtia wilfordii (T.Moore) Christ	1.75134e-06
400860.jpg	Asplenium wilfordii Mett.	Asplenium wilfordii Mett.	0.999997	Acystopteris japonica (Luerss.) Nakai	2.40348e-06	Pedicularis keiskei Franch. et Sav.	4.04622e-07	Dennstaedtia wilfordii (T.Moore) Christ	1.04405e-07	Eragrostis aquatica Honda	7.60076e-08
1092193.JPG	Asplenium wilfordii Mett.	Asplenium wilfordii Mett.	0.99971	Dinebra chinensis (L.) P.M.Peterson et N.Snow	0.000163024	Crepidomanes thysanostomum (Makino) Ebihara et K.Iwats.	0.000105443	Eragrostis aquatica Honda	4.18795e-06	Phragmites australis (Cav.) Trin. ex Steud.	3.20889e-06
984153.jpg	Asplenium wilfordii Mett.	Asplenium wilfordii Mett.	0.998529	Chamaecyparis obtusa (Siebold et Zucc.) Endl.	0.00128161	Asplenium anogrammoides Christ ex H.L_v.	8.01565e-05	Pedicularis keiskei Franch. et Sav.	2.41676e-05	Cheilanthes kuhnii Milde var. brandtii (Franch. et Sav.) Tagawa	2.12347e-05
273127.jpg	Asplenium wilfordii Mett.	Asplenium wilfordii Mett.	0.999988	Crepidomanes thysanostomum (Makino) Ebihara et K.Iwats.	4.67107e-06	Chamaecyparis obtusa (Siebold et Zucc.) Endl.	4.01686e-06	Eragrostis aquatica Honda	1.61896e-06	Dinebra chinensis (L.) P.M.Peterson et N.Snow	4.65484e-07
400885.jpg	Asplenium wilfordii Mett.	Asplenium wilfordii Mett.	1	Acystopteris japonica (Luerss.) Nakai	1.25977e-07	Asplenium anogrammoides Christ ex H.L_v.	1.75204e-08	Eragrostis aquatica Honda	1.46324e-09	Pedicularis keiskei Franch. et Sav.	1.46272e-09
KAG085848.jpg	Asplenium wilfordii Mett.	Asplenium wilfordii Mett.	0.983845	Asplenium prolongatum Hook.	0.00828104	Onychium japonicum (Thunb.) Kunze	0.00312386	Asplenium ritoense Hayata	0.00146541	Cyperus amuricus Maxim.	0.000674061
112565.jpg	Asplenium wilfordii Mett.	Asplenium ritoense Hayata	0.787339	Asplenium wilfordii Mett.	0.211902	Cheilanthes kuhnii Milde var. brandtii (Franch. et Sav.) Tagawa	0.000196981	Asplenium anogrammoides Christ ex H.L_v.	0.000183849	Asplenium sarelii Hook. subsp. pekinense (Hance) Fraser-Jenk., Pangtey et Khullar	0.000169583
397592.jpg	Asplenium wilfordii Mett.	Asplenium wilfordii Mett.	0.999997	Acystopteris japonica (Luerss.) Nakai	1.60639e-06	Eragrostis aquatica Honda	1.22099e-07	Chamaecyparis obtusa (Siebold et Zucc.) Endl.	1.08461e-07	Cheilanthes kuhnii Milde var. brandtii (Franch. et Sav.) Tagawa	8.43164e-08
33119.jpg	Asplenium wilfordii Mett.	Asplenium wilfordii Mett.	1	Eragrostis aquatica Honda	1.0304e-07	Fimbristylis autumnalis (L.) Roem. et Schult.	1.00345e-07	Phragmites australis (Cav.) Trin. ex Steud.	8.99415e-08	Dinebra chinensis (L.) P.M.Peterson et N.Snow	8.48197e-08
964161.jpg	Asplenium wilfordii Mett.	Asplenium wilfordii Mett.	1	Eragrostis aquatica Honda	1.02467e-07	Asplenium ritoense Hayata	7.90062e-08	Acystopteris japonica (Luerss.) Nakai	3.1005e-08	Carex filipes Franch. et Sav. var. filipes	1.91685e-08
257056.jpg	Asplenium wilfordii Mett.	Asplenium wilfordii Mett.	0.999998	Asplenium ritoense Hayata	6.60334e-07	Eragrostis aquatica Honda	3.03819e-07	Asplenium prolongatum Hook.	1.35999e-07	Phragmites japonicus Steud.	1.12987e-07
400865.jpg	Asplenium wilfordii Mett.	Asplenium tenuicaule Hayata	0.941969	Woodsia glabella R.Br. ex Richards.	0.0509705	Osmolindsaea japonica (Baker) Lehtonen et Christenh.	0.00344303	Euphrasia matsumurae Nakai	0.00199997	Cystopteris fragilis (L.) Bernh.	0.000502668
1136102.JPG	Asplenium wilfordii Mett.	Asplenium wilfordii Mett.	0.999998	Asplenium yoshinagae Makino	7.78349e-07	Eragrostis aquatica Honda	1.43683e-07	Phragmites australis (Cav.) Trin. ex Steud.	8.79808e-08	Cheilanthes kuhnii Milde var. brandtii (Franch. et Sav.) Tagawa	8.64458e-08
249027.jpg	Asplenium wilfordii Mett.	Asplenium wilfordii Mett.	0.999997	Crepidomanes thysanostomum (Makino) Ebihara et K.Iwats.	1.49061e-06	Asplenium ritoense Hayata	8.94778e-07	Chamaecyparis obtusa (Siebold et Zucc.) Endl.	3.4423e-08	Asplenium prolongatum Hook.	3.25296e-08
411319.jpg	Asplenium wilfordii Mett.	Asplenium wilfordii Mett.	0.999991	Acystopteris japonica (Luerss.) Nakai	4.3673e-06	Matteuccia struthiopteris (L.) Tod.	3.27186e-07	Equisetum palustre L.	3.12227e-07	Asplenium anogrammoides Christ ex H.L_v.	2.90543e-07
318460_2.jpg	Asplenium wilfordii Mett.	Asplenium wilfordii Mett.	0.997385	Asplenium prolongatum Hook.	0.00121997	Hymenophyllum riukiuense Christ	0.000415789	Phragmites japonicus Steud.	0.000228358	Crepidomanes thysanostomum (Makino) Ebihara et K.Iwats.	0.000119907
418155.jpg	Asplenium wilfordii Mett.	Asplenium wilfordii Mett.	0.99999	Acystopteris japonica (Luerss.) Nakai	2.48064e-06	Eragrostis aquatica Honda	1.7426e-06	Asplenium anogrammoides Christ ex H.L_v.	1.44699e-06	Carex filipes Franch. et Sav. var. filipes	8.25514e-07
400697.jpg	Asplenium wilfordii Mett.	Asplenium wilfordii Mett.	0.99999	Carex filipes Franch. et Sav. var. filipes	5.76721e-06	Asplenium ritoense Hayata	9.35767e-07	Asplenium yoshinagae Makino	6.03694e-07	Botrychium ternatum (Thunb.) Sw.	4.5321e-07
1043486.JPG	Asplenium wilfordii Mett.	Asplenium wilfordii Mett.	1	Cheilanthes kuhnii Milde var. brandtii (Franch. et Sav.) Tagawa	4.33086e-08	Asplenium ritoense Hayata	1.11339e-08	Eragrostis aquatica Honda	1.0429e-08	Acystopteris japonica (Luerss.) Nakai	4.59864e-09
632748.jpg	Asplenium wilfordii Mett.	Asplenium wilfordii Mett.	1	Eragrostis aquatica Honda	1.25935e-07	Dinebra chinensis (L.) P.M.Peterson et N.Snow	2.26227e-08	Asplenium yoshinagae Makino	1.29752e-08	Phragmites australis (Cav.) Trin. ex Steud.	9.67296e-09
TAI 009989.jpg	Asplenium wilfordii Mett.	Asplenium wilfordii Mett.	0.809179	Asplenium ritoense Hayata	0.134738	Asplenium prolongatum Hook.	0.0274079	Odontosoria biflora (Kaulf.) C.Chr.	0.0119238	Asplenium anogrammoides Christ ex H.L_v.	0.00509433
418152.jpg	Asplenium wilfordii Mett.	Asplenium wilfordii Mett.	0.999998	Asplenium anogrammoides Christ ex H.L_v.	5.6783e-07	Acystopteris japonica (Luerss.) Nakai	5.12057e-07	Cheilanthes kuhnii Milde var. brandtii (Franch. et Sav.) Tagawa	1.32152e-07	Pedicularis keiskei Franch. et Sav.	8.70897e-08
405945.jpg	Asplenium wilfordii Mett.	Asplenium wilfordii Mett.	0.999999	Acystopteris japonica (Luerss.) Nakai	2.01976e-07	Athyrium imbricatum Christ	1.17872e-07	Phragmites australis (Cav.) Trin. ex Steud.	8.02042e-08	Asplenium ritoense Hayata	3.12428e-08
406816.jpg	Asplenium wilfordii Mett.	Asplenium wilfordii Mett.	0.999986	Dinebra chinensis (L.) P.M.Peterson et N.Snow	1.64573e-06	Acystopteris japonica (Luerss.) Nakai	1.49502e-06	Asplenium ritoense Hayata	7.04522e-07	Eragrostis aquatica Honda	6.34926e-07
313912.jpg	Asplenium wilfordii Mett.	Asplenium wilfordii Mett.	0.999939	Crepidomanes thysanostomum (Makino) Ebihara et K.Iwats.	2.7351e-05	Dinebra chinensis (L.) P.M.Peterson et N.Snow	2.16671e-05	Eragrostis aquatica Honda	6.3352e-06	Phragmites australis (Cav.) Trin. ex Steud.	1.58816e-06
115153.jpg	Asplenium wilfordii Mett.	Asplenium wilfordii Mett.	0.999623	Asplenium ritoense Hayata	0.000369973	Crepidomanes thysanostomum (Makino) Ebihara et K.Iwats.	4.06204e-06	Eragrostis aquatica Honda	8.61708e-07	Chamaecyparis obtusa (Siebold et Zucc.) Endl.	3.13733e-07
401899.jpg	Asplenium wilfordii Mett.	Asplenium wilfordii Mett.	0.999993	Asplenium anogrammoides Christ ex H.L_v.	6.33178e-06	Athyrium imbricatum Christ	4.49351e-08	Eragrostis aquatica Honda	2.6539e-08	Calamagrostis adpressiramea Ohwi	2.55747e-08
402350.jpg	Asplenium wilfordii Mett.	Asplenium wilfordii Mett.	0.999974	Asplenium anogrammoides Christ ex H.L_v.	7.82379e-06	Eragrostis aquatica Honda	2.57871e-06	Acystopteris japonica (Luerss.) Nakai	1.81064e-06	Carex filipes Franch. et Sav. var. filipes	1.75009e-06
419059.jpg	Asplenium wilfordii Mett.	Asplenium wilfordii Mett.	0.999934	Asplenium yoshinagae Makino	3.80472e-05	Asplenium ritoense Hayata	2.09609e-05	Asplenium prolongatum Hook.	1.57579e-06	Cystopteris fragilis (L.) Bernh.	1.29731e-06
833405.jpg	Asplenium wilfordii Mett.	Asplenium wilfordii Mett.	0.999999	Acystopteris japonica (Luerss.) Nakai	3.13392e-07	Juncus papillosus Franch. et Sav.	7.35926e-08	Pedicularis keiskei Franch. et Sav.	3.64506e-08	Lindsaea chienii Ching	2.20021e-08
227918.jpg	Asplenium wilfordii Mett.	Asplenium wilfordii Mett.	0.999996	Asplenium ritoense Hayata	2.27264e-06	Eragrostis aquatica Honda	8.12161e-07	Cheilanthes kuhnii Milde var. brandtii (Franch. et Sav.) Tagawa	2.73289e-07	Crepidomanes thysanostomum (Makino) Ebihara et K.Iwats.	2.41594e-07
61769.jpg	Asplenium wilfordii Mett.	Asplenium wilfordii Mett.	0.999975	Asplenium ritoense Hayata	2.24465e-05	Cheilanthes kuhnii Milde var. brandtii (Franch. et Sav.) Tagawa	1.12432e-06	Asplenium yoshinagae Makino	6.32926e-07	Eragrostis aquatica Honda	1.32438e-07
323312.jpg	Asplenium wilfordii Mett.	Asplenium wilfordii Mett.	0.999999	Asplenium ritoense Hayata	2.06101e-07	Asplenium prolongatum Hook.	1.07328e-07	Eragrostis aquatica Honda	9.62393e-08	Asplenium yoshinagae Makino	7.80171e-08
1043448.JPG	Asplenium wilfordii Mett.	Asplenium wilfordii Mett.	0.999874	Asplenium yoshinagae Makino	0.000113523	Asplenium ritoense Hayata	5.59369e-06	Cheilanthes kuhnii Milde var. brandtii (Franch. et Sav.) Tagawa	2.06406e-06	Asplenium prolongatum Hook.	1.46658e-06
418164.jpg	Asplenium wilfordii Mett.	Asplenium wilfordii Mett.	0.999999	Acystopteris japonica (Luerss.) Nakai	8.34482e-07	Athyrium imbricatum Christ	3.51655e-08	Pedicularis keiskei Franch. et Sav.	3.18078e-08	Asplenium anogrammoides Christ ex H.L_v.	2.58656e-08
833382.jpg	Asplenium wilfordii Mett.	Asplenium wilfordii Mett.	0.999995	Athyrium imbricatum Christ	8.65853e-07	Cheilanthes kuhnii Milde var. brandtii (Franch. et Sav.) Tagawa	6.10769e-07	Lycoris sanguinea Maxim. var. sanguinea	4.6749e-07	Acystopteris japonica (Luerss.) Nakai	3.27235e-07
399994.jpg	Asplenium wilfordii Mett.	Asplenium wilfordii Mett.	0.999989	Acystopteris japonica (Luerss.) Nakai	7.80143e-06	Dennstaedtia wilfordii (T.Moore) Christ	4.71407e-07	Athyrium imbricatum Christ	3.90821e-07	Chamaecyparis obtusa (Siebold et Zucc.) Endl.	3.2538e-07
411327.jpg	Asplenium wilfordii Mett.	Asplenium wilfordii Mett.	0.999948	Acystopteris japonica (Luerss.) Nakai	1.69794e-05	Botrychium ternatum (Thunb.) Sw.	6.50466e-06	Asplenium ritoense Hayata	4.60515e-06	Cheilanthes kuhnii Milde var. brandtii (Franch. et Sav.) Tagawa	4.05945e-06
89011.jpg	Asplenium wilfordii Mett.	Asplenium wilfordii Mett.	1	Cheilanthes kuhnii Milde var. brandtii (Franch. et Sav.) Tagawa	1.20249e-08	Pedicularis keiskei Franch. et Sav.	9.73166e-09	Crepidomanes thysanostomum (Makino) Ebihara et K.Iwats.	8.9547e-09	Chamaecyparis obtusa (Siebold et Zucc.) Endl.	6.37985e-09
411321.jpg	Asplenium wilfordii Mett.	Asplenium wilfordii Mett.	0.999998	Acystopteris japonica (Luerss.) Nakai	1.22153e-06	Eragrostis aquatica Honda	9.99374e-08	Dennstaedtia wilfordii (T.Moore) Christ	8.4998e-08	Cheilanthes kuhnii Milde var. brandtii (Franch. et Sav.) Tagawa	8.35222e-08
418170.jpg	Asplenium wilfordii Mett.	Asplenium wilfordii Mett.	1	Acystopteris japonica (Luerss.) Nakai	7.44878e-08	Asplenium anogrammoides Christ ex H.L_v.	7.29984e-08	Chamaecyparis obtusa (Siebold et Zucc.) Endl.	1.58238e-08	Eragrostis aquatica Honda	1.54703e-08
KAG123572.jpg	Asplenium wilfordii Mett.	Asplenium wilfordii Mett.	0.999935	Asplenium yoshinagae Makino	3.86679e-05	Cheilanthes kuhnii Milde var. brandtii (Franch. et Sav.) Tagawa	2.58692e-06	Asplenium ritoense Hayata	2.45229e-06	Adiantum monochlamys D.C.Eaton	2.28539e-06
1043464.JPG	Asplenium wilfordii Mett.	Asplenium wilfordii Mett.	0.999977	Crepidomanes thysanostomum (Makino) Ebihara et K.Iwats.	1.85934e-05	Chamaecyparis obtusa (Siebold et Zucc.) Endl.	1.19065e-06	Cheilanthes kuhnii Milde var. brandtii (Franch. et Sav.) Tagawa	9.79989e-07	Asplenium sarelii Hook. subsp. pekinense (Hance) Fraser-Jenk., Pangtey et Khullar	6.06207e-07
305574.jpg	Asplenium wilfordii Mett.	Asplenium wilfordii Mett.	0.999995	Asplenium yoshinagae Makino	4.23066e-06	Eragrostis aquatica Honda	4.92754e-07	Cheilanthes kuhnii Milde var. brandtii (Franch. et Sav.) Tagawa	2.74954e-07	Asplenium ritoense Hayata	1.31868e-07
1043468.JPG	Asplenium wilfordii Mett.	Asplenium wilfordii Mett.	1	Asplenium ritoense Hayata	2.44221e-07	Eragrostis aquatica Honda	4.6532e-08	Asplenium prolongatum Hook.	3.68822e-08	Onychium japonicum (Thunb.) Kunze	3.20939e-08
KAG123595.jpg	Asplenium wilfordii Mett.	Asplenium wilfordii Mett.	0.998698	Botrychium virginianum (L.) Sw.	0.000366703	Cheilanthes kuhnii Milde var. brandtii (Franch. et Sav.) Tagawa	0.000232028	Crepidomanes thysanostomum (Makino) Ebihara et K.Iwats.	0.000127169	Acystopteris japonica (Luerss.) Nakai	8.19953e-05
400861.jpg	Asplenium wilfordii Mett.	Asplenium wilfordii Mett.	1	Eragrostis aquatica Honda	5.32812e-08	Acystopteris japonica (Luerss.) Nakai	3.81578e-08	Juncus papillosus Franch. et Sav.	1.8483e-08	Carex filipes Franch. et Sav. var. filipes	1.6007e-08
398160.jpg	Asplenium wilfordii Mett.	Asplenium wilfordii Mett.	1	Athyrium imbricatum Christ	1.08913e-07	Acystopteris japonica (Luerss.) Nakai	9.80456e-08	Eragrostis aquatica Honda	6.70914e-08	Dennstaedtia wilfordii (T.Moore) Christ	6.04821e-08
400877.jpg	Asplenium wilfordii Mett.	Asplenium wilfordii Mett.	0.999999	Acystopteris japonica (Luerss.) Nakai	5.05278e-07	Eragrostis aquatica Honda	1.69454e-07	Juncus papillosus Franch. et Sav.	6.93261e-08	Chamaecyparis obtusa (Siebold et Zucc.) Endl.	4.62731e-08
210969.jpg	Asplenium wilfordii Mett.	Asplenium wilfordii Mett.	0.999968	Asplenium yoshinagae Makino	1.35015e-05	Asplenium ritoense Hayata	2.75344e-06	Cheilanthes kuhnii Milde var. brandtii (Franch. et Sav.) Tagawa	2.36735e-06	Eragrostis aquatica Honda	1.72426e-06
1043446.JPG	Asplenium wilfordii Mett.	Asplenium wilfordii Mett.	0.999977	Asplenium ritoense Hayata	9.91197e-06	Crepidomanes thysanostomum (Makino) Ebihara et K.Iwats.	4.82602e-06	Asplenium yoshinagae Makino	2.10928e-06	Eragrostis aquatica Honda	1.77731e-06
404841.jpg	Asplenium wilfordii Mett.	Asplenium wilfordii Mett.	0.999964	Asplenium anogrammoides Christ ex H.L_v.	1.09206e-05	Acystopteris japonica (Luerss.) Nakai	9.91212e-06	Dennstaedtia wilfordii (T.Moore) Christ	4.63847e-06	Athyrium imbricatum Christ	2.27776e-06
1043463.JPG	Asplenium wilfordii Mett.	Asplenium wilfordii Mett.	0.945527	Asplenium ritoense Hayata	0.0519772	Botrychium ternatum (Thunb.) Sw.	0.000486696	Cystopteris fragilis (L.) Bernh.	0.000172933	Eragrostis aquatica Honda	0.000105188
186772.jpg	Asplenium wilfordii Mett.	Asplenium wilfordii Mett.	0.971328	Crepidomanes thysanostomum (Makino) Ebihara et K.Iwats.	0.028347	Asplenium prolongatum Hook.	8.36292e-05	Equisetum palustre L.	5.2255e-05	Asplenium ritoense Hayata	4.20349e-05
833406.jpg	Asplenium wilfordii Mett.	Asplenium wilfordii Mett.	0.999999	Asplenium anogrammoides Christ ex H.L_v.	8.44697e-07	Chamaecyparis obtusa (Siebold et Zucc.) Endl.	4.02668e-08	Acystopteris japonica (Luerss.) Nakai	3.77646e-08	Crepidomanes thysanostomum (Makino) Ebihara et K.Iwats.	3.06523e-08
927230.jpg	Asplenium wilfordii Mett.	Asplenium wilfordii Mett.	1	Eragrostis aquatica Honda	2.72884e-07	Carex filipes Franch. et Sav. var. filipes	1.14019e-07	Acystopteris japonica (Luerss.) Nakai	5.44428e-08	Juncus papillosus Franch. et Sav.	4.9641e-08
1043460.JPG	Asplenium wilfordii Mett.	Asplenium wilfordii Mett.	1	Dinebra chinensis (L.) P.M.Peterson et N.Snow	1.24976e-07	Poa crassinervis Honda	9.82375e-08	Carex filipes Franch. et Sav. var. filipes	4.51342e-08	Eragrostis aquatica Honda	3.57073e-08
1043480.JPG	Asplenium wilfordii Mett.	Asplenium wilfordii Mett.	0.989356	Asplenium ritoense Hayata	0.00790178	Crepidomanes thysanostomum (Makino) Ebihara et K.Iwats.	0.00209987	Asplenium prolongatum Hook.	0.00057492	Asplenium yoshinagae Makino	1.88815e-05
742536.jpg	Asplenium wilfordii Mett.	Asplenium wilfordii Mett.	0.999998	Pedicularis keiskei Franch. et Sav.	1.27252e-06	Acystopteris japonica (Luerss.) Nakai	3.00641e-07	Vandenboschia x quelpaertensis (Nakai) Ebihara	2.53269e-07	Eragrostis aquatica Honda	1.09256e-07
636566.jpg	Asplenium wilfordii Mett.	Asplenium wilfordii Mett.	0.999997	Crepidomanes thysanostomum (Makino) Ebihara et K.Iwats.	7.06151e-07	Asplenium yoshinagae Makino	5.6122e-07	Eragrostis aquatica Honda	2.24512e-07	Pedicularis keiskei Franch. et Sav.	1.34823e-07
418391.jpg	Asplenium wilfordii Mett.	Asplenium wilfordii Mett.	0.999997	Acystopteris japonica (Luerss.) Nakai	5.88613e-07	Eragrostis aquatica Honda	3.20893e-07	Chamaecyparis obtusa (Siebold et Zucc.) Endl.	2.48797e-07	Cheilanthes kuhnii Milde var. brandtii (Franch. et Sav.) Tagawa	1.38694e-07
400858.jpg	Asplenium wilfordii Mett.	Asplenium wilfordii Mett.	0.999999	Athyrium imbricatum Christ	2.02363e-07	Acystopteris japonica (Luerss.) Nakai	1.28419e-07	Dinebra chinensis (L.) P.M.Peterson et N.Snow	1.15698e-07	Eragrostis aquatica Honda	8.7923e-08
402360.jpg	Asplenium wilfordii Mett.	Asplenium wilfordii Mett.	1	Acystopteris japonica (Luerss.) Nakai	2.03082e-07	Asplenium anogrammoides Christ ex H.L_v.	6.28864e-08	Eragrostis aquatica Honda	5.47654e-08	Cheilanthes kuhnii Milde var. brandtii (Franch. et Sav.) Tagawa	1.77821e-08
TAI 001297.jpg	Asplenium wilfordii Mett.	Asplenium wilfordii Mett.	0.998925	Crepidomanes thysanostomum (Makino) Ebihara et K.Iwats.	0.000828481	Cheilanthes kuhnii Milde var. brandtii (Franch. et Sav.) Tagawa	6.52026e-05	Asplenium prolongatum Hook.	5.86174e-05	Asplenium ritoense Hayata	1.61791e-05
310349.jpg	Asplenium wilfordii Mett.	Asplenium wilfordii Mett.	0.999999	Asplenium prolongatum Hook.	3.4141e-07	Crepidomanes thysanostomum (Makino) Ebihara et K.Iwats.	3.08856e-07	Eragrostis aquatica Honda	1.15336e-07	Dinebra chinensis (L.) P.M.Peterson et N.Snow	8.42322e-08
1043483.JPG	Asplenium wilfordii Mett.	Asplenium wilfordii Mett.	0.99999	Crepidomanes thysanostomum (Makino) Ebihara et K.Iwats.	5.18998e-06	Asplenium prolongatum Hook.	1.37789e-06	Asplenium ritoense Hayata	1.1841e-06	Phragmites australis (Cav.) Trin. ex Steud.	4.1084e-07
KAG123590.jpg	Asplenium wilfordii Mett.	Asplenium wilfordii Mett.	0.999999	Chamaecyparis obtusa (Siebold et Zucc.) Endl.	3.30082e-07	Asplenium ritoense Hayata	2.53145e-07	Crepidomanes thysanostomum (Makino) Ebihara et K.Iwats.	1.88235e-07	Cheilanthes kuhnii Milde var. brandtii (Franch. et Sav.) Tagawa	6.98504e-08
400014.jpg	Asplenium wilfordii Mett.	Asplenium wilfordii Mett.	0.999998	Acystopteris japonica (Luerss.) Nakai	6.71842e-07	Athyrium imbricatum Christ	1.04235e-07	Chamaecyparis obtusa (Siebold et Zucc.) Endl.	8.64523e-08	Carex filipes Franch. et Sav. var. filipes	6.65421e-08
400883.jpg	Asplenium wilfordii Mett.	Asplenium wilfordii Mett.	0.999997	Dennstaedtia wilfordii (T.Moore) Christ	7.90717e-07	Acystopteris japonica (Luerss.) Nakai	3.62195e-07	Cystopteris fragilis (L.) Bernh.	1.49989e-07	Carex filipes Franch. et Sav. var. filipes	1.27894e-07
400864.jpg	Asplenium wilfordii Mett.	Asplenium wilfordii Mett.	0.999979	Acystopteris japonica (Luerss.) Nakai	1.86018e-05	Eragrostis aquatica Honda	6.43959e-07	Cheilanthes kuhnii Milde var. brandtii (Franch. et Sav.) Tagawa	2.99861e-07	Asplenium yoshinagae Makino	2.39002e-07
KAG123551.jpg	Asplenium wilfordii Mett.	Onychium japonicum (Thunb.) Kunze	0.665553	Asplenium wilfordii Mett.	0.327525	Utricularia japonica Makino	0.00219131	Crepidomanes thysanostomum (Makino) Ebihara et K.Iwats.	0.00210219	Vandenboschia kalamocarpa (Hayata) Ebihara	0.00112637
1108659.JPG	Asplenium wilfordii Mett.	Asplenium wilfordii Mett.	0.69239	Asplenium anogrammoides Christ ex H.L_v.	0.289658	Vandenboschia kalamocarpa (Hayata) Ebihara	0.0153715	Pedicularis keiskei Franch. et Sav.	0.00064747	Athyrium iseanum Rosenst. var. iseanum	0.000644873
418146.jpg	Asplenium wilfordii Mett.	Asplenium wilfordii Mett.	1	Asplenium anogrammoides Christ ex H.L_v.	3.80806e-08	Acystopteris japonica (Luerss.) Nakai	3.0522e-08	Eragrostis aquatica Honda	1.18077e-08	Chamaecyparis obtusa (Siebold et Zucc.) Endl.	6.24044e-09
418147.jpg	Asplenium wilfordii Mett.	Asplenium wilfordii Mett.	1	Acystopteris japonica (Luerss.) Nakai	1.36033e-07	Fimbristylis autumnalis (L.) Roem. et Schult.	6.25864e-08	Eragrostis aquatica Honda	3.78194e-08	Pedicularis keiskei Franch. et Sav.	3.52476e-08
1043452.JPG	Asplenium wilfordii Mett.	Asplenium wilfordii Mett.	0.998166	Asplenium ritoense Hayata	0.0017511	Onychium japonicum (Thunb.) Kunze	5.57515e-05	Crepidomanes thysanostomum (Makino) Ebihara et K.Iwats.	1.15411e-05	Asplenium prolongatum Hook.	1.0075e-05
1016969.jpg	Asplenium wilfordii Mett.	Asplenium wilfordii Mett.	0.999997	Eragrostis aquatica Honda	1.27602e-06	Cheilanthes kuhnii Milde var. brandtii (Franch. et Sav.) Tagawa	3.23704e-07	Asplenium yoshinagae Makino	2.14418e-07	Asplenium ritoense Hayata	2.02117e-07
KAG123552.jpg	Asplenium wilfordii Mett.	Asplenium wilfordii Mett.	0.999872	Asplenium ritoense Hayata	3.02659e-05	Asplenium yoshinagae Makino	1.5886e-05	Asplenium prolongatum Hook.	1.52156e-05	Vandenboschia x quelpaertensis (Nakai) Ebihara	1.03097e-05
833403.jpg	Asplenium wilfordii Mett.	Asplenium wilfordii Mett.	0.999998	Botrychium ternatum (Thunb.) Sw.	6.78094e-07	Acystopteris japonica (Luerss.) Nakai	6.43336e-07	Pedicularis keiskei Franch. et Sav.	2.04305e-07	Eragrostis aquatica Honda	1.07335e-07
418148.jpg	Asplenium wilfordii Mett.	Asplenium wilfordii Mett.	0.999523	Asplenium anogrammoides Christ ex H.L_v.	0.000445997	Asplenium yoshinagae Makino	2.75034e-06	Woodsia polystichoides D.C.Eaton	2.70202e-06	Athyrium rupestre Kodama	2.65738e-06
400681.jpg	Asplenium wilfordii Mett.	Asplenium wilfordii Mett.	1	Acystopteris japonica (Luerss.) Nakai	1.10181e-07	Asplenium anogrammoides Christ ex H.L_v.	7.85273e-08	Agrostis tateyamensis Tateoka	4.10852e-08	Carex filipes Franch. et Sav. var. filipes	3.16848e-08
397596_4.jpg	Asplenium wilfordii Mett.	Asplenium wilfordii Mett.	0.87775	Asplenium anogrammoides Christ ex H.L_v.	0.108347	Hymenophyllum riukiuense Christ	0.00810154	Crepidiastrum keiskeanum (Maxim.) Nakai	0.00235721	Botrychium ternatum (Thunb.) Sw.	0.000875698
223239.jpg	Asplenium wilfordii Mett.	Asplenium wilfordii Mett.	0.999953	Asplenium ritoense Hayata	2.37987e-05	Asplenium yoshinagae Makino	1.0707e-05	Phragmites australis (Cav.) Trin. ex Steud.	1.93867e-06	Eragrostis aquatica Honda	1.80528e-06
79668.jpg	Asplenium wilfordii Mett.	Asplenium wilfordii Mett.	0.99978	Crepidomanes thysanostomum (Makino) Ebihara et K.Iwats.	0.000214198	Phragmites australis (Cav.) Trin. ex Steud.	2.64517e-06	Onychium japonicum (Thunb.) Kunze	8.95473e-07	Asplenium prolongatum Hook.	4.74904e-07
411070.jpg	Asplenium wilfordii Mett.	Asplenium wilfordii Mett.	1	Acystopteris japonica (Luerss.) Nakai	5.73643e-08	Eragrostis aquatica Honda	1.5092e-08	Phragmites australis (Cav.) Trin. ex Steud.	1.43655e-08	Pedicularis keiskei Franch. et Sav.	9.1562e-09
400863.jpg	Asplenium wilfordii Mett.	Asplenium wilfordii Mett.	0.999974	Carex filipes Franch. et Sav. var. filipes	4.71953e-06	Acystopteris japonica (Luerss.) Nakai	4.01551e-06	Pedicularis keiskei Franch. et Sav.	4.01309e-06	Fimbristylis autumnalis (L.) Roem. et Schult.	2.09443e-06
248650.jpg	Asplenium wilfordii Mett.	Asplenium wilfordii Mett.	0.999704	Crepidomanes thysanostomum (Makino) Ebihara et K.Iwats.	0.000285154	Asplenium prolongatum Hook.	2.73941e-06	Dinebra chinensis (L.) P.M.Peterson et N.Snow	1.49764e-06	Asplenium ritoense Hayata	1.03803e-06
273954.jpg	Asplenium wilfordii Mett.	Asplenium wilfordii Mett.	0.999947	Asplenium ritoense Hayata	3.38063e-05	Asplenium yoshinagae Makino	9.22111e-06	Crepidomanes thysanostomum (Makino) Ebihara et K.Iwats.	4.65896e-06	Phragmites japonicus Steud.	7.68445e-07
411459.jpg	Asplenium wilfordii Mett.	Asplenium wilfordii Mett.	1	Chamaecyparis obtusa (Siebold et Zucc.) Endl.	1.79208e-07	Eragrostis aquatica Honda	5.53579e-08	Acystopteris japonica (Luerss.) Nakai	2.89243e-08	Asplenium anogrammoides Christ ex H.L_v.	8.91477e-09
833407.jpg	Asplenium wilfordii Mett.	Asplenium wilfordii Mett.	1	Chamaecyparis obtusa (Siebold et Zucc.) Endl.	2.22105e-08	Eragrostis aquatica Honda	8.08861e-09	Asplenium anogrammoides Christ ex H.L_v.	1.61699e-09	Cheilanthes kuhnii Milde var. brandtii (Franch. et Sav.) Tagawa	1.30252e-09
927232.jpg	Asplenium wilfordii Mett.	Asplenium wilfordii Mett.	1	Chamaecyparis obtusa (Siebold et Zucc.) Endl.	7.84795e-08	Eragrostis aquatica Honda	4.32855e-08	Acystopteris japonica (Luerss.) Nakai	2.59341e-08	Pedicularis keiskei Franch. et Sav.	1.17685e-08
413560.jpg	Asplenium wilfordii Mett.	Asplenium wilfordii Mett.	0.999986	Asplenium anogrammoides Christ ex H.L_v.	1.01433e-05	Agrostis tateyamensis Tateoka	9.52864e-07	Acystopteris japonica (Luerss.) Nakai	8.48838e-07	Eragrostis aquatica Honda	2.62827e-07
833408.jpg	Asplenium wilfordii Mett.	Asplenium wilfordii Mett.	0.999931	Acystopteris japonica (Luerss.) Nakai	2.70894e-05	Chamaecyparis obtusa (Siebold et Zucc.) Endl.	9.01674e-06	Eragrostis aquatica Honda	3.18194e-06	Carex filipes Franch. et Sav. var. filipes	3.08641e-06
100189.jpg	Asplenium wilfordii Mett.	Asplenium wilfordii Mett.	0.999995	Asplenium ritoense Hayata	4.64369e-06	Eragrostis aquatica Honda	8.12305e-08	Crepidomanes thysanostomum (Makino) Ebihara et K.Iwats.	6.77976e-08	Asplenium prolongatum Hook.	5.25024e-08
400875.jpg	Asplenium wilfordii Mett.	Asplenium wilfordii Mett.	0.999997	Acystopteris japonica (Luerss.) Nakai	9.40425e-07	Carex filipes Franch. et Sav. var. filipes	1.82837e-07	Eragrostis aquatica Honda	1.76957e-07	Pedicularis keiskei Franch. et Sav.	1.60377e-07
400684.jpg	Asplenium wilfordii Mett.	Asplenium wilfordii Mett.	0.999999	Acystopteris japonica (Luerss.) Nakai	5.30282e-07	Carex filipes Franch. et Sav. var. filipes	1.55094e-07	Juncus papillosus Franch. et Sav.	1.03478e-07	Pedicularis keiskei Franch. et Sav.	9.03772e-08
405775.jpg	Asplenium wilfordii Mett.	Asplenium wilfordii Mett.	0.99989	Acystopteris japonica (Luerss.) Nakai	3.66367e-05	Lindsaea chienii Ching	3.27732e-05	Athyrium imbricatum Christ	1.74029e-05	Cheilanthes kuhnii Milde var. brandtii (Franch. et Sav.) Tagawa	6.22113e-06
927233.jpg	Asplenium wilfordii Mett.	Asplenium wilfordii Mett.	0.999555	Asplenium ritoense Hayata	0.000371389	Eragrostis aquatica Honda	3.01743e-05	Fimbristylis autumnalis (L.) Roem. et Schult.	9.46559e-06	Dinebra chinensis (L.) P.M.Peterson et N.Snow	5.31413e-06
773745.jpg	Asplenium wilfordii Mett.	Asplenium wilfordii Mett.	0.999997	Asplenium ritoense Hayata	1.53149e-06	Eragrostis aquatica Honda	4.61751e-07	Asplenium yoshinagae Makino	3.91034e-07	Acystopteris japonica (Luerss.) Nakai	1.91726e-07
KAG065538.jpg	Cyperus nipponicus Franch. et Sav. var. nipponicus	Cyperus nipponicus Franch. et Sav. var. nipponicus	0.825254	Cyperus compressus L.	0.160876	Cyperus cyperinus (Vahl) J.V.Suringar	0.0105258	Cyperus cyperoides (L.) Kuntze	0.00140247	Carex fibrillosa Franch. et Sav.	0.00127776
FKSE93503.jpg	Cyperus nipponicus Franch. et Sav. var. nipponicus	Carex leucochlora Bunge var. candolleana (H.L_v. et Vaniot) Katsuy.	0.952483	Carex discoidea Boott var. discoidea	0.0428745	Carex grallatoria Maxim. var. grallatoria	0.00253704	Cyperus nipponicus Franch. et Sav. var. nipponicus	0.000972154	Carex leucochlora Bunge var. gracillima (Akiyama) Katsuy.	0.00045953
C2063757.jpg	Cyperus nipponicus Franch. et Sav. var. nipponicus	Cyperus nipponicus Franch. et Sav. var. nipponicus	1	Cyperus polystachyos Rottb.	1.2387e-08	Cyperus leptocarpus (F.Muell.) Bauters	8.49178e-09	Cyperus compressus L.	8.29997e-10	Cyperus cyperoides (L.) Kuntze	6.2559e-12
C2063764.jpg	Cyperus nipponicus Franch. et Sav. var. nipponicus	Cyperus nipponicus Franch. et Sav. var. nipponicus	1	Cyperus compressus L.	1.7261e-07	Coptis quinquefolia Miq.	1.14054e-07	Cyperus leptocarpus (F.Muell.) Bauters	1.49473e-08	Cyperus polystachyos Rottb.	1.05165e-08
FKSE4886.jpg	Cyperus nipponicus Franch. et Sav. var. nipponicus	Cyperus nipponicus Franch. et Sav. var. nipponicus	1	Cyperus compressus L.	3.43407e-09	Cyperus leptocarpus (F.Muell.) Bauters	1.45315e-09	Cyperus polystachyos Rottb.	2.43359e-10	Viola grypoceras A.Gray var. grypoceras	4.19673e-11
C2063782.jpg	Cyperus nipponicus Franch. et Sav. var. nipponicus	Cyperus nipponicus Franch. et Sav. var. nipponicus	0.999993	Cyperus brevifolius (Rottb.) Hassk. var. leiolepis (Franch. et Sav.) T.Koyama	3.90087e-06	Carex fibrillosa Franch. et Sav.	9.82092e-07	Carex planata Franch. et Sav. var. planata	7.78791e-07	Carex pumila Thunb.	3.8834e-07
FKSE65419.jpg	Cyperus nipponicus Franch. et Sav. var. nipponicus	Cyperus nipponicus Franch. et Sav. var. nipponicus	0.659939	Carex fibrillosa Franch. et Sav.	0.307393	Cyperus compressus L.	0.021804	Cyperus brevifolius (Rottb.) Hassk. var. leiolepis (Franch. et Sav.) T.Koyama	0.00463055	Carex leucochlora Bunge var. candolleana (H.L_v. et Vaniot) Katsuy.	0.00230314
951414.jpg	Cyperus nipponicus Franch. et Sav. var. nipponicus	Cyperus compressus L.	0.934516	Cyperus nipponicus Franch. et Sav. var. nipponicus	0.0543233	Cyperus flavidus Retz.	0.00849045	Cyperus amuricus Maxim.	0.00151253	Cyperus polystachyos Rottb.	0.00103757
00023352.jpg	Cyperus nipponicus Franch. et Sav. var. nipponicus	Bulbostylis barbata (Rottb.) Kunth	0.604633	Cyperus nipponicus Franch. et Sav. var. nipponicus	0.380947	Cyperus leptocarpus (F.Muell.) Bauters	0.00920561	Eleocharis acicularis (L.) Roem. et Schult. var. longiseta Svenson	0.00417207	Eriocaulon miquelianum K_rn.	0.000379203
FKSE4887.jpg	Cyperus nipponicus Franch. et Sav. var. nipponicus	Cyperus nipponicus Franch. et Sav. var. nipponicus	0.999997	Cyperus compressus L.	3.32441e-06	Cyperus polystachyos Rottb.	1.70667e-07	Cyperus leptocarpus (F.Muell.) Bauters	5.76471e-09	Cyperus amuricus Maxim.	7.73579e-10
00023362.jpg	Cyperus nipponicus Franch. et Sav. var. nipponicus	Cyperus nipponicus Franch. et Sav. var. nipponicus	0.999992	Cyperus leptocarpus (F.Muell.) Bauters	2.44174e-06	Bulbostylis barbata (Rottb.) Kunth	2.12457e-06	Chamaele decumbens (Thunb.) Makino	2.05029e-06	Juncus prismatocarpus R.Br. subsp. leschenaultii (J.Gay ex Laharpe) Kirschner	3.65821e-07
C2063814.jpg	Cyperus nipponicus Franch. et Sav. var. nipponicus	Cyperus nipponicus Franch. et Sav. var. nipponicus	0.999337	Cyperus leptocarpus (F.Muell.) Bauters	0.000662888	Cyperus difformis L.	4.71127e-07	Fimbristylis velata R.Br.	5.66828e-08	Cyperus brevifolius (Rottb.) Hassk. var. leiolepis (Franch. et Sav.) T.Koyama	1.3322e-08
C2063808.jpg	Cyperus nipponicus Franch. et Sav. var. nipponicus	Cyperus nipponicus Franch. et Sav. var. nipponicus	0.999506	Cyperus polystachyos Rottb.	0.000336341	Cyperus sanguinolentus Vahl	6.55587e-05	Cyperus leptocarpus (F.Muell.) Bauters	5.05786e-05	Cyperus cyperoides (L.) Kuntze	2.41685e-05
00012317.jpg	Cyperus nipponicus Franch. et Sav. var. nipponicus	Cyperus nipponicus Franch. et Sav. var. nipponicus	0.999998	Carex mitrata Franch. var. aristata Ohwi	9.75178e-07	Cyperus compressus L.	4.71478e-07	Carex fibrillosa Franch. et Sav.	2.58397e-07	Carex leucochlora Bunge var. candolleana (H.L_v. et Vaniot) Katsuy.	5.7502e-09
0773-2375.jpg	Cyperus nipponicus Franch. et Sav. var. nipponicus	Cyperus nipponicus Franch. et Sav. var. nipponicus	0.998732	Cyperus compressus L.	0.0012485	Carex fibrillosa Franch. et Sav.	4.65181e-06	Cyperus iria L.	4.61883e-06	Cyperus cyperoides (L.) Kuntze	3.93878e-06
C2063806.jpg	Cyperus nipponicus Franch. et Sav. var. nipponicus	Cyperus nipponicus Franch. et Sav. var. nipponicus	0.997425	Cyperus iria L.	0.00212258	Cyperus compressus L.	0.000135741	Cyperus flavidus Retz.	0.000107881	Cyperus polystachyos Rottb.	7.66771e-05
0771-2372.jpg	Cyperus nipponicus Franch. et Sav. var. nipponicus	Cyperus nipponicus Franch. et Sav. var. nipponicus	0.987511	Cyperus flaccidus R.Br.	0.00998022	Cyperus compressus L.	0.00214226	Cyperus difformis L.	0.0001868	Cyperus iria L.	9.41422e-05
00010926.jpg	Cyperus nipponicus Franch. et Sav. var. nipponicus	Cyperus nipponicus Franch. et Sav. var. nipponicus	0.999995	Carex mitrata Franch. var. aristata Ohwi	2.11275e-06	Cyperus compressus L.	2.09531e-06	Carex fibrillosa Franch. et Sav.	3.63895e-07	Cyperus flaccidus R.Br.	1.86154e-07
C2063766.jpg	Cyperus nipponicus Franch. et Sav. var. nipponicus	Cyperus nipponicus Franch. et Sav. var. nipponicus	1	Cyperus compressus L.	3.46638e-08	Cyperus leptocarpus (F.Muell.) Bauters	2.20805e-09	Cyperus polystachyos Rottb.	4.02599e-10	Cyperus flaccidus R.Br.	7.47865e-11
C2063807.jpg	Cyperus nipponicus Franch. et Sav. var. nipponicus	Cyperus nipponicus Franch. et Sav. var. nipponicus	1	Cyperus leptocarpus (F.Muell.) Bauters	1.44164e-07	Cyperus polystachyos Rottb.	1.28445e-07	Cyperus compressus L.	1.17516e-07	Cyperus sanguinolentus Vahl	6.76451e-09
FKSE53625.jpg	Cyperus nipponicus Franch. et Sav. var. nipponicus	Cyperus nipponicus Franch. et Sav. var. nipponicus	0.904634	Cyperus compressus L.	0.0581429	Cyperus polystachyos Rottb.	0.025576	Cyperus cyperoides (L.) Kuntze	0.010273	Cyperus sanguinolentus Vahl	0.000452463
FKSE4889.jpg	Cyperus nipponicus Franch. et Sav. var. nipponicus	Cyperus nipponicus Franch. et Sav. var. nipponicus	0.999998	Cyperus compressus L.	1.8587e-06	Cyperus polystachyos Rottb.	3.6394e-08	Cyperus leptocarpus (F.Muell.) Bauters	1.61598e-09	Cyperus cyperoides (L.) Kuntze	5.28669e-11
FKSE4878.jpg	Cyperus nipponicus Franch. et Sav. var. nipponicus	Cyperus nipponicus Franch. et Sav. var. nipponicus	1	Cyperus leptocarpus (F.Muell.) Bauters	4.42845e-08	Cyperus compressus L.	5.14315e-09	Cyperus sanguinolentus Vahl	3.10421e-09	Cyperus polystachyos Rottb.	2.6342e-09
C2063819.jpg	Cyperus nipponicus Franch. et Sav. var. nipponicus	Cyperus eragrostis Lam.	0.726471	Cyperus cyperoides (L.) Kuntze	0.272514	Cyperus microiria Steud.	0.000466614	Cyperus nipponicus Franch. et Sav. var. nipponicus	0.000333912	Cyperus amuricus Maxim.	0.000141344
FKSE65417.jpg	Cyperus nipponicus Franch. et Sav. var. nipponicus	Cyperus nipponicus Franch. et Sav. var. nipponicus	0.999683	Cyperus sanguinolentus Vahl	0.000129343	Carex fibrillosa Franch. et Sav.	9.84067e-05	Cyperus brevifolius (Rottb.) Hassk. var. leiolepis (Franch. et Sav.) T.Koyama	6.48783e-05	Cyperus compressus L.	1.16008e-05
00023356.jpg	Cyperus nipponicus Franch. et Sav. var. nipponicus	Cyperus nipponicus Franch. et Sav. var. nipponicus	0.994723	Bulbostylis barbata (Rottb.) Kunth	0.0019746	Chamaele decumbens (Thunb.) Makino	0.00165566	Cyperus leptocarpus (F.Muell.) Bauters	0.000520617	Fimbristylis littoralis Gaudich.	0.000512703
C2063761.jpg	Cyperus nipponicus Franch. et Sav. var. nipponicus	Cyperus nipponicus Franch. et Sav. var. nipponicus	0.978533	Cyperus polystachyos Rottb.	0.0103221	Cyperus sanguinolentus Vahl	0.00188634	Scirpus fuirenoides Maxim.	0.00160045	Cyperus difformis L.	0.00150805
JPG073967.JPG	Aucuba japonica Thunb. var. japonica	Aucuba japonica Thunb. var. japonica	1	Sesamum indicum L.	1.71623e-07	Daphniphyllum macropodum Miq. subsp. humile (Maxim. ex Franch. et Sav.) Hurus.	5.95995e-08	Cornus macrophylla Wall.	2.80276e-08	Paspalum longifolium Roxb.	2.42519e-08
00036920.jpg	Aucuba japonica Thunb. var. japonica	Aucuba japonica Thunb. var. japonica	0.999957	Aucuba japonica Thunb. var. borealis Miyabe et Kud_	4.01015e-05	Quercus aliena Blume	2.42807e-06	Quercus x nipponica Koidz.	5.08894e-07	Diospyros japonica Siebold et Zucc.	1.28159e-07
JPG073601.JPG	Aucuba japonica Thunb. var. japonica	Aucuba japonica Thunb. var. japonica	0.999999	Sesamum indicum L.	3.65978e-07	Daphniphyllum macropodum Miq. subsp. humile (Maxim. ex Franch. et Sav.) Hurus.	2.71391e-07	Aucuba japonica Thunb. var. borealis Miyabe et Kud_	2.24342e-07	Gardneria multiflora Makino	1.36136e-07
JPG073965.JPG	Aucuba japonica Thunb. var. japonica	Aucuba japonica Thunb. var. japonica	0.999998	Daphniphyllum macropodum Miq. subsp. humile (Maxim. ex Franch. et Sav.) Hurus.	8.32651e-07	Sesamum indicum L.	6.46581e-07	Aucuba japonica Thunb. var. borealis Miyabe et Kud_	1.83458e-07	Cornus macrophylla Wall.	3.267e-08
JPG066835.JPG	Aucuba japonica Thunb. var. japonica	Aucuba japonica Thunb. var. japonica	1	Viburnum wrightii Miq. var. wrightii	9.43037e-09	Aucuba japonica Thunb. var. borealis Miyabe et Kud_	8.99295e-09	Veronicastrum japonicum (Nakai) T.Yamaz. var. japonicum	6.32906e-09	Parasenecio nikomontanus (Matsum.) H.Koyama	3.72329e-09
JPG073483.JPG	Aucuba japonica Thunb. var. japonica	Aucuba japonica Thunb. var. japonica	0.999975	Daphniphyllum macropodum Miq. subsp. humile (Maxim. ex Franch. et Sav.) Hurus.	8.43011e-06	Clethra barbinervis Siebold et Zucc.	7.04333e-06	Sesamum indicum L.	5.62019e-06	Ardisia japonica (Thunb.) Blume	6.51939e-07
JPG066845.JPG	Aucuba japonica Thunb. var. japonica	Aucuba japonica Thunb. var. japonica	0.999999	Aucuba japonica Thunb. var. borealis Miyabe et Kud_	4.18765e-07	Cornus macrophylla Wall.	1.06324e-07	Sesamum indicum L.	1.0307e-07	Scrophularia kakudensis Franch.	6.10158e-08
JPG073721.JPG	Aucuba japonica Thunb. var. japonica	Aucuba japonica Thunb. var. japonica	0.999999	Aucuba japonica Thunb. var. borealis Miyabe et Kud_	4.95734e-07	Gardneria multiflora Makino	9.56055e-08	Ilex chinensis Sims	7.01983e-08	Sesamum indicum L.	1.62351e-08
JPG073953.JPG	Aucuba japonica Thunb. var. japonica	Aucuba japonica Thunb. var. japonica	0.999883	Sesamum indicum L.	4.93578e-05	Viburnum wrightii Miq. var. wrightii	1.69099e-05	Clethra barbinervis Siebold et Zucc.	1.0132e-05	Maesa japonica (Thunb.) Moritzi et Zoll.	8.35826e-06
JPG066889.JPG	Aucuba japonica Thunb. var. japonica	Aucuba japonica Thunb. var. japonica	1	Gardneria multiflora Makino	2.43272e-08	Cornus macrophylla Wall.	2.05923e-08	Sesamum indicum L.	1.66826e-08	Scrophularia kakudensis Franch.	1.38827e-08
JPG073887.JPG	Aucuba japonica Thunb. var. japonica	Aucuba japonica Thunb. var. japonica	0.999981	Veronicastrum japonicum (Nakai) T.Yamaz. var. japonicum	9.24683e-06	Sesamum indicum L.	2.9828e-06	Aucuba japonica Thunb. var. borealis Miyabe et Kud_	1.91902e-06	Daphniphyllum macropodum Miq. subsp. humile (Maxim. ex Franch. et Sav.) Hurus.	1.02911e-06
JPG073883.JPG	Aucuba japonica Thunb. var. japonica	Aucuba japonica Thunb. var. japonica	0.999504	Aucuba japonica Thunb. var. borealis Miyabe et Kud_	0.000347272	Tarenna kotoensis (Hayata) Kaneh. et Sasaki var. gyokushinkwa (Ohwi) Masam.	0.00010481	Ilex chinensis Sims	1.109e-05	Daphniphyllum macropodum Miq. subsp. humile (Maxim. ex Franch. et Sav.) Hurus.	7.21483e-06
JPG073495.JPG	Aucuba japonica Thunb. var. japonica	Aucuba japonica Thunb. var. japonica	0.999997	Sesamum indicum L.	1.78069e-06	Daphniphyllum macropodum Miq. subsp. humile (Maxim. ex Franch. et Sav.) Hurus.	8.35893e-07	Scrophularia kakudensis Franch.	2.31862e-07	Aucuba japonica Thunb. var. borealis Miyabe et Kud_	1.80385e-08
JPG073705.JPG	Aucuba japonica Thunb. var. japonica	Aucuba japonica Thunb. var. japonica	0.999989	Pertya robusta (Maxim.) Makino	2.64586e-06	Sesamum indicum L.	1.86654e-06	Aucuba japonica Thunb. var. borealis Miyabe et Kud_	1.32863e-06	Hosiea japonica Makino	6.75759e-07
JPG073661.JPG	Aucuba japonica Thunb. var. japonica	Aucuba japonica Thunb. var. japonica	0.999897	Sesamum indicum L.	4.06763e-05	Aucuba japonica Thunb. var. borealis Miyabe et Kud_	1.77798e-05	Cornus macrophylla Wall.	1.73587e-05	Clethra barbinervis Siebold et Zucc.	1.45768e-05
JPG066861.JPG	Aucuba japonica Thunb. var. japonica	Aucuba japonica Thunb. var. japonica	0.999928	Daphniphyllum macropodum Miq. subsp. humile (Maxim. ex Franch. et Sav.) Hurus.	2.5006e-05	Cornus macrophylla Wall.	2.11999e-05	synonym	1.26973e-05	Aucuba japonica Thunb. var. borealis Miyabe et Kud_	4.36396e-06
JPG073977.JPG	Aucuba japonica Thunb. var. japonica	Aucuba japonica Thunb. var. japonica	0.999995	Sesamum indicum L.	1.45521e-06	Osmanthus heterophyllus (G.Don) P.S.Green	7.22139e-07	Ardisia japonica (Thunb.) Blume	4.49004e-07	Viburnum wrightii Miq. var. wrightii	2.9788e-07
JPG073851.JPG	Aucuba japonica Thunb. var. japonica	Aucuba japonica Thunb. var. japonica	0.999902	Sesamum indicum L.	5.9031e-05	Clethra barbinervis Siebold et Zucc.	2.63722e-05	Veronicastrum japonicum (Nakai) T.Yamaz. var. japonicum	4.28662e-06	Aucuba japonica Thunb. var. borealis Miyabe et Kud_	2.84776e-06
JPG073951.JPG	Aucuba japonica Thunb. var. japonica	Aucuba japonica Thunb. var. japonica	1	Sesamum indicum L.	8.81686e-08	Scrophularia kakudensis Franch.	1.46241e-09	Daphniphyllum macropodum Miq. subsp. humile (Maxim. ex Franch. et Sav.) Hurus.	2.80197e-10	Aucuba japonica Thunb. var. borealis Miyabe et Kud_	2.51148e-10
JPG066865.JPG	Aucuba japonica Thunb. var. japonica	Aucuba japonica Thunb. var. japonica	1	Vaccinium bracteatum Thunb.	4.53986e-08	Ardisia japonica (Thunb.) Blume	2.2146e-08	Gardneria multiflora Makino	2.09793e-08	Aucuba japonica Thunb. var. borealis Miyabe et Kud_	2.04024e-08
JPG073591.JPG	Aucuba japonica Thunb. var. japonica	Aucuba japonica Thunb. var. japonica	0.999995	Aucuba japonica Thunb. var. borealis Miyabe et Kud_	1.53455e-06	Cornus macrophylla Wall.	9.10323e-07	Sesamum indicum L.	7.01774e-07	Quercus serrata Murray	4.13473e-07
JPG066853.JPG	Aucuba japonica Thunb. var. japonica	Aucuba japonica Thunb. var. japonica	0.999997	Myrsine seguinii H.L_v.	1.33478e-06	synonym	6.52008e-07	Coniogramme japonica (Thunb.) Diels	4.6818e-07	Cornus macrophylla Wall.	3.05343e-07
JPG073659.JPG	Aucuba japonica Thunb. var. japonica	Aucuba japonica Thunb. var. japonica	0.999922	Daphniphyllum macropodum Miq. subsp. humile (Maxim. ex Franch. et Sav.) Hurus.	6.91675e-05	Sesamum indicum L.	3.23801e-06	Daphniphyllum macropodum Miq. subsp. macropodum	2.84713e-06	Gardneria multiflora Makino	6.41494e-07
FKSE85857.jpg	Aucuba japonica Thunb. var. japonica	Aucuba japonica Thunb. var. borealis Miyabe et Kud_	0.92064	Aucuba japonica Thunb. var. japonica	0.0712771	Malus tschonoskii (Maxim.) C.K.Schneid.	0.00205184	Lindera umbellata Thunb. var. umbellata	0.00180694	Cornus controversa Hemsl. var. controversa	0.00127983
JPG073645.JPG	Aucuba japonica Thunb. var. japonica	Aucuba japonica Thunb. var. japonica	0.999999	Sesamum indicum L.	7.89884e-07	Cornus macrophylla Wall.	4.00909e-07	Gardneria multiflora Makino	1.13332e-07	Daphniphyllum macropodum Miq. subsp. humile (Maxim. ex Franch. et Sav.) Hurus.	8.68518e-08
1241580.JPG	Aucuba japonica Thunb. var. japonica	Aucuba japonica Thunb. var. japonica	0.725602	Aucuba japonica Thunb. var. borealis Miyabe et Kud_	0.272268	Tarenna kotoensis (Hayata) Kaneh. et Sasaki var. gyokushinkwa (Ohwi) Masam.	0.00171093	Daphniphyllum macropodum Miq. subsp. macropodum	0.000359558	Daphniphyllum macropodum Miq. subsp. humile (Maxim. ex Franch. et Sav.) Hurus.	1.7578e-05
JPG073509.JPG	Aucuba japonica Thunb. var. japonica	Aucuba japonica Thunb. var. japonica	1	Cornus macrophylla Wall.	3.36192e-09	Sesamum indicum L.	9.12714e-10	Daphniphyllum macropodum Miq. subsp. humile (Maxim. ex Franch. et Sav.) Hurus.	5.94797e-10	Gardneria multiflora Makino	2.63139e-10
JPG073623.JPG	Aucuba japonica Thunb. var. japonica	Aucuba japonica Thunb. var. japonica	0.999998	Sesamum indicum L.	5.22646e-07	Ilex chinensis Sims	3.61934e-07	Clethra barbinervis Siebold et Zucc.	1.34214e-07	Aucuba japonica Thunb. var. borealis Miyabe et Kud_	1.07692e-07
JPG073759.JPG	Aucuba japonica Thunb. var. japonica	Aucuba japonica Thunb. var. japonica	1	Sesamum indicum L.	6.44048e-08	Gardneria multiflora Makino	4.12215e-08	Aucuba japonica Thunb. var. borealis Miyabe et Kud_	1.06218e-08	Myrsine seguinii H.L_v.	2.38467e-09
JPG073829.JPG	Aucuba japonica Thunb. var. japonica	Aucuba japonica Thunb. var. japonica	0.999989	Sesamum indicum L.	7.15228e-06	Scrophularia kakudensis Franch.	2.93421e-06	Gardneria multiflora Makino	3.02692e-07	Ilex chinensis Sims	1.42481e-07
JPG066775.JPG	Aucuba japonica Thunb. var. japonica	Aucuba japonica Thunb. var. japonica	1	Daphniphyllum macropodum Miq. subsp. humile (Maxim. ex Franch. et Sav.) Hurus.	1.92042e-07	Sesamum indicum L.	2.12359e-08	Aucuba japonica Thunb. var. borealis Miyabe et Kud_	4.7859e-09	Scrophularia kakudensis Franch.	8.96188e-10
JPG066759.JPG	Aucuba japonica Thunb. var. japonica	Aucuba japonica Thunb. var. japonica	0.999989	Cornus macrophylla Wall.	3.11127e-06	Gardneria multiflora Makino	2.27829e-06	Myrsine seguinii H.L_v.	2.1996e-06	Sesamum indicum L.	1.71935e-06
JPG073757.JPG	Aucuba japonica Thunb. var. japonica	Aucuba japonica Thunb. var. japonica	0.999999	Paspalum longifolium Roxb.	2.72009e-07	synonym	9.34578e-08	Sesamum indicum L.	8.94233e-08	Boehmeria platanifolia (Maxim.) Franch. et Sav. ex C.H.Wright	7.74647e-08
JPG073451.JPG	Aucuba japonica Thunb. var. japonica	Aucuba japonica Thunb. var. japonica	0.999999	Aucuba japonica Thunb. var. borealis Miyabe et Kud_	4.34203e-07	Sesamum indicum L.	2.65792e-07	Pertya robusta (Maxim.) Makino	9.83246e-08	Osmanthus heterophyllus (G.Don) P.S.Green	1.34836e-08
JPG066801.JPG	Aucuba japonica Thunb. var. japonica	Aucuba japonica Thunb. var. japonica	0.999867	Osmanthus heterophyllus (G.Don) P.S.Green	7.62527e-05	Sesamum indicum L.	8.43021e-06	Quercus serrata Murray	8.16868e-06	Acer tataricum L. subsp. aidzuense (Franch.) P.C.de Jong	5.68073e-06
JPG066829.JPG	Aucuba japonica Thunb. var. japonica	Aucuba japonica Thunb. var. japonica	0.999992	Viburnum wrightii Miq. var. wrightii	5.21243e-06	Parasenecio nikomontanus (Matsum.) H.Koyama	5.35168e-07	Myrsine seguinii H.L_v.	4.18155e-07	Gardneria multiflora Makino	3.70338e-07
JPG073813.JPG	Aucuba japonica Thunb. var. japonica	Aucuba japonica Thunb. var. japonica	0.999992	Viburnum wrightii Miq. var. wrightii	4.05092e-06	Sesamum indicum L.	2.68393e-06	Aucuba japonica Thunb. var. borealis Miyabe et Kud_	7.69025e-07	Clethra barbinervis Siebold et Zucc.	1.48694e-07
00035330.jpg	Aucuba japonica Thunb. var. japonica	Aucuba japonica Thunb. var. japonica	1	Daphniphyllum macropodum Miq. subsp. humile (Maxim. ex Franch. et Sav.) Hurus.	1.09037e-07	Daphniphyllum macropodum Miq. subsp. macropodum	5.2482e-08	Aucuba japonica Thunb. var. borealis Miyabe et Kud_	1.5014e-08	Neolepisorus ensatus (Thunb.) Ching	1.00368e-09
FKSE97421.jpg	Aucuba japonica Thunb. var. japonica	Aucuba japonica Thunb. var. japonica	1	Aucuba japonica Thunb. var. borealis Miyabe et Kud_	2.43724e-07	Quercus x nipponica Koidz.	3.64266e-10	Quercus aliena Blume	3.34012e-10	Veronica anagallis-aquatica L.	2.47267e-10
JPG073777.JPG	Aucuba japonica Thunb. var. japonica	Aucuba japonica Thunb. var. japonica	1	Clethra barbinervis Siebold et Zucc.	4.527e-09	Sesamum indicum L.	4.10971e-09	Aucuba japonica Thunb. var. borealis Miyabe et Kud_	3.66579e-09	Ardisia japonica (Thunb.) Blume	3.15393e-09
FKSE62775.jpg	Aucuba japonica Thunb. var. japonica	Aucuba japonica Thunb. var. japonica	1	Daphniphyllum macropodum Miq. subsp. humile (Maxim. ex Franch. et Sav.) Hurus.	5.79738e-09	Aucuba japonica Thunb. var. borealis Miyabe et Kud_	7.09558e-10	Quercus x nipponica Koidz.	2.13446e-10	Quercus aliena Blume	1.18745e-10
JPG073831.JPG	Aucuba japonica Thunb. var. japonica	Aucuba japonica Thunb. var. japonica	1	Daphniphyllum macropodum Miq. subsp. humile (Maxim. ex Franch. et Sav.) Hurus.	1.4565e-09	Aucuba japonica Thunb. var. borealis Miyabe et Kud_	1.33244e-09	Sesamum indicum L.	6.25409e-10	Daphniphyllum macropodum Miq. subsp. macropodum	1.04563e-10
JPG073561.JPG	Aucuba japonica Thunb. var. japonica	Aucuba japonica Thunb. var. japonica	0.999981	Sesamum indicum L.	1.65553e-05	Aucuba japonica Thunb. var. borealis Miyabe et Kud_	1.27926e-06	Viburnum japonicum (Thunb.) Spreng.	1.24376e-07	Aeginetia indica L.	8.91998e-08
JPG073873.JPG	Aucuba japonica Thunb. var. japonica	Aucuba japonica Thunb. var. japonica	0.999924	Sesamum indicum L.	7.32898e-05	Gardneria multiflora Makino	1.49551e-06	Daphniphyllum macropodum Miq. subsp. humile (Maxim. ex Franch. et Sav.) Hurus.	6.11433e-07	Aucuba japonica Thunb. var. borealis Miyabe et Kud_	9.36448e-08
JPG073801.JPG	Aucuba japonica Thunb. var. japonica	Aucuba japonica Thunb. var. japonica	1	Cornus macrophylla Wall.	2.35792e-08	Sesamum indicum L.	2.17942e-08	Scrophularia kakudensis Franch.	1.39607e-08	Tarenna kotoensis (Hayata) Kaneh. et Sasaki var. gyokushinkwa (Ohwi) Masam.	5.29153e-09
FKSE4656.jpg	Aucuba japonica Thunb. var. japonica	Aucuba japonica Thunb. var. japonica	1	Aucuba japonica Thunb. var. borealis Miyabe et Kud_	1.8172e-07	Neolepisorus ensatus (Thunb.) Ching	4.09035e-09	Machilus japonica Siebold et Zucc. ex Blume	9.85991e-10	Viburnum opulus L. var. sargentii (Koehne) Takeda	6.72283e-10
JPG073717.JPG	Aucuba japonica Thunb. var. japonica	Aucuba japonica Thunb. var. japonica	0.999996	Sesamum indicum L.	2.18434e-06	Aucuba japonica Thunb. var. borealis Miyabe et Kud_	1.05243e-06	Daphniphyllum macropodum Miq. subsp. humile (Maxim. ex Franch. et Sav.) Hurus.	4.34603e-07	Monotropa uniflora L.	5.74043e-08
JPG066859.JPG	Aucuba japonica Thunb. var. japonica	Aucuba japonica Thunb. var. japonica	1	Gardneria multiflora Makino	2.75816e-09	Syneilesis palmata (Thunb.) Maxim.	2.37676e-09	Myrsine seguinii H.L_v.	2.33126e-09	Veronicastrum japonicum (Nakai) T.Yamaz. var. japonicum	1.61482e-09
KAG010665.jpg	Aucuba japonica Thunb. var. japonica	Aucuba japonica Thunb. var. japonica	0.999907	Myrsine seguinii H.L_v.	4.75162e-05	Aucuba japonica Thunb. var. borealis Miyabe et Kud_	2.77676e-05	Machilus japonica Siebold et Zucc. ex Blume	1.00049e-05	Miricacalia makinoana (Yatabe) Kitam.	1.48903e-06
JPG073621.JPG	Aucuba japonica Thunb. var. japonica	Aucuba japonica Thunb. var. japonica	0.999998	Daphniphyllum macropodum Miq. subsp. humile (Maxim. ex Franch. et Sav.) Hurus.	1.03249e-06	Sesamum indicum L.	5.98003e-07	Clethra barbinervis Siebold et Zucc.	9.63817e-08	Daphniphyllum macropodum Miq. subsp. macropodum	8.46868e-08
JPG073727.JPG	Aucuba japonica Thunb. var. japonica	Aucuba japonica Thunb. var. japonica	1	Sesamum indicum L.	8.73816e-09	Cornus macrophylla Wall.	7.60529e-09	Gardneria multiflora Makino	7.99376e-10	Osmanthus heterophyllus (G.Don) P.S.Green	4.89866e-10
JPG066831.JPG	Aucuba japonica Thunb. var. japonica	Aucuba japonica Thunb. var. japonica	0.99991	Aucuba japonica Thunb. var. borealis Miyabe et Kud_	6.24186e-05	Daphniphyllum macropodum Miq. subsp. humile (Maxim. ex Franch. et Sav.) Hurus.	2.19748e-05	Salix futura Seemen	1.06588e-06	Cornus macrophylla Wall.	6.01805e-07
JPG073611.JPG	Aucuba japonica Thunb. var. japonica	Aucuba japonica Thunb. var. japonica	0.999991	Daphniphyllum macropodum Miq. subsp. humile (Maxim. ex Franch. et Sav.) Hurus.	5.2171e-06	Tarenna kotoensis (Hayata) Kaneh. et Sasaki var. gyokushinkwa (Ohwi) Masam.	1.33621e-06	Scrophularia kakudensis Franch.	6.30818e-07	Gardneria multiflora Makino	5.95288e-07
JPG073755.JPG	Aucuba japonica Thunb. var. japonica	Aucuba japonica Thunb. var. japonica	1	Gardneria multiflora Makino	1.93162e-09	Cornus macrophylla Wall.	1.03812e-09	synonym	9.77474e-10	Syneilesis palmata (Thunb.) Maxim.	7.37912e-10
JPG066837.JPG	Aucuba japonica Thunb. var. japonica	Aucuba japonica Thunb. var. japonica	0.999523	Gardneria multiflora Makino	0.000402851	Myrsine seguinii H.L_v.	2.43906e-05	Ilex chinensis Sims	1.33931e-05	Sesamum indicum L.	9.25703e-06
JPG066749.JPG	Aucuba japonica Thunb. var. japonica	Aucuba japonica Thunb. var. japonica	0.999912	Sesamum indicum L.	5.2122e-05	Clethra barbinervis Siebold et Zucc.	1.1348e-05	Cornus macrophylla Wall.	4.9018e-06	Ilex chinensis Sims	4.35495e-06
KAG010660.jpg	Aucuba japonica Thunb. var. japonica	Aucuba japonica Thunb. var. japonica	0.999972	Daphniphyllum macropodum Miq. subsp. macropodum	2.34589e-05	Daphniphyllum macropodum Miq. subsp. humile (Maxim. ex Franch. et Sav.) Hurus.	2.36976e-06	Aucuba japonica Thunb. var. borealis Miyabe et Kud_	4.49521e-07	Quercus acuta Thunb.	3.83813e-07
JPG073587.JPG	Aucuba japonica Thunb. var. japonica	Aucuba japonica Thunb. var. japonica	0.999942	Sesamum indicum L.	5.25121e-05	Aucuba japonica Thunb. var. borealis Miyabe et Kud_	2.22129e-06	Daphniphyllum macropodum Miq. subsp. humile (Maxim. ex Franch. et Sav.) Hurus.	2.0564e-06	Solanum nigrescens M.Martens et Galeotti	4.46886e-07
JPG073825.JPG	Aucuba japonica Thunb. var. japonica	Aucuba japonica Thunb. var. japonica	0.999999	Sesamum indicum L.	4.58316e-07	Viburnum wrightii Miq. var. wrightii	2.73065e-07	Gardneria multiflora Makino	6.23924e-08	Cornus macrophylla Wall.	3.25231e-08
JPG073635.JPG	Aucuba japonica Thunb. var. japonica	Aucuba japonica Thunb. var. japonica	0.999829	Sesamum indicum L.	0.000157341	Cornus macrophylla Wall.	2.61225e-06	Veronicastrum japonicum (Nakai) T.Yamaz. var. japonicum	2.45799e-06	Ilex chinensis Sims	2.25935e-06
JPG073765.JPG	Aucuba japonica Thunb. var. japonica	Aucuba japonica Thunb. var. japonica	0.999999	Sesamum indicum L.	4.57145e-07	Scrophularia kakudensis Franch.	1.58843e-07	Veronicastrum japonicum (Nakai) T.Yamaz. var. japonicum	2.77681e-08	Aucuba japonica Thunb. var. borealis Miyabe et Kud_	2.4859e-08
JPG073435.JPG	Aucuba japonica Thunb. var. japonica	Aucuba japonica Thunb. var. japonica	0.993595	Osmanthus heterophyllus (G.Don) P.S.Green	0.00218883	Acer ukurunduense Trautv. et C.A.Mey.	0.00120457	Acer rufinerve Siebold et Zucc.	0.000779602	Sesamum indicum L.	0.000268562
JPG073807.JPG	Aucuba japonica Thunb. var. japonica	Aucuba japonica Thunb. var. japonica	0.999804	Scrophularia kakudensis Franch.	0.000184759	Veronica undulata Wall.	6.11288e-06	Sesamum indicum L.	1.88785e-06	Veronica anagallis-aquatica L.	9.36677e-07
JPG073687.JPG	Aucuba japonica Thunb. var. japonica	Aucuba japonica Thunb. var. japonica	0.999342	Scrophularia kakudensis Franch.	0.000558322	Sesamum indicum L.	5.56799e-05	Ilex chinensis Sims	1.88126e-05	Gardneria multiflora Makino	1.27761e-05
FKSE14527.jpg	Aucuba japonica Thunb. var. japonica	Aucuba japonica Thunb. var. japonica	0.638573	Aucuba japonica Thunb. var. borealis Miyabe et Kud_	0.310361	Illicium anisatum L.	0.0490318	Clethra barbinervis Siebold et Zucc.	0.00100598	Psychotria manillensis Bartl. ex DC.	0.00032966
00035309.jpg	Aucuba japonica Thunb. var. japonica	Aucuba japonica Thunb. var. japonica	0.999655	Aucuba japonica Thunb. var. borealis Miyabe et Kud_	0.0001427	Scrophularia kakudensis Franch.	7.46089e-05	Sambucus chinensis Lindl.	6.49947e-05	Sesamum indicum L.	2.12045e-05
FKSE39087.jpg	Aucuba japonica Thunb. var. japonica	Aucuba japonica Thunb. var. borealis Miyabe et Kud_	0.711808	Aucuba japonica Thunb. var. japonica	0.287739	Veronicastrum japonicum (Nakai) T.Yamaz. var. japonicum	0.000151016	Quercus serrata Murray	0.000108357	Kadsura japonica (L.) Dunal	6.93695e-05
00028906.jpg	Aucuba japonica Thunb. var. japonica	Aucuba japonica Thunb. var. japonica	0.999997	Neolepisorus ensatus (Thunb.) Ching	2.27733e-06	Quercus x nipponica Koidz.	5.71573e-08	Daphniphyllum macropodum Miq. subsp. macropodum	4.69816e-08	Calanthe discolor Lindl.	4.5931e-08
00013823.jpg	Aucuba japonica Thunb. var. japonica	Aucuba japonica Thunb. var. japonica	0.999951	Aucuba japonica Thunb. var. borealis Miyabe et Kud_	4.58778e-05	Daphniphyllum macropodum Miq. subsp. humile (Maxim. ex Franch. et Sav.) Hurus.	8.78439e-07	Machilus japonica Siebold et Zucc. ex Blume	8.3258e-07	Daphniphyllum macropodum Miq. subsp. macropodum	1.35298e-07
JPG073573.JPG	Aucuba japonica Thunb. var. japonica	Aucuba japonica Thunb. var. japonica	0.992172	Daphniphyllum macropodum Miq. subsp. humile (Maxim. ex Franch. et Sav.) Hurus.	0.00765428	Daphniphyllum macropodum Miq. subsp. macropodum	3.32587e-05	Syneilesis palmata (Thunb.) Maxim.	2.02707e-05	Sesamum indicum L.	1.8661e-05
JPG073789.JPG	Aucuba japonica Thunb. var. japonica	Aucuba japonica Thunb. var. japonica	0.99999	Osmanthus heterophyllus (G.Don) P.S.Green	2.23803e-06	Sesamum indicum L.	1.82401e-06	Pertya robusta (Maxim.) Makino	7.96058e-07	Ilex chinensis Sims	6.27699e-07
JPG073703.JPG	Aucuba japonica Thunb. var. japonica	Aucuba japonica Thunb. var. japonica	0.99999	Aucuba japonica Thunb. var. borealis Miyabe et Kud_	4.67173e-06	Gardneria multiflora Makino	2.12673e-06	Sesamum indicum L.	9.86326e-07	Ilex chinensis Sims	6.58088e-07
JPG066839.JPG	Aucuba japonica Thunb. var. japonica	Aucuba japonica Thunb. var. japonica	0.999998	Maesa japonica (Thunb.) Moritzi et Zoll.	2.38777e-07	Pertya robusta (Maxim.) Makino	2.13676e-07	Cornus macrophylla Wall.	2.05209e-07	Myrsine seguinii H.L_v.	1.28937e-07
JPG073695.JPG	Aucuba japonica Thunb. var. japonica	Aucuba japonica Thunb. var. japonica	0.999995	Daphniphyllum macropodum Miq. subsp. humile (Maxim. ex Franch. et Sav.) Hurus.	3.08627e-06	Sesamum indicum L.	1.02834e-06	Daphniphyllum macropodum Miq. subsp. macropodum	1.13615e-07	Scrophularia kakudensis Franch.	9.39074e-08
FKSE39085.jpg	Aucuba japonica Thunb. var. japonica	Aucuba japonica Thunb. var. borealis Miyabe et Kud_	0.999922	Aucuba japonica Thunb. var. japonica	7.75416e-05	Quercus serrata Murray	2.10186e-07	Quercus crispula Blume var. horikawae H.Ohba	1.18052e-07	Miricacalia makinoana (Yatabe) Kitam.	2.6727e-08
JPG073909.JPG	Aucuba japonica Thunb. var. japonica	Clethra barbinervis Siebold et Zucc.	0.364569	Aucuba japonica Thunb. var. japonica	0.324365	Eubotryoides grayana (Maxim.) H.Hara var. grayana	0.143395	Tripterygium regelii Sprague et Takeda	0.0664056	Daphne kiusiana Miq.	0.0380588
JPG073707.JPG	Aucuba japonica Thunb. var. japonica	Aucuba japonica Thunb. var. japonica	0.999999	Cornus macrophylla Wall.	2.92689e-07	Sesamum indicum L.	1.93789e-07	Scrophularia kakudensis Franch.	4.52242e-08	Clethra barbinervis Siebold et Zucc.	3.7823e-08
JPG073913.JPG	Aucuba japonica Thunb. var. japonica	Aucuba japonica Thunb. var. japonica	1	Cornus macrophylla Wall.	5.50255e-08	Daphniphyllum macropodum Miq. subsp. humile (Maxim. ex Franch. et Sav.) Hurus.	7.37081e-09	Aucuba japonica Thunb. var. borealis Miyabe et Kud_	5.05585e-09	synonym	1.09335e-09
KAG010659.jpg	Aucuba japonica Thunb. var. japonica	Aucuba japonica Thunb. var. japonica	0.998906	Aucuba japonica Thunb. var. borealis Miyabe et Kud_	0.00109392	Daphniphyllum macropodum Miq. subsp. macropodum	9.4025e-08	Cornus macrophylla Wall.	8.93179e-08	Viburnum japonicum (Thunb.) Spreng.	7.6722e-08
JPG066755.JPG	Aucuba japonica Thunb. var. japonica	Aucuba japonica Thunb. var. japonica	0.999995	Sesamum indicum L.	1.93567e-06	Clethra barbinervis Siebold et Zucc.	1.28852e-06	Aucuba japonica Thunb. var. borealis Miyabe et Kud_	5.42199e-07	Viburnum wrightii Miq. var. wrightii	4.11782e-07
JPG073833.JPG	Aucuba japonica Thunb. var. japonica	Aucuba japonica Thunb. var. japonica	0.999997	Sesamum indicum L.	1.13943e-06	Gardneria multiflora Makino	4.22569e-07	Maesa japonica (Thunb.) Moritzi et Zoll.	1.31316e-07	Daphniphyllum macropodum Miq. subsp. humile (Maxim. ex Franch. et Sav.) Hurus.	1.19734e-07
KAG010669.jpg	Aucuba japonica Thunb. var. japonica	Aucuba japonica Thunb. var. japonica	0.979667	Viburnum urceolatum Siebold et Zucc.	0.0193647	Aucuba japonica Thunb. var. borealis Miyabe et Kud_	0.000933126	Magnolia salicifolia (Siebld et Zucc.) Maxim.	2.84403e-05	Tarenna kotoensis (Hayata) Kaneh. et Sasaki var. gyokushinkwa (Ohwi) Masam.	2.44043e-06
JPG066761.JPG	Aucuba japonica Thunb. var. japonica	Aucuba japonica Thunb. var. japonica	0.999932	Daphniphyllum macropodum Miq. subsp. humile (Maxim. ex Franch. et Sav.) Hurus.	4.40948e-05	Sesamum indicum L.	9.78464e-06	Cornus macrophylla Wall.	6.44704e-06	Scrophularia kakudensis Franch.	4.07876e-06
JPG073901.JPG	Aucuba japonica Thunb. var. japonica	Aucuba japonica Thunb. var. japonica	0.999918	Daphniphyllum macropodum Miq. subsp. humile (Maxim. ex Franch. et Sav.) Hurus.	3.75818e-05	Gardenia jasminoides Ellis	1.49356e-05	Sesamum indicum L.	1.37006e-05	Aucuba japonica Thunb. var. borealis Miyabe et Kud_	3.33847e-06
JPG073497.JPG	Aucuba japonica Thunb. var. japonica	Aucuba japonica Thunb. var. japonica	0.999996	Gardneria multiflora Makino	1.0577e-06	Sesamum indicum L.	7.32962e-07	Cornus macrophylla Wall.	4.16239e-07	Aucuba japonica Thunb. var. borealis Miyabe et Kud_	3.39754e-07
JPG073943.JPG	Aucuba japonica Thunb. var. japonica	Aucuba japonica Thunb. var. japonica	1	Sesamum indicum L.	1.23014e-07	Scrophularia kakudensis Franch.	6.23107e-08	Daphniphyllum macropodum Miq. subsp. humile (Maxim. ex Franch. et Sav.) Hurus.	2.91364e-08	Neolepisorus ensatus (Thunb.) Ching	1.47518e-08
JPG073939.JPG	Aucuba japonica Thunb. var. japonica	Aucuba japonica Thunb. var. japonica	0.999975	Sesamum indicum L.	8.30365e-06	Salix sieboldiana Blume var. sieboldiana	6.22726e-06	Daphniphyllum macropodum Miq. subsp. humile (Maxim. ex Franch. et Sav.) Hurus.	3.45766e-06	Scrophularia kakudensis Franch.	1.79856e-06
00041143.jpg	Aucuba japonica Thunb. var. japonica	Aucuba japonica Thunb. var. japonica	0.999994	Aucuba japonica Thunb. var. borealis Miyabe et Kud_	5.7537e-06	Daphniphyllum macropodum Miq. subsp. humile (Maxim. ex Franch. et Sav.) Hurus.	2.03675e-07	Quercus x nipponica Koidz.	5.64531e-08	Daphniphyllum macropodum Miq. subsp. macropodum	2.25323e-08
JPG073627.JPG	Aucuba japonica Thunb. var. japonica	Aucuba japonica Thunb. var. japonica	0.999777	Viburnum wrightii Miq. var. wrightii	0.000111899	Sesamum indicum L.	7.04498e-05	Acer rufinerve Siebold et Zucc.	3.41997e-06	Cornus controversa Hemsl. var. controversa	3.13945e-06
JPG073905.JPG	Aucuba japonica Thunb. var. japonica	Aucuba japonica Thunb. var. japonica	1	Sesamum indicum L.	5.63905e-08	Aucuba japonica Thunb. var. borealis Miyabe et Kud_	4.16048e-08	Daphniphyllum macropodum Miq. subsp. humile (Maxim. ex Franch. et Sav.) Hurus.	2.40549e-08	Cornus macrophylla Wall.	2.77407e-09
JPG066751.JPG	Aucuba japonica Thunb. var. japonica	Aucuba japonica Thunb. var. japonica	0.999999	Sesamum indicum L.	5.58275e-07	Daphniphyllum macropodum Miq. subsp. humile (Maxim. ex Franch. et Sav.) Hurus.	2.79228e-07	Gardneria multiflora Makino	2.49719e-07	Scrophularia kakudensis Franch.	8.76972e-08
KAG017044.jpg	Juncus papillosus Franch. et Sav.	Juncus papillosus Franch. et Sav.	0.999192	Mosla dianthera (Buch.-Ham. ex Roxb.) Maxim.	0.000297519	Hypericum japonicum Thunb.	0.000122244	Rumex acetosa L.	9.31248e-05	Euphrasia insignis Wettst. subsp. insignis var. japonica (Wettst.) Ohwi	5.75134e-05
00009649.jpg	Juncus papillosus Franch. et Sav.	Juncus papillosus Franch. et Sav.	0.99998	Isoetes japonica A.Braun	8.70465e-06	Fimbristylis autumnalis (L.) Roem. et Schult.	3.21542e-06	Asplenium wilfordii Mett.	1.28364e-06	Lycoris sanguinea Maxim. var. sanguinea	9.42866e-07
KAG017055.jpg	Juncus papillosus Franch. et Sav.	Juncus papillosus Franch. et Sav.	0.999951	Linum medium (Planch.) Britton	3.32059e-05	Asplenium wilfordii Mett.	9.11412e-06	Alisma canaliculatum A.Braun et C.D.Bouch_	2.29262e-06	Fimbristylis autumnalis (L.) Roem. et Schult.	7.30945e-07
FKSE18395.jpg	Juncus papillosus Franch. et Sav.	Juncus papillosus Franch. et Sav.	0.999989	Linum medium (Planch.) Britton	6.08405e-06	Juncus wallichianus Laharpe	4.63074e-06	Juncus tenuis Willd.	1.34263e-08	Alisma canaliculatum A.Braun et C.D.Bouch_	9.90536e-09
TRPM-P-880-0013-004.jpg	Juncus papillosus Franch. et Sav.	Juncus papillosus Franch. et Sav.	0.999777	Juncus wallichianus Laharpe	0.000211866	Linum medium (Planch.) Britton	5.95307e-06	Lycoris sanguinea Maxim. var. sanguinea	2.67353e-06	Cyperus haspan L. var. tuberiferus T.Koyama	7.26665e-07
FKSE40173.jpg	Juncus papillosus Franch. et Sav.	Juncus papillosus Franch. et Sav.	0.985585	Juncus wallichianus Laharpe	0.0137926	Juncus prismatocarpus R.Br. subsp. leschenaultii (J.Gay ex Laharpe) Kirschner	0.000596751	Juncus tenuis Willd.	2.2185e-05	Linum medium (Planch.) Britton	2.03269e-06
FKSE121157.jpg	Juncus papillosus Franch. et Sav.	Juncus papillosus Franch. et Sav.	0.999237	Asplenium wilfordii Mett.	0.000246201	Alisma canaliculatum A.Braun et C.D.Bouch_	0.000171618	Cyperus haspan L. var. tuberiferus T.Koyama	0.000106029	Juncus wallichianus Laharpe	0.000102662
KAG017046.jpg	Juncus papillosus Franch. et Sav.	Juncus papillosus Franch. et Sav.	0.999846	Juncus prismatocarpus R.Br. subsp. leschenaultii (J.Gay ex Laharpe) Kirschner	8.64671e-05	Asplenium wilfordii Mett.	2.74508e-05	Juncus wallichianus Laharpe	1.68018e-05	Fimbristylis velata R.Br.	6.44365e-06
00021405.jpg	Juncus papillosus Franch. et Sav.	Juncus papillosus Franch. et Sav.	0.997498	Juncus wallichianus Laharpe	0.00196647	Fimbristylis autumnalis (L.) Roem. et Schult.	0.000519841	Ranunculus sceleratus L.	8.48955e-06	Cyperus haspan L. var. tuberiferus T.Koyama	2.04895e-06
FKSE11073.jpg	Juncus papillosus Franch. et Sav.	Juncus prismatocarpus R.Br. subsp. leschenaultii (J.Gay ex Laharpe) Kirschner	0.728013	Juncus papillosus Franch. et Sav.	0.226368	Scheuchzeria palustris L.	0.0188272	Poa crassinervis Honda	0.0135308	Fimbristylis autumnalis (L.) Roem. et Schult.	0.00283694
KAG083432.jpg	Juncus papillosus Franch. et Sav.	Juncus tenuis Willd.	0.555269	Juncus papillosus Franch. et Sav.	0.439101	Juncus wallichianus Laharpe	0.00539349	Isoetes japonica A.Braun	0.00011847	Asplenium wilfordii Mett.	3.70104e-05
FKSE36447.jpg	Juncus papillosus Franch. et Sav.	Juncus papillosus Franch. et Sav.	0.708331	Scheuchzeria palustris L.	0.0851221	Isoetes japonica A.Braun	0.0700458	Juncus prismatocarpus R.Br. subsp. leschenaultii (J.Gay ex Laharpe) Kirschner	0.0550418	Juncus wallichianus Laharpe	0.0252349
00009647.jpg	Juncus papillosus Franch. et Sav.	Juncus papillosus Franch. et Sav.	0.983942	Poa crassinervis Honda	0.0079009	Fimbristylis autumnalis (L.) Roem. et Schult.	0.00249512	Isoetes japonica A.Braun	0.00136011	Equisetum arvense L.	0.00123763
FKSE36266.jpg	Juncus papillosus Franch. et Sav.	Juncus papillosus Franch. et Sav.	0.999998	Linum medium (Planch.) Britton	8.23273e-07	Juncus tenuis Willd.	5.7558e-07	Juncus wallichianus Laharpe	1.41836e-07	Festuca parvigluma Steud.	1.28373e-07
FKSE18463.jpg	Juncus papillosus Franch. et Sav.	Juncus papillosus Franch. et Sav.	0.544783	Juncus wallichianus Laharpe	0.455007	Juncus tenuis Willd.	8.13379e-05	Linum medium (Planch.) Britton	3.28435e-05	Fimbristylis complanata (Retz.) Link f. exaltata T.Koyama	3.1978e-05
KAG086229.jpg	Carex leucochlora Bunge var. leucochlora	Carex leucochlora Bunge var. leucochlora	0.998504	Carex leucochlora Bunge var. gracillima (Akiyama) Katsuy.	0.00138372	Carex leucochlora Bunge var. candolleana (H.L_v. et Vaniot) Katsuy.	5.91248e-05	Carex mitrata Franch. var. mitrata	1.50554e-05	Carex rhizopoda Maxim.	1.14418e-05
C2055337.jpg	Carex leucochlora Bunge var. leucochlora	Carex leucochlora Bunge var. leucochlora	0.999993	Carex fibrillosa Franch. et Sav.	7.22425e-06	Carex mitrata Franch. var. aristata Ohwi	4.75554e-08	Carex nubigena D.Don subsp. albata (Boott ex Franch. et Sav.) T.Koyama var. franchetiana Ohwi	3.09085e-08	synonym	1.21805e-08
KAG063841.jpg	Carex leucochlora Bunge var. leucochlora	Carex leucochlora Bunge var. leucochlora	0.65771	Carex fibrillosa Franch. et Sav.	0.328656	Carex rhizopoda Maxim.	0.00587091	Carex discoidea Boott var. discoidea	0.00322269	Carex leucochlora Bunge var. candolleana (H.L_v. et Vaniot) Katsuy.	0.00152134
C2055521.jpg	Carex leucochlora Bunge var. leucochlora	Carex leucochlora Bunge var. leucochlora	0.998477	Carex lanceolata Boott	0.000768325	Carex omiana Franch. et Sav. var. omiana	0.000223045	Rhynchospora alba (L.) Vahl	9.15202e-05	Juncus tenuis Willd.	6.92314e-05
C2055586.jpg	Carex leucochlora Bunge var. leucochlora	Carex leucochlora Bunge var. leucochlora	0.999742	Carex oxyandra (Franch. et Sav.) Kud_	7.46569e-05	Carex mollicula Boott	3.78468e-05	Poa crassinervis Honda	2.81697e-05	Carex lanceolata Boott	2.26838e-05
C2055492.jpg	Carex leucochlora Bunge var. leucochlora	Carex leucochlora Bunge var. leucochlora	1	Carex wahuensis C.A.Mey. var. bongardii (Boott) Franch. et Sav.	4.39331e-08	Carex mitrata Franch. var. aristata Ohwi	1.05483e-08	Carex fibrillosa Franch. et Sav.	1.01752e-08	Carex nervata Franch. et Sav.	7.1668e-09
C2055233.jpg	Carex leucochlora Bunge var. leucochlora	Carex leucochlora Bunge var. leucochlora	0.957836	Carex maximowiczii Miq. var. maximowiczii	0.0357372	Carex curvicollis Franch. et Sav.	0.0024766	Carex nervata Franch. et Sav.	0.000645713	Carex japonica Thunb.	0.000546216
C2055451.jpg	Carex leucochlora Bunge var. leucochlora	Carex leucochlora Bunge var. leucochlora	0.99984	Carex fibrillosa Franch. et Sav.	0.000107463	Carex parciflora Boott var. macroglossa (Franch. et Sav.) Ohwi	2.22633e-05	Poa crassinervis Honda	2.06047e-05	Juncus prismatocarpus R.Br. subsp. leschenaultii (J.Gay ex Laharpe) Kirschner	2.39727e-06
C2055513.jpg	Carex leucochlora Bunge var. leucochlora	Carex leucochlora Bunge var. leucochlora	0.564693	Carex nervata Franch. et Sav.	0.359851	Carex oxyandra (Franch. et Sav.) Kud_	0.0435689	Carex fibrillosa Franch. et Sav.	0.010297	Zoysia japonica Steud.	0.00857417
C2055490.jpg	Carex leucochlora Bunge var. leucochlora	Carex leucochlora Bunge var. leucochlora	1	Carex fibrillosa Franch. et Sav.	2.70328e-08	Staphylea bumalda DC.	6.03161e-09	Acer amoenum Carri_re var. matsumurae (Koidz.) K.Ogata	4.53339e-09	Poa crassinervis Honda	4.258e-09
C2055441.jpg	Carex leucochlora Bunge var. leucochlora	Carex leucochlora Bunge var. leucochlora	1	Carex fibrillosa Franch. et Sav.	3.51093e-07	Carex kiotensis Franch. et Sav.	4.90962e-08	Carex tristachya Thunb.	2.40715e-08	Carex maximowiczii Miq. var. maximowiczii	4.72908e-09
969437.jpg	Carex leucochlora Bunge var. leucochlora	Carex leucochlora Bunge var. leucochlora	0.999863	Carex leucochlora Bunge var. gracillima (Akiyama) Katsuy.	6.71915e-05	Carex mitrata Franch. var. mitrata	5.22924e-05	Carex tristachya Thunb.	7.4877e-06	Carex tristachya Thunb. var. pocilliformis (Boott) K_k.	6.03119e-06
C2055333.jpg	Carex leucochlora Bunge var. leucochlora	Carex leucochlora Bunge var. leucochlora	0.999981	Carex mitrata Franch. var. aristata Ohwi	4.22709e-06	Carex fibrillosa Franch. et Sav.	3.53779e-06	Carex lanceolata Boott	1.09856e-06	Setaria viridis (L.) P.Beauv. var. pachystachys (Franch. et Sav.) Makino et Nemoto	1.01017e-06
3322-1841.jpg	Carex leucochlora Bunge var. leucochlora	Carex leucochlora Bunge var. leucochlora	0.624566	Carex curvicollis Franch. et Sav.	0.183393	Carex mitrata Franch. var. aristata Ohwi	0.117887	Carex nervata Franch. et Sav.	0.0372584	Poa crassinervis Honda	0.0173718
C2055262.jpg	Carex leucochlora Bunge var. leucochlora	Carex leucochlora Bunge var. leucochlora	0.999999	Carex omiana Franch. et Sav. var. omiana	1.63744e-07	Carex nervata Franch. et Sav.	1.09589e-07	Carex fibrillosa Franch. et Sav.	7.12342e-08	Carex wahuensis C.A.Mey. var. bongardii (Boott) Franch. et Sav.	5.95432e-08
C2055317.jpg	Carex leucochlora Bunge var. leucochlora	Carex leucochlora Bunge var. leucochlora	0.999987	Carex fibrillosa Franch. et Sav.	7.44075e-06	Carex mitrata Franch. var. aristata Ohwi	1.94128e-06	Carex japonica Thunb.	1.73908e-06	Carex wahuensis C.A.Mey. var. bongardii (Boott) Franch. et Sav.	1.08133e-06
C2055585.jpg	Carex leucochlora Bunge var. leucochlora	Carex leucochlora Bunge var. leucochlora	0.998601	Carex lanceolata Boott	0.00137739	Carex kiotensis Franch. et Sav.	2.8405e-06	Carex omiana Franch. et Sav. var. omiana	2.39787e-06	Carex wahuensis C.A.Mey. var. bongardii (Boott) Franch. et Sav.	1.98112e-06
C2055196.jpg	Carex leucochlora Bunge var. leucochlora	Carex leucochlora Bunge var. leucochlora	0.999991	Carex wahuensis C.A.Mey. var. bongardii (Boott) Franch. et Sav.	2.55458e-06	Carex fibrillosa Franch. et Sav.	1.99291e-06	Setaria viridis (L.) P.Beauv. var. pachystachys (Franch. et Sav.) Makino et Nemoto	1.29208e-06	Carex mitrata Franch. var. aristata Ohwi	2.82242e-07
C2055296.jpg	Carex leucochlora Bunge var. leucochlora	Carex leucochlora Bunge var. leucochlora	0.999963	Carex fibrillosa Franch. et Sav.	2.36592e-05	Carex japonica Thunb.	7.38338e-06	Carex parciflora Boott var. macroglossa (Franch. et Sav.) Ohwi	5.45661e-06	Carex mitrata Franch. var. aristata Ohwi	3.51896e-07
C2055456.jpg	Carex leucochlora Bunge var. leucochlora	Carex leucochlora Bunge var. leucochlora	0.999877	Cyperus nipponicus Franch. et Sav. var. nipponicus	6.3752e-05	Carex mitrata Franch. var. aristata Ohwi	4.36068e-05	Carex fibrillosa Franch. et Sav.	7.40079e-06	Carex lanceolata Boott	3.86744e-06
KAG052674.jpg	Carex leucochlora Bunge var. leucochlora	Carex leucochlora Bunge var. leucochlora	0.948878	Carex fibrillosa Franch. et Sav.	0.0511136	Cyperus compressus L.	2.06542e-06	Carex phacota Spreng.	1.50717e-06	Carex rhizopoda Maxim.	1.45455e-06
00041097.jpg	Carex leucochlora Bunge var. leucochlora	Carex tristachya Thunb. var. pocilliformis (Boott) K_k.	0.685934	Carex daisenensis Nakai	0.254963	Carex stenostachys Franch. et Sav. var. stenostachys	0.019689	Carex tristachya Thunb.	0.0188892	Carex mitrata Franch. var. mitrata	0.00980879
C2055204.jpg	Carex leucochlora Bunge var. leucochlora	Carex leucochlora Bunge var. leucochlora	0.99999	Carex lanceolata Boott	1.38788e-06	Carex curvicollis Franch. et Sav.	9.73711e-07	Carex wahuensis C.A.Mey. var. bongardii (Boott) Franch. et Sav.	8.35382e-07	Acer amoenum Carri_re var. matsumurae (Koidz.) K.Ogata	7.44323e-07
00041095.jpg	Carex leucochlora Bunge var. leucochlora	Carex leucochlora Bunge var. leucochlora	0.92483	Carex mitrata Franch. var. mitrata	0.0516268	Carex tristachya Thunb.	0.0160981	Carex mitrata Franch. var. aristata Ohwi	0.003514	Carex leucochlora Bunge var. candolleana (H.L_v. et Vaniot) Katsuy.	0.00247314
726693.jpg	Carex leucochlora Bunge var. leucochlora	Carex leucochlora Bunge var. leucochlora	0.999975	Carex tristachya Thunb.	1.58023e-05	Cyperus compressus L.	3.54989e-06	Carex fibrillosa Franch. et Sav.	2.11697e-06	Carex mitrata Franch. var. aristata Ohwi	1.15691e-06
KAG052673.jpg	Carex leucochlora Bunge var. leucochlora	Carex leucochlora Bunge var. leucochlora	0.999997	Carex phacota Spreng.	1.46534e-06	Fimbristylis dichotoma (L.) Vahl var. tentsuki T.Koyama	8.46677e-07	Bromus remotiflorus (Steud.) Ohwi	5.11604e-07	Carex leucochlora Bunge var. gracillima (Akiyama) Katsuy.	2.37077e-07
C2055470.jpg	Carex leucochlora Bunge var. leucochlora	Carex leucochlora Bunge var. leucochlora	0.999993	Carex fibrillosa Franch. et Sav.	5.34864e-06	Carex kiotensis Franch. et Sav.	8.98902e-07	Pennisetum alopecuroides (L.) Spreng.	1.14871e-07	Atractylodes japonica Koidz. ex Kitam.	6.92765e-08
C2055240.jpg	Carex leucochlora Bunge var. leucochlora	Carex leucochlora Bunge var. leucochlora	0.999961	Carex lanceolata Boott	1.89931e-05	Carex parciflora Boott var. macroglossa (Franch. et Sav.) Ohwi	6.26734e-06	Setaria viridis (L.) P.Beauv. var. pachystachys (Franch. et Sav.) Makino et Nemoto	3.75427e-06	Carex wahuensis C.A.Mey. var. bongardii (Boott) Franch. et Sav.	3.30646e-06
FKSE20855.jpg	Carex leucochlora Bunge var. leucochlora	Carex leucochlora Bunge var. leucochlora	0.528661	Carex fibrillosa Franch. et Sav.	0.467219	Carex leucochlora Bunge var. candolleana (H.L_v. et Vaniot) Katsuy.	0.00190804	Carex leucochlora Bunge var. gracillima (Akiyama) Katsuy.	0.00118092	Carex discoidea Boott var. discoidea	0.00077972
C2055311.jpg	Carex leucochlora Bunge var. leucochlora	Carex leucochlora Bunge var. leucochlora	0.999997	Carex ligulata Nees	9.87701e-07	Carex lanceolata Boott	2.10507e-07	Carex fibrillosa Franch. et Sav.	1.95633e-07	Carex wahuensis C.A.Mey. var. bongardii (Boott) Franch. et Sav.	1.91736e-07
C2055374.jpg	Carex leucochlora Bunge var. leucochlora	Carex leucochlora Bunge var. leucochlora	0.999998	Carex lanceolata Boott	1.21391e-06	Carex mitrata Franch. var. aristata Ohwi	1.54575e-07	Arthraxon hispidus (Thunb.) Makino	1.20553e-07	Carex nervata Franch. et Sav.	1.11284e-07
C2055425.jpg	Carex leucochlora Bunge var. leucochlora	Carex leucochlora Bunge var. leucochlora	0.999818	Carex lanceolata Boott	0.000175221	Carex parciflora Boott var. macroglossa (Franch. et Sav.) Ohwi	2.78236e-06	Carex ligulata Nees	1.75838e-06	Melia azedarach L.	3.08283e-07
C2055703.jpg	Carex leucochlora Bunge var. leucochlora	Carex leucochlora Bunge var. leucochlora	0.670682	Carex parciflora Boott var. macroglossa (Franch. et Sav.) Ohwi	0.293062	Carex daisenensis Nakai	0.0248034	Carex mitrata Franch. var. aristata Ohwi	0.00215715	Carex forficula Franch. et Sav.	0.00151856
C2055303.jpg	Carex leucochlora Bunge var. leucochlora	Carex leucochlora Bunge var. leucochlora	0.999995	Carex nervata Franch. et Sav.	2.39517e-06	Carex mitrata Franch. var. aristata Ohwi	1.01897e-06	Carex fibrillosa Franch. et Sav.	7.71781e-07	Carex wahuensis C.A.Mey. var. bongardii (Boott) Franch. et Sav.	1.87707e-07
C2055386.jpg	Carex leucochlora Bunge var. leucochlora	Carex leucochlora Bunge var. leucochlora	0.999983	Poa crassinervis Honda	1.23945e-05	Carex kiotensis Franch. et Sav.	1.26826e-06	Carex lanceolata Boott	6.49927e-07	Carex curvicollis Franch. et Sav.	4.57134e-07
KAG063829.jpg	Carex leucochlora Bunge var. leucochlora	Carex leucochlora Bunge var. leucochlora	0.918836	Carex discoidea Boott var. discoidea	0.0760909	Carex mitrata Franch. var. mitrata	0.00486325	Eriocaulon omuranum T.Koyama	7.02293e-05	Carex fibrillosa Franch. et Sav.	5.54897e-05
KAG084002.jpg	Carex leucochlora Bunge var. leucochlora	Carex leucochlora Bunge var. leucochlora	0.997956	Eriocaulon omuranum T.Koyama	0.000864339	Carex tristachya Thunb. var. pocilliformis (Boott) K_k.	0.000317801	Carex discoidea Boott var. discoidea	0.000151451	Carex mitrata Franch. var. mitrata	0.000114151
C2055438.jpg	Carex leucochlora Bunge var. leucochlora	Carex leucochlora Bunge var. leucochlora	0.999999	Carex fibrillosa Franch. et Sav.	2.70724e-07	Carex mitrata Franch. var. aristata Ohwi	1.21402e-07	Carex tristachya Thunb.	1.16039e-07	Carex wahuensis C.A.Mey. var. bongardii (Boott) Franch. et Sav.	7.76069e-08
C2055512.jpg	Carex leucochlora Bunge var. leucochlora	Carex leucochlora Bunge var. leucochlora	0.739673	Carex lanceolata Boott	0.260204	Carex sachalinensis F.Schmidt var. alterniflora (Franch.) Ohwi	2.79528e-05	Carex arenicola F.Schmidt	2.6806e-05	Poa hisauchii Honda	2.29597e-05
00025099.jpg	Carex leucochlora Bunge var. leucochlora	Carex leucochlora Bunge var. leucochlora	0.996952	Carex mitrata Franch. var. aristata Ohwi	0.00240695	Carex fibrillosa Franch. et Sav.	0.000593192	Carex leucochlora Bunge var. candolleana (H.L_v. et Vaniot) Katsuy.	2.57897e-05	Carex leucochlora Bunge var. gracillima (Akiyama) Katsuy.	2.09311e-05
C2055276.jpg	Carex leucochlora Bunge var. leucochlora	Carex leucochlora Bunge var. leucochlora	0.998892	Carex lanceolata Boott	0.000525898	Acer amoenum Carri_re var. matsumurae (Koidz.) K.Ogata	0.000230911	Carex wahuensis C.A.Mey. var. bongardii (Boott) Franch. et Sav.	7.28951e-05	Carex japonica Thunb.	6.44164e-05
C2055338.jpg	Carex leucochlora Bunge var. leucochlora	Carex leucochlora Bunge var. leucochlora	0.999995	Carex mitrata Franch. var. aristata Ohwi	3.65385e-06	Carex tristachya Thunb.	3.56971e-07	Carex fibrillosa Franch. et Sav.	1.92837e-07	Poa crassinervis Honda	5.98564e-08
C2055520.jpg	Carex leucochlora Bunge var. leucochlora	Carex leucochlora Bunge var. leucochlora	0.999998	Carex tristachya Thunb.	1.24569e-06	Carex kiotensis Franch. et Sav.	1.9148e-07	Poa crassinervis Honda	7.29933e-08	Carex fibrillosa Franch. et Sav.	6.78874e-08
C2055546.jpg	Carex leucochlora Bunge var. leucochlora	Carex leucochlora Bunge var. leucochlora	1	Carex japonica Thunb.	5.48447e-08	Carex fibrillosa Franch. et Sav.	2.90438e-08	Carex nervata Franch. et Sav.	9.49287e-09	Carex wahuensis C.A.Mey. var. bongardii (Boott) Franch. et Sav.	8.39919e-09
C2055362.jpg	Carex leucochlora Bunge var. leucochlora	Carex leucochlora Bunge var. leucochlora	0.999978	Carex kiotensis Franch. et Sav.	7.27848e-06	Carex ligulata Nees	3.95247e-06	Elymus tsukushiensis Honda var. transiens (Hack.) Osada	1.49529e-06	Carex mollicula Boott	8.66242e-07
C2055241.jpg	Carex leucochlora Bunge var. leucochlora	Carex leucochlora Bunge var. leucochlora	0.999999	Carex fibrillosa Franch. et Sav.	5.55245e-07	Carex mitrata Franch. var. aristata Ohwi	1.65071e-08	Carex wahuensis C.A.Mey. var. bongardii (Boott) Franch. et Sav.	1.92002e-09	Carex discoidea Boott var. discoidea	9.47934e-10
C2055187.jpg	Carex leucochlora Bunge var. leucochlora	Carex leucochlora Bunge var. leucochlora	0.99996	Carex parciflora Boott var. macroglossa (Franch. et Sav.) Ohwi	2.61659e-05	Poa crassinervis Honda	5.32861e-06	Carex mollicula Boott	2.45816e-06	Carex japonica Thunb.	2.06916e-06
KAG052677.jpg	Carex leucochlora Bunge var. leucochlora	Carex leucochlora Bunge var. leucochlora	0.761344	Carex thunbergii Steud. var. thunbergii	0.234875	Brachypodium sylvaticum (Huds.) P.Beauv. var. miserum (Thunb.) Koidz.	0.00211871	Carex gibba Wahlenb.	0.000528364	Carex brunnea Thunb.	0.000441189
FKSE4374.jpg	Carex leucochlora Bunge var. leucochlora	Carex leucochlora Bunge var. leucochlora	0.907776	Carex parciflora Boott var. macroglossa (Franch. et Sav.) Ohwi	0.0787786	Carex tristachya Thunb.	0.00592486	Carex filipes Franch. et Sav. var. filipes	0.00546407	Carex mitrata Franch. var. aristata Ohwi	0.00155333
C2055363.jpg	Carex leucochlora Bunge var. leucochlora	Carex leucochlora Bunge var. leucochlora	0.999976	Carex curvicollis Franch. et Sav.	1.53946e-05	Carex kiotensis Franch. et Sav.	3.74889e-06	Carex tristachya Thunb.	8.76403e-07	Atractylodes japonica Koidz. ex Kitam.	4.03288e-07
KAG063843.jpg	Carex leucochlora Bunge var. leucochlora	Carex leucochlora Bunge var. leucochlora	0.999835	Carex fibrillosa Franch. et Sav.	7.52394e-05	Carex discoidea Boott var. discoidea	5.33643e-05	Carex curvicollis Franch. et Sav.	1.18466e-05	Cyperus compressus L.	7.42555e-06
C2055501.jpg	Carex leucochlora Bunge var. leucochlora	Carex leucochlora Bunge var. leucochlora	1	Poa crassinervis Honda	2.22029e-08	Carex kiotensis Franch. et Sav.	8.88038e-09	Picrasma quassioides (D.Don) Benn.	7.72267e-09	Carex sociata Boott	6.84422e-09
C2055410.jpg	Carex leucochlora Bunge var. leucochlora	Carex leucochlora Bunge var. leucochlora	0.999952	Carex kiotensis Franch. et Sav.	2.54597e-05	Carex lanceolata Boott	8.76449e-06	Carex wahuensis C.A.Mey. var. bongardii (Boott) Franch. et Sav.	6.37192e-06	Picrasma quassioides (D.Don) Benn.	3.36208e-06
C2055291.jpg	Carex leucochlora Bunge var. leucochlora	Carex leucochlora Bunge var. leucochlora	0.998486	Carex mitrata Franch. var. aristata Ohwi	0.000623149	Carex nervata Franch. et Sav.	0.000262575	Carex mollicula Boott	0.000128326	Carex parciflora Boott var. macroglossa (Franch. et Sav.) Ohwi	0.000110742
C2055287.jpg	Carex leucochlora Bunge var. leucochlora	Carex leucochlora Bunge var. leucochlora	0.999885	Carex lanceolata Boott	7.91859e-05	Carex oxyandra (Franch. et Sav.) Kud_	1.02054e-05	Carex parciflora Boott var. macroglossa (Franch. et Sav.) Ohwi	6.68792e-06	Carex wahuensis C.A.Mey. var. bongardii (Boott) Franch. et Sav.	3.66891e-06
C2055421.jpg	Carex leucochlora Bunge var. leucochlora	Carex leucochlora Bunge var. leucochlora	0.99871	Carex mitrata Franch. var. aristata Ohwi	0.00122767	Poa crassinervis Honda	4.76215e-05	Juncus tenuis Willd.	1.89768e-06	Carex lanceolata Boott	1.68238e-06
KAG063822.jpg	Carex leucochlora Bunge var. leucochlora	Carex leucochlora Bunge var. leucochlora	0.503731	Carex discoidea Boott var. discoidea	0.2813	Carex mitrata Franch. var. mitrata	0.214893	Carex mitrata Franch. var. aristata Ohwi	4.11276e-05	Carex sociata Boott	8.23732e-06
C2055364.jpg	Carex leucochlora Bunge var. leucochlora	Carex leucochlora Bunge var. leucochlora	1	Carex kiotensis Franch. et Sav.	2.26423e-07	Poa crassinervis Honda	7.66196e-09	Picrasma quassioides (D.Don) Benn.	6.54678e-09	Carex fibrillosa Franch. et Sav.	5.25462e-09
00025103.jpg	Carex leucochlora Bunge var. leucochlora	Carex leucochlora Bunge var. leucochlora	0.995479	Carex fibrillosa Franch. et Sav.	0.00430054	Carex mitrata Franch. var. aristata Ohwi	0.00019539	Carex leucochlora Bunge var. gracillima (Akiyama) Katsuy.	1.06135e-05	Carex tristachya Thunb.	4.0675e-06
C2055453.jpg	Carex leucochlora Bunge var. leucochlora	Carex leucochlora Bunge var. leucochlora	0.999462	Carex lanceolata Boott	0.000391329	Poa hisauchii Honda	4.09558e-05	Carex sachalinensis F.Schmidt var. alterniflora (Franch.) Ohwi	4.06771e-05	Carex kiotensis Franch. et Sav.	1.54028e-05
C2055482.jpg	Carex leucochlora Bunge var. leucochlora	Carex leucochlora Bunge var. leucochlora	0.999937	Carex mitrata Franch. var. aristata Ohwi	5.97396e-05	Carex lanceolata Boott	5.36935e-07	Carex leucochlora Bunge var. gracillima (Akiyama) Katsuy.	1.76446e-07	Arthraxon hispidus (Thunb.) Makino	1.45962e-07
C2055399.jpg	Carex leucochlora Bunge var. leucochlora	Carex leucochlora Bunge var. leucochlora	0.999898	Carex kiotensis Franch. et Sav.	5.40633e-05	Carex fibrillosa Franch. et Sav.	1.03058e-05	Cyperus cyperoides (L.) Kuntze	7.46864e-06	Luzula capitata (Miq.) Miq. ex Kom.	4.08843e-06
C2055325.jpg	Carex leucochlora Bunge var. leucochlora	Carex leucochlora Bunge var. leucochlora	0.999998	Carex mitrata Franch. var. aristata Ohwi	4.0973e-07	Carex fibrillosa Franch. et Sav.	2.1392e-07	Melia azedarach L.	1.45649e-07	Carex wahuensis C.A.Mey. var. bongardii (Boott) Franch. et Sav.	1.44528e-07
C2055321.jpg	Carex leucochlora Bunge var. leucochlora	Carex leucochlora Bunge var. leucochlora	0.999895	Carex mitrata Franch. var. aristata Ohwi	7.34484e-05	Carex lanceolata Boott	2.52827e-05	Carex parciflora Boott var. macroglossa (Franch. et Sav.) Ohwi	2.79101e-06	Carex omiana Franch. et Sav. var. omiana	8.58936e-07
C2055197.jpg	Carex leucochlora Bunge var. leucochlora	Carex leucochlora Bunge var. leucochlora	0.999999	Carex mitrata Franch. var. aristata Ohwi	5.78748e-07	Carex fibrillosa Franch. et Sav.	2.35023e-07	Juncus tenuis Willd.	1.5484e-08	Carex nervata Franch. et Sav.	1.17896e-08
00012769.jpg	Carex leucochlora Bunge var. leucochlora	Carex leucochlora Bunge var. candolleana (H.L_v. et Vaniot) Katsuy.	0.642484	Carex leucochlora Bunge var. leucochlora	0.166039	Carex mitrata Franch. var. aristata Ohwi	0.1602	Carex fibrillosa Franch. et Sav.	0.0288335	Carex parciflora Boott var. macroglossa (Franch. et Sav.) Ohwi	0.00083864
C2055345.jpg	Carex leucochlora Bunge var. leucochlora	Carex leucochlora Bunge var. leucochlora	0.999995	Carex lanceolata Boott	1.71919e-06	Arthraxon hispidus (Thunb.) Makino	7.67721e-07	Carex mitrata Franch. var. aristata Ohwi	3.82538e-07	Poa crassinervis Honda	1.90778e-07
C2055288.jpg	Carex leucochlora Bunge var. leucochlora	Carex leucochlora Bunge var. leucochlora	0.999951	Carex wahuensis C.A.Mey. var. bongardii (Boott) Franch. et Sav.	2.21679e-05	synonym	7.59279e-06	Carex fibrillosa Franch. et Sav.	4.91313e-06	Setaria viridis (L.) P.Beauv. var. pachystachys (Franch. et Sav.) Makino et Nemoto	3.85782e-06
C2055414.jpg	Carex leucochlora Bunge var. leucochlora	Carex leucochlora Bunge var. leucochlora	1	Carex kiotensis Franch. et Sav.	1.04508e-07	Poa crassinervis Honda	3.55083e-08	Picrasma quassioides (D.Don) Benn.	3.45448e-08	Carex tristachya Thunb.	3.40246e-08
C2055381.jpg	Carex leucochlora Bunge var. leucochlora	Carex leucochlora Bunge var. leucochlora	0.99966	Carex mitrata Franch. var. aristata Ohwi	6.27626e-05	Poa crassinervis Honda	5.33757e-05	Staphylea japonica (Thunb.) Mabb.	4.51893e-05	Staphylea bumalda DC.	2.064e-05
764262.jpg	Carex leucochlora Bunge var. leucochlora	Carex leucochlora Bunge var. leucochlora	0.999656	Carex fibrillosa Franch. et Sav.	0.000309439	Carex mitrata Franch. var. aristata Ohwi	1.75188e-05	Carex tristachya Thunb.	8.28904e-06	Carex tristachya Thunb. var. pocilliformis (Boott) K_k.	5.46502e-06
C2055562.jpg	Carex leucochlora Bunge var. leucochlora	Carex lanceolata Boott	0.961699	Carex leucochlora Bunge var. leucochlora	0.0381849	Carex duvaliana Franch. et Sav.	5.83284e-05	Carex lenta D.Don var. lenta	1.9788e-05	Carex autumnalis Ohwi	5.88706e-06
C2055297.jpg	Carex leucochlora Bunge var. leucochlora	Carex leucochlora Bunge var. leucochlora	0.999896	Carex nervata Franch. et Sav.	5.26303e-05	Carex omiana Franch. et Sav. var. omiana	1.84602e-05	Carex lanceolata Boott	1.68786e-05	Carex kobomugi Ohwi	4.11434e-06
KAG080233.jpg	Carex leucochlora Bunge var. leucochlora	Carex discoidea Boott var. discoidea	0.635936	Carex nervata Franch. et Sav.	0.332292	Carex leucochlora Bunge var. gracillima (Akiyama) Katsuy.	0.0152909	Carex leucochlora Bunge var. leucochlora	0.00984007	Carex leucochlora Bunge var. candolleana (H.L_v. et Vaniot) Katsuy.	0.00473358
C2055336.jpg	Carex leucochlora Bunge var. leucochlora	Carex leucochlora Bunge var. leucochlora	0.999995	Carex fibrillosa Franch. et Sav.	1.79638e-06	Carex mitrata Franch. var. aristata Ohwi	1.01826e-06	Poa crassinervis Honda	1.00765e-06	Carex maximowiczii Miq. var. maximowiczii	8.97542e-08
KAG063834.jpg	Carex leucochlora Bunge var. leucochlora	Carex leucochlora Bunge var. leucochlora	0.827787	Festuca parvigluma Steud.	0.0503129	Carex leucochlora Bunge var. candolleana (H.L_v. et Vaniot) Katsuy.	0.0276524	Carex mitrata Franch. var. mitrata	0.027042	Juncus tenuis Willd.	0.0174922
C2055331.jpg	Carex leucochlora Bunge var. leucochlora	Carex leucochlora Bunge var. leucochlora	0.999739	Carex mitrata Franch. var. aristata Ohwi	5.46767e-05	Carex kiotensis Franch. et Sav.	3.00286e-05	Carex leucochlora Bunge var. gracillima (Akiyama) Katsuy.	9.81629e-06	Cyperus nipponicus Franch. et Sav. var. nipponicus	9.29446e-06
C2055219.jpg	Carex leucochlora Bunge var. leucochlora	Carex leucochlora Bunge var. leucochlora	0.999997	Carex parciflora Boott var. macroglossa (Franch. et Sav.) Ohwi	1.16389e-06	Carex mitrata Franch. var. aristata Ohwi	5.02591e-07	Carex lanceolata Boott	2.23102e-07	Carex wahuensis C.A.Mey. var. bongardii (Boott) Franch. et Sav.	1.61529e-07
C2055504.jpg	Carex leucochlora Bunge var. leucochlora	Carex leucochlora Bunge var. leucochlora	0.946063	Elymus tsukushiensis Honda var. transiens (Hack.) Osada	0.01978	Carex miyabei Franch.	0.0170791	Carex kiotensis Franch. et Sav.	0.00956505	Carex lanceolata Boott	0.00154676
RTCM-1823.jpg	Carex leucochlora Bunge var. leucochlora	Carex leucochlora Bunge var. leucochlora	0.688989	Carex fibrillosa Franch. et Sav.	0.104301	Carex tristachya Thunb. var. pocilliformis (Boott) K_k.	0.0990588	Carex curvicollis Franch. et Sav.	0.0545	Eleusine indica (L.) Gaertn.	0.00649546
C2055515.jpg	Carex leucochlora Bunge var. leucochlora	Carex leucochlora Bunge var. leucochlora	0.999999	Carex parciflora Boott var. macroglossa (Franch. et Sav.) Ohwi	2.43086e-07	Carex tristachya Thunb.	2.04668e-07	Carex mitrata Franch. var. aristata Ohwi	1.40135e-07	Carex tristachya Thunb. var. pocilliformis (Boott) K_k.	5.58416e-08
C2055413.jpg	Carex leucochlora Bunge var. leucochlora	Carex leucochlora Bunge var. leucochlora	0.99999	Bromus remotiflorus (Steud.) Ohwi	3.73687e-06	Carex kiotensis Franch. et Sav.	3.11052e-06	Carex ligulata Nees	4.28313e-07	Carex otaruensis Franch.	4.04619e-07
KAG063819.jpg	Carex leucochlora Bunge var. leucochlora	Carex leucochlora Bunge var. leucochlora	0.987898	Carex discoidea Boott var. discoidea	0.0100827	Carex fibrillosa Franch. et Sav.	0.000802638	Cyperus compressus L.	0.000726814	Carex leucochlora Bunge var. candolleana (H.L_v. et Vaniot) Katsuy.	0.00033776
00038873.jpg	Carex leucochlora Bunge var. leucochlora	Carex leucochlora Bunge var. leucochlora	0.999265	Carex rhizopoda Maxim.	0.000281828	Carex tristachya Thunb. var. pocilliformis (Boott) K_k.	0.000133964	Carex tristachya Thunb.	0.000119252	Carex phacota Spreng.	9.04335e-05
728392.jpg	Carex leucochlora Bunge var. leucochlora	Carex leucochlora Bunge var. leucochlora	0.999993	Carex fibrillosa Franch. et Sav.	5.93838e-06	Carex tristachya Thunb.	4.64172e-07	Carex leucochlora Bunge var. gracillima (Akiyama) Katsuy.	5.12759e-08	Cyperus compressus L.	3.88804e-08
C2055329.jpg	Carex leucochlora Bunge var. leucochlora	Carex leucochlora Bunge var. leucochlora	0.953987	Carex fibrillosa Franch. et Sav.	0.00984234	Cyperus cyperoides (L.) Kuntze	0.00833868	Carex transversa Boott	0.00383574	Carex kiotensis Franch. et Sav.	0.00310398
C2055192.jpg	Carex leucochlora Bunge var. leucochlora	Carex leucochlora Bunge var. leucochlora	0.997938	Carex lanceolata Boott	0.00201729	Carex parciflora Boott var. macroglossa (Franch. et Sav.) Ohwi	1.31774e-05	Carex duvaliana Franch. et Sav.	6.51189e-06	Carex nervata Franch. et Sav.	4.94189e-06
C2055553.jpg	Carex leucochlora Bunge var. leucochlora	Carex leucochlora Bunge var. leucochlora	0.999973	Carex mitrata Franch. var. aristata Ohwi	2.38776e-05	Carex discoidea Boott var. discoidea	1.12435e-06	Carex leucochlora Bunge var. candolleana (H.L_v. et Vaniot) Katsuy.	5.84378e-07	Poa crassinervis Honda	4.53285e-07
C2055499.jpg	Carex leucochlora Bunge var. leucochlora	Carex leucochlora Bunge var. leucochlora	1	Carex tristachya Thunb.	1.86262e-07	Picrasma quassioides (D.Don) Benn.	9.54021e-08	Carex kiotensis Franch. et Sav.	5.87683e-08	Thelypteris japonica (Baker) Ching	1.45689e-08
00024951.jpg	Carex leucochlora Bunge var. leucochlora	Carex leucochlora Bunge var. leucochlora	0.99947	Carex fibrillosa Franch. et Sav.	0.000526209	Carex nubigena D.Don subsp. albata (Boott ex Franch. et Sav.) T.Koyama var. franchetiana Ohwi	2.07916e-06	Carex tristachya Thunb.	1.43114e-06	Carex tristachya Thunb. var. pocilliformis (Boott) K_k.	1.73443e-07
RTCM-1824.jpg	Carex leucochlora Bunge var. leucochlora	Carex leucochlora Bunge var. leucochlora	0.225486	Carex leucochlora Bunge var. candolleana (H.L_v. et Vaniot) Katsuy.	0.114555	Dimeria ornithopoda Trin. var. tenera (Trin.) Hack.	0.0957733	Carex fernaldiana H.L_v. et Vaniot	0.0627626	Carex sachalinensis F.Schmidt var. alterniflora (Franch.) Ohwi	0.0608853
KAG063881.jpg	Carex leucochlora Bunge var. leucochlora	Carex leucochlora Bunge var. leucochlora	0.987458	Carex mitrata Franch. var. mitrata	0.00478679	Carex tristachya Thunb. var. pocilliformis (Boott) K_k.	0.00280332	Carex tristachya Thunb.	0.00185208	Carex sachalinensis F.Schmidt var. alterniflora (Franch.) Ohwi	0.00138133
C2055395.jpg	Carex leucochlora Bunge var. leucochlora	Carex leucochlora Bunge var. leucochlora	0.999841	Arthraxon hispidus (Thunb.) Makino	8.34441e-05	Setaria viridis (L.) P.Beauv. var. pachystachys (Franch. et Sav.) Makino et Nemoto	1.7788e-05	Briza minor L.	8.83381e-06	Setaria faberi R.A.W.Herrm.	8.69339e-06
C2055493.jpg	Carex leucochlora Bunge var. leucochlora	Carex leucochlora Bunge var. leucochlora	0.999999	Carex lanceolata Boott	3.44953e-07	Carex maximowiczii Miq. var. maximowiczii	2.01138e-07	Carex curvicollis Franch. et Sav.	1.04698e-07	Carex kiotensis Franch. et Sav.	1.0395e-07
990378.jpg	Carex leucochlora Bunge var. leucochlora	Carex leucochlora Bunge var. leucochlora	0.984051	Carex sociata Boott	0.0037462	Arthraxon hispidus (Thunb.) Makino	0.00290134	Poa crassinervis Honda	0.00219524	Carex leucochlora Bunge var. gracillima (Akiyama) Katsuy.	0.00210076
FKSE63108.jpg	Carex leucochlora Bunge var. leucochlora	Carex leucochlora Bunge var. leucochlora	0.893942	Carex tristachya Thunb. var. pocilliformis (Boott) K_k.	0.0989024	Carex tristachya Thunb.	0.00657695	Carex mitrata Franch. var. aristata Ohwi	0.000389176	Carex lanceolata Boott	0.000140239
C2055299.jpg	Carex leucochlora Bunge var. leucochlora	Carex leucochlora Bunge var. leucochlora	1	Carex wahuensis C.A.Mey. var. bongardii (Boott) Franch. et Sav.	1.34669e-07	Carex fibrillosa Franch. et Sav.	3.36102e-08	Carex kiotensis Franch. et Sav.	2.91104e-08	Carex otaruensis Franch.	1.36427e-08
C2055465.jpg	Carex leucochlora Bunge var. leucochlora	Carex leucochlora Bunge var. leucochlora	0.999992	Carex mitrata Franch. var. aristata Ohwi	3.98938e-06	Carex lanceolata Boott	1.14075e-06	Juncus tenuis Willd.	5.38395e-07	Carex parciflora Boott var. macroglossa (Franch. et Sav.) Ohwi	3.97385e-07
FKSE16963.jpg	Carex leucochlora Bunge var. leucochlora	Carex leucochlora Bunge var. candolleana (H.L_v. et Vaniot) Katsuy.	0.736841	Carex mitrata Franch. var. aristata Ohwi	0.131977	Carex leucochlora Bunge var. leucochlora	0.11438	Carex leucochlora Bunge var. gracillima (Akiyama) Katsuy.	0.0117464	Carex tristachya Thunb.	0.00336161
C2055301.jpg	Carex leucochlora Bunge var. leucochlora	Carex leucochlora Bunge var. leucochlora	0.999999	Carex mitrata Franch. var. aristata Ohwi	2.02675e-07	Carex wahuensis C.A.Mey. var. bongardii (Boott) Franch. et Sav.	8.76292e-08	Poa crassinervis Honda	8.61777e-08	Carex nervata Franch. et Sav.	7.63096e-08
C2055551.jpg	Carex leucochlora Bunge var. leucochlora	Carex leucochlora Bunge var. leucochlora	0.999977	Carex lanceolata Boott	1.96157e-05	Juncus tenuis Willd.	1.08351e-06	Carex mitrata Franch. var. aristata Ohwi	8.22045e-07	Carex ligulata Nees	2.5555e-07
00041094.jpg	Carex leucochlora Bunge var. leucochlora	Carex daisenensis Nakai	0.296554	Carex mitrata Franch. var. mitrata	0.261725	Carex leucochlora Bunge var. leucochlora	0.175423	Carex tristachya Thunb.	0.0733668	Carex tristachya Thunb. var. pocilliformis (Boott) K_k.	0.064656
C2055269.jpg	Carex leucochlora Bunge var. leucochlora	Carex leucochlora Bunge var. leucochlora	0.996568	Carex maximowiczii Miq. var. maximowiczii	0.00260262	Carex ligulata Nees	0.000422097	Carex japonica Thunb.	0.000124396	Carex maculata Boott	3.83035e-05
KAG084103.jpg	Carex leucochlora Bunge var. leucochlora	Carex leucochlora Bunge var. leucochlora	0.999331	Carex tristachya Thunb.	0.000378577	Carex mitrata Franch. var. mitrata	0.000156729	Carex sociata Boott	0.000124335	Carex tristachya Thunb. var. pocilliformis (Boott) K_k.	8.706e-06
C2055385.jpg	Carex leucochlora Bunge var. leucochlora	Carex leucochlora Bunge var. leucochlora	0.999894	Carex maximowiczii Miq. var. maximowiczii	5.48475e-05	Poa crassinervis Honda	8.41118e-06	Acer amoenum Carri_re var. matsumurae (Koidz.) K.Ogata	6.52537e-06	Carex fibrillosa Franch. et Sav.	6.40288e-06
C2055255.jpg	Carex leucochlora Bunge var. leucochlora	Carex leucochlora Bunge var. leucochlora	0.999986	Carex mitrata Franch. var. aristata Ohwi	1.37842e-05	Carex lanceolata Boott	1.41215e-08	Carex parciflora Boott var. macroglossa (Franch. et Sav.) Ohwi	8.80378e-09	Carex mitrata Franch. var. mitrata	8.77093e-09
C2055555.jpg	Carex leucochlora Bunge var. leucochlora	Carex leucochlora Bunge var. leucochlora	0.999835	Carex lanceolata Boott	0.000139909	Carex mitrata Franch. var. aristata Ohwi	1.76163e-05	Carex rugata Ohwi	2.81926e-06	Carex nervata Franch. et Sav.	1.81515e-06
00038874.jpg	Carex leucochlora Bunge var. leucochlora	Carex leucochlora Bunge var. candolleana (H.L_v. et Vaniot) Katsuy.	0.655995	Carex tristachya Thunb. var. pocilliformis (Boott) K_k.	0.237551	Carex mitrata Franch. var. aristata Ohwi	0.07138	Carex leucochlora Bunge var. leucochlora	0.026149	Carex sachalinensis F.Schmidt var. alterniflora (Franch.) Ohwi	0.00327098
C2055474.jpg	Carex leucochlora Bunge var. leucochlora	Carex leucochlora Bunge var. leucochlora	0.999988	Carex fibrillosa Franch. et Sav.	6.84399e-06	Poa crassinervis Honda	9.25292e-07	Carex mollicula Boott	6.91277e-07	Carex kiotensis Franch. et Sav.	5.21649e-07
C2055215.jpg	Carex leucochlora Bunge var. leucochlora	Carex leucochlora Bunge var. leucochlora	0.989221	Carex omiana Franch. et Sav. var. omiana	0.00367517	Carex nervata Franch. et Sav.	0.00324613	Carex maximowiczii Miq. var. maximowiczii	0.00107225	Carex wahuensis C.A.Mey. var. bongardii (Boott) Franch. et Sav.	0.00100035
C2055254.jpg	Carex leucochlora Bunge var. leucochlora	Carex leucochlora Bunge var. leucochlora	0.963697	Carex japonica Thunb.	0.0173485	Carex parciflora Boott var. macroglossa (Franch. et Sav.) Ohwi	0.0172178	Carex maximowiczii Miq. var. maximowiczii	0.000968494	Carex maculata Boott	0.000211699
C2055412.jpg	Carex leucochlora Bunge var. leucochlora	Carex leucochlora Bunge var. leucochlora	1	synonym	1.14756e-08	Carex wahuensis C.A.Mey. var. bongardii (Boott) Franch. et Sav.	1.1108e-08	Carex kiotensis Franch. et Sav.	7.6747e-09	Carex fibrillosa Franch. et Sav.	6.94312e-09
1286441.JPG	Carex leucochlora Bunge var. leucochlora	Carex leucochlora Bunge var. candolleana (H.L_v. et Vaniot) Katsuy.	0.650924	Carex leucochlora Bunge var. leucochlora	0.264552	Carex sachalinensis F.Schmidt var. arimaensis (Ohwi) Ohwi	0.0417085	Carex conica Boott var. conica	0.0287005	Cyperus brevifolius (Rottb.) Hassk. var. leiolepis (Franch. et Sav.) T.Koyama	0.00306976
RTCM-8228.jpg	Fraxinus lanuginosa Koidz. f. serrata (Nakai) Murata	Lyonia ovalifolia (Wall.) Drude var. elliptica (Siebold et Zucc.) Hand.-Mazz.	0.370374	Cladrastis shikokiana (Makino) Makino	0.256529	Lespedeza buergeri Miq.	0.0950028	Celtis sinensis Pers.	0.0834523	Maackia amurensis Rupr. et Maxim.	0.0825871
JPG020527.JPG	Fraxinus lanuginosa Koidz. f. serrata (Nakai) Murata	Fraxinus lanuginosa Koidz. f. serrata (Nakai) Murata	0.999972	Ottelia alismoides (L.) Pers.	1.06644e-05	Viola yedoensis Makino var. yedoensis	4.90822e-06	Fraxinus lanuginosa Koidz. f. lanuginosa	3.52217e-06	Fraxinus sieboldiana Blume	1.92972e-06
KAG076086.jpg	Fraxinus lanuginosa Koidz. f. serrata (Nakai) Murata	Fraxinus lanuginosa Koidz. f. serrata (Nakai) Murata	0.999591	Fraxinus longicuspis Siebold et Zucc.	0.000303424	Fraxinus sieboldiana Blume	6.59932e-05	Fraxinus lanuginosa Koidz. f. lanuginosa	3.57225e-05	Fraxinus platypoda Oliv.	2.94141e-06
JPG020451.JPG	Fraxinus lanuginosa Koidz. f. serrata (Nakai) Murata	Fraxinus lanuginosa Koidz. f. serrata (Nakai) Murata	0.999621	Fraxinus sieboldiana Blume	0.000181601	Sambucus racemosa L. subsp. sieboldiana (Miq.) H.Hara	0.000120135	Fraxinus lanuginosa Koidz. f. lanuginosa	1.91499e-05	Picrasma quassioides (D.Don) Benn.	1.71598e-05
JPG020461.JPG	Fraxinus lanuginosa Koidz. f. serrata (Nakai) Murata	Fraxinus sieboldiana Blume	0.769277	Fraxinus lanuginosa Koidz. f. serrata (Nakai) Murata	0.228935	Weigela decora (Nakai) Nakai	0.000723612	Fraxinus lanuginosa Koidz. f. lanuginosa	0.000620924	Lyonia ovalifolia (Wall.) Drude var. elliptica (Siebold et Zucc.) Hand.-Mazz.	0.000296899
00000216.jpg	Fraxinus lanuginosa Koidz. f. serrata (Nakai) Murata	Fraxinus lanuginosa Koidz. f. serrata (Nakai) Murata	0.953715	Fraxinus lanuginosa Koidz. f. lanuginosa	0.0453064	Fraxinus apertisquamifera H.Hara	0.00070402	Fraxinus sieboldiana Blume	0.00027344	Fraxinus longicuspis Siebold et Zucc.	8.36215e-07
382210.jpg	Fraxinus lanuginosa Koidz. f. serrata (Nakai) Murata	Fraxinus lanuginosa Koidz. f. serrata (Nakai) Murata	0.999983	Korthalsella japonica (Thunb.) Engl.	7.22802e-06	Rhododendron trinerve Franch. ex H.Boissieu	2.85923e-06	Fraxinus lanuginosa Koidz. f. lanuginosa	1.56586e-06	Pieris japonica (Thunb.) D.Don ex G.Don subsp. japonica	1.36331e-06
JPG020519.JPG	Fraxinus lanuginosa Koidz. f. serrata (Nakai) Murata	Fraxinus lanuginosa Koidz. f. serrata (Nakai) Murata	0.941756	Fraxinus sieboldiana Blume	0.0287573	Pieris japonica (Thunb.) D.Don ex G.Don subsp. japonica	0.0281341	Weigela decora (Nakai) Nakai	0.000287891	Lyonia ovalifolia (Wall.) Drude var. elliptica (Siebold et Zucc.) Hand.-Mazz.	0.000242757
RTCM-8217.jpg	Fraxinus lanuginosa Koidz. f. serrata (Nakai) Murata	Fraxinus lanuginosa Koidz. f. lanuginosa	0.985432	Fraxinus lanuginosa Koidz. f. serrata (Nakai) Murata	0.0143602	Padus buergeriana (Miq.) T.T.Y_ et T.C.Ku	8.15597e-05	Fraxinus apertisquamifera H.Hara	7.98858e-05	Fraxinus sieboldiana Blume	1.8495e-05
KAG076054.jpg	Fraxinus lanuginosa Koidz. f. serrata (Nakai) Murata	Fraxinus lanuginosa Koidz. f. serrata (Nakai) Murata	0.997728	Fraxinus longicuspis Siebold et Zucc.	0.00220036	Fraxinus platypoda Oliv.	6.69476e-05	Maackia tashiroi (Yatabe) Makino	1.57789e-06	Fraxinus lanuginosa Koidz. f. lanuginosa	1.16043e-06
1074798.JPG	Fraxinus lanuginosa Koidz. f. serrata (Nakai) Murata	Fraxinus lanuginosa Koidz. f. serrata (Nakai) Murata	0.999969	Lindera triloba (Siebold et Zucc.) Blume	1.99673e-05	Fraxinus lanuginosa Koidz. f. lanuginosa	5.41039e-06	Fraxinus apertisquamifera H.Hara	2.20799e-06	Euonymus alatus (Thunb.) Siebold var. rotundatus (Makino) H.Hara	9.90306e-07
JPG020457.JPG	Fraxinus lanuginosa Koidz. f. serrata (Nakai) Murata	Fraxinus lanuginosa Koidz. f. serrata (Nakai) Murata	0.488354	Ilex chinensis Sims	0.309328	Quercus acutissima Carruth.	0.0665871	Zanthoxylum ailanthoides Siebold et Zucc. var. ailanthoides	0.0250349	Syneilesis palmata (Thunb.) Maxim.	0.0190765
JPG020469.JPG	Fraxinus lanuginosa Koidz. f. serrata (Nakai) Murata	Vaccinium japonicum Miq. var. ciliare Matsum. ex Komatsu	0.98917	Vaccinium japonicum Miq.	0.00887262	Vaccinium bracteatum Thunb.	0.00148663	Lyonia ovalifolia (Wall.) Drude var. elliptica (Siebold et Zucc.) Hand.-Mazz.	0.000299924	Fraxinus lanuginosa Koidz. f. serrata (Nakai) Murata	7.74702e-05
796389.jpg	Fraxinus lanuginosa Koidz. f. serrata (Nakai) Murata	Fraxinus lanuginosa Koidz. f. serrata (Nakai) Murata	0.999404	Fraxinus longicuspis Siebold et Zucc.	0.000488431	Filipendula auriculata (Ohwi) Kitam.	6.9094e-05	Lindera triloba (Siebold et Zucc.) Blume	1.82631e-05	Fraxinus apertisquamifera H.Hara	8.10901e-06
JPG020473.JPG	Fraxinus lanuginosa Koidz. f. serrata (Nakai) Murata	Fraxinus lanuginosa Koidz. f. serrata (Nakai) Murata	0.995653	Vaccinium hirtum Thunb. var. pubescens (Koidz.) T.Yamaz.	0.00173083	Euonymus alatus (Thunb.) Siebold f. alatus	0.0013212	Euonymus alatus (Thunb.) Siebold var. alatus f. striatus (Thunb.) Makino	0.000476859	Fraxinus sieboldiana Blume	0.000310486
JPG020559.JPG	Fraxinus lanuginosa Koidz. f. serrata (Nakai) Murata	Fraxinus lanuginosa Koidz. f. serrata (Nakai) Murata	0.495949	Weigela hortensis (Siebold et Zucc.) K.Koch	0.213393	Lyonia ovalifolia (Wall.) Drude var. elliptica (Siebold et Zucc.) Hand.-Mazz.	0.0858354	Rosa sambucina Koidz.	0.0650941	Weigela floribunda (Siebold et Zucc.) K.Koch	0.0595868
JPG020509.JPG	Fraxinus lanuginosa Koidz. f. serrata (Nakai) Murata	Fraxinus lanuginosa Koidz. f. serrata (Nakai) Murata	0.986656	Fraxinus lanuginosa Koidz. f. lanuginosa	0.0100403	Picrasma quassioides (D.Don) Benn.	0.00124867	Melia azedarach L.	0.000381778	Sorbus commixta Hedl.	0.000262228
JPG020561.JPG	Fraxinus lanuginosa Koidz. f. serrata (Nakai) Murata	Fraxinus sieboldiana Blume	0.998058	Fraxinus lanuginosa Koidz. f. serrata (Nakai) Murata	0.0019208	Gentiana scabra Bunge var. buergeri (Miq.) Maxim. ex Franch. et Sav.	6.99759e-06	Acer amoenum Carri_re var. amoenum	2.13607e-06	Lyonia ovalifolia (Wall.) Drude var. elliptica (Siebold et Zucc.) Hand.-Mazz.	2.05404e-06
JPG020549.JPG	Fraxinus lanuginosa Koidz. f. serrata (Nakai) Murata	Fraxinus lanuginosa Koidz. f. serrata (Nakai) Murata	0.970168	Fraxinus sieboldiana Blume	0.0276451	Sorbus commixta Hedl.	0.000767009	Fraxinus lanuginosa Koidz. f. lanuginosa	0.00028676	Lyonia ovalifolia (Wall.) Drude var. elliptica (Siebold et Zucc.) Hand.-Mazz.	0.000283685
00009202.jpg	Fraxinus lanuginosa Koidz. f. serrata (Nakai) Murata	Fraxinus sieboldiana Blume	0.769967	Fraxinus lanuginosa Koidz. f. serrata (Nakai) Murata	0.221914	Fraxinus lanuginosa Koidz. f. lanuginosa	0.00692845	Fraxinus apertisquamifera H.Hara	0.00049368	Abelia serrata Siebold et Zucc.	0.000225739
905020.jpg	Fraxinus lanuginosa Koidz. f. serrata (Nakai) Murata	Fraxinus lanuginosa Koidz. f. serrata (Nakai) Murata	0.613752	Fraxinus apertisquamifera H.Hara	0.209481	Fraxinus lanuginosa Koidz. f. lanuginosa	0.0658555	Fraxinus longicuspis Siebold et Zucc.	0.0616947	Angelica sachalinensis Maxim. var. glabra (Koidz.) T.Yamaz.	0.0314144
00011652.jpg	Fraxinus lanuginosa Koidz. f. serrata (Nakai) Murata	Fraxinus lanuginosa Koidz. f. lanuginosa	0.988365	Fraxinus sieboldiana Blume	0.011486	Fraxinus lanuginosa Koidz. f. serrata (Nakai) Murata	0.000138865	Fraxinus apertisquamifera H.Hara	9.19922e-06	Fraxinus longicuspis Siebold et Zucc.	5.18007e-07
JPG020545.JPG	Fraxinus lanuginosa Koidz. f. serrata (Nakai) Murata	Fraxinus lanuginosa Koidz. f. serrata (Nakai) Murata	0.744568	Gamblea innovans (Siebold et Zucc.) C.B.Shang, Lowry et Frodin	0.232437	Fraxinus sieboldiana Blume	0.00578465	Staphylea bumalda DC.	0.00507192	Lyonia ovalifolia (Wall.) Drude var. elliptica (Siebold et Zucc.) Hand.-Mazz.	0.00459341
JPG020449.JPG	Fraxinus lanuginosa Koidz. f. serrata (Nakai) Murata	Fraxinus lanuginosa Koidz. f. serrata (Nakai) Murata	0.999957	Fraxinus lanuginosa Koidz. f. lanuginosa	3.17546e-05	Fraxinus sieboldiana Blume	6.16034e-06	Acer cissifolium (Siebold et Zucc.) K.Koch	2.94429e-06	Aruncus dioicus (Walter) Fernald var. kamtschaticus (Maxim.) H.Hara	1.36239e-06
JPG020441.JPG	Fraxinus lanuginosa Koidz. f. serrata (Nakai) Murata	Helwingia japonica (Thunb.) F.Dietr. var. parvifolia Makino	0.484569	Rubus hirsutus Thunb.	0.426972	Staphylea bumalda DC.	0.0437897	Eleutherococcus spinosus (L.f.) S.Y.Hu var. spinosus	0.00789328	Fraxinus sieboldiana Blume	0.00603405
00012930.jpg	Fraxinus lanuginosa Koidz. f. serrata (Nakai) Murata	Fraxinus longicuspis Siebold et Zucc.	0.847922	Fraxinus lanuginosa Koidz. f. serrata (Nakai) Murata	0.150022	Fraxinus apertisquamifera H.Hara	0.000671665	Fraxinus lanuginosa Koidz. f. lanuginosa	0.000647131	Sambucus racemosa L. subsp. sieboldiana (Miq.) H.Hara	0.000500926
00000960.jpg	Fraxinus lanuginosa Koidz. f. serrata (Nakai) Murata	Fraxinus lanuginosa Koidz. f. serrata (Nakai) Murata	0.837346	Fraxinus apertisquamifera H.Hara	0.138433	Fraxinus longicuspis Siebold et Zucc.	0.0124712	Fraxinus lanuginosa Koidz. f. lanuginosa	0.00925402	Rubus minusculus H.L_v. et Vaniot	0.000753278
00009201.jpg	Fraxinus lanuginosa Koidz. f. serrata (Nakai) Murata	Fraxinus sieboldiana Blume	0.838338	Fraxinus lanuginosa Koidz. f. lanuginosa	0.147056	Fraxinus lanuginosa Koidz. f. serrata (Nakai) Murata	0.0143483	Acer amoenum Carri_re var. amoenum	0.000167573	Fraxinus apertisquamifera H.Hara	7.37216e-05
JPG020437.JPG	Fraxinus lanuginosa Koidz. f. serrata (Nakai) Murata	Fraxinus lanuginosa Koidz. f. serrata (Nakai) Murata	0.999905	Fraxinus sieboldiana Blume	3.66179e-05	Clematis tosaensis Makino	2.32901e-05	Acer cissifolium (Siebold et Zucc.) K.Koch	9.42608e-06	Gynostemma pentaphyllum (Thunb.) Makino	9.05747e-06
796386.jpg	Fraxinus lanuginosa Koidz. f. serrata (Nakai) Murata	Fraxinus lanuginosa Koidz. f. serrata (Nakai) Murata	0.831576	Angelica sachalinensis Maxim. var. glabra (Koidz.) T.Yamaz.	0.157122	Celtis boninensis Koidz.	0.00561629	Ilex geniculata Maxim.	0.0024332	Filipendula auriculata (Ohwi) Kitam.	0.000854808
JPG020501.JPG	Fraxinus lanuginosa Koidz. f. serrata (Nakai) Murata	Fraxinus lanuginosa Koidz. f. serrata (Nakai) Murata	0.984588	Fraxinus lanuginosa Koidz. f. lanuginosa	0.0136765	Fraxinus longicuspis Siebold et Zucc.	0.000519548	Fraxinus japonica Blume ex K.Koch	0.000511269	Fraxinus sieboldiana Blume	0.000374932
JPG020477.JPG	Fraxinus lanuginosa Koidz. f. serrata (Nakai) Murata	Fraxinus lanuginosa Koidz. f. serrata (Nakai) Murata	0.995887	Fraxinus sieboldiana Blume	0.00339691	Fraxinus lanuginosa Koidz. f. lanuginosa	0.000242546	Vaccinium bracteatum Thunb.	0.000176243	Lyonia ovalifolia (Wall.) Drude var. elliptica (Siebold et Zucc.) Hand.-Mazz.	0.000164429
JPG020487.JPG	Fraxinus lanuginosa Koidz. f. serrata (Nakai) Murata	Fraxinus lanuginosa Koidz. f. serrata (Nakai) Murata	0.995803	Fraxinus sieboldiana Blume	0.00419095	Acer cissifolium (Siebold et Zucc.) K.Koch	4.50871e-06	Melia azedarach L.	5.94049e-07	Fraxinus lanuginosa Koidz. f. lanuginosa	1.82589e-07
JPG020425.JPG	Fraxinus lanuginosa Koidz. f. serrata (Nakai) Murata	Fraxinus lanuginosa Koidz. f. serrata (Nakai) Murata	0.997692	Fraxinus sieboldiana Blume	0.00174419	Fraxinus lanuginosa Koidz. f. lanuginosa	0.000562652	Acer pictum Thunb. subsp. dissectum (Wesm.) H.Ohashi	3.17542e-07	Lyonia ovalifolia (Wall.) Drude var. elliptica (Siebold et Zucc.) Hand.-Mazz.	2.79492e-07
JPG020429.JPG	Fraxinus lanuginosa Koidz. f. serrata (Nakai) Murata	Fraxinus lanuginosa Koidz. f. serrata (Nakai) Murata	0.99955	Sorbus commixta Hedl.	0.000370011	Picrasma quassioides (D.Don) Benn.	6.72187e-05	Fraxinus sieboldiana Blume	4.06394e-06	Platycarya strobilacea Siebold et Zucc.	2.54667e-06
JPG020537.JPG	Fraxinus lanuginosa Koidz. f. serrata (Nakai) Murata	Fraxinus lanuginosa Koidz. f. serrata (Nakai) Murata	0.99768	Fraxinus lanuginosa Koidz. f. lanuginosa	0.000595504	Vaccinium hirtum Thunb. var. pubescens (Koidz.) T.Yamaz.	0.000536689	Fraxinus sieboldiana Blume	0.000288871	Lyonia ovalifolia (Wall.) Drude var. elliptica (Siebold et Zucc.) Hand.-Mazz.	0.000198107
796373.jpg	Fraxinus lanuginosa Koidz. f. serrata (Nakai) Murata	Fraxinus lanuginosa Koidz. f. serrata (Nakai) Murata	0.999997	Euonymus lutchuensis T.It_	9.40151e-07	Ilex geniculata Maxim.	4.59156e-07	Euonymus alatus (Thunb.) Siebold var. rotundatus (Makino) H.Hara	3.44159e-07	Buddleja japonica Hemsl.	3.22993e-07
KAG076069.jpg	Fraxinus lanuginosa Koidz. f. serrata (Nakai) Murata	Fraxinus longicuspis Siebold et Zucc.	0.987797	Phellodendron amurense Rupr. var. amurense	0.0104482	Fraxinus lanuginosa Koidz. f. serrata (Nakai) Murata	0.00151744	Fraxinus platypoda Oliv.	0.000141138	Staphylea japonica (Thunb.) Mabb.	3.29409e-05
KAG059387.jpg	Cocculus trilobus (Thunb.) DC.	Cocculus trilobus (Thunb.) DC.	0.984023	Stephania japonica (Thunb.) Miers	0.0159592	Dioscorea tokoro Makino	1.21097e-05	Aristolochia kaempferi Willd.	3.41779e-06	Humulus scandens (Lour.) Merr.	5.50711e-07
4131-UR729.jpg	Cocculus trilobus (Thunb.) DC.	Cocculus trilobus (Thunb.) DC.	0.958975	Dumasia truncata Siebold et Zucc.	0.0230924	Zehneria japonica (Thunb.) H.Y.Liu	0.00547487	Dioscorea septemloba Thunb. var. septemloba	0.00373653	Persicaria perfoliata (L.) H.Gross	0.00289836
FKSE64299.jpg	Cocculus trilobus (Thunb.) DC.	Cocculus trilobus (Thunb.) DC.	0.673339	Stephania japonica (Thunb.) Miers	0.307773	Piper kadsura (Choisy) Ohwi	0.0173572	Akebia trifoliata (Thunb.) Koidz.	0.000495015	Stauntonia hexaphylla (Thunb.) Decne.	0.000188807
FKSE85886.jpg	Cocculus trilobus (Thunb.) DC.	Cocculus trilobus (Thunb.) DC.	0.97953	Cercidiphyllum japonicum Siebold et Zucc. ex Hoffm. et Schult.	0.0116236	Stephania japonica (Thunb.) Miers	0.00808407	Akebia trifoliata (Thunb.) Koidz.	0.000455928	Rhynchosia volubilis Lour.	0.000124717
KAG159210.jpg	Cocculus trilobus (Thunb.) DC.	Cocculus trilobus (Thunb.) DC.	0.995468	Dioscorea tokoro Makino	0.00237988	Symplocos coreana (H.L_v.) Ohwi	0.00176339	Hedera rhombea (Miq.) Bean	0.000147749	Rubia akane Nakai	7.12165e-05
TRPM-P-934-1003-006.jpg	Cocculus trilobus (Thunb.) DC.	Stephania japonica (Thunb.) Miers	0.959585	Cocculus trilobus (Thunb.) DC.	0.0378621	Dioscorea tokoro Makino	0.000751475	Smilax china L.	0.000697929	Piper kadsura (Choisy) Ohwi	0.000438465
KAG059423.jpg	Cocculus trilobus (Thunb.) DC.	Cocculus trilobus (Thunb.) DC.	0.918146	Vitex rotundifolia L.f.	0.0467085	Breynia officinalis Hemsl.	0.0216799	Sida rhombifolia L. subsp. rhombifolia	0.00419963	Damnacanthus indicus C.F.Gaertn. var. indicus	0.00418733
KAG059420.jpg	Cocculus trilobus (Thunb.) DC.	Cocculus trilobus (Thunb.) DC.	1	Stephania japonica (Thunb.) Miers	1.97425e-07	Piper kadsura (Choisy) Ohwi	3.84024e-08	Cynanchum wilfordii (Maxim.) Hook.f.	1.02317e-08	Dioscorea tokoro Makino	9.7459e-09
KAG059418.jpg	Cocculus trilobus (Thunb.) DC.	Cocculus trilobus (Thunb.) DC.	0.994406	Smilax riparia A.DC.	0.00501069	Stephania japonica (Thunb.) Miers	0.000438436	Cocculus laurifolius DC.	8.04326e-05	Scrophularia duplicatoserrata (Miq.) Makino	1.28011e-05
FKSE60257.jpg	Cocculus trilobus (Thunb.) DC.	Cocculus trilobus (Thunb.) DC.	0.99867	Dioscorea tokoro Makino	0.000715343	Smilax riparia A.DC.	0.000286398	Stephania japonica (Thunb.) Miers	0.000191097	Rubia akane Nakai	4.46248e-05
6793-UR164.jpg	Cocculus trilobus (Thunb.) DC.	Persicaria debilis (Meisn.) H.Gross ex W.T.Lee	0.503706	Fallopia japonica (Houtt.) Ronse Decr. var. japonica	0.264569	Houttuynia cordata Thunb.	0.15434	Persicaria thunbergii (Siebold et Zucc.) H.Gross var. thunbergii	0.0101501	Lindera obtusiloba Blume	0.00579702
1166800.JPG	Cocculus trilobus (Thunb.) DC.	Cocculus trilobus (Thunb.) DC.	0.998845	Stephania japonica (Thunb.) Miers	0.000735833	Trichosanthes kirilowii Maxim. var. japonica (Miq.) Kitam.	0.000353023	Zehneria guamensis (Merr.) Fosberg	4.20584e-05	Aristolochia kaempferi Willd.	9.65791e-06
1166794.JPG	Cocculus trilobus (Thunb.) DC.	Cocculus trilobus (Thunb.) DC.	0.998298	Asarum caulescens Maxim.	0.000924872	Pyrola nephrophylla (Andres) Andres	0.000166436	Paederia foetida L.	0.000163163	Stephania japonica (Thunb.) Miers	6.69633e-05
988514.jpg	Cocculus trilobus (Thunb.) DC.	Stephania japonica (Thunb.) Miers	0.982389	Cocculus trilobus (Thunb.) DC.	0.0141888	Stauntonia hexaphylla (Thunb.) Decne.	0.00171713	Cercidiphyllum japonicum Siebold et Zucc. ex Hoffm. et Schult.	0.000769654	Stachyurus praecox Siebold et Zucc.	0.000606011
KAG059393.jpg	Cocculus trilobus (Thunb.) DC.	Clematis meyeniana Walp. var. insularis Sprague	0.871741	Cocculus trilobus (Thunb.) DC.	0.10817	Stephania japonica (Thunb.) Miers	0.00872616	Smilax insularis T.C.Hsu et S.W.Chung	0.00481436	Croomia heterosepala (Baker) Okuyama	0.00357017
TAI 116167.jpg	Cocculus trilobus (Thunb.) DC.	Cocculus trilobus (Thunb.) DC.	0.99746	Smilax china L.	0.000969841	Dioscorea tokoro Makino	0.000592994	Paederia foetida L.	0.000345454	Rhynchosia volubilis Lour.	0.000133763
KAG059389.jpg	Cocculus trilobus (Thunb.) DC.	Cocculus trilobus (Thunb.) DC.	0.999995	Stephania japonica (Thunb.) Miers	4.51232e-06	Cynanchum wilfordii (Maxim.) Hook.f.	1.80104e-07	Dioscorea tokoro Makino	1.59017e-07	Smilax insularis T.C.Hsu et S.W.Chung	7.08065e-08
KAG059409.jpg	Cocculus trilobus (Thunb.) DC.	Alnus serrulatoides Callier	0.454469	Cocculus trilobus (Thunb.) DC.	0.103168	Brasenia schreberi J.F.Gmel.	0.0601199	Helicia cochinchinensis Lour.	0.0520368	Stephania japonica (Thunb.) Miers	0.0505333
KAG059403.jpg	Cocculus trilobus (Thunb.) DC.	Cocculus trilobus (Thunb.) DC.	0.999987	Aristolochia kaempferi Willd.	1.14384e-05	Vincetoxicum tanakae (Maxim.) Franch. et Sav.	4.08006e-07	Dioscorea japonica Thunb.	3.26144e-07	Dioscorea septemloba Thunb. var. septemloba	2.43693e-07
726512.jpg	Cocculus trilobus (Thunb.) DC.	Cocculus trilobus (Thunb.) DC.	0.999998	Piper kadsura (Choisy) Ohwi	1.13023e-06	Stephania japonica (Thunb.) Miers	3.21383e-07	Aristolochia kaempferi Willd.	3.04464e-07	Paederia foetida L.	3.55735e-08
1022471.jpg	Cocculus trilobus (Thunb.) DC.	Cocculus trilobus (Thunb.) DC.	0.999892	Aristolochia kaempferi Willd.	9.12477e-05	Stephania japonica (Thunb.) Miers	1.3849e-05	Pseudopyxis depressa Miq.	2.05712e-06	Trichosanthes kirilowii Maxim. var. japonica (Miq.) Kitam.	9.62595e-07
1219598.JPG	Cocculus trilobus (Thunb.) DC.	Cocculus trilobus (Thunb.) DC.	0.999996	Stephania japonica (Thunb.) Miers	1.90932e-06	Ipomoea indica (Burm.) Merr.	7.08178e-07	Trichosanthes kirilowii Maxim. var. japonica (Miq.) Kitam.	5.14648e-07	Aristolochia kaempferi Willd.	2.12287e-07
C2047173.jpg	Arisaema tosaense Makino	Arisaema tosaense Makino	0.780462	Pinellia tripartita (Blume) Schott	0.166662	Arisaema urashima H.Hara	0.0522881	Arisaema japonicum Blume	0.000306471	Arisaema peninsulae Nakai	0.000119266
C2047177.jpg	Arisaema tosaense Makino	Arisaema tosaense Makino	0.999997	Pinellia tripartita (Blume) Schott	2.18506e-06	Arisaema kishidae Makino ex Nakai	6.63038e-07	Arisaema urashima H.Hara	3.53073e-08	Persicaria neofiliformis (Nakai) Ohki	7.22034e-09
C2047197.jpg	Arisaema tosaense Makino	Arisaema tosaense Makino	0.999985	Pinellia tripartita (Blume) Schott	8.07124e-06	Arisaema japonicum Blume	1.94417e-06	Arisaema kishidae Makino ex Nakai	1.74155e-06	Arisaema yamatense (Nakai) Nakai subsp. yamatense	1.27541e-06
C2047239.jpg	Arisaema tosaense Makino	Arisaema tosaense Makino	0.999912	Hydrangea serrata (Thunb.) Ser. var. yesoensis (Koidz.) H.Ohba	5.74208e-05	Arisaema yamatense (Nakai) Nakai subsp. yamatense	1.86343e-05	Hydrangea bifida (Maxim.) Y.De Smet et Granados	4.3788e-06	Arisaema peninsulae Nakai	3.73761e-06
C2047209.jpg	Arisaema tosaense Makino	Arisaema tosaense Makino	0.995302	Arisaema peninsulae Nakai	0.00466871	Arisaema yamatense (Nakai) Nakai subsp. yamatense	1.2279e-05	Arisaema urashima H.Hara	4.42047e-06	Scopolia japonica Maxim.	2.76382e-06
4767-2474.jpg	Arisaema tosaense Makino	Arisaema japonicum Blume	0.999826	Panax japonicus (T.Nees) C.A.Mey.	0.000113683	Arisaema tosaense Makino	1.28743e-05	Maianthemum japonicum (A.Gray) LaFrankie	1.21682e-05	Chloranthus serratus (Thunb.) Roem. et Schult.	5.45279e-06
C2047212.jpg	Arisaema tosaense Makino	Arisaema tosaense Makino	0.669255	Arisaema urashima H.Hara	0.327881	Arisaema ovale Nakai var. sadoense (Nakai) J.Murata	0.00133779	Carex pachygyna Franch. et Sav.	0.000391104	Arisaema peninsulae Nakai	0.000389962
C2047190.jpg	Arisaema tosaense Makino	Arisaema tosaense Makino	0.999997	Pinellia tripartita (Blume) Schott	2.43868e-06	Arisaema kishidae Makino ex Nakai	1.47649e-08	Arisaema ovale Nakai var. sadoense (Nakai) J.Murata	1.22262e-08	Persicaria neofiliformis (Nakai) Ohki	6.03147e-09
C2047232.jpg	Arisaema tosaense Makino	Arisaema tosaense Makino	0.883348	Arisaema yamatense (Nakai) Nakai subsp. yamatense	0.0970275	Arisaema peninsulae Nakai	0.00566141	Arisaema urashima H.Hara	0.0053005	Arisaema japonicum Blume	0.00120669
C2047176.jpg	Arisaema tosaense Makino	Arisaema tosaense Makino	1	Pinellia tripartita (Blume) Schott	8.63221e-08	Arisaema urashima H.Hara	1.77333e-08	Arisaema kishidae Makino ex Nakai	8.21799e-09	Arisaema yamatense (Nakai) Nakai subsp. yamatense	7.22764e-09
C2047188.jpg	Arisaema tosaense Makino	Arisaema tosaense Makino	0.999384	Arisaema japonicum Blume	0.00036194	Arisaema peninsulae Nakai	0.000180439	Arisaema ovale Nakai var. sadoense (Nakai) J.Murata	3.99519e-05	Pinellia tripartita (Blume) Schott	2.33951e-05
C2047229.jpg	Arisaema tosaense Makino	Arisaema tosaense Makino	0.999966	Arisaema yamatense (Nakai) Nakai subsp. yamatense	2.62115e-05	Pinellia tripartita (Blume) Schott	3.54444e-06	Arisaema urashima H.Hara	2.76083e-06	Arisaema kishidae Makino ex Nakai	2.05392e-07
C2047211.jpg	Arisaema tosaense Makino	Arisaema tosaense Makino	0.993885	Arisaema peninsulae Nakai	0.00545314	Arisaema yamatense (Nakai) Nakai subsp. yamatense	0.000539377	Arisaema japonicum Blume	5.98287e-05	Arisaema urashima H.Hara	5.40922e-05
C2047227.jpg	Arisaema tosaense Makino	Arisaema tosaense Makino	0.999865	Pinellia tripartita (Blume) Schott	4.35782e-05	Arisaema yamatense (Nakai) Nakai subsp. yamatense	3.04127e-05	Hydrangea bifida (Maxim.) Y.De Smet et Granados	3.02563e-05	Hydrangea serrata (Thunb.) Ser. var. yesoensis (Koidz.) H.Ohba	1.64202e-05
C2047226.jpg	Arisaema tosaense Makino	Arisaema tosaense Makino	0.999722	Arisaema yamatense (Nakai) Nakai subsp. yamatense	9.91162e-05	Arisaema peninsulae Nakai	7.07018e-05	Hydrangea bifida (Maxim.) Y.De Smet et Granados	4.34914e-05	Arisaema japonicum Blume	1.54973e-05
00016085.jpg	Goniophlebium niponicum (Mett.) Bedd.	Goniophlebium niponicum (Mett.) Bedd.	0.999999	Polypodium fauriei Christ	2.98442e-07	Deparia conilii (Franch. et Sav.) M.Kato	1.81852e-07	Gymnocarpium oyamense (Baker) Ching	6.01523e-08	Lastrea thelypteris (L.) Bory	2.33929e-08
1114089.JPG	Goniophlebium niponicum (Mett.) Bedd.	Goniophlebium niponicum (Mett.) Bedd.	0.99994	Nephrolepis cordifolia (L.) C.Presl	4.10831e-05	Polypodium fauriei Christ	9.89852e-06	Deparia conilii (Franch. et Sav.) M.Kato	4.89156e-06	Gymnocarpium oyamense (Baker) Ching	2.01319e-06
KAG126653.jpg	Goniophlebium niponicum (Mett.) Bedd.	Goniophlebium niponicum (Mett.) Bedd.	0.759971	Nephrolepis cordifolia (L.) C.Presl	0.239326	Amorpha fruticosa L.	0.000420928	Plagiogyria matsumurana Makino	0.00010008	Adiantum monochlamys D.C.Eaton	8.59011e-05
KAG082335.jpg	Goniophlebium niponicum (Mett.) Bedd.	Goniophlebium niponicum (Mett.) Bedd.	0.999988	Thelypteris decursivepinnata (H.C.Hall) Ching	4.5821e-06	Polypodium fauriei Christ	4.33946e-06	Nephrolepis cordifolia (L.) C.Presl	1.80828e-06	Plagiogyria matsumurana Makino	2.87328e-07
735330.jpg	Goniophlebium niponicum (Mett.) Bedd.	Goniophlebium niponicum (Mett.) Bedd.	0.997175	Polypodium fauriei Christ	0.00269083	Deparia conilii (Franch. et Sav.) M.Kato	5.72029e-05	Onoclea sensibilis L. var. interrupta Maxim.	3.4133e-05	Dicranopteris pedata (Houtt.) Nakaike	8.57178e-06
KAG081363.jpg	Goniophlebium niponicum (Mett.) Bedd.	Goniophlebium niponicum (Mett.) Bedd.	0.999991	Nephrolepis cordifolia (L.) C.Presl	5.57787e-06	Dicranopteris pedata (Houtt.) Nakaike	2.96349e-06	Gymnocarpium oyamense (Baker) Ching	3.03347e-07	Deparia conilii (Franch. et Sav.) M.Kato	2.32642e-07
00022197.jpg	Goniophlebium niponicum (Mett.) Bedd.	Polypodium fauriei Christ	0.84753	Goniophlebium niponicum (Mett.) Bedd.	0.148785	Taraxacum denudatum H.Koidz. var. arakii (Kitam.) Seriz.	0.00222911	Dicranopteris pedata (Houtt.) Nakaike	0.000358952	Microlepia marginata (Panzer) C.Chr.	0.000209583
734697.jpg	Goniophlebium niponicum (Mett.) Bedd.	Goniophlebium niponicum (Mett.) Bedd.	0.999995	Deparia conilii (Franch. et Sav.) M.Kato	2.06399e-06	Gymnocarpium oyamense (Baker) Ching	1.76572e-06	Struthiopteris castanea (Makino) Nakai	1.90582e-07	Polypodium fauriei Christ	1.53039e-07
KAG126670.jpg	Goniophlebium niponicum (Mett.) Bedd.	Goniophlebium niponicum (Mett.) Bedd.	1	Nephrolepis cordifolia (L.) C.Presl	7.24583e-08	Gymnocarpium oyamense (Baker) Ching	9.67157e-09	Polypodium fauriei Christ	5.84759e-09	Bolbitis appendiculata (Willd.) K.Iwats.	5.55337e-09
779434.jpg	Goniophlebium niponicum (Mett.) Bedd.	Goniophlebium niponicum (Mett.) Bedd.	0.998173	Polypodium fauriei Christ	0.00154747	Nephrolepis cordifolia (L.) C.Presl	0.000184255	Pteris terminalis Wall. ex J.Agardh var. fauriei (Christ) Ebihara et Nakato	5.97277e-05	Gymnocarpium oyamense (Baker) Ching	1.05649e-05
00001227.jpg	Goniophlebium niponicum (Mett.) Bedd.	Goniophlebium niponicum (Mett.) Bedd.	0.999998	Polypodium fauriei Christ	8.32237e-07	Deparia conilii (Franch. et Sav.) M.Kato	6.63883e-07	Gymnocarpium oyamense (Baker) Ching	1.4895e-07	Dicranopteris pedata (Houtt.) Nakaike	5.25837e-08
00033491.jpg	Goniophlebium niponicum (Mett.) Bedd.	Goniophlebium niponicum (Mett.) Bedd.	0.999997	Nephrolepis cordifolia (L.) C.Presl	1.17825e-06	Polypodium fauriei Christ	6.53461e-07	Plagiogyria matsumurana Makino	3.23352e-07	Gymnocarpium oyamense (Baker) Ching	1.25175e-07
KAG126661.jpg	Goniophlebium niponicum (Mett.) Bedd.	Goniophlebium niponicum (Mett.) Bedd.	1	Nephrolepis cordifolia (L.) C.Presl	1.50318e-08	Gymnocarpium oyamense (Baker) Ching	4.01026e-09	Polypodium fauriei Christ	3.3091e-09	Plagiogyria matsumurana Makino	2.08982e-09
00007502.jpg	Goniophlebium niponicum (Mett.) Bedd.	Goniophlebium niponicum (Mett.) Bedd.	0.999991	Deparia conilii (Franch. et Sav.) M.Kato	2.81716e-06	Gymnocarpium oyamense (Baker) Ching	2.78551e-06	Nephrolepis cordifolia (L.) C.Presl	2.35353e-06	Struthiopteris castanea (Makino) Nakai	2.03239e-07
00001150.jpg	Goniophlebium niponicum (Mett.) Bedd.	Goniophlebium niponicum (Mett.) Bedd.	1	Deparia conilii (Franch. et Sav.) M.Kato	2.70321e-07	Gymnocarpium oyamense (Baker) Ching	4.55621e-08	Polypodium fauriei Christ	3.87345e-08	Plagiogyria matsumurana Makino	2.31165e-08
00001151.jpg	Goniophlebium niponicum (Mett.) Bedd.	Goniophlebium niponicum (Mett.) Bedd.	0.999999	Deparia conilii (Franch. et Sav.) M.Kato	2.13706e-07	Nephrolepis cordifolia (L.) C.Presl	1.80472e-07	Polypodium fauriei Christ	5.76639e-08	Bolbitis appendiculata (Willd.) K.Iwats.	2.60657e-08
00016082.jpg	Goniophlebium niponicum (Mett.) Bedd.	Goniophlebium niponicum (Mett.) Bedd.	0.999999	Polypodium fauriei Christ	3.50765e-07	Deparia conilii (Franch. et Sav.) M.Kato	7.6176e-08	Gymnocarpium oyamense (Baker) Ching	7.19615e-08	Nephrolepis cordifolia (L.) C.Presl	1.74519e-08
KAG128617.jpg	Goniophlebium niponicum (Mett.) Bedd.	Goniophlebium niponicum (Mett.) Bedd.	0.99999	Nephrolepis cordifolia (L.) C.Presl	8.85762e-06	Polypodium fauriei Christ	2.2356e-07	Dicranopteris pedata (Houtt.) Nakaike	9.70543e-08	Plagiogyria matsumurana Makino	8.72643e-08
KAG126671.jpg	Goniophlebium niponicum (Mett.) Bedd.	Goniophlebium niponicum (Mett.) Bedd.	0.999381	Nephrolepis cordifolia (L.) C.Presl	0.00054456	Dicranopteris pedata (Houtt.) Nakaike	1.89973e-05	Bolbitis appendiculata (Willd.) K.Iwats.	1.74132e-05	Peperomia japonica Makino	6.60735e-06
00016084.jpg	Goniophlebium niponicum (Mett.) Bedd.	Goniophlebium niponicum (Mett.) Bedd.	0.999998	Polypodium fauriei Christ	2.01421e-06	Deparia conilii (Franch. et Sav.) M.Kato	5.908e-08	Gymnocarpium oyamense (Baker) Ching	5.53499e-08	Nephrolepis cordifolia (L.) C.Presl	4.22998e-08
MAK20100222_MAK012.jpg	Alpinia intermedia Gagnep.	Alpinia intermedia Gagnep.	0.954478	Sasa megalophylla Makino et Uchida	0.0423148	Pertya robusta (Maxim.) Makino	0.00135468	Polygonatum macranthum (Maxim.) Koidz.	0.000546804	Sasa senanensis (Franch. et Sav.) Rehder	0.000434636
763491.jpg	Alpinia intermedia Gagnep.	Sagittaria aginashi Makino	0.674284	Alpinia intermedia Gagnep.	0.148254	Leptochilus x shintenensis (Hayata) Nakaike	0.0448672	Liriope muscari (Decne.) L.H.Bailey	0.0342817	Sasa palmata (Lat.-Marl. ex Burb.) E.G.Camus	0.0163788
KAG023121.jpg	Alpinia intermedia Gagnep.	Alpinia intermedia Gagnep.	0.882761	Sasa senanensis (Franch. et Sav.) Rehder	0.103032	Gardenia jasminoides Ellis	0.00447114	Symplocos glauca (Thunb.) Koidz.	0.00351202	Sasa palmata (Lat.-Marl. ex Burb.) E.G.Camus	0.00151985
KAG052579.jpg	Alpinia intermedia Gagnep.	Alpinia intermedia Gagnep.	0.99976	Sasa senanensis (Franch. et Sav.) Rehder	9.44885e-05	Sasa palmata (Lat.-Marl. ex Burb.) E.G.Camus	7.78345e-05	Raphanus sativus L.	3.02957e-05	Farfugium japonicum (L.) Kitam.	1.01732e-05
MAK20100223_MAK001.jpg	Alpinia intermedia Gagnep.	Alpinia intermedia Gagnep.	0.876027	Sasa palmata (Lat.-Marl. ex Burb.) E.G.Camus	0.0458689	Lilium japonicum Houtt.	0.0331927	Polygonatum macranthum (Maxim.) Koidz.	0.0134691	Arisaema japonicum Blume	0.012992
9516057.jpg	Alpinia intermedia Gagnep.	Persicaria maculosa Gray subsp. hirticaulis (Danser) S.Ekman et Knutsson var. pubescens (Makino) Yonek.	0.274576	Scopolia japonica Maxim.	0.237443	Phytolacca americana L.	0.223189	Empusa formosana (Rchb.f.) T.C.Hsu	0.0887624	Sasa senanensis (Franch. et Sav.) Rehder	0.0544773
1172851.JPG	Alpinia intermedia Gagnep.	Alpinia intermedia Gagnep.	0.999996	Lactuca indica L. var. laciniata (Houtt.) H.Hara	2.56602e-06	Capillipedium parviflorum (R.Br.) Stapf	1.58699e-07	Fallopia japonica (Houtt.) Ronse Decr. var. japonica	1.07009e-07	Solidago altissima L.	8.85958e-08
KAG052588.jpg	Alpinia intermedia Gagnep.	Alpinia intermedia Gagnep.	0.999914	Phacelurus latifolius (Steud.) Ohwi	3.20624e-05	Sasa palmata (Lat.-Marl. ex Burb.) E.G.Camus	3.17055e-05	Lactuca indica L. var. laciniata (Houtt.) H.Hara	3.39371e-06	Asplenium setoi N.Murak. et Seriz.	3.31377e-06
MAK20110124_MAK066.jpg	Alpinia intermedia Gagnep.	Alpinia intermedia Gagnep.	0.999858	Sasa senanensis (Franch. et Sav.) Rehder	0.000126259	Sasa palmata (Lat.-Marl. ex Burb.) E.G.Camus	1.2458e-05	Lactuca indica L. var. laciniata (Houtt.) H.Hara	8.33233e-07	Sasa megalophylla Makino et Uchida	4.32491e-07
KAG052578.jpg	Alpinia intermedia Gagnep.	Alpinia intermedia Gagnep.	0.996727	Pleioblastus argenteostriatus (Regel) Nakai 'Okina'	0.00297005	Phacelurus latifolius (Steud.) Ohwi	0.000151965	Sasa palmata (Lat.-Marl. ex Burb.) E.G.Camus	3.31524e-05	Sasa tsuboiana Makino	2.59811e-05
KAG019230.jpg	Alpinia intermedia Gagnep.	Alpinia intermedia Gagnep.	0.958635	Sasa borealis (Hack.) Makino et Shibata	0.0407135	Rhynchotechum discolor (Maxim.) B.L.Burtt var. discolor	0.000176686	Sasa palmata (Lat.-Marl. ex Burb.) E.G.Camus	0.000152353	Lophatherum gracile Brongn.	8.31894e-05
KAG003976.jpg	Ilex macropoda Miq.	Ilex macropoda Miq.	0.938339	Alnus serrulatoides Callier	0.0366425	Ilex rotunda Thunb.	0.0205108	Frangula crenata (Siebold et Zucc.) Miq.	0.00136497	Rhamnus japonica Maxim. var. decipiens Maxim.	0.00089342
KAG003977.jpg	Ilex macropoda Miq.	Viburnum furcatum Blume ex Maxim.	0.519517	Ilex macropoda Miq.	0.273516	Enkianthus campanulatus (Miq.) G.Nicholson	0.157541	Viburnum dilatatum Thunb.	0.0260714	Alnus serrulatoides Callier	0.00793755
FKSE11488.jpg	Ilex macropoda Miq.	Ilex macropoda Miq.	0.833985	Malus toringo (Siebold) Siebold ex de Vriese	0.16509	Celastrus orbiculatus Thunb. var. orbiculatus	0.000626509	Malus tschonoskii (Maxim.) C.K.Schneid.	0.00017986	Toxicodendron orientale Greene subsp. orientale	7.37652e-05
KAG003972.jpg	Ilex macropoda Miq.	Ilex macropoda Miq.	0.953691	Cercidiphyllum magnificum (Nakai) Nakai	0.0163083	Viburnum plicatum Thunb. var. tomentosum Miq.	0.0161451	Viburnum furcatum Blume ex Maxim.	0.0070192	Viburnum dilatatum Thunb.	0.00475998
FKSE66077.jpg	Ilex macropoda Miq.	Ilex macropoda Miq.	0.987094	Xylosma congesta (Lour.) Merr.	0.00795074	Elaeagnus glabra Thunb.	0.00246578	Lyonia ovalifolia (Wall.) Drude var. elliptica (Siebold et Zucc.) Hand.-Mazz.	0.00057845	Cerasus itosakura (Siebold) Masam. et S.Suzuki var. itosakura f. ascendens (Makino) H.Ohba et H.Ikeda	0.000501228
KAG081523.jpg	Ilex macropoda Miq.	Ligustrum japonicum Thunb.	0.941933	Rhododendron reticulatum D.Don ex G.Don	0.0455113	Ilex macropoda Miq.	0.00769092	Ligustrum salicinum Nakai	0.00201847	Vincetoxicum tanakae (Maxim.) Franch. et Sav.	0.00192781
KAG003953.jpg	Ilex macropoda Miq.	Ilex macropoda Miq.	0.990886	Ilex nipponica Makino	0.00399595	Ilex serrata Thunb. f. argutidens (Miq.) Sa.Kurata	0.00248739	Berchemia longiracemosa Okuyama	0.000757516	Alnus japonica (Thunb.) Steud.	0.000620912
FKSE34017.jpg	Ilex macropoda Miq.	Neoshirakia japonica (Siebold et Zucc.) Esser	0.540781	Ilex macropoda Miq.	0.457874	Elaeagnus macrophylla Thunb.	0.00117946	Celastrus stephanotidifolius (Makino) Makino	8.04922e-05	Cerasus jamasakura (Siebold ex Koidz.) H.Ohba	2.73036e-05
KAG021791.jpg	Ilex macropoda Miq.	Ilex macropoda Miq.	0.869129	Lonicera strophiophora Franch.	0.0933179	Lyonia ovalifolia (Wall.) Drude var. elliptica (Siebold et Zucc.) Hand.-Mazz.	0.0315762	Cerasus maximowiczii (Rupr.) Kom.	0.00148851	Neoshirakia japonica (Siebold et Zucc.) Esser	0.001114
KAG003964.jpg	Ilex macropoda Miq.	Ilex macropoda Miq.	0.999979	Celastrus stephanotidifolius (Makino) Makino	6.16066e-06	Ilex serrata Thunb.	5.99597e-06	Ilex serrata Thunb. f. argutidens (Miq.) Sa.Kurata	2.71947e-06	Ilex rotunda Thunb.	1.21612e-06
FKSE11527.jpg	Ilex macropoda Miq.	Ilex macropoda Miq.	0.87059	Ilex serrata Thunb.	0.11059	Lonicera gracilipes Miq. var. glabra Miq.	0.00637359	Corylopsis gotoana Makino	0.00565948	Euonymus sieboldianus Blume var. sieboldianus	0.00199448
FKSE121217.jpg	Ilex macropoda Miq.	Ilex macropoda Miq.	0.755896	Symplocos sawafutagi Nagam.	0.102764	Cornus controversa Hemsl. var. controversa	0.0577713	Viburnum plicatum Thunb. var. tomentosum Miq.	0.0549613	Eleutherococcus spinosus (L.f.) S.Y.Hu var. spinosus	0.0105175
FKSE15457.jpg	Ilex macropoda Miq.	Celastrus orbiculatus Thunb. var. orbiculatus	0.536888	Ilex macropoda Miq.	0.164703	Symplocos coreana (H.L_v.) Ohwi	0.116127	Hibiscus glaber (Matsum. ex Hatt.) Matsum. ex Nakai	0.0853336	Aria alnifolia (Siebold et Zucc.) Decne.	0.0504198
KAG003955.jpg	Ilex macropoda Miq.	Ilex macropoda Miq.	0.972847	Celastrus stephanotidifolius (Makino) Makino	0.0125452	Elaeagnus glabra Thunb.	0.00808812	Ilex rotunda Thunb.	0.00301381	Viburnum furcatum Blume ex Maxim.	0.00268975
SDH00000633.jpg	Ilex macropoda Miq.	Ilex macropoda Miq.	0.99963	Malus tschonoskii (Maxim.) C.K.Schneid.	0.000206732	Viburnum plicatum Thunb. var. tomentosum Miq.	0.000129485	Elaeagnus macrophylla Thunb.	1.26899e-05	Celastrus stephanotidifolius (Makino) Makino	6.7887e-06
5545-6750.jpg	Ilex macropoda Miq.	Celtis sinensis Pers.	0.754422	Aria alnifolia (Siebold et Zucc.) Decne.	0.239047	Fagus japonica Maxim.	0.00303795	Frangula crenata (Siebold et Zucc.) Miq.	0.00137584	Lindera lancea (Momiy.) H.Koyama	0.00107992
FKSE62831.jpg	Ilex macropoda Miq.	Cerasus jamasakura (Siebold ex Koidz.) H.Ohba	0.662413	Cerasus leveilleana (Koehne) H.Ohba	0.169923	Ilex macropoda Miq.	0.107863	Viburnum plicatum Thunb. var. tomentosum Miq.	0.0377775	Cerasus sargentii (Rehder) H.Ohba var. sargentii	0.00962544
6390-6749.jpg	Ilex macropoda Miq.	Pourthiaea villosa (Thunb.) Decne. var. villosa	0.63592	Ilex macropoda Miq.	0.16727	Cornus kousa Buerger ex Hance subsp. kousa	0.0771397	Symplocos coreana (H.L_v.) Ohwi	0.0568878	Celastrus orbiculatus Thunb. var. orbiculatus	0.0439359
KAG003963.jpg	Ilex macropoda Miq.	Ilex macropoda Miq.	0.99998	Neoshirakia japonica (Siebold et Zucc.) Esser	8.70822e-06	Ilex serrata Thunb. f. argutidens (Miq.) Sa.Kurata	3.50898e-06	Lindera glauca (Siebold et Zucc.) Blume	1.78652e-06	Ilex rotunda Thunb.	1.65417e-06
FKSE35273.jpg	Ilex macropoda Miq.	Ilex macropoda Miq.	0.999998	Lindera glauca (Siebold et Zucc.) Blume	7.32773e-07	Lonicera gracilipes Miq. var. glabra Miq.	5.50112e-07	Ilex serrata Thunb. f. argutidens (Miq.) Sa.Kurata	4.18838e-07	Viburnum plicatum Thunb. var. tomentosum Miq.	2.49741e-07
574422.jpg	Thelypteris japonica (Baker) Ching f. viridescens (Makino) H.It_	Thelypteris japonica (Baker) Ching f. viridescens (Makino) H.It_	0.996414	Thelypteris musashiensis (Hiyama) Nakato, Sahashi et M.Kato	0.0035047	Ctenitis eatonii (Baker) Ching	3.89335e-05	Thelypteris bukoensis (Tagawa) Ching	2.61585e-05	Thelypteris japonica (Baker) Ching	4.22342e-06
1152598.JPG	Thelypteris japonica (Baker) Ching f. viridescens (Makino) H.It_	Thelypteris japonica (Baker) Ching f. viridescens (Makino) H.It_	0.682626	Thelypteris musashiensis (Hiyama) Nakato, Sahashi et M.Kato	0.317367	Thelypteris japonica (Baker) Ching	2.86508e-06	Ctenitis eatonii (Baker) Ching	1.52317e-06	Thelypteris laxa (Franch. et Sav.) Ching	1.24264e-06
545902.jpg	Thelypteris japonica (Baker) Ching f. viridescens (Makino) H.It_	Thelypteris japonica (Baker) Ching f. viridescens (Makino) H.It_	0.933116	Thelypteris musashiensis (Hiyama) Nakato, Sahashi et M.Kato	0.0655851	Thelypteris phegopteris (L.) Sloss. ex Rydb.	0.000834285	Ctenitis eatonii (Baker) Ching	0.000173514	Athyrium spinulosum (Maxim.) Milde	5.37463e-05
543160.jpg	Thelypteris japonica (Baker) Ching f. viridescens (Makino) H.It_	Thelypteris japonica (Baker) Ching f. viridescens (Makino) H.It_	0.999685	Thelypteris musashiensis (Hiyama) Nakato, Sahashi et M.Kato	0.000295504	Thelypteris phegopteris (L.) Sloss. ex Rydb.	6.73581e-06	Thelypteris taiwanensis (C.Chr.) K.Iwats.	3.08708e-06	Thelypteris decursivepinnata (H.C.Hall) Ching	2.49801e-06
433499.jpg	Thelypteris japonica (Baker) Ching f. viridescens (Makino) H.It_	Thelypteris japonica (Baker) Ching f. viridescens (Makino) H.It_	1	Thelypteris japonica (Baker) Ching	2.45562e-08	Thelypteris interrupta (Willd.) K.Iwats.	7.3242e-09	Plagiogyria japonica Nakai	7.4631e-10	Tapeinidium pinnatum (Cav.) C.Chr.	6.09416e-10
558891.jpg	Thelypteris japonica (Baker) Ching f. viridescens (Makino) H.It_	Thelypteris japonica (Baker) Ching f. viridescens (Makino) H.It_	0.966373	Thelypteris musashiensis (Hiyama) Nakato, Sahashi et M.Kato	0.0335797	Diplazium mettenianum (Miq.) C.Chr.	1.09736e-05	Deparia pycnosora (Christ) M.Kato	9.62864e-06	Cyathea podophylla (Hook.) Copel.	5.46726e-06
799735.jpg	Thelypteris japonica (Baker) Ching f. viridescens (Makino) H.It_	Thelypteris japonica (Baker) Ching f. viridescens (Makino) H.It_	0.999974	Thelypteris musashiensis (Hiyama) Nakato, Sahashi et M.Kato	2.55928e-05	Athyrium spinulosum (Maxim.) Milde	3.15559e-07	Thelypteris taiwanensis (C.Chr.) K.Iwats.	8.79164e-08	Thelypteris bukoensis (Tagawa) Ching	7.27583e-08
831769.jpg	Thelypteris japonica (Baker) Ching f. viridescens (Makino) H.It_	Thelypteris japonica (Baker) Ching f. viridescens (Makino) H.It_	0.999535	Thelypteris bukoensis (Tagawa) Ching	0.000452169	Thelypteris quelpaertensis (Christ) Ching	5.9729e-06	Thelypteris musashiensis (Hiyama) Nakato, Sahashi et M.Kato	2.38888e-06	Thelypteris torresiana (Gaudich.) Alston var. torresiana	1.1103e-06
1045378.JPG	Thelypteris japonica (Baker) Ching f. viridescens (Makino) H.It_	Thelypteris japonica (Baker) Ching f. viridescens (Makino) H.It_	0.996052	Thelypteris musashiensis (Hiyama) Nakato, Sahashi et M.Kato	0.00393871	Thelypteris laxa (Franch. et Sav.) Ching	4.11526e-06	Thelypteris japonica (Baker) Ching	2.11496e-06	Thelypteris phegopteris (L.) Sloss. ex Rydb.	4.01431e-07
570761.jpg	Thelypteris japonica (Baker) Ching f. viridescens (Makino) H.It_	Thelypteris japonica (Baker) Ching f. viridescens (Makino) H.It_	0.999995	Thelypteris japonica (Baker) Ching	3.73586e-06	Deparia dimorphophylla (Koidz.) M.Kato	4.02636e-07	Plagiogyria japonica Nakai	2.34227e-07	Diplazium mettenianum (Miq.) C.Chr.	1.95432e-07
596379.jpg	Thelypteris japonica (Baker) Ching f. viridescens (Makino) H.It_	Thelypteris japonica (Baker) Ching f. viridescens (Makino) H.It_	0.999999	Thelypteris musashiensis (Hiyama) Nakato, Sahashi et M.Kato	4.49725e-07	Thelypteris interrupta (Willd.) K.Iwats.	3.67514e-07	Thelypteris japonica (Baker) Ching	9.62534e-08	Bolbitis heteroclita (C.Presl) Ching	5.70119e-09
1156220.JPG	Thelypteris japonica (Baker) Ching f. viridescens (Makino) H.It_	Thelypteris japonica (Baker) Ching f. viridescens (Makino) H.It_	0.998475	Thelypteris japonica (Baker) Ching	0.00071185	Thelypteris musashiensis (Hiyama) Nakato, Sahashi et M.Kato	0.000578718	Thelypteris taiwanensis (C.Chr.) K.Iwats.	0.000210165	Cyathea metteniana (Hance) C.Chr. et Tardieu	6.87847e-06
440269.jpg	Thelypteris japonica (Baker) Ching f. viridescens (Makino) H.It_	Thelypteris japonica (Baker) Ching f. viridescens (Makino) H.It_	0.999427	Thelypteris musashiensis (Hiyama) Nakato, Sahashi et M.Kato	0.000563697	Thelypteris japonica (Baker) Ching	7.60434e-06	Thelypteris laxa (Franch. et Sav.) Ching	6.11392e-07	Thelypteris glanduligera (Kunze) Ching	1.22197e-07
1023727.JPG	Thelypteris japonica (Baker) Ching f. viridescens (Makino) H.It_	Thelypteris japonica (Baker) Ching f. viridescens (Makino) H.It_	0.991158	Thelypteris musashiensis (Hiyama) Nakato, Sahashi et M.Kato	0.00780062	Thelypteris glanduligera (Kunze) Ching	0.00103071	Thelypteris japonica (Baker) Ching	4.64232e-06	Thelypteris japonica (Baker) Ching x T. musashiensis (Hiyama) Nakato, Sahashi et M.Kato	2.6205e-06
1156142.JPG	Thelypteris japonica (Baker) Ching f. viridescens (Makino) H.It_	Thelypteris japonica (Baker) Ching f. viridescens (Makino) H.It_	1	Thelypteris japonica (Baker) Ching	2.24424e-07	Thelypteris musashiensis (Hiyama) Nakato, Sahashi et M.Kato	4.69034e-08	Deparia dimorphophylla (Koidz.) M.Kato	1.99528e-08	Cyathea podophylla (Hook.) Copel.	1.47973e-08
1017515.jpg	Thelypteris japonica (Baker) Ching f. viridescens (Makino) H.It_	Thelypteris japonica (Baker) Ching f. viridescens (Makino) H.It_	0.998239	Thelypteris taiwanensis (C.Chr.) K.Iwats.	0.00110161	Thelypteris musashiensis (Hiyama) Nakato, Sahashi et M.Kato	0.000584055	Cyathea metteniana (Hance) C.Chr. et Tardieu	3.84103e-05	Thelypteris japonica (Baker) Ching	1.10318e-05
432930.jpg	Thelypteris japonica (Baker) Ching f. viridescens (Makino) H.It_	Thelypteris japonica (Baker) Ching f. viridescens (Makino) H.It_	0.999064	Thelypteris musashiensis (Hiyama) Nakato, Sahashi et M.Kato	0.000911469	Thelypteris bukoensis (Tagawa) Ching	1.01499e-05	Athyrium spinulosum (Maxim.) Milde	4.67355e-06	Ctenitis eatonii (Baker) Ching	2.53632e-06
437963.jpg	Thelypteris japonica (Baker) Ching f. viridescens (Makino) H.It_	Thelypteris japonica (Baker) Ching f. viridescens (Makino) H.It_	0.999986	Thelypteris japonica (Baker) Ching	1.4044e-05	Thelypteris interrupta (Willd.) K.Iwats.	3.6271e-07	Plagiogyria japonica Nakai	1.25198e-08	Vincetoxicum pycnostelma Kitag.	5.49771e-09
88735.jpg	Thelypteris japonica (Baker) Ching f. viridescens (Makino) H.It_	Thelypteris japonica (Baker) Ching f. viridescens (Makino) H.It_	0.999997	Thelypteris musashiensis (Hiyama) Nakato, Sahashi et M.Kato	1.23066e-06	Cyathea podophylla (Hook.) Copel.	9.26319e-07	Thelypteris japonica (Baker) Ching	5.12865e-07	Thelypteris interrupta (Willd.) K.Iwats.	1.40025e-07
574427.jpg	Thelypteris japonica (Baker) Ching f. viridescens (Makino) H.It_	Thelypteris japonica (Baker) Ching f. viridescens (Makino) H.It_	0.999997	Thelypteris musashiensis (Hiyama) Nakato, Sahashi et M.Kato	2.41343e-06	Thelypteris japonica (Baker) Ching	7.25942e-07	Thelypteris taiwanensis (C.Chr.) K.Iwats.	5.47709e-08	Thelypteris phegopteris (L.) Sloss. ex Rydb.	4.6214e-08
437959.jpg	Thelypteris japonica (Baker) Ching f. viridescens (Makino) H.It_	Thelypteris japonica (Baker) Ching f. viridescens (Makino) H.It_	0.999988	Thelypteris musashiensis (Hiyama) Nakato, Sahashi et M.Kato	1.15661e-05	Thelypteris japonica (Baker) Ching	6.28435e-08	Cyathea podophylla (Hook.) Copel.	2.07922e-09	Diplazium mettenianum (Miq.) C.Chr.	1.8222e-09
437940.jpg	Thelypteris japonica (Baker) Ching f. viridescens (Makino) H.It_	Thelypteris japonica (Baker) Ching f. viridescens (Makino) H.It_	0.999389	Thelypteris musashiensis (Hiyama) Nakato, Sahashi et M.Kato	0.000567468	Athyrium spinulosum (Maxim.) Milde	2.07009e-05	Thelypteris japonica (Baker) Ching	1.86618e-05	Crepidomanes thysanostomum (Makino) Ebihara et K.Iwats.	5.95565e-07
1153098.JPG	Thelypteris japonica (Baker) Ching f. viridescens (Makino) H.It_	Thelypteris musashiensis (Hiyama) Nakato, Sahashi et M.Kato	0.886675	Thelypteris japonica (Baker) Ching f. viridescens (Makino) H.It_	0.113312	Ctenitis eatonii (Baker) Ching	5.6672e-06	Thelypteris bukoensis (Tagawa) Ching	3.1184e-06	Thelypteris taiwanensis (C.Chr.) K.Iwats.	1.55836e-06
464003.jpg	Thelypteris japonica (Baker) Ching f. viridescens (Makino) H.It_	Thelypteris japonica (Baker) Ching f. viridescens (Makino) H.It_	0.999974	Thelypteris musashiensis (Hiyama) Nakato, Sahashi et M.Kato	2.57691e-05	Thelypteris bukoensis (Tagawa) Ching	1.56464e-07	Thelypteris japonica (Baker) Ching	1.52264e-07	Ctenitis eatonii (Baker) Ching	1.20082e-07
574439.jpg	Thelypteris japonica (Baker) Ching f. viridescens (Makino) H.It_	Thelypteris japonica (Baker) Ching f. viridescens (Makino) H.It_	0.99991	Thelypteris musashiensis (Hiyama) Nakato, Sahashi et M.Kato	8.63159e-05	Thelypteris phegopteris (L.) Sloss. ex Rydb.	9.48032e-07	Thelypteris japonica (Baker) Ching	6.393e-07	Thelypteris bukoensis (Tagawa) Ching	4.54566e-07
424537.jpg	Thelypteris japonica (Baker) Ching f. viridescens (Makino) H.It_	Thelypteris japonica (Baker) Ching	0.933339	Thelypteris japonica (Baker) Ching x T. musashiensis (Hiyama) Nakato, Sahashi et M.Kato	0.0653559	Pteris oshimensis Hieron.	0.00115079	Thelypteris japonica (Baker) Ching f. viridescens (Makino) H.It_	8.91762e-05	Diplazium wichurae (Mett.) Diels	9.93408e-06
439536.jpg	Thelypteris japonica (Baker) Ching f. viridescens (Makino) H.It_	Thelypteris japonica (Baker) Ching f. viridescens (Makino) H.It_	0.999998	Thelypteris musashiensis (Hiyama) Nakato, Sahashi et M.Kato	2.29514e-06	Thelypteris japonica (Baker) Ching	8.31016e-08	Diplazium mettenianum (Miq.) C.Chr.	9.08269e-09	Thelypteris bukoensis (Tagawa) Ching	8.243e-09
422691.jpg	Thelypteris japonica (Baker) Ching f. viridescens (Makino) H.It_	Thelypteris japonica (Baker) Ching f. viridescens (Makino) H.It_	0.999067	Thelypteris musashiensis (Hiyama) Nakato, Sahashi et M.Kato	0.000626044	Thelypteris japonica (Baker) Ching	0.000301959	Thelypteris phegopteris (L.) Sloss. ex Rydb.	7.08633e-07	Thelypteris interrupta (Willd.) K.Iwats.	4.06711e-07
437613.jpg	Thelypteris japonica (Baker) Ching f. viridescens (Makino) H.It_	Thelypteris japonica (Baker) Ching f. viridescens (Makino) H.It_	0.999969	Thelypteris musashiensis (Hiyama) Nakato, Sahashi et M.Kato	3.11572e-05	Thelypteris japonica (Baker) Ching	2.55925e-08	Cyathea metteniana (Hance) C.Chr. et Tardieu	1.21754e-08	Thelypteris interrupta (Willd.) K.Iwats.	9.45928e-09
574437.jpg	Thelypteris japonica (Baker) Ching f. viridescens (Makino) H.It_	Thelypteris musashiensis (Hiyama) Nakato, Sahashi et M.Kato	0.999764	Thelypteris japonica (Baker) Ching f. viridescens (Makino) H.It_	0.000135872	Thelypteris quelpaertensis (Christ) Ching	3.68924e-05	Thelypteris phegopteris (L.) Sloss. ex Rydb.	2.00119e-05	Thelypteris bukoensis (Tagawa) Ching	1.76058e-05
1045381.JPG	Thelypteris japonica (Baker) Ching f. viridescens (Makino) H.It_	Thelypteris japonica (Baker) Ching f. viridescens (Makino) H.It_	0.991866	Thelypteris musashiensis (Hiyama) Nakato, Sahashi et M.Kato	0.00812844	Athyrium spinulosum (Maxim.) Milde	1.39643e-06	Thelypteris bukoensis (Tagawa) Ching	6.00191e-07	Thelypteris japonica (Baker) Ching	3.77628e-07
799731.jpg	Thelypteris japonica (Baker) Ching f. viridescens (Makino) H.It_	Thelypteris japonica (Baker) Ching f. viridescens (Makino) H.It_	0.941135	Thelypteris musashiensis (Hiyama) Nakato, Sahashi et M.Kato	0.0587723	Thelypteris taiwanensis (C.Chr.) K.Iwats.	7.89437e-05	Cyathea podophylla (Hook.) Copel.	7.94294e-06	Cyathea metteniana (Hance) C.Chr. et Tardieu	3.94968e-06
1152604.JPG	Thelypteris japonica (Baker) Ching f. viridescens (Makino) H.It_	Thelypteris japonica (Baker) Ching f. viridescens (Makino) H.It_	0.999997	Thelypteris musashiensis (Hiyama) Nakato, Sahashi et M.Kato	1.97686e-06	Thelypteris japonica (Baker) Ching	6.47101e-07	Diplazium mettenianum (Miq.) C.Chr.	7.59372e-08	Cyathea podophylla (Hook.) Copel.	1.62746e-08
543547.jpg	Thelypteris japonica (Baker) Ching f. viridescens (Makino) H.It_	Thelypteris japonica (Baker) Ching f. viridescens (Makino) H.It_	0.984935	Thelypteris musashiensis (Hiyama) Nakato, Sahashi et M.Kato	0.0150408	Thelypteris japonica (Baker) Ching	1.3222e-05	Thelypteris bukoensis (Tagawa) Ching	3.8392e-06	Cyathea metteniana (Hance) C.Chr. et Tardieu	1.4868e-06
1045368.JPG	Thelypteris japonica (Baker) Ching f. viridescens (Makino) H.It_	Thelypteris japonica (Baker) Ching f. viridescens (Makino) H.It_	0.999977	Thelypteris musashiensis (Hiyama) Nakato, Sahashi et M.Kato	2.24623e-05	Thelypteris japonica (Baker) Ching	5.21696e-07	Thelypteris phegopteris (L.) Sloss. ex Rydb.	1.09198e-07	Thelypteris bukoensis (Tagawa) Ching	6.33174e-08
533925.jpg	Thelypteris japonica (Baker) Ching f. viridescens (Makino) H.It_	Thelypteris japonica (Baker) Ching f. viridescens (Makino) H.It_	0.999999	Thelypteris musashiensis (Hiyama) Nakato, Sahashi et M.Kato	5.32633e-07	Thelypteris bukoensis (Tagawa) Ching	2.56129e-08	Diplaziopsis cavaleriana (Christ) C.Chr.	2.04853e-08	Thelypteris japonica (Baker) Ching	1.89422e-08
1152559.JPG	Thelypteris japonica (Baker) Ching f. viridescens (Makino) H.It_	Thelypteris japonica (Baker) Ching f. viridescens (Makino) H.It_	0.997225	Thelypteris musashiensis (Hiyama) Nakato, Sahashi et M.Kato	0.00276678	Thelypteris japonica (Baker) Ching	3.96312e-06	Diplazium mettenianum (Miq.) C.Chr.	1.83842e-06	Thelypteris glanduligera (Kunze) Ching	6.27795e-07
543151.jpg	Thelypteris japonica (Baker) Ching f. viridescens (Makino) H.It_	Thelypteris japonica (Baker) Ching f. viridescens (Makino) H.It_	1	Thelypteris interrupta (Willd.) K.Iwats.	4.51096e-10	Cyathea podophylla (Hook.) Copel.	2.78457e-10	Thelypteris taiwanensis (C.Chr.) K.Iwats.	1.60079e-10	Thelypteris japonica (Baker) Ching	1.10085e-10
437979.jpg	Thelypteris japonica (Baker) Ching f. viridescens (Makino) H.It_	Thelypteris japonica (Baker) Ching f. viridescens (Makino) H.It_	0.999995	Thelypteris musashiensis (Hiyama) Nakato, Sahashi et M.Kato	4.72561e-06	Thelypteris japonica (Baker) Ching	2.85051e-08	Thelypteris bukoensis (Tagawa) Ching	2.13453e-08	Lycopodium annotinum L.	1.97625e-08
127296.jpg	Thelypteris japonica (Baker) Ching f. viridescens (Makino) H.It_	Thelypteris japonica (Baker) Ching f. viridescens (Makino) H.It_	0.999958	Thelypteris musashiensis (Hiyama) Nakato, Sahashi et M.Kato	4.15657e-05	Thelypteris japonica (Baker) Ching	6.13559e-07	Cyathea podophylla (Hook.) Copel.	1.24834e-07	Thelypteris interrupta (Willd.) K.Iwats.	1.12466e-08
570343.jpg	Thelypteris japonica (Baker) Ching f. viridescens (Makino) H.It_	Thelypteris japonica (Baker) Ching f. viridescens (Makino) H.It_	0.999997	Deparia dimorphophylla (Koidz.) M.Kato	1.56769e-06	Thelypteris japonica (Baker) Ching	8.84252e-07	Bolbitis heteroclita (C.Presl) Ching	1.56588e-07	Thelypteris phegopteris (L.) Sloss. ex Rydb.	1.22547e-07
419786.jpg	Thelypteris japonica (Baker) Ching f. viridescens (Makino) H.It_	Thelypteris japonica (Baker) Ching f. viridescens (Makino) H.It_	1	Thelypteris japonica (Baker) Ching	4.43913e-08	Thelypteris musashiensis (Hiyama) Nakato, Sahashi et M.Kato	2.66384e-08	Thelypteris interrupta (Willd.) K.Iwats.	1.10433e-09	Cyathea metteniana (Hance) C.Chr. et Tardieu	3.41474e-10
440275.jpg	Thelypteris japonica (Baker) Ching f. viridescens (Makino) H.It_	Thelypteris japonica (Baker) Ching f. viridescens (Makino) H.It_	0.999993	Thelypteris japonica (Baker) Ching	3.86523e-06	Thelypteris musashiensis (Hiyama) Nakato, Sahashi et M.Kato	2.25525e-06	Thelypteris taiwanensis (C.Chr.) K.Iwats.	2.59832e-07	Cyathea podophylla (Hook.) Copel.	1.32575e-07
C2058582.jpg	Carex insaniae Koidz. var. papillaticulmis (Ohwi) Ohwi	Carex insaniae Koidz. var. papillaticulmis (Ohwi) Ohwi	0.923727	Carex phacota Spreng.	0.0402712	Carex tristachya Thunb. var. pocilliformis (Boott) K_k.	0.0210253	Carex persistens Ohwi	0.014298	Sporobolus japonicus (Steud.) Maxim. ex Rendle	0.000152759
C2058545.jpg	Carex insaniae Koidz. var. papillaticulmis (Ohwi) Ohwi	Carex insaniae Koidz. var. papillaticulmis (Ohwi) Ohwi	0.998779	Carex phacota Spreng.	0.00106958	Carex tristachya Thunb. var. pocilliformis (Boott) K_k.	5.76896e-05	Carex persistens Ohwi	3.77954e-05	Carex leucochlora Bunge var. gracillima (Akiyama) Katsuy.	1.30588e-05
C2058549.jpg	Carex insaniae Koidz. var. papillaticulmis (Ohwi) Ohwi	Carex insaniae Koidz. var. papillaticulmis (Ohwi) Ohwi	0.87733	Carex reinii Franch. et Sav.	0.122443	Carex tristachya Thunb. var. pocilliformis (Boott) K_k.	8.79646e-05	Carex persistens Ohwi	8.67714e-05	Carex pachygyna Franch. et Sav.	2.15155e-05
C2058542.jpg	Carex insaniae Koidz. var. papillaticulmis (Ohwi) Ohwi	Carex insaniae Koidz. var. papillaticulmis (Ohwi) Ohwi	0.999995	Carex pachygyna Franch. et Sav.	2.19723e-06	Carex tristachya Thunb. var. pocilliformis (Boott) K_k.	1.53708e-06	Carex rugata Ohwi	8.60716e-07	Carex reinii Franch. et Sav.	9.05789e-08
C2058567.jpg	Carex insaniae Koidz. var. papillaticulmis (Ohwi) Ohwi	Carex insaniae Koidz. var. papillaticulmis (Ohwi) Ohwi	0.999994	Carex pachygyna Franch. et Sav.	3.2521e-06	Carex rugata Ohwi	6.33872e-07	Carex tristachya Thunb. var. pocilliformis (Boott) K_k.	5.50887e-07	Carex multifolia Ohwi var. multifolia	3.26664e-07
C2058575.jpg	Carex insaniae Koidz. var. papillaticulmis (Ohwi) Ohwi	Carex insaniae Koidz. var. papillaticulmis (Ohwi) Ohwi	0.685532	Carex persistens Ohwi	0.259455	Carex reinii Franch. et Sav.	0.0539156	Carex tristachya Thunb. var. pocilliformis (Boott) K_k.	0.000943719	Carex multifolia Ohwi var. multifolia	3.79738e-05
C2058550.jpg	Carex insaniae Koidz. var. papillaticulmis (Ohwi) Ohwi	Carex insaniae Koidz. var. papillaticulmis (Ohwi) Ohwi	0.990975	Carex pachygyna Franch. et Sav.	0.00417516	Carex phacota Spreng.	0.00241592	Carex persistens Ohwi	0.00204289	Salix chaenomeloides Kimura	0.000151917
C2058571.jpg	Carex insaniae Koidz. var. papillaticulmis (Ohwi) Ohwi	Carex insaniae Koidz. var. papillaticulmis (Ohwi) Ohwi	0.999999	Carex tristachya Thunb. var. pocilliformis (Boott) K_k.	9.81492e-07	Carex pachygyna Franch. et Sav.	1.1166e-07	Carex rugata Ohwi	3.68178e-08	Scleria parvula Steud.	2.10753e-09
C2058543.jpg	Carex insaniae Koidz. var. papillaticulmis (Ohwi) Ohwi	Carex insaniae Koidz. var. papillaticulmis (Ohwi) Ohwi	0.957382	Carex rugata Ohwi	0.0218599	Carex rhizopoda Maxim.	0.00619862	Carex pachygyna Franch. et Sav.	0.00263329	Carex tristachya Thunb. var. pocilliformis (Boott) K_k.	0.00220291
C2058537.jpg	Carex insaniae Koidz. var. papillaticulmis (Ohwi) Ohwi	Carex insaniae Koidz. var. papillaticulmis (Ohwi) Ohwi	0.959612	Eleocharis kuroguwai Ohwi	0.0134883	Carex persistens Ohwi	0.0098267	Carex reinii Franch. et Sav.	0.00577666	Carex shimidzensis Franch.	0.00444514
C2058541.jpg	Carex insaniae Koidz. var. papillaticulmis (Ohwi) Ohwi	Carex insaniae Koidz. var. papillaticulmis (Ohwi) Ohwi	0.997953	Carex persistens Ohwi	0.00157982	Carex leucochlora Bunge var. gracillima (Akiyama) Katsuy.	0.000170234	Carex tristachya Thunb. var. pocilliformis (Boott) K_k.	6.54746e-05	Carex reinii Franch. et Sav.	5.24097e-05
275989.jpg	Crepidomanes latealatum (Bosch) Copel.	Crepidomanes latealatum (Bosch) Copel.	0.999961	Pyrrosia lingua (Thunb.) Farw.	7.74696e-06	Lygodium japonicum (Thunb.) Sw.	5.25962e-06	Acystopteris japonica (Luerss.) Nakai	1.85994e-06	Crepidomanes minutum (Blume) K.Iwats.	1.1601e-06
1031186.JPG	Crepidomanes latealatum (Bosch) Copel.	Crepidomanes latealatum (Bosch) Copel.	0.999997	Pyrrosia lingua (Thunb.) Farw.	1.27059e-06	Vandenboschia kalamocarpa (Hayata) Ebihara	6.00747e-07	Hymenophyllum badium Hook. et Grev.	2.47992e-07	Pedicularis keiskei Franch. et Sav.	1.56688e-07
00016902.jpg	Crepidomanes latealatum (Bosch) Copel.	Crepidomanes latealatum (Bosch) Copel.	0.999107	Vandenboschia kalamocarpa (Hayata) Ebihara	0.000891064	Vandenboschia nipponica (Nakai) Ebihara	6.1181e-07	Hymenophyllum barbatum (Bosch) Baker	3.1862e-07	Acer tenuifolium (Koidz.) Koidz.	2.27362e-07
349635.jpg	Crepidomanes latealatum (Bosch) Copel.	Crepidomanes latealatum (Bosch) Copel.	0.999999	Pyrrosia lingua (Thunb.) Farw.	6.26957e-08	Vandenboschia x quelpaertensis (Nakai) Ebihara	4.89775e-08	Hymenophyllum riukiuense Christ	4.82147e-08	Chamaecyparis obtusa (Siebold et Zucc.) Endl.	3.74858e-08
346134.jpg	Crepidomanes latealatum (Bosch) Copel.	Crepidomanes minutum (Blume) K.Iwats.	0.733925	Crepidomanes latealatum (Bosch) Copel.	0.221642	Hymenophyllum polyanthos (Sw.) Sw.	0.0194846	Asplenium tenuicaule Hayata	0.0168896	Osmolindsaea japonica (Baker) Lehtonen et Christenh.	0.00285506
349640.jpg	Crepidomanes latealatum (Bosch) Copel.	Crepidomanes latealatum (Bosch) Copel.	0.999983	Acer tenuifolium (Koidz.) Koidz.	2.09845e-06	Pyrrosia lingua (Thunb.) Farw.	1.21667e-06	Vandenboschia kalamocarpa (Hayata) Ebihara	6.30166e-07	Vandenboschia x quelpaertensis (Nakai) Ebihara	4.35018e-07
346135.jpg	Crepidomanes latealatum (Bosch) Copel.	Crepidomanes latealatum (Bosch) Copel.	0.999968	Pyrrosia lingua (Thunb.) Farw.	1.53688e-05	Lycopodiella cernua (L.) Pic.Serm.	1.30059e-06	Salix japonica Thunb.	9.51922e-07	Selaginella heterostachys Baker	9.0957e-07
802510.jpg	Crepidomanes latealatum (Bosch) Copel.	Crepidomanes latealatum (Bosch) Copel.	0.999914	Vandenboschia kalamocarpa (Hayata) Ebihara	4.11869e-05	Vandenboschia x stenosiphon (Christ) Copel.	1.58525e-05	Vandenboschia x quelpaertensis (Nakai) Ebihara	4.33931e-06	Pyrrosia lingua (Thunb.) Farw.	3.1871e-06
349271.jpg	Crepidomanes latealatum (Bosch) Copel.	Crepidomanes latealatum (Bosch) Copel.	0.999998	Pyrrosia lingua (Thunb.) Farw.	7.64189e-07	Chamaecyparis obtusa (Siebold et Zucc.) Endl.	1.07983e-07	Selaginella tamariscina (P.Beauv.) Spring	1.05575e-07	Sasa tyuhgokensis Makino	8.02521e-08
507438.jpg	Crepidomanes latealatum (Bosch) Copel.	Crepidomanes latealatum (Bosch) Copel.	0.999997	Crepidomanes minutum (Blume) K.Iwats.	2.01279e-06	Pyrrosia lingua (Thunb.) Farw.	4.58001e-07	Vandenboschia kalamocarpa (Hayata) Ebihara	9.40956e-08	Veronica schmidtiana Regel subsp. senanensis (Maxim.) Kitam. et Murata	7.5107e-08
368312.jpg	Crepidomanes latealatum (Bosch) Copel.	Crepidomanes latealatum (Bosch) Copel.	0.999996	Vandenboschia kalamocarpa (Hayata) Ebihara	4.14525e-07	Pyrrosia lingua (Thunb.) Farw.	3.89807e-07	Selaginella tamariscina (P.Beauv.) Spring	1.19634e-07	Festuca rubra L. var. rubra	7.81985e-08
802501.jpg	Crepidomanes latealatum (Bosch) Copel.	Crepidomanes latealatum (Bosch) Copel.	0.999989	Pyrrosia lingua (Thunb.) Farw.	5.47362e-06	Vandenboschia kalamocarpa (Hayata) Ebihara	7.42397e-07	Acystopteris japonica (Luerss.) Nakai	3.63288e-07	Sasa tyuhgokensis Makino	1.44679e-07
349419.jpg	Crepidomanes latealatum (Bosch) Copel.	Crepidomanes latealatum (Bosch) Copel.	0.999999	Pyrrosia lingua (Thunb.) Farw.	1.87329e-07	Hymenophyllum riukiuense Christ	5.49543e-08	Vandenboschia x quelpaertensis (Nakai) Ebihara	4.75388e-08	Vandenboschia kalamocarpa (Hayata) Ebihara	3.80038e-08
740385.jpg	Crepidomanes latealatum (Bosch) Copel.	Crepidomanes latealatum (Bosch) Copel.	0.999997	Pyrrosia lingua (Thunb.) Farw.	2.34051e-06	Vandenboschia kalamocarpa (Hayata) Ebihara	1.01611e-07	Acer tenuifolium (Koidz.) Koidz.	2.3271e-08	Dennstaedtia wilfordii (T.Moore) Christ	2.10689e-08
351160.jpg	Crepidomanes latealatum (Bosch) Copel.	Crepidomanes latealatum (Bosch) Copel.	1	Vandenboschia kalamocarpa (Hayata) Ebihara	1.15871e-08	Hydrilla verticillata (L.f.) Royle	7.08046e-09	Ceratophyllum demersum L.	4.79132e-09	Hymenophyllum riukiuense Christ	4.39956e-09
1031280.JPG	Crepidomanes latealatum (Bosch) Copel.	Crepidomanes latealatum (Bosch) Copel.	1	Vandenboschia kalamocarpa (Hayata) Ebihara	8.62844e-08	Hymenophyllum wrightii Bosch	3.44775e-08	Pyrrosia lingua (Thunb.) Farw.	1.11399e-08	Selaginella tamariscina (P.Beauv.) Spring	7.91998e-09
740579.jpg	Crepidomanes latealatum (Bosch) Copel.	Crepidomanes latealatum (Bosch) Copel.	0.999896	Pyrrosia lingua (Thunb.) Farw.	6.07044e-05	Salix japonica Thunb.	5.56876e-06	Gentiana nipponica Maxim.	5.22114e-06	Vandenboschia kalamocarpa (Hayata) Ebihara	2.96296e-06
740485.jpg	Crepidomanes latealatum (Bosch) Copel.	Crepidomanes latealatum (Bosch) Copel.	0.999999	Pyrrosia lingua (Thunb.) Farw.	2.1871e-07	Acer tenuifolium (Koidz.) Koidz.	1.44635e-07	Hymenophyllum riukiuense Christ	1.38791e-07	Vandenboschia kalamocarpa (Hayata) Ebihara	6.8392e-08
784875.jpg	Crepidomanes latealatum (Bosch) Copel.	Crepidomanes latealatum (Bosch) Copel.	0.999438	Asplenium tenuicaule Hayata	0.000228986	Acystopteris japonica (Luerss.) Nakai	0.00013366	Osmolindsaea japonica (Baker) Lehtonen et Christenh.	3.535e-05	Vandenboschia kalamocarpa (Hayata) Ebihara	2.81144e-05
740462.jpg	Crepidomanes latealatum (Bosch) Copel.	Crepidomanes latealatum (Bosch) Copel.	0.999997	Pyrrosia lingua (Thunb.) Farw.	3.74103e-07	Vandenboschia kalamocarpa (Hayata) Ebihara	2.42514e-07	Hymenophyllum polyanthos (Sw.) Sw.	1.41479e-07	Acer tenuifolium (Koidz.) Koidz.	1.02636e-07
349607.jpg	Crepidomanes latealatum (Bosch) Copel.	Crepidomanes latealatum (Bosch) Copel.	0.999999	Vandenboschia kalamocarpa (Hayata) Ebihara	4.57982e-07	Acer tenuifolium (Koidz.) Koidz.	9.61435e-08	Pyrrosia lingua (Thunb.) Farw.	8.42937e-08	Vandenboschia x quelpaertensis (Nakai) Ebihara	5.41309e-08
349287.jpg	Crepidomanes latealatum (Bosch) Copel.	Crepidomanes latealatum (Bosch) Copel.	0.999997	Pyrrosia lingua (Thunb.) Farw.	8.63047e-07	Chamaecyparis obtusa (Siebold et Zucc.) Endl.	3.74422e-07	Hymenophyllum polyanthos (Sw.) Sw.	2.78977e-07	Vandenboschia kalamocarpa (Hayata) Ebihara	9.5927e-08
346001.jpg	Crepidomanes latealatum (Bosch) Copel.	Crepidomanes latealatum (Bosch) Copel.	0.999996	Pyrrosia lingua (Thunb.) Farw.	2.73476e-06	Sasa tyuhgokensis Makino	7.70152e-08	Salix japonica Thunb.	5.84613e-08	Vandenboschia kalamocarpa (Hayata) Ebihara	5.66675e-08
00038239.jpg	Crepidomanes latealatum (Bosch) Copel.	Vandenboschia nipponica (Nakai) Ebihara	0.345788	Hymenophyllum barbatum (Bosch) Baker	0.305605	Crepidomanes latealatum (Bosch) Copel.	0.234122	Vandenboschia kalamocarpa (Hayata) Ebihara	0.0616733	Asplenium oligophlebium Baker	0.0107588
349181.jpg	Crepidomanes latealatum (Bosch) Copel.	Crepidomanes latealatum (Bosch) Copel.	0.999998	Pyrrosia lingua (Thunb.) Farw.	8.65577e-07	Vandenboschia kalamocarpa (Hayata) Ebihara	7.01371e-07	Acer tenuifolium (Koidz.) Koidz.	6.57559e-08	Salix japonica Thunb.	1.53714e-08
346073.jpg	Crepidomanes latealatum (Bosch) Copel.	Crepidomanes latealatum (Bosch) Copel.	0.999991	Pyrrosia lingua (Thunb.) Farw.	6.6521e-06	Crepidomanes minutum (Blume) K.Iwats.	7.53349e-07	Vandenboschia kalamocarpa (Hayata) Ebihara	8.88783e-08	Acer tenuifolium (Koidz.) Koidz.	7.23279e-08
385643.jpg	Crepidomanes latealatum (Bosch) Copel.	Crepidomanes latealatum (Bosch) Copel.	0.999996	Pyrrosia lingua (Thunb.) Farw.	5.1928e-07	Acystopteris japonica (Luerss.) Nakai	2.02626e-07	Hymenophyllum wrightii Bosch	1.85249e-07	Lygodium japonicum (Thunb.) Sw.	1.74598e-07
507429.jpg	Crepidomanes latealatum (Bosch) Copel.	Crepidomanes latealatum (Bosch) Copel.	0.999996	Pyrrosia lingua (Thunb.) Farw.	4.14315e-07	Vandenboschia kalamocarpa (Hayata) Ebihara	3.76819e-07	Pedicularis keiskei Franch. et Sav.	3.6259e-07	Nemosenecio nikoensis (Miq.) B.Nord.	1.45864e-07
00033663.jpg	Crepidomanes latealatum (Bosch) Copel.	Crepidomanes latealatum (Bosch) Copel.	0.999997	Vandenboschia kalamocarpa (Hayata) Ebihara	2.67844e-06	Acer tenuifolium (Koidz.) Koidz.	6.21655e-08	Vandenboschia auriculata (Blume) Copel.	5.55816e-08	Pyrrosia lingua (Thunb.) Farw.	5.07246e-08
1031269.JPG	Crepidomanes latealatum (Bosch) Copel.	Crepidomanes latealatum (Bosch) Copel.	0.999999	Pyrrosia lingua (Thunb.) Farw.	6.2226e-07	Vandenboschia kalamocarpa (Hayata) Ebihara	1.03526e-07	Acer tenuifolium (Koidz.) Koidz.	1.80395e-08	Vandenboschia x quelpaertensis (Nakai) Ebihara	6.66133e-09
802496.jpg	Crepidomanes latealatum (Bosch) Copel.	Crepidomanes latealatum (Bosch) Copel.	0.999997	Pyrrosia lingua (Thunb.) Farw.	7.2236e-07	Hymenophyllum barbatum (Bosch) Baker	2.08408e-07	Vandenboschia kalamocarpa (Hayata) Ebihara	2.00627e-07	Ceratophyllum demersum L.	8.35484e-08
1108643.JPG	Crepidomanes latealatum (Bosch) Copel.	Crepidomanes latealatum (Bosch) Copel.	0.990984	Vandenboschia kalamocarpa (Hayata) Ebihara	0.00901249	Vandenboschia x stenosiphon (Christ) Copel.	2.57717e-06	Vandenboschia nipponica (Nakai) Ebihara	8.52242e-07	Hymenophyllum barbatum (Bosch) Baker	4.12313e-07
740532.jpg	Crepidomanes latealatum (Bosch) Copel.	Crepidomanes latealatum (Bosch) Copel.	0.999993	Vandenboschia kalamocarpa (Hayata) Ebihara	8.10307e-07	Vandenboschia x stenosiphon (Christ) Copel.	6.32822e-07	Pyrrosia lingua (Thunb.) Farw.	5.17734e-07	Selaginella tamariscina (P.Beauv.) Spring	3.80694e-07
349306.jpg	Crepidomanes latealatum (Bosch) Copel.	Crepidomanes latealatum (Bosch) Copel.	0.999999	Chamaecyparis obtusa (Siebold et Zucc.) Endl.	1.14261e-07	Selaginella tamariscina (P.Beauv.) Spring	9.2488e-08	Pyrrosia lingua (Thunb.) Farw.	7.63218e-08	Acer tenuifolium (Koidz.) Koidz.	7.35499e-08
740567.jpg	Crepidomanes latealatum (Bosch) Copel.	Crepidomanes latealatum (Bosch) Copel.	0.999993	Hymenophyllum riukiuense Christ	8.27253e-07	Ranunculus nipponicus Nakai var. submersus H.Hara	5.56072e-07	Botrychium virginianum (L.) Sw.	4.89964e-07	Veronica schmidtiana Regel subsp. senanensis (Maxim.) Kitam. et Murata	3.96059e-07
1031187.JPG	Crepidomanes latealatum (Bosch) Copel.	Crepidomanes latealatum (Bosch) Copel.	0.999994	Pyrrosia lingua (Thunb.) Farw.	4.42368e-06	Vandenboschia kalamocarpa (Hayata) Ebihara	9.58252e-07	Acer tenuifolium (Koidz.) Koidz.	2.93e-07	Hymenophyllum badium Hook. et Grev.	2.86226e-08
345247.jpg	Crepidomanes latealatum (Bosch) Copel.	Crepidomanes latealatum (Bosch) Copel.	0.999994	Pyrrosia lingua (Thunb.) Farw.	6.18923e-07	Vandenboschia kalamocarpa (Hayata) Ebihara	5.56516e-07	Selaginella tamariscina (P.Beauv.) Spring	3.32823e-07	Viola eizanensis (Makino) Makino	2.23547e-07
399055.jpg	Crepidomanes latealatum (Bosch) Copel.	Crepidomanes latealatum (Bosch) Copel.	0.999978	Hymenophyllum wrightii Bosch	1.23656e-05	Crepidomanes minutum (Blume) K.Iwats.	1.61447e-06	Hymenophyllum coreanum Nakai	7.84863e-07	Acystopteris japonica (Luerss.) Nakai	4.75166e-07
349298.jpg	Crepidomanes latealatum (Bosch) Copel.	Crepidomanes latealatum (Bosch) Copel.	0.999993	Pyrrosia lingua (Thunb.) Farw.	2.31469e-06	Acer tenuifolium (Koidz.) Koidz.	7.39114e-07	Vandenboschia kalamocarpa (Hayata) Ebihara	6.43422e-07	Chamaecyparis obtusa (Siebold et Zucc.) Endl.	1.32755e-07
00019684.jpg	Crepidomanes latealatum (Bosch) Copel.	Crepidomanes latealatum (Bosch) Copel.	0.999998	Trapa japonica Flerow	6.42828e-07	Acer tenuifolium (Koidz.) Koidz.	6.34606e-07	Pyrrosia lingua (Thunb.) Farw.	1.52365e-07	Vandenboschia kalamocarpa (Hayata) Ebihara	8.98548e-08
345346.jpg	Crepidomanes latealatum (Bosch) Copel.	Crepidomanes latealatum (Bosch) Copel.	1	Selaginella tamariscina (P.Beauv.) Spring	1.22074e-07	Selaginella heterostachys Baker	6.66689e-08	Crepidomanes minutum (Blume) K.Iwats.	1.57339e-08	Hymenophyllum wrightii Bosch	1.18326e-08
460493.jpg	Crepidomanes latealatum (Bosch) Copel.	Crepidomanes latealatum (Bosch) Copel.	0.999983	Hymenophyllum wrightii Bosch	1.07829e-05	Pyrrosia lingua (Thunb.) Farw.	5.14683e-07	Vandenboschia kalamocarpa (Hayata) Ebihara	5.07559e-07	Acystopteris japonica (Luerss.) Nakai	3.29091e-07
346179.jpg	Crepidomanes latealatum (Bosch) Copel.	Crepidomanes latealatum (Bosch) Copel.	0.999996	Vandenboschia kalamocarpa (Hayata) Ebihara	6.97873e-07	Pyrrosia lingua (Thunb.) Farw.	5.17988e-07	Vandenboschia x quelpaertensis (Nakai) Ebihara	1.21121e-07	Davallia mariesii T.Moore ex Baker	1.17386e-07
1031282.JPG	Crepidomanes latealatum (Bosch) Copel.	Crepidomanes latealatum (Bosch) Copel.	0.999998	Vandenboschia kalamocarpa (Hayata) Ebihara	3.90231e-07	Pyrrosia lingua (Thunb.) Farw.	2.83522e-07	Korthalsella japonica (Thunb.) Engl.	1.12228e-07	Vandellia anagallis (Burm.f.) T.Yamaz. var. verbenifolia (Colsm.) T.Yamaz.	5.79361e-08
1031255.JPG	Crepidomanes latealatum (Bosch) Copel.	Crepidomanes latealatum (Bosch) Copel.	0.999992	Hymenophyllum wrightii Bosch	7.25235e-06	Lygodium japonicum (Thunb.) Sw.	5.98341e-08	Vandellia anagallis (Burm.f.) T.Yamaz. var. verbenifolia (Colsm.) T.Yamaz.	3.49151e-08	Pleurosoriopsis makinoi (Maxim. ex Makino) Fomin	2.92422e-08
349435.jpg	Crepidomanes latealatum (Bosch) Copel.	Crepidomanes latealatum (Bosch) Copel.	0.999998	Dennstaedtia wilfordii (T.Moore) Christ	2.4673e-07	Vandenboschia x quelpaertensis (Nakai) Ebihara	2.20217e-07	Vincetoxicum aristolochioides (Miq.) Franch. et Sav.	1.16756e-07	Acer tenuifolium (Koidz.) Koidz.	8.28583e-08
346235.jpg	Crepidomanes latealatum (Bosch) Copel.	Crepidomanes latealatum (Bosch) Copel.	0.999988	Pyrrosia lingua (Thunb.) Farw.	6.87514e-06	Vandenboschia kalamocarpa (Hayata) Ebihara	9.28175e-07	Selaginella shakotanensis (Franch. ex Takeda) Miyabe et Kud_	5.3526e-07	Acer tenuifolium (Koidz.) Koidz.	3.80284e-07
1031185.JPG	Crepidomanes latealatum (Bosch) Copel.	Crepidomanes latealatum (Bosch) Copel.	1	Pyrrosia lingua (Thunb.) Farw.	4.76984e-08	Vandenboschia kalamocarpa (Hayata) Ebihara	3.01712e-08	Acer tenuifolium (Koidz.) Koidz.	4.09588e-09	Ceratophyllum demersum L.	2.891e-09
345999.jpg	Crepidomanes latealatum (Bosch) Copel.	Crepidomanes latealatum (Bosch) Copel.	1	Pyrrosia lingua (Thunb.) Farw.	2.445e-08	Crepidomanes minutum (Blume) K.Iwats.	1.23379e-08	Selaginella tamariscina (P.Beauv.) Spring	2.99413e-09	Celtis sinensis Pers.	2.00227e-09
349060.jpg	Crepidomanes latealatum (Bosch) Copel.	Crepidomanes latealatum (Bosch) Copel.	0.999998	Pyrrosia lingua (Thunb.) Farw.	6.32674e-07	Selaginella tamariscina (P.Beauv.) Spring	1.33302e-07	Vandenboschia kalamocarpa (Hayata) Ebihara	7.49668e-08	Ceratophyllum demersum L.	3.32805e-08
740552.jpg	Crepidomanes latealatum (Bosch) Copel.	Crepidomanes latealatum (Bosch) Copel.	0.999996	Hymenophyllum barbatum (Bosch) Baker	7.00206e-07	Hymenophyllum polyanthos (Sw.) Sw.	6.6439e-07	Crepidomanes minutum (Blume) K.Iwats.	6.04207e-07	Hymenophyllum wrightii Bosch	4.76448e-07
507434.jpg	Crepidomanes latealatum (Bosch) Copel.	Crepidomanes latealatum (Bosch) Copel.	0.999995	Pyrrosia lingua (Thunb.) Farw.	2.00594e-06	Vandenboschia kalamocarpa (Hayata) Ebihara	6.0946e-07	Crepidomanes minutum (Blume) K.Iwats.	1.3266e-07	Vandenboschia x stenosiphon (Christ) Copel.	1.2472e-07
345574.jpg	Crepidomanes latealatum (Bosch) Copel.	Crepidomanes latealatum (Bosch) Copel.	1	Pyrrosia lingua (Thunb.) Farw.	2.08474e-07	Vandenboschia kalamocarpa (Hayata) Ebihara	1.2295e-07	Acer tenuifolium (Koidz.) Koidz.	8.88756e-09	Hymenophyllum riukiuense Christ	1.74142e-09
345923.jpg	Crepidomanes latealatum (Bosch) Copel.	Crepidomanes latealatum (Bosch) Copel.	0.999999	Pyrrosia lingua (Thunb.) Farw.	2.08755e-07	Vandenboschia kalamocarpa (Hayata) Ebihara	7.37051e-08	Davallia mariesii T.Moore ex Baker	3.97009e-08	Acystopteris japonica (Luerss.) Nakai	3.2911e-08
346892.jpg	Crepidomanes latealatum (Bosch) Copel.	Crepidomanes latealatum (Bosch) Copel.	0.999994	Pyrrosia lingua (Thunb.) Farw.	2.47738e-06	Vandenboschia kalamocarpa (Hayata) Ebihara	2.76261e-07	Acer tenuifolium (Koidz.) Koidz.	1.82144e-07	Botrychium virginianum (L.) Sw.	1.09896e-07
802480.jpg	Crepidomanes latealatum (Bosch) Copel.	Crepidomanes latealatum (Bosch) Copel.	0.999989	Pyrrosia lingua (Thunb.) Farw.	8.75887e-06	Vandenboschia kalamocarpa (Hayata) Ebihara	3.64871e-07	Dennstaedtia wilfordii (T.Moore) Christ	2.4039e-07	Acer tenuifolium (Koidz.) Koidz.	1.44966e-07
740584.jpg	Crepidomanes latealatum (Bosch) Copel.	Crepidomanes latealatum (Bosch) Copel.	0.999968	Asplenium anogrammoides Christ ex H.L_v.	5.02769e-06	Chamaecyparis obtusa (Siebold et Zucc.) Endl.	4.74535e-06	Diplazium chinense (Baker) C.Chr.	3.31413e-06	Ranunculus nipponicus Nakai var. submersus H.Hara	2.78709e-06
00001617.jpg	Crepidomanes latealatum (Bosch) Copel.	Crepidomanes latealatum (Bosch) Copel.	0.999968	Vandenboschia kalamocarpa (Hayata) Ebihara	3.03368e-05	Vandenboschia x stenosiphon (Christ) Copel.	4.34686e-07	Pyrrosia lingua (Thunb.) Farw.	3.04589e-07	Vandenboschia nipponica (Nakai) Ebihara	2.90139e-07
740470.jpg	Crepidomanes latealatum (Bosch) Copel.	Crepidomanes latealatum (Bosch) Copel.	0.999976	Ranunculus nipponicus Nakai var. submersus H.Hara	8.01013e-06	Veronica schmidtiana Regel subsp. senanensis (Maxim.) Kitam. et Murata	4.48813e-06	Vandenboschia kalamocarpa (Hayata) Ebihara	1.24037e-06	Viola eizanensis (Makino) Makino	9.8854e-07
349056.jpg	Crepidomanes latealatum (Bosch) Copel.	Crepidomanes latealatum (Bosch) Copel.	0.999996	Selaginella shakotanensis (Franch. ex Takeda) Miyabe et Kud_	1.05751e-06	Chamaecyparis obtusa (Siebold et Zucc.) Endl.	6.48447e-07	Ceratophyllum demersum L.	4.04961e-07	Selaginella heterostachys Baker	3.30356e-07
740549.jpg	Crepidomanes latealatum (Bosch) Copel.	Crepidomanes latealatum (Bosch) Copel.	0.999931	Crepidomanes minutum (Blume) K.Iwats.	5.59569e-05	Hymenophyllum polyanthos (Sw.) Sw.	5.44688e-06	Asplenium tenuicaule Hayata	1.41253e-06	Pyrrosia lingua (Thunb.) Farw.	1.05994e-06
345634.jpg	Crepidomanes latealatum (Bosch) Copel.	Crepidomanes latealatum (Bosch) Copel.	0.999993	Acystopteris japonica (Luerss.) Nakai	8.20329e-07	Dennstaedtia wilfordii (T.Moore) Christ	7.80635e-07	Lygodium japonicum (Thunb.) Sw.	6.63874e-07	Pyrrosia lingua (Thunb.) Farw.	3.98292e-07
802538.jpg	Crepidomanes latealatum (Bosch) Copel.	Crepidomanes latealatum (Bosch) Copel.	0.999983	Vandenboschia kalamocarpa (Hayata) Ebihara	4.61358e-06	Pyrrosia lingua (Thunb.) Farw.	1.79139e-06	Vandenboschia x quelpaertensis (Nakai) Ebihara	8.42736e-07	Vandenboschia x stenosiphon (Christ) Copel.	3.76892e-07
740585.jpg	Crepidomanes latealatum (Bosch) Copel.	Crepidomanes latealatum (Bosch) Copel.	1	Pyrrosia lingua (Thunb.) Farw.	1.20479e-07	Vandenboschia kalamocarpa (Hayata) Ebihara	3.80899e-08	Acer tenuifolium (Koidz.) Koidz.	2.51053e-08	Hymenophyllum polyanthos (Sw.) Sw.	7.79282e-09
275988.jpg	Crepidomanes latealatum (Bosch) Copel.	Crepidomanes latealatum (Bosch) Copel.	0.999984	Hymenophyllum wrightii Bosch	4.88209e-06	Pyrrosia lingua (Thunb.) Farw.	2.28717e-06	Hymenophyllum polyanthos (Sw.) Sw.	1.69596e-06	Acystopteris japonica (Luerss.) Nakai	1.23998e-06
349489.jpg	Crepidomanes latealatum (Bosch) Copel.	Crepidomanes latealatum (Bosch) Copel.	0.999899	Crepidomanes minutum (Blume) K.Iwats.	6.02807e-05	Asplenium tenuicaule Hayata	2.21617e-05	Hymenophyllum polyanthos (Sw.) Sw.	1.74914e-06	Selaginella shakotanensis (Franch. ex Takeda) Miyabe et Kud_	1.38561e-06
1031222.JPG	Crepidomanes latealatum (Bosch) Copel.	Crepidomanes latealatum (Bosch) Copel.	1	Vandenboschia kalamocarpa (Hayata) Ebihara	3.02902e-07	Pyrrosia lingua (Thunb.) Farw.	1.243e-07	Acer tenuifolium (Koidz.) Koidz.	2.22594e-08	Ceratophyllum demersum L.	8.3855e-09
740448.jpg	Crepidomanes latealatum (Bosch) Copel.	Crepidomanes latealatum (Bosch) Copel.	0.999967	Ranunculus nipponicus Nakai var. submersus H.Hara	7.89658e-06	Vandenboschia kalamocarpa (Hayata) Ebihara	3.78493e-06	Hymenophyllum riukiuense Christ	1.73314e-06	Veronica schmidtiana Regel subsp. senanensis (Maxim.) Kitam. et Murata	1.5994e-06
349548.jpg	Crepidomanes latealatum (Bosch) Copel.	Crepidomanes latealatum (Bosch) Copel.	0.999995	Pyrrosia lingua (Thunb.) Farw.	2.25843e-06	Vandenboschia kalamocarpa (Hayata) Ebihara	1.84217e-07	Acer tenuifolium (Koidz.) Koidz.	1.58258e-07	Sasa tyuhgokensis Makino	7.77348e-08
1031272.JPG	Crepidomanes latealatum (Bosch) Copel.	Crepidomanes latealatum (Bosch) Copel.	0.999998	Pyrrosia lingua (Thunb.) Farw.	1.08044e-06	Vandenboschia kalamocarpa (Hayata) Ebihara	1.66834e-07	Selaginella tamariscina (P.Beauv.) Spring	8.79338e-08	Hymenophyllum wrightii Bosch	2.58441e-08
740554.jpg	Crepidomanes latealatum (Bosch) Copel.	Crepidomanes latealatum (Bosch) Copel.	0.999997	Hymenophyllum polyanthos (Sw.) Sw.	7.02662e-07	Vandenboschia kalamocarpa (Hayata) Ebihara	2.48009e-07	Crepidomanes minutum (Blume) K.Iwats.	1.94634e-07	Pyrrosia lingua (Thunb.) Farw.	1.68628e-07
349592.jpg	Crepidomanes latealatum (Bosch) Copel.	Crepidomanes latealatum (Bosch) Copel.	0.999998	Pyrrosia lingua (Thunb.) Farw.	1.61483e-06	Acer tenuifolium (Koidz.) Koidz.	2.68071e-07	Vandenboschia kalamocarpa (Hayata) Ebihara	1.68541e-07	Hymenophyllum polyanthos (Sw.) Sw.	4.70506e-08
740506.jpg	Crepidomanes latealatum (Bosch) Copel.	Crepidomanes latealatum (Bosch) Copel.	0.999848	Ranunculus nipponicus Nakai var. submersus H.Hara	2.25605e-05	Veronica schmidtiana Regel subsp. senanensis (Maxim.) Kitam. et Murata	1.78257e-05	Crepidomanes minutum (Blume) K.Iwats.	1.53453e-05	Hymenophyllum polyanthos (Sw.) Sw.	1.25463e-05
740539.jpg	Crepidomanes latealatum (Bosch) Copel.	Crepidomanes latealatum (Bosch) Copel.	0.999834	Vandenboschia x stenosiphon (Christ) Copel.	2.1808e-05	Vandenboschia kalamocarpa (Hayata) Ebihara	2.02488e-05	Trapa japonica Flerow	1.54896e-05	Vandenboschia nipponica (Nakai) Ebihara	1.24902e-05
1031181.JPG	Crepidomanes latealatum (Bosch) Copel.	Crepidomanes latealatum (Bosch) Copel.	0.999996	Pyrrosia lingua (Thunb.) Farw.	1.06763e-06	Hymenophyllum badium Hook. et Grev.	4.71966e-07	Vandenboschia kalamocarpa (Hayata) Ebihara	3.16169e-07	Vandenboschia auriculata (Blume) Copel.	1.28435e-07
740538.jpg	Crepidomanes latealatum (Bosch) Copel.	Crepidomanes latealatum (Bosch) Copel.	0.999996	Pyrrosia lingua (Thunb.) Farw.	1.12889e-06	Vandenboschia x stenosiphon (Christ) Copel.	2.72764e-07	Vandenboschia kalamocarpa (Hayata) Ebihara	1.05809e-07	Sasa tyuhgokensis Makino	1.05024e-07
1031278.JPG	Crepidomanes latealatum (Bosch) Copel.	Crepidomanes latealatum (Bosch) Copel.	0.99996	Vandenboschia x quelpaertensis (Nakai) Ebihara	2.24546e-05	Vandenboschia kalamocarpa (Hayata) Ebihara	5.62321e-06	Pyrrosia lingua (Thunb.) Farw.	3.60574e-06	Hymenophyllum badium Hook. et Grev.	1.80352e-06
965055.jpg	Crepidomanes latealatum (Bosch) Copel.	Crepidomanes latealatum (Bosch) Copel.	0.999955	Pyrrosia lingua (Thunb.) Farw.	4.10835e-05	Vandenboschia kalamocarpa (Hayata) Ebihara	6.31639e-07	Acer tenuifolium (Koidz.) Koidz.	2.36725e-07	Sasa tyuhgokensis Makino	2.30128e-07
1031271.JPG	Crepidomanes latealatum (Bosch) Copel.	Crepidomanes latealatum (Bosch) Copel.	1	Vandenboschia kalamocarpa (Hayata) Ebihara	1.81033e-07	Pyrrosia lingua (Thunb.) Farw.	6.26e-08	Acer tenuifolium (Koidz.) Koidz.	1.50597e-08	Hymenophyllum barbatum (Bosch) Baker	2.23111e-09
350599.jpg	Crepidomanes latealatum (Bosch) Copel.	Crepidomanes latealatum (Bosch) Copel.	0.999996	Pyrrosia lingua (Thunb.) Farw.	4.7322e-07	Selaginella tamariscina (P.Beauv.) Spring	3.75944e-07	Hymenophyllum wrightii Bosch	2.62756e-07	Selaginella heterostachys Baker	1.90398e-07
385642.jpg	Crepidomanes latealatum (Bosch) Copel.	Crepidomanes latealatum (Bosch) Copel.	0.999999	Hymenophyllum wrightii Bosch	1.86652e-07	Ceratophyllum demersum L.	1.33658e-07	Vandenboschia kalamocarpa (Hayata) Ebihara	7.14704e-08	Carex curvicollis Franch. et Sav.	5.76662e-08
351340.jpg	Crepidomanes latealatum (Bosch) Copel.	Crepidomanes latealatum (Bosch) Copel.	0.999998	Pyrrosia lingua (Thunb.) Farw.	3.00466e-07	Vandenboschia kalamocarpa (Hayata) Ebihara	1.91279e-07	Asplenium tenuicaule Hayata	1.43095e-07	Selaginella tamariscina (P.Beauv.) Spring	1.23948e-07
298397.jpg	Crepidomanes latealatum (Bosch) Copel.	Crepidomanes latealatum (Bosch) Copel.	0.999963	Hymenophyllum wrightii Bosch	2.3033e-05	Vandenboschia kalamocarpa (Hayata) Ebihara	3.49859e-06	Hymenophyllum badium Hook. et Grev.	1.42922e-06	Lygodium japonicum (Thunb.) Sw.	9.28121e-07
00013467.jpg	Crepidomanes latealatum (Bosch) Copel.	Crepidomanes latealatum (Bosch) Copel.	0.999679	Crepidomanes minutum (Blume) K.Iwats.	0.000299831	Hymenophyllum barbatum (Bosch) Baker	5.40173e-06	Celtis sinensis Pers.	3.68736e-06	Vandenboschia kalamocarpa (Hayata) Ebihara	3.54305e-06
337274.jpg	Crepidomanes latealatum (Bosch) Copel.	Crepidomanes latealatum (Bosch) Copel.	1	Hymenophyllum badium Hook. et Grev.	1.46045e-08	Ceratophyllum demersum L.	1.19449e-08	Vandenboschia kalamocarpa (Hayata) Ebihara	1.16472e-08	Acer tenuifolium (Koidz.) Koidz.	1.00945e-08
796662.jpg	Crepidomanes latealatum (Bosch) Copel.	Crepidomanes latealatum (Bosch) Copel.	0.999999	Pyrrosia lingua (Thunb.) Farw.	8.63817e-07	Vandenboschia kalamocarpa (Hayata) Ebihara	1.79995e-07	Acer tenuifolium (Koidz.) Koidz.	4.76943e-08	Vandenboschia x quelpaertensis (Nakai) Ebihara	6.29365e-09
349599.jpg	Crepidomanes latealatum (Bosch) Copel.	Crepidomanes latealatum (Bosch) Copel.	0.999999	Pyrrosia lingua (Thunb.) Farw.	1.29047e-06	Vandenboschia kalamocarpa (Hayata) Ebihara	8.90084e-08	Acer tenuifolium (Koidz.) Koidz.	1.41956e-08	Pedicularis keiskei Franch. et Sav.	1.07971e-08
349622.jpg	Crepidomanes latealatum (Bosch) Copel.	Crepidomanes latealatum (Bosch) Copel.	0.999996	Pyrrosia lingua (Thunb.) Farw.	8.30254e-07	Hymenophyllum riukiuense Christ	1.19594e-07	Vandenboschia kalamocarpa (Hayata) Ebihara	1.14379e-07	Asplenium tenuicaule Hayata	1.11948e-07
371496.jpg	Crepidomanes latealatum (Bosch) Copel.	Crepidomanes latealatum (Bosch) Copel.	0.999988	Hymenophyllum wrightii Bosch	2.37105e-06	Pyrrosia lingua (Thunb.) Farw.	1.75349e-06	Crepidomanes minutum (Blume) K.Iwats.	9.22033e-07	Lygodium japonicum (Thunb.) Sw.	4.68926e-07
349679.jpg	Crepidomanes latealatum (Bosch) Copel.	Crepidomanes latealatum (Bosch) Copel.	0.999997	Pyrrosia lingua (Thunb.) Farw.	1.23715e-06	Vandenboschia kalamocarpa (Hayata) Ebihara	3.48511e-07	Acer tenuifolium (Koidz.) Koidz.	1.38731e-07	Salix japonica Thunb.	6.19311e-08
348878.jpg	Crepidomanes latealatum (Bosch) Copel.	Crepidomanes latealatum (Bosch) Copel.	0.999997	Pyrrosia lingua (Thunb.) Farw.	4.64401e-07	Vandenboschia kalamocarpa (Hayata) Ebihara	4.33547e-07	Ceratophyllum demersum L.	9.51952e-08	Selaginella tamariscina (P.Beauv.) Spring	7.71186e-08
740387.jpg	Crepidomanes latealatum (Bosch) Copel.	Crepidomanes latealatum (Bosch) Copel.	0.99999	Pyrrosia lingua (Thunb.) Farw.	8.53739e-06	Vandenboschia kalamocarpa (Hayata) Ebihara	3.92217e-07	Acer tenuifolium (Koidz.) Koidz.	3.84857e-07	Salix japonica Thunb.	2.67519e-08
507435.jpg	Crepidomanes latealatum (Bosch) Copel.	Crepidomanes latealatum (Bosch) Copel.	0.999612	Pedicularis keiskei Franch. et Sav.	0.000171716	Acystopteris japonica (Luerss.) Nakai	0.000115672	Rhododendron serpyllifolium (A.Gray) Miq. var. serpyllifolium	3.14076e-05	Lygodium japonicum (Thunb.) Sw.	2.41796e-05
352037.jpg	Crepidomanes latealatum (Bosch) Copel.	Crepidomanes latealatum (Bosch) Copel.	1	Hymenophyllum riukiuense Christ	7.76163e-08	Ceratophyllum demersum L.	3.29961e-08	Najas graminea Delile	1.5474e-08	Selaginella heterostachys Baker	1.33484e-08
349906.jpg	Crepidomanes latealatum (Bosch) Copel.	Crepidomanes latealatum (Bosch) Copel.	1	Pyrrosia lingua (Thunb.) Farw.	2.08614e-07	Vandenboschia kalamocarpa (Hayata) Ebihara	5.81936e-08	Acer tenuifolium (Koidz.) Koidz.	1.18905e-08	Ceratophyllum demersum L.	4.96956e-09
348987.jpg	Crepidomanes latealatum (Bosch) Copel.	Crepidomanes latealatum (Bosch) Copel.	1	Pyrrosia lingua (Thunb.) Farw.	2.24888e-07	Vandenboschia kalamocarpa (Hayata) Ebihara	1.20512e-07	Carex curvicollis Franch. et Sav.	1.97572e-08	Acer tenuifolium (Koidz.) Koidz.	1.16953e-08
349111.jpg	Crepidomanes latealatum (Bosch) Copel.	Crepidomanes latealatum (Bosch) Copel.	0.99999	Pyrrosia lingua (Thunb.) Farw.	5.44558e-06	Acer tenuifolium (Koidz.) Koidz.	1.59103e-07	Vandenboschia kalamocarpa (Hayata) Ebihara	1.49676e-07	Botrychium virginianum (L.) Sw.	1.1827e-07
00039800.jpg	Crepidomanes latealatum (Bosch) Copel.	Crepidomanes latealatum (Bosch) Copel.	1	Vandenboschia kalamocarpa (Hayata) Ebihara	3.79649e-07	Pyrrosia lingua (Thunb.) Farw.	3.7778e-08	Vandenboschia nipponica (Nakai) Ebihara	2.78644e-09	Acer tenuifolium (Koidz.) Koidz.	5.17409e-10
00015857.jpg	Crepidomanes latealatum (Bosch) Copel.	Crepidomanes latealatum (Bosch) Copel.	0.999996	Vandenboschia kalamocarpa (Hayata) Ebihara	3.7997e-06	Hymenophyllum barbatum (Bosch) Baker	3.19057e-07	Pyrrosia lingua (Thunb.) Farw.	2.58132e-08	Ceratophyllum demersum L.	1.46193e-08
349774.jpg	Crepidomanes latealatum (Bosch) Copel.	Crepidomanes latealatum (Bosch) Copel.	0.999996	Pyrrosia lingua (Thunb.) Farw.	1.07393e-06	Acer tenuifolium (Koidz.) Koidz.	9.85159e-07	Vandenboschia kalamocarpa (Hayata) Ebihara	1.55911e-07	Chamaecyparis obtusa (Siebold et Zucc.) Endl.	1.10718e-07
740471.jpg	Crepidomanes latealatum (Bosch) Copel.	Crepidomanes latealatum (Bosch) Copel.	0.999995	Crepidomanes minutum (Blume) K.Iwats.	8.22477e-07	Vandenboschia x stenosiphon (Christ) Copel.	7.31525e-07	Pyrrosia lingua (Thunb.) Farw.	4.48799e-07	Veronica schmidtiana Regel subsp. senanensis (Maxim.) Kitam. et Murata	3.12595e-07
740500.jpg	Crepidomanes latealatum (Bosch) Copel.	Crepidomanes latealatum (Bosch) Copel.	0.999995	Acer tenuifolium (Koidz.) Koidz.	1.76904e-06	Pyrrosia lingua (Thunb.) Farw.	7.68546e-07	Crepidomanes minutum (Blume) K.Iwats.	4.7631e-07	Vandenboschia kalamocarpa (Hayata) Ebihara	1.76622e-07
00039046.jpg	Crepidomanes latealatum (Bosch) Copel.	Crepidomanes latealatum (Bosch) Copel.	0.503019	Vandenboschia kalamocarpa (Hayata) Ebihara	0.495498	Vandenboschia nipponica (Nakai) Ebihara	0.0014614	Hymenophyllum barbatum (Bosch) Baker	4.70034e-06	Acer tenuifolium (Koidz.) Koidz.	2.98197e-06
KAG082689.jpg	Crepidomanes latealatum (Bosch) Copel.	Crepidomanes latealatum (Bosch) Copel.	0.999978	Vandenboschia kalamocarpa (Hayata) Ebihara	1.97325e-05	Hymenophyllum barbatum (Bosch) Baker	5.55693e-07	Pyrrosia lingua (Thunb.) Farw.	1.80806e-07	Vandenboschia auriculata (Blume) Copel.	1.66878e-07
293375.jpg	Crepidomanes latealatum (Bosch) Copel.	Crepidomanes latealatum (Bosch) Copel.	0.999867	Vandenboschia kalamocarpa (Hayata) Ebihara	5.1623e-05	Veronica schmidtiana Regel subsp. senanensis (Maxim.) Kitam. et Murata	9.95362e-06	Selaginella tamariscina (P.Beauv.) Spring	8.07814e-06	Loxogramme grammitoides (Baker) C.Chr.	5.29555e-06
283296.jpg	Crepidomanes latealatum (Bosch) Copel.	Crepidomanes latealatum (Bosch) Copel.	0.9962	Davallia mariesii T.Moore ex Baker	0.00187051	Hymenophyllum polyanthos (Sw.) Sw.	0.000365031	Botrychium japonicum (Prantl) Underw.	0.000229416	Hymenophyllum wrightii Bosch	0.000181634
802527.jpg	Crepidomanes latealatum (Bosch) Copel.	Crepidomanes latealatum (Bosch) Copel.	0.999997	Vandenboschia kalamocarpa (Hayata) Ebihara	1.13129e-06	Pyrrosia lingua (Thunb.) Farw.	2.43255e-07	Vandenboschia x quelpaertensis (Nakai) Ebihara	6.86177e-08	Vandenboschia x stenosiphon (Christ) Copel.	6.03467e-08
926614.jpg	Crepidomanes latealatum (Bosch) Copel.	Crepidomanes latealatum (Bosch) Copel.	0.999992	Pyrrosia lingua (Thunb.) Farw.	1.08759e-06	Rhododendron serpyllifolium (A.Gray) Miq. var. serpyllifolium	6.09899e-07	Lygodium japonicum (Thunb.) Sw.	5.7529e-07	Acystopteris japonica (Luerss.) Nakai	4.20658e-07
349227.jpg	Crepidomanes latealatum (Bosch) Copel.	Crepidomanes latealatum (Bosch) Copel.	0.999974	Pyrrosia lingua (Thunb.) Farw.	2.33441e-06	Chamaecyparis obtusa (Siebold et Zucc.) Endl.	1.62464e-06	Lycopodiella cernua (L.) Pic.Serm.	1.2095e-06	Dennstaedtia wilfordii (T.Moore) Christ	1.09256e-06
349638.jpg	Crepidomanes latealatum (Bosch) Copel.	Crepidomanes latealatum (Bosch) Copel.	0.999976	Chamaecyparis obtusa (Siebold et Zucc.) Endl.	6.91179e-06	Selaginella tamariscina (P.Beauv.) Spring	3.93069e-06	Acer tenuifolium (Koidz.) Koidz.	1.29973e-06	Crepidomanes minutum (Blume) K.Iwats.	1.09597e-06
349028.jpg	Crepidomanes latealatum (Bosch) Copel.	Crepidomanes latealatum (Bosch) Copel.	0.999996	Pyrrosia lingua (Thunb.) Farw.	2.06097e-06	Vandenboschia kalamocarpa (Hayata) Ebihara	3.24337e-07	Salix japonica Thunb.	1.06613e-07	Acer tenuifolium (Koidz.) Koidz.	9.69298e-08
346789.jpg	Crepidomanes latealatum (Bosch) Copel.	Crepidomanes latealatum (Bosch) Copel.	0.999998	Pyrrosia lingua (Thunb.) Farw.	9.53498e-07	Vandenboschia kalamocarpa (Hayata) Ebihara	2.63413e-07	Acer tenuifolium (Koidz.) Koidz.	1.52644e-07	Vandenboschia x quelpaertensis (Nakai) Ebihara	8.72007e-08
63420.jpg	Crepidomanes latealatum (Bosch) Copel.	Crepidomanes latealatum (Bosch) Copel.	0.999995	Hymenophyllum wrightii Bosch	3.24462e-06	Selaginella tamariscina (P.Beauv.) Spring	2.6125e-07	Pyrrosia lingua (Thunb.) Farw.	1.45994e-07	Crepidomanes minutum (Blume) K.Iwats.	1.37061e-07
1031215.JPG	Crepidomanes latealatum (Bosch) Copel.	Crepidomanes latealatum (Bosch) Copel.	0.999994	Pleurosoriopsis makinoi (Maxim. ex Makino) Fomin	3.13309e-06	Hymenophyllum riukiuense Christ	1.19049e-06	Hymenophyllum badium Hook. et Grev.	3.93533e-07	Vandenboschia auriculata (Blume) Copel.	2.65717e-07
00011293.jpg	Crepidomanes latealatum (Bosch) Copel.	Crepidomanes latealatum (Bosch) Copel.	0.982877	Selaginella tamariscina (P.Beauv.) Spring	0.00240938	Ceratophyllum demersum L.	0.00211591	Trapa japonica Flerow	0.00187089	Urtica thunbergiana Siebold et Zucc.	0.00184918
371537.jpg	Crepidomanes latealatum (Bosch) Copel.	Crepidomanes latealatum (Bosch) Copel.	0.999991	Pyrrosia lingua (Thunb.) Farw.	1.7086e-06	Hymenophyllum wrightii Bosch	7.85923e-07	Crepidomanes minutum (Blume) K.Iwats.	2.81832e-07	Acystopteris japonica (Luerss.) Nakai	2.44077e-07
00016643.jpg	Crepidomanes latealatum (Bosch) Copel.	Crepidomanes latealatum (Bosch) Copel.	0.999008	Vandenboschia kalamocarpa (Hayata) Ebihara	0.000954855	Pyrrosia lingua (Thunb.) Farw.	1.64185e-05	Hymenophyllum barbatum (Bosch) Baker	1.40548e-05	Vandenboschia x stenosiphon (Christ) Copel.	1.32325e-06
349503.jpg	Crepidomanes latealatum (Bosch) Copel.	Crepidomanes latealatum (Bosch) Copel.	0.999889	Selaginella shakotanensis (Franch. ex Takeda) Miyabe et Kud_	1.65164e-05	Ranunculus nipponicus Nakai var. submersus H.Hara	1.46876e-05	Hymenophyllum riukiuense Christ	1.32673e-05	Crepidomanes minutum (Blume) K.Iwats.	1.23882e-05
740518.jpg	Crepidomanes latealatum (Bosch) Copel.	Crepidomanes latealatum (Bosch) Copel.	1	Pyrrosia lingua (Thunb.) Farw.	3.82431e-07	Vandenboschia kalamocarpa (Hayata) Ebihara	3.9415e-08	Salix japonica Thunb.	1.24618e-08	Acer tenuifolium (Koidz.) Koidz.	5.4073e-09
399052.jpg	Crepidomanes latealatum (Bosch) Copel.	Crepidomanes latealatum (Bosch) Copel.	0.999708	Vandenboschia kalamocarpa (Hayata) Ebihara	5.07181e-05	Pyrrosia lingua (Thunb.) Farw.	2.02538e-05	Lygodium japonicum (Thunb.) Sw.	1.34754e-05	Acer tenuifolium (Koidz.) Koidz.	1.10674e-05
1031229.JPG	Crepidomanes latealatum (Bosch) Copel.	Crepidomanes latealatum (Bosch) Copel.	0.999993	Rhododendron serpyllifolium (A.Gray) Miq. var. serpyllifolium	1.24008e-06	Galium kikumugura Ohwi	9.94864e-07	Philadelphus satsumi Siebold ex Lindl. et Paxton	9.69234e-07	Pyrrosia lingua (Thunb.) Farw.	6.74032e-07
777052.jpg	Crepidomanes latealatum (Bosch) Copel.	Crepidomanes latealatum (Bosch) Copel.	1	Vandenboschia kalamocarpa (Hayata) Ebihara	3.95317e-09	Pyrrosia lingua (Thunb.) Farw.	3.00976e-10	Hymenophyllum riukiuense Christ	2.69374e-11	Hymenophyllum barbatum (Bosch) Baker	9.53865e-12
349528.jpg	Crepidomanes latealatum (Bosch) Copel.	Crepidomanes latealatum (Bosch) Copel.	0.999995	Chamaecyparis obtusa (Siebold et Zucc.) Endl.	8.13101e-07	Hymenophyllum riukiuense Christ	3.52821e-07	Lycopodiella cernua (L.) Pic.Serm.	2.57694e-07	Selaginella tamariscina (P.Beauv.) Spring	2.48242e-07
349582.jpg	Crepidomanes latealatum (Bosch) Copel.	Crepidomanes latealatum (Bosch) Copel.	0.999998	Pyrrosia lingua (Thunb.) Farw.	7.5004e-07	Vandenboschia kalamocarpa (Hayata) Ebihara	3.93393e-07	Acer tenuifolium (Koidz.) Koidz.	1.09762e-07	Salix japonica Thunb.	5.50972e-08
350887.jpg	Crepidomanes latealatum (Bosch) Copel.	Crepidomanes latealatum (Bosch) Copel.	0.528819	Pleurosoriopsis makinoi (Maxim. ex Makino) Fomin	0.313012	Hymenophyllum coreanum Nakai	0.0647466	Hymenophyllum wrightii Bosch	0.0545954	Asplenium tenuicaule Hayata	0.0141143
348525.jpg	Crepidomanes latealatum (Bosch) Copel.	Crepidomanes latealatum (Bosch) Copel.	0.999992	Pyrrosia lingua (Thunb.) Farw.	5.28681e-06	Vandenboschia kalamocarpa (Hayata) Ebihara	1.48915e-07	Selaginella heterostachys Baker	9.11648e-08	Lycopodiella cernua (L.) Pic.Serm.	8.18831e-08
349839.jpg	Crepidomanes latealatum (Bosch) Copel.	Crepidomanes latealatum (Bosch) Copel.	0.999993	Crepidomanes minutum (Blume) K.Iwats.	2.74943e-06	Hymenophyllum polyanthos (Sw.) Sw.	6.41964e-07	Pyrrosia lingua (Thunb.) Farw.	5.73262e-07	Asplenium tenuicaule Hayata	4.25834e-07
1031284.JPG	Crepidomanes latealatum (Bosch) Copel.	Crepidomanes latealatum (Bosch) Copel.	0.999974	Vandenboschia kalamocarpa (Hayata) Ebihara	1.70821e-05	Pyrrosia lingua (Thunb.) Farw.	6.5346e-07	Vandenboschia x stenosiphon (Christ) Copel.	6.21803e-07	Vandenboschia x quelpaertensis (Nakai) Ebihara	3.89774e-07
00028070.jpg	Crepidomanes latealatum (Bosch) Copel.	Crepidomanes latealatum (Bosch) Copel.	1	Acer tenuifolium (Koidz.) Koidz.	1.68713e-07	Vandenboschia kalamocarpa (Hayata) Ebihara	4.61591e-08	Pyrrosia lingua (Thunb.) Farw.	2.708e-08	Crepidomanes minutum (Blume) K.Iwats.	2.71168e-09
310680.jpg	Crepidomanes latealatum (Bosch) Copel.	Crepidomanes latealatum (Bosch) Copel.	0.999894	Lygodium japonicum (Thunb.) Sw.	1.926e-05	Vandenboschia kalamocarpa (Hayata) Ebihara	1.59632e-05	Acystopteris japonica (Luerss.) Nakai	9.30494e-06	Pyrrosia lingua (Thunb.) Farw.	4.29503e-06
1031236.JPG	Crepidomanes latealatum (Bosch) Copel.	Crepidomanes latealatum (Bosch) Copel.	0.999903	Vandenboschia kalamocarpa (Hayata) Ebihara	7.19095e-05	Vandenboschia x quelpaertensis (Nakai) Ebihara	4.1079e-06	Vandenboschia x stenosiphon (Christ) Copel.	3.3208e-06	Botrychium virginianum (L.) Sw.	9.00706e-07
349200.jpg	Crepidomanes latealatum (Bosch) Copel.	Crepidomanes latealatum (Bosch) Copel.	1	Pyrrosia lingua (Thunb.) Farw.	1.09599e-07	Salix japonica Thunb.	4.15393e-08	Hymenophyllum riukiuense Christ	3.16835e-08	Chamaecyparis obtusa (Siebold et Zucc.) Endl.	3.13376e-08
740447.jpg	Crepidomanes latealatum (Bosch) Copel.	Crepidomanes latealatum (Bosch) Copel.	0.999983	Pyrrosia lingua (Thunb.) Farw.	3.21027e-06	Vandenboschia kalamocarpa (Hayata) Ebihara	3.20235e-06	Vandenboschia nipponica (Nakai) Ebihara	8.92948e-07	Vandenboschia x stenosiphon (Christ) Copel.	7.03835e-07
347029.jpg	Crepidomanes latealatum (Bosch) Copel.	Crepidomanes latealatum (Bosch) Copel.	1	Vandenboschia kalamocarpa (Hayata) Ebihara	1.38163e-07	Ranunculus nipponicus Nakai var. submersus H.Hara	1.038e-07	Vandenboschia x quelpaertensis (Nakai) Ebihara	2.89938e-08	Acer tenuifolium (Koidz.) Koidz.	2.60886e-08
1031195.JPG	Crepidomanes latealatum (Bosch) Copel.	Crepidomanes latealatum (Bosch) Copel.	0.999999	Pyrrosia lingua (Thunb.) Farw.	7.47732e-07	Vandenboschia kalamocarpa (Hayata) Ebihara	6.33857e-08	Crepidomanes minutum (Blume) K.Iwats.	1.95096e-08	Pedicularis keiskei Franch. et Sav.	5.65564e-09
00028071.jpg	Crepidomanes latealatum (Bosch) Copel.	Crepidomanes latealatum (Bosch) Copel.	1	Crepidomanes minutum (Blume) K.Iwats.	9.27256e-08	Selaginella tamariscina (P.Beauv.) Spring	2.73566e-08	Bulbophyllum inconspicuum Maxim.	1.19926e-08	Hymenophyllum barbatum (Bosch) Baker	6.9716e-09
1031232.JPG	Crepidomanes latealatum (Bosch) Copel.	Crepidomanes latealatum (Bosch) Copel.	0.999999	Vandenboschia kalamocarpa (Hayata) Ebihara	1.31539e-06	Vandenboschia x quelpaertensis (Nakai) Ebihara	3.71464e-08	Selaginella shakotanensis (Franch. ex Takeda) Miyabe et Kud_	3.21307e-08	Hymenophyllum barbatum (Bosch) Baker	2.87448e-08
349517.jpg	Crepidomanes latealatum (Bosch) Copel.	Crepidomanes latealatum (Bosch) Copel.	0.99999	Pyrrosia lingua (Thunb.) Farw.	3.58683e-06	Vandenboschia kalamocarpa (Hayata) Ebihara	7.70738e-07	Acer tenuifolium (Koidz.) Koidz.	4.17838e-07	Salix miyabeana Seemen subsp. gymnolepis (H.L_v. et Vaniot) H.Ohashi et Yonek.	1.54677e-07
802485.jpg	Crepidomanes latealatum (Bosch) Copel.	Crepidomanes latealatum (Bosch) Copel.	0.999997	Pyrrosia lingua (Thunb.) Farw.	1.31829e-06	Vandenboschia kalamocarpa (Hayata) Ebihara	5.81627e-07	Acer tenuifolium (Koidz.) Koidz.	4.47238e-08	Festuca rubra L. var. rubra	2.61251e-08
349996.jpg	Crepidomanes latealatum (Bosch) Copel.	Crepidomanes latealatum (Bosch) Copel.	0.999995	Pyrrosia lingua (Thunb.) Farw.	2.27703e-06	Vandenboschia kalamocarpa (Hayata) Ebihara	2.67956e-07	Acystopteris japonica (Luerss.) Nakai	1.99968e-07	Asplenium tenuicaule Hayata	1.44448e-07
349769.jpg	Crepidomanes latealatum (Bosch) Copel.	Crepidomanes latealatum (Bosch) Copel.	0.999995	Vandenboschia kalamocarpa (Hayata) Ebihara	1.73626e-06	Pyrrosia lingua (Thunb.) Farw.	7.98681e-07	Vandenboschia x quelpaertensis (Nakai) Ebihara	5.42076e-07	Acer tenuifolium (Koidz.) Koidz.	3.01391e-07
346815.jpg	Crepidomanes latealatum (Bosch) Copel.	Crepidomanes latealatum (Bosch) Copel.	1	Selaginella tamariscina (P.Beauv.) Spring	7.04119e-08	Asplenium anogrammoides Christ ex H.L_v.	5.91748e-08	Hymenophyllum riukiuense Christ	3.51469e-08	Veronica schmidtiana Regel subsp. senanensis (Maxim.) Kitam. et Murata	3.36413e-08
350761.jpg	Crepidomanes latealatum (Bosch) Copel.	Pleurosoriopsis makinoi (Maxim. ex Makino) Fomin	0.568906	Crepidomanes latealatum (Bosch) Copel.	0.317499	Hymenophyllum wrightii Bosch	0.0312615	Selaginella tamariscina (P.Beauv.) Spring	0.0291756	Osmolindsaea japonica (Baker) Lehtonen et Christenh.	0.00815037
349247.jpg	Crepidomanes latealatum (Bosch) Copel.	Crepidomanes latealatum (Bosch) Copel.	0.999998	Pyrrosia lingua (Thunb.) Farw.	9.97163e-07	Vandenboschia kalamocarpa (Hayata) Ebihara	1.02829e-07	Salix japonica Thunb.	5.94059e-08	Chamaecyparis obtusa (Siebold et Zucc.) Endl.	5.08006e-08
345261.jpg	Crepidomanes latealatum (Bosch) Copel.	Crepidomanes latealatum (Bosch) Copel.	1	Pyrrosia lingua (Thunb.) Farw.	5.05495e-08	Hymenophyllum wrightii Bosch	4.20535e-08	Selaginella tamariscina (P.Beauv.) Spring	3.26813e-08	Asplenium tenuicaule Hayata	2.47347e-08
740474.jpg	Crepidomanes latealatum (Bosch) Copel.	Crepidomanes latealatum (Bosch) Copel.	0.999998	Pyrrosia lingua (Thunb.) Farw.	9.29495e-07	Crepidomanes minutum (Blume) K.Iwats.	1.69367e-07	Vandenboschia kalamocarpa (Hayata) Ebihara	7.46793e-08	Celtis sinensis Pers.	4.08741e-08
349727.jpg	Crepidomanes latealatum (Bosch) Copel.	Crepidomanes latealatum (Bosch) Copel.	1	Pyrrosia lingua (Thunb.) Farw.	4.45653e-08	Acer tenuifolium (Koidz.) Koidz.	1.77038e-08	Vandenboschia kalamocarpa (Hayata) Ebihara	9.08063e-09	Ceratophyllum demersum L.	5.22487e-09
TRPM-P-674-0010-002.jpg	Crepidomanes latealatum (Bosch) Copel.	Crepidomanes latealatum (Bosch) Copel.	0.999602	Vandenboschia kalamocarpa (Hayata) Ebihara	0.000378019	Vandenboschia x stenosiphon (Christ) Copel.	7.66294e-06	Hymenophyllum barbatum (Bosch) Baker	3.73282e-06	Pyrrosia lingua (Thunb.) Farw.	3.1836e-06
349532.jpg	Crepidomanes latealatum (Bosch) Copel.	Crepidomanes latealatum (Bosch) Copel.	0.923938	Asplenium ruprechtii Sa.Kurata	0.0189916	Crepidomanes minutum (Blume) K.Iwats.	0.0164881	Lemmaphyllum microphyllum C.Presl	0.00691424	Anaphalis alpicola Makino	0.00667554
346799.jpg	Crepidomanes latealatum (Bosch) Copel.	Crepidomanes latealatum (Bosch) Copel.	0.999979	Pyrrosia lingua (Thunb.) Farw.	2.77487e-06	Selaginella tamariscina (P.Beauv.) Spring	1.67608e-06	Vandenboschia kalamocarpa (Hayata) Ebihara	1.48304e-06	Botrychium virginianum (L.) Sw.	7.36289e-07
1031274.JPG	Crepidomanes latealatum (Bosch) Copel.	Crepidomanes latealatum (Bosch) Copel.	0.999995	Pedicularis keiskei Franch. et Sav.	1.68686e-06	Acystopteris japonica (Luerss.) Nakai	1.07543e-06	Vandenboschia kalamocarpa (Hayata) Ebihara	3.62889e-07	Rhododendron serpyllifolium (A.Gray) Miq. var. serpyllifolium	2.09318e-07
364087.jpg	Crepidomanes latealatum (Bosch) Copel.	Crepidomanes latealatum (Bosch) Copel.	0.999998	Hymenophyllum wrightii Bosch	4.5919e-07	Acystopteris japonica (Luerss.) Nakai	1.76229e-07	Selaginella heterostachys Baker	1.23135e-07	Selaginella tamariscina (P.Beauv.) Spring	1.1265e-07
349639.jpg	Crepidomanes latealatum (Bosch) Copel.	Crepidomanes latealatum (Bosch) Copel.	0.999998	Botrychium virginianum (L.) Sw.	2.60567e-07	Pyrrosia lingua (Thunb.) Farw.	1.91731e-07	Chamaecyparis obtusa (Siebold et Zucc.) Endl.	1.0618e-07	Vandenboschia x quelpaertensis (Nakai) Ebihara	1.03109e-07
740478.jpg	Crepidomanes latealatum (Bosch) Copel.	Crepidomanes latealatum (Bosch) Copel.	0.999993	Vandenboschia kalamocarpa (Hayata) Ebihara	2.50368e-06	Ranunculus nipponicus Nakai var. submersus H.Hara	9.77365e-07	Ceratophyllum demersum L.	6.4352e-07	Pyrrosia lingua (Thunb.) Farw.	2.70208e-07
505825.jpg	Crepidomanes latealatum (Bosch) Copel.	Crepidomanes latealatum (Bosch) Copel.	0.999997	Vandenboschia kalamocarpa (Hayata) Ebihara	6.76372e-07	Hymenophyllum polyanthos (Sw.) Sw.	2.98011e-07	Crepidomanes minutum (Blume) K.Iwats.	2.22949e-07	Pedicularis keiskei Franch. et Sav.	1.61476e-07
740535.jpg	Crepidomanes latealatum (Bosch) Copel.	Crepidomanes latealatum (Bosch) Copel.	0.999988	Pyrrosia lingua (Thunb.) Farw.	3.41657e-06	Vandenboschia kalamocarpa (Hayata) Ebihara	1.68813e-06	Vandenboschia x stenosiphon (Christ) Copel.	8.04025e-07	Veronica schmidtiana Regel subsp. senanensis (Maxim.) Kitam. et Murata	4.70181e-07
00015624.jpg	Crepidomanes latealatum (Bosch) Copel.	Crepidomanes latealatum (Bosch) Copel.	0.732833	Vandenboschia kalamocarpa (Hayata) Ebihara	0.249866	Ceratophyllum demersum L.	0.0102538	Chamaecyparis obtusa (Siebold et Zucc.) Endl.	0.00235856	Celtis sinensis Pers.	0.000754145
740466.jpg	Crepidomanes latealatum (Bosch) Copel.	Crepidomanes latealatum (Bosch) Copel.	0.999991	Pyrrosia lingua (Thunb.) Farw.	1.89103e-06	Vandenboschia kalamocarpa (Hayata) Ebihara	9.48673e-07	Acer tenuifolium (Koidz.) Koidz.	6.83134e-07	Vandenboschia x stenosiphon (Christ) Copel.	4.05754e-07
345573.jpg	Crepidomanes latealatum (Bosch) Copel.	Crepidomanes latealatum (Bosch) Copel.	0.999801	Pyrrosia lingua (Thunb.) Farw.	8.26146e-05	Crepidomanes minutum (Blume) K.Iwats.	3.78791e-05	Davallia mariesii T.Moore ex Baker	3.65482e-05	Hymenophyllum wrightii Bosch	1.14921e-05
349513.jpg	Crepidomanes latealatum (Bosch) Copel.	Crepidomanes latealatum (Bosch) Copel.	0.999994	Pyrrosia lingua (Thunb.) Farw.	5.73455e-07	Sasa tyuhgokensis Makino	4.15066e-07	Vandenboschia kalamocarpa (Hayata) Ebihara	3.40533e-07	Chamaecyparis obtusa (Siebold et Zucc.) Endl.	3.22937e-07
740458.jpg	Crepidomanes latealatum (Bosch) Copel.	Crepidomanes latealatum (Bosch) Copel.	0.999997	Pyrrosia lingua (Thunb.) Farw.	7.59806e-07	Vandenboschia kalamocarpa (Hayata) Ebihara	1.19616e-07	Asplenium tenuicaule Hayata	6.93142e-08	Acer tenuifolium (Koidz.) Koidz.	5.12292e-08
349112.jpg	Crepidomanes latealatum (Bosch) Copel.	Crepidomanes latealatum (Bosch) Copel.	0.999989	Vandenboschia kalamocarpa (Hayata) Ebihara	4.46409e-06	Asplenium anogrammoides Christ ex H.L_v.	1.62126e-06	Pyrrosia lingua (Thunb.) Farw.	8.42283e-07	Chamaecyparis obtusa (Siebold et Zucc.) Endl.	5.6296e-07
1031233.JPG	Crepidomanes latealatum (Bosch) Copel.	Crepidomanes latealatum (Bosch) Copel.	0.999746	Vandenboschia kalamocarpa (Hayata) Ebihara	0.00023388	Vandenboschia x quelpaertensis (Nakai) Ebihara	6.52797e-06	Hymenophyllum barbatum (Bosch) Baker	2.6515e-06	Vandenboschia nipponica (Nakai) Ebihara	2.35491e-06
346981.jpg	Crepidomanes latealatum (Bosch) Copel.	Crepidomanes latealatum (Bosch) Copel.	0.999992	Pyrrosia lingua (Thunb.) Farw.	2.42408e-06	Ceratophyllum demersum L.	8.31575e-07	Crepidomanes minutum (Blume) K.Iwats.	5.51085e-07	Ranunculus nipponicus Nakai var. submersus H.Hara	4.06028e-07
349687.jpg	Crepidomanes latealatum (Bosch) Copel.	Crepidomanes latealatum (Bosch) Copel.	0.999982	Botrychium virginianum (L.) Sw.	2.67468e-06	Hymenophyllum polyanthos (Sw.) Sw.	1.18541e-06	Crepidomanes minutum (Blume) K.Iwats.	5.9041e-07	Pedicularis keiskei Franch. et Sav.	5.75275e-07
349172.jpg	Crepidomanes latealatum (Bosch) Copel.	Crepidomanes latealatum (Bosch) Copel.	0.999427	Crepidomanes minutum (Blume) K.Iwats.	0.000570982	Selaginella tamariscina (P.Beauv.) Spring	1.56794e-06	Selaginella heterostachys Baker	3.73565e-07	Osmolindsaea japonica (Baker) Lehtonen et Christenh.	1.92782e-07
349185.jpg	Crepidomanes latealatum (Bosch) Copel.	Crepidomanes latealatum (Bosch) Copel.	0.99752	Crepidomanes minutum (Blume) K.Iwats.	0.000771149	Selaginella tamariscina (P.Beauv.) Spring	0.000425986	Asplenium anogrammoides Christ ex H.L_v.	0.000207171	Chamaecyparis obtusa (Siebold et Zucc.) Endl.	0.000134467
740546.jpg	Crepidomanes latealatum (Bosch) Copel.	Crepidomanes latealatum (Bosch) Copel.	0.999909	Crepidomanes minutum (Blume) K.Iwats.	7.21624e-05	Hymenophyllum wrightii Bosch	3.42351e-06	Hymenophyllum barbatum (Bosch) Baker	2.41613e-06	Pyrrosia lingua (Thunb.) Farw.	2.29709e-06
802491.jpg	Crepidomanes latealatum (Bosch) Copel.	Crepidomanes latealatum (Bosch) Copel.	0.999962	Pyrrosia lingua (Thunb.) Farw.	1.00631e-05	Vandenboschia kalamocarpa (Hayata) Ebihara	2.65834e-06	Pedicularis keiskei Franch. et Sav.	1.43527e-06	Acystopteris japonica (Luerss.) Nakai	8.91818e-07
345698.jpg	Crepidomanes latealatum (Bosch) Copel.	Crepidomanes latealatum (Bosch) Copel.	0.999986	Selaginella heterostachys Baker	2.44059e-06	Pyrrosia lingua (Thunb.) Farw.	2.2134e-06	Vandenboschia kalamocarpa (Hayata) Ebihara	5.13655e-07	Davallia mariesii T.Moore ex Baker	3.89653e-07
351462.jpg	Crepidomanes latealatum (Bosch) Copel.	Crepidomanes latealatum (Bosch) Copel.	0.999985	Pyrrosia lingua (Thunb.) Farw.	6.20359e-06	Acystopteris japonica (Luerss.) Nakai	6.42994e-07	Hydrangea scandens (L.f.) Ser.	5.39568e-07	Vandenboschia kalamocarpa (Hayata) Ebihara	4.87599e-07
802506.jpg	Crepidomanes latealatum (Bosch) Copel.	Crepidomanes latealatum (Bosch) Copel.	1	Pyrrosia lingua (Thunb.) Farw.	3.12243e-07	Ceratophyllum demersum L.	5.78098e-08	Festuca rubra L. var. rubra	2.21628e-08	Hymenophyllum barbatum (Bosch) Baker	1.44687e-08
1031183.JPG	Crepidomanes latealatum (Bosch) Copel.	Crepidomanes latealatum (Bosch) Copel.	0.999998	Pyrrosia lingua (Thunb.) Farw.	6.44361e-07	Vandenboschia kalamocarpa (Hayata) Ebihara	2.53365e-07	Festuca rubra L. var. rubra	3.97174e-08	Selaginella tamariscina (P.Beauv.) Spring	3.20653e-08
349828.jpg	Crepidomanes latealatum (Bosch) Copel.	Crepidomanes latealatum (Bosch) Copel.	0.999993	Pyrrosia lingua (Thunb.) Farw.	2.41736e-06	Selaginella tamariscina (P.Beauv.) Spring	7.05693e-07	Vandenboschia kalamocarpa (Hayata) Ebihara	4.6676e-07	Acer tenuifolium (Koidz.) Koidz.	2.60865e-07
349395.jpg	Crepidomanes latealatum (Bosch) Copel.	Crepidomanes latealatum (Bosch) Copel.	0.999992	Vandenboschia kalamocarpa (Hayata) Ebihara	1.57149e-06	Pyrrosia lingua (Thunb.) Farw.	9.22267e-07	Acer tenuifolium (Koidz.) Koidz.	7.29771e-07	Vandenboschia x quelpaertensis (Nakai) Ebihara	5.29119e-07
349363.jpg	Crepidomanes latealatum (Bosch) Copel.	Crepidomanes latealatum (Bosch) Copel.	0.999991	Crepidomanes minutum (Blume) K.Iwats.	2.91448e-06	Pyrrosia lingua (Thunb.) Farw.	1.50184e-06	Selaginella tamariscina (P.Beauv.) Spring	9.43775e-07	Asplenium tenuicaule Hayata	2.73864e-07
00032475.jpg	Crepidomanes latealatum (Bosch) Copel.	Crepidomanes latealatum (Bosch) Copel.	0.999999	Vandenboschia kalamocarpa (Hayata) Ebihara	7.53937e-07	Vandenboschia nipponica (Nakai) Ebihara	2.53174e-08	Pyrrosia lingua (Thunb.) Farw.	2.08719e-08	Hymenophyllum barbatum (Bosch) Baker	9.02969e-10
366914.jpg	Crepidomanes latealatum (Bosch) Copel.	Crepidomanes latealatum (Bosch) Copel.	0.999999	Hymenophyllum riukiuense Christ	2.16695e-07	Ceratophyllum demersum L.	1.71462e-07	Hymenophyllum wrightii Bosch	1.46424e-07	Hymenophyllum coreanum Nakai	1.21525e-07
1031226.JPG	Crepidomanes latealatum (Bosch) Copel.	Crepidomanes latealatum (Bosch) Copel.	0.999998	Vandenboschia kalamocarpa (Hayata) Ebihara	9.25539e-07	Pyrrosia lingua (Thunb.) Farw.	4.16651e-07	Acer tenuifolium (Koidz.) Koidz.	5.57872e-08	Vandenboschia x stenosiphon (Christ) Copel.	1.42187e-08
740494.jpg	Crepidomanes latealatum (Bosch) Copel.	Crepidomanes latealatum (Bosch) Copel.	0.999997	Pyrrosia lingua (Thunb.) Farw.	2.02629e-06	Crepidomanes minutum (Blume) K.Iwats.	1.45656e-07	Hymenophyllum polyanthos (Sw.) Sw.	5.35631e-08	Vandenboschia kalamocarpa (Hayata) Ebihara	4.68828e-08
796669.jpg	Crepidomanes latealatum (Bosch) Copel.	Crepidomanes latealatum (Bosch) Copel.	0.999671	Pyrrosia lingua (Thunb.) Farw.	5.30293e-05	Dennstaedtia wilfordii (T.Moore) Christ	2.26053e-05	Hymenophyllum badium Hook. et Grev.	8.03966e-06	Hymenophyllum polyanthos (Sw.) Sw.	6.59659e-06
350209.jpg	Crepidomanes latealatum (Bosch) Copel.	Crepidomanes latealatum (Bosch) Copel.	0.999996	Pyrrosia lingua (Thunb.) Farw.	1.5731e-06	Acystopteris japonica (Luerss.) Nakai	1.51265e-07	Vandenboschia kalamocarpa (Hayata) Ebihara	1.06802e-07	Crepidomanes minutum (Blume) K.Iwats.	1.048e-07
350025.jpg	Crepidomanes latealatum (Bosch) Copel.	Crepidomanes latealatum (Bosch) Copel.	0.999998	Pyrrosia lingua (Thunb.) Farw.	1.55074e-06	Vandenboschia kalamocarpa (Hayata) Ebihara	4.71189e-08	Diplomorpha sikokiana (Franch. et Sav.) Honda	1.34753e-08	Hymenophyllum badium Hook. et Grev.	8.62131e-09
740575.jpg	Crepidomanes latealatum (Bosch) Copel.	Crepidomanes latealatum (Bosch) Copel.	0.999992	Pyrrosia lingua (Thunb.) Farw.	7.5411e-06	Acer tenuifolium (Koidz.) Koidz.	3.50611e-07	Vandenboschia kalamocarpa (Hayata) Ebihara	2.85579e-07	Pedicularis keiskei Franch. et Sav.	2.41402e-08
802515.jpg	Crepidomanes latealatum (Bosch) Copel.	Crepidomanes latealatum (Bosch) Copel.	0.999996	Pyrrosia lingua (Thunb.) Farw.	3.43852e-06	Vandenboschia kalamocarpa (Hayata) Ebihara	1.42819e-07	Gentiana nipponica Maxim.	2.31619e-08	Lycopodiella cernua (L.) Pic.Serm.	2.27606e-08
29419.jpg	Crepidomanes latealatum (Bosch) Copel.	Crepidomanes latealatum (Bosch) Copel.	0.990969	Hymenophyllum wrightii Bosch	0.00600163	Selaginella tamariscina (P.Beauv.) Spring	0.00131247	Davallia mariesii T.Moore ex Baker	0.000291169	Selaginella heterostachys Baker	0.000247736
328407.jpg	Crepidomanes latealatum (Bosch) Copel.	Crepidomanes latealatum (Bosch) Copel.	1	Hymenophyllum wrightii Bosch	4.61954e-08	Viola eizanensis (Makino) Makino	3.79874e-08	Vandenboschia kalamocarpa (Hayata) Ebihara	1.61334e-08	Hymenophyllum badium Hook. et Grev.	1.16481e-08
346185.jpg	Crepidomanes latealatum (Bosch) Copel.	Crepidomanes latealatum (Bosch) Copel.	0.99998	Pyrrosia lingua (Thunb.) Farw.	2.89559e-06	Vandenboschia kalamocarpa (Hayata) Ebihara	7.46124e-07	Osmunda lancea Thunb.	7.1975e-07	Salix miyabeana Seemen subsp. gymnolepis (H.L_v. et Vaniot) H.Ohashi et Yonek.	6.45608e-07
740521.jpg	Crepidomanes latealatum (Bosch) Copel.	Crepidomanes latealatum (Bosch) Copel.	0.999983	Pyrrosia lingua (Thunb.) Farw.	1.33076e-05	Acer tenuifolium (Koidz.) Koidz.	5.47523e-07	Vandenboschia kalamocarpa (Hayata) Ebihara	3.76971e-07	Dennstaedtia wilfordii (T.Moore) Christ	1.07428e-07
802481.jpg	Crepidomanes latealatum (Bosch) Copel.	Crepidomanes latealatum (Bosch) Copel.	1	Crepidomanes minutum (Blume) K.Iwats.	3.72951e-08	Loxogramme grammitoides (Baker) C.Chr.	3.62213e-08	Gentiana nipponica Maxim.	1.63864e-08	Pleurosoriopsis makinoi (Maxim. ex Makino) Fomin	1.20868e-08
505754.jpg	Crepidomanes latealatum (Bosch) Copel.	Crepidomanes latealatum (Bosch) Copel.	0.999953	Vandenboschia kalamocarpa (Hayata) Ebihara	3.29446e-05	Pyrrosia lingua (Thunb.) Farw.	8.90143e-06	Acer tenuifolium (Koidz.) Koidz.	2.33233e-06	Vandenboschia x quelpaertensis (Nakai) Ebihara	2.15877e-07
349150.jpg	Crepidomanes latealatum (Bosch) Copel.	Crepidomanes latealatum (Bosch) Copel.	0.999998	Pyrrosia lingua (Thunb.) Farw.	8.33717e-07	Crepidomanes minutum (Blume) K.Iwats.	4.18471e-08	Salix japonica Thunb.	3.04038e-08	Botrychium virginianum (L.) Sw.	2.50965e-08
00013568.jpg	Crepidomanes latealatum (Bosch) Copel.	Crepidomanes latealatum (Bosch) Copel.	0.947572	Vandenboschia kalamocarpa (Hayata) Ebihara	0.0497645	Acer tenuifolium (Koidz.) Koidz.	0.00191591	Hymenophyllum barbatum (Bosch) Baker	0.00036602	Ceratophyllum demersum L.	0.000149045
965071.jpg	Crepidomanes latealatum (Bosch) Copel.	Crepidomanes latealatum (Bosch) Copel.	0.999995	Pyrrosia lingua (Thunb.) Farw.	2.55146e-06	Vandenboschia kalamocarpa (Hayata) Ebihara	1.27987e-06	Acer tenuifolium (Koidz.) Koidz.	1.62838e-07	Hymenophyllum badium Hook. et Grev.	4.72401e-08
346929.jpg	Crepidomanes latealatum (Bosch) Copel.	Crepidomanes latealatum (Bosch) Copel.	1	Pyrrosia lingua (Thunb.) Farw.	4.35941e-08	Acer tenuifolium (Koidz.) Koidz.	8.90989e-09	Vandenboschia kalamocarpa (Hayata) Ebihara	3.77973e-09	Selaginella tamariscina (P.Beauv.) Spring	2.67548e-09
349692.jpg	Crepidomanes latealatum (Bosch) Copel.	Crepidomanes latealatum (Bosch) Copel.	0.999999	Pyrrosia lingua (Thunb.) Farw.	1.75979e-07	Pedicularis keiskei Franch. et Sav.	7.48429e-08	Crepidiastrum keiskeanum (Maxim.) Nakai	4.2151e-08	Corydalis pallida (Thunb.) Pers. var. tenuis Yatabe	3.9962e-08
1031207.JPG	Crepidomanes latealatum (Bosch) Copel.	Crepidomanes latealatum (Bosch) Copel.	1	Vandenboschia kalamocarpa (Hayata) Ebihara	2.5241e-08	Pyrrosia lingua (Thunb.) Farw.	1.27182e-08	Hymenophyllum wrightii Bosch	5.32872e-09	Philadelphus satsumi Siebold ex Lindl. et Paxton	3.63568e-09
740514.jpg	Crepidomanes latealatum (Bosch) Copel.	Crepidomanes latealatum (Bosch) Copel.	0.999998	Pyrrosia lingua (Thunb.) Farw.	8.84614e-07	Vandenboschia kalamocarpa (Hayata) Ebihara	7.83121e-07	Acer tenuifolium (Koidz.) Koidz.	7.32575e-08	Vandenboschia x stenosiphon (Christ) Copel.	4.63002e-08
349591.jpg	Crepidomanes latealatum (Bosch) Copel.	Crepidomanes latealatum (Bosch) Copel.	0.99997	Hymenophyllum riukiuense Christ	6.64734e-06	Chamaecyparis obtusa (Siebold et Zucc.) Endl.	5.8724e-06	Botrychium virginianum (L.) Sw.	2.57514e-06	Vandenboschia x quelpaertensis (Nakai) Ebihara	1.78486e-06
349387.jpg	Crepidomanes latealatum (Bosch) Copel.	Crepidomanes latealatum (Bosch) Copel.	0.999966	Pyrrosia lingua (Thunb.) Farw.	8.67383e-06	Vandenboschia kalamocarpa (Hayata) Ebihara	1.5972e-06	Botrychium virginianum (L.) Sw.	1.24959e-06	Sasa tyuhgokensis Makino	8.55174e-07
740563.jpg	Crepidomanes latealatum (Bosch) Copel.	Crepidomanes latealatum (Bosch) Copel.	0.999993	Pyrrosia lingua (Thunb.) Farw.	4.35929e-06	Vandenboschia kalamocarpa (Hayata) Ebihara	3.79566e-07	Acer tenuifolium (Koidz.) Koidz.	2.99291e-07	Salix japonica Thunb.	1.33949e-07
349492.jpg	Crepidomanes latealatum (Bosch) Copel.	Crepidomanes latealatum (Bosch) Copel.	0.999872	Crepidomanes minutum (Blume) K.Iwats.	3.17275e-05	Lycopodiella cernua (L.) Pic.Serm.	1.42651e-05	Asplenium anogrammoides Christ ex H.L_v.	7.78564e-06	Hymenophyllum wrightii Bosch	5.45613e-06
349151.jpg	Crepidomanes latealatum (Bosch) Copel.	Crepidomanes latealatum (Bosch) Copel.	0.999997	Chamaecyparis obtusa (Siebold et Zucc.) Endl.	6.17716e-07	Pyrrosia lingua (Thunb.) Farw.	4.36968e-07	Hymenophyllum riukiuense Christ	3.05263e-07	Vandenboschia kalamocarpa (Hayata) Ebihara	1.47923e-07
728102.jpg	Crepidomanes latealatum (Bosch) Copel.	Crepidomanes latealatum (Bosch) Copel.	0.999999	Ceratophyllum demersum L.	5.4901e-07	Najas graminea Delile	2.96933e-07	Vandenboschia kalamocarpa (Hayata) Ebihara	1.43624e-07	Hymenophyllum riukiuense Christ	1.40815e-07
1031281.JPG	Crepidomanes latealatum (Bosch) Copel.	Crepidomanes latealatum (Bosch) Copel.	0.999994	Selaginella tamariscina (P.Beauv.) Spring	1.47804e-06	Davallia mariesii T.Moore ex Baker	8.91329e-07	Hymenophyllum wrightii Bosch	4.33472e-07	Vandenboschia kalamocarpa (Hayata) Ebihara	3.70861e-07
349552.jpg	Crepidomanes latealatum (Bosch) Copel.	Crepidomanes latealatum (Bosch) Copel.	0.999991	Botrychium virginianum (L.) Sw.	7.69153e-07	Pyrrosia lingua (Thunb.) Farw.	5.65078e-07	Vandenboschia kalamocarpa (Hayata) Ebihara	4.69593e-07	Vandenboschia x quelpaertensis (Nakai) Ebihara	3.57033e-07
350383.jpg	Crepidomanes latealatum (Bosch) Copel.	Crepidomanes latealatum (Bosch) Copel.	0.999998	Pyrrosia lingua (Thunb.) Farw.	5.22094e-07	Vandenboschia kalamocarpa (Hayata) Ebihara	2.3426e-07	Vandenboschia x quelpaertensis (Nakai) Ebihara	3.385e-08	Corydalis pallida (Thunb.) Pers. var. tenuis Yatabe	1.88454e-08
740381.jpg	Crepidomanes latealatum (Bosch) Copel.	Crepidomanes latealatum (Bosch) Copel.	0.999998	Pyrrosia lingua (Thunb.) Farw.	3.96611e-07	Dennstaedtia wilfordii (T.Moore) Christ	1.73667e-07	Vandenboschia x stenosiphon (Christ) Copel.	1.0814e-07	Vandenboschia kalamocarpa (Hayata) Ebihara	5.09385e-08
00021841.jpg	Crepidomanes latealatum (Bosch) Copel.	Crepidomanes latealatum (Bosch) Copel.	0.964225	Vandenboschia kalamocarpa (Hayata) Ebihara	0.0303329	Hymenophyllum barbatum (Bosch) Baker	0.00390827	Hymenophyllum riukiuense Christ	0.00140134	Hymenophyllum polyanthos (Sw.) Sw.	2.51723e-05
294488.jpg	Crepidomanes latealatum (Bosch) Copel.	Crepidomanes latealatum (Bosch) Copel.	0.999995	Hymenophyllum wrightii Bosch	2.05218e-06	Selaginella tamariscina (P.Beauv.) Spring	1.61795e-06	Hymenophyllum barbatum (Bosch) Baker	5.7825e-08	Vandenboschia kalamocarpa (Hayata) Ebihara	5.23219e-08
345494.jpg	Crepidomanes latealatum (Bosch) Copel.	Crepidomanes latealatum (Bosch) Copel.	1	Crepidomanes minutum (Blume) K.Iwats.	7.21871e-08	Hymenophyllum wrightii Bosch	6.72742e-08	Pyrrosia lingua (Thunb.) Farw.	4.01763e-08	Rhododendron serpyllifolium (A.Gray) Miq. var. serpyllifolium	2.33017e-08
740473.jpg	Crepidomanes latealatum (Bosch) Copel.	Crepidomanes latealatum (Bosch) Copel.	0.999985	Pyrrosia lingua (Thunb.) Farw.	3.01501e-06	Selaginella tamariscina (P.Beauv.) Spring	6.87654e-07	Celtis sinensis Pers.	5.41758e-07	Vandenboschia kalamocarpa (Hayata) Ebihara	4.98381e-07
345384.jpg	Crepidomanes latealatum (Bosch) Copel.	Crepidomanes latealatum (Bosch) Copel.	0.999999	Pyrrosia lingua (Thunb.) Farw.	2.10148e-07	Selaginella tamariscina (P.Beauv.) Spring	1.09637e-07	Carex curvicollis Franch. et Sav.	3.20956e-08	Cornus controversa Hemsl. var. controversa	3.14955e-08
349601.jpg	Crepidomanes latealatum (Bosch) Copel.	Crepidomanes latealatum (Bosch) Copel.	0.999978	Pyrrosia lingua (Thunb.) Farw.	7.54373e-06	Asplenium tenuicaule Hayata	1.76848e-06	Crepidomanes minutum (Blume) K.Iwats.	7.97581e-07	Chamaecyparis obtusa (Siebold et Zucc.) Endl.	4.22306e-07
740481.jpg	Crepidomanes latealatum (Bosch) Copel.	Crepidomanes latealatum (Bosch) Copel.	0.999999	Pyrrosia lingua (Thunb.) Farw.	3.68695e-07	Vandenboschia kalamocarpa (Hayata) Ebihara	2.83588e-07	Acer tenuifolium (Koidz.) Koidz.	6.82151e-08	Gentiana nipponica Maxim.	8.29943e-09
349231.jpg	Crepidomanes latealatum (Bosch) Copel.	Crepidomanes latealatum (Bosch) Copel.	0.999994	Selaginella tamariscina (P.Beauv.) Spring	9.36018e-07	Asplenium tenuicaule Hayata	8.9644e-07	Chamaecyparis obtusa (Siebold et Zucc.) Endl.	4.19343e-07	Hymenophyllum riukiuense Christ	3.6696e-07
349031.jpg	Crepidomanes latealatum (Bosch) Copel.	Crepidomanes latealatum (Bosch) Copel.	0.999999	Pyrrosia lingua (Thunb.) Farw.	9.12582e-07	Vandenboschia kalamocarpa (Hayata) Ebihara	6.83589e-08	Chamaecyparis obtusa (Siebold et Zucc.) Endl.	2.341e-08	Crepidomanes minutum (Blume) K.Iwats.	1.8777e-08
740484.jpg	Crepidomanes latealatum (Bosch) Copel.	Crepidomanes latealatum (Bosch) Copel.	0.999996	Veronica schmidtiana Regel subsp. senanensis (Maxim.) Kitam. et Murata	1.45151e-06	Crepidomanes minutum (Blume) K.Iwats.	3.28678e-07	Pyrrosia lingua (Thunb.) Farw.	2.2544e-07	Ranunculus nipponicus Nakai var. submersus H.Hara	1.32009e-07
740531.jpg	Crepidomanes latealatum (Bosch) Copel.	Crepidomanes latealatum (Bosch) Copel.	0.999999	Pyrrosia lingua (Thunb.) Farw.	3.92273e-07	Crepidomanes minutum (Blume) K.Iwats.	1.49973e-07	Vandenboschia kalamocarpa (Hayata) Ebihara	1.41077e-07	Acer tenuifolium (Koidz.) Koidz.	1.36666e-07
348973.jpg	Crepidomanes latealatum (Bosch) Copel.	Crepidomanes latealatum (Bosch) Copel.	0.999982	Hymenophyllum riukiuense Christ	2.13266e-06	Selaginella tamariscina (P.Beauv.) Spring	1.65112e-06	Asplenium anogrammoides Christ ex H.L_v.	1.61226e-06	Acer tenuifolium (Koidz.) Koidz.	1.21391e-06
349277.jpg	Crepidomanes latealatum (Bosch) Copel.	Crepidomanes latealatum (Bosch) Copel.	0.999961	Hymenophyllum polyanthos (Sw.) Sw.	1.68148e-05	Crepidomanes minutum (Blume) K.Iwats.	5.88715e-06	Selaginella tamariscina (P.Beauv.) Spring	2.31256e-06	Hymenophyllum wrightii Bosch	1.62677e-06
385659.jpg	Crepidomanes latealatum (Bosch) Copel.	Crepidomanes latealatum (Bosch) Copel.	0.999997	Pyrrosia lingua (Thunb.) Farw.	8.60739e-07	Vandenboschia kalamocarpa (Hayata) Ebihara	1.31822e-07	Crepidomanes minutum (Blume) K.Iwats.	1.15854e-07	Cornus controversa Hemsl. var. controversa	5.98318e-08
348988.jpg	Crepidomanes latealatum (Bosch) Copel.	Crepidomanes latealatum (Bosch) Copel.	1	Pyrrosia lingua (Thunb.) Farw.	1.14294e-07	Vandenboschia kalamocarpa (Hayata) Ebihara	4.65325e-08	Philadelphus satsumi Siebold ex Lindl. et Paxton	1.85221e-08	Hydrangea scandens (L.f.) Ser.	1.47016e-08
348948.jpg	Crepidomanes latealatum (Bosch) Copel.	Crepidomanes latealatum (Bosch) Copel.	0.999998	Pyrrosia lingua (Thunb.) Farw.	1.13852e-06	Acer tenuifolium (Koidz.) Koidz.	9.34821e-08	Salix japonica Thunb.	3.89448e-08	Vandenboschia kalamocarpa (Hayata) Ebihara	3.37189e-08
349688.jpg	Crepidomanes latealatum (Bosch) Copel.	Crepidomanes latealatum (Bosch) Copel.	0.999995	Pyrrosia lingua (Thunb.) Farw.	4.71006e-06	Vandenboschia kalamocarpa (Hayata) Ebihara	6.03922e-08	Hydrangea scandens (L.f.) Ser.	3.71454e-08	Sasa tyuhgokensis Makino	3.54097e-08
350275.jpg	Crepidomanes latealatum (Bosch) Copel.	Crepidomanes latealatum (Bosch) Copel.	0.999996	Pyrrosia lingua (Thunb.) Farw.	9.33717e-07	Vandenboschia kalamocarpa (Hayata) Ebihara	1.63466e-07	Acystopteris japonica (Luerss.) Nakai	8.27636e-08	Pedicularis keiskei Franch. et Sav.	5.78109e-08
349280.jpg	Crepidomanes latealatum (Bosch) Copel.	Crepidomanes latealatum (Bosch) Copel.	1	Vandenboschia kalamocarpa (Hayata) Ebihara	3.43593e-08	Vandenboschia x quelpaertensis (Nakai) Ebihara	2.27365e-08	Pyrrosia lingua (Thunb.) Farw.	2.18467e-08	Botrychium virginianum (L.) Sw.	1.50385e-08
349355.jpg	Crepidomanes latealatum (Bosch) Copel.	Crepidomanes latealatum (Bosch) Copel.	0.999999	Pyrrosia lingua (Thunb.) Farw.	3.10064e-07	Vandenboschia x quelpaertensis (Nakai) Ebihara	7.95789e-08	Acer tenuifolium (Koidz.) Koidz.	7.4652e-08	Vandenboschia kalamocarpa (Hayata) Ebihara	6.20283e-08
00033662.jpg	Crepidomanes latealatum (Bosch) Copel.	Crepidomanes latealatum (Bosch) Copel.	0.99679	Vandenboschia kalamocarpa (Hayata) Ebihara	0.00293836	Vandenboschia auriculata (Blume) Copel.	0.000167293	Acer tenuifolium (Koidz.) Koidz.	1.76871e-05	Dennstaedtia wilfordii (T.Moore) Christ	1.48654e-05
346046.jpg	Crepidomanes latealatum (Bosch) Copel.	Crepidomanes latealatum (Bosch) Copel.	0.999997	Pyrrosia lingua (Thunb.) Farw.	1.35163e-06	Acer tenuifolium (Koidz.) Koidz.	2.30595e-07	Vandenboschia kalamocarpa (Hayata) Ebihara	1.64407e-07	Lycopodiella cernua (L.) Pic.Serm.	8.4326e-08
802493.jpg	Crepidomanes latealatum (Bosch) Copel.	Crepidomanes latealatum (Bosch) Copel.	0.999996	Pyrrosia lingua (Thunb.) Farw.	3.16665e-06	Vandenboschia kalamocarpa (Hayata) Ebihara	1.82438e-07	Acystopteris japonica (Luerss.) Nakai	1.0173e-07	Lygodium japonicum (Thunb.) Sw.	4.59497e-08
1031228.JPG	Crepidomanes latealatum (Bosch) Copel.	Crepidomanes latealatum (Bosch) Copel.	0.999998	Pyrrosia lingua (Thunb.) Farw.	1.14162e-06	Vandenboschia kalamocarpa (Hayata) Ebihara	4.85231e-07	Pedicularis keiskei Franch. et Sav.	3.92734e-08	Selaginella shakotanensis (Franch. ex Takeda) Miyabe et Kud_	2.86311e-08
345984.jpg	Crepidomanes latealatum (Bosch) Copel.	Crepidomanes latealatum (Bosch) Copel.	0.999996	Pyrrosia lingua (Thunb.) Farw.	6.88082e-07	Vandenboschia kalamocarpa (Hayata) Ebihara	5.00889e-07	Hydrangea scandens (L.f.) Ser.	2.21436e-07	Strobilanthes tashiroi Hayata	1.64384e-07
349396.jpg	Crepidomanes latealatum (Bosch) Copel.	Crepidomanes latealatum (Bosch) Copel.	1	Pyrrosia lingua (Thunb.) Farw.	3.07565e-07	Vandenboschia kalamocarpa (Hayata) Ebihara	1.06446e-07	Acer tenuifolium (Koidz.) Koidz.	5.34297e-08	Salix japonica Thunb.	1.6746e-08
349650.jpg	Crepidomanes latealatum (Bosch) Copel.	Crepidomanes latealatum (Bosch) Copel.	0.999999	Pyrrosia lingua (Thunb.) Farw.	1.5326e-07	Salix japonica Thunb.	6.35255e-08	Selaginella tamariscina (P.Beauv.) Spring	5.50087e-08	Vandenboschia kalamocarpa (Hayata) Ebihara	4.59134e-08
00039849.jpg	Crepidomanes latealatum (Bosch) Copel.	Crepidomanes latealatum (Bosch) Copel.	1	Vandenboschia kalamocarpa (Hayata) Ebihara	3.44052e-07	Vandenboschia nipponica (Nakai) Ebihara	9.01273e-09	Pyrrosia lingua (Thunb.) Farw.	5.06802e-10	Hymenophyllum barbatum (Bosch) Baker	5.01394e-10
349199.jpg	Crepidomanes latealatum (Bosch) Copel.	Crepidomanes minutum (Blume) K.Iwats.	0.93304	Crepidomanes latealatum (Bosch) Copel.	0.0669409	Lemmaphyllum microphyllum C.Presl	5.23783e-06	synonym	2.37783e-06	Berberis thunbergii DC.	1.55137e-06
345483.jpg	Crepidomanes latealatum (Bosch) Copel.	Crepidomanes latealatum (Bosch) Copel.	1	Vandenboschia kalamocarpa (Hayata) Ebihara	1.73215e-07	Ceratophyllum demersum L.	1.8742e-08	Pyrrosia lingua (Thunb.) Farw.	1.30565e-08	Hymenophyllum riukiuense Christ	5.86588e-09
349394.jpg	Crepidomanes latealatum (Bosch) Copel.	Crepidomanes latealatum (Bosch) Copel.	1	Pyrrosia lingua (Thunb.) Farw.	1.96818e-07	Acer tenuifolium (Koidz.) Koidz.	7.41579e-08	Vandenboschia kalamocarpa (Hayata) Ebihara	1.79959e-08	Hydrangea scandens (L.f.) Ser.	1.41151e-09
349829.jpg	Crepidomanes latealatum (Bosch) Copel.	Crepidomanes latealatum (Bosch) Copel.	0.999987	Selaginella tamariscina (P.Beauv.) Spring	7.91501e-06	Crepidomanes minutum (Blume) K.Iwats.	2.0527e-06	Hymenophyllum riukiuense Christ	3.91797e-07	Chamaecyparis obtusa (Siebold et Zucc.) Endl.	3.5336e-07
1031266.JPG	Crepidomanes latealatum (Bosch) Copel.	Crepidomanes latealatum (Bosch) Copel.	0.999997	Pyrrosia lingua (Thunb.) Farw.	2.1787e-06	Vandenboschia kalamocarpa (Hayata) Ebihara	3.63876e-07	Acer tenuifolium (Koidz.) Koidz.	8.51393e-08	Salix japonica Thunb.	4.59536e-08
349128.jpg	Crepidomanes latealatum (Bosch) Copel.	Crepidomanes latealatum (Bosch) Copel.	0.999997	Pyrrosia lingua (Thunb.) Farw.	1.54805e-06	Salix japonica Thunb.	1.21251e-07	Vandenboschia kalamocarpa (Hayata) Ebihara	5.97177e-08	Veronica schmidtiana Regel subsp. senanensis (Maxim.) Kitam. et Murata	3.77671e-08
C2085208.jpg	Pilea pumila (L.) A.Gray	Pilea pumila (L.) A.Gray	0.999999	Laportea bulbifera (Siebold et Zucc.) Wedd.	6.85837e-07	Impatiens textorii Miq.	2.13021e-07	Pilea hamaoi Makino	1.97335e-07	Urtica thunbergiana Siebold et Zucc.	2.56359e-08
C2085154.jpg	Pilea pumila (L.) A.Gray	Pilea pumila (L.) A.Gray	1	Urtica thunbergiana Siebold et Zucc.	2.70354e-08	Boehmeria spicata (Thunb.) Thunb.	1.79281e-08	Pilea hamaoi Makino	1.08931e-08	Impatiens textorii Miq.	9.31587e-09
C2085256.jpg	Pilea pumila (L.) A.Gray	Pilea pumila (L.) A.Gray	0.999359	Pilea hamaoi Makino	0.000519361	Fatoua villosa (Thunb.) Nakai	6.72311e-05	Amaranthus blitum L.	4.59795e-05	Urtica thunbergiana Siebold et Zucc.	5.00853e-06
00043409.jpg	Pilea pumila (L.) A.Gray	Pilea pumila (L.) A.Gray	0.501811	Laportea bulbifera (Siebold et Zucc.) Wedd.	0.459266	Pilea hamaoi Makino	0.0164751	Impatiens textorii Miq.	0.00665731	Rubus hirsutus Thunb.	0.00271588
C2085105.jpg	Pilea pumila (L.) A.Gray	Pilea pumila (L.) A.Gray	0.994904	Pilea hamaoi Makino	0.00509316	Laportea bulbifera (Siebold et Zucc.) Wedd.	7.63262e-07	Pilea notata C.H.Wright	4.49332e-07	Elatostema involucratum Franch. et Sav.	4.33413e-07
C2085255.jpg	Pilea pumila (L.) A.Gray	Pilea pumila (L.) A.Gray	0.999999	Boehmeria spicata (Thunb.) Thunb.	5.94788e-07	Pilea hamaoi Makino	3.41575e-07	Pilea notata C.H.Wright	3.73271e-09	Boehmeria silvestrii (Pamp.) W.T.Wang	1.02532e-09
C2085121.jpg	Pilea pumila (L.) A.Gray	Pilea pumila (L.) A.Gray	0.982721	Laportea bulbifera (Siebold et Zucc.) Wedd.	0.0115217	Pilea notata C.H.Wright	0.00199845	Astilbe thunbergii (Siebold et Zucc.) Miq. var. thunbergii	0.00120277	Boehmeria spicata (Thunb.) Thunb.	0.0010213
C2085177.jpg	Pilea pumila (L.) A.Gray	Pilea pumila (L.) A.Gray	0.999834	Pilea notata C.H.Wright	0.000117323	Elatostema involucratum Franch. et Sav.	3.70235e-05	Laportea bulbifera (Siebold et Zucc.) Wedd.	3.3978e-06	Pilea hamaoi Makino	3.35351e-06
FKSE20112.jpg	Pilea pumila (L.) A.Gray	Pilea pumila (L.) A.Gray	0.999999	Impatiens textorii Miq.	5.71028e-07	Pilea hamaoi Makino	1.65623e-07	Sigesbeckia glabrescens (Makino) Makino	1.21493e-07	Boehmeria spicata (Thunb.) Thunb.	2.88801e-08
C2085295.jpg	Pilea pumila (L.) A.Gray	Pilea pumila (L.) A.Gray	0.642811	Pilea hamaoi Makino	0.220859	Amaranthus viridis L.	0.0604474	Nicandra physalodes (L.) Gaertn.	0.0421233	Amaranthus blitum L.	0.0144533
C2085289.jpg	Pilea pumila (L.) A.Gray	Pilea pumila (L.) A.Gray	0.921617	Hydrangea hirta (Thunb.) Siebold et Zucc.	0.076636	Boehmeria spicata (Thunb.) Thunb.	0.00133627	Elatostema involucratum Franch. et Sav.	0.000177482	Hydrangea serrata (Thunb.) Ser. var. serrata	5.25277e-05
C2085203.jpg	Pilea pumila (L.) A.Gray	Pilea pumila (L.) A.Gray	0.999987	Pilea hamaoi Makino	9.90187e-06	Elatostema involucratum Franch. et Sav.	1.48436e-06	Laportea bulbifera (Siebold et Zucc.) Wedd.	8.36793e-07	Urtica thunbergiana Siebold et Zucc.	2.40699e-07
C2085137.jpg	Pilea pumila (L.) A.Gray	Fatoua villosa (Thunb.) Nakai	0.905977	Pilea hamaoi Makino	0.0419146	Pilea pumila (L.) A.Gray	0.0353584	Morus australis Poir.	0.00648928	Laportea bulbifera (Siebold et Zucc.) Wedd.	0.00445374
C2085195.jpg	Pilea pumila (L.) A.Gray	Pilea pumila (L.) A.Gray	0.99998	Laportea bulbifera (Siebold et Zucc.) Wedd.	9.67131e-06	Fatoua villosa (Thunb.) Nakai	7.7978e-06	Pilea notata C.H.Wright	1.21696e-06	Elatostema involucratum Franch. et Sav.	3.45559e-07
C2085160.jpg	Pilea pumila (L.) A.Gray	Pilea pumila (L.) A.Gray	0.999898	Fatoua villosa (Thunb.) Nakai	5.06363e-05	Boehmeria nivea (L.) Gaudich. var. concolor Makino f. nipononivea (Koidz.) Kitam. ex H.Ohba	3.78054e-05	Laportea bulbifera (Siebold et Zucc.) Wedd.	7.04927e-06	Pilea notata C.H.Wright	4.10604e-06
C2085317.jpg	Pilea pumila (L.) A.Gray	Pilea pumila (L.) A.Gray	0.999246	Pilea hamaoi Makino	0.000720277	Fatoua villosa (Thunb.) Nakai	1.00296e-05	Acalypha australis L.	6.68793e-06	Impatiens textorii Miq.	2.51205e-06
C2085155.jpg	Pilea pumila (L.) A.Gray	Pilea pumila (L.) A.Gray	0.99995	Pilea hamaoi Makino	4.66523e-05	Urtica thunbergiana Siebold et Zucc.	1.23402e-06	Elatostema involucratum Franch. et Sav.	6.44878e-07	Boehmeria silvestrii (Pamp.) W.T.Wang	3.47191e-07
C2085229.jpg	Pilea pumila (L.) A.Gray	Pilea pumila (L.) A.Gray	0.999994	Perilla citriodora (Makino) Nakai	1.80904e-06	Fatoua villosa (Thunb.) Nakai	1.72658e-06	Urtica thunbergiana Siebold et Zucc.	5.12258e-07	Boehmeria nivea (L.) Gaudich. var. concolor Makino f. nipononivea (Koidz.) Kitam. ex H.Ohba	4.52721e-07
00039387.jpg	Pilea pumila (L.) A.Gray	Pilea pumila (L.) A.Gray	0.982631	Fatoua villosa (Thunb.) Nakai	0.00600816	Laportea bulbifera (Siebold et Zucc.) Wedd.	0.00483969	Impatiens textorii Miq.	0.00146675	Salvia nipponica Miq.	0.00130323
FKSE41172.jpg	Pilea pumila (L.) A.Gray	Pilea pumila (L.) A.Gray	0.99978	Pilea hamaoi Makino	0.00020708	Impatiens textorii Miq.	5.89862e-06	Boehmeria silvestrii (Pamp.) W.T.Wang	3.17101e-06	Perilla citriodora (Makino) Nakai	1.83039e-06
C2085307.jpg	Pilea pumila (L.) A.Gray	Pilea pumila (L.) A.Gray	0.999959	Urtica thunbergiana Siebold et Zucc.	1.93849e-05	Pilea hamaoi Makino	1.93819e-05	Impatiens textorii Miq.	8.98908e-07	Nicandra physalodes (L.) Gaertn.	6.61169e-07
00031331.jpg	Pilea pumila (L.) A.Gray	Laportea bulbifera (Siebold et Zucc.) Wedd.	0.61882	Pilea pumila (L.) A.Gray	0.15073	Impatiens textorii Miq.	0.0879239	Panax japonicus (T.Nees) C.A.Mey.	0.0627671	Salvia nipponica Miq.	0.02916
C2085221.jpg	Pilea pumila (L.) A.Gray	Pilea pumila (L.) A.Gray	0.999981	Laportea bulbifera (Siebold et Zucc.) Wedd.	1.29479e-05	Pilea notata C.H.Wright	4.28175e-06	Boehmeria spicata (Thunb.) Thunb.	6.76165e-07	Laportea cuspidata (Wedd.) Friis f. bulbifera (Kitam.) Fukuoka et Kurosaki	2.63264e-07
C2085142.jpg	Pilea pumila (L.) A.Gray	Pilea pumila (L.) A.Gray	1	Pilea hamaoi Makino	2.25108e-07	Boehmeria silvestrii (Pamp.) W.T.Wang	6.73292e-08	Urtica thunbergiana Siebold et Zucc.	2.85149e-08	Elatostema involucratum Franch. et Sav.	2.19473e-08
[truncated: 136,153 more rows]
