# Supplementary material for: Development of a system for the automated identification of herbarium specimens with high accuracy
Source: Sci Rep. 2022 May 16;12:8066. doi: 10.1038/s41598-022-11450-y (PMC9110755; doi:10.1038/s41598-022-11450-y)
Supplement: Supplementary file 8 — Supplementary Information 8. [file 41598_2022_11450_MOESM8_ESM.zip]

Archive with 3 entries (3 files):
- Supplimentary data_VGG16/Cross-table.xlsx
- Supplimentary data_VGG16/Results.xlsx
- Supplimentary data_VGG16/Top5.xlsx
