# Supplementary material for: Development of a system for the automated identification of herbarium specimens with high accuracy
Source: Sci Rep. 2022 May 16;12:8066. doi: 10.1038/s41598-022-11450-y (PMC9110755; doi:10.1038/s41598-022-11450-y)
Supplement: Supplementary file 8 — Supplementary Information 8. [file 41598_2022_11450_MOESM8_ESM.zip › Supplimentary data_VGG16/Results.xlsx]

## Sheet: all_result_vgg
	recall	precision	fscore	testnum	class
0	0.944444	0.653846	0.772727	26	Phacelurus latifolius (Steud.) Ohwi
1	0.902174	0.959538	0.929972	173	Polystichum longifrons Sa.Kurata
2	0.923077	0.888889	0.90566	27	Plagiogyria x wakabae Sa.Kurata ex Nakaike
3	0.857143	0.6	0.705882	20	Pteris laurisilvicola Sa.Kurata
4	0.636364	0.5	0.56	14	Carex hondoensis Ohwi
5	0.6	0.230769	0.333333	13	Cyperus brevifolius (Rottb.) Hassk. var. brevifolius
6	0.862069	0.961538	0.909091	26	Mitrasacme pygmaea R.Br.
7	0.9	0.957447	0.927835	47	Rubus x pseudohakonensis Sugim.
8	0.916667	0.970588	0.942857	34	Thelypteris acuminata (Houtt.) C.V.Morton x T. parasitica (L.) Tardieu
9	0.852941	0.935484	0.892308	31	Thelypteris japonica (Baker) Ching x T. musashiensis (Hiyama) Nakato, Sahashi et M.Kato
10	0.789474	0.882353	0.833333	51	Viola hondoensis W.Becker et H.Boissieu
11	0.862069	0.694444	0.769231	36	Elymus racemifer (Steud.) Tzvelev var. racemifer
12	0.863636	0.678571	0.76	28	Machilus japonica Siebold et Zucc. ex Blume
13	0.917355	0.973684	0.944681	114	Asplenium wilfordii Mett.
14	0.875	0.777778	0.823529	27	Cyperus nipponicus Franch. et Sav. var. nipponicus
15	0.955556	0.945055	0.950276	91	Aucuba japonica Thunb. var. japonica
16	0.666667	0.666667	0.666667	15	Juncus papillosus Franch. et Sav.
17	0.869565	0.884956	0.877193	113	Carex leucochlora Bunge var. leucochlora
18	0.837838	0.815789	0.826667	38	Fraxinus lanuginosa Koidz. f. serrata (Nakai) Murata
19	0.590909	0.590909	0.590909	22	Cocculus trilobus (Thunb.) DC.
20	0.857143	0.8	0.827586	15	Arisaema tosaense Makino
21	0.857143	0.9	0.878049	20	Goniophlebium niponicum (Mett.) Bedd.
22	0.9	0.818182	0.857143	11	Alpinia intermedia Gagnep.
23	0.65	0.65	0.65	20	Ilex macropoda Miq.
24	0.745455	0.953488	0.836735	43	Thelypteris japonica (Baker) Ching f. viridescens (Makino) H.It_
25	1	0.636364	0.777778	11	Carex insaniae Koidz. var. papillaticulmis (Ohwi) Ohwi
26	0.987124	0.950413	0.968421	242	Crepidomanes latealatum (Bosch) Copel.
27	0.919355	0.934426	0.926829	61	Pilea pumila (L.) A.Gray
28	0.806452	0.925926	0.862069	27	Litsea cubeba (Lour.) Pers.
29	0.92	0.836364	0.87619	55	Quercus acuta Thunb.
30	0.75	0.6	0.666667	10	Bischofia javanica Blume
31	0.887097	0.901639	0.894309	61	Carpinus laxiflora (Siebold et Zucc.) Blume
32	0.878378	0.902778	0.890411	72	Astilbe thunbergii (Siebold et Zucc.) Miq. var. thunbergii
33	0.814815	0.88	0.846154	50	Boehmeria silvestrii (Pamp.) W.T.Wang
34	0.888889	0.851064	0.869565	47	Rubia akane Nakai
35	0.783784	0.763158	0.773333	38	Viola phalacrocarpa Maxim.
36	0.9375	0.75	0.833333	20	Botrychium nipponicum Makino
37	0.929577	0.916667	0.923077	72	Epilobium pyrricholophum Franch. et Sav.
38	0.6	0.789474	0.681818	19	Scutellaria rubropunctata Hayata
39	1	0.846154	0.916667	13	Ilex sugerokii Maxim. var. brevipedunculata (Maxim.) S.Y.Hu
40	0.825397	0.928571	0.87395	56	Mallotus japonicus (L.f.) M_ll.Arg.
41	0.789474	1	0.882353	15	Diplazium x okudairaeoides Sa.Kurata
42	0.90625	0.852941	0.878788	34	Gaultheria adenothrix (Miq.) Maxim.
43	0.955224	0.888889	0.920863	72	Thalictrum minus L. var. hypoleucum (Siebold et Zucc.) Miq.
44	0.285714	0.2	0.235294	10	Salvia glabrescens (Franch. et Sav.) Makino
45	0.793103	0.851852	0.821429	27	Elaeagnus umbellata Thunb. var. umbellata
46	0.775862	0.865385	0.818182	52	Isodon longitubus (Miq.) Kud_
47	0.904762	1	0.95	19	Ulmus parvifolia Jacq.
48	0.865169	0.905882	0.885057	85	Setaria faberi R.A.W.Herrm.
49	0.957895	0.8125	0.879227	112	Solidago virgaurea L. subsp. asiatica (Nakai ex H.Hara) Kitam. ex H.Hara
50	1	0.411765	0.583333	17	Salvia japonica Thunb.
51	0.740741	0.769231	0.754717	26	Lactuca indica L. var. laciniata (Houtt.) H.Hara
52	0.866667	0.764706	0.8125	17	Aster sugimotoi Kitam.
53	0.72973	0.627907	0.675	43	Digitaria violascens Link
54	0.583333	0.636364	0.608696	11	Sagittaria aginashi Makino
55	0.758621	0.6875	0.721311	32	Vaccinium japonicum Miq.
56	1	0.636364	0.777778	11	Akebia quinata (Houtt.) Decne.
57	0.95	0.791667	0.863636	24	Goodyera henryi Rolfe
58	0.8125	0.8125	0.8125	16	Viola rossii Hemsl.
59	0.980769	0.85	0.910714	60	Swertia bimaculata (Siebold et Zucc.) Hook.f. et Thomson ex C.B.Clarke
60	0.785714	0.916667	0.846154	12	Ficus superba (Miq.) Miq. var. japonica Miq.
61	0.64	0.695652	0.666667	23	Zanthoxylum piperitum (L.) DC. f. inerme (Makino) Makino
62	0.6	0.428571	0.5	14	Ostrya japonica Sarg.
63	0.727273	0.727273	0.727273	11	Acer argutum Maxim.
64	0.5	0.625	0.555556	24	Saussurea savatieri (Franch.) Franch. ex Kadota
65	0.956522	0.733333	0.830189	30	Gentiana sikokiana Maxim.
66	0.970588	0.929577	0.94964	71	Microstegium vimineum (Trin.) A.Camus f. vimineum
67	0.90991	0.971154	0.939535	104	Polystichum fibrillosopaleaceum (Kodama) Tagawa
68	0.923077	0.923077	0.923077	13	Thujopsis dolabrata (L.f.) Siebold et Zucc. var. dolabrata
69	0.980392	0.980392	0.980392	51	Lycopodium complanatum L.
70	0.918919	0.809524	0.860759	42	Aria alnifolia (Siebold et Zucc.) Decne.
71	0.96	0.888889	0.923077	27	Leymus duthiei (Stapf) Y.H.Zhou et H.Q.Zhang ex C.Yen, J.L.Yang et B.R.Baum subsp. longearistatus (Hack.) Y.H.Zhou et H.Q.Zhang var. longearistatus (Hack.) Y.H.Zhou et H.Q.Zhang ex C.Yen, J.L.Yang et B.R.Baum
72	0.75	0.857143	0.8	14	Erigeron thunbergii A.Gray subsp. thunbergii
73	0.791667	0.76	0.77551	25	Sasaella ramosa (Makino) Makino
74	0.692308	0.5625	0.62069	16	Carex lasiolepis Franch.
75	0.772727	0.910714	0.836066	56	Carex shimidzensis Franch.
76	0.56	0.608696	0.583333	23	Pleioblastus chino (Franch. et Sav.) Makino
77	0.946237	0.946237	0.946237	93	Pieris japonica (Thunb.) D.Don ex G.Don subsp. japonica
78	0.790698	0.918919	0.85	37	Dinebra chinensis (L.) P.M.Peterson et N.Snow
79	0.911765	0.953846	0.932331	65	Cyperus flavidus Retz.
80	0.896552	0.776119	0.832	67	Carex thunbergii Steud. var. thunbergii
81	0.833333	0.972222	0.897436	36	Vandellia micrantha (D.Don) Eb.Fisch., Sch_ferh. et Kai M_ll.
82	0.736842	0.933333	0.823529	15	Crepidiastrum keiskeanum (Maxim.) Nakai
83	0.902439	0.804348	0.850575	46	Lindernia procumbens (Krock.) Philcox
84	0.666667	0.733333	0.698413	30	Carex dimorpholepis Steud.
85	0.611111	0.846154	0.709677	13	Diplazium donianum (Mett.) Tardieu var. aphanoneuron (Ohwi) Tagawa
86	0.785714	0.785714	0.785714	14	Viola mandshurica W.Becker var. triangularis (Franch. et Sav.) M.Mizush.
87	0.857143	0.6	0.705882	10	Hamamelis japonica Siebold et Zucc. var. bitchuensis (Makino) Ohwi
88	0.538462	0.5	0.518519	14	Syzygium buxifolium Hook. et Arn.
89	0.936842	0.927083	0.931937	96	Scirpus wichurae Boeck. f. concolor (Maxim.) Ohwi
90	0.927273	0.809524	0.864407	63	Spodiopogon cotulifer (Thunb.) Hack.
91	0.875	0.804598	0.838323	87	Lindera praecox (Siebold et Zucc.) Blume
92	0.833333	0.833333	0.833333	12	Enkianthus subsessilis (Miq.) Makino
93	0.709677	0.916667	0.8	24	Quercus variabilis Blume
94	0.975104	0.995763	0.985325	236	Pteris dispar Kunze
95	0.818182	0.9	0.857143	10	Symplocos formosana Brand
96	0.946429	0.913793	0.929825	58	Gynostemma pentaphyllum (Thunb.) Makino
97	1	0.625	0.769231	16	Vitis saccharifera Makino
98	0.8	0.774194	0.786885	31	Polygonatum odoratum (Mill.) Druce var. pluriflorum (Miq.) Ohwi
99	0.989418	0.979058	0.984211	191	Zostera marina L.
100	0.928571	0.928571	0.928571	14	Thelypteris griffithii (Hook.f. et Thomson) C.F.Reed var. wilfordii (Hook.) C.M.Kuo
101	0.809524	0.931507	0.866242	73	Lindernia dubia (L.) Pennell subsp. major (Pursh) Pennell
102	0.651163	0.903226	0.756757	31	Solanum emulans Raf.
103	0.833333	0.882353	0.857143	17	Bidens frondosa L.
104	0.961538	0.625	0.757576	40	Cuscuta campestris Yuncker
105	0.857143	0.818182	0.837209	22	Geranium carolinianum L.
106	0.836066	0.836066	0.836066	61	Quercus glauca Thunb.
107	0.892857	1	0.943396	25	Thelypteris torresiana (Gaudich.) Alston var. torresiana
108	0.8	0.666667	0.727273	12	Lonicera strophiophora Franch.
109	0.882353	0.75	0.810811	20	Boykinia lycoctonifolia (Maxim.) Engl.
110	0.821429	0.884615	0.851852	26	Viola betonicifolia Sm. var. albescens (Nakai) F.Maek. et T.Hashim.
111	0.821429	0.821429	0.821429	28	Dysphania ambrosioides (L.) Mosyakin et Clemants
112	0.733333	0.891892	0.804878	37	Damnacanthus indicus C.F.Gaertn. var. indicus
113	0.897436	0.897436	0.897436	39	Gonocarpus micranthus Thunb.
114	0.842105	0.941176	0.888889	17	Carex sachalinensis F.Schmidt var. arimaensis (Ohwi) Ohwi
115	0.842105	0.8	0.820513	20	Codonacanthus pauciflorus (Nees) Nees
116	0.809524	1	0.894737	17	Sicyos angulatus L.
117	1	0.384615	0.555556	13	Rumex conglomeratus Murray
118	0.923077	0.857143	0.888889	28	Desmodium paniculatum (L.) DC.
119	0.868421	0.868421	0.868421	38	Meliosma myriantha Siebold et Zucc.
120	0.769231	0.833333	0.8	12	Idesia polycarpa Maxim.
121	0.896552	0.742857	0.8125	35	Epimedium grandiflorum C.Morren
122	0.840909	0.822222	0.831461	45	Cyperus polystachyos Rottb.
123	1	0.9	0.947368	20	Rhynchospora rubra (Lour.) Makino
124	0.941176	0.727273	0.820513	22	Physaliastrum echinatum (Yatabe) Makino
125	1	0.32	0.484848	25	Juncus decipiens (Buchenau) Nakai
126	0.541667	0.928571	0.684211	14	Cynanchum caudatum (Miq.) Maxim.
127	0.949153	0.965517	0.957265	232	Microlepia strigosa (Thunb.) C.Presl
128	1	0.875	0.933333	32	Persicaria perfoliata (L.) H.Gross
129	0.96	1	0.979592	24	Drosera lunata Buch.-Ham. ex DC.
130	0.647059	0.846154	0.733333	13	Schima wallichii (DC.) Korth. subsp. noronhae (Reinw. ex Blume) Bloemb.
131	1	0.592593	0.744186	27	Distylium racemosum Siebold et Zucc.
132	0.666667	0.545455	0.6	11	Athyrium x amagipedis Sa.Kurata
133	0.853333	0.901408	0.876712	71	Maesa japonica (Thunb.) Moritzi et Zoll.
134	0.833333	0.454545	0.588235	11	Eschenbachia japonica (Thunb.) Koster
135	0.65625	0.954545	0.777778	22	Cyrtomium atropunctatum Sa.Kurata
136	0.636364	0.538462	0.583333	13	Chrysanthemum pacificum Nakai
137	0.75	0.75	0.75	16	Fimbristylis pacifica Ohwi
138	0.969231	0.9	0.933333	70	Frangula crenata (Siebold et Zucc.) Miq.
139	1	0.545455	0.705882	11	Limonium wrightii (Hance) Kuntze var. arbusculum (Maxim.) H.Hara
140	0.727273	0.727273	0.727273	11	Cocculus laurifolius DC.
141	0.870968	0.658537	0.75	41	Fimbristylis sieboldii Miq. ex Franch. et Sav.
142	0.846154	0.785714	0.814815	14	Pogonatherum crinitum (Thunb.) Kunth
143	0.875	0.875	0.875	24	Amorpha fruticosa L.
144	0.934783	0.741379	0.826923	58	Fallopia japonica (Houtt.) Ronse Decr. var. japonica
145	0.9	0.9	0.9	30	Acer pictum Thunb. subsp. dissectum (Wesm.) H.Ohashi
146	0.717949	0.875	0.788732	32	Poa sphondylodes Trin.
147	0.925926	0.961538	0.943396	26	Pyrola japonica Klenze ex Alef.
148	0.909091	0.952381	0.930233	42	Anemone nikoensis Maxim.
149	0.941176	0.924855	0.932945	173	Athyrium crenulatoserrulatum Makino
150	0.823529	0.777778	0.8	54	Carex leucochlora Bunge var. gracillima (Akiyama) Katsuy.
151	0.869565	0.909091	0.888889	22	Rhynchospora faberi C.B.Clarke
152	0.717391	0.846154	0.776471	39	Eriocaulon decemflorum Maxim.
153	0.966667	0.966667	0.966667	30	Carex fernaldiana H.L_v. et Vaniot
154	0.941176	0.941176	0.941176	17	Bulbostylis densa (Wall.) Hand.-Mazz. var. densa
155	0.6	0.72	0.654545	25	Potamogeton berchtoldii Fieber
156	0.869565	0.909091	0.888889	22	Pseudopyxis depressa Miq.
157	0.863636	0.791667	0.826087	24	Setaria chondrachne (Steud.) Honda
158	0.458333	0.733333	0.564103	15	Ilex serrata Thunb. f. argutidens (Miq.) Sa.Kurata
159	0.882353	0.857143	0.869565	35	Maackia amurensis Rupr. et Maxim.
160	0.680851	0.820513	0.744186	39	Neolitsea aciculata (Blume) Koidz.
161	0.767123	0.918033	0.835821	61	Rorippa indica (L.) Hiern
162	0.985098	0.976672	0.980867	1286	Pentarhizidium orientale (Hook.) Hayata
163	0.851852	0.821429	0.836364	28	Cyperus cyperoides (L.) Kuntze
164	1	0.210526	0.347826	19	Mosla scabra (Thunb.) C.Y.Wu et H.W.Li
165	0.8	0.833333	0.816327	24	Salix integra Thunb.
166	0.5625	0.75	0.642857	12	Stachys aspera Michx. var. hispidula (Regel) Vorosch.
167	0.88	0.785714	0.830189	28	Padus buergeriana (Miq.) T.T.Y_ et T.C.Ku
168	0.947368	0.947368	0.947368	57	Zanthoxylum schinifolium Siebold et Zucc. var. schinifolium
169	0.99227	0.993666	0.992968	1421	Dennstaedtia hirsuta (Sw.) Mett.
170	0.765957	0.642857	0.699029	56	Carpinus tschonoskii Maxim.
171	0.875	0.736842	0.8	19	Cimicifuga biternata (Siebold et Zucc.) Miq.
172	0.839286	0.921569	0.878505	51	Equisetum palustre L.
173	1	0.884615	0.938776	26	Swertia tosaensis Makino
174	0.873134	0.906977	0.889734	129	Persicaria longiseta (Bruijn) Kitag.
175	0.756757	0.608696	0.674699	46	Utricularia australis R.Br.
176	0.791667	0.542857	0.644068	70	Asplenium tripteropus Nakai
177	0.7	0.724138	0.711864	29	Ilex crenata Thunb. var. crenata
178	0.606061	0.666667	0.634921	30	Clinopodium micranthum (Regel) H.Hara var. micranthum
179	0.65	0.619048	0.634146	21	Parasenecio aidzuensis (Koidz.) Kadota
180	0.968421	0.948454	0.958333	97	Equisetum ramosissimum Desf.
181	1	0.736842	0.848485	19	Draba nemorosa L.
182	0.9375	0.952381	0.944882	63	Rhynchospora chinensis auct. non Nees et Meyen
183	0.846154	0.825	0.835443	40	Eriocaulon miquelianum K_rn.
184	0.722222	0.8125	0.764706	16	Veronica polita Fr. var. lilacina (T.Yamaz.) T.Yamaz.
185	0.775862	0.825688	0.8	109	Echinochloa crus-galli (L.) P.Beauv. var. crus-galli
186	0.75	0.714286	0.731707	21	Amaranthus blitum L.
187	0.807692	0.7	0.75	30	Ficus erecta Thunb. var. erecta
188	0.904762	0.826087	0.863636	46	Fagus japonica Maxim.
189	0.622951	0.703704	0.66087	54	Solanum nigrum L.
190	0.729167	0.972222	0.833333	36	Schoenoplectiella juncoides (Roxb.) Lye
191	0.71875	0.766667	0.741935	30	Bromus catharticus Vahl
192	0.933333	0.666667	0.777778	21	Artemisia keiskeana Miq.
193	0.980659	0.991311	0.985956	1381	Anisocampium niponicum (Mett.) Y.C.Liu, W.L.Chiou et M.Kato
194	0.843373	0.875	0.858896	80	Achyranthes bidentata Blume var. japonica Miq.
195	0.991817	0.935039	0.962591	2463	Polystichum polyblepharon (Roem. ex Kunze) C.Presl
196	0.954796	0.961154	0.957965	901	Polystichum tagawanum Sa.Kurata
197	0.993756	0.996422	0.995087	1118	Pteris multifida Poir.
198	0.785714	0.733333	0.758621	30	Sasa tsuboiana Makino
199	0.942857	0.970588	0.956522	170	Thelypteris esquirolii (Christ) Ching
200	0.956522	0.814815	0.88	54	Spiraea dasyantha Bunge
201	0.846154	0.6875	0.758621	16	Tilingia holopetala (Maxim.) Kitag.
202	0.925926	0.925926	0.925926	27	Milium effusum L.
203	0.7	0.636364	0.666667	11	Libanotis ugoensis (Koidz.) Kitag. var. japonica (H.Boissieu) T.Yamaz.
204	0.842105	0.888889	0.864865	18	Murdannia keisak (Hassk.) Hand.-Mazz.
205	0.807692	0.875	0.84	72	Ligustrum obtusifolium Siebold et Zucc.
206	0.85	0.68	0.755556	25	Vincetoxicum japonicum (C.Morren et Decne.) Decne.
207	0.923077	0.857143	0.888889	14	Urtica thunbergiana Siebold et Zucc.
208	0.875	0.823529	0.848485	17	Acer palmatum Thunb.
209	0.818182	0.642857	0.72	28	Epilobium amurense Hausskn. subsp. cephalostigma (Hausskn.) C.J.Chen, Hoch et P.H.Raven
210	1	0.961538	0.980392	26	Nephrophyllidium crista-galli (Menzies ex Hook.) Gilg subsp. japonicum (Franch.) Yonek. et H.Ohashi
211	1	0.875	0.933333	24	Chrysanthemum rupestre Matsum. et Koidz.
212	0.857143	0.882353	0.869565	34	Shortia uniflora (Maxim.) Maxim.
213	0.526316	0.555556	0.540541	18	Hypericum senanense Maxim. subsp. mutiloides (R.Keller) N.Robson
214	1	1	1	27	Pyrrosia hastata (Houtt.) Ching
215	0.910256	0.763441	0.830409	93	Schizocodon soldanelloides Siebold et Zucc. var. soldanelloides
216	0.975751	0.929593	0.952113	909	Coniogramme intermedia Hieron.
217	0.892575	0.974138	0.931575	580	Coniogramme japonica (Thunb.) Diels
218	0.909091	0.930233	0.91954	43	Hydrangea hydrangeoides (Siebold et Zucc.) B.Schulz
219	1	0.92	0.958333	25	Triantha japonica (Miq.) Baker
220	0.926316	0.977778	0.951351	90	Polystichum ovatopaleaceum (Kodama) Sa.Kurata var. coraiense (Christ ex H.L_v.) Sa.Kurata
221	0.857143	0.75	0.8	24	Carex stenantha Franch. et Sav. var. stenantha
222	0.962963	0.945455	0.954128	55	Conandron ramondioides Siebold et Zucc.
223	1	0.95	0.974359	20	Stellaria nipponica Ohwi var. nipponica
224	0.956522	0.972789	0.964587	294	Woodsia polystichoides D.C.Eaton
225	0.960452	0.960452	0.960452	177	Asplenium tenuicaule Hayata
226	0.971429	0.944444	0.957746	36	Epigaea asiatica Maxim.
227	0.736842	0.777778	0.756757	18	Ixeris stolonifera A.Gray
228	0.958333	0.766667	0.851852	60	Thelypteris musashiensis (Hiyama) Nakato, Sahashi et M.Kato
229	0.981308	0.972222	0.976744	108	Selaginella tamariscina (P.Beauv.) Spring
230	0.940086	0.974852	0.957153	676	Hypolepis punctata (Thunb.) Mett. ex Kuhn
231	0.844828	0.859649	0.852174	57	Dryopteris cycadina (Franch. et Sav.) C.Chr.
232	0.622222	0.777778	0.691358	36	Chrysosplenium macrostemon Maxim. var. macrostemon
233	0.913043	1	0.954545	21	Diplaziopsis cavaleriana (Christ) C.Chr.
234	1	0.882353	0.9375	17	Tanakaea radicans Franch. et Sav.
235	0.75	0.75	0.75	12	Hibanobambusa tranquillans (Koidz.) Maruy. et H.Okamura
236	0.789474	0.789474	0.789474	19	Pseudoraphis sordida (Thwaites) S.M.Phillips et S.L.Chen
237	0.72	0.818182	0.765957	22	Bolboschoenus fluviatilis (Torr.) Soj_k subsp. yagara (Ohwi) T.Koyama
238	0.843373	0.76087	0.8	92	Lonicera gracilipes Miq. var. glabra Miq.
239	1	0.974359	0.987013	39	Gymnocarpium dryopteris (L.) Newman
240	0.807692	0.857143	0.831683	49	Cyperus orthostachyus Franch. et Sav.
241	1	0.933333	0.965517	15	Schizachyrium brevifolium (Sw.) Nees ex B_se
242	1	0.785714	0.88	14	Circaea cordata Royle
243	1	0.923077	0.96	26	Festuca ovina L.
244	0.777778	0.903226	0.835821	31	Hemarthria sibirica (Gand.) Ohwi
245	0.978723	0.884615	0.929293	52	Stellaria aquatica (L.) Scop.
246	0.690909	0.690909	0.690909	55	Lindera sericea (Siebold et Zucc.) Blume var. glabrata Blume
247	0.285714	0.181818	0.222222	11	Vitis flexuosa Thunb. var. tsukubana Makino
248	0.88	0.846154	0.862745	26	Parasenecio farfarifolius (Siebold et Zucc.) H.Koyama var. farfarifolius
249	0.543478	0.657895	0.595238	38	Deparia mucilagina (M.Kato) Nakaike
250	0.841584	0.858586	0.85	99	Vaccinium hirtum Thunb. var. pubescens (Koidz.) T.Yamaz.
251	0.818182	0.642857	0.72	14	Asarum sieboldii Miq.
252	0.909091	1	0.952381	10	Diplazium deciduum N.Ohta et M.Takamiya
253	0.968421	0.968421	0.968421	95	Acystopteris japonica (Luerss.) Nakai
254	1	0.923077	0.96	13	Galium shikokianum Nakai
255	0.94359	0.978723	0.960836	188	Crepidomanes minutum (Blume) K.Iwats.
256	0.914062	0.879699	0.896552	133	Deutzia crenata Siebold et Zucc.
257	0.833333	0.9375	0.882353	16	Prunella vulgaris L. subsp. asiatica (Nakai) H.Hara
258	0.82	0.953488	0.88172	43	Aralia cordata Thunb.
259	0.949367	0.949367	0.949367	79	Persicaria sagittata (L.) H.Gross var. sibirica (Meisn.) Miyabe
260	0.821429	0.851852	0.836364	27	Quercus phillyreoides A.Gray
261	0.842105	0.941176	0.888889	17	Medicago polymorpha L.
262	0.871795	0.957746	0.912752	71	Ranunculus japonicus Thunb.
263	0.933333	0.875	0.903226	16	Sanicula chinensis Bunge
264	0.909091	0.810811	0.857143	37	Chimaphila japonica Miq.
265	0.864865	1	0.927536	32	Parnassia palustris L. var. palustris
266	0.962963	0.866667	0.912281	60	Ilex serrata Thunb.
267	0.849057	0.9375	0.891089	48	Arisaema urashima H.Hara
268	0.990654	0.981481	0.986047	972	Diplopterygium glaucum (Houtt.) Nakai
269	0.78125	1	0.877193	50	Deutzia maximowicziana Makino
270	0.921053	0.76087	0.833333	46	Quercus salicina Blume
271	0.909091	0.869565	0.888889	23	Sorbus matsumurana (Makino) Koehne
272	0.953488	0.854167	0.901099	48	Aria japonica Decne.
273	0.782609	0.692308	0.734694	26	Actinidia arguta (Siebold et Zucc.) Planch. ex Miq. var. hypoleuca (Nakai) Kitam.
274	0.96	0.90566	0.932039	53	Hamamelis japonica Siebold et Zucc. var. discolor (Nakai) Sugim.
275	0.794872	0.837838	0.815789	37	Rhododendron multiflorum (Maxim.) Craven
276	0.8	0.857143	0.827586	14	Hakonechloa macra (Munro ex S.Moore) Makino ex Honda
277	0.954545	0.905172	0.929204	116	Anisocampium sheareri (Baker) Ching
278	0.905882	0.950617	0.927711	81	Acer crataegifolium Siebold et Zucc.
279	0.947368	0.9	0.923077	20	Vandellia crustacea (L.) Benth.
280	0.938462	0.968254	0.953125	63	Alangium platanifolium (Siebold et Zucc.) Harms var. trilobatum (Miq.) Ohwi
281	0.920455	0.89011	0.905028	91	Acer rufinerve Siebold et Zucc.
282	0.931034	0.947368	0.93913	57	Elatostema involucratum Franch. et Sav.
283	0.986486	0.901235	0.941935	81	Padus grayana (Maxim.) C.K.Schneid.
284	0.866667	1	0.928571	13	Rhododendron serpyllifolium (A.Gray) Miq. var. serpyllifolium
285	1	0.941176	0.969697	17	Eulalia speciosa (Debeaux) Kuntze
286	0.933333	0.875	0.903226	16	Eulalia quadrinervis (Hack.) Kuntze
287	0.979167	0.979167	0.979167	48	Viola eizanensis (Makino) Makino
288	0.866667	0.634146	0.732394	41	Styrax japonicus Siebold et Zucc.
289	0.75	0.642857	0.692308	56	Hydrangea serrata (Thunb.) Ser. var. yesoensis (Koidz.) H.Ohba
290	0.684211	0.684211	0.684211	19	Celtis jessoensis Koidz.
291	0.741935	0.958333	0.836364	24	Pedicularis yezoensis Maxim.
292	0.736842	0.875	0.8	16	Lycopus uniflorus Michx.
293	0.769231	0.909091	0.833333	11	Oxalis stricta L.
294	0.545455	0.428571	0.48	14	Taraxacum venustum H.Koidz.
295	0.678571	0.612903	0.644068	31	Euonymus oxyphyllus Miq. var. magnus Honda
296	0.651163	0.875	0.746667	32	Rumex obtusifolius L.
297	0.733333	1	0.846154	22	Viola acuminata Ledeb.
298	1	0.875	0.933333	24	Selaginella helvetica (L.) Spring
299	1	1	1	26	Geranium yesoense Franch. et Sav. var. yesoense
300	0.978495	0.938144	0.957895	97	Botrychium multifidum (S.G.Gmel.) Rupr. var. robustum (Rupr. ex Milde) C.Chr.
301	0.933735	0.962733	0.948012	161	Athyrium sinense Rupr.
302	0.972222	0.945946	0.958904	37	Daphniphyllum macropodum Miq. subsp. humile (Maxim. ex Franch. et Sav.) Hurus.
303	0.769231	0.588235	0.666667	17	Gentiana triflora Pall. var. japonica (Kusn.) H.Hara
304	0.823529	0.933333	0.875	15	Cardamine yezoensis Maxim.
305	0.910448	0.871429	0.890511	70	Lindsaea chienii Ching
306	0.882353	0.714286	0.789474	21	Cerasus itosakura (Siebold) Masam. et S.Suzuki var. itosakura f. ascendens (Makino) H.Ohba et H.Ikeda
307	0.45	0.9	0.6	20	Carex aphanolepis Franch. et Sav.
308	0.829787	0.847826	0.83871	46	Celtis sinensis Pers.
309	0.722222	0.742857	0.732394	35	Acalypha australis L.
310	0.767442	0.717391	0.741573	46	Setaria viridis (L.) P.Beauv.
311	0.931034	0.9	0.915254	30	Rubus phoenicolasius Maxim.
312	0.941176	0.941176	0.941176	34	Vitis ficifolia Bunge
313	1	0.921053	0.958904	38	Calanthe discolor Lindl.
314	1	0.692308	0.818182	13	Potamogeton crispus L.
315	1	0.947368	0.972973	19	Gymnocarpium oyamense (Baker) Ching
316	0.933333	1	0.965517	14	Ainsliaea dissecta Franch. et Sav.
317	0.916667	0.956522	0.93617	23	Trillium apetalon Makino
318	1	1	1	28	Coptis japonica (Thunb.) Makino
319	0.975	0.991525	0.983193	472	Dennstaedtia wilfordii (T.Moore) Christ
320	0.823529	0.763636	0.792453	55	Spodiopogon sibiricus Trin.
321	1	0.923077	0.96	13	Damnacanthus indicus C.F.Gaertn. var. major (Siebold et Zucc.) Makino
322	0.88	0.785714	0.830189	28	Phleum pratense L.
323	0.963589	0.927409	0.945153	799	Dryopteris immixta Ching
324	0.882353	0.882353	0.882353	17	Acer shirasawanum Koidz.
325	0.842105	0.592593	0.695652	27	Poa nipponica Koidz.
326	0.916667	0.611111	0.733333	18	Carex sachalinensis F.Schmidt var. alterniflora (Franch.) Ohwi
327	0.784091	0.831325	0.807018	83	Persicaria lapathifolia (L.) Delarbre var. lapathifolia
328	0.846154	0.846154	0.846154	13	Rhynchospora fauriei Franch.
329	0.837838	0.885714	0.861111	35	Veronica persica Poir.
330	0.615385	0.615385	0.615385	13	Solanum nigrescens M.Martens et Galeotti
331	0.866667	1	0.928571	13	Polystichum x suginoi Sa.Kurata
332	0.842857	0.867647	0.855072	68	Schizocodon soldanelloides Siebold et Zucc. var. magnus (Makino) H.Hara
333	0.875	0.65625	0.75	32	Festuca rubra L. var. rubra
334	0.875	0.823529	0.848485	17	Malus tschonoskii (Maxim.) C.K.Schneid.
335	0.777778	0.7	0.736842	10	Setaria x pycnocoma (Steud.) Henrard
336	0.928571	0.866667	0.896552	30	Xanthium orientale L. subsp. orientale
337	0.946903	0.963964	0.955357	111	Woodwardia japonica (L.f.) J.Sm.
338	0.871429	0.859155	0.865248	71	Parasenecio nikomontanus (Matsum.) H.Koyama
339	0.678571	0.633333	0.655172	30	Viburnum furcatum Blume ex Maxim.
340	0.76087	0.833333	0.795455	42	Vincetoxicum aristolochioides (Miq.) Franch. et Sav.
341	0.692308	0.857143	0.765957	21	Athyrium x tokashikii Sa.Kurata
342	0.833333	0.833333	0.833333	12	Trichosanthes laceribractea Hayata
343	0.884615	0.958333	0.92	24	Veronica anagallis-aquatica L.
344	0.922222	0.988095	0.954023	252	Plagiogyria euphlebia (Kunze) Mett.
345	0.727273	0.533333	0.615385	30	Salix futura Seemen
346	1	0.727273	0.842105	11	Blumea conspicua Hayata
347	0.95	0.863636	0.904762	22	Polystichum tsus-simense (Hook.) J.Sm. var. mayebarae (Tagawa) Sa.Kurata
348	0.538462	0.583333	0.56	12	Carex rugulosa K_k.
349	0.965517	0.848485	0.903226	33	Panicum dichotomiflorum Michx.
350	0.906977	0.928571	0.917647	126	Dryopteris dickinsii (Franch. et Sav.) C.Chr.
351	0.944444	0.772727	0.85	22	Micropolypodium okuboi (Yatabe) Hayata
352	0.444444	0.235294	0.307692	17	Berchemia racemosa var. magna
353	0.714286	0.714286	0.714286	14	Thelypteris liukiuensis (Christ ex Matsum.) K.Iwats.
354	0.957143	0.930556	0.943662	72	Hymenophyllum badium Hook. et Grev.
355	0.666667	0.923077	0.774194	13	Euonymus alatus (Thunb.) Siebold var. rotundatus (Makino) H.Hara
356	0.882353	1	0.9375	15	Rhododendron trinerve Franch. ex H.Boissieu
357	1	0.454545	0.625	11	Microstegium ciliatum (Trin.) A.Camus
358	0.94	0.839286	0.886792	56	Athyrium x multifidum Rosenst.
359	0.642857	0.818182	0.72	11	Pellionia radicans (Siebold et Zucc.) Wedd. var. radicans
360	0.875	0.636364	0.736842	11	Ilex warburgii Loes.
361	0.714286	0.833333	0.769231	12	Breynia officinalis Hemsl.
362	0.666667	0.8	0.727273	15	Chrysanthemum crassum (Kitam.) Kitam.
363	0.916667	1	0.956522	11	Psychotria boninensis Nakai
364	0.625	0.666667	0.645161	15	Abies mariesii Mast.
365	0.608696	0.823529	0.7	17	Scleria terrestris (L.) Fassett
366	0.806452	0.735294	0.769231	34	Ixeris japonica (Burm.f.) Nakai
367	0.694915	0.87234	0.773585	47	Poa trivialis L.
368	1	0.769231	0.869565	13	Nicandra physalodes (L.) Gaertn.
369	0.833333	0.909091	0.869565	110	Viola kusanoana Makino
370	0.826087	0.633333	0.716981	30	Salix pierotii Miq.
371	0.769231	1	0.869565	20	Hydrocotyle ramiflora Maxim.
372	1	0.769231	0.869565	13	Mitella japonica Maxim.
373	0.692308	0.409091	0.514286	22	Abelia tetrasepala (Koidz.) H.Hara et S.Kuros.
374	0.555556	0.333333	0.416667	15	Celastrus stephanotidifolius (Makino) Makino
375	1	1	1	13	Carex autumnalis Ohwi
376	0.903226	0.811594	0.854962	69	Polygonatum macranthum (Maxim.) Koidz.
377	0.952381	0.930233	0.941176	43	Euphorbia nutans Lag.
378	0.875	0.636364	0.736842	11	Eleocharis mamillata H.Lindb. var. cyclocarpa Kitag.
379	0.848485	0.756757	0.8	37	Muhlenbergia huegelii Trin.
380	1	0.545455	0.705882	11	Persicaria viscofera (Makino) H.Gross var. robusta (Makino) Hiyama
381	0.96875	0.978947	0.973822	190	Botrychium japonicum (Prantl) Underw.
382	1	0.764706	0.866667	17	Hibiscus tiliaceus L.
383	1	0.923077	0.96	13	Lysimachia mauritiana Lam. var. rubida (Koidz.) T.Yamaz.
384	0.861111	0.96875	0.911765	32	Pinellia tripartita (Blume) Schott
385	0.473684	0.642857	0.545455	14	Pterostyrax hispidus Siebold et Zucc.
386	0.6	0.461538	0.521739	13	Ligustrum ovalifolium Hassk.
387	0.928571	0.8125	0.866667	16	Aristolochia kaempferi Willd.
388	1	0.965517	0.982456	29	Viola brevistipulata (Franch. et Sav.) W.Becker subsp. brevistipulata var. brevistipulata
389	0.75	0.857143	0.8	21	Elaeagnus macrophylla Thunb.
390	0.896104	0.971831	0.932432	71	Plantago asiatica L.
391	0.466667	0.583333	0.518519	12	Sasa megalophylla Makino et Uchida
392	0.909091	0.833333	0.869565	24	Callicarpa subpubescens Hook. et Arn.
393	0.733333	0.846154	0.785714	13	Cimicifuga japonica (Thunb.) Spreng.
394	0.950495	0.941176	0.945813	102	Thelypteris quelpaertensis (Christ) Ching
395	0.619048	0.928571	0.742857	14	Melicope grisea (Planch.) T.G.Hartley var. grisea
396	0.842105	0.842105	0.842105	38	Ophiopogon planiscapus Nakai
397	0.867133	0.892086	0.879433	139	Cardamine scutata Thunb.
398	0.846154	0.916667	0.88	12	Hydrocotyle javanica Thunb.
399	0.859649	0.942308	0.899083	104	Pteris terminalis Wall. ex J.Agardh var. fauriei (Christ) Ebihara et Nakato
400	0.978417	0.979592	0.979004	833	Pteris cretica L.
401	0.928058	0.883562	0.905263	146	Pteris terminalis Wall. ex J.Agardh var. terminalis
402	0.833333	0.882353	0.857143	34	Galium pseudoasprellum Makino
403	0.88	0.916667	0.897959	24	Tilia maximowicziana Shiras.
404	0.705882	0.923077	0.8	13	Urena lobata L. subsp. lobata
405	0.777778	0.807692	0.792453	26	Diplazium hayatamae N.Ohta et M.Takamiya
406	0.52381	0.785714	0.628571	14	Osmunda x intermedia (Honda) Sugim.
407	0.75	0.893617	0.815534	47	Alnus sieboldiana Matsum.
408	0.842105	0.666667	0.744186	24	Rubus croceacanthus H.L_v.
409	0.972222	0.921053	0.945946	38	Siphonostegia laeta S.Moore
410	0.771429	0.642857	0.701299	42	Calamagrostis x grandiseta Takeda
411	0.538462	0.7	0.608696	10	Miscanthus intermedius (Honda) Honda
412	0.933333	0.666667	0.777778	21	Scrophularia kakudensis Franch.
413	0.905	0.942708	0.923469	192	Deparia okuboana (Makino) M.Kato
414	0.866667	0.825397	0.845528	63	Deparia unifurcata (Baker) M.Kato
415	0.85	1	0.918919	17	Lonicera tschonoskii Maxim.
416	0.985915	1	0.992908	70	Monachosorum x flagellare (Maxim. ex Makino) Hayata
417	0.909091	0.833333	0.869565	12	Bolbitis heteroclita (C.Presl) Ching
418	0.921147	0.927798	0.92446	277	Dryopteris hondoensis Koidz.
419	0.7	0.875	0.777778	56	Deparia conilii (Franch. et Sav.) M.Kato x D. japonica (Thunb.) M.Kato
420	0.8	0.615385	0.695652	13	Viburnum wrightii Miq. var. stipellatum Nakai
421	0.846154	0.88	0.862745	25	Callicarpa japonica Thunb. var. luxurians Rehder
422	0.976471	1	0.988095	83	Deparia pterorachis (Christ) M.Kato
423	0.842697	0.789474	0.815217	95	Acer amoenum Carri_re var. amoenum
424	0.923077	0.923077	0.923077	13	Miricacalia makinoana (Yatabe) Kitam.
425	0.947368	1	0.972973	18	Platanthera sachalinensis F.Schmidt
426	0.5	0.4	0.444444	15	Cerasus sargentii (Rehder) H.Ohba var. sargentii
427	0.958333	0.766667	0.851852	30	Stellaria monosperma Buch.-Ham. ex D.Don var. japonica Maxim.
428	0.8	0.571429	0.666667	14	Cynoglossum furcatum Wall. var. villosulum (Nakai) Riedl
429	0.875	0.933333	0.903226	15	Eleutherococcus spinosus (L.f.) S.Y.Hu var. japonicus (Franch. et Sav.) H.Ohba
430	0.947368	0.947368	0.947368	19	Tephroseris integrifolia (L.) Holub subsp. kirilowii (Turcz. ex DC.) B.Nord.
431	0.923077	0.923077	0.923077	13	Scutellaria brachyspica Nakai et H.Hara
432	1	0.827586	0.90566	29	Lysimachia clethroides Duby
433	0.928571	0.764706	0.83871	17	Salsola komarovii Iljin
434	0.8	0.727273	0.761905	11	Machilus boninensis Koidz.
435	0.714286	0.454545	0.555556	11	Gardenia boninensis (Nakai) Tuyama ex Toyoda
436	0.777778	0.636364	0.7	11	Pteris boninensis H.Ohba
437	0.666667	1	0.8	10	Psychotria homalosperma A.Gray
438	0.785714	0.6875	0.733333	16	Cinnamomum pseudopedunculatum Hayata
439	1	0.636364	0.777778	11	Magnolia compressa Maxim.
440	0.888889	0.842105	0.864865	19	Acer ukurunduense Trautv. et C.A.Mey.
441	0.982456	0.918033	0.949153	61	Cymbopogon tortilis (J.Presl) A.Camus var. goeringii (Steud.) Hand.-Mazz.
442	0.518519	0.583333	0.54902	24	Pleioblastus argenteostriatus (Regel) Nakai 'Okina'
443	0.375	0.6	0.461538	10	Ligustrum liukiuense Koidz.
444	0.875	0.84	0.857143	25	Microsorum scolopendria (Burm.f.) Copel.
445	1	0.882353	0.9375	17	Bolbitis appendiculata (Willd.) K.Iwats.
446	0.555556	0.416667	0.47619	12	Carex ischnostachya Steud. var. fastigiata T.Koyama
447	0.666667	0.545455	0.6	11	Strobilanthes tashiroi Hayata
448	0.75	0.5625	0.642857	16	Trachelospermum asiaticum (Siebold et Zucc.) Nakai var. liukiuense (Hatus.) Hatus.
449	0.772727	0.772727	0.772727	22	Ainsliaea macroclinidioides Hayata var. okinawensis (Hayata) Kitam.
450	0.75	0.888889	0.813559	27	Miscanthus sacchariflorus (Maxim.) Benth. et Hook.f. ex Franch.
451	0.875	0.823529	0.848485	17	Hygrophila lancea (Thunb.) Miq.
452	0.852941	0.805556	0.828571	36	Galium trifloriforme Kom.
453	0.666667	0.666667	0.666667	12	Cerasus apetala (Siebold et Zucc.) Masam. et S.Suzuki var. pilosa (Koidz.) H.Ohba
454	0.916667	0.859375	0.887097	64	Carex foliosissima F.Schmidt var. foliosissima
455	0.918367	0.849057	0.882353	53	Dryopteris uniformis (Makino) Makino
456	0.857143	0.947368	0.9	19	Ainsliaea acerifolia Sch.Bip. var. subapoda Nakai
457	1	0.75	0.857143	12	Cardamine kiusiana H.Hara
458	0.866667	1	0.928571	13	Athyrium alpestre (Hoppe) Clairv. subsp. americanum (Butters) Lellinger
459	0.7	0.583333	0.636364	12	Inula britannica L. subsp. japonica (Thunb.) Kitam.
460	0.888889	0.695652	0.780488	23	Atractylodes japonica Koidz. ex Kitam.
461	0.97561	0.983607	0.979592	122	Struthiopteris amabilis (Makino) Ching
462	0.985294	0.975728	0.980488	618	Dryopteris crassirhizoma Nakai
463	0.863636	0.863636	0.863636	22	Polypodium fauriei Christ
464	0.846154	1	0.916667	11	Inula ciliaris (Miq.) Maxim. var. glandulosa Kitam.
465	0.807018	0.836364	0.821429	55	Carex otaruensis Franch.
466	0.916667	0.785714	0.846154	14	Oxalis dillenii Jacq.
467	0.891892	0.846154	0.868421	78	Hypericum erectum Thunb.
468	0.875	0.984375	0.926471	64	Patrinia villosa (Thunb.) Juss.
469	1	1	1	16	Arachniodes yoshinagae (Makino) Ching
470	0.8	0.914286	0.853333	35	Viburnum phlebotrichum Siebold et Zucc.
471	0.794118	0.75	0.771429	36	Artemisia japonica Thunb.
472	0.75	0.75	0.75	12	Lamium album L. var. barbatum (Siebold et Zucc.) Franch. et Sav.
473	0.769231	0.666667	0.714286	15	Cirsium nipponense (Nakai) Koidz.
474	0.666667	0.790698	0.723404	43	Lolium arundinaceum (Schreb.) Darbysh.
475	0.946809	0.912821	0.929504	195	Arachniodes chinensis (Rosenst.) Ching
476	0.866667	0.764706	0.8125	17	Cyperus pilosus Vahl
477	0.970588	0.970588	0.970588	34	Selaginella doederleinii Hieron.
478	0.888889	0.923077	0.90566	26	Juglans mandshurica Maxim. var. sachalinensis (Komatsu) Kitam.
479	0.818182	0.642857	0.72	14	Zoysia macrostachya Franch. et Sav.
480	0.857143	0.75	0.8	16	Filipendula camtschatica (Pall.) Maxim.
481	0.95	0.76	0.844444	25	Carex dickinsii Franch. et Sav.
482	0.923077	0.857143	0.888889	14	Osmunda claytoniana L.
483	0.923077	0.952381	0.9375	63	Youngia japonica (L.) DC.
484	0.857143	0.75	0.8	24	Dioscorea tokoro Makino
485	0.655172	0.791667	0.716981	24	Deyeuxia gigas (Takeda) Ohwi
486	0.875	0.636364	0.736842	22	Sonchus asper (L.) Hill
487	0.9	0.947368	0.923077	19	Gastrodia elata Blume
488	0.744681	0.909091	0.818713	77	Diplazium nipponicum Tagawa
489	0.989234	0.944064	0.966121	876	Cyrtomium falcatum (L.f.) C.Presl subsp. falcatum
490	0.861111	0.861111	0.861111	36	Cynoglossum asperrimum Nakai var. tosaense (Nakai) H.Hara
491	0.560976	0.71875	0.630137	32	Salix udensis Trautv. et C.A.Mey.
492	0.818182	0.9	0.857143	30	Eleusine indica (L.) Gaertn.
493	0.619048	0.722222	0.666667	18	Potamogeton natans L.
494	0.825	0.916667	0.868421	36	Potentilla kleiniana Wight et Arn. subsp. anemonifolia (Lehm.) Murata
495	0.969231	0.969231	0.969231	65	Patrinia scabiosifolia Link
496	0.9375	0.849057	0.891089	53	Sagittaria trifolia L.
497	0.952381	0.869565	0.909091	23	Oxytropis japonica Maxim. var. japonica
498	1	0.655172	0.791667	29	Synurus pungens (Franch. et Sav.) Kitam.
499	1	0.785714	0.88	14	Gentiana makinoi Kusn.
500	0.846154	0.733333	0.785714	15	Pertya trilobata (Makino) Makino
501	0.75	0.75	0.75	16	Nasturtium officinale R.Br.
502	0.794118	0.870968	0.830769	31	Cerastium glomeratum Thuill.
503	1	0.928571	0.962963	14	Polystichum lepidocaulon (Hook.) J.Sm.
504	1	0.8	0.888889	10	Polystichum x ongataense Sa.Kurata
505	0.857143	0.75	0.8	16	Rhododendron weyrichii Maxim.
506	0.846154	1	0.916667	11	Ligularia kaialpina Kitam.
507	0.8	0.533333	0.64	15	Glechoma hederacea L. subsp. grandis (A.Gray) H.Hara
508	1	0.545455	0.705882	11	Glochidion zeylanicum (Gaertn.) A.Juss. var. zeylanicum
509	0.915493	0.955882	0.935252	68	Epipactis thunbergii A.Gray
510	0.918919	0.918919	0.918919	37	Dendropanax trifidus (Thunb.) Makino ex H.Hara
511	0.857143	0.8	0.827586	30	Litsea coreana H.L_v.
512	0.642857	0.710526	0.675	38	Carex dispalata Boott
513	0.789474	0.789474	0.789474	19	Quercus dentata Thunb.
514	0.958333	0.958333	0.958333	24	Pertya robusta (Maxim.) Makino
515	0.875	0.636364	0.736842	11	Acer diabolicum Blume ex K.Koch
516	0.666667	0.727273	0.695652	11	Broussonetia papyrifera (L.) L'H_r. ex Vent.
517	0.916667	0.942857	0.929577	35	Vicia tetrasperma (L.) Schreb.
518	0.786517	0.909091	0.843373	77	Cerasus leveilleana (Koehne) H.Ohba
519	0.571429	0.363636	0.444444	11	Beckmannia syzigachne (Steud.) Fernald
520	0.944444	1	0.971429	17	Inula salicina L. var. asiatica Kitam.
521	0.980769	0.927273	0.953271	55	Eragrostis ferruginea (Thunb.) P.Beauv.
522	0.823529	0.913043	0.865979	46	Polystichum makinoi (Tagawa) Tagawa
523	1	0.923077	0.96	13	Erythronium japonicum Decne.
524	0.802817	0.95	0.870229	60	Oxalis corniculata L.
525	0.98773	1	0.993827	161	Selaginella involvens (Sw.) Spring
526	0.7	0.636364	0.666667	11	Ageratum conyzoides L.
527	0.885057	0.905882	0.895349	85	Ctenitis subglandulosa (Hance) Ching
528	0.6875	0.733333	0.709677	15	Cercidiphyllum japonicum Siebold et Zucc. ex Hoffm. et Schult.
529	0.72093	0.96875	0.826667	32	Nanocnide japonica Blume
530	0.790698	0.971429	0.871795	35	Lindera erythrocarpa Makino
531	0.945455	0.945455	0.945455	55	Thesium chinense Turcz.
532	0.692308	0.692308	0.692308	13	Humulus scandens (Lour.) Merr.
533	1	0.88	0.93617	25	Photinia glabra (Thunb.) Maxim.
534	0.535714	0.9375	0.681818	16	Arachniodes rhomboidea (Wall. ex C.Presl) Ching
535	0.997619	0.973664	0.985496	1291	Lygodium japonicum (Thunb.) Sw.
536	1	0.947368	0.972973	38	Parasenecio adenostyloides (Franch. et Sav. ex Maxim.) H.Koyama
537	0.754545	0.922222	0.83	90	Trisetum bifidum (Thunb.) Ohwi
538	0.809524	0.871795	0.839506	39	Deyeuxia fauriei (Hack.) Ohwi
539	1	0.769231	0.869565	13	Valeriana fauriei Briq.
540	0.861111	1	0.925373	31	Spuriopimpinella calycina (Maxim.) Kitag.
541	0.909091	0.948276	0.92827	116	Pourthiaea villosa (Thunb.) Decne. var. villosa
542	0.9375	0.833333	0.882353	18	Asplenium oligophlebium Baker
543	0.666667	0.842105	0.744186	19	Isodon umbrosus (Maxim.) H.Hara var. leucanthus (Murai) K.Asano f. kameba (Okuyama ex Ohwi) K.Asano
544	0.923077	0.8	0.857143	15	Dactylis glomerata L.
545	0.813725	0.882979	0.846939	94	Elymus tsukushiensis Honda var. transiens (Hack.) Osada
546	0.833333	0.897436	0.864198	39	Ischaemum aristatum L. var. crassipes (Steud.) Yonek.
547	0.804878	0.767442	0.785714	43	Cyperus microiria Steud.
548	0.973846	0.966412	0.970115	655	Athyrium clivicola Tagawa
549	0.833333	0.625	0.714286	16	Polystichum microchlamys (Christ) Matsum.
550	0.857143	0.935065	0.89441	77	Pleurosoriopsis makinoi (Maxim. ex Makino) Fomin
551	0.8125	0.764706	0.787879	17	Acer tataricum L. subsp. aidzuense (Franch.) P.C.de Jong
552	1	1	1	12	Brassica juncea (L.) Czern.
553	0.928571	0.684211	0.787879	19	Trichosanthes cucumeroides (Ser.) Maxim. ex Franch. et Sav.
554	0.555556	0.833333	0.666667	18	Smilax insularis T.C.Hsu et S.W.Chung
555	0.933333	1	0.965517	14	Zanthoxylum ailanthoides Siebold et Zucc. var. ailanthoides
556	0.902439	0.880952	0.891566	42	Corchoropsis crenata Siebold et Zucc.
557	0.882353	0.9375	0.909091	32	Avena fatua L.
558	0.642857	0.818182	0.72	11	Ardisia crispa (Thunb.) A.DC.
559	0.736842	0.933333	0.823529	15	Athyrium x purpureipes Sa.Kurata
560	1	1	1	21	Athyrium spinulosum (Maxim.) Milde
561	0.970588	0.891892	0.929577	37	Boehmeria nivea (L.) Gaudich. var. concolor Makino f. nipononivea (Koidz.) Kitam. ex H.Ohba
562	0.857143	0.857143	0.857143	14	Dimeria ornithopoda Trin. var. tenera (Trin.) Hack.
563	0.828571	0.805556	0.816901	36	Miscanthus tinctorius (Steud.) Hack.
564	0.823529	0.666667	0.736842	21	Miscanthus oligostachyus Stapf
565	0.916667	0.88	0.897959	25	Carex omiana Franch. et Sav. var. monticola Ohwi
566	0.714286	1	0.833333	10	Lespedeza cyrtobotrya Miq. f. kawachiana (Nakai) Hatus.
567	0.9	0.931034	0.915254	29	Veronica undulata Wall.
568	0.647059	0.846154	0.733333	13	Ruppia maritima L.
569	0.888889	0.666667	0.761905	12	Agastache rugosa (Fisch. et C.A.Mey.) Kuntze
570	0.857143	0.62069	0.72	29	Salix miyabeana Seemen subsp. gymnolepis (H.L_v. et Vaniot) H.Ohashi et Yonek.
571	0.8	0.857143	0.827586	28	Chamaecrista nomame (Makino) H.Ohashi
572	0.818182	0.957447	0.882353	47	Cyperus sanguinolentus Vahl
573	0.838235	0.95	0.890625	60	Carex incisa Boott
574	0.920635	0.920635	0.920635	63	Dianthus superbus L. var. longicalycinus (Maxim.) F.N.Williams
575	0.964286	0.964286	0.964286	28	Anaphalis margaritacea (L.) Benth. et Hook.f. var. yedoensis (Franch. et Sav.) Ohwi
576	0.9375	0.882353	0.909091	17	Alnus serrulatoides Callier
577	0.833333	0.9375	0.882353	16	Galium verum L.
578	0.833333	0.909091	0.869565	44	Artemisia capillaris Thunb.
579	0.8	0.4	0.533333	10	Asarum nipponicum F.Maek. var. nipponicum
580	0.903846	0.886792	0.895238	53	Schoenoplectiella triangulata (Roxb.) J.Jung et H.K.Choi var. triangulata
581	0.781818	0.877551	0.826923	49	Glochidion obovatum Siebold et Zucc.
582	0.959184	0.979167	0.969072	48	Taraxacum japonicum Koidz.
583	0.923077	0.923077	0.923077	13	Crepidomanes thysanostomum (Makino) Ebihara et K.Iwats.
584	0.916667	0.932203	0.92437	59	Carex morrowii Boott
585	0.533333	0.615385	0.571429	13	Taraxacum platycarpum Dahlst. var. platycarpum
586	0.6	0.6	0.6	10	Aster yomena (Kitam.) Honda var. dentatus (Kitam.) H.Hara
587	0.8	0.666667	0.727273	12	Viburnum opulus L. var. sargentii (Koehne) Takeda
588	0.777778	0.807692	0.792453	26	Metaplexis japonica (Thunb.) Makino
589	0.9375	0.833333	0.882353	18	Nymphoides indica (L.) Kuntze
590	0.8	0.666667	0.727273	12	Hydrangea macrophylla (Thunb.) Ser. f. normalis (E.H.Wilson) H.Hara
591	0.793103	0.766667	0.779661	30	Hydrangea scandens (L.f.) Ser.
592	0.454545	0.5	0.47619	10	Ficus microcarpa L.f.
593	0.649123	0.787234	0.711538	47	Viburnum dilatatum Thunb.
594	0.761905	0.666667	0.711111	24	Carpesium divaricatum Siebold et Zucc. var. divaricatum
595	0.736842	0.777778	0.756757	18	Diplomorpha sikokiana (Franch. et Sav.) Honda
596	0.823529	0.823529	0.823529	17	Rotala indica (Willd.) Koehne
597	0.809524	0.829268	0.819277	41	Trichosanthes kirilowii Maxim. var. japonica (Miq.) Kitam.
598	0.75	0.923077	0.827586	26	Platycodon grandiflorus (Jacq.) A.DC.
599	0.833333	0.416667	0.555556	12	Dianella ensifolia (L.) DC.
600	0.925	0.880952	0.902439	42	Anemone pseudoaltaica H.Hara
601	1	0.818182	0.9	11	Chrysanthemum seticuspe (Maxim.) Hand.-Mazz. f. boreale (Makino) H.Ohashi et Yonek.
602	0.75	0.5	0.6	12	Dioscorea septemloba Thunb. var. septemloba
603	0.939394	0.939394	0.939394	33	Synurus palmatopinnatifidus (Makino) Kitam. var. palmatopinnatifidus
604	0.945205	0.884615	0.913907	78	Galium kikumugura Ohwi
605	0.894737	0.829268	0.860759	41	Limnophila sessiliflora (Vahl) Blume
606	0.827586	0.8	0.813559	30	Corydalis heterocarpa Siebold et Zucc. var. japonica (Franch. et Sav.) Ohwi
607	0.8	0.857143	0.827586	14	Arisaema kishidae Makino ex Nakai
608	0.986364	0.933333	0.959116	465	Plagiogyria japonica Nakai
609	0.921053	0.875	0.897436	40	Potentilla fragarioides L. var. major Maxim.
610	1	0.416667	0.588235	12	Marsdenia tomentosa C.Morren et Decne.
611	0.916667	0.6875	0.785714	16	Leptatherum japonicum Franch. et Sav. var. boreale (Ohwi) Ibaragi et Yonek.
612	0.722222	0.8125	0.764706	16	Ludwigia octovalvis (Jacq.) P.H.Raven
613	0.666667	0.888889	0.761905	18	Wollastonia biflora (L.) DC.
614	0.933333	0.823529	0.875	17	Ainsliaea apiculata Sch.Bip.
615	0.875	0.848485	0.861538	66	Bromus remotiflorus (Steud.) Ohwi
616	0.9	0.857143	0.878049	21	Lycoris sanguinea Maxim. var. sanguinea
617	0.902439	0.860465	0.880952	86	Ranunculus silerifolius H.L_v. var. glaber (H.Boissieu) Tamura
618	0.878378	0.915493	0.896552	71	Justicia procumbens L. var. leucantha Honda f. japonica (Thunb.) H.Hara
619	0.757576	0.641026	0.694444	39	Salix vulpina Andersson subsp. vulpina
620	0.894737	0.918919	0.906667	37	Impatiens noli-tangere L.
621	0.807018	0.938776	0.867925	49	Hedera rhombea (Miq.) Bean
622	1	0.976744	0.988235	43	Galium kinuta Nakai et H.Hara
623	1	0.7	0.823529	10	Dryopteris kinokuniensis Sa.Kurata
624	0.875	0.608696	0.717949	23	Diplazium donianum (Mett.) Tardieu var. donianum
625	0.897059	0.871429	0.884058	70	Lespedeza buergeri Miq.
626	0.555556	0.454545	0.5	11	Phellodendron amurense Rupr. var. amurense
627	0.754386	0.811321	0.781818	53	Salvia nipponica Miq.
628	0.875	0.636364	0.736842	11	Weigela maximowiczii (S.Moore) Rehder
629	1	1	1	15	Linum medium (Planch.) Britton
630	0.827068	0.866142	0.846154	127	Stachyurus praecox Siebold et Zucc.
631	1	0.8	0.888889	20	Pellionia scabra Benth.
632	0.846154	0.897959	0.871287	49	Trigonotis peduncularis (Trevir.) F.B.Forbes et Hemsl.
633	1	0.875	0.933333	24	Hymenophyllum oligosorum Makino
634	0.956522	0.758621	0.846154	29	Dryopteris maximowicziana (Miq.) C.Chr.
635	0.986369	0.986369	0.986369	807	Diplazium squamigerum (Mett.) C.Hope
636	0.820513	0.820513	0.820513	39	Ajuga decumbens Thunb.
637	0.866667	0.722222	0.787879	18	Phedimus aizoon (L.) 't Hart var. floribundus (Nakai) H.Ohba
638	0.775862	0.803571	0.789474	56	Setaria glauca (L.) P.Beauv. var. pallidefusca (Schumach.) T.Koyama
639	0.909091	0.769231	0.833333	13	Corydalis papilligera Ohwi
640	0.837838	0.885714	0.861111	35	Carex persistens Ohwi
641	0.825	0.891892	0.857143	37	Cerasus incisa (Thunb.) Loisel. var. kinkiensis (Koidz.) H.Ohba
642	0.6	0.5	0.545455	12	Lonicera morrowii A.Gray
643	0.92	0.884615	0.901961	26	Narthecium asiaticum Maxim.
644	0.692308	0.782609	0.734694	23	Sida rhombifolia L. subsp. rhombifolia
645	0.947368	0.9	0.923077	20	Carex pyrenaica Wahlenb. var. altior K_k.
646	0.928571	1	0.962963	13	Trollius hondoensis Nakai
647	0.970149	0.855263	0.909091	76	Agrimonia pilosa Ledeb. var. japonica (Miq.) Nakai
648	0.909091	0.689655	0.784314	29	Cephalanthera falcata (Thunb.) Blume
649	0.952381	0.909091	0.930233	22	Patrinia triloba (Miq.) Miq. var. palmata (Maxim.) H.Hara
650	0.677419	0.75	0.711864	28	Rumex japonicus Houtt.
651	0.705882	0.8	0.75	30	Cynodon dactylon (L.) Pers. var. dactylon
652	0.552632	0.84	0.666667	25	Tarenna kotoensis (Hayata) Kaneh. et Sasaki var. gyokushinkwa (Ohwi) Masam.
653	0.814815	0.977778	0.888889	45	Hydrangea bifida (Maxim.) Y.De Smet et Granados
654	1	0.923077	0.96	26	Cephalanthera erecta (Thunb.) Blume
655	0.75	0.84375	0.794118	32	Monotropastrum humile (D.Don) H.Hara
656	0.837209	0.818182	0.827586	44	Monotropa uniflora L.
657	0.727273	0.5	0.592593	16	Vaccinium wrightii A.Gray
658	1	0.895833	0.945055	48	Veronicastrum japonicum (Nakai) T.Yamaz. var. japonicum
659	0.5	0.545455	0.521739	11	Cyperus compressus L.
660	0.65	0.722222	0.684211	18	Lycium chinense Mill.
661	0.948454	0.968421	0.958333	95	Hydrangea alternifolia Siebold
662	0.68	0.708333	0.693878	24	Juncus tenuis Willd.
663	0.861111	0.861111	0.861111	36	Rubus hirsutus Thunb.
664	0.538462	0.7	0.608696	20	Clerodendrum trichotomum Thunb. var. trichotomum
665	0.75	0.5	0.6	12	Asparagus cochinchinensis (Lour.) Merr.
666	0.888889	0.90566	0.897196	53	Carex rugata Ohwi
667	0.987239	0.983815	0.985524	865	Matteuccia struthiopteris (L.) Tod.
668	0.846154	0.916667	0.88	12	Scaevola taccada (Gaertn.) Roxb.
669	1	0.970588	0.985075	34	Aeschynomene indica L.
670	0.971429	0.894737	0.931507	38	Chelidonium majus L. subsp. asiaticum H.Hara
671	0.785714	0.785714	0.785714	14	Vicia cracca L.
672	0.631579	0.75	0.685714	16	Chaenomeles japonica (Thunb.) Lindl. ex Spach
673	0.897436	0.897436	0.897436	39	Clematis stans Siebold et Zucc.
674	1	0.8	0.888889	15	Ainsliaea uniflora Sch.Bip.
675	0.74	0.822222	0.778947	45	Phalaris arundinacea L.
676	0.769231	0.952381	0.851064	21	Lysimachia vulgaris L. subsp. davurica (Ledeb.) Tatew.
677	0.998801	0.988138	0.993441	843	Adiantum pedatum L.
678	0.851852	0.938776	0.893204	49	Microlepia x bipinnata (Makino) Y.Shimura
679	0.285714	0.2	0.235294	10	Xylosma congesta (Lour.) Merr.
680	0.975	0.886364	0.928571	44	Pueraria lobata (Willd.) Ohwi subsp. lobata
681	0.774194	0.96	0.857143	25	Gardenia jasminoides Ellis
682	1	0.944444	0.971429	18	Monochasma sheareri (S.Moore) Maxim.
683	0.653846	0.85	0.73913	20	Quercus acutissima Carruth.
684	0.444444	0.333333	0.380952	12	Sasa senanensis (Franch. et Sav.) Rehder
685	0.847826	0.847826	0.847826	46	Rubus crataegifolius Bunge
686	0.571429	0.571429	0.571429	14	Sasa veitchii (Carri_re) Rehder var. veitchii
687	0.91453	0.981651	0.946903	109	Carpinus japonica Blume
688	0.941176	0.888889	0.914286	18	Verbena officinalis L.
689	1	0.769231	0.869565	13	Sphagneticola calendulacea (L.) Pruski
690	0.837209	0.765957	0.8	47	Cornus macrophylla Wall.
691	0.905405	0.848101	0.875817	79	Berchemia racemosa Siebold et Zucc.
692	0.833333	0.875	0.853659	40	Dryopteris lacera (Thunb.) Kuntze
693	0.942308	0.98	0.960784	50	Liparis kumokiri F.Maek.
694	1	0.938776	0.968421	98	Asplenium ruprechtii Sa.Kurata
695	0.926471	0.994737	0.959391	190	Selaginella remotifolia Spring
696	0.92	0.821429	0.867925	28	Sophora flavescens Aiton
697	0.891304	0.82	0.854167	50	Castanea crenata Siebold et Zucc.
698	0.93617	0.88	0.907216	50	Neolepisorus ensatus (Thunb.) Ching
699	0.937008	0.959677	0.948207	124	Asplenium wrightii D.C.Eaton ex Hook.
700	0.714286	0.833333	0.769231	30	Clinopodium coreanum (H.L_v.) H.Hara subsp. coreanum
701	1	0.909091	0.952381	22	Pertya rigidula (Miq.) Makino
702	0.880952	0.948718	0.91358	39	Galium japonicum Makino
703	0.88	0.862745	0.871287	51	Rhamnus japonica Maxim. var. decipiens Maxim.
704	0.857143	0.857143	0.857143	21	Carex arenicola F.Schmidt
705	0.92	0.676471	0.779661	34	Ilex rotunda Thunb.
706	0.925926	0.925926	0.925926	27	Symplocos kuroki Nagam.
707	1	0.722222	0.83871	18	Micranthes fusca (Maxim.) S.Akiyama et H.Ohba var. kikubuki (Ohwi) S.Akiyama et H.Ohba
708	0.9	0.870968	0.885246	31	Eleocharis kuroguwai Ohwi
709	0.375	0.25	0.3	12	Agrostis nigra With.
710	0.971429	0.829268	0.894737	41	Ilex sugerokii Maxim. var. sugerokii
711	0.857143	0.96	0.90566	25	Hosiea japonica Makino
712	1	0.730769	0.844444	26	Tripterygium regelii Sprague et Takeda
713	0.869565	0.645161	0.740741	31	Fimbristylis diphylloides Makino
714	0.555556	0.454545	0.5	11	Saussurea sessiliflora (Koidz.) Kitam.
715	0.928571	0.8125	0.866667	16	Symplocos prunifolia Siebold et Zucc.
716	0.868421	0.891892	0.88	37	Isodon trichocarpus (Maxim.) Kud_
717	0.772727	0.894737	0.829268	19	Cyathea podophylla (Hook.) Copel.
718	0.866667	1	0.928571	13	Zehneria guamensis (Merr.) Fosberg
719	0.846154	0.814815	0.830189	27	Hydrilla verticillata (L.f.) Royle
720	0.976793	0.900778	0.937247	514	Lindera umbellata Thunb. var. umbellata
721	0.833333	1	0.909091	30	Veronica miqueliana Nakai
722	0.902439	0.973684	0.936709	38	Fatoua villosa (Thunb.) Nakai
723	0.8	0.75	0.774194	16	Celtis boninensis Koidz.
724	0.8	0.4	0.533333	10	Ipomoea pes-caprae (L.) R.Br.
725	0.285714	0.4	0.333333	10	Fraxinus lanuginosa Koidz. f. lanuginosa
726	0.875	0.954545	0.913043	22	Vaccinium japonicum Miq. var. ciliare Matsum. ex Komatsu
727	0.647059	0.733333	0.6875	15	Fallopia japonica (Houtt.) Ronse Decr. var. uzenensis (Honda) Yonek. et H.Ohashi
728	0.833333	0.625	0.714286	32	Ischaemum anthephoroides (Steud.) Miq.
729	0.8	0.740741	0.769231	27	Ranunculus cantoniensis DC.
730	0.625	0.454545	0.526316	11	Stachyurus praecox Siebold et Zucc. f. leucotrichus (Hayashi) H.Hara
731	0.733333	1	0.846154	11	Lindera sericea (Siebold et Zucc.) Blume var. sericea
732	0.861111	0.939394	0.898551	33	Hovenia trichocarpa Chun et Tsiang var. robusta (Nakai et Y.Kimura) Y.L.Chen et P.K.Chou
733	0.882353	0.882353	0.882353	17	Carex duvaliana Franch. et Sav.
734	1	0.9375	0.967742	16	Carex ciliatomarginata Nakai
735	1	0.7	0.823529	10	Persicaria barbata (L.) H.Hara var. barbata
736	0.8	0.363636	0.5	11	Viburnum plicatum Thunb. var. plicatum f. glabrum (Koidz. ex Nakai) Rehder
737	1	0.615385	0.761905	13	Galium pogonanthum Franch. et Sav. f. nudiflorum (Makino) Ohwi
738	1	0.909091	0.952381	11	Scleromitrion angustifolium (Cham. et Schltdl.) Benth.
739	0.693878	0.772727	0.731183	44	Thelypteris parasitica (L.) Tardieu
740	0.863636	0.76	0.808511	25	Zelkova serrata (Thunb.) Makino
741	0.903226	0.965517	0.933333	29	Hylodesmum podocarpum (DC.) H.Ohashi & R.R.Mill subsp. fallax (Schindl.) H.Ohashi & R.R.Mill
742	0.8	0.727273	0.761905	11	Rhododendron scabrum G.Don
743	0.625	0.5	0.555556	10	Hovenia dulcis Thunb.
744	0.998206	0.987578	0.992864	1127	Thelypteris decursivepinnata (H.C.Hall) Ching
745	0.722222	0.866667	0.787879	15	Astragalus sinicus L.
746	1	0.915493	0.955882	71	Geranium thunbergii Siebold ex Lindl. et Paxton
747	0.901639	0.948276	0.92437	58	Boehmeria spicata (Thunb.) Thunb.
748	0.926471	1	0.961832	63	Hydrangea hirta (Thunb.) Siebold et Zucc.
749	0.873016	0.901639	0.887097	61	Cyperus haspan L. var. tuberiferus T.Koyama
750	0.769231	0.833333	0.8	12	Cynanchum wilfordii (Maxim.) Hook.f.
751	1	0.965517	0.982456	29	Rhynchospora fujiiana Makino
752	0.651163	0.903226	0.756757	31	Juncus prismatocarpus R.Br. subsp. leschenaultii (J.Gay ex Laharpe) Kirschner
753	0.909091	0.769231	0.833333	13	Bolboschoenus koshevnikovii (Litv. ex Zinger) A.E.Kozhevn.
754	0.909091	0.917431	0.913242	109	Asplenium ritoense Hayata
755	0.875	0.636364	0.736842	11	Broussonetia x kazinoki Siebold
756	0.786885	0.842105	0.813559	57	Picris hieracioides L. subsp. japonica (Thunb.) Krylov
757	1	0.909091	0.952381	11	Nuphar japonica DC.
758	0.785714	1	0.88	22	Anthoxanthum nitens (Weber) Y.Schouten et Veldkamp var. sachalinense (Printz) Yonek.
759	0.9	0.923077	0.911392	39	Carex pumila Thunb.
760	0.853659	1	0.921053	35	Carex kobomugi Ohwi
761	0.860465	0.902439	0.880952	41	Thelypteris triphylla (Sw.) K.Iwats.
762	0.75	1	0.857143	30	Parasenecio maximowiczianus (Nakai et F.Maek. ex H.Hara) H.Koyama
763	0.978456	0.980216	0.979335	556	Hymenophyllum barbatum (Bosch) Baker
764	0.95	0.974359	0.962025	39	Brachyelytrum japonicum (Hack.) Hack. ex Honda
765	0.942857	0.985075	0.963504	67	Pertya scandens (Thunb.) Sch.Bip.
766	0.785714	1	0.88	11	Corylopsis gotoana Makino
767	0.995	0.987593	0.991283	403	Onoclea sensibilis L. var. interrupta Maxim.
768	0.9375	0.833333	0.882353	18	Zoysia pacifica (Goudswaard) M.Hotta et Kuroki
769	0.891892	0.916667	0.90411	72	Arisaema peninsulae Nakai
770	0.5	0.333333	0.4	12	Lapsanastrum apogonoides (Maxim.) Pak et K.Bremer
771	0.916667	0.6875	0.785714	16	Lilium leichtlinii Hook.f. f. pseudotigrinum (Carri_re) H.Hara et Kitam.
772	0.83871	0.881356	0.859504	59	Carex reinii Franch. et Sav.
773	0.901408	0.984615	0.941176	65	Hydrangea luteovenosa Koidz.
774	1	0.956522	0.977778	23	Diplomorpha ganpi (Siebold et Zucc.) Nakai
775	0.976744	0.913043	0.94382	46	Orixa japonica Thunb.
776	0.555556	0.9375	0.697674	16	Euonymus carnosus Hemsl.
777	0.872549	0.967391	0.917526	92	Diplazium virescens Kunze
778	0.966667	0.966667	0.966667	30	Empusa nervosa (Thunb.) T.C.Hsu
779	0.888889	0.941176	0.914286	34	Oreorchis patens (Lindl.) Lindl.
780	0.868421	0.825	0.846154	40	Hypericum laxum (Blume) Koidz.
781	0.894737	0.85	0.871795	40	Hymenophyllum wrightii Bosch
782	0.913043	0.84	0.875	25	Vaccinium vitis-idaea L.
783	1	1	1	34	Neillia incisa (Thunb.) S.H.Oh
784	0.712121	0.783333	0.746032	60	Cyperus iria L.
785	0.638298	0.697674	0.666667	43	Carex brunnea Thunb.
786	0.833333	0.675676	0.746269	37	Salix dolichostyla Seemen subsp. serissifolia (Kimura) H.Ohashi et H.Nakai
787	0.829787	0.8125	0.821053	48	Chengiopanax sciadophylloides (Franch. et Sav.) C.B.Shang et J.Y.Huang
788	0.866667	0.928571	0.896552	28	Phtheirospermum japonicum (Thunb.) Kanitz
789	0.909091	0.909091	0.909091	11	Filipendula auriculata (Ohwi) Kitam.
790	0.994083	0.992405	0.993243	1185	Dicranopteris pedata (Houtt.) Nakaike
791	0.576923	0.789474	0.666667	19	Carex stenostachys Franch. et Sav. var. cuneata (Ohwi) Ohwi et T.Koyama
792	0.909091	0.789474	0.84507	38	Daphne kiusiana Miq.
793	0.705882	0.705882	0.705882	17	Lycopus ramosissimus (Makino) Makino var. ramosissimus
794	0.368421	0.583333	0.451613	12	Bidens pilosa L. var. minor (Blume) Sherff
795	1	0.666667	0.8	27	Scleria parvula Steud.
796	0.833333	0.916667	0.873016	60	Carex parciflora Boott var. macroglossa (Franch. et Sav.) Ohwi
797	0.789474	0.882353	0.833333	17	Huperzia selago (L.) Bernh. ex Schrank et C.F.P.Mart.
798	0.962963	0.962963	0.962963	27	Eragrostis minor Host
799	0.828571	0.783784	0.805556	37	Viola japonica Langsd. ex DC.
800	0.611111	0.846154	0.709677	13	Bidens pilosa L. var. pilosa
801	0.870968	0.9	0.885246	30	Viola grypoceras A.Gray var. exilis (Miq.) Nakai
802	0.995816	0.983471	0.989605	242	Asplenium scolopendrium L. subsp. japonicum (Kom.) Rasbach, Reichst. et Viane
803	0.92	0.657143	0.766667	35	Carex doenitzii Boeck.
804	0.9	0.978261	0.9375	92	Mitella pauciflora Rosend.
805	0.717949	0.636364	0.674699	44	Abelia serrata Siebold et Zucc.
806	0.781818	0.754386	0.767857	57	Setaria pallide-fusca
807	0.842105	0.888889	0.864865	18	Monochoria vaginalis (Burm.f.) C.Presl ex Kunth
808	0.61194	0.836735	0.706897	49	Lysimachia japonica Thunb.
809	0.807018	0.836364	0.821429	110	Quercus serrata Murray
810	0.818182	0.857143	0.837209	42	Euphorbia maculata L.
811	0.745763	0.6875	0.715447	64	Agrostis gigantea Roth
812	0.820513	0.888889	0.853333	36	Vandenboschia x stenosiphon (Christ) Copel.
813	0.913043	1	0.954545	63	Acer sieboldianum Miq.
814	0.909091	0.909091	0.909091	11	Styrax shiraianus Makino
815	0.666667	0.928571	0.776119	28	Stellaria media (L.) Vill.
816	0.93617	0.972376	0.95393	181	Thelypteris angustifrons (Miq.) Ching
817	1	0.866667	0.928571	15	Veratrum stamineum Maxim.
818	0.695652	0.842105	0.761905	19	Hosta sieboldii (Paxton) J.W.Ingram var. sieboldii f. spathulata (Miq.) W.G.Schmid
819	0.666667	0.727273	0.695652	11	Thelypteris taiwanensis (C.Chr.) K.Iwats.
820	0.666667	1	0.8	12	Calamagrostis adpressiramea Ohwi
821	0.928571	0.982558	0.954802	172	Dennstaedtia zeylanica (Sw.) Zink ex Fraser-Jenk. et Kandel
822	0.842105	0.864865	0.853333	37	Pyrola alpina Andres
823	0.936893	0.984694	0.960199	196	Arachniodes sporadosora (Kunze) Nakaike
824	0.666667	0.866667	0.753623	30	Viburnum erosum Thunb.
825	0.636364	0.777778	0.7	18	Euphrasia matsumurae Nakai
826	0.869565	0.769231	0.816327	26	Scutellaria indica L. var. parvifolia (Makino) Makino
827	0.8	0.8	0.8	20	Helwingia japonica (Thunb.) F.Dietr. var. parvifolia Makino
828	0.950739	0.965	0.957816	200	Asplenium anogrammoides Christ ex H.L_v.
829	0.909091	1	0.952381	20	Rubus pectinellus Maxim.
830	0.75	0.545455	0.631579	11	Clematis pierotii Miq.
831	0.8125	0.722222	0.764706	54	Rhododendron reticulatum D.Don ex G.Don
832	0.84	0.875	0.857143	24	Briza maxima L.
833	0.892308	0.95082	0.920635	61	Phyllanthus flexuosus (Siebold et Zucc.) M_ll.Arg.
834	0.928571	0.928571	0.928571	14	Damnacanthus indicus C.F.Gaertn. var. lancifolius Makino f. oblongus (Koidz.) Sugim.
835	0.695652	0.842105	0.761905	19	Elaeocarpus japonicus Siebold et Zucc.
836	0.815789	0.911765	0.861111	34	Ophioglossum petiolatum Hook.
837	0.8	0.848485	0.823529	33	Machilus kobu Maxim.
838	1	0.789474	0.882353	19	Magnolia kobus DC.
839	0.948718	0.925	0.936709	80	Arthraxon hispidus (Thunb.) Makino
840	1	0.777778	0.875	18	Ribes japonicum Maxim.
841	0.83871	0.962963	0.896552	54	Scirpus fuirenoides Maxim.
842	0.90625	0.763158	0.828571	38	Indigofera pseudotinctoria Matsum.
843	0.958333	0.92	0.938776	25	Oenothera laciniata Hill
844	0.866071	0.95098	0.906542	102	Euonymus alatus (Thunb.) Siebold var. alatus f. striatus (Thunb.) Makino
845	0.888889	0.615385	0.727273	13	Phyllanthus lepidocarpus Siebold et Zucc.
846	0.890625	0.904762	0.897638	63	Acer micranthum Siebold et Zucc.
847	0.971429	0.971429	0.971429	35	Pilea notata C.H.Wright
848	0.915254	0.915254	0.915254	59	Melica nutans L.
849	0.772727	0.85	0.809524	20	Avenella flexuosa (L.) Drejer
850	0.909091	0.833333	0.869565	12	Tsuga diversifolia (Maxim.) Mast.
851	0.692308	0.642857	0.666667	14	Medicago lupulina L.
852	0.896552	0.8125	0.852459	32	Trifolium dubium Sibth.
853	0.615385	0.615385	0.615385	13	Sigesbeckia glabrescens (Makino) Makino
854	0.454545	0.666667	0.540541	15	Digitaria radicosa (J.Presl) Miq.
855	0.909091	0.833333	0.869565	12	Drosera spatulata Labill.
856	0.972376	0.972376	0.972376	181	Woodwardia orientalis Sw.
857	0.863636	0.95	0.904762	40	Sedum bulbiferum Makino
858	0.761905	0.842105	0.8	19	Laportea cuspidata (Wedd.) Friis f. bulbifera (Kitam.) Fukuoka et Kurosaki
859	1	1	1	21	Pittosporum illicioides Makino
860	0.769231	0.769231	0.769231	13	Viburnum plicatum Thunb. var. parvifolium Miq.
861	0.727273	0.444444	0.551724	18	Rhododendron pentandrum (Maxim.) Craven
862	0.575758	0.791667	0.666667	24	Pleioblastus kongosanensis Makino
863	0.578947	0.55	0.564103	20	Mussaenda parviflora Miq.
864	0.978261	0.978261	0.978261	46	Cardamine leucantha (Tausch) O.E.Schulz
865	0.770492	0.758065	0.764228	62	Carex maximowiczii Miq. var. maximowiczii
866	0.846154	1	0.916667	11	Actinostemma tenerum Griff.
867	0.947368	1	0.972973	18	Tapeinidium pinnatum (Cav.) C.Chr.
868	0.892857	0.925926	0.909091	27	Cornus canadensis L.
869	0.6	0.6	0.6	10	Sesamum indicum L.
870	0.789474	0.882353	0.833333	17	Viburnum sieboldii Miq.
871	0.818182	0.765957	0.791209	47	Aster glehnii F.Schmidt var. hondoensis Kitam.
872	0.84	0.823529	0.831683	51	Staphylea japonica (Thunb.) Mabb.
873	0.75	0.913043	0.823529	23	Salix vulpina Andersson subsp. alopochroa (Kimura) H.Ohashi et Yonek.
874	1	0.928571	0.962963	14	Persicaria foliosa (H.Lindb.) Kitag. var. nikaii (Makino) H.Hara
875	0.884615	0.928251	0.905908	223	Polystichum pseudomakinoi Tagawa
876	0.818182	0.857143	0.837209	21	Dryopteris championii (Benth.) C.Chr. ex Ching
877	0.875	0.875	0.875	24	Osmolindsaea japonica (Baker) Lehtonen et Christenh.
878	0.727273	0.571429	0.64	14	Rhododendron nudipes Nakai
879	1	1	1	19	Cremastra appendiculata (D.Don) Makino var. variabilis (Blume) I.D.Lund
880	0.784314	0.869565	0.824742	46	Cleyera japonica Thunb.
881	0.809524	0.85	0.829268	20	Anodendron affine (Hook. et Arn.) Druce
882	0.970179	0.983871	0.976977	496	Polystichum retrosopaleaceum (Kodama) Tagawa
883	0.888889	0.8	0.842105	10	Hibiscus makinoi Jotani et H.Ohba
884	0.656	0.863158	0.745455	95	Athyrium oblitescens Sa.Kurata
885	0.893617	0.807692	0.848485	52	Mazus miquelii Makino
886	1	1	1	20	Habenaria radiata (Thunb.) Spreng.
887	0.737705	0.789474	0.762712	57	Persicaria odorata (Lour.) Soj_k subsp. conspicua (Nakai) Yonek.
888	0.588235	0.769231	0.666667	13	Rhododendron tashiroi Maxim.
889	0.542857	0.655172	0.59375	29	Alnus trabeculosa Hand.-Mazz.
890	0.959459	0.946667	0.95302	75	Leptatherum japonicum Franch. et Sav. var. japonicum
891	0.863636	0.844444	0.853933	45	Lophatherum gracile Brongn.
892	0.946429	0.963636	0.954955	55	Carex pachygyna Franch. et Sav.
893	0.789474	0.9375	0.857143	16	Cephalanthera longibracteata Blume
894	0.875	0.875	0.875	16	Potamogeton wrightii Morong
895	0.736842	0.875	0.8	16	Lilium japonicum Houtt.
896	0.740741	0.740741	0.740741	27	Camellia sasanqua Thunb.
897	0.941176	0.842105	0.888889	19	Carpesium glossophyllum Maxim.
898	1	0.933333	0.965517	15	Loxogramme duclouxii Christ
899	0.869565	0.869565	0.869565	23	Peperomia japonica Makino
900	0.6875	0.6875	0.6875	16	Rhododendron indicum (L.) Sweet
901	1	0.818182	0.9	11	Scrophularia musashiensis Bonati
902	0.849057	0.775862	0.810811	58	Ophiorrhiza japonica Blume
903	0.833333	0.909091	0.869565	11	Diplazium x satsumense Sa.Kurata
904	0.555556	0.666667	0.606061	15	Smilax bracteata C.Presl var. bracteata
905	1	0.8125	0.896552	16	Deparia x birii Fraser-Jenk.
906	1	0.777778	0.875	18	Carex ligulata Nees
907	1	0.857143	0.923077	14	Persicaria maackiana (Regel) Nakai
908	0.727273	0.888889	0.8	27	Athyrium deltoidofrons Makino
909	0.612903	0.558824	0.584615	34	Persicaria lapathifolia (L.) Delarbre var. incana (Roth) H.Hara
910	0.833333	0.75	0.789474	40	Kadsura japonica (L.) Dunal
911	1	0.923077	0.96	13	Sorbus commixta Hedl. var. rufoferruginea C.K.Schneid.
912	0.875	0.833333	0.853659	42	Leersia sayanuka Ohwi
913	0.871795	0.918919	0.894737	37	Enkianthus campanulatus (Miq.) G.Nicholson
914	0.815789	0.861111	0.837838	36	Cimicifuga simplex (DC.) Wormsk. ex Turcz.
915	0.6	0.75	0.666667	24	Smilax china L.
916	0.641026	0.862069	0.735294	29	Actinidia arguta (Siebold et Zucc.) Planch. ex Miq. var. arguta
917	0.888889	0.666667	0.761905	12	Cirsium yezoense (Maxim.) Makino
918	0.869565	0.833333	0.851064	24	Tephroseris pierotii (Miq.) Holub
919	0.905405	0.848101	0.875817	79	Hypericum pseudopetiolatum R.Keller
920	0.6	0.692308	0.642857	13	Lobelia sessilifolia Lamb.
921	0.985915	0.945946	0.965517	74	Nemosenecio nikoensis (Miq.) B.Nord.
922	0.727273	0.666667	0.695652	24	Pterocarya rhoifolia Siebold et Zucc.
923	0.864865	0.842105	0.853333	38	Carpinus cordata Blume var. cordata
924	0.888889	0.8	0.842105	20	Aster rugulosus Maxim.
925	0.9375	0.882353	0.909091	34	Euonymus melananthus Franch. et Sav.
926	0.891892	0.868421	0.88	38	Deinostema violaceum (Maxim.) T.Yamaz.
927	0.808219	0.893939	0.848921	66	Stellaria diversiflora Maxim.
928	0.789474	0.882353	0.833333	34	Eupatorium lindleyanum DC.
929	0.677419	0.636364	0.65625	33	Symplocos sawafutagi Nagam.
930	1	1	1	17	Veronica muratae T.Yamaz.
931	0.727273	0.842105	0.780488	19	Dichocarpum nipponicum (Franch.) W.T.Wang et P.K.Hsiao var. sarmentosum (Ohwi) Tamura et K.Kosuge
932	0.6	0.75	0.666667	12	Isodon shikokianus (Makino) H.Hara var. occidentalis Murata
933	0.867925	0.978723	0.92	47	Schoenoplectus triqueter (L.) Palla
934	0.5625	0.782609	0.654545	23	Vitis flexuosa Thunb.
935	0.5	0.7	0.583333	10	Lindsaea javanensis Blume
936	0.833333	0.961538	0.892857	26	Diphylleia grayi F.Schmidt
937	0.75	0.710526	0.72973	38	Zanthoxylum piperitum (L.) DC.
938	0.882353	0.882353	0.882353	34	Pellionia radicans (Siebold et Zucc.) Wedd. var. minima (Makino) Hatus.
939	0.909091	0.833333	0.869565	12	Asarum hexalobum F.Maek. var. hexalobum
940	0.961538	0.925926	0.943396	27	Amelanchier asiatica (Siebold et Zucc.) Endl. ex Walp.
941	0.933333	0.875	0.903226	16	Trigastrotheca stricta (L.) Thulin
942	0.7	0.7	0.7	10	Ilex buergeri Miq.
943	0.823529	0.933333	0.875	15	Fimbristylis spathacea Roth
944	0.854167	0.854167	0.854167	48	Pedicularis resupinata L.
945	0.869565	0.769231	0.816327	26	Carex scabrifolia Steud.
946	0.909091	0.769231	0.833333	13	Fraxinus platypoda Oliv.
947	0.333333	0.181818	0.235294	11	Smilax riparia A.DC.
948	0.904762	0.95	0.926829	80	Eleocharis wichurae Boeck.
949	0.903846	0.839286	0.87037	56	Illicium anisatum L.
950	0.941176	1	0.969697	16	Salix x eriocataphylla Kimura
951	0.990548	0.941599	0.965454	1113	Deparia japonica (Thunb.) M.Kato
952	0.97526	0.989432	0.982295	757	Athyrium decurrentialatum (Hook.) Copel.
953	0.916667	0.956522	0.93617	23	Viola shikokiana Makino
954	0.947368	0.9	0.923077	20	Calamagrostis tashiroi Ohwi subsp. sikokiana (Ohwi) Tateoka
955	0.818182	0.926471	0.868966	68	Melampyrum laxum Miq. var. laxum
956	0.888889	0.666667	0.761905	12	Ardisia quinquegona Blume
957	0.769231	0.740741	0.754717	27	Angelica pubescens Maxim.
958	0.999502	0.986234	0.992824	2034	Struthiopteris niponica (Kunze) Nakai
959	0.978022	0.978022	0.978022	182	Haplopteris flexuosa (F_e) E.H.Crane
960	0.666667	0.842105	0.744186	19	Scutellaria laeteviolacea Koidz.
961	1	0.909091	0.952381	11	Botrychium atrovirens (Sahashi) M.Kato
962	1	0.7	0.823529	10	Melilotus officinalis (L.) Pall. subsp. suaveolens (Ledeb.) H.Ohashi
963	0.846154	0.733333	0.785714	30	Eragrostis curvula (Schrad.) Nees
964	0.652174	0.714286	0.681818	21	Hypericum senanense Maxim. subsp. senanense
965	0.878788	0.878788	0.878788	33	Tilia japonica (Miq.) Simonk.
966	0.789474	0.833333	0.810811	18	Euphorbia sinanensis (Hurus.) T.Kuros. et H.Ohashi
967	1	1	1	15	Dianthus shinanensis (Yatabe) Makino
968	0.969697	0.993789	0.981595	161	Davallia mariesii T.Moore ex Baker
969	0.935714	0.97037	0.952727	135	Arachniodes mutica (Franch. et Sav.) Ohwi
970	0.913043	0.893617	0.903226	47	Viola violacea Makino var. violacea
971	0.90625	0.935484	0.920635	31	Zoysia japonica Steud.
972	0.813953	0.795455	0.804598	44	Carex nervata Franch. et Sav.
973	1	0.857143	0.923077	14	Cinnamomum doederleinii Engl.
974	0.727273	0.615385	0.666667	13	Grona heterocarpa (L.) H.Ohashi et K.Ohashi
975	0.826087	0.76	0.791667	25	Salix japonica Thunb.
976	0.75	0.75	0.75	16	Distylium lepidotum Nakai
977	0.8	0.769231	0.784314	26	Maesa perlaria (Lour.) Merr. var. formosana (Mez) Yuen P.Yang
978	0.611111	1	0.758621	11	Murdannia loriformis (Hassk.) R.S.Rao et Kammathy
979	0.9	0.818182	0.857143	11	Maackia tashiroi (Yatabe) Makino
980	0.846154	1	0.916667	11	Corydalis balansae Prain
981	0.857143	0.923077	0.888889	13	Tarenna subsessilis (A.Gray) T.It_
982	0.8	0.4	0.533333	10	Cyperus cyperinus (Vahl) J.V.Suringar
983	0.444444	0.4	0.421053	10	Adenophora tashiroi (Makino et Nakai) Makino et Nakai
984	0.884615	0.766667	0.821429	30	Paspalum dilatatum Poir.
985	0.6875	0.916667	0.785714	12	Leptopetalum biflorum (L.) Neupane et N.Wikstr.
986	0.846154	0.916667	0.88	12	Myrsine maximowiczii (Koidz.) E.Walker
987	0.733333	1	0.846154	11	Commelina diffusa Burm.f.
988	0.642857	0.692308	0.666667	13	Euphorbia hirta L.
989	0.727273	0.666667	0.695652	12	Calamagrostis autumnalis Koidz. subsp. insularis (Honda) Tateoka
990	0.888889	0.761905	0.820513	21	Eupatorium luchuense Nakai
991	0.75	0.545455	0.631579	11	Aidia canthioides (Champ. ex Benth.) Masam.
992	0.818182	0.75	0.782609	12	Osmanthus insularis Koidz.
993	1	0.611111	0.758621	18	Ilex mertensii Maxim.
994	0.8	0.823529	0.811594	34	Spiraea japonica L.f.
995	0.9	0.923077	0.911392	39	Filipendula multijuga Maxim.
996	0.647059	1	0.785714	33	Asplenium boreale (Ohwi ex Sa.Kurata) Nakaike
997	0.818182	0.75	0.782609	12	Keiskea japonica Miq.
998	0.961538	0.862069	0.909091	29	Hypopitys monotropa Crantz
999	0.87234	0.759259	0.811881	54	Vaccinium bracteatum Thunb.
1000	0.848485	0.888889	0.868217	63	Rhaphiolepis indica (L.) Lindl. var. umbellata (Thunb.) H.Ohashi
1001	0.962963	1	0.981132	26	Aster verticillatus (Reinw.) Brouillet, Semple et Y.L.Chen
1002	0.818182	0.75	0.782609	12	Goodyera velutina Maxim.
1003	0.9	0.9	0.9	30	Cymbidium goeringii (Rchb.f.) Rchb.f.
1004	0.849315	0.837838	0.843537	74	Carex blepharicarpa Franch.
1005	1	0.75	0.857143	16	Heloniopsis orientalis (Thunb.) Tanaka
1006	0.8125	0.764706	0.787879	17	Turpinia ternata Nakai
1007	0.9	0.9	0.9	10	Chionographis japonica Maxim.
1008	0.604651	0.722222	0.658228	36	Quercus myrsinifolia Blume
1009	0.887324	0.926471	0.906475	68	Neoshirakia japonica (Siebold et Zucc.) Esser
1010	0.772727	0.708333	0.73913	24	Holcus lanatus L.
1011	0.829268	0.790698	0.809524	43	Carex rhizopoda Maxim.
1012	0.357143	0.454545	0.4	22	Carex alopecuroides D.Don var. chlorostachya C.B.Clarke
1013	1	0.653846	0.790698	26	Psychotria serpens L.
1014	1	0.846154	0.916667	13	Gaultheria pyroloides Hook.f. et Thomson ex Miq.
1015	0.916667	0.916667	0.916667	12	Glaucidium palmatum Siebold et Zucc.
1016	0.5	0.545455	0.521739	11	Saussurea nikoensis Franch. et Sav.
1017	0.695652	0.941176	0.8	17	Angelica polymorpha Maxim.
1018	0.991453	0.95082	0.970711	122	Dryopteris expansa (C.Presl) Fraser-Jenk. et Jermy
1019	0.642857	0.818182	0.72	11	Abies veitchii Lindl.
1020	0.714286	0.6	0.652174	25	Aster scaber Thunb.
1021	0.611111	0.916667	0.733333	12	Polystichum x shin-tashiroi Sa.Kurata
1022	0.823529	1	0.903226	14	Astragalus shiroumensis Makino
1023	0.75	0.870968	0.80597	31	Chenopodium album L.
1024	0.891304	0.88172	0.886486	93	Neolitsea sericea (Blume) Koidz.
1025	0.828571	1	0.90625	29	Trifolium repens L.
1026	0.521739	0.75	0.615385	16	Vincetoxicum sublanceolatum (Miq.) Maxim. var. macranthum Maxim.
1027	0.82	0.683333	0.745455	60	Persicaria japonica (Meisn.) Nakai ex Ohki var. japonica
1028	0.555556	0.416667	0.47619	12	Taraxacum albidum Dahlst.
1029	0.904762	1	0.95	19	Sanguisorba albiflora (Makino) Makino
1030	0.777778	0.903226	0.835821	31	Ixeridium dentatum (Thunb.) Tzvelev subsp. nipponicum (Nakai) Pak et Kawano var. albiflorum (Makino) Tzvelev
1031	1	0.454545	0.625	11	Chrysosplenium album Maxim. var. album
1032	0.911765	0.939394	0.925373	33	Lindera triloba (Siebold et Zucc.) Blume
1033	0.894737	0.85	0.871795	20	Rhododendron quinquefolium Bisset et S.Moore
1034	0.652174	0.555556	0.6	27	Salix dolichostyla Seemen subsp. dolichostyla
1035	0.879121	0.930233	0.903955	172	Diplazium hachijoense Nakai
1036	0.985915	0.958904	0.972222	73	Osmunda banksiifolia (C.Presl) Kuhn
1037	0.8	0.864865	0.831169	37	Aster leiophyllus Franch. et Sav. var. leiophyllus
1038	0.785714	0.916667	0.846154	48	Lindsaea orbiculata (Lam.) Mett. ex Kuhn var. commixta (Tagawa) K.U.Kramer
1039	0.777778	0.538462	0.636364	13	Leptochilus x shintenensis (Hayata) Nakaike
1040	0.914286	0.864865	0.888889	37	Persicaria neofiliformis (Nakai) Ohki
1041	0.909091	0.833333	0.869565	12	Liparis krameri Franch. et Sav. var. krameri
1042	1	0.944444	0.971429	18	Biancaea decapetala (Roth) O.Deg.
1043	0.782609	0.923077	0.847059	39	Chelonopsis moschata Miq.
1044	0.894737	0.944444	0.918919	36	Cardamine impatiens L. var. impatiens
1045	0.555556	0.769231	0.645161	13	Ophiopogon japonicus (Thunb.) Ker Gawl.
1046	0.588235	0.869565	0.701754	46	Salix eriocarpa Franch. et Sav.
1047	1	0.916667	0.956522	12	Ajuga nipponensis Makino
1048	1	0.993483	0.996731	1381	Polystichum tripteron (Kunze) C.Presl
1049	0.880597	0.797297	0.836879	74	Carex ischnostachya Steud. var. ischnostachya
1050	0.956522	1	0.977778	22	Coix lacryma-jobi L. var. lacryma-jobi
1051	0.733333	0.846154	0.785714	13	Brasenia schreberi J.F.Gmel.
1052	0.894737	0.944444	0.918919	18	Corydalis decumbens (Thunb.) Pers.
1053	0.810811	0.967742	0.882353	31	Saxifraga cortusifolia Siebold et Zucc.
1054	1	0.9375	0.967742	16	Platanthera florentii Franch. et Sav.
1055	0.928571	0.619048	0.742857	21	Lonicera japonica Thunb.
1056	0.894737	0.944444	0.918919	36	Rumex acetosa L.
1057	0.877551	0.86	0.868687	50	Rorippa palustris (L.) Besser
1058	0.727273	0.727273	0.727273	11	Lilium maculatum Thunb.
1059	0.95	0.95	0.95	20	Cryptomeria japonica (L.f.) D.Don
1060	0.956522	1	0.977778	44	Lycopodium annotinum L.
1061	0.998447	0.990246	0.99433	1948	Equisetum arvense L.
1062	0.980392	0.980392	0.980392	51	Cheiropleuria integrifolia (D.C.Eaton ex Hook.) M.Kato, Y.Yatabe, Sahashi et N.Murak.
1063	0.88172	0.891304	0.886486	92	Miscanthus sinensis Andersson
1064	0.8125	0.928571	0.866667	14	Perillula reptans Maxim.
1065	0.952381	1	0.97561	40	Vincetoxicum pycnostelma Kitag.
1066	0.958333	0.821429	0.884615	28	Arabis flagellosa Miq.
1067	0.884615	0.884615	0.884615	26	Sasa borealis (Hack.) Makino et Shibata
1068	0.857143	0.923077	0.888889	39	Zehneria japonica (Thunb.) H.Y.Liu
1069	0.897436	0.875	0.886076	40	Vicia hirsuta (L.) Gray
1070	0.790698	0.85	0.819277	80	Poa annua L.
1071	0.904255	0.955056	0.928962	89	Paspalum scrobiculatum L. var. orbiculare (G.Forst.) Hack.
1072	0.854167	0.854167	0.854167	48	Bromus japonicus Thunb.
1073	0.947368	0.857143	0.9	42	Alopecurus aequalis Sobol. var. amurensis (Kom.) Ohwi
1074	0.678571	0.678571	0.678571	28	Vandellia anagallis (Burm.f.) T.Yamaz. var. verbenifolia (Colsm.) T.Yamaz.
1075	0.72	0.6	0.654545	30	Paspalum thunbergii Kunth
1076	0.761905	0.761905	0.761905	21	Luzula capitata (Miq.) Miq. ex Kom.
1077	0.846154	0.785714	0.814815	56	Castanopsis sieboldii (Makino) Hatus. ex T.Yamaz. et Mashiba subsp. sieboldii
1078	0.964286	0.931034	0.947368	29	Cassytha filiformis L.
1079	0.801887	0.825243	0.813397	103	Vaccinium smallii A.Gray var. glabrum Koidz.
1080	0.666667	0.363636	0.470588	11	Blyxa echinosperma (C.B.Clarke) Hook.f.
1081	0.898551	0.939394	0.918519	66	Viola mandshurica W.Becker
1082	0.958904	0.886076	0.921053	79	Viola vaginata Maxim.
1083	1	0.941176	0.969697	17	Itea japonica Oliv.
1084	0.944444	1	0.971429	17	Tiarella polyphylla D.Don
1085	0.818182	0.642857	0.72	28	Malus toringo (Siebold) Siebold ex de Vriese
1086	0.769231	0.833333	0.8	12	Solidago altissima L.
1087	0.86413	0.952096	0.905983	167	Deparia dimorphophylla (Koidz.) M.Kato
1088	0.888889	0.727273	0.8	11	Saussurea tanakae Franch. et Sav. ex Maxim.
1089	0.769231	1	0.869565	10	Deparia dimorphophylla (Koidz.) M.Kato x D. pseudoconilii (Seriz.) Seriz.
1090	0.787879	0.8125	0.8	32	Vandenboschia x quelpaertensis (Nakai) Ebihara
1091	0.733333	0.611111	0.666667	18	Phragmites karka (Retz.) Trin. ex Steud.
1092	0.882353	0.882353	0.882353	17	Sorghum halepense (L.) Pers.
1093	0.857143	0.727273	0.786885	33	Taraxacum officinale Weber ex F.H.Wigg.
1094	0.674419	1	0.805556	29	Acorus gramineus Sol. ex Aiton
1095	0.909091	0.833333	0.869565	12	Vallisneria natans (Lour.) H.Hara var. natans
1096	0.909091	0.909091	0.909091	22	Isodon effusus (Maxim.) H.Hara
1097	1	0.684211	0.8125	19	Alopecurus japonicus Steud.
1098	1	0.95	0.974359	20	Pedicularis keiskei Franch. et Sav.
1099	0.884615	1	0.938776	23	Silene gracillima Rohrb.
1100	0.758621	0.814815	0.785714	27	Melia azedarach L.
1101	0.777778	0.636364	0.7	11	Bidens biternata (Lour.) Merr. et Sherff
1102	0.816667	0.960784	0.882883	51	Chamaele decumbens (Thunb.) Makino
1103	0.904255	0.885417	0.894737	96	Clematis terniflora DC.
1104	0.846154	0.970588	0.90411	68	Swertia japonica (Schult.) Makino
1105	0.894737	0.894737	0.894737	19	Leibnitzia anandria (L.) Turcz.
1106	0.928571	0.962963	0.945455	27	Sarcandra glabra (Thunb.) Nakai
1107	0.75	0.818182	0.782609	22	Hemerocallis middendorffii Trautv. et C.A.Mey. var. esculenta (Koidz.) Ohwi
1108	1	0.977143	0.988439	2275	Osmunda japonica Thunb.
1109	0.866667	1	0.928571	13	Aletris spicata (Thunb.) Franch.
1110	0.909091	0.769231	0.833333	13	Sambucus chinensis Lindl.
1111	0.888889	0.8	0.842105	10	Ipomoea littoralis Blume
1112	0.809524	0.894737	0.85	19	Cephalomanes javanicum (Blume) Bosch var. asplenioides (C.Chr.) K.Iwats.
1113	0.846154	0.611111	0.709677	18	Leptopetalum coreanum (H.L_v.) Naiki et Ohi-Toma var. coreanum
1114	0.78	0.975	0.866667	40	Adenophora remotiflora (Siebold et Zucc.) Miq.
1115	1	0.818182	0.9	11	Marsdenia tinctoria R.Br. var. tomentosa Masam.
1116	0.921875	0.921875	0.921875	64	Ilex pedunculosa Miq.
1117	0.94	0.921569	0.930693	51	Myrsine seguinii H.L_v.
1118	0.5	0.583333	0.538462	12	Ischaemum aristatum L. var. aristatum
1119	0.6	0.6	0.6	10	Eupatorium formosanum Hayata
1120	0.5	0.230769	0.315789	13	Isodon shikokianus (Makino) H.Hara var. intermedius (Kud_) Murata
1121	0.947761	0.969466	0.958491	131	Plagiogyria adnata (Blume) Bedd.
1122	0.75	0.642857	0.692308	14	Eclipta thermalis Bunge
1123	0.911765	0.939394	0.925373	33	Euphorbia lasiocaula Boiss.
1124	0.77551	0.863636	0.817204	44	Anthoxanthum horsfieldii (Kunth ex Benn.) Mez ex Reeder var. japonicum (Maxim.) Veldkamp
1125	0.94	0.959184	0.949495	49	Athyrium pinetorum Tagawa
1126	0.916667	0.88	0.897959	25	Ixeridium alpicola (Takeda) Pak et Kawano
1127	0.913043	0.976744	0.94382	43	Lycopodium sitchense Rupr. var. nikoense (Franch. et Sav.) Takeda
1128	0.828571	0.878788	0.852941	33	Carex planata Franch. et Sav. var. planata
1129	0.842105	0.888889	0.864865	18	Anaphalis alpicola Makino
1130	0.94	0.854545	0.895238	55	Gamblea innovans (Siebold et Zucc.) C.B.Shang, Lowry et Frodin
1131	1	0.833333	0.909091	12	Cibotium barometz (L.) J.Sm.
1132	0.959184	0.94	0.949495	50	Carex siderosticta Hance
1133	0.914286	1	0.955224	32	Ranunculus sceleratus L.
1134	0.942308	0.942308	0.942308	52	Streptopus streptopoides (Ledeb.) Frye et Rigg subsp. japonicus (Maxim.) Utech et Kawano
1135	0.921053	1	0.958904	35	Macleaya cordata (Willd.) R.Br.
1136	0.952381	0.869565	0.909091	23	Penthorum chinense Pursh
1137	0.666667	0.705882	0.685714	17	Carex sociata Boott
1138	0.416667	0.416667	0.416667	12	Cirsium inundatum Makino
1139	0.842105	0.941176	0.888889	34	Veronica arvensis L.
1140	0.916667	0.916667	0.916667	24	Trigonotis guilielmii (A.Gray) A.Gray ex G_rke
1141	0.642857	0.692308	0.666667	13	Elymus racemifer (Steud.) Tzvelev var. japonensis (Honda) Osada
1142	1	0.789474	0.882353	19	Vincetoxicum glabrum (Nakai) Kitag.
1143	0.659091	0.805556	0.725	36	Selaginella nipponica Franch. et Sav.
1144	0.571429	0.8	0.666667	10	Smilax nipponica Miq.
1145	0.984102	0.977883	0.980983	633	Onychium japonicum (Thunb.) Kunze
1146	0.97561	0.851064	0.909091	47	Carex maculata Boott
1147	0.714286	0.483871	0.576923	31	Cardamine fallax (O.E.Schulz) Nakai
1148	0.764368	0.875	0.815951	152	Viola grypoceras A.Gray var. grypoceras
1149	1	0.714286	0.833333	14	Chrysosplenium tosaense (Makino) Makino ex Sut_
1150	0.777778	1	0.875	14	Thelypteris bukoensis (Tagawa) Ching
1151	0.627907	0.55102	0.586957	49	Salix triandra L. subsp. nipponica (Franch. et Sav.) A.K.Skvortsov
1152	0.8	0.923077	0.857143	13	Dactyloctenium aegyptium (L.) P.Beauv.
1153	1	0.863636	0.926829	22	Prunella prunelliformis (Maxim.) Makino
1154	0.45	0.642857	0.529412	14	Carex aphyllopus K_k. var. aphyllopus
1155	0.972973	0.9	0.935065	40	Agrostis tateyamensis Tateoka
1156	0.952381	1	0.97561	20	Gentiana thunbergii (G.Don) Griseb. var. minor Maxim.
1157	0.947723	0.928926	0.93823	605	Athyrium otophorum (Miq.) Koidz.
1158	0.877698	0.903704	0.890511	135	Weigela hortensis (Siebold et Zucc.) K.Koch
1159	0.902439	0.973684	0.936709	38	Carex forficula Franch. et Sav.
1160	0.783784	0.725	0.753247	40	Peracarpa carnosa (Wall.) Hook.f. et Thomson
1161	0.897059	0.924242	0.910448	66	Persicaria nepalensis (Meisn.) H.Gross
1162	0.912281	0.962963	0.936937	54	Circaea erubescens Franch. et Sav.
1163	0.859649	1	0.924528	49	Dryopteris tokyoensis (Makino) C.Chr.
1164	0.88	0.88	0.88	25	Crotalaria sessiliflora L.
1165	0.666667	0.625	0.645161	16	Utricularia japonica Makino
1166	0.809524	0.809524	0.809524	21	Carex podogyna Franch. et Sav.
1167	0.75	0.929577	0.830189	142	Cardamine occulta Hornem.
1168	0.842105	0.780488	0.810127	41	Machilus thunbergii Siebold et Zucc.
1169	1	0.878788	0.935484	33	Hydrangea involucrata Siebold
1170	0.821918	0.967742	0.888889	62	Cyperus difformis L.
1171	0.95	1	0.974359	19	Tricyrtis latifolia Maxim.
1172	0.695652	0.761905	0.727273	21	Deparia japonica (Thunb.) M.Kato x D. pseudoconilii (Seriz.) Seriz. var. pseudoconilii
1173	0.764706	0.928571	0.83871	14	Nephrolepis cordifolia (L.) C.Presl
1174	0.722222	0.764706	0.742857	17	Carex filipes Franch. et Sav. var. filipes
1175	0.65	0.8125	0.722222	16	Parasenecio farfarifolius (Siebold et Zucc.) H.Koyama var. bulbiferus (Maxim.) H.Koyama
1176	0.555556	0.384615	0.454545	13	Poa acroleuca Steud. f. submoniliformis (Makino) T.Koyama
1177	0.906977	0.906977	0.906977	43	Magnolia salicifolia (Siebld et Zucc.) Maxim.
1178	0.9375	0.789474	0.857143	19	Serratula insularis Iljin
1179	0.642857	0.6	0.62069	15	Aralia elata (Miq.) Seem.
1180	0.916667	0.88	0.897959	25	Rhynchosia volubilis Lour.
1181	0.347826	0.727273	0.470588	11	Saussurea hisauchii Nakai
1182	0.642857	0.818182	0.72	22	Symplocos coreana (H.L_v.) Ohwi
1183	0.8	0.848485	0.823529	33	Raphanus sativus L.
1184	0.981132	0.962963	0.971963	54	Geum japonicum Thunb.
1185	0.8	0.864865	0.831169	37	Carex daisenensis Nakai
1186	0.72	0.666667	0.692308	27	Rhododendron lagopus Nakai var. lagopus
1187	0.897436	0.853659	0.875	41	Saxifraga fortunei Hook.f. var. alpina (Matsum. et Nakai) Nakai
1188	0.970588	0.970588	0.970588	34	Lindera obtusiloba Blume
1189	0.538462	0.583333	0.56	12	Erechtites hieraciifolius (L.) Raf. ex DC.
1190	0.952381	0.816327	0.879121	49	Pennisetum alopecuroides (L.) Spreng.
1191	0.777778	0.813953	0.795455	43	Imperata cylindrica (L.) Raeusch. var. koenigii (Retz.) Pilg.
1192	0.838235	0.904762	0.870229	63	Isachne globosa (Thunb.) Kuntze
1193	1	0.909091	0.952381	44	Disporum smilacinum A.Gray
1194	0.823529	0.736842	0.777778	19	Ehretia acuminata R.Br. var. obovata (Lindl.) I.M.Johnst.
1195	0.864865	0.780488	0.820513	41	Astilbe microphylla Knoll
1196	0.785714	0.916667	0.846154	24	Gnaphalium japonicum Thunb.
1197	0.764706	0.764706	0.764706	17	Gamochaeta pensylvanica (Willd.) Cabrera
1198	0.655172	0.826087	0.730769	23	Lonicera ramosissima Franch. et Sav. ex Maxim. var. ramosissima f. glabrata (Nakai) H.Hara
1199	1	0.97541	0.987552	122	Oplismenus undulatifolius (Ard.) Roem. et Schult.
1200	0.909091	1	0.952381	10	Gardneria multiflora Makino
1201	0.835294	0.986111	0.904459	72	Acer carpinifolium Siebold et Zucc.
1202	0.4	0.615385	0.484848	26	Sasa palmata (Lat.-Marl. ex Burb.) E.G.Camus
1203	0.75	0.545455	0.631579	11	Cyperus amuricus Maxim.
1204	0.831633	0.976048	0.898072	167	Asplenium trichomanes L.
1205	0.833333	0.8	0.816327	25	Polystichum igaense Tagawa
1206	0.866667	0.8125	0.83871	16	Torreya nucifera Siebold et Zucc. var. radicans Nakai
1207	0.8	0.8	0.8	10	Cyathea metteniana (Hance) C.Chr. et Tardieu
1208	1	0.941176	0.969697	51	Mitella stylosa auct. non H.Boissieu
1209	0.794118	0.627907	0.701299	43	Sasa tyuhgokensis Makino
1210	0.864865	0.969697	0.914286	33	Arnica mallotopus Makino
1211	0.785714	0.55	0.647059	20	Cerasus apetala (Siebold et Zucc.) Masam. et S.Suzuki var. tetsuyae H.Ohba
1212	0.86	0.877551	0.868687	49	Ludwigia epilobioides Maxim. subsp. epilobioides
1213	0.884615	0.92	0.901961	25	Cleistogenes hackelii (Honda) Honda
1214	1	0.944444	0.971429	18	Phyllodoce nipponica Makino
1215	0.636364	0.965517	0.767123	29	Athyrium kuratae Seriz.
1216	0.930556	0.87013	0.899329	77	Dryopteris commixta Tagawa
1217	0.785714	0.916667	0.846154	12	Vincetoxicum macrophyllum Siebold et Zucc.
1218	0.733333	0.846154	0.785714	13	Heloniopsis breviscapa Maxim. var. breviscapa
1219	0.818182	0.762712	0.789474	59	Poa crassinervis Honda
1220	0.894737	0.944444	0.918919	18	Lepisorus tosaensis (Makino) H.It_
1221	0.872928	0.88764	0.880223	178	Lespedeza homoloba Nakai
1222	0.75	0.642857	0.692308	14	Carex nubigena D.Don subsp. albata (Boott ex Franch. et Sav.) T.Koyama var. franchetiana Ohwi
1223	0.777778	0.875	0.823529	16	Sigesbeckia orientalis L.
1224	0.6875	0.846154	0.758621	13	Ajuga yesoensis Maxim. ex Franch. et Sav. var. tsukubana Nakai
1225	0.625	0.909091	0.740741	11	Elaeagnus montana Makino var. ovata (Maxim.) Araki
1226	0.923077	0.705882	0.8	17	Carex hirtifructus K_k.
1227	0.952381	0.97561	0.963855	41	Buckleya lanceolata (Siebold et Zucc.) Miq.
1228	0.633663	0.719101	0.673684	89	Abelia spathulata Siebold et Zucc. var. spathulata
1229	0.896552	0.928571	0.912281	28	Quercus sessilifolia Blume
1230	0.985294	0.957143	0.971014	70	Paris tetraphylla A.Gray
1231	0.782609	0.9	0.837209	20	Buxus microphylla Siebold et Zucc. var. japonica (M_ll.Arg. ex Miq.) Rehder et E.H.Wilson
1232	0.6	0.857143	0.705882	14	Ilex goshiensis Hayata
1233	0.777778	0.636364	0.7	11	Putranjiva matsumurae Koidz.
1234	0.846154	1	0.916667	22	Melampyrum roseum Maxim. var. roseum
1235	1	0.666667	0.8	12	Parthenocissus tricuspidata (Siebold et Zucc.) Planch.
1236	1	0.870968	0.931034	31	Toxicodendron orientale Greene subsp. orientale
1237	1	0.909091	0.952381	22	Cyrtosia septentrionalis (Rchb.f.) Garay
1238	0.875	0.960784	0.915888	51	Corylus sieboldiana Blume var. sieboldiana
1239	0.884615	0.793103	0.836364	29	Castanopsis cuspidata (Thunb.) Schottky
1240	0.7	0.5	0.583333	14	Centella asiatica (L.) Urb.
1241	0.867347	0.885417	0.876289	96	Viola verecunda A.Gray var. verecunda
1242	0.928571	0.866667	0.896552	15	Trientalis europaea L.
1243	0.826087	0.633333	0.716981	30	Sagina japonica (Sw.) Ohwi
1244	0.779141	0.954887	0.858108	133	Polystichum ovatopaleaceum (Kodama) Sa.Kurata var. ovatopaleaceum
1245	0.814815	0.785714	0.8	28	Commelina communis L.
1246	0.865854	0.934211	0.898734	76	Rhododendron benhallii Craven
1247	0.896907	0.896907	0.896907	97	Adenophora triphylla (Thunb.) A.DC. subsp. aperticampanulata Kitam.
1248	0.884956	0.925926	0.904977	108	Euonymus oxyphyllus Miq. var. oxyphyllus
1249	0.875	0.863014	0.868966	73	Impatiens textorii Miq.
1250	0.826087	0.863636	0.844444	44	Hydrangea petiolaris Siebold et Zucc.
1251	0.918919	0.871795	0.894737	39	Mitchella undulata Siebold et Zucc.
1252	0.967742	0.833333	0.895522	36	Celastrus orbiculatus Thunb. var. orbiculatus
1253	0.952381	0.952381	0.952381	63	Valeriana flaccidissima Maxim.
1254	0.6875	0.55	0.611111	20	Elaeagnus glabra Thunb.
1255	0.952381	0.952381	0.952381	21	Ardisia pusilla A.DC.
1256	0.891892	0.942857	0.916667	35	Skimmia japonica Thunb. var. intermedia Komatsu f. repens (Nakai) Ohwi
1257	0.821429	0.793103	0.807018	29	Persicaria chinensis (L.) H.Gross
1258	0.983051	0.983051	0.983051	236	Polystichum craspedosorum (Maxim.) Diels
1259	0.851852	0.92	0.884615	25	Tetragonia tetragonoides (Pall.) Kuntze
1260	0.809524	0.894737	0.85	19	Teucrium viscidum Blume var. miquelianum (Maxim.) H.Hara
1261	0.944444	0.708333	0.809524	24	Codonopsis lanceolata (Siebold et Zucc.) Trautv.
1262	0.782609	0.62069	0.692308	29	Chrysosplenium flagelliferum F.Schmidt
1263	1	1	1	11	Alternanthera sessilis (L.) R.Br. ex DC.
1264	1	0.466667	0.636364	15	Vicia amoena Fisch. ex Ser.
1265	0.966102	0.95	0.957983	60	Vandenboschia auriculata (Blume) Copel.
1266	0.909091	0.714286	0.8	14	Barnardia japonica (Thunb.) Schult. et Schult.f.
1267	0.888889	0.666667	0.761905	24	Euonymus fortunei (Turcz.) Hand.-Mazz.
1268	1	0.714286	0.833333	28	Glycine max (L.) Merr. subsp. soja (Siebold et Zucc.) H.Ohashi
1269	0.6	0.529412	0.5625	17	Vincetoxicum tanakae (Maxim.) Franch. et Sav.
1270	1	0.863636	0.926829	22	Phragmites japonicus Steud.
1271	0.980769	0.910714	0.944444	56	Tripterospermum japonicum (Siebold et Zucc.) Maxim.
1272	0.75	0.75	0.75	12	Farfugium japonicum (L.) Kitam.
1273	0.932203	0.916667	0.92437	60	Trachelospermum asiaticum (Siebold et Zucc.) Nakai var. asiaticum
1274	0.72549	0.698113	0.711538	53	Carex kiotensis Franch. et Sav.
1275	0.7	0.7	0.7	10	Acer nipponicum H.Hara
1276	0.846154	0.916667	0.88	24	Thelypteris interrupta (Willd.) K.Iwats.
1277	0.896552	0.928571	0.912281	28	Japonicalia tebakoensis (Makino) C.Ren et Q.E.Yang
1278	0.583333	0.636364	0.608696	11	Celastrus punctatus Thunb.
1279	0.803279	0.830508	0.816667	59	Rosa luciae Rochebr. et Franch. ex Cr_p.
1280	0.75	0.545455	0.631579	11	Aster lucens Kitam.
1281	0.625	0.833333	0.714286	12	Cyrtomium laetevirens (Hiyama) Nakaike
1282	0.802632	0.835616	0.818792	73	Fimbristylis dichotoma (L.) Vahl var. tentsuki T.Koyama
1283	0.848485	0.823529	0.835821	34	Comanthosphace japonica (Miq.) S.Moore
1284	0.75	0.9	0.818182	10	Scutellaria muramatsui H.Hara
1285	0.888889	0.8	0.842105	10	Drosera tokaiensis (Komiya et C.Shibata) T.Nakam. et K.Ueda subsp. tokaiensis
1286	0.333333	0.4	0.363636	10	Taraxacum platycarpum Dahlst. var. longeappendiculatum (Nakai) Morita
1287	0.625	0.454545	0.526316	11	Elaeagnus multiflora Thunb. var. hortensis (Maxim.) Servett.
1288	0.997354	0.984334	0.990802	1532	Huperzia serrata (Thunb.) Trevis.
1289	0.923077	0.93	0.926526	400	Dryopteris nipponensis Koidz.
1290	0.785714	0.862745	0.82243	51	Rhododendron wadanum Makino
1291	0.806452	0.833333	0.819672	30	Lophatherum sinense Rendle
1292	0.875	0.903226	0.888889	31	Euphorbia helioscopia L.
1293	0.714286	0.277778	0.4	18	Clinopodium gracile (Benth.) Kuntze
1294	0.904762	0.826087	0.863636	23	Woodsia glabella R.Br. ex Richards.
1295	0.862069	0.961538	0.909091	26	Pogonia japonica Rchb.f.
1296	1	0.78125	0.877193	32	Rhynchosia acuminatifolia Makino
1297	0.859649	0.942308	0.899083	52	Epimedium sempervirens Nakai ex F.Maek.
1298	0.55	0.785714	0.647059	14	Vincetoxicum sieboldii Franch. et Sav.
1299	0.545455	0.5	0.521739	12	Diospyros morrisiana Hance
1300	0.5	0.363636	0.421053	11	Smilax china L. var. yanagitae Honda
1301	0.888889	0.923077	0.90566	26	Asplenium yoshinagae Makino
1302	0.928571	1	0.962963	26	Asplenium sarelii Hook. subsp. pekinense (Hance) Fraser-Jenk., Pangtey et Khullar
1303	0.62069	0.782609	0.692308	23	Mazus pumilus (Burm.f.) Steenis
1304	0.444444	0.285714	0.347826	14	Centipeda minima (L.) A.Braun et Asch.
1305	0.929577	0.970588	0.94964	68	Equisetum hyemale L.
1306	0.897959	0.854369	0.875622	103	Arundinella hirta (Thunb.) Tanaka
1307	1	0.916667	0.956522	24	Aesculus turbinata Blume
1308	0.900826	0.990909	0.943723	110	Panax japonicus (T.Nees) C.A.Mey.
1309	0.571429	0.714286	0.634921	28	Cirsium ovalifolium (Franch. et Sav.) Matsum.
1310	0.75	0.272727	0.4	11	Fraxinus japonica Blume ex K.Koch
1311	0.907692	0.921875	0.914729	64	Pittosporum tobira (Thunb.) W.T.Aiton
1312	0.935065	0.837209	0.883436	86	Festuca parvigluma Steud.
1313	0.735294	1	0.847458	25	Hypericum ascyron L. subsp. ascyron var. ascyron
1314	0.607143	0.894737	0.723404	19	Polystichum ohmurae Sa.Kurata
1315	0.993737	0.985507	0.989605	1932	Asplenium incisum Thunb.
1316	0.941176	0.941176	0.941176	17	Lindsaea merrillii Copel. subsp. yaeyamensis (Tagawa) K.U.Kramer
1317	0.444444	0.380952	0.410256	21	Astilbe odontophylla Miq.
1318	0.789474	0.535714	0.638298	28	Clematis tosaensis Makino
1319	0.296296	0.470588	0.363636	17	Polystichum x anceps Sa.Kurata
1320	1	0.833333	0.909091	12	Cicuta virosa L.
1321	1	0.692308	0.818182	13	Houttuynia cordata Thunb.
1322	0.823529	0.875	0.848485	48	Glyceria ischyroneura Steud.
1323	0.714286	0.454545	0.555556	11	Symplocos nakaharae (Hayata) Masam.
1324	0.818182	0.692308	0.75	26	Sparganium japonicum Rothert
1325	0.969697	1	0.984615	32	Dryopteris sieboldii (Van Houtte ex Mett.) Kuntze
1326	0.8	0.769231	0.784314	52	Poa pratensis L. subsp. pratensis
1327	0.818182	0.613636	0.701299	44	Viola rostrata Pursh subsp. japonica W.Becker et H.Boissieu
1328	0.75	0.9375	0.833333	16	Lygodium japonicum (Thunb.) Sw. var. microstachyum (Desv.) C.Chr. et Tardieu
1329	0.692308	0.947368	0.8	19	Saussurea riederi Herder var. daisetsuensis (Nakai) Kitam.
1330	0.692308	0.818182	0.75	11	Damnacanthus giganteus (Makino) Nakai
1331	1	1	1	23	Paspalum longifolium Roxb.
1332	0.890411	0.890411	0.890411	73	Viola ovato-oblonga (Miq.) Makino
1333	0.84	1	0.913043	105	Dryopteris sparsa (Buch.-Ham. ex D.Don) Kuntze
1334	0.964286	0.870968	0.915254	31	Pertya glabrescens Sch.Bip. ex Nakai
1335	0.83871	0.896552	0.866667	29	Viola bissetii Maxim.
1336	1	0.913043	0.954545	23	Persicaria breviochreata (Makino) Ohki
1337	0.860927	0.935252	0.896552	139	Cyrtomium devexiscapulae (Koidz.) Ching
1338	0.921053	0.897436	0.909091	39	Boehmeria sieboldiana Blume
1339	0.886076	0.909091	0.897436	77	Botrychium strictum Underw.
1340	0.95	0.95	0.95	20	Corydalis raddeana Regel
1341	1	0.5	0.666667	12	Psychotria manillensis Bartl. ex DC.
1342	0.919192	0.892157	0.905473	102	Carex lenta D.Don var. lenta
1343	0.926829	0.844444	0.883721	45	Vulpia myuros (L.) C.C.Gmel.
1344	0.44	0.6875	0.536585	16	Elsholtzia ciliata (Thunb.) Hyl.
1345	0.888889	0.615385	0.727273	13	Pyrus pyrifolia (Burm.f.) Nakai var. culta (Makino) Nakai
1346	0.928571	0.896552	0.912281	29	Capsella bursa-pastoris (L.) Medik.
1347	0.936	0.95122	0.943548	123	Deparia petersenii (Kunze) M.Kato
1348	0.87963	0.969388	0.92233	98	Pteris wallichiana J.Agardh
1349	0.6	0.705882	0.648649	17	Elaeagnus multiflora Thunb. var. multiflora
1350	0.695652	0.727273	0.711111	22	Stewartia pseudocamellia Maxim.
1351	0.931818	0.942529	0.937143	87	Euphorbia sieboldiana C.Morren et Decne.
1352	0.93007	0.963768	0.946619	138	Botrychium virginianum (L.) Sw.
1353	0.92	0.8625	0.890323	80	Vaccinium oldhamii Miq.
1354	0.965517	1	0.982456	28	Wisteriopsis japonica (Siebold et Zucc.) J.Compton et Schrire
1355	0.96875	0.939394	0.953846	66	Sorbus commixta Hedl.
1356	0.933333	1	0.965517	14	Tectaria decurrens (C.Presl) Copel.
1357	0.9	0.857143	0.878049	21	Ilex chinensis Sims
1358	0.875	0.636364	0.736842	11	Boerhavia glabrata Blume
1359	0.857143	0.857143	0.857143	21	Dipsacus japonicus Miq.
1360	0.857143	0.923077	0.888889	13	Croomia heterosepala (Baker) Okuyama
1361	1	0.913043	0.954545	23	Cystopteris fragilis (L.) Bernh.
1362	0.804348	0.925	0.860465	40	Quercus aliena Blume
1363	0.788235	0.87013	0.82716	77	Carex curvicollis Franch. et Sav.
1364	0.909091	0.645161	0.754717	31	Eriochloa villosa (Thunb.) Kunth
1365	0.3	0.3	0.3	10	Polygonatum falcatum A.Gray
1366	0.96	0.96	0.96	50	Rubus parvifolius L.
1367	0.555556	0.384615	0.454545	13	Elaeagnus pungens Thunb.
1368	0.785714	0.956522	0.862745	23	Huperzia fordii (Baker) Dixit
1369	0.854167	0.931818	0.891304	44	Sorbus gracilis (Siebold et Zucc.) K.Koch
1370	0.9	0.72	0.8	25	Athyrium x austrojaponense Sa.Kurata
1371	0.915966	0.964602	0.939655	113	Arachniodes fargesii (Christ) Seriz.
1372	0.785714	1	0.88	22	Disporum sessile D.Don ex Schult. et Schult.f. var. micranthum Hatus. ex M.N.Tamura et M.Hotta
1373	0.903226	0.933333	0.918033	30	Hymenasplenium murakami-hatanakae Nakaike
1374	0.9	0.818182	0.857143	11	Nandina domestica Thunb.
1375	0.95122	0.95122	0.95122	41	Vicia unijuga A.Braun
1376	0.727273	0.727273	0.727273	11	Stachyurus praecox var. Matsuzakii
1377	1	0.891304	0.942529	46	Aeginetia indica L.
1378	0.88	1	0.93617	22	Silene baccifera (L.) Roth var. japonica (Miq.) H.Ohashi et H.Nakai
1379	0.629032	0.709091	0.666667	55	Cirsium tonense Nakai var. tonense
1380	0.714286	0.769231	0.740741	13	Saussurea sugimurae Honda
1381	0.615385	0.727273	0.666667	11	Dryopteris fragrans (L.) Schott var. remotiuscula (Kom.) Fomin
1382	0.769231	0.810811	0.789474	37	Viola obtusa Makino
1383	0.931818	0.836735	0.88172	49	Rubus microphyllus L.f.
1384	0.888889	0.727273	0.8	11	Dioscorea bulbifera L.
1385	0.830508	0.924528	0.875	53	Picrasma quassioides (D.Don) Benn.
1386	0.714286	0.833333	0.769231	18	Teucrium japonicum Houtt.
1387	0.888889	0.857143	0.872727	56	Ixeridium dentatum (Thunb.) Tzvelev subsp. dentatum
1388	0.758621	0.721311	0.739496	61	Weigela decora (Nakai) Nakai
1389	0.571429	0.571429	0.571429	14	Euonymus alatus (Thunb.) Siebold f. alatus
1390	0.9	0.692308	0.782609	26	Ajuga yesoensis Maxim. ex Franch. et Sav.
1391	0.909091	0.666667	0.769231	45	Lespedeza thunbergii (DC.) Nakai subsp. thunbergii 'Nipponica'
1392	0.66	0.785714	0.717391	42	Euphorbia humifusa
1393	0.857143	0.9375	0.895522	32	Pteris kiuschiuensis Hieron.
1394	0.845588	0.934959	0.888031	123	Carex stenostachys Franch. et Sav. var. stenostachys
1395	0.8125	0.962963	0.881356	27	Thelypteris nipponica (Franch. et Sav.) Ching
1396	0.723404	0.772727	0.747253	44	Chrysosplenium macrostemon Maxim. var. shiobarense (Franch.) H.Hara
1397	0.5	0.863636	0.633333	22	Philadelphus satsumi Siebold ex Lindl. et Paxton f. nikoensis (Rehder) Ohwi ex Yonek.
1398	0.793103	0.821429	0.807018	28	Eriocaulon omuranum T.Koyama
1399	0.973684	1	0.986667	37	Anemone flaccida F.Schmidt
1400	0.793103	0.793103	0.793103	29	Sambucus racemosa L. subsp. sieboldiana (Miq.) H.Hara
1401	0.909091	0.857143	0.882353	35	Eragrostis multicaulis Steud.
1402	0.666667	0.727273	0.695652	11	Dryopteris labordei (Christ) C.Chr. var. indusiata (Makino) Seriz.
1403	0.897196	0.932039	0.914286	103	Panicum bisulcatum Thunb.
1404	0.590909	0.590909	0.590909	22	Carex mitrata Franch. var. mitrata
1405	0.767442	0.90411	0.830189	73	Agrostis clavata Trin. var. nukabo Ohwi
1406	0.956897	0.973684	0.965217	114	Neocheiropteris ningpoensis (Baker) Bosman
1407	0.952381	0.909091	0.930233	22	Luzula plumosa E.Mey. subsp. plumosa
1408	0.905983	0.913793	0.909871	116	Hylodesmum podocarpum (DC.) H.Ohashi & R.R.Mill subsp. oxyphyllum (DC.) H.Ohashi & R.R.Mill var. japonicum (Miq.) H.Ohashi
1409	0.923077	0.923077	0.923077	13	Eragrostis aquatica Honda
1410	0.7	0.677419	0.688525	31	Moliniopsis japonica (Hack.) Hayata
1411	0.8125	0.764706	0.787879	17	Adenostemma lavenia (L.) Kuntze
1412	0.954545	1	0.976744	21	Lysimachia fortunei Maxim.
1413	0.758621	0.611111	0.676923	36	Sacciolepis indica (L.) Chase
1414	0.900709	0.888112	0.894366	143	Asplenium normale D.Don
1415	0.968085	0.98913	0.978495	92	Rhachidosorus mesosorus (Makino) Ching
1416	0.916667	0.647059	0.758621	34	Rhus javanica L. var. chinensis (Mill.) T.Yamaz.
1417	0.9	0.818182	0.857143	11	Betula corylifolia Regel et Maxim.
1418	0.911392	0.878049	0.89441	82	Chrysosplenium grayanum Maxim.
1419	0.906977	0.95122	0.928571	41	Lespedeza pilosa (Thunb.) Siebold et Zucc.
1420	0.529412	0.580645	0.553846	31	Salix gracilistyla Miq.
1421	0.890244	0.924051	0.906832	79	Lyonia ovalifolia (Wall.) Drude var. elliptica (Siebold et Zucc.) Hand.-Mazz.
1422	0.948276	0.948276	0.948276	58	Spiranthes sinensis (Pers.) Ames subsp. australis (R.Br.) Kitam.
1423	0.9	0.857143	0.878049	21	Thuja standishii (Gordon) Carri_re
1424	0.980392	0.877193	0.925926	57	Muhlenbergia japonica Steud.
1425	0.736842	0.736842	0.736842	19	Sporobolus indicus (L.) R.Br. var. purpureosuffusus (Ohwi) T.Koyama f. spiciformis T.Koyama
1426	0.787879	0.742857	0.764706	35	Lolium multiflorum Lam.
1427	0.86	0.754386	0.803738	57	Ligustrum japonicum Thunb.
1428	0.814815	0.628571	0.709677	35	Cuscuta japonica Choisy
1429	0.727273	0.842105	0.780488	19	Persicaria viscofera (Makino) H.Gross var. viscofera
1430	0.944444	0.871795	0.906667	39	Aletris foliata (Maxim.) Bureau et Franch.
1431	0.933333	0.933333	0.933333	30	Albizia julibrissin Durazz.
1432	0.809524	1	0.894737	17	Ipomoea indica (Burm.) Merr.
1433	0.741935	0.92	0.821429	25	Cirsium japonicum Fisch. ex DC.
1434	0.941176	0.842105	0.888889	19	Dunbaria villosa (Thunb.) Makino
1435	0.876712	0.901408	0.888889	71	Rosa multiflora Thunb.
1436	0.8	0.838095	0.818605	105	Calamagrostis arundinacea (L.) Roth subsp. brachytricha (Steud.) Tzvelev
1437	0.999067	0.982569	0.990749	1090	Lepisorus thunbergianus (Kaulf.) Ching
1438	1	0.866667	0.928571	15	Metanarthecium luteoviride Maxim.
1439	1	1	1	16	Schoenus apogon Roem. et Schult.
1440	0.866667	0.896552	0.881356	29	Platycarya strobilacea Siebold et Zucc.
1441	0.7	0.875	0.777778	32	Sonchus oleraceus L.
1442	0.7	0.583333	0.636364	36	Carex mitrata Franch. var. aristata Ohwi
1443	0.988571	0.97191	0.98017	356	Diplazium wichurae (Mett.) Diels
1444	0.765432	0.925373	0.837838	134	Aster microcephalus (Miq.) Franch. et Sav. var. ovatus (Franch. et Sav.) Soejima et Mot.Ito
1445	0.939394	0.911765	0.925373	34	Dumasia truncata Siebold et Zucc.
1446	0.736842	0.777778	0.756757	18	Chrysanthemum japonense (Makino) Nakai
1447	0.714286	0.789474	0.75	19	Viola yedoensis Makino var. yedoensis
1448	0.484848	0.727273	0.581818	22	Utricularia aurea Lour.
1449	0.666667	0.333333	0.444444	12	Angelica decursiva (Miq.) Franch. et Sav.
1450	0.714286	0.681818	0.697674	22	Hydrocotyle maritima Honda
1451	1	0.904762	0.95	21	Valerianella locusta (L.) Laterr.
1452	0.793103	0.92	0.851852	25	Fimbristylis complanata (Retz.) Link f. exaltata T.Koyama
1453	0.529412	0.692308	0.6	13	Cirsium tanakae auct. non (Franch. et Sav.) Matsum.
1454	0.923077	0.923077	0.923077	13	Adenocaulon himalaicum Edgew.
1455	0.842857	0.951613	0.893939	62	Ampelopsis glandulosa (Wall.) Momiy. var. heterophylla (Thunb.) Momiy.
1456	0.8	0.727273	0.761905	11	Melastoma candidum D.Don
1457	0.7	0.875	0.777778	16	Senecio vulgaris L.
1458	0.8125	0.866667	0.83871	30	Arenaria serpyllifolia L. var. serpyllifolia
1459	0.923077	0.923077	0.923077	52	Stellaria alsine Grimm var. undulata (Thunb.) Ohwi
1460	0.911765	0.96875	0.939394	32	Platanthera minor (Miq.) Rchb.f.
1461	0.868421	0.891892	0.88	74	Hydrangea paniculata Siebold
1462	0.916667	0.916667	0.916667	12	Cirsium norikurense Nakai
1463	0.84375	0.870968	0.857143	31	Cephalotaxus harringtonia (Knight ex Forbes) K.Koch var. nana (Nakai) Rehder
1464	0.75	0.666667	0.705882	18	Agrostis stolonifera L.
1465	0.777778	0.7	0.736842	10	Woodwardia unigemmata (Makino) Nakai
1466	0.785714	0.916667	0.846154	12	Lepturus repens (G.Forst.) R.Br.
1467	0.966667	1	0.983051	29	Isachne nipponensis Ohwi
1468	0.5	0.636364	0.56	11	Euphorbia prostrata Aiton
1469	0.822222	0.822222	0.822222	45	Sacciolepis spicata (L.) Honda ex Masam. var. spicata
1470	0.904762	0.904762	0.904762	21	Symplocos myrtacea Siebold et Zucc.
1471	1	0.818182	0.9	11	Samolus parviflorus Raf.
1472	0.576923	0.833333	0.681818	54	Vandenboschia kalamocarpa (Hayata) Ebihara
1473	0.833333	0.909091	0.869565	11	Lespedeza cuneata (Dum.Cours.) G.Don var. serpens (Nakai) Ohwi ex Shimabuku
1474	0.986486	0.879518	0.929936	83	Acer japonicum Thunb.
1475	0.986842	0.961538	0.974026	78	Phryma esquirolii H.L_v.
1476	0.959091	0.96347	0.961276	219	Arachniodes simplicior (Makino) Ohwi
1477	0.636364	0.875	0.736842	16	Impatiens hypophylla Makino
1478	0.846154	0.6875	0.758621	16	Galinsoga quadriradiata Ruiz et Pav.
1479	0.84	0.954545	0.893617	22	Styrax obassia Siebold et Zucc.
1480	0.846154	0.916667	0.88	24	Poa hakusanensis Hack.
1481	0.947368	0.857143	0.9	21	Patrinia triloba (Miq.) Miq. var. triloba
1482	0.833333	0.833333	0.833333	12	Isodon umbrosus (Maxim.) H.Hara var. hakusanensis (Kud_) K.Asano
1483	1	0.818182	0.9	11	Primula cuneifolia Ledeb. var. hakusanensis (Franch.) Makino
1484	1	1	1	12	Bupleurum nipponicum Koso-Pol.
1485	1	0.892857	0.943396	28	Rhododendron brachycarpum D.Don ex G.Don
1486	0.897436	0.972222	0.933333	36	Arabidopsis halleri (L.) O'Kane et Al-Shehbaz subsp. gemmifera (Matsum.) O'Kane et Al-Shehbaz var. senanensis (Matsum.) Yonek.
1487	0.869565	0.8	0.833333	25	Peucedanum multivittatum Maxim.
1488	1	0.774194	0.872727	31	Viburnum japonicum (Thunb.) Spreng.
1489	0.870871	0.900621	0.885496	322	Deparia jiulungensis (Ching) Z.R.Wang var. albosquamata (M.Kato) Z.R.Wang
1490	0.875	0.945946	0.909091	37	Peristrophe japonica (Thunb.) Bremek. var. subrotunda (Matsuda) Murata et Terao
1491	0.857143	0.705882	0.774194	17	Weigela coraeensis Thunb.
1492	0.849057	0.762712	0.803571	59	Athyrium christensenianum (Koidz.) Seriz.
1493	0.971831	0.958333	0.965035	144	Adiantum monochlamys D.C.Eaton
1494	0.9375	0.952381	0.944882	63	Tofieldia coccinea Richards. var. gracilis (Franch. et Sav.) T.Shimizu
1495	0.769231	0.909091	0.833333	22	Neanotis hirsuta (L.f.) W.H.Lewis var. hirsuta
1496	0.964789	0.938356	0.951389	146	Thelypteris glanduligera (Kunze) Ching
1497	0.777778	0.7	0.736842	10	Corylus heterophylla Fisch. ex Besser var. thunbergii Blume
1498	0.928571	0.8125	0.866667	16	Scopolia japonica Maxim.
1499	0.645161	0.869565	0.740741	23	Stephania japonica (Thunb.) Miers
1500	0.821429	0.958333	0.884615	24	Toxicodendron succedaneum (L.) Kuntze
1501	0.96875	0.96875	0.96875	32	Bulbostylis barbata (Rottb.) Kunth
1502	0.866667	1	0.928571	13	Turritis glabra L.
1503	0.821918	0.923077	0.869565	65	Tubocapsicum anomalum (Franch. et Sav.) Makino var. anomalum
1504	1	0.636364	0.777778	11	Rubus ribisoideus Matsum.
1505	0.722222	0.8125	0.764706	16	Woodwardia prolifera Hook. et Arn.
1506	0.909091	0.769231	0.833333	26	Achyranthes bidentata var. hachijoensis
1507	0.813725	0.943182	0.873684	88	Pteris fauriei Hieron.
1508	0.938776	0.754098	0.836364	61	Pteris oshimensis Hieron.
1509	0.714286	0.666667	0.689655	15	Miscanthus sinensis Andersson var. condensatus (Hack.) Makino
1510	0.684932	0.806452	0.740741	62	Dryopteris caudipinna Nakai
1511	0.666667	0.428571	0.521739	14	Mentha canadensis L.
1512	0.722222	0.619048	0.666667	21	Athyrium x pseudoiseanum Sa.Kurata
1513	0.777778	0.5	0.608696	14	Drypetes integerrima (Koidz.) Hosok.
1514	0.901235	0.924051	0.9125	79	Helwingia japonica (Thunb.) F.Dietr.
1515	0.857143	0.964286	0.907563	56	Bothriospermum zeylanicum (J.Jacq.) Druce
1516	0.818182	0.857143	0.837209	21	Heracleum sphondylium L. var. nipponicum (Kitag.) H.Ohba
1517	0.93985	0.976562	0.957854	128	Persicaria posumbu (Buch.-Ham. ex D.Don) H.Gross
1518	0.75	0.681818	0.714286	22	Chrysosplenium album Maxim. var. stamineum (Franch.) H.Hara
1519	1	0.933333	0.965517	15	Centaurium tenuiflorum (Hoffmanns. et Link) Fritsch ex Janchen
1520	0.916667	0.897959	0.907216	49	Eubotryoides grayana (Maxim.) H.Hara var. grayana
1521	0.8125	0.8125	0.8125	16	Achnatherum pekinense (Hance) Ohwi
1522	0.816327	0.97561	0.888889	41	Pseudognaphalium affine (D.Don) Anderb.
1523	0.733333	1	0.846154	11	Synurus excelsus (Makino) Kitam.
1524	0.666667	0.769231	0.714286	13	Carex fibrillosa Franch. et Sav.
1525	0.6875	0.846154	0.758621	13	Vigna marina (Burm.) Merr.
1526	0.714286	0.769231	0.740741	13	Ficus virgata Reinw. ex Blume
1527	0.897436	0.795455	0.843373	44	Setaria viridis (L.) P.Beauv. var. pachystachys (Franch. et Sav.) Makino et Nemoto
1528	0.859649	1	0.924528	49	Lathyrus japonicus Willd.
1529	0.777778	0.7	0.736842	10	Rubus x ribifolius Siebold et Zucc.
1530	0.866667	0.896552	0.881356	58	Vitex rotundifolia L.f.
1531	0.764706	0.684211	0.722222	19	Smilax sebeana Miq.
1532	0.911765	0.885714	0.898551	35	Cyperus rotundus L.
1533	0.763158	0.828571	0.794521	35	Sagina maxima A.Gray
1534	0.952381	0.666667	0.784314	30	Canavalia lineata (Thunb.) DC.
1535	0.9	0.9	0.9	30	Dianthus japonicus Thunb.
1536	0.633333	0.826087	0.716981	23	Ixeris repens (L.) A.Gray
1537	0.842105	0.695652	0.761905	23	Lonicera affinis Hook. et Arn.
1538	0.71875	0.821429	0.766667	28	Arabis stelleri DC. var. japonica (A.Gray) F.Schmidt
1539	1	0.8	0.888889	30	Ophioglossum thermale Kom.
1540	0.836735	0.911111	0.87234	45	Eurya emarginata (Thunb.) Makino
1541	0.85	0.944444	0.894737	36	Calystegia soldanella (L.) R.Br.
1542	0.923077	0.923077	0.923077	26	Litsea japonica (Thunb.) Juss.
1543	0.9	0.857143	0.878049	42	Odontosoria biflora (Kaulf.) C.Chr.
1544	0.866667	1	0.928571	13	Glehnia littoralis F.Schmidt ex Miq.
1545	0.789474	0.909091	0.84507	33	Lysimachia mauritiana Lam.
1546	0.873684	0.892473	0.882979	93	Eleocharis congesta D.Don var. japonica (Miq.) T.Koyama
1547	0.642857	0.75	0.692308	12	Carex capillacea Boott var. capillacea
1548	0.981859	0.970852	0.976325	446	Thelypteris japonica (Baker) Ching
1549	0.705882	0.923077	0.8	13	Kalopanax septemlobus (Thunb.) Koidz.
1550	0.7	0.636364	0.666667	11	Juncus wallichianus Laharpe
1551	0.916667	0.916667	0.916667	12	Oplopanax japonicus (Nakai) Nakai
1552	0.866667	0.928571	0.896552	56	Anthoxanthum odoratum L. subsp. odoratum
1553	0.785714	0.611111	0.6875	18	Barbarea vulgaris R.Br.
1554	0.8125	0.684211	0.742857	19	Erigeron philadelphicus L.
1555	0.839286	0.839286	0.839286	56	Persicaria maculosa Gray subsp. hirticaulis (Danser) S.Ekman et Knutsson var. pubescens (Makino) Yonek.
1556	1	0.923077	0.96	26	Bistorta tenuicaulis (Bisset et S.Moore) Nakai var. tenuicaulis
1557	1	0.941176	0.969697	17	Saururus chinensis (Lour.) Baill.
1558	0.769231	0.769231	0.769231	13	Senecio cannabifolius Less.
1559	0.733333	0.897959	0.807339	49	Clematis japonica Thunb.
1560	0.75	0.711864	0.730435	59	Alnus japonica (Thunb.) Steud.
1561	0.703704	0.826087	0.76	69	Philadelphus satsumi Siebold ex Lindl. et Paxton
1562	0.916667	0.916667	0.916667	12	Coptis quinquefolia Miq.
1563	0.852941	0.805556	0.828571	36	Rhododendron semibarbatum Maxim.
1564	0.9	0.964286	0.931034	28	Ranunculus nipponicus Nakai var. submersus H.Hara
1565	0.818182	0.642857	0.72	28	Salix caprea L.
1566	0.794872	0.939394	0.861111	33	Rubus illecebrosus Focke
1567	0.666667	0.857143	0.75	14	Actinodaphne acuminata (Blume) Meisn.
1568	1	1	1	13	Osmanthus heterophyllus (G.Don) P.S.Green
1569	0.8	0.846154	0.82243	52	Polypogon fugax Nees ex Steud.
1570	0.818182	0.818182	0.818182	77	Carex lanceolata Boott
1571	1	0.666667	0.8	12	Viola yezoensis Maxim.
1572	0.842105	0.842105	0.842105	19	Rhododendron keiskei Miq.
1573	0.993925	0.987923	0.990915	828	Lycopodium clavatum L. var. nipponicum Nakai
1574	0.916667	0.916667	0.916667	12	Cyathea lepifera (J.Sm.) Copel.
1575	0.84058	0.95082	0.892308	61	Diplazium chinense (Baker) C.Chr.
1576	0.888889	0.727273	0.8	11	Arisaema aequinoctiale Nakai et F.Maek.
1577	0.888889	0.571429	0.695652	14	Isodon japonicus (Burm.f.) H.Hara
1578	0.888889	1	0.941176	24	Sporobolus japonicus (Steud.) Maxim. ex Rendle
1579	0.888889	0.780488	0.831169	41	Carex wahuensis C.A.Mey. var. bongardii (Boott) Franch. et Sav.
1580	1	0.875	0.933333	16	Bromus diandrus Roth
1581	0.841121	0.818182	0.829493	110	Deyeuxia longiseta (Hack.) Ohwi
1582	0.740741	0.833333	0.784314	72	Carex japonica Thunb.
1583	0.833333	0.944882	0.885609	127	Eurya japonica Thunb. var. japonica
1584	0.909091	0.833333	0.869565	12	Athyrium x hisatsuanum Sa.Kurata
1585	0.82	0.891304	0.854167	46	Trapa japonica Flerow
1586	1	0.875	0.933333	16	Nymphaea tetragona Georgi
1587	0.930556	0.957143	0.943662	70	Fimbristylis littoralis Gaudich.
1588	0.981884	0.960993	0.971326	282	Pyrrosia lingua (Thunb.) Farw.
1589	0.75	0.272727	0.4	11	Leotochilus x simplicifrons (Christ) Nakaike
1590	0.8	0.666667	0.727273	12	Thelypteris simplex (Hook.) K.Iwats.
1591	1	1	1	19	Flueggea suffruticosa (Pall.) Baill.
1592	0.814815	0.956522	0.88	23	Artemisia monophylla Kitam.
1593	0.875	0.933333	0.903226	30	Cladium jamaicense Crantz subsp. chinense (Nees) T.Koyama
1594	1	0.705882	0.827586	17	Chloranthus quadrifolius (A.Gray) H.Ohba et S.Akiyama
1595	0.807692	0.875	0.84	24	Acer tenuifolium (Koidz.) Koidz.
1596	0.866667	0.866667	0.866667	15	Cyperus flaccidus R.Br.
1597	0.930233	1	0.963855	40	Calamagrostis nana Takeda subsp. nana
1598	0.85	0.809524	0.829268	21	Wahlenbergia marginata (Thunb.) A.DC.
1599	0.8	0.8	0.8	15	Coelachne japonica Hack.
1600	0.875	0.875	0.875	32	Carex grallatoria Maxim. var. grallatoria
1601	0.710526	0.964286	0.818182	28	Viola tokubuchiana Makino var. takedana (Makino) F.Maek.
1602	0.921875	0.967213	0.944	61	Scrophularia duplicatoserrata (Miq.) Makino
1603	0.888889	0.888889	0.888889	18	Chamaecyparis obtusa (Siebold et Zucc.) Endl.
1604	0.902439	0.973684	0.936709	38	Asplenium prolongatum Hook.
1605	0.931034	0.794118	0.857143	34	Korthalsella japonica (Thunb.) Engl.
1606	0.870968	0.870968	0.870968	31	Aucuba japonica Thunb. var. borealis Miyabe et Kud_
1607	0.5	0.4	0.444444	20	Carex discoidea Boott var. discoidea
1608	1	0.933333	0.965517	15	Viola verecunda A.Gray var. subaequiloba (Franch. et Sav.) F. Maek.
1609	0.875	0.875	0.875	16	Cirsium buergeri Miq.
1610	0.944444	0.829268	0.883117	41	Capillipedium parviflorum (R.Br.) Stapf
1611	0.9	0.642857	0.75	14	Lindernia anagallidea (Michx.) Pennell
1612	0.818182	0.9	0.857143	10	Damnacanthus indicus C.F.Gaertn. var. microphyllus (Makino) Makino ex Nakai
1613	0.841463	0.884615	0.8625	156	Dryopteris sacrosancta Koidz.
1614	0.764706	0.764706	0.764706	17	Ficus thunbergii Maxim.
1615	0.727273	0.842105	0.780488	19	Schizocodon ilicifolius Maxim.
1616	0.878788	0.90625	0.892308	32	Tofieldia okuboi Makino
1617	0.863636	0.863636	0.863636	22	Semiaquilegia adoxoides (DC.) Makino
1618	0.883333	0.746479	0.80916	71	Deutzia gracilis Siebold et Zucc.
1619	0.814815	1	0.897959	22	Elatostema japonicum Wedd.
1620	0.807692	0.807692	0.807692	26	Hypericum japonicum Thunb.
1621	0.968085	0.968085	0.968085	94	Polystichum tsus-simense (Hook.) J.Sm. var. tsus-simense
1622	0.908163	0.864078	0.885572	103	Carex conica Boott var. conica
1623	0.741935	0.821429	0.779661	28	Typha domingensis Pers.
1624	0.875	0.933333	0.903226	15	Ajuga pygmaea A.Gray
1625	0.844828	0.960784	0.899083	51	Agrimonia nipponica Koidz.
1626	0.689655	0.909091	0.784314	66	Cyperus brevifolius (Rottb.) Hassk. var. leiolepis (Franch. et Sav.) T.Koyama
1627	0.958333	0.827338	0.888031	139	Selaginella heterostachys Baker
1628	0.666667	0.926829	0.77551	41	Lindera lancea (Momiy.) H.Koyama
1629	0.881579	0.930556	0.905405	72	Broussonetia monoica Hance
1630	0.625	0.625	0.625	16	Hymenophyllum coreanum Nakai
1631	0.944444	0.85	0.894737	20	Agrostis valvata Steud.
1632	0.948718	0.973684	0.961039	38	Briza minor L.
1633	0.714286	0.666667	0.689655	30	Carex phacota Spreng.
1634	0.938776	0.958333	0.948454	48	Loxogramme grammitoides (Baker) C.Chr.
1635	0.987212	0.939173	0.962594	411	Lastrea thelypteris (L.) Bory
1636	0.957447	1	0.978261	45	Adenophora nikoensis Franch. et Sav. var. nikoensis f. nikoensis
1637	1	1	1	11	Stewartia monadelpha Siebold et Zucc.
1638	0.970149	0.984848	0.977444	66	Carex mollicula Boott
1639	0.583333	0.777778	0.666667	18	Lycopus maackianus (Maxim. ex Herder) Makino
1640	0.607143	0.772727	0.68	44	Mosla dianthera (Buch.-Ham. ex Roxb.) Maxim.
1641	0.860465	0.770833	0.813187	48	Erigeron annuus (L.) Pers.
1642	0.930233	0.930233	0.930233	43	Rumex acetosella L. subsp. pyrenaicus (Pourr. ex Lapeyr.) Akeroyd
1643	0.947368	0.878049	0.911392	41	Huperzia miyoshiana (Makino) Ching
1644	0.87234	0.803922	0.836735	51	Carex oxyandra (Franch. et Sav.) Kud_
1645	0.857143	0.857143	0.857143	14	Hydrocotyle yabei Makino var. yabei
1646	0.810127	0.820513	0.815287	78	Deyeuxia hakonensis (Franch. et Sav.) Keng
1647	0.785714	0.611111	0.6875	18	Lepisorus onoei (Franch. et Sav.) Ching
1648	0.722222	0.541667	0.619048	24	Vandenboschia nipponica (Nakai) Ebihara
1649	0.960784	0.942308	0.951456	52	Polygala japonica Houtt.
1650	0.6875	0.6875	0.6875	16	Thelypteris cystopteroides (D.C.Eaton) Ching
1651	0.615385	0.8	0.695652	10	Dianthus kiusianus Makino
1652	0.47619	0.833333	0.606061	12	Rubus minusculus H.L_v. et Vaniot
1653	0.863636	0.808511	0.835165	47	Fimbristylis autumnalis (L.) Roem. et Schult.
1654	0.913043	0.84	0.875	25	Potentilla centigrana Maxim.
1655	0.933333	0.875	0.903226	16	Schoenoplectiella lineolata (Franch. et Sav.) J.Jung et H.K.Choi
1656	0.857143	0.6	0.705882	10	Euonymus boninensis Koidz.
1657	0.916667	0.916667	0.916667	24	Phyllanthus ussuriensis Rupr. et Maxim.
1658	0.833333	0.9375	0.882353	16	Sparganium subglobosum Morong
1659	0.7	0.875	0.777778	24	Ammannia multiflora Roxb.
1660	0.916667	0.733333	0.814815	15	Erigeron canadensis L.
1661	0.888889	0.857143	0.872727	28	Carex tristachya Thunb. var. pocilliformis (Boott) K_k.
1662	0.888889	0.888889	0.888889	27	Galium gracilens (A.Gray) Makino
1663	0.9375	0.681818	0.789474	22	Artemisia lancea Vaniot
1664	0.992509	0.941385	0.966272	563	Thelypteris torresiana (Gaudich.) Alston var. calvata (Baker) K.Iwats.
1665	1	0.909091	0.952381	22	Selaginella shakotanensis (Franch. ex Takeda) Miyabe et Kud_
1666	0.857143	0.947368	0.9	19	Diplazium takii Sa.Kurata
1667	1	0.846154	0.916667	13	Corylopsis pauciflora Siebold et Zucc.
1668	0.833333	0.862069	0.847458	29	Solanum lyratum Thunb.
1669	0.842105	0.941176	0.888889	17	Eupatorium makinoi T.Kawahara et Yahara
1670	1	1	1	23	Blechnopsis orientalis (L.) C.Presl
1671	0.9375	0.833333	0.882353	18	Calystegia pubescens Lindl. f. major (Makino) Yonek.
1672	0.92	0.657143	0.766667	35	Potamogeton distinctus A.Benn.
1673	0.666667	0.461538	0.545455	26	Pleioblastus nagashima (Mitford) Nakai
1674	0.990617	0.96224	0.976222	768	Athyrium wardii (Hook.) Makino
1675	0.823529	0.823529	0.823529	17	Cercidiphyllum magnificum (Nakai) Nakai
1676	0.978261	0.957447	0.967742	47	Cardamine appendiculata Franch. et Sav.
1677	0.84	0.724138	0.777778	29	Arisaema ovale Nakai var. sadoense (Nakai) J.Murata
1678	0.708333	0.894737	0.790698	19	Eriocaulon alpestre Hook.f. et Thomson ex K_rn.
1679	0.935484	0.878788	0.90625	33	Diplazium dilatatum Blume
1680	0.833333	0.882353	0.857143	17	Deschampsia cespitosa (L.) P.Beauv. var. festucifolia Honda
1681	0.619048	0.764706	0.684211	17	Glyceria leptolepis Ohwi
1682	0.818182	0.75	0.782609	12	Patis coreana (Honda) Ohwi
1683	0.942857	0.942857	0.942857	35	Ophioglossum vulgatum L.
1684	0.927083	0.946809	0.936842	94	Cyrtomium macrophyllum (Makino) Tagawa var. macrophyllum
1685	0.666667	0.842105	0.744186	19	Maianthemum yesoense (Franch. et Sav.) LaFrankie
1686	0.7	0.583333	0.636364	12	Carex insaniae Koidz. var. insaniae
1687	1	0.85	0.918919	20	Cyperus leptocarpus (F.Muell.) Bauters
1688	1	0.4	0.571429	10	Diplazium x bittyuense Tagawa
1689	0.909091	0.869565	0.888889	23	Rubus corchorifolius L.f.
1690	0.473684	0.75	0.580645	12	Pyrrosia linearifolia (Hook.) Ching
1691	0.810811	0.714286	0.759494	42	Carex miyabei Franch.
1692	1	0.545455	0.705882	11	Piper kadsura (Choisy) Ohwi
1693	0.75	0.6	0.666667	20	Ilex geniculata Maxim.
1694	0.828571	1	0.90625	29	Petasites japonicus (Siebold et Zucc.) Maxim.
1695	1	0.826087	0.904762	23	Nabalus acerifolius Maxim.
1696	0.986207	0.94702	0.966216	151	Woodsia manchuriensis Hook.
1697	0.97561	0.930233	0.952381	86	Euptelea polyandra Siebold et Zucc.
1698	0.953488	0.97619	0.964706	42	Carex teinogyna Boott
1699	0.904762	0.826087	0.863636	23	Melandrium firmum (Siebold et Zucc.) Rohrb.
1700	0.945455	0.945455	0.945455	55	Silene miqueliana (Rohrb.) H.Ohashi et H.Nakai
1701	0.8125	0.83871	0.825397	62	Wisteria floribunda (Willd.) DC.
1702	0.846154	0.846154	0.846154	13	Cirsium purpuratum (Maxim.) Matsum.
1703	0.833333	0.9375	0.882353	48	Buddleja japonica Hemsl.
1704	0.971429	0.894737	0.931507	38	Hylodesmum oldhamii (Oliv.) H.Ohashi & R.R.Mill
1705	1	0.913043	0.954545	23	Monachosorum maximowiczii (Baker) Hayata
1706	0.75	0.75	0.75	12	Arabis serrata Franch. et Sav. var. serrata
1707	0.72973	0.9	0.80597	30	Plagiogyria x sessilifolia Nakaike
1708	0.857143	0.6	0.705882	10	Asarum caulescens Maxim.
1709	0.769231	1	0.869565	20	Oldenlandia brachypoda DC.
1710	1	0.928571	0.962963	28	Chloranthus serratus (Thunb.) Roem. et Schult.
1711	1	0.92	0.958333	25	Pachysandra terminalis Siebold et Zucc.
1712	0.833333	1	0.909091	25	Gentiana zollingeri Fawc.
1713	0.761905	0.695652	0.727273	23	Schoenoplectus tabernaemontani (C.C.Gmel.) Palla
1714	0.875	0.848485	0.861538	33	Potamogeton fryeri A.Benn.
1715	0.233333	0.411765	0.297872	17	Polystichum x inadae Sa.Kurata
1716	1	0.684211	0.8125	19	Microlepia pseudostrigosa Makino
1717	0.829268	0.971429	0.894737	35	Deparia pseudoconilii (Seriz.) Seriz.
1718	0.996094	0.98228	0.989139	1298	Microlepia marginata (Panzer) C.Chr.
1719	0.857143	0.666667	0.75	18	Viola sieboldii Maxim.
1720	0.921875	1	0.95935	59	Rubus buergeri Miq.
1721	0.903226	0.903226	0.903226	31	Zanthoxylum armatum DC. var. subtrifoliatum (Franch.) Kitam.
1722	0.951456	1	0.975124	196	Botrychium ternatum (Thunb.) Sw.
1723	0.818182	0.818182	0.818182	11	Ambrosia artemisiifolia L.
1724	0.919192	0.883495	0.90099	103	Fagus crenata Blume
1725	0.928571	0.928571	0.928571	70	Paederia foetida L.
1726	1	0.677419	0.807692	31	Cyathea spinulosa Wall. ex Hook.
1727	0.794118	0.870968	0.830769	31	Bolbitis subcordata (Copel.) Ching
1728	0.918367	0.918367	0.918367	49	Potentilla hebiichigo Yonek. et H.Ohashi
1729	0.990769	0.970854	0.980711	995	Athyrium yokoscense (Franch. et Sav.) Christ
1730	1	0.956522	0.977778	23	Plantago lanceolata L.
1731	0.888889	0.982456	0.933333	57	Alisma canaliculatum A.Braun et C.D.Bouch_
1732	0.988636	0.994286	0.991453	350	Deparia lancea (Thunb.) Fraser-Jenk.
1733	0.823529	0.875	0.848485	16	Tilia kiusiana Makino et Shiras.
1734	0.75	0.5625	0.642857	16	Erigeron strigosus Muhl. ex Willd.
1735	0.985224	0.961875	0.97341	1941	Dryopteris erythrosora (D.C.Eaton) Kuntze
1736	0.945946	0.921053	0.933333	38	Enkianthus cernuus (Siebold et Zucc.) Makino f. rubens (Maxim.) Ohwi
1737	0.923077	0.923077	0.923077	13	Rubus vernus Focke
1738	0.944444	0.73913	0.829268	23	Pyrola incarnata (DC.) Fisch. ex Freyn
1739	0.5	0.384615	0.434783	13	Abelia spathulata Siebold et Zucc. var. sanguinea Makino
1740	0.909091	0.967742	0.9375	31	Disporum sessile D.Don ex Schult. et Schult.f. var. sessile
1741	0.978723	0.938776	0.958333	49	Hymenasplenium hondoense (N.Murak. et S.-I.Hatan.) Nakaike
1742	0.961538	0.961538	0.961538	26	Rubus sieboldii Blume
1743	0.666667	0.875	0.756757	16	Dryopteris shikokiana (Makino) C.Chr.
1744	0.875	0.875	0.875	16	Magnolia obovata Thunb.
1745	0.875	0.903226	0.888889	31	Brylkinia caudata (Munro ex A.Gray) F.Schmidt
1746	0.772727	0.708333	0.73913	24	Anisocampium x saitoanum (Sugim.) M.Kato
1747	0.928571	0.83871	0.881356	31	Chrysosplenium fauriei Franch.
1748	0.823529	0.875	0.848485	16	Atriplex prostrata Boucher ex DC.
1749	1	0.884615	0.938776	26	Microsorum insigne (Blume) Copel.
1750	0.826087	0.863636	0.844444	22	Pteris ensiformis Burm.f.
1751	0.875	0.538462	0.666667	13	Myriophyllum spicatum L.
1752	0.833333	0.9375	0.882353	16	Utricularia caerulea L.
1753	0.962963	0.896552	0.928571	29	Eriocaulon sieboldianum Siebold et Zucc. ex Steud.
1754	0.996689	0.929012	0.961661	648	Thelypteris acuminata (Houtt.) C.V.Morton
1755	0.875	0.777778	0.823529	18	Carex maximowiczii Miq. var. levisaccus Ohwi
1756	0.892857	0.806452	0.847458	31	Amaranthus hybridus L.
1757	0.97619	0.891304	0.931818	46	Polystichum braunii (Spenn.) F_e
1758	0.911765	0.925373	0.918519	67	Athyrium iseanum Rosenst. var. iseanum
1759	0.972527	0.983333	0.977901	180	Arachniodes exilis (Hance) Ching
1760	0.875	0.583333	0.7	12	Quercus x nipponica Koidz.
1761	0.92	0.92	0.92	25	Carpesium divaricatum Siebold et Zucc. var. abrotanoides (Matsum. et Koidz.) H.Koyama
1762	0.945122	0.922619	0.933735	168	Hymenophyllum polyanthos (Sw.) Sw.
1763	0.809524	0.772727	0.790698	22	Euphrasia insignis Wettst. subsp. insignis var. japonica (Wettst.) Ohwi
1764	0.959654	0.961039	0.960346	693	Deparia conilii (Franch. et Sav.) M.Kato
1765	0.884615	0.793103	0.836364	29	Arisaema angustatum Franch. et Sav.
1766	0.977049	0.977049	0.977049	305	Arachniodes borealis Seriz.
1767	0.975	0.928571	0.95122	42	Persicaria praetermissa (Hook.f.) H.Hara
1768	0.923077	0.941176	0.932039	51	Platanthera tipuloides (L.f.) Lindl.
1769	0.8	0.888889	0.842105	18	Anaphalis margaritacea (L.) Benth. et Hook.f. var. angustifolia (Franch. et Sav.) Hayata
1770	0.84	0.84	0.84	25	Galium trifidum L. subsp. columbianum (Rydb.) Hult_n
1771	1	0.866667	0.928571	15	Atriplex patens (Litv.) Iljin
1772	0.888889	0.615385	0.727273	13	Ammannia coccinea Rottb.
1773	0.965517	0.965517	0.965517	29	Deparia conilii (Franch. et Sav.) M.Kato x D. pseudoconilii (Seriz.) Seriz.
1774	0.868421	0.825	0.846154	40	Potamogeton octandrus Poir. var. octandrus
1775	0.954545	0.954545	0.954545	22	Polystichum tachiroanum (Luerss.) Tagawa
1776	0.884615	0.69697	0.779661	33	Crepidiastrum lanceolatum (Houtt.) Nakai
1777	0.866667	0.590909	0.702703	22	Lolium perenne L.
1778	0.9	0.96	0.929032	75	Schoenoplectiella hotarui (Ohwi) J.Jung et H.K.Choi
1779	0.90625	0.852941	0.878788	34	Lithospermum zollingeri A.DC.
1780	1	0.829268	0.906667	41	Campanula punctata Lam. var. punctata
1781	0.823529	0.777778	0.8	18	Calamagrostis pseudophragmites (Haller f.) Koeler
1782	0.714286	0.5	0.588235	10	Najas graminea Delile
1783	0.951456	0.899083	0.924528	109	Elliottia paniculata (Siebold et Zucc.) Hook.f.
1784	0.818182	0.818182	0.818182	11	Lamium amplexicaule L.
1785	0.875	0.777778	0.823529	18	Apios fortunei Maxim.
1786	0.71875	0.821429	0.766667	28	Amaranthus viridis L.
1787	0.795455	0.897436	0.843373	39	Berchemia longiracemosa Okuyama
1788	0.647059	0.647059	0.647059	17	Ctenitis eatonii (Baker) Ching
1789	0.977181	0.979812	0.978495	743	Odontosoria chinensis (L.) J.Sm.
1790	0.821429	0.92	0.867925	25	Scheuchzeria palustris L.
1791	0.928571	0.541667	0.684211	24	Osmolindsaea odorata (Roxb.) Lehtonen et Cristenh.
1792	0.857143	0.6	0.705882	10	Carex pisiformis Boott
1793	0.952381	0.952381	0.952381	42	Clematis apiifolia DC. var. apiifolia
1794	0.847826	0.75	0.795918	52	Chrysosplenium kiotoense Ohwi
1795	0.929825	0.868852	0.898305	61	Persicaria pubescens (Blume) H.Hara
1796	0.95	0.95	0.95	20	Maianthemum dilatatum (Alph.Wood) A.Nelson et J.F.Macbr.
1797	0.95	0.791667	0.863636	24	Viola violacea Makino var. makinoi (H.Boissieu) Hiyama ex F.Maek.
1798	1	0.857143	0.923077	21	Zizania latifolia (Griseb.) Turcz. ex Stapf
1799	0.820513	0.8	0.810127	40	Euonymus japonicus Thunb.
1800	0.934426	0.890625	0.912	64	Carex gibba Wahlenb.
1801	0.854839	0.828125	0.84127	64	Actinidia polygama (Siebold et Zucc.) Planch. ex Maxim.
1802	1	0.916667	0.956522	12	Phyllostachys reticulata (Rupr.) K.Koch
1803	0.666667	0.363636	0.470588	11	Scirpus mitsukurianus Makino
1804	0.965517	0.982456	0.973913	57	Boenninghausenia albiflora (Hook.) Rchb. ex Meisn. var. japonica (Nakai ex Makino et Nemoto) Suzuki
1805	0.8	0.666667	0.727273	12	Taxillus kaempferi (DC.) Danser var. kaempferi
1806	0.741935	0.821429	0.779661	28	Pteris nipponica W.C.Shieh
1807	0.833333	0.789474	0.810811	38	Eleocharis acicularis (L.) Roem. et Schult. var. longiseta Svenson
1808	1	0.789474	0.882353	19	Nuttallanthus canadensis (L.) D.A.Sutton
1809	0.911765	0.861111	0.885714	36	Carex biwensis Franch.
1810	0.875	0.636364	0.736842	11	Ceratophyllum demersum L.
1811	1	0.653846	0.790698	26	Lithocarpus edulis (Makino) Nakai
1812	0.8	0.780488	0.790123	41	Melampyrum roseum Maxim. var. japonicum Franch. et Sav.
1813	0.971429	0.918919	0.944444	37	Persicaria senticosa (Meisn.) H.Gross
1814	0.736842	0.835821	0.783217	67	Arisaema japonicum Blume
1815	0.8	0.727273	0.761905	11	Cyrtomium devexiscapulae (Koidz.) Ching x C. fortunei J.Sm. var. clivicola (Makino) Tagawa
1816	0.875	0.823529	0.848485	17	Ipomoea lacunosa L.
1817	0.909091	0.909091	0.909091	33	Lepidium virginicum L.
1818	0.992	0.992	0.992	625	Lemmaphyllum microphyllum C.Presl
1819	0.775	0.885714	0.826667	70	Euonymus sieboldianus Blume var. sieboldianus
1820	0.918367	0.9375	0.927835	96	Fraxinus sieboldiana Blume
1821	0.980769	0.836066	0.902655	61	Deutzia scabra Thunb. var. scabra
1822	1	0.944444	0.971429	18	Patrinia gibbosa Maxim.
1823	0.822034	0.906542	0.862222	107	Cardamine tanakae Franch. et Sav. ex Maxim.
1824	0.857143	0.882353	0.869565	34	Viola keiskei Miq.
1825	0.818182	0.75	0.782609	12	Hylodesmum podocarpum (DC.) H.Ohashi & R.R.Mill subsp. podocarpum
1826	0.878049	0.947368	0.911392	38	Pyrola nephrophylla (Andres) Andres
1827	0.866667	0.742857	0.8	35	Solanum maximowiczii Koidz.
1828	0.806452	0.914634	0.857143	82	Lespedeza cyrtobotrya Miq.
1829	0.853801	0.901235	0.876877	162	Dryopteris fuscipes C.Chr.
1830	0.736842	0.875	0.8	32	Sedum makinoi Maxim.
1831	0.764706	0.481481	0.590909	27	Salix chaenomeloides Kimura
1832	0.916667	0.846154	0.88	13	Ipomoea coccinea L.
1833	0.877193	0.943396	0.909091	53	Hamamelis japonica Siebold et Zucc.
1834	0.944444	0.894737	0.918919	19	Silene gallica L. var. quinquevulnera (L.) W.D.J.Koch
1835	0.992308	0.977273	0.984733	132	Lycopodium dendroideum Michx.
1836	0.788462	0.911111	0.845361	45	Ardisia crenata Sims
1837	0.869565	1	0.930233	20	Comanthosphace stellipila (Miq.) S.Moore
1838	1	0.944444	0.971429	18	Rhynchospora alba (L.) Vahl
1839	0.769231	0.769231	0.769231	13	Sparganium stoloniferum (Graebn.) Buch.-Ham. ex Juz.
1840	0.994413	0.967391	0.980716	184	Dryopteris chinensis (Baker) Koidz.
1841	0.826087	0.730769	0.77551	26	Pilea hamaoi Makino
1842	0.833333	0.833333	0.833333	36	Ottelia alismoides (L.) Pers.
1843	0.897436	0.921053	0.909091	38	Hypericum crassifolium (Blume) Nakai
1844	0.837838	0.939394	0.885714	33	Cyperus serotinus Rottb.
1845	0.901961	0.867925	0.884615	53	Cornus controversa Hemsl. var. controversa
1846	0.954839	0.986667	0.970492	150	Lycopodiella cernua (L.) Pic.Serm.
1847	1	0.964286	0.981818	112	Trigonotis brevipes (Maxim.) Maxim.
1848	0.881579	0.943662	0.911565	71	Circaea mollis Siebold et Zucc.
1849	0.888889	0.888889	0.888889	18	Habenaria sagittifera Rchb.f.
1850	0.875	0.75	0.807692	28	Equisetum fluviatile L.
1851	0.84375	0.84375	0.84375	64	Quercus crispula Blume var. crispula
1852	1	0.727273	0.842105	11	Isoetes japonica A.Braun
1853	0.607143	0.772727	0.68	22	Callitriche palustris L.
1854	0.921875	0.921875	0.921875	64	Persicaria filiformis (Thunb.) Nakai
1855	0.884615	0.958333	0.92	24	Rotala mexicana Cham. et Schltdl.
1856	0.864865	0.780488	0.820513	41	Betula grossa Siebold et Zucc.
1857	0.95	0.95	0.95	20	Nepeta subsessilis Maxim.
1858	0.809524	1	0.894737	17	Ohwia caudata (Thunb.) H.Ohashi
1859	0.93617	0.897959	0.916667	49	Lythrum anceps (Koehne) Makino
1860	0.75	0.910112	0.822335	89	Poa acroleuca Steud.
1861	0.777778	0.736842	0.756757	19	Lobelia chinensis Lour.
1862	0.98558	0.98005	0.982807	1604	Thelypteris pozoi (Lag.) C.V.Morton subsp. mollissima (Fisch. ex Kunze) C.V.Morton
1863	0.915789	0.915789	0.915789	95	Persicaria thunbergii (Siebold et Zucc.) H.Gross var. thunbergii
1864	0.833333	0.416667	0.555556	12	Elatine triandra Schkuhr
1865	0.929825	0.883333	0.905983	60	Erythranthe inflata (Miq.) G.L.Nesom
1866	0.916667	0.647059	0.758621	17	Cardamine hirsuta L.
1867	0.363636	0.533333	0.432432	15	Carex stenostachys Franch. et Sav. var. cuneata (Ohwi) Ohwi et T.Koyama
1868	1	0.75	0.857143	12	Angelica sachalinensis Maxim. var. glabra (Koidz.) T.Yamaz.
1869	0.833333	0.862069	0.847458	29	Polygonum aviculare L. subsp. aviculare
1870	1	0.692308	0.818182	13	Menyanthes trifoliata L.
1871	0.991952	0.986	0.988967	500	Selliguea hastata (Thunb.) Fraser-Jenk.
1872	0.75	0.75	0.75	24	Acer cissifolium (Siebold et Zucc.) K.Koch
1873	1	0.714286	0.833333	14	Cryptotaenia canadensis (L.) DC. subsp. japonica (Hassk.) Hand.-Mazz.
1874	0.5	0.636364	0.56	11	Akebia trifoliata (Thunb.) Koidz.
1875	0.907407	0.960784	0.933333	51	Staphylea bumalda DC.
1876	0.95122	0.829787	0.886364	47	Potentilla freyniana Bornm.
1877	0.5	0.636364	0.56	11	Rhododendron dilatatum Miq. var. dilatatum
1878	0.851852	0.958333	0.901961	24	Geranium wilfordii Maxim. var. wilfordii
1879	0.714286	0.769231	0.740741	13	Hylotelephium verticillatum (L.) H.Ohba
1880	0.933333	0.736842	0.823529	19	Stellaria neglecta Weihe
1881	0.865385	0.95339	0.907258	236	Thelypteris viridifrons Tagawa
1882	0.84375	0.84375	0.84375	32	Acer tschonoskii Maxim.
1883	0.695652	0.761905	0.727273	21	Carex nubigena D.Don subsp. albata (Boott ex Franch. et Sav.) T.Koyama
1884	0.866667	0.8125	0.83871	16	Utricularia bifida L.
1885	1	0.666667	0.8	15	Symplocos glauca (Thunb.) Koidz.
1886	0.944444	0.796875	0.864407	64	Cerastium fontanum Baumg. subsp. vulgare (Hartm.) Greuter et Burdet var. angustifolium (Franch.) H.Hara
1887	0.777778	0.736842	0.756757	19	Asarum asperum F.Maek.
1888	0.6	1	0.75	15	Athyrium imbricatum Christ
1889	0.805195	0.939394	0.867133	66	Rosa paniculigera (Koidz.) Makino ex Momiy.
1890	0.954545	0.976744	0.965517	43	Lotus corniculatus L. subsp. japonicus (Regel) H.Ohashi
1891	0.65	0.565217	0.604651	23	Sasa nipponica (Makino) Makino et Shibata
1892	1	0.833333	0.909091	12	Rhododendron x tectum Koidz.
1893	0.75	0.461538	0.571429	13	Cyrtomium yamamotoi Tagawa
1894	0.83871	0.896552	0.866667	29	Polystichum balansae Christ
1895	0.6	0.545455	0.571429	11	Fraxinus apertisquamifera H.Hara
1896	0.75	0.818182	0.782609	11	Solidago virgaurea L. subsp. leiocarpa (Benth.) Hult_n
1897	0.958333	0.851852	0.901961	27	Spodiopogon depauperatus Hack.
1898	1	0.971831	0.985714	639	Dryopteris sabae (Franch. et Sav.) C.Chr.
1899	0.8125	0.764706	0.787879	17	Rhynchospora yasudana Makino
1900	0.764706	0.742857	0.753623	35	Ligustrum tschonoskii Decne.
1901	0.941176	0.64	0.761905	25	Laportea cuspidata (Wedd.) Friis
1902	0.948718	0.948718	0.948718	39	Goodyera schlechtendaliana Rchb.f.
1903	0.588235	0.666667	0.625	15	Ilex nipponica Makino
1904	0.75	1	0.857143	18	Cheilanthes kuhnii Milde var. brandtii (Franch. et Sav.) Tagawa
1905	1	1	1	21	Artemisia pedunculosa Miq.
1906	0.978723	0.836364	0.901961	55	Oxalis nipponica S.Aoki et J.Murata subsp. nipponica
1907	0.941176	0.8	0.864865	20	Thalictrum tuberiferum Maxim.
1908	0.909091	0.909091	0.909091	11	Alnus fauriei H.L_v. et Vaniot
1909	0.90566	0.837209	0.870091	172	Carex multifolia Ohwi var. multifolia
1910	0.88172	0.953488	0.916201	86	Viburnum wrightii Miq. var. wrightii
1911	0.833333	0.963303	0.893617	109	Corydalis pallida (Thunb.) Pers. var. tenuis Yatabe
1912	0.837838	0.794872	0.815789	39	Diplazium sibiricum (Turcz. ex Kunze) Sa.Kurata var. glabrum (Tagawa) Sa.Kurata x D. squamigerum (Mett.) Matsum.
1913	0.785714	0.846154	0.814815	13	Rhododendron kiusianum Makino
1914	0.888889	0.979592	0.932039	98	Dryopteris polylepis (Franch. et Sav.) C.Chr.
1915	0.88	0.916667	0.897959	24	Veronica schmidtiana Regel subsp. senanensis (Maxim.) Kitam. et Murata
1916	0.914286	0.888889	0.901408	36	Hieracium japonicum Franch. et Sav.
1917	0.833333	0.454545	0.588235	11	Cerasus maximowiczii (Rupr.) Kom.
1918	0.942308	0.98	0.960784	50	Skimmia japonica Thunb. var. japonica
1919	0.875519	0.850806	0.862986	248	Deparia pycnosora (Christ) M.Kato
1920	0.833333	0.967742	0.895522	31	Struthiopteris castanea (Makino) Nakai
1921	0.961039	0.986667	0.973684	75	Diplazium sibiricum (Turcz. ex Kunze) Sa.Kurata var. glabrum (Tagawa) Sa.Kurata
1922	0.837209	0.878049	0.857143	82	Carex olivacea Boott subsp. confertiflora (Boott) T.Koyama
1923	0.7	0.538462	0.608696	13	Carex dissitiflora Franch.
1924	0.88	0.916667	0.897959	24	Conioselinum chinense (L.) Britton, Sterns et Poggenb. var. filicinum (H.Wolff)
1925	0.892308	0.966667	0.928	60	Persicaria debilis (Meisn.) H.Gross ex W.T.Lee
1926	0.875	0.875	0.875	16	Circaea alpina L. subsp. alpina
1927	0.65	0.764706	0.702703	17	Salvia lutescens (Koidz.) Koidz. var. crenata (Makino) Murata
1928	0.909091	0.833333	0.869565	12	Clinopodium micranthum (Regel) H.Hara_x000D_ var. sachalinense (F.Schmidt) T.Yamaz. et Murata
1929	0.846154	0.846154	0.846154	13	Quercus crispula Blume var. horikawae H.Ohba
1930	0.891892	0.891892	0.891892	37	Polygonatum lasianthum Maxim.
1931	1	0.923077	0.96	13	Rubus subcrataegifolius (H.L_v. et Vaniot) H.L_v.
1932	0.608696	0.823529	0.7	17	Schizopepon bryoniifolius Maxim.
1933	0.636364	0.7	0.666667	10	Agrostis borealis Hartm. var. flaccida (Hack.) T.Koyama
1934	0.962963	0.83871	0.896552	31	Luzula jimboi Miyabe et Kud_ subsp. atrotepala Z.Kaplan
1935	0.854167	0.911111	0.88172	45	Muhlenbergia curviaristata (Ohwi) Ohwi var. nipponica Ohwi
1936	0.75	0.882353	0.810811	17	Lepisorus ussuriensis (Regel et Maack) Ching var. distans (Makino) Tagawa
1937	0.9	0.957447	0.927835	94	Diplazium mettenianum (Miq.) C.Chr.
1938	0.862069	0.925926	0.892857	54	Stellaria sessiliflora Y.Yabe
1939	1	0.980769	0.990291	52	Meliosma tenuis Maxim.
1940	0.923077	0.827586	0.872727	29	Rubus hakonensis Franch. et Sav.
1941	0.84375	0.931034	0.885246	29	Athyrium rupestre Kodama
1942	0.9375	0.983607	0.96	183	Dryopteris monticola (Makino) C.Chr.
1943	0.948718	0.925	0.936709	40	Elliottia bracteata (Maxim.) Hook.f.
1944	0.923077	0.857143	0.888889	28	Melampyrum laxum Miq. var. nikkoense Beauverd
1945	1	0.866667	0.928571	15	Sedum japonicum Siebold ex Miq. subsp. japonicum var. senanense (Makino) Makino
1946	0.917431	0.862069	0.888889	116	Athyrium melanolepis (Franch. et Sav.) Christ
1947	0.909091	0.789474	0.84507	38	Carpesium triste Maxim.
1948	0.583333	0.875	0.7	16	Aster savatieri Makino
1949	0.961538	0.961538	0.961538	26	Gentiana nipponica Maxim.
1950	0.978355	0.991228	0.984749	228	Thelypteris phegopteris (L.) Sloss. ex Rydb.
1951	0.897959	0.88	0.888889	50	Laportea bulbifera (Siebold et Zucc.) Wedd.
1952	0.9375	0.882353	0.909091	17	Bulbophyllum inconspicuum Maxim.
1953	0.818182	0.870968	0.84375	31	Deparia kiusiana (Koidz.) M.Kato
1954	0.904762	1	0.95	19	Aphananthe aspera (Thunb.) Planch.
1955	0.772727	0.871795	0.819277	39	Deparia x musashiensis (H.Ohba) Seriz.
1956	0.842105	0.842105	0.842105	38	Veronica peregrina L.
1957	0.904762	0.95	0.926829	20	Glyceria acutiflora Torr. subsp. japonica (Steud.) T.Koyama et Kawano
1958	0.857143	0.648649	0.738462	37	Deyeuxia matsumurae (Maxim.) Ohwi
1959	0.833333	0.769231	0.8	13	Wikstroemia pseudoretusa Koidz.
1960	0.75	0.947368	0.837209	19	Ligustrum micranthum Zucc.
1961	0.833333	0.5	0.625	10	Planchonella boninensis (Nakai) Masam. et Yanagih.
1962	0.571429	0.727273	0.64	11	Gynochthodes boninensis (Ohwi) E.Oguri et T.Sugaw.
1963	1	0.642857	0.782609	14	Stauntonia hexaphylla (Thunb.) Decne.
1964	0.971831	0.896104	0.932432	77	Corydalis incisa (Thunb.) Pers.
1965	0.909091	0.947368	0.927835	95	Callicarpa japonica Thunb.
1966	0.961538	0.862069	0.909091	29	Trifolium pratense L.
1967	0.727273	0.727273	0.727273	11	Paraprenanthes sororia (Miq.) C.Shih
1968	0.666667	0.714286	0.689655	14	Cyanthillium cinereum (L.) H.Rob.
1969	0.777778	0.75	0.763636	28	Rhododendron albrechtii Maxim.
1970	0.9	0.849057	0.873786	53	Arisaema yamatense (Nakai) Nakai subsp. yamatense
1971	0.698113	0.787234	0.74	47	Carex leucochlora Bunge var. candolleana (H.L_v. et Vaniot) Katsuy.
1972	0.904762	0.904762	0.904762	21	Fimbristylis velata R.Br.
1973	0.979592	0.96	0.969697	50	Themeda japonica (Andersson) Tanaka
1974	0.769231	0.952381	0.851064	42	Berberis thunbergii DC.
1975	0.75	0.923077	0.827586	13	Acer maximowiczianum Miq.
1976	0.125	0.1	0.111111	10	Pleioblastus simonii (Carri_re) Nakai
1977	0.948718	0.902439	0.925	41	Lespedeza cuneata (Dum.Cours.) G.Don var. cuneata
1978	0.9	0.818182	0.857143	11	Leonurus japonicus Houtt.
1979	0.578125	0.711538	0.637931	52	Digitaria ciliaris (Retz.) Koeler
1980	0.928571	0.8125	0.866667	32	Oenothera biennis L.
1981	0.972222	0.853659	0.909091	41	Cyrtomium caryotideum (Wall. ex Hook. et Grev.) C.Presl
1982	0.818182	0.857143	0.837209	42	Boehmeria platanifolia (Maxim.) Franch. et Sav. ex C.H.Wright
1983	1	1	1	28	Andropogon virginicus L.
1984	0.8	0.571429	0.666667	14	Cyperus eragrostis Lam.
1985	0.893617	0.933333	0.913043	45	Drosera rotundifolia L.
1986	0.869565	1	0.930233	40	Carex tristachya Thunb.
1987	0.944444	1	0.971429	17	Pteris vittata L.
1988	0.653846	0.85	0.73913	20	Ardisia sieboldii Miq.
1989	0.675676	0.892857	0.769231	28	Microtropis japonica (Franch. et Sav.) Hallier f.
1990	0.733333	0.846154	0.785714	26	Rhododendron macrosepalum Maxim.
1991	0.727273	0.551724	0.627451	29	Ilex integra Thunb.
1992	0.615385	0.571429	0.592593	14	Ternstroemia gymnanthera (Wight et Arn.) Bedd.
1993	0.625	0.769231	0.689655	13	Abies firma Siebold et Zucc.
1994	0.901639	1	0.948276	55	Rubus palmatus Thunb. var. coptophyllus (A.Gray) Kuntze ex Koidz.
1995	0.92	1	0.958333	23	Trichosanthes multiloba Miq.
1996	0.961538	0.961538	0.961538	26	Trautvetteria japonica Siebold et Zucc.
1997	0.915789	0.966667	0.940541	90	Japonicalia delphiniifolia (Siebold et Zucc.) C.Ren et Q.E.Yang
1998	0.923077	1	0.96	12	Prunus persica (L.) Batsch
[truncated: 175 more rows]
