# Supplementary material for: Development of a system for the automated identification of herbarium specimens with high accuracy
Source: Sci Rep. 2022 May 16;12:8066. doi: 10.1038/s41598-022-11450-y (PMC9110755; doi:10.1038/s41598-022-11450-y)
Supplement: Supplementary file 8 — Supplementary Information 8. [file 41598_2022_11450_MOESM8_ESM.zip › Supplimentary data_VGG16/Top5.xlsx]

## Sheet: Sheet1
file	Scientific name	Top1	prob	Top2	prob	Top3	prob	Top4	prob	Top5	prob
FKSE60353.jpg	Phacelurus latifolius (Steud.) Ohwi	Phacelurus latifolius (Steud.) Ohwi	0.928165	Phragmites australis (Cav.) Trin. ex Steud.	0.0647287	Sasa borealis (Hack.) Makino et Shibata	0.00328729	Zizania latifolia (Griseb.) Turcz. ex Stapf	0.00248084	Carex kiotensis Franch. et Sav.	0.000478439
KAG155257.jpg	Phacelurus latifolius (Steud.) Ohwi	Elymus tsukushiensis Honda var. transiens (Hack.) Osada	0.931286	Bromus remotiflorus (Steud.) Ohwi	0.0563169	Panicum bisulcatum Thunb.	0.00418354	Arundinella hirta (Thunb.) Tanaka	0.00321256	Paspalum scrobiculatum L. var. orbiculare (G.Forst.) Hack.	0.00317762
C2039822.jpg	Phacelurus latifolius (Steud.) Ohwi	Phacelurus latifolius (Steud.) Ohwi	1	Phragmites australis (Cav.) Trin. ex Steud.	8.32147e-09	Phalaris arundinacea L.	7.00908e-11	Carex olivacea Boott subsp. confertiflora (Boott) T.Koyama	2.24962e-12	Phleum pratense L.	2.41259e-13
C2039806.jpg	Phacelurus latifolius (Steud.) Ohwi	Phacelurus latifolius (Steud.) Ohwi	0.998744	Phalaris arundinacea L.	0.00125629	Phragmites australis (Cav.) Trin. ex Steud.	5.02601e-08	Setaria faberi R.A.W.Herrm.	3.12707e-09	Phleum pratense L.	3.79323e-10
FKSE53186.jpg	Phacelurus latifolius (Steud.) Ohwi	Sorghum halepense (L.) Pers.	0.970756	Phragmites australis (Cav.) Trin. ex Steud.	0.0281068	Phragmites japonicus Steud.	0.000460449	Phacelurus latifolius (Steud.) Ohwi	0.000348909	Miscanthus sacchariflorus (Maxim.) Benth. et Hook.f. ex Franch.	0.000215307
C2039814.jpg	Phacelurus latifolius (Steud.) Ohwi	Phacelurus latifolius (Steud.) Ohwi	0.999991	Phragmites australis (Cav.) Trin. ex Steud.	8.88748e-06	Pseudosasa japonica (Siebold et Zucc. ex Steud.) Makino ex Nakai	9.11065e-09	Glyceria leptolepis Ohwi	6.75135e-09	Elymus tsukushiensis Honda var. transiens (Hack.) Osada	2.25145e-10
C2039808.jpg	Phacelurus latifolius (Steud.) Ohwi	Phacelurus latifolius (Steud.) Ohwi	1	Phragmites australis (Cav.) Trin. ex Steud.	7.30093e-09	Pseudosasa japonica (Siebold et Zucc. ex Steud.) Makino ex Nakai	2.41262e-10	Phleum pratense L.	1.17608e-12	Phragmites karka (Retz.) Trin. ex Steud.	1.6053e-13
C2039815.jpg	Phacelurus latifolius (Steud.) Ohwi	Phacelurus latifolius (Steud.) Ohwi	0.999999	Phragmites australis (Cav.) Trin. ex Steud.	5.8431e-07	Phleum pratense L.	8.81325e-09	Phalaris arundinacea L.	2.33534e-09	Capillipedium parviflorum (R.Br.) Stapf	7.31054e-11
C2039823.jpg	Phacelurus latifolius (Steud.) Ohwi	Phacelurus latifolius (Steud.) Ohwi	0.999999	Phleum pratense L.	6.02596e-07	Phragmites australis (Cav.) Trin. ex Steud.	9.52132e-08	Phragmites karka (Retz.) Trin. ex Steud.	3.03053e-09	Capillipedium parviflorum (R.Br.) Stapf	1.07894e-10
FKSE12186.jpg	Phacelurus latifolius (Steud.) Ohwi	Echinochloa crus-galli (L.) P.Beauv. var. crus-galli	0.993341	Elymus racemifer (Steud.) Tzvelev var. racemifer	0.00456101	Phacelurus latifolius (Steud.) Ohwi	0.000900133	Phragmites australis (Cav.) Trin. ex Steud.	0.000240519	Phalaris arundinacea L.	0.000238804
C2039794.jpg	Phacelurus latifolius (Steud.) Ohwi	Phacelurus latifolius (Steud.) Ohwi	0.999361	Phleum pratense L.	0.000638709	Phragmites australis (Cav.) Trin. ex Steud.	3.90611e-08	Capillipedium parviflorum (R.Br.) Stapf	2.1481e-11	Phragmites karka (Retz.) Trin. ex Steud.	1.76653e-11
C2039819.jpg	Phacelurus latifolius (Steud.) Ohwi	Phacelurus latifolius (Steud.) Ohwi	0.999999	Arundinella hirta (Thunb.) Tanaka	8.11542e-07	Moliniopsis japonica (Hack.) Hayata	1.1854e-07	Sacciolepis indica (L.) Chase	1.76819e-08	Phalaris arundinacea L.	1.54651e-08
C2039838.jpg	Phacelurus latifolius (Steud.) Ohwi	Phacelurus latifolius (Steud.) Ohwi	0.999982	Phragmites australis (Cav.) Trin. ex Steud.	1.82162e-05	Pseudosasa japonica (Siebold et Zucc. ex Steud.) Makino ex Nakai	1.23805e-09	Phragmites karka (Retz.) Trin. ex Steud.	9.81592e-10	Coix lacryma-jobi L. var. lacryma-jobi	3.21941e-10
KAG083837.jpg	Phacelurus latifolius (Steud.) Ohwi	Echinochloa crus-galli (L.) P.Beauv. var. crus-galli	0.547835	Phacelurus latifolius (Steud.) Ohwi	0.421076	Imperata cylindrica (L.) Raeusch. var. koenigii (Retz.) Pilg.	0.0109425	Deyeuxia gigas (Takeda) Ohwi	0.00568416	Miscanthus sinensis Andersson var. condensatus (Hack.) Makino	0.00419558
00000268.jpg	Phacelurus latifolius (Steud.) Ohwi	Miscanthus sinensis Andersson	0.98893	Carex kiotensis Franch. et Sav.	0.00810717	Eleocharis kuroguwai Ohwi	0.00131787	Typha domingensis Pers.	0.000983357	Arundinella hirta (Thunb.) Tanaka	0.000617142
C2039780.jpg	Phacelurus latifolius (Steud.) Ohwi	Phacelurus latifolius (Steud.) Ohwi	1	Pseudosasa japonica (Siebold et Zucc. ex Steud.) Makino ex Nakai	2.35931e-07	Phragmites australis (Cav.) Trin. ex Steud.	2.91192e-08	Setaria faberi R.A.W.Herrm.	2.61854e-09	Leymus duthiei (Stapf) Y.H.Zhou et H.Q.Zhang ex C.Yen, J.L.Yang et B.R.Baum subsp. longearistatus (Hack.) Y.H.Zhou et H.Q.Zhang var. longearistatus (Hack.) Y.H.Zhou et H.Q.Zhang ex C.Yen, J.L.Yang et B.R.Baum	1.33629e-09
FKSE93583.jpg	Phacelurus latifolius (Steud.) Ohwi	Phacelurus latifolius (Steud.) Ohwi	0.766653	Phragmites australis (Cav.) Trin. ex Steud.	0.23312	Echinochloa crus-galli (L.) P.Beauv. var. crus-galli	0.000221902	Phalaris arundinacea L.	2.6271e-06	Sorghum halepense (L.) Pers.	2.37671e-06
C2039784.jpg	Phacelurus latifolius (Steud.) Ohwi	Phacelurus latifolius (Steud.) Ohwi	1	Phragmites australis (Cav.) Trin. ex Steud.	1.25171e-09	Calamagrostis pseudophragmites (Haller f.) Koeler	5.38799e-10	Moliniopsis japonica (Hack.) Hayata	1.43235e-11	Phragmites karka (Retz.) Trin. ex Steud.	1.11358e-11
C2039777.jpg	Phacelurus latifolius (Steud.) Ohwi	Phacelurus latifolius (Steud.) Ohwi	1	Phragmites australis (Cav.) Trin. ex Steud.	3.35961e-10	Pseudosasa japonica (Siebold et Zucc. ex Steud.) Makino ex Nakai	1.00263e-10	Imperata cylindrica (L.) Raeusch. var. koenigii (Retz.) Pilg.	4.62537e-13	Calamagrostis pseudophragmites (Haller f.) Koeler	1.47286e-13
1168408.JPG	Phacelurus latifolius (Steud.) Ohwi	Phragmites australis (Cav.) Trin. ex Steud.	0.636797	Echinochloa crus-galli (L.) P.Beauv. var. crus-galli	0.253493	Miscanthus sinensis Andersson	0.106693	Phacelurus latifolius (Steud.) Ohwi	0.00179381	Miscanthus sinensis Andersson var. condensatus (Hack.) Makino	0.000915158
C2039831.jpg	Phacelurus latifolius (Steud.) Ohwi	Phacelurus latifolius (Steud.) Ohwi	0.983464	Phleum pratense L.	0.0164094	Miscanthus sinensis Andersson	4.41571e-05	Cladium jamaicense Crantz subsp. chinense (Nees) T.Koyama	3.29422e-05	Carex dimorpholepis Steud.	3.1851e-05
711520.jpg	Phacelurus latifolius (Steud.) Ohwi	Echinochloa crus-galli (L.) P.Beauv. var. crus-galli	0.74457	Miscanthus sinensis Andersson	0.249874	Phragmites australis (Cav.) Trin. ex Steud.	0.00554025	Cladium jamaicense Crantz subsp. chinense (Nees) T.Koyama	1.44478e-05	Phacelurus latifolius (Steud.) Ohwi	5.94925e-07
C2039768.jpg	Phacelurus latifolius (Steud.) Ohwi	Phacelurus latifolius (Steud.) Ohwi	0.999998	Phleum pratense L.	1.96941e-06	Phragmites australis (Cav.) Trin. ex Steud.	1.08986e-08	Arundinella hirta (Thunb.) Tanaka	1.55366e-09	Phragmites karka (Retz.) Trin. ex Steud.	3.49412e-10
FKSE21644.jpg	Phacelurus latifolius (Steud.) Ohwi	Echinochloa crus-galli (L.) P.Beauv. var. crus-galli	0.563004	Phragmites australis (Cav.) Trin. ex Steud.	0.368585	Phacelurus latifolius (Steud.) Ohwi	0.0678913	Miscanthus sacchariflorus (Maxim.) Benth. et Hook.f. ex Franch.	0.00037222	Spodiopogon sibiricus Trin.	7.915e-05
KAG084055.jpg	Phacelurus latifolius (Steud.) Ohwi	Miscanthus sinensis Andersson var. condensatus (Hack.) Makino	0.72502	Phacelurus latifolius (Steud.) Ohwi	0.274712	Miscanthus sinensis Andersson	0.000232845	Phragmites australis (Cav.) Trin. ex Steud.	3.50752e-05	Phragmites karka (Retz.) Trin. ex Steud.	1.17367e-07
C2039841.jpg	Phacelurus latifolius (Steud.) Ohwi	Phacelurus latifolius (Steud.) Ohwi	1	Phalaris arundinacea L.	1.00687e-09	Phragmites australis (Cav.) Trin. ex Steud.	3.6416e-10	Calamagrostis pseudophragmites (Haller f.) Koeler	5.37411e-11	Arundinella hirta (Thunb.) Tanaka	6.42578e-12
441370.jpg	Polystichum longifrons Sa.Kurata	Polystichum longifrons Sa.Kurata	1	Polystichum fibrillosopaleaceum (Kodama) Tagawa	2.71712e-20	Pteridium aquilinum (L.) Kuhn	7.97979e-23	Polystichum polyblepharon (Roem. ex Kunze) C.Presl	3.81756e-24	Dennstaedtia zeylanica (Sw.) Zink ex Fraser-Jenk. et Kandel	1.75388e-24
784496.jpg	Polystichum longifrons Sa.Kurata	Polystichum longifrons Sa.Kurata	0.999159	Polystichum ovatopaleaceum (Kodama) Sa.Kurata var. coraiense (Christ ex H.L_v.) Sa.Kurata	0.000444513	Polystichum braunii (Spenn.) F_e	0.000233301	Polystichum fibrillosopaleaceum (Kodama) Tagawa	9.63616e-05	Polystichum polyblepharon (Roem. ex Kunze) C.Presl	3.14094e-05
576494.jpg	Polystichum longifrons Sa.Kurata	Polystichum longifrons Sa.Kurata	1	Polystichum fibrillosopaleaceum (Kodama) Tagawa	6.14865e-13	Polystichum polyblepharon (Roem. ex Kunze) C.Presl	3.93163e-15	Polystichum braunii (Spenn.) F_e	1.38437e-15	Hypolepis punctata (Thunb.) Mett. ex Kuhn	7.64574e-16
819585.jpg	Polystichum longifrons Sa.Kurata	Polystichum longifrons Sa.Kurata	1	Polystichum polyblepharon (Roem. ex Kunze) C.Presl	1.41427e-08	Polystichum fibrillosopaleaceum (Kodama) Tagawa	2.06488e-09	Microlepia strigosa (Thunb.) C.Presl	2.80439e-10	Asplenium wrightii D.C.Eaton ex Hook.	9.49239e-14
147020.jpg	Polystichum longifrons Sa.Kurata	Polystichum longifrons Sa.Kurata	1	Polystichum fibrillosopaleaceum (Kodama) Tagawa	2.79013e-08	Polystichum polyblepharon (Roem. ex Kunze) C.Presl	5.91471e-11	Microlepia strigosa (Thunb.) C.Presl	1.31336e-15	Polystichum pseudomakinoi Tagawa	5.77173e-16
00038186.jpg	Polystichum longifrons Sa.Kurata	Polystichum longifrons Sa.Kurata	0.650701	Polystichum x anceps Sa.Kurata	0.338935	Polystichum pseudomakinoi Tagawa	0.00861268	Polystichum tagawanum Sa.Kurata	0.00149206	Microlepia strigosa (Thunb.) C.Presl	0.000135831
00002428.jpg	Polystichum longifrons Sa.Kurata	Polystichum longifrons Sa.Kurata	0.999999	Polystichum x anceps Sa.Kurata	3.18391e-07	Polystichum tagawanum Sa.Kurata	1.06623e-07	Quercus x nipponica Koidz.	7.19442e-08	Quercus dentata Thunb.	1.89427e-08
509745.jpg	Polystichum longifrons Sa.Kurata	Polystichum longifrons Sa.Kurata	1	Polystichum polyblepharon (Roem. ex Kunze) C.Presl	1.86671e-17	Polystichum braunii (Spenn.) F_e	5.24038e-18	Polystichum fibrillosopaleaceum (Kodama) Tagawa	2.90335e-19	Dryopteris crassirhizoma Nakai	2.07752e-19
00022131.jpg	Polystichum longifrons Sa.Kurata	Polystichum longifrons Sa.Kurata	0.993265	Polystichum tagawanum Sa.Kurata	0.00664339	Polystichum pseudomakinoi Tagawa	5.82123e-05	Arachniodes standishii (T.Moore) Ohwi	2.64711e-05	Polystichum polyblepharon (Roem. ex Kunze) C.Presl	2.11817e-06
422760.jpg	Polystichum longifrons Sa.Kurata	Polystichum longifrons Sa.Kurata	1	Dryopteris tokyoensis (Makino) C.Chr.	5.42926e-14	Dryopteris dickinsii (Franch. et Sav.) C.Chr.	1.55817e-18	Deparia japonica (Thunb.) M.Kato x D. pseudoconilii (Seriz.) Seriz. var. pseudoconilii	1.4394e-19	Polystichum polyblepharon (Roem. ex Kunze) C.Presl	7.98001e-20
00031399.jpg	Polystichum longifrons Sa.Kurata	Polystichum longifrons Sa.Kurata	0.999994	Polystichum ovatopaleaceum (Kodama) Sa.Kurata var. ovatopaleaceum	3.54419e-06	Polystichum polyblepharon (Roem. ex Kunze) C.Presl	2.41452e-06	Polystichum tagawanum Sa.Kurata	6.33924e-08	Polystichum pseudomakinoi Tagawa	8.41142e-09
533836.jpg	Polystichum longifrons Sa.Kurata	Polystichum longifrons Sa.Kurata	1	Polystichum fibrillosopaleaceum (Kodama) Tagawa	9.58044e-16	Polystichum polyblepharon (Roem. ex Kunze) C.Presl	3.49186e-18	Polystichum braunii (Spenn.) F_e	4.65852e-21	Dennstaedtia zeylanica (Sw.) Zink ex Fraser-Jenk. et Kandel	3.49438e-21
784424.jpg	Polystichum longifrons Sa.Kurata	Polystichum longifrons Sa.Kurata	1	Dryopteris tokyoensis (Makino) C.Chr.	1.04679e-16	Polystichum polyblepharon (Roem. ex Kunze) C.Presl	7.35308e-18	Deparia japonica (Thunb.) M.Kato x D. pseudoconilii (Seriz.) Seriz. var. pseudoconilii	4.90621e-18	Osmunda japonica Thunb.	3.8608e-18
422723.jpg	Polystichum longifrons Sa.Kurata	Polystichum longifrons Sa.Kurata	1	Polystichum fibrillosopaleaceum (Kodama) Tagawa	6.36883e-10	Polystichum polyblepharon (Roem. ex Kunze) C.Presl	3.68965e-11	Polystichum braunii (Spenn.) F_e	1.47236e-11	Polystichum makinoi (Tagawa) Tagawa	9.73727e-12
432008.jpg	Polystichum longifrons Sa.Kurata	Polystichum longifrons Sa.Kurata	1	Hypolepis punctata (Thunb.) Mett. ex Kuhn	5.68045e-10	Polystichum fibrillosopaleaceum (Kodama) Tagawa	4.41643e-11	Osmunda japonica Thunb.	2.33026e-11	Pteridium aquilinum (L.) Kuhn	1.43599e-12
333349.jpg	Polystichum longifrons Sa.Kurata	Polystichum longifrons Sa.Kurata	1	Polystichum fibrillosopaleaceum (Kodama) Tagawa	6.88787e-09	Polystichum makinoi (Tagawa) Tagawa	1.62627e-10	Polystichum pseudomakinoi Tagawa	2.55116e-11	Polystichum polyblepharon (Roem. ex Kunze) C.Presl	1.06673e-13
576493.jpg	Polystichum longifrons Sa.Kurata	Polystichum longifrons Sa.Kurata	1	Polystichum polyblepharon (Roem. ex Kunze) C.Presl	3.90641e-13	Polystichum fibrillosopaleaceum (Kodama) Tagawa	1.02249e-13	Polystichum tagawanum Sa.Kurata	5.75559e-15	Polystichum braunii (Spenn.) F_e	2.09272e-15
819718.jpg	Polystichum longifrons Sa.Kurata	Polystichum longifrons Sa.Kurata	1	Polystichum polyblepharon (Roem. ex Kunze) C.Presl	5.24662e-09	Polystichum fibrillosopaleaceum (Kodama) Tagawa	4.62548e-09	Polystichum pseudomakinoi Tagawa	7.53148e-12	Polystichum makinoi (Tagawa) Tagawa	4.58709e-12
437647.jpg	Polystichum longifrons Sa.Kurata	Polystichum longifrons Sa.Kurata	1	Polystichum polyblepharon (Roem. ex Kunze) C.Presl	3.73708e-07	Dennstaedtia zeylanica (Sw.) Zink ex Fraser-Jenk. et Kandel	3.62716e-08	Polystichum fibrillosopaleaceum (Kodama) Tagawa	5.20134e-10	Hypolepis punctata (Thunb.) Mett. ex Kuhn	3.64777e-11
784448.jpg	Polystichum longifrons Sa.Kurata	Polystichum longifrons Sa.Kurata	1	Dennstaedtia zeylanica (Sw.) Zink ex Fraser-Jenk. et Kandel	9.9723e-10	Polystichum braunii (Spenn.) F_e	1.82923e-10	Microlepia strigosa (Thunb.) C.Presl	9.22135e-11	Polystichum fibrillosopaleaceum (Kodama) Tagawa	1.00111e-11
00025290.jpg	Polystichum longifrons Sa.Kurata	Polystichum longifrons Sa.Kurata	1	Polystichum x anceps Sa.Kurata	4.80643e-07	Dryopteris tokyoensis (Makino) C.Chr.	8.74872e-09	Polystichum pseudomakinoi Tagawa	9.28e-10	Polystichum tagawanum Sa.Kurata	2.75695e-10
432471.jpg	Polystichum longifrons Sa.Kurata	Polystichum longifrons Sa.Kurata	1	Polystichum fibrillosopaleaceum (Kodama) Tagawa	2.42394e-21	Polystichum polyblepharon (Roem. ex Kunze) C.Presl	1.06558e-25	Osmunda japonica Thunb.	4.93246e-26	Osmundastrum cinnamomeum (L.) C.Presl var. fokiense (Copel.) Tagawa	1.53065e-26
441372.jpg	Polystichum longifrons Sa.Kurata	Polystichum longifrons Sa.Kurata	1	Polystichum polyblepharon (Roem. ex Kunze) C.Presl	7.09317e-17	Hypolepis punctata (Thunb.) Mett. ex Kuhn	8.83651e-18	Pteridium aquilinum (L.) Kuhn	2.76545e-18	Diplopterygium glaucum (Houtt.) Nakai	8.80015e-19
00037605.jpg	Polystichum longifrons Sa.Kurata	Polystichum longifrons Sa.Kurata	0.762189	Polystichum x inadae Sa.Kurata	0.181828	Polystichum x anceps Sa.Kurata	0.0524953	Polystichum retrosopaleaceum (Kodama) Tagawa	0.00210708	Polystichum ovatopaleaceum (Kodama) Sa.Kurata var. ovatopaleaceum	0.00133267
00031665.jpg	Polystichum longifrons Sa.Kurata	Polystichum tagawanum Sa.Kurata	0.989379	Polystichum longifrons Sa.Kurata	0.0058623	Polystichum x anceps Sa.Kurata	0.00332148	Polystichum pseudomakinoi Tagawa	0.0010241	Polystichum polyblepharon (Roem. ex Kunze) C.Presl	0.000312343
437701.jpg	Polystichum longifrons Sa.Kurata	Polystichum longifrons Sa.Kurata	1	Polystichum fibrillosopaleaceum (Kodama) Tagawa	2.49334e-16	Polystichum polyblepharon (Roem. ex Kunze) C.Presl	5.96223e-18	Polystichum braunii (Spenn.) F_e	1.80952e-18	Polystichum tagawanum Sa.Kurata	3.97453e-20
422630.jpg	Polystichum longifrons Sa.Kurata	Polystichum longifrons Sa.Kurata	1	Polystichum polyblepharon (Roem. ex Kunze) C.Presl	6.43664e-08	Hypolepis punctata (Thunb.) Mett. ex Kuhn	1.86289e-10	Diplopterygium glaucum (Houtt.) Nakai	2.12232e-12	Polystichum fibrillosopaleaceum (Kodama) Tagawa	6.38731e-13
784430.jpg	Polystichum longifrons Sa.Kurata	Polystichum longifrons Sa.Kurata	1	Polystichum polyblepharon (Roem. ex Kunze) C.Presl	4.25501e-10	Polystichum fibrillosopaleaceum (Kodama) Tagawa	2.15801e-13	Polystichum pseudomakinoi Tagawa	9.03932e-15	Diplopterygium glaucum (Houtt.) Nakai	2.21411e-15
00031333.jpg	Polystichum longifrons Sa.Kurata	Polystichum longifrons Sa.Kurata	0.997583	Polystichum pseudomakinoi Tagawa	0.00230888	Polystichum ovatopaleaceum (Kodama) Sa.Kurata var. ovatopaleaceum	6.48008e-05	Polystichum tagawanum Sa.Kurata	4.05095e-05	Salix vulpina Andersson subsp. alopochroa (Kimura) H.Ohashi et Yonek.	2.20621e-06
819428.jpg	Polystichum longifrons Sa.Kurata	Polystichum longifrons Sa.Kurata	1	Polystichum polyblepharon (Roem. ex Kunze) C.Presl	3.32274e-16	Polystichum fibrillosopaleaceum (Kodama) Tagawa	2.34691e-19	Diplopterygium glaucum (Houtt.) Nakai	6.50614e-20	Pteridium aquilinum (L.) Kuhn	4.55517e-22
577941.jpg	Polystichum longifrons Sa.Kurata	Polystichum longifrons Sa.Kurata	1	Polystichum fibrillosopaleaceum (Kodama) Tagawa	6.39734e-11	Polystichum polyblepharon (Roem. ex Kunze) C.Presl	1.62809e-12	Dennstaedtia zeylanica (Sw.) Zink ex Fraser-Jenk. et Kandel	1.08001e-13	Onoclea sensibilis L. var. interrupta Maxim.	9.35018e-14
513749.jpg	Polystichum longifrons Sa.Kurata	Polystichum longifrons Sa.Kurata	1	Polystichum polyblepharon (Roem. ex Kunze) C.Presl	7.70481e-19	Polystichum fibrillosopaleaceum (Kodama) Tagawa	2.86995e-20	Polystichum braunii (Spenn.) F_e	5.33283e-21	Polystichum tagawanum Sa.Kurata	6.2781e-22
819716.jpg	Polystichum longifrons Sa.Kurata	Polystichum longifrons Sa.Kurata	1	Polystichum polyblepharon (Roem. ex Kunze) C.Presl	9.85929e-14	Polystichum fibrillosopaleaceum (Kodama) Tagawa	3.31132e-15	Pteridium aquilinum (L.) Kuhn	2.08707e-18	Dennstaedtia zeylanica (Sw.) Zink ex Fraser-Jenk. et Kandel	1.17175e-18
533857.jpg	Polystichum longifrons Sa.Kurata	Polystichum longifrons Sa.Kurata	1	Polystichum fibrillosopaleaceum (Kodama) Tagawa	8.65056e-13	Osmundastrum cinnamomeum (L.) C.Presl var. fokiense (Copel.) Tagawa	1.62451e-13	Osmunda japonica Thunb.	1.66248e-15	Polystichum braunii (Spenn.) F_e	7.8218e-16
784440.jpg	Polystichum longifrons Sa.Kurata	Polystichum longifrons Sa.Kurata	1	Polystichum polyblepharon (Roem. ex Kunze) C.Presl	2.03918e-10	Dryopteris crassirhizoma Nakai	6.53787e-12	Polystichum ovatopaleaceum (Kodama) Sa.Kurata var. ovatopaleaceum	2.61595e-12	Lemmaphyllum microphyllum C.Presl	2.40637e-12
00031953.jpg	Polystichum longifrons Sa.Kurata	Polystichum longifrons Sa.Kurata	0.996194	Polystichum tagawanum Sa.Kurata	0.00163242	Polystichum pseudomakinoi Tagawa	0.00114254	Polystichum polyblepharon (Roem. ex Kunze) C.Presl	0.000933181	Polystichum x anceps Sa.Kurata	9.34716e-05
560412.jpg	Polystichum longifrons Sa.Kurata	Polystichum longifrons Sa.Kurata	1	Microlepia strigosa (Thunb.) C.Presl	2.96772e-13	Dennstaedtia zeylanica (Sw.) Zink ex Fraser-Jenk. et Kandel	2.12117e-14	Pteridium aquilinum (L.) Kuhn	5.63426e-15	Polystichum fibrillosopaleaceum (Kodama) Tagawa	1.22835e-15
422638.jpg	Polystichum longifrons Sa.Kurata	Polystichum longifrons Sa.Kurata	1	Pteridium aquilinum (L.) Kuhn	6.43963e-10	Hypolepis punctata (Thunb.) Mett. ex Kuhn	1.41416e-13	Onoclea sensibilis L. var. interrupta Maxim.	1.14449e-13	Osmunda japonica Thunb.	1.40417e-14
819464.jpg	Polystichum longifrons Sa.Kurata	Polystichum longifrons Sa.Kurata	1	Polystichum polyblepharon (Roem. ex Kunze) C.Presl	8.7212e-15	Polystichum fibrillosopaleaceum (Kodama) Tagawa	5.71983e-20	Dryopteris tokyoensis (Makino) C.Chr.	1.63295e-21	Polystichum pseudomakinoi Tagawa	8.36833e-22
438645.jpg	Polystichum longifrons Sa.Kurata	Polystichum longifrons Sa.Kurata	1	Polystichum braunii (Spenn.) F_e	1.2268e-13	Polystichum tagawanum Sa.Kurata	4.69887e-15	Polystichum polyblepharon (Roem. ex Kunze) C.Presl	1.83305e-15	Polystichum fibrillosopaleaceum (Kodama) Tagawa	1.00925e-16
819732.jpg	Polystichum longifrons Sa.Kurata	Polystichum longifrons Sa.Kurata	1	Asplenium wrightii D.C.Eaton ex Hook.	3.43032e-08	Berchemia racemosa Siebold et Zucc.	2.57345e-08	Microlepia strigosa (Thunb.) C.Presl	1.05705e-08	Polystichum polyblepharon (Roem. ex Kunze) C.Presl	8.71493e-09
00020557.jpg	Polystichum longifrons Sa.Kurata	Polystichum longifrons Sa.Kurata	0.864428	Polystichum tagawanum Sa.Kurata	0.135265	Polystichum ovatopaleaceum (Kodama) Sa.Kurata var. ovatopaleaceum	0.000161405	Polystichum pseudomakinoi Tagawa	8.76424e-05	Polystichum polyblepharon (Roem. ex Kunze) C.Presl	4.59062e-05
527178.jpg	Polystichum longifrons Sa.Kurata	Polystichum longifrons Sa.Kurata	1	Polystichum fibrillosopaleaceum (Kodama) Tagawa	1.36771e-10	Dennstaedtia zeylanica (Sw.) Zink ex Fraser-Jenk. et Kandel	7.45337e-13	Osmunda japonica Thunb.	1.55549e-13	Polystichum tagawanum Sa.Kurata	5.5544e-14
521347.jpg	Polystichum longifrons Sa.Kurata	Polystichum longifrons Sa.Kurata	1	Polystichum fibrillosopaleaceum (Kodama) Tagawa	1.41636e-12	Osmunda japonica Thunb.	1.57438e-16	Polystichum tagawanum Sa.Kurata	1.29302e-17	Polystichum ohmurae Sa.Kurata	1.21542e-18
422820.jpg	Polystichum longifrons Sa.Kurata	Polystichum longifrons Sa.Kurata	1	Polystichum polyblepharon (Roem. ex Kunze) C.Presl	1.21424e-16	Polystichum fibrillosopaleaceum (Kodama) Tagawa	1.05587e-17	Hypolepis punctata (Thunb.) Mett. ex Kuhn	3.20791e-18	Dennstaedtia zeylanica (Sw.) Zink ex Fraser-Jenk. et Kandel	6.31984e-20
819460.jpg	Polystichum longifrons Sa.Kurata	Polystichum longifrons Sa.Kurata	1	Polystichum polyblepharon (Roem. ex Kunze) C.Presl	1.03056e-12	Polystichum fibrillosopaleaceum (Kodama) Tagawa	4.45677e-13	Osmunda japonica Thunb.	4.66103e-16	Pteridium aquilinum (L.) Kuhn	1.30066e-16
819577.jpg	Polystichum longifrons Sa.Kurata	Polystichum longifrons Sa.Kurata	1	Polystichum polyblepharon (Roem. ex Kunze) C.Presl	1.01285e-13	Polystichum fibrillosopaleaceum (Kodama) Tagawa	1.96745e-17	Pteridium aquilinum (L.) Kuhn	6.69725e-19	Dryopteris tokyoensis (Makino) C.Chr.	2.97333e-20
819568.jpg	Polystichum longifrons Sa.Kurata	Polystichum longifrons Sa.Kurata	1	Polystichum fibrillosopaleaceum (Kodama) Tagawa	6.57008e-09	Polystichum polyblepharon (Roem. ex Kunze) C.Presl	1.74345e-10	Quercus dentata Thunb.	1.33565e-13	Berchemia racemosa Siebold et Zucc.	5.65688e-14
00037017.jpg	Polystichum longifrons Sa.Kurata	Polystichum longifrons Sa.Kurata	1	Polystichum x anceps Sa.Kurata	4.21259e-10	Polystichum pseudomakinoi Tagawa	2.56546e-10	Polystichum tagawanum Sa.Kurata	6.33127e-11	Polystichum polyblepharon (Roem. ex Kunze) C.Presl	8.55389e-13
577948.jpg	Polystichum longifrons Sa.Kurata	Polystichum longifrons Sa.Kurata	1	Dryopteris tokyoensis (Makino) C.Chr.	3.6253e-20	Polystichum polyblepharon (Roem. ex Kunze) C.Presl	6.12654e-21	Polystichum fibrillosopaleaceum (Kodama) Tagawa	2.83019e-21	Dryopteris commixta Tagawa	1.35347e-23
422733.jpg	Polystichum longifrons Sa.Kurata	Polystichum longifrons Sa.Kurata	1	Polystichum makinoi (Tagawa) Tagawa	4.31774e-14	Polystichum fibrillosopaleaceum (Kodama) Tagawa	6.54362e-15	Polystichum braunii (Spenn.) F_e	3.91807e-16	Microlepia strigosa (Thunb.) C.Presl	2.58231e-16
784420.jpg	Polystichum longifrons Sa.Kurata	Polystichum longifrons Sa.Kurata	1	Polystichum makinoi (Tagawa) Tagawa	1.53747e-07	Polystichum fibrillosopaleaceum (Kodama) Tagawa	4.16069e-08	Polystichum braunii (Spenn.) F_e	5.06592e-09	Osmundastrum cinnamomeum (L.) C.Presl var. fokiense (Copel.) Tagawa	1.65931e-10
819579.jpg	Polystichum longifrons Sa.Kurata	Polystichum longifrons Sa.Kurata	1	Polystichum polyblepharon (Roem. ex Kunze) C.Presl	3.00816e-10	Polystichum pseudomakinoi Tagawa	3.96331e-16	Hypolepis punctata (Thunb.) Mett. ex Kuhn	3.16578e-16	Polystichum ovatopaleaceum (Kodama) Sa.Kurata var. coraiense (Christ ex H.L_v.) Sa.Kurata	9.1291e-17
784437.jpg	Polystichum longifrons Sa.Kurata	Polystichum longifrons Sa.Kurata	1	Polystichum fibrillosopaleaceum (Kodama) Tagawa	2.98481e-11	Polystichum makinoi (Tagawa) Tagawa	1.52734e-11	Polystichum polyblepharon (Roem. ex Kunze) C.Presl	3.67125e-12	Polystichum pseudomakinoi Tagawa	5.37373e-13
422628.jpg	Polystichum longifrons Sa.Kurata	Polystichum longifrons Sa.Kurata	1	Polystichum fibrillosopaleaceum (Kodama) Tagawa	4.14495e-12	Polystichum polyblepharon (Roem. ex Kunze) C.Presl	3.07692e-12	Osmundastrum cinnamomeum (L.) C.Presl var. fokiense (Copel.) Tagawa	3.20653e-13	Dennstaedtia zeylanica (Sw.) Zink ex Fraser-Jenk. et Kandel	1.80995e-13
819474.jpg	Polystichum longifrons Sa.Kurata	Polystichum longifrons Sa.Kurata	1	Polystichum polyblepharon (Roem. ex Kunze) C.Presl	4.36386e-16	Diplopterygium glaucum (Houtt.) Nakai	1.60423e-21	Pentarhizidium orientale (Hook.) Hayata	1.20603e-21	Dryopteris tokyoensis (Makino) C.Chr.	9.5023e-22
558208.jpg	Polystichum longifrons Sa.Kurata	Polystichum longifrons Sa.Kurata	1	Polystichum fibrillosopaleaceum (Kodama) Tagawa	2.14581e-14	Polystichum tagawanum Sa.Kurata	1.96706e-14	Polystichum makinoi (Tagawa) Tagawa	5.12509e-15	Polystichum x anceps Sa.Kurata	5.26284e-16
00038677.jpg	Polystichum longifrons Sa.Kurata	Polystichum longifrons Sa.Kurata	0.999993	Polystichum x anceps Sa.Kurata	6.95242e-06	Polystichum tagawanum Sa.Kurata	1.00194e-07	Polystichum pseudomakinoi Tagawa	6.79582e-08	Polystichum x inadae Sa.Kurata	1.34802e-08
819720.jpg	Polystichum longifrons Sa.Kurata	Polystichum longifrons Sa.Kurata	1	Polystichum polyblepharon (Roem. ex Kunze) C.Presl	6.6504e-08	Polystichum fibrillosopaleaceum (Kodama) Tagawa	1.2583e-10	Polystichum makinoi (Tagawa) Tagawa	4.79319e-11	Polystichum tagawanum Sa.Kurata	9.92611e-13
819715.jpg	Polystichum longifrons Sa.Kurata	Polystichum longifrons Sa.Kurata	0.99522	Polystichum polyblepharon (Roem. ex Kunze) C.Presl	0.00477965	Polystichum fibrillosopaleaceum (Kodama) Tagawa	1.12061e-07	Polystichum pseudomakinoi Tagawa	1.09993e-10	Polystichum ovatopaleaceum (Kodama) Sa.Kurata var. coraiense (Christ ex H.L_v.) Sa.Kurata	1.29051e-11
521371.jpg	Polystichum longifrons Sa.Kurata	Polystichum longifrons Sa.Kurata	0.999997	Polystichum polyblepharon (Roem. ex Kunze) C.Presl	2.6582e-06	Polystichum braunii (Spenn.) F_e	6.731e-09	Dryopteris crassirhizoma Nakai	2.53225e-09	Polystichum tagawanum Sa.Kurata	1.71718e-09
422640.jpg	Polystichum longifrons Sa.Kurata	Polystichum longifrons Sa.Kurata	1	Polystichum polyblepharon (Roem. ex Kunze) C.Presl	1.05419e-14	Polystichum fibrillosopaleaceum (Kodama) Tagawa	5.67172e-16	Polystichum pseudomakinoi Tagawa	5.43601e-18	Asplenium wrightii D.C.Eaton ex Hook.	1.58286e-18
FKSE99855.jpg	Polystichum longifrons Sa.Kurata	Polystichum polyblepharon (Roem. ex Kunze) C.Presl	0.999685	Polystichum fibrillosopaleaceum (Kodama) Tagawa	0.000239409	Polystichum makinoi (Tagawa) Tagawa	4.26209e-05	Polystichum braunii (Spenn.) F_e	1.1054e-05	Polystichum x anceps Sa.Kurata	1.10065e-05
572939.jpg	Polystichum longifrons Sa.Kurata	Polystichum longifrons Sa.Kurata	1	Polystichum fibrillosopaleaceum (Kodama) Tagawa	4.82165e-14	Polystichum polyblepharon (Roem. ex Kunze) C.Presl	1.4257e-14	Asplenium wrightii D.C.Eaton ex Hook.	1.91501e-19	Hypolepis punctata (Thunb.) Mett. ex Kuhn	7.23758e-20
00037018.jpg	Polystichum longifrons Sa.Kurata	Polystichum longifrons Sa.Kurata	1	Polystichum x anceps Sa.Kurata	2.96254e-08	Polystichum pseudomakinoi Tagawa	5.23196e-10	Polystichum polyblepharon (Roem. ex Kunze) C.Presl	5.0633e-11	Polystichum x inadae Sa.Kurata	2.17583e-11
00020558.jpg	Polystichum longifrons Sa.Kurata	Polystichum longifrons Sa.Kurata	0.999996	Polystichum x anceps Sa.Kurata	3.8687e-06	Polystichum polyblepharon (Roem. ex Kunze) C.Presl	2.74942e-07	Polystichum ovatopaleaceum (Kodama) Sa.Kurata var. ovatopaleaceum	3.2533e-09	Polystichum pseudomakinoi Tagawa	2.46178e-09
533855.jpg	Polystichum longifrons Sa.Kurata	Polystichum longifrons Sa.Kurata	1	Polystichum fibrillosopaleaceum (Kodama) Tagawa	2.9457e-15	Polystichum polyblepharon (Roem. ex Kunze) C.Presl	2.34084e-15	Polystichum tagawanum Sa.Kurata	2.20611e-16	Osmunda japonica Thunb.	2.668e-17
521354.jpg	Polystichum longifrons Sa.Kurata	Polystichum longifrons Sa.Kurata	1	Polystichum polyblepharon (Roem. ex Kunze) C.Presl	9.80871e-10	Dryopteris crassirhizoma Nakai	1.62492e-10	Polystichum fibrillosopaleaceum (Kodama) Tagawa	8.90332e-12	Polystichum braunii (Spenn.) F_e	7.07074e-12
00009026.jpg	Polystichum longifrons Sa.Kurata	Polystichum longifrons Sa.Kurata	0.999989	Polystichum x anceps Sa.Kurata	1.14053e-05	Polystichum pseudomakinoi Tagawa	3.74027e-08	Polystichum tagawanum Sa.Kurata	2.14189e-09	Polystichum polyblepharon (Roem. ex Kunze) C.Presl	1.63337e-09
00009019.jpg	Polystichum longifrons Sa.Kurata	Polystichum longifrons Sa.Kurata	0.999262	Polystichum x anceps Sa.Kurata	0.000701221	Polystichum tagawanum Sa.Kurata	3.34225e-05	Polystichum polyblepharon (Roem. ex Kunze) C.Presl	1.79073e-06	Polystichum ovatopaleaceum (Kodama) Sa.Kurata var. ovatopaleaceum	7.10268e-07
509671.jpg	Polystichum longifrons Sa.Kurata	Polystichum longifrons Sa.Kurata	1	Polystichum braunii (Spenn.) F_e	3.21126e-15	Polystichum fibrillosopaleaceum (Kodama) Tagawa	1.74462e-15	Dennstaedtia zeylanica (Sw.) Zink ex Fraser-Jenk. et Kandel	9.51861e-18	Polystichum polyblepharon (Roem. ex Kunze) C.Presl	3.45443e-18
428778.jpg	Polystichum longifrons Sa.Kurata	Polystichum longifrons Sa.Kurata	1	Polystichum polyblepharon (Roem. ex Kunze) C.Presl	7.8282e-13	Polystichum fibrillosopaleaceum (Kodama) Tagawa	5.36558e-16	Hypolepis punctata (Thunb.) Mett. ex Kuhn	1.64018e-17	Dennstaedtia zeylanica (Sw.) Zink ex Fraser-Jenk. et Kandel	4.54889e-18
422748.jpg	Polystichum longifrons Sa.Kurata	Polystichum longifrons Sa.Kurata	1	Polystichum polyblepharon (Roem. ex Kunze) C.Presl	1.21434e-12	Polystichum fibrillosopaleaceum (Kodama) Tagawa	1.10449e-14	Polystichum braunii (Spenn.) F_e	1.5092e-15	Polystichum ovatopaleaceum (Kodama) Sa.Kurata var. coraiense (Christ ex H.L_v.) Sa.Kurata	5.286e-16
00038187.jpg	Polystichum longifrons Sa.Kurata	Polystichum longifrons Sa.Kurata	0.995047	Polystichum tagawanum Sa.Kurata	0.00280491	Polystichum pseudomakinoi Tagawa	0.00213391	Polystichum x anceps Sa.Kurata	1.36947e-05	Polystichum polyblepharon (Roem. ex Kunze) C.Presl	2.12241e-07
577949.jpg	Polystichum longifrons Sa.Kurata	Polystichum longifrons Sa.Kurata	1	Dryopteris crassirhizoma Nakai	1.30611e-07	Polystichum polyblepharon (Roem. ex Kunze) C.Presl	1.23191e-07	Polystichum braunii (Spenn.) F_e	7.68838e-08	Polystichum tagawanum Sa.Kurata	1.79991e-08
819572.jpg	Polystichum longifrons Sa.Kurata	Polystichum longifrons Sa.Kurata	1	Polystichum polyblepharon (Roem. ex Kunze) C.Presl	1.77037e-10	Polystichum fibrillosopaleaceum (Kodama) Tagawa	1.37912e-13	Berchemia racemosa Siebold et Zucc.	3.60109e-17	Asplenium wrightii D.C.Eaton ex Hook.	1.8888e-17
222827.jpg	Polystichum longifrons Sa.Kurata	Polystichum longifrons Sa.Kurata	1	Dennstaedtia zeylanica (Sw.) Zink ex Fraser-Jenk. et Kandel	1.83831e-12	Polystichum fibrillosopaleaceum (Kodama) Tagawa	3.56621e-13	Microlepia strigosa (Thunb.) C.Presl	2.52191e-15	Polystichum polyblepharon (Roem. ex Kunze) C.Presl	1.78883e-15
560410.jpg	Polystichum longifrons Sa.Kurata	Polystichum longifrons Sa.Kurata	1	Polystichum fibrillosopaleaceum (Kodama) Tagawa	4.61038e-08	Pteridium aquilinum (L.) Kuhn	6.40183e-10	Hypolepis punctata (Thunb.) Mett. ex Kuhn	2.00553e-10	Osmundastrum cinnamomeum (L.) C.Presl var. fokiense (Copel.) Tagawa	9.51372e-11
00037012.jpg	Polystichum longifrons Sa.Kurata	Polystichum tagawanum Sa.Kurata	0.807968	Polystichum longifrons Sa.Kurata	0.150168	Polystichum polyblepharon (Roem. ex Kunze) C.Presl	0.0410106	Polystichum x anceps Sa.Kurata	0.000812726	Polystichum pseudomakinoi Tagawa	3.88511e-05
00038092.jpg	Polystichum longifrons Sa.Kurata	Polystichum longifrons Sa.Kurata	0.991946	Polystichum tagawanum Sa.Kurata	0.00805416	Polystichum polyblepharon (Roem. ex Kunze) C.Presl	2.00206e-08	Rosa luciae Rochebr. et Franch. ex Cr_p.	1.93823e-08	Arachniodes standishii (T.Moore) Ohwi	1.90958e-08
819686.jpg	Polystichum longifrons Sa.Kurata	Polystichum longifrons Sa.Kurata	1	Polystichum polyblepharon (Roem. ex Kunze) C.Presl	6.68004e-15	Polystichum fibrillosopaleaceum (Kodama) Tagawa	1.68352e-17	Polystichum pseudomakinoi Tagawa	1.12626e-19	Polystichum makinoi (Tagawa) Tagawa	1.10081e-20
426651.jpg	Polystichum longifrons Sa.Kurata	Polystichum longifrons Sa.Kurata	1	Polystichum fibrillosopaleaceum (Kodama) Tagawa	1.33426e-12	Polystichum polyblepharon (Roem. ex Kunze) C.Presl	7.30164e-13	Dennstaedtia zeylanica (Sw.) Zink ex Fraser-Jenk. et Kandel	7.07942e-15	Polystichum braunii (Spenn.) F_e	4.41909e-16
576497.jpg	Polystichum longifrons Sa.Kurata	Polystichum longifrons Sa.Kurata	1	Dennstaedtia zeylanica (Sw.) Zink ex Fraser-Jenk. et Kandel	9.52933e-10	Polystichum polyblepharon (Roem. ex Kunze) C.Presl	7.52681e-11	Microlepia strigosa (Thunb.) C.Presl	1.59119e-11	Polystichum fibrillosopaleaceum (Kodama) Tagawa	8.30319e-12
436087.jpg	Polystichum longifrons Sa.Kurata	Polystichum longifrons Sa.Kurata	1	Polystichum polyblepharon (Roem. ex Kunze) C.Presl	2.79788e-18	Osmunda japonica Thunb.	7.17004e-19	Onoclea sensibilis L. var. interrupta Maxim.	3.0608e-19	Polystichum fibrillosopaleaceum (Kodama) Tagawa	1.40308e-19
474293.jpg	Polystichum longifrons Sa.Kurata	Polystichum longifrons Sa.Kurata	1	Polystichum polyblepharon (Roem. ex Kunze) C.Presl	9.19734e-10	Polystichum fibrillosopaleaceum (Kodama) Tagawa	2.87309e-16	Polystichum tagawanum Sa.Kurata	1.3306e-17	Davallia mariesii T.Moore ex Baker	1.45528e-18
784433.jpg	Polystichum longifrons Sa.Kurata	Polystichum longifrons Sa.Kurata	1	Polystichum braunii (Spenn.) F_e	2.66003e-08	Polystichum pseudomakinoi Tagawa	1.04731e-10	Polystichum fibrillosopaleaceum (Kodama) Tagawa	3.57828e-11	Polystichum tagawanum Sa.Kurata	2.59904e-12
819462.jpg	Polystichum longifrons Sa.Kurata	Polystichum longifrons Sa.Kurata	1	Polystichum polyblepharon (Roem. ex Kunze) C.Presl	1.79528e-16	Polystichum fibrillosopaleaceum (Kodama) Tagawa	1.52453e-18	Polystichum igaense Tagawa	6.78406e-19	Berchemia racemosa Siebold et Zucc.	1.55508e-19
927933.jpg	Polystichum longifrons Sa.Kurata	Polystichum longifrons Sa.Kurata	0.999993	Polystichum fibrillosopaleaceum (Kodama) Tagawa	7.15067e-06	Polystichum polyblepharon (Roem. ex Kunze) C.Presl	1.06161e-07	Polystichum x anceps Sa.Kurata	8.59381e-09	Pentarhizidium orientale (Hook.) Hayata	1.5486e-10
00038093.jpg	Polystichum longifrons Sa.Kurata	Polystichum tagawanum Sa.Kurata	0.822604	Polystichum longifrons Sa.Kurata	0.150489	Polystichum pseudomakinoi Tagawa	0.0142263	Polystichum polyblepharon (Roem. ex Kunze) C.Presl	0.0125088	Polystichum makinoi (Tagawa) Tagawa	0.000143122
533853.jpg	Polystichum longifrons Sa.Kurata	Polystichum longifrons Sa.Kurata	1	Hypolepis punctata (Thunb.) Mett. ex Kuhn	2.05628e-08	Polystichum fibrillosopaleaceum (Kodama) Tagawa	7.00442e-10	Polystichum polyblepharon (Roem. ex Kunze) C.Presl	6.57918e-10	Diplopterygium glaucum (Houtt.) Nakai	3.93821e-10
577952.jpg	Polystichum longifrons Sa.Kurata	Polystichum longifrons Sa.Kurata	1	Polystichum fibrillosopaleaceum (Kodama) Tagawa	1.89731e-13	Polystichum polyblepharon (Roem. ex Kunze) C.Presl	1.55383e-15	Polystichum pseudomakinoi Tagawa	2.1952e-17	Dennstaedtia zeylanica (Sw.) Zink ex Fraser-Jenk. et Kandel	3.71791e-18
00042564.jpg	Polystichum longifrons Sa.Kurata	Polystichum longifrons Sa.Kurata	0.999891	Polystichum x anceps Sa.Kurata	6.81557e-05	Polystichum ohmurae Sa.Kurata	6.46123e-06	Aster microcephalus (Miq.) Franch. et Sav. var. ovatus (Franch. et Sav.) Soejima et Mot.Ito	4.58451e-06	Dryopteris tokyoensis (Makino) C.Chr.	3.51236e-06
432004.jpg	Polystichum longifrons Sa.Kurata	Polystichum longifrons Sa.Kurata	1	Polystichum polyblepharon (Roem. ex Kunze) C.Presl	3.74607e-12	Pteridium aquilinum (L.) Kuhn	6.85201e-13	Polystichum fibrillosopaleaceum (Kodama) Tagawa	5.52717e-13	Dennstaedtia zeylanica (Sw.) Zink ex Fraser-Jenk. et Kandel	3.07697e-13
587241.jpg	Polystichum longifrons Sa.Kurata	Polystichum longifrons Sa.Kurata	1	Polystichum polyblepharon (Roem. ex Kunze) C.Presl	1.71436e-10	Polystichum fibrillosopaleaceum (Kodama) Tagawa	3.42915e-11	Hypolepis punctata (Thunb.) Mett. ex Kuhn	4.3269e-13	Diplopterygium glaucum (Houtt.) Nakai	3.72942e-15
00016439.jpg	Polystichum longifrons Sa.Kurata	Polystichum longifrons Sa.Kurata	0.960494	Polystichum tagawanum Sa.Kurata	0.0395055	Polystichum pseudomakinoi Tagawa	6.72236e-08	Polystichum polyblepharon (Roem. ex Kunze) C.Presl	1.55073e-08	Polystichum makinoi (Tagawa) Tagawa	2.60187e-09
577960.jpg	Polystichum longifrons Sa.Kurata	Polystichum longifrons Sa.Kurata	1	Microlepia strigosa (Thunb.) C.Presl	5.72642e-16	Polystichum ovatopaleaceum (Kodama) Sa.Kurata var. coraiense (Christ ex H.L_v.) Sa.Kurata	5.58794e-16	Polystichum fibrillosopaleaceum (Kodama) Tagawa	3.44848e-16	Dennstaedtia zeylanica (Sw.) Zink ex Fraser-Jenk. et Kandel	2.61769e-16
819438.jpg	Polystichum longifrons Sa.Kurata	Polystichum longifrons Sa.Kurata	1	Polystichum polyblepharon (Roem. ex Kunze) C.Presl	1.18659e-08	Polystichum fibrillosopaleaceum (Kodama) Tagawa	2.17715e-12	Berchemia racemosa Siebold et Zucc.	1.06846e-13	Microlepia strigosa (Thunb.) C.Presl	4.81782e-14
422641.jpg	Polystichum longifrons Sa.Kurata	Polystichum longifrons Sa.Kurata	1	Polystichum polyblepharon (Roem. ex Kunze) C.Presl	7.8428e-10	Dennstaedtia zeylanica (Sw.) Zink ex Fraser-Jenk. et Kandel	2.09324e-11	Hypolepis punctata (Thunb.) Mett. ex Kuhn	1.70641e-11	Polystichum fibrillosopaleaceum (Kodama) Tagawa	6.54183e-12
00002425.jpg	Polystichum longifrons Sa.Kurata	Polystichum longifrons Sa.Kurata	0.990452	Polystichum makinoi (Tagawa) Tagawa	0.00931894	Polystichum x anceps Sa.Kurata	0.000194376	Polystichum pseudomakinoi Tagawa	3.31014e-05	Polystichum polyblepharon (Roem. ex Kunze) C.Presl	1.58007e-06
509744.jpg	Polystichum longifrons Sa.Kurata	Polystichum longifrons Sa.Kurata	1	Polystichum braunii (Spenn.) F_e	8.56108e-11	Dennstaedtia zeylanica (Sw.) Zink ex Fraser-Jenk. et Kandel	9.44658e-12	Polystichum fibrillosopaleaceum (Kodama) Tagawa	1.40141e-12	Polystichum polyblepharon (Roem. ex Kunze) C.Presl	5.6707e-13
00005192.jpg	Polystichum longifrons Sa.Kurata	Polystichum longifrons Sa.Kurata	0.887904	Polystichum polyblepharon (Roem. ex Kunze) C.Presl	0.111987	Polystichum pseudomakinoi Tagawa	9.42863e-05	Polystichum tagawanum Sa.Kurata	9.35118e-06	Polystichum x inadae Sa.Kurata	4.04672e-06
590620.jpg	Polystichum longifrons Sa.Kurata	Polystichum longifrons Sa.Kurata	1	Polystichum fibrillosopaleaceum (Kodama) Tagawa	1.04086e-11	Polystichum polyblepharon (Roem. ex Kunze) C.Presl	4.93826e-14	Hypolepis punctata (Thunb.) Mett. ex Kuhn	2.49881e-15	Diplopterygium glaucum (Houtt.) Nakai	1.2845e-15
438342.jpg	Polystichum longifrons Sa.Kurata	Polystichum longifrons Sa.Kurata	1	Polystichum fibrillosopaleaceum (Kodama) Tagawa	8.32669e-12	Osmundastrum cinnamomeum (L.) C.Presl var. fokiense (Copel.) Tagawa	2.30361e-17	Dennstaedtia zeylanica (Sw.) Zink ex Fraser-Jenk. et Kandel	1.6591e-17	Pteridium aquilinum (L.) Kuhn	1.36345e-17
819723.jpg	Polystichum longifrons Sa.Kurata	Polystichum longifrons Sa.Kurata	0.999918	Polystichum polyblepharon (Roem. ex Kunze) C.Presl	8.22051e-05	Polystichum pseudomakinoi Tagawa	9.9312e-10	Polystichum fibrillosopaleaceum (Kodama) Tagawa	9.02595e-10	Hypolepis punctata (Thunb.) Mett. ex Kuhn	4.46353e-11
435352.jpg	Polystichum longifrons Sa.Kurata	Polystichum longifrons Sa.Kurata	1	Polystichum polyblepharon (Roem. ex Kunze) C.Presl	7.10984e-14	Polystichum fibrillosopaleaceum (Kodama) Tagawa	3.64717e-20	Polystichum pseudomakinoi Tagawa	1.44039e-21	Pteridium aquilinum (L.) Kuhn	1.16101e-22
819586.jpg	Polystichum longifrons Sa.Kurata	Polystichum longifrons Sa.Kurata	1	Polystichum fibrillosopaleaceum (Kodama) Tagawa	1.75226e-08	Polystichum polyblepharon (Roem. ex Kunze) C.Presl	7.05681e-11	Polystichum tagawanum Sa.Kurata	5.82936e-12	Berchemia racemosa Siebold et Zucc.	4.40646e-12
422830.jpg	Polystichum longifrons Sa.Kurata	Polystichum longifrons Sa.Kurata	1	Polystichum fibrillosopaleaceum (Kodama) Tagawa	2.75709e-10	Polystichum braunii (Spenn.) F_e	2.45626e-10	Polystichum makinoi (Tagawa) Tagawa	5.92483e-12	Polystichum polyblepharon (Roem. ex Kunze) C.Presl	1.6631e-12
FKSE34149.jpg	Polystichum longifrons Sa.Kurata	Polystichum longifrons Sa.Kurata	1	Polystichum tagawanum Sa.Kurata	3.15715e-09	Polystichum tsus-simense (Hook.) J.Sm. var. mayebarae (Tagawa) Sa.Kurata	1.18424e-09	Dryopteris tokyoensis (Makino) C.Chr.	1.24692e-10	Polystichum x anceps Sa.Kurata	6.85529e-11
513754.jpg	Polystichum longifrons Sa.Kurata	Polystichum longifrons Sa.Kurata	1	Hypolepis punctata (Thunb.) Mett. ex Kuhn	1.86258e-13	Osmunda japonica Thunb.	6.00591e-15	Polystichum fibrillosopaleaceum (Kodama) Tagawa	3.3566e-15	Diplopterygium glaucum (Houtt.) Nakai	1.23006e-15
00003475.jpg	Polystichum longifrons Sa.Kurata	Polystichum longifrons Sa.Kurata	0.99999	Polystichum tagawanum Sa.Kurata	9.11561e-06	Polystichum polyblepharon (Roem. ex Kunze) C.Presl	6.3745e-07	Polystichum pseudomakinoi Tagawa	1.01117e-07	Polystichum x anceps Sa.Kurata	8.96779e-08
437649.jpg	Polystichum longifrons Sa.Kurata	Polystichum longifrons Sa.Kurata	1	Dennstaedtia zeylanica (Sw.) Zink ex Fraser-Jenk. et Kandel	6.79563e-12	Polystichum fibrillosopaleaceum (Kodama) Tagawa	1.17564e-13	Polystichum polyblepharon (Roem. ex Kunze) C.Presl	2.77363e-16	Hypolepis punctata (Thunb.) Mett. ex Kuhn	1.69395e-16
595991.jpg	Polystichum longifrons Sa.Kurata	Polystichum longifrons Sa.Kurata	1	Polystichum fibrillosopaleaceum (Kodama) Tagawa	6.78316e-08	Polystichum braunii (Spenn.) F_e	2.72352e-10	Polystichum polyblepharon (Roem. ex Kunze) C.Presl	2.01603e-11	Polystichum tagawanum Sa.Kurata	6.65393e-12
00017851.jpg	Polystichum longifrons Sa.Kurata	Polystichum longifrons Sa.Kurata	0.99833	Dryopteris dickinsii (Franch. et Sav.) C.Chr.	0.000687089	Polystichum pseudomakinoi Tagawa	0.000517466	Salix integra Thunb.	0.00029022	Dryopteris tokyoensis (Makino) C.Chr.	0.000164458
927924.jpg	Polystichum longifrons Sa.Kurata	Polystichum longifrons Sa.Kurata	1	Polystichum polyblepharon (Roem. ex Kunze) C.Presl	2.62748e-09	Lemmaphyllum microphyllum C.Presl	5.00481e-12	Polystichum braunii (Spenn.) F_e	3.28983e-12	Polystichum igaense Tagawa	2.7096e-12
564163.jpg	Polystichum longifrons Sa.Kurata	Polystichum longifrons Sa.Kurata	1	Pteridium aquilinum (L.) Kuhn	9.57701e-11	Polystichum polyblepharon (Roem. ex Kunze) C.Presl	4.69371e-11	Polystichum fibrillosopaleaceum (Kodama) Tagawa	3.92483e-14	Dryopteris crassirhizoma Nakai	1.85491e-15
577959.jpg	Polystichum longifrons Sa.Kurata	Polystichum longifrons Sa.Kurata	1	Polystichum fibrillosopaleaceum (Kodama) Tagawa	1.075e-17	Polystichum polyblepharon (Roem. ex Kunze) C.Presl	8.31413e-18	Osmundastrum cinnamomeum (L.) C.Presl var. fokiense (Copel.) Tagawa	1.99895e-20	Polystichum pseudomakinoi Tagawa	3.47236e-21
00003453.jpg	Polystichum longifrons Sa.Kurata	Polystichum longifrons Sa.Kurata	1	Polystichum pseudomakinoi Tagawa	1.15733e-08	Polystichum makinoi (Tagawa) Tagawa	6.06746e-09	Polystichum tagawanum Sa.Kurata	1.85031e-10	Polystichum tsus-simense (Hook.) J.Sm. var. mayebarae (Tagawa) Sa.Kurata	9.51184e-13
595986.jpg	Polystichum longifrons Sa.Kurata	Polystichum longifrons Sa.Kurata	1	Polystichum makinoi (Tagawa) Tagawa	7.2834e-10	Polystichum fibrillosopaleaceum (Kodama) Tagawa	5.98257e-11	Polystichum braunii (Spenn.) F_e	4.45108e-11	Polystichum pseudomakinoi Tagawa	4.19674e-15
00009022.jpg	Polystichum longifrons Sa.Kurata	Polystichum longifrons Sa.Kurata	1	Polystichum x anceps Sa.Kurata	2.7253e-07	Dryopteris tokyoensis (Makino) C.Chr.	7.29786e-08	Polystichum pseudomakinoi Tagawa	7.82665e-11	Polystichum x inadae Sa.Kurata	3.6192e-11
521355.jpg	Polystichum longifrons Sa.Kurata	Polystichum longifrons Sa.Kurata	1	Polystichum polyblepharon (Roem. ex Kunze) C.Presl	5.09045e-12	Polystichum fibrillosopaleaceum (Kodama) Tagawa	2.11249e-13	Dryopteris polylepis (Franch. et Sav.) C.Chr.	9.40463e-17	Polystichum braunii (Spenn.) F_e	2.5245e-17
422642.jpg	Polystichum longifrons Sa.Kurata	Polystichum longifrons Sa.Kurata	1	Hypolepis punctata (Thunb.) Mett. ex Kuhn	7.96109e-10	Dennstaedtia zeylanica (Sw.) Zink ex Fraser-Jenk. et Kandel	2.69248e-10	Onoclea sensibilis L. var. interrupta Maxim.	6.15615e-12	Polystichum fibrillosopaleaceum (Kodama) Tagawa	5.62376e-12
441380.jpg	Polystichum longifrons Sa.Kurata	Polystichum longifrons Sa.Kurata	1	Hypolepis punctata (Thunb.) Mett. ex Kuhn	2.83727e-12	Diplopterygium glaucum (Houtt.) Nakai	2.28599e-14	Pteridium aquilinum (L.) Kuhn	2.08723e-16	Dryopteris crassirhizoma Nakai	1.0949e-16
577940.jpg	Polystichum longifrons Sa.Kurata	Polystichum longifrons Sa.Kurata	1	Polystichum fibrillosopaleaceum (Kodama) Tagawa	2.56226e-14	Microlepia strigosa (Thunb.) C.Presl	5.26649e-16	Dennstaedtia zeylanica (Sw.) Zink ex Fraser-Jenk. et Kandel	8.11516e-18	Osmundastrum cinnamomeum (L.) C.Presl var. fokiense (Copel.) Tagawa	6.33498e-18
572945.jpg	Polystichum longifrons Sa.Kurata	Polystichum longifrons Sa.Kurata	1	Polystichum polyblepharon (Roem. ex Kunze) C.Presl	6.76636e-17	Polystichum fibrillosopaleaceum (Kodama) Tagawa	7.78975e-19	Dennstaedtia zeylanica (Sw.) Zink ex Fraser-Jenk. et Kandel	2.4616e-21	Hypolepis punctata (Thunb.) Mett. ex Kuhn	3.17202e-22
432001.jpg	Polystichum longifrons Sa.Kurata	Polystichum longifrons Sa.Kurata	1	Polystichum fibrillosopaleaceum (Kodama) Tagawa	1.96991e-10	Polystichum polyblepharon (Roem. ex Kunze) C.Presl	4.86612e-12	Hypolepis punctata (Thunb.) Mett. ex Kuhn	3.97652e-14	Diplopterygium glaucum (Houtt.) Nakai	5.60284e-15
00017849.jpg	Polystichum longifrons Sa.Kurata	Polystichum longifrons Sa.Kurata	1	Polystichum tagawanum Sa.Kurata	5.74188e-09	Polystichum pseudomakinoi Tagawa	2.52824e-09	Polystichum x anceps Sa.Kurata	4.71757e-13	Polystichum polyblepharon (Roem. ex Kunze) C.Presl	1.65148e-13
636281.jpg	Polystichum longifrons Sa.Kurata	Polystichum longifrons Sa.Kurata	1	Polystichum polyblepharon (Roem. ex Kunze) C.Presl	1.98912e-17	Polystichum fibrillosopaleaceum (Kodama) Tagawa	1.31829e-17	Diplopterygium glaucum (Houtt.) Nakai	4.86042e-21	Polystichum makinoi (Tagawa) Tagawa	2.18161e-21
927930.jpg	Polystichum longifrons Sa.Kurata	Polystichum longifrons Sa.Kurata	1	Polystichum polyblepharon (Roem. ex Kunze) C.Presl	1.53171e-16	Polystichum fibrillosopaleaceum (Kodama) Tagawa	2.91486e-17	Pteridium aquilinum (L.) Kuhn	8.12376e-19	Osmunda japonica Thunb.	9.96236e-21
00038679.jpg	Polystichum longifrons Sa.Kurata	Polystichum longifrons Sa.Kurata	0.993292	Polystichum x anceps Sa.Kurata	0.00655902	Polystichum tagawanum Sa.Kurata	5.40172e-05	Polystichum x inadae Sa.Kurata	5.25676e-05	Polystichum pseudomakinoi Tagawa	4.13626e-05
00038660.jpg	Polystichum longifrons Sa.Kurata	Polystichum longifrons Sa.Kurata	0.999994	Polystichum tagawanum Sa.Kurata	2.15149e-06	Polystichum x anceps Sa.Kurata	1.96784e-06	Polystichum pseudomakinoi Tagawa	1.64422e-06	Polystichum polyblepharon (Roem. ex Kunze) C.Presl	2.87576e-07
819564.jpg	Polystichum longifrons Sa.Kurata	Polystichum longifrons Sa.Kurata	1	Polystichum fibrillosopaleaceum (Kodama) Tagawa	8.27068e-10	Polystichum tagawanum Sa.Kurata	4.99822e-15	Polystichum igaense Tagawa	4.61815e-15	Polystichum polyblepharon (Roem. ex Kunze) C.Presl	1.20502e-15
00017335.jpg	Polystichum longifrons Sa.Kurata	Polystichum longifrons Sa.Kurata	0.647203	Polystichum pseudomakinoi Tagawa	0.330489	Polystichum tagawanum Sa.Kurata	0.0223014	Polystichum makinoi (Tagawa) Tagawa	3.35463e-06	Polystichum x anceps Sa.Kurata	2.31336e-06
587236.jpg	Polystichum longifrons Sa.Kurata	Polystichum longifrons Sa.Kurata	1	Polystichum fibrillosopaleaceum (Kodama) Tagawa	1.30876e-10	Polystichum braunii (Spenn.) F_e	4.17694e-11	Hypolepis punctata (Thunb.) Mett. ex Kuhn	1.15024e-12	Polystichum polyblepharon (Roem. ex Kunze) C.Presl	5.68341e-13
784423.jpg	Polystichum longifrons Sa.Kurata	Polystichum longifrons Sa.Kurata	1	Polystichum fibrillosopaleaceum (Kodama) Tagawa	9.81289e-13	Osmundastrum cinnamomeum (L.) C.Presl var. fokiense (Copel.) Tagawa	8.93927e-13	Polystichum polyblepharon (Roem. ex Kunze) C.Presl	2.01745e-13	Polystichum tagawanum Sa.Kurata	1.60722e-13
577954.jpg	Polystichum longifrons Sa.Kurata	Polystichum longifrons Sa.Kurata	1	Microlepia strigosa (Thunb.) C.Presl	3.68182e-10	Polystichum fibrillosopaleaceum (Kodama) Tagawa	2.28887e-10	Polystichum polyblepharon (Roem. ex Kunze) C.Presl	1.77628e-10	Polystichum ovatopaleaceum (Kodama) Sa.Kurata var. coraiense (Christ ex H.L_v.) Sa.Kurata	5.53323e-13
422626.jpg	Polystichum longifrons Sa.Kurata	Polystichum longifrons Sa.Kurata	1	Polystichum polyblepharon (Roem. ex Kunze) C.Presl	5.52714e-16	Hypolepis punctata (Thunb.) Mett. ex Kuhn	7.57481e-17	Polystichum fibrillosopaleaceum (Kodama) Tagawa	1.16881e-18	Pteridium aquilinum (L.) Kuhn	9.83669e-19
438343.jpg	Polystichum longifrons Sa.Kurata	Polystichum longifrons Sa.Kurata	1	Polystichum fibrillosopaleaceum (Kodama) Tagawa	2.21162e-17	Polystichum polyblepharon (Roem. ex Kunze) C.Presl	8.26783e-18	Polystichum tagawanum Sa.Kurata	3.40693e-20	Polystichum x anceps Sa.Kurata	2.24336e-21
784592.jpg	Polystichum longifrons Sa.Kurata	Polystichum longifrons Sa.Kurata	1	Polystichum fibrillosopaleaceum (Kodama) Tagawa	1.50371e-11	Polystichum polyblepharon (Roem. ex Kunze) C.Presl	1.31691e-11	Hypolepis punctata (Thunb.) Mett. ex Kuhn	2.5226e-13	Polystichum braunii (Spenn.) F_e	3.79406e-14
513746.jpg	Polystichum longifrons Sa.Kurata	Polystichum longifrons Sa.Kurata	1	Polystichum polyblepharon (Roem. ex Kunze) C.Presl	1.43026e-15	Polystichum igaense Tagawa	4.64173e-17	Osmunda japonica Thunb.	2.68713e-17	Polystichum fibrillosopaleaceum (Kodama) Tagawa	1.83937e-17
422742.jpg	Polystichum longifrons Sa.Kurata	Polystichum longifrons Sa.Kurata	1	Polystichum polyblepharon (Roem. ex Kunze) C.Presl	9.86677e-16	Osmunda japonica Thunb.	6.29113e-18	Polystichum fibrillosopaleaceum (Kodama) Tagawa	8.2262e-19	Dryopteris crassirhizoma Nakai	5.9727e-19
577969.jpg	Polystichum longifrons Sa.Kurata	Polystichum longifrons Sa.Kurata	1	Polystichum fibrillosopaleaceum (Kodama) Tagawa	1.50344e-12	Microlepia strigosa (Thunb.) C.Presl	1.38054e-12	Osmundastrum cinnamomeum (L.) C.Presl var. fokiense (Copel.) Tagawa	3.77287e-13	Polystichum polyblepharon (Roem. ex Kunze) C.Presl	3.18327e-13
422727.jpg	Polystichum longifrons Sa.Kurata	Polystichum longifrons Sa.Kurata	1	Polystichum fibrillosopaleaceum (Kodama) Tagawa	7.05819e-13	Polystichum braunii (Spenn.) F_e	7.83336e-14	Polystichum tagawanum Sa.Kurata	2.82194e-15	Polystichum polyblepharon (Roem. ex Kunze) C.Presl	2.7493e-15
256639.jpg	Polystichum longifrons Sa.Kurata	Polystichum longifrons Sa.Kurata	1	Polystichum polyblepharon (Roem. ex Kunze) C.Presl	4.5332e-09	Polystichum fibrillosopaleaceum (Kodama) Tagawa	9.68172e-10	Hypolepis punctata (Thunb.) Mett. ex Kuhn	8.02387e-13	Polystichum braunii (Spenn.) F_e	1.28898e-13
474294.jpg	Polystichum longifrons Sa.Kurata	Polystichum longifrons Sa.Kurata	1	Polystichum fibrillosopaleaceum (Kodama) Tagawa	8.28267e-16	Polystichum polyblepharon (Roem. ex Kunze) C.Presl	1.75006e-17	Osmunda japonica Thunb.	2.43059e-18	Hypolepis punctata (Thunb.) Mett. ex Kuhn	2.15018e-18
521349.jpg	Polystichum longifrons Sa.Kurata	Polystichum longifrons Sa.Kurata	1	Polystichum fibrillosopaleaceum (Kodama) Tagawa	2.34124e-18	Hypolepis punctata (Thunb.) Mett. ex Kuhn	7.88124e-19	Diplopterygium glaucum (Houtt.) Nakai	2.32192e-19	Polystichum polyblepharon (Roem. ex Kunze) C.Presl	1.10428e-19
521344.jpg	Polystichum longifrons Sa.Kurata	Polystichum longifrons Sa.Kurata	1	Polystichum braunii (Spenn.) F_e	3.63379e-12	Polystichum tagawanum Sa.Kurata	7.67164e-13	Polystichum fibrillosopaleaceum (Kodama) Tagawa	4.07425e-13	Polystichum x anceps Sa.Kurata	2.4293e-13
576502.jpg	Polystichum longifrons Sa.Kurata	Polystichum longifrons Sa.Kurata	1	Hypolepis punctata (Thunb.) Mett. ex Kuhn	1.06729e-11	Polystichum fibrillosopaleaceum (Kodama) Tagawa	1.09238e-12	Diplopterygium glaucum (Houtt.) Nakai	2.47161e-13	Pteridium aquilinum (L.) Kuhn	2.99166e-14
435356.jpg	Polystichum longifrons Sa.Kurata	Polystichum longifrons Sa.Kurata	1	Polystichum fibrillosopaleaceum (Kodama) Tagawa	5.02633e-14	Polystichum polyblepharon (Roem. ex Kunze) C.Presl	2.06634e-17	Polystichum tagawanum Sa.Kurata	1.01254e-17	Polystichum braunii (Spenn.) F_e	2.04631e-18
00038188.jpg	Polystichum longifrons Sa.Kurata	Polystichum longifrons Sa.Kurata	1	Polystichum tagawanum Sa.Kurata	1.05376e-08	Polystichum x anceps Sa.Kurata	2.02709e-10	Polystichum pseudomakinoi Tagawa	1.69436e-11	Woodwardia japonica (L.f.) J.Sm.	3.73072e-13
00031336.jpg	Polystichum longifrons Sa.Kurata	Polystichum retrosopaleaceum (Kodama) Tagawa	0.797602	Asplenium incisum Thunb.	0.0771367	Polystichum ovatopaleaceum (Kodama) Sa.Kurata var. ovatopaleaceum	0.0454813	Microlepia strigosa (Thunb.) C.Presl	0.029433	Arachniodes standishii (T.Moore) Ohwi	0.0173749
560411.jpg	Polystichum longifrons Sa.Kurata	Polystichum longifrons Sa.Kurata	1	Dennstaedtia zeylanica (Sw.) Zink ex Fraser-Jenk. et Kandel	1.98945e-12	Hypolepis punctata (Thunb.) Mett. ex Kuhn	2.64195e-13	Polystichum fibrillosopaleaceum (Kodama) Tagawa	1.63213e-13	Polystichum polyblepharon (Roem. ex Kunze) C.Presl	4.81307e-14
426654.jpg	Polystichum longifrons Sa.Kurata	Polystichum longifrons Sa.Kurata	1	Polystichum fibrillosopaleaceum (Kodama) Tagawa	2.66269e-14	Dennstaedtia zeylanica (Sw.) Zink ex Fraser-Jenk. et Kandel	1.2284e-15	Hypolepis punctata (Thunb.) Mett. ex Kuhn	5.92994e-16	Pteridium aquilinum (L.) Kuhn	1.56694e-16
309841.jpg	Polystichum longifrons Sa.Kurata	Polystichum longifrons Sa.Kurata	1	Polystichum fibrillosopaleaceum (Kodama) Tagawa	3.37074e-20	Dennstaedtia zeylanica (Sw.) Zink ex Fraser-Jenk. et Kandel	7.66789e-21	Polystichum polyblepharon (Roem. ex Kunze) C.Presl	1.50521e-21	Hypolepis punctata (Thunb.) Mett. ex Kuhn	5.58886e-22
422751.jpg	Polystichum longifrons Sa.Kurata	Polystichum longifrons Sa.Kurata	1	Polystichum polyblepharon (Roem. ex Kunze) C.Presl	2.56931e-17	Dennstaedtia zeylanica (Sw.) Zink ex Fraser-Jenk. et Kandel	8.42029e-18	Pteridium aquilinum (L.) Kuhn	5.97307e-18	Polystichum fibrillosopaleaceum (Kodama) Tagawa	4.74488e-18
927937.jpg	Polystichum longifrons Sa.Kurata	Polystichum longifrons Sa.Kurata	1	Dennstaedtia zeylanica (Sw.) Zink ex Fraser-Jenk. et Kandel	8.30496e-13	Polystichum fibrillosopaleaceum (Kodama) Tagawa	4.6413e-13	Pteridium aquilinum (L.) Kuhn	3.86662e-13	Polystichum polyblepharon (Roem. ex Kunze) C.Presl	2.16754e-13
819583.jpg	Polystichum longifrons Sa.Kurata	Polystichum longifrons Sa.Kurata	0.999999	Polystichum tagawanum Sa.Kurata	5.98694e-07	Polystichum fibrillosopaleaceum (Kodama) Tagawa	1.08607e-07	Berchemia racemosa Siebold et Zucc.	1.3037e-08	Polystichum polyblepharon (Roem. ex Kunze) C.Presl	5.89706e-09
00031663.jpg	Polystichum longifrons Sa.Kurata	Polystichum longifrons Sa.Kurata	0.451203	Polystichum makinoi (Tagawa) Tagawa	0.18299	Polystichum tagawanum Sa.Kurata	0.153646	Polystichum x anceps Sa.Kurata	0.121064	Polystichum pseudomakinoi Tagawa	0.070322
00031335.jpg	Polystichum longifrons Sa.Kurata	Polystichum ovatopaleaceum (Kodama) Sa.Kurata var. ovatopaleaceum	0.999807	Polystichum x inadae Sa.Kurata	8.09018e-05	Polystichum tagawanum Sa.Kurata	5.01283e-05	Polystichum longifrons Sa.Kurata	2.62373e-05	Polystichum retrosopaleaceum (Kodama) Tagawa	2.29645e-05
00002426.jpg	Polystichum longifrons Sa.Kurata	Polystichum tagawanum Sa.Kurata	0.908352	Polystichum longifrons Sa.Kurata	0.091224	Polystichum pseudomakinoi Tagawa	0.000302613	Polystichum makinoi (Tagawa) Tagawa	0.000119237	Polystichum ovatopaleaceum (Kodama) Sa.Kurata var. ovatopaleaceum	5.86532e-07
784441.jpg	Polystichum longifrons Sa.Kurata	Polystichum longifrons Sa.Kurata	1	Polystichum tagawanum Sa.Kurata	2.90286e-10	Polystichum braunii (Spenn.) F_e	2.40003e-10	Polystichum ovatopaleaceum (Kodama) Sa.Kurata var. coraiense (Christ ex H.L_v.) Sa.Kurata	1.56196e-10	Polystichum makinoi (Tagawa) Tagawa	1.93283e-11
422744.jpg	Polystichum longifrons Sa.Kurata	Polystichum longifrons Sa.Kurata	1	Polystichum fibrillosopaleaceum (Kodama) Tagawa	7.14218e-16	Polystichum polyblepharon (Roem. ex Kunze) C.Presl	1.65213e-17	Dennstaedtia zeylanica (Sw.) Zink ex Fraser-Jenk. et Kandel	4.22726e-18	Polystichum braunii (Spenn.) F_e	2.39519e-18
514759.jpg	Polystichum longifrons Sa.Kurata	Polystichum longifrons Sa.Kurata	1	Microlepia strigosa (Thunb.) C.Presl	9.91072e-09	Polystichum fibrillosopaleaceum (Kodama) Tagawa	3.37606e-09	Dennstaedtia zeylanica (Sw.) Zink ex Fraser-Jenk. et Kandel	8.51514e-10	Polystichum polyblepharon (Roem. ex Kunze) C.Presl	6.63011e-11
819707.jpg	Polystichum longifrons Sa.Kurata	Polystichum longifrons Sa.Kurata	1	Polystichum polyblepharon (Roem. ex Kunze) C.Presl	6.07522e-12	Pteridium aquilinum (L.) Kuhn	1.24774e-12	Hypolepis punctata (Thunb.) Mett. ex Kuhn	6.9844e-13	Polystichum fibrillosopaleaceum (Kodama) Tagawa	4.99497e-14
423131.jpg	Polystichum longifrons Sa.Kurata	Polystichum longifrons Sa.Kurata	1	Osmunda japonica Thunb.	9.03732e-15	Dryopteris tokyoensis (Makino) C.Chr.	5.71289e-15	Osmundastrum cinnamomeum (L.) C.Presl var. fokiense (Copel.) Tagawa	4.02329e-16	Onoclea sensibilis L. var. interrupta Maxim.	7.20712e-17
422743.jpg	Polystichum longifrons Sa.Kurata	Polystichum longifrons Sa.Kurata	1	Polystichum polyblepharon (Roem. ex Kunze) C.Presl	6.31173e-09	Microlepia strigosa (Thunb.) C.Presl	7.0462e-10	Polystichum ovatopaleaceum (Kodama) Sa.Kurata var. coraiense (Christ ex H.L_v.) Sa.Kurata	4.42094e-13	Polystichum fibrillosopaleaceum (Kodama) Tagawa	2.86032e-14
560409.jpg	Polystichum longifrons Sa.Kurata	Polystichum longifrons Sa.Kurata	0.999948	Microlepia strigosa (Thunb.) C.Presl	5.17793e-05	Polystichum polyblepharon (Roem. ex Kunze) C.Presl	1.90778e-07	Osmundastrum cinnamomeum (L.) C.Presl var. fokiense (Copel.) Tagawa	4.03686e-08	Polystichum fibrillosopaleaceum (Kodama) Tagawa	3.16592e-08
00043452.jpg	Polystichum longifrons Sa.Kurata	Polystichum longifrons Sa.Kurata	0.999999	Polystichum x anceps Sa.Kurata	1.22521e-06	Polystichum tagawanum Sa.Kurata	2.2444e-07	Polystichum polyblepharon (Roem. ex Kunze) C.Presl	6.84578e-08	Polystichum retrosopaleaceum (Kodama) Tagawa	4.42747e-10
819479.jpg	Polystichum longifrons Sa.Kurata	Polystichum longifrons Sa.Kurata	0.999604	Polystichum fibrillosopaleaceum (Kodama) Tagawa	0.000395964	Polystichum polyblepharon (Roem. ex Kunze) C.Presl	4.20073e-12	Polystichum tagawanum Sa.Kurata	4.72327e-13	Polystichum pseudomakinoi Tagawa	2.38832e-15
577958.jpg	Polystichum longifrons Sa.Kurata	Polystichum longifrons Sa.Kurata	0.999788	Microlepia strigosa (Thunb.) C.Presl	0.000212394	Polystichum pseudomakinoi Tagawa	2.89262e-09	Polystichum x suginoi Sa.Kurata	1.629e-09	Polystichum ovatopaleaceum (Kodama) Sa.Kurata var. coraiense (Christ ex H.L_v.) Sa.Kurata	1.0456e-09
819439.jpg	Polystichum longifrons Sa.Kurata	Polystichum longifrons Sa.Kurata	1	Polystichum polyblepharon (Roem. ex Kunze) C.Presl	4.96226e-07	Polystichum fibrillosopaleaceum (Kodama) Tagawa	1.39235e-09	Microlepia strigosa (Thunb.) C.Presl	1.3948e-10	Berchemia racemosa Siebold et Zucc.	1.00125e-11
784478.jpg	Polystichum longifrons Sa.Kurata	Polystichum longifrons Sa.Kurata	1	Hypolepis punctata (Thunb.) Mett. ex Kuhn	2.64345e-16	Polystichum fibrillosopaleaceum (Kodama) Tagawa	1.93613e-16	Pteridium aquilinum (L.) Kuhn	2.63069e-17	Diplopterygium glaucum (Houtt.) Nakai	7.88708e-18
819725.jpg	Polystichum longifrons Sa.Kurata	Polystichum longifrons Sa.Kurata	1	Polystichum polyblepharon (Roem. ex Kunze) C.Presl	1.42173e-07	Polystichum x anceps Sa.Kurata	1.45506e-10	Polystichum fibrillosopaleaceum (Kodama) Tagawa	1.1156e-11	Dryopteris tokyoensis (Makino) C.Chr.	9.40942e-13
388976.jpg	Polystichum longifrons Sa.Kurata	Polystichum longifrons Sa.Kurata	1	Dennstaedtia zeylanica (Sw.) Zink ex Fraser-Jenk. et Kandel	6.31922e-11	Polystichum fibrillosopaleaceum (Kodama) Tagawa	4.57198e-11	Polystichum makinoi (Tagawa) Tagawa	3.5295e-12	Microlepia strigosa (Thunb.) C.Presl	3.65085e-13
369440.jpg	Plagiogyria x wakabae Sa.Kurata ex Nakaike	Plagiogyria x wakabae Sa.Kurata ex Nakaike	0.99992	Plagiogyria japonica Nakai	6.56108e-05	Plagiogyria x sessilifolia Nakaike	1.4123e-05	Plagiogyria adnata (Blume) Bedd.	5.35662e-09	Thelypteris acuminata (Houtt.) C.V.Morton x T. parasitica (L.) Tardieu	5.33649e-09
1192010.JPG	Plagiogyria x wakabae Sa.Kurata ex Nakaike	Plagiogyria x wakabae Sa.Kurata ex Nakaike	1	Plagiogyria japonica Nakai	3.21979e-09	Plagiogyria adnata (Blume) Bedd.	3.73622e-10	Thelypteris acuminata (Houtt.) C.V.Morton x T. parasitica (L.) Tardieu	1.89305e-11	Plagiogyria x sessilifolia Nakaike	1.70646e-12
1191372.JPG	Plagiogyria x wakabae Sa.Kurata ex Nakaike	Plagiogyria x wakabae Sa.Kurata ex Nakaike	1	Thelypteris acuminata (Houtt.) C.V.Morton x T. parasitica (L.) Tardieu	3.25515e-07	Plagiogyria japonica Nakai	5.774e-11	Pentarhizidium orientale (Hook.) Hayata	1.40366e-11	Pteris terminalis Wall. ex J.Agardh var. terminalis	3.18199e-12
360869.jpg	Plagiogyria x wakabae Sa.Kurata ex Nakaike	Plagiogyria x wakabae Sa.Kurata ex Nakaike	0.999178	Plagiogyria x sessilifolia Nakaike	0.000811783	Plagiogyria japonica Nakai	9.75915e-06	Asplenium wrightii D.C.Eaton ex Hook.	3.77673e-10	Diplazium wichurae (Mett.) Diels	1.19508e-10
361682.jpg	Plagiogyria x wakabae Sa.Kurata ex Nakaike	Plagiogyria x wakabae Sa.Kurata ex Nakaike	0.999997	Plagiogyria japonica Nakai	2.52132e-06	Plagiogyria x sessilifolia Nakaike	3.75985e-07	Thelypteris acuminata (Houtt.) C.V.Morton x T. parasitica (L.) Tardieu	1.14774e-08	Plagiogyria adnata (Blume) Bedd.	1.38459e-09
310125.jpg	Plagiogyria x wakabae Sa.Kurata ex Nakaike	Plagiogyria x wakabae Sa.Kurata ex Nakaike	1	Plagiogyria japonica Nakai	9.61118e-09	Plagiogyria adnata (Blume) Bedd.	5.47678e-10	Plagiogyria x sessilifolia Nakaike	8.821e-12	Thelypteris acuminata (Houtt.) C.V.Morton x T. parasitica (L.) Tardieu	4.17001e-13
345334.jpg	Plagiogyria x wakabae Sa.Kurata ex Nakaike	Plagiogyria x wakabae Sa.Kurata ex Nakaike	0.999797	Plagiogyria adnata (Blume) Bedd.	0.000176896	Plagiogyria japonica Nakai	2.63949e-05	Microlepia marginata (Panzer) C.Chr.	2.17262e-09	Diplazium x okudairaeoides Sa.Kurata	3.0308e-10
333861.jpg	Plagiogyria x wakabae Sa.Kurata ex Nakaike	Plagiogyria x wakabae Sa.Kurata ex Nakaike	1	Thelypteris acuminata (Houtt.) C.V.Morton x T. parasitica (L.) Tardieu	2.75456e-07	Plagiogyria japonica Nakai	4.21239e-08	Plagiogyria x sessilifolia Nakaike	1.73819e-08	Pentarhizidium orientale (Hook.) Hayata	6.25536e-09
342304.jpg	Plagiogyria x wakabae Sa.Kurata ex Nakaike	Plagiogyria japonica Nakai	0.890769	Plagiogyria x wakabae Sa.Kurata ex Nakaike	0.104026	Plagiogyria x sessilifolia Nakaike	0.0051799	Plagiogyria adnata (Blume) Bedd.	1.06271e-05	Plagiogyria euphlebia (Kunze) Mett.	5.82002e-06
735327.jpg	Plagiogyria x wakabae Sa.Kurata ex Nakaike	Plagiogyria x wakabae Sa.Kurata ex Nakaike	0.999825	Plagiogyria adnata (Blume) Bedd.	0.000174968	Plagiogyria japonica Nakai	1.7018e-08	Angiopteris lygodiifolia Rosenst.	2.02969e-09	Asplenium wrightii D.C.Eaton ex Hook.	1.54981e-09
808835.jpg	Plagiogyria x wakabae Sa.Kurata ex Nakaike	Plagiogyria x wakabae Sa.Kurata ex Nakaike	1	Plagiogyria japonica Nakai	1.71743e-12	Thelypteris acuminata (Houtt.) C.V.Morton x T. parasitica (L.) Tardieu	2.21169e-14	Plagiogyria x sessilifolia Nakaike	5.68415e-15	Pentarhizidium orientale (Hook.) Hayata	2.66416e-16
735328.jpg	Plagiogyria x wakabae Sa.Kurata ex Nakaike	Plagiogyria x wakabae Sa.Kurata ex Nakaike	0.999991	Plagiogyria adnata (Blume) Bedd.	4.44152e-06	Angiopteris lygodiifolia Rosenst.	4.0227e-06	Plagiogyria japonica Nakai	2.03242e-07	Plagiogyria x sessilifolia Nakaike	1.62721e-08
1191986.JPG	Plagiogyria x wakabae Sa.Kurata ex Nakaike	Plagiogyria x wakabae Sa.Kurata ex Nakaike	1	Thelypteris acuminata (Houtt.) C.V.Morton x T. parasitica (L.) Tardieu	2.24442e-08	Plagiogyria japonica Nakai	7.62849e-09	Plagiogyria x sessilifolia Nakaike	4.96246e-09	Plagiogyria adnata (Blume) Bedd.	2.07488e-10
808837.jpg	Plagiogyria x wakabae Sa.Kurata ex Nakaike	Plagiogyria x wakabae Sa.Kurata ex Nakaike	1	Plagiogyria japonica Nakai	3.12031e-11	Plagiogyria adnata (Blume) Bedd.	1.40588e-18	Thelypteris acuminata (Houtt.) C.V.Morton x T. parasitica (L.) Tardieu	1.8802e-20	Asplenium wrightii D.C.Eaton ex Hook.	1.1953e-20
384205.jpg	Plagiogyria x wakabae Sa.Kurata ex Nakaike	Plagiogyria x wakabae Sa.Kurata ex Nakaike	1	Plagiogyria japonica Nakai	2.6369e-07	Plagiogyria adnata (Blume) Bedd.	9.46697e-09	Plagiogyria x sessilifolia Nakaike	1.7922e-15	Pentarhizidium orientale (Hook.) Hayata	4.77692e-16
363883.jpg	Plagiogyria x wakabae Sa.Kurata ex Nakaike	Plagiogyria x wakabae Sa.Kurata ex Nakaike	0.999999	Plagiogyria japonica Nakai	1.03535e-06	Thelypteris acuminata (Houtt.) C.V.Morton x T. parasitica (L.) Tardieu	3.52753e-11	Plagiogyria x sessilifolia Nakaike	1.50598e-11	Plagiogyria adnata (Blume) Bedd.	1.33712e-11
340404.jpg	Plagiogyria x wakabae Sa.Kurata ex Nakaike	Plagiogyria x wakabae Sa.Kurata ex Nakaike	1	Plagiogyria x sessilifolia Nakaike	2.73885e-07	Plagiogyria japonica Nakai	1.37045e-07	Thelypteris acuminata (Houtt.) C.V.Morton x T. parasitica (L.) Tardieu	1.03436e-09	Plagiogyria adnata (Blume) Bedd.	5.38155e-11
363909.jpg	Plagiogyria x wakabae Sa.Kurata ex Nakaike	Plagiogyria x wakabae Sa.Kurata ex Nakaike	0.999286	Plagiogyria japonica Nakai	0.000712541	Plagiogyria x sessilifolia Nakaike	7.74486e-07	Thelypteris acuminata (Houtt.) C.V.Morton x T. parasitica (L.) Tardieu	1.67008e-07	Plagiogyria adnata (Blume) Bedd.	1.01794e-07
384219.jpg	Plagiogyria x wakabae Sa.Kurata ex Nakaike	Plagiogyria x wakabae Sa.Kurata ex Nakaike	1	Plagiogyria x sessilifolia Nakaike	5.16159e-08	Asplenium wrightii D.C.Eaton ex Hook.	6.35659e-09	Thelypteris acuminata (Houtt.) C.V.Morton x T. parasitica (L.) Tardieu	3.56898e-10	Plagiogyria japonica Nakai	2.49303e-10
1033920.JPG	Plagiogyria x wakabae Sa.Kurata ex Nakaike	Pteris terminalis Wall. ex J.Agardh var. fauriei (Christ) Ebihara et Nakato	0.835007	Plagiogyria adnata (Blume) Bedd.	0.155852	Plagiogyria japonica Nakai	0.00907278	Plagiogyria x wakabae Sa.Kurata ex Nakaike	3.18248e-05	Pteris multifida Poir.	2.30073e-05
1189637.JPG	Plagiogyria x wakabae Sa.Kurata ex Nakaike	Plagiogyria x wakabae Sa.Kurata ex Nakaike	0.999994	Plagiogyria japonica Nakai	5.6002e-06	Plagiogyria x sessilifolia Nakaike	2.08339e-09	Plagiogyria adnata (Blume) Bedd.	1.36527e-09	Thelypteris acuminata (Houtt.) C.V.Morton x T. parasitica (L.) Tardieu	2.67393e-10
1191992.JPG	Plagiogyria x wakabae Sa.Kurata ex Nakaike	Plagiogyria x wakabae Sa.Kurata ex Nakaike	0.999994	Plagiogyria japonica Nakai	5.80221e-06	Plagiogyria adnata (Blume) Bedd.	9.98129e-08	Thelypteris acuminata (Houtt.) C.V.Morton x T. parasitica (L.) Tardieu	7.60703e-08	Plagiogyria x sessilifolia Nakaike	3.27496e-09
1192003.JPG	Plagiogyria x wakabae Sa.Kurata ex Nakaike	Plagiogyria x wakabae Sa.Kurata ex Nakaike	1	Plagiogyria japonica Nakai	1.56497e-07	Thelypteris acuminata (Houtt.) C.V.Morton x T. parasitica (L.) Tardieu	1.55386e-08	Plagiogyria adnata (Blume) Bedd.	3.89963e-09	Plagiogyria x sessilifolia Nakaike	2.7739e-10
725784.jpg	Plagiogyria x wakabae Sa.Kurata ex Nakaike	Plagiogyria japonica Nakai	0.580747	Plagiogyria x sessilifolia Nakaike	0.22086	Plagiogyria x wakabae Sa.Kurata ex Nakaike	0.195195	Angiopteris lygodiifolia Rosenst.	0.00137621	Pentarhizidium orientale (Hook.) Hayata	0.00118288
390550.jpg	Plagiogyria x wakabae Sa.Kurata ex Nakaike	Plagiogyria x wakabae Sa.Kurata ex Nakaike	1	Plagiogyria japonica Nakai	1.78372e-08	Plagiogyria x sessilifolia Nakaike	2.82662e-09	Thelypteris acuminata (Houtt.) C.V.Morton x T. parasitica (L.) Tardieu	8.07687e-11	Plagiogyria adnata (Blume) Bedd.	7.74757e-14
1192004.JPG	Plagiogyria x wakabae Sa.Kurata ex Nakaike	Plagiogyria x wakabae Sa.Kurata ex Nakaike	1	Thelypteris acuminata (Houtt.) C.V.Morton x T. parasitica (L.) Tardieu	2.76615e-09	Plagiogyria adnata (Blume) Bedd.	3.70184e-10	Plagiogyria japonica Nakai	7.22928e-11	Thelypteris parasitica (L.) Tardieu	7.1219e-12
336402.jpg	Plagiogyria x wakabae Sa.Kurata ex Nakaike	Plagiogyria x wakabae Sa.Kurata ex Nakaike	0.999816	Plagiogyria japonica Nakai	0.000171117	Plagiogyria x sessilifolia Nakaike	1.17715e-05	Thelypteris acuminata (Houtt.) C.V.Morton x T. parasitica (L.) Tardieu	3.62552e-07	Plagiogyria adnata (Blume) Bedd.	2.78129e-07
365332.jpg	Pteris laurisilvicola Sa.Kurata	Pteris laurisilvicola Sa.Kurata	0.999699	Pteris fauriei Hieron.	0.000287126	Pteris kiuschiuensis Hieron.	1.39516e-05	Microlepia x bipinnata (Makino) Y.Shimura	1.70082e-08	Anisocampium x saitoanum (Sugim.) M.Kato	7.19521e-09
779391.jpg	Pteris laurisilvicola Sa.Kurata	Pteris oshimensis Hieron.	0.927759	Pteris fauriei Hieron.	0.0672877	Pteris laurisilvicola Sa.Kurata	0.00314692	Pteris kiuschiuensis Hieron.	0.00180555	Thelypteris japonica (Baker) Ching f. viridescens (Makino) H.It_	2.26495e-07
1170933.JPG	Pteris laurisilvicola Sa.Kurata	Pteris laurisilvicola Sa.Kurata	0.825048	Pteris wallichiana J.Agardh	0.174949	Anisocampium x saitoanum (Sugim.) M.Kato	2.03693e-06	Pteris boninensis H.Ohba	1.34517e-08	Pteris oshimensis Hieron.	1.31385e-08
KAG082797.jpg	Pteris laurisilvicola Sa.Kurata	Pteris fauriei Hieron.	0.999868	Pteris oshimensis Hieron.	8.91849e-05	Pteris laurisilvicola Sa.Kurata	2.52443e-05	Arachniodes simplicior (Makino) Ohwi	1.73294e-05	Arachniodes yakusimensis (H.It_) Nakaike	1.36344e-07
808508.jpg	Pteris laurisilvicola Sa.Kurata	Pteris laurisilvicola Sa.Kurata	0.554808	Pteris wallichiana J.Agardh	0.171319	Dryopteris caudipinna Nakai	0.114333	Pteris fauriei Hieron.	0.100224	Pteris boninensis H.Ohba	0.0588457
808523.jpg	Pteris laurisilvicola Sa.Kurata	Pteris laurisilvicola Sa.Kurata	1	Anisocampium x saitoanum (Sugim.) M.Kato	1.17705e-09	Pteris oshimensis Hieron.	1.46647e-10	Pteris kiuschiuensis Hieron.	1.22877e-11	Pteris fauriei Hieron.	6.90838e-12
170642.jpg	Pteris laurisilvicola Sa.Kurata	Pteris laurisilvicola Sa.Kurata	0.980648	Pteris wallichiana J.Agardh	0.0193444	Pteris boninensis H.Ohba	7.15726e-06	Pteris fauriei Hieron.	3.38701e-07	Pteris kiuschiuensis Hieron.	3.0016e-07
365434.jpg	Pteris laurisilvicola Sa.Kurata	Pteris laurisilvicola Sa.Kurata	0.999345	Pteris wallichiana J.Agardh	0.000553257	Cyathea spinulosa Wall. ex Hook.	8.55583e-05	Dryopteris erythrosora (D.C.Eaton) Kuntze	6.29427e-06	Anisocampium x saitoanum (Sugim.) M.Kato	6.19768e-06
KAG083740.jpg	Pteris laurisilvicola Sa.Kurata	Pteris laurisilvicola Sa.Kurata	0.999996	Pteris fauriei Hieron.	3.53428e-06	Pteris kiuschiuensis Hieron.	4.52581e-08	Anisocampium x saitoanum (Sugim.) M.Kato	1.69303e-08	Pteris oshimensis Hieron.	7.11363e-09
808521.jpg	Pteris laurisilvicola Sa.Kurata	Pteris laurisilvicola Sa.Kurata	1	Dryopteris erythrosora (D.C.Eaton) Kuntze	2.31937e-09	Pteris kiuschiuensis Hieron.	8.26904e-10	Anisocampium x saitoanum (Sugim.) M.Kato	4.59806e-10	Pteris wallichiana J.Agardh	4.24848e-10
332610.jpg	Pteris laurisilvicola Sa.Kurata	Pteris laurisilvicola Sa.Kurata	1	Pteris oshimensis Hieron.	1.5493e-08	Pteris wallichiana J.Agardh	1.56765e-09	Pteris fauriei Hieron.	5.06437e-12	Struthiopteris amabilis (Makino) Ching	8.38021e-13
735664.jpg	Pteris laurisilvicola Sa.Kurata	Pteris fauriei Hieron.	0.996642	Pteris laurisilvicola Sa.Kurata	0.00325955	Pteris oshimensis Hieron.	8.87178e-05	Pteris kiuschiuensis Hieron.	9.50911e-06	Pteris dispar Kunze	2.30977e-09
1162811.JPG	Pteris laurisilvicola Sa.Kurata	Pteris fauriei Hieron.	0.999896	Pteris kiuschiuensis Hieron.	3.55839e-05	Deparia unifurcata (Baker) M.Kato	3.50655e-05	Pteris laurisilvicola Sa.Kurata	3.1616e-05	Pteris wallichiana J.Agardh	8.68712e-07
741321.jpg	Pteris laurisilvicola Sa.Kurata	Pteris fauriei Hieron.	0.993569	Pteris laurisilvicola Sa.Kurata	0.00641097	Pteris oshimensis Hieron.	9.91401e-06	Pteris kiuschiuensis Hieron.	5.83254e-06	Dryopteris nipponensis Koidz.	2.55322e-06
KAG126715.jpg	Pteris laurisilvicola Sa.Kurata	Pteris fauriei Hieron.	0.752228	Pteris laurisilvicola Sa.Kurata	0.235713	Pteris oshimensis Hieron.	0.0119983	Pteris kiuschiuensis Hieron.	5.75227e-05	Pteris terminalis Wall. ex J.Agardh var. terminalis	2.767e-06
365206.jpg	Pteris laurisilvicola Sa.Kurata	Pteris laurisilvicola Sa.Kurata	1	Pteris wallichiana J.Agardh	4.71864e-08	Anisocampium x saitoanum (Sugim.) M.Kato	1.46077e-09	Thelypteris hattorii (H.It_) Tagawa	3.70931e-11	Pteris oshimensis Hieron.	1.56795e-11
808507.jpg	Pteris laurisilvicola Sa.Kurata	Pteris wallichiana J.Agardh	0.405918	Pteris laurisilvicola Sa.Kurata	0.314714	Pteris fauriei Hieron.	0.248677	Dryopteris caudipinna Nakai	0.0296205	Pteris boninensis H.Ohba	0.0008302
364958.jpg	Pteris laurisilvicola Sa.Kurata	Pteris laurisilvicola Sa.Kurata	1	Pteris wallichiana J.Agardh	2.75303e-09	Pteris boninensis H.Ohba	4.1008e-13	Pteris kiuschiuensis Hieron.	2.89448e-13	Cyathea lepifera (J.Sm.) Copel.	1.23041e-13
742535.jpg	Pteris laurisilvicola Sa.Kurata	Pteris fauriei Hieron.	0.979048	Pteris laurisilvicola Sa.Kurata	0.0209164	Pteris oshimensis Hieron.	3.49656e-05	Pteris boninensis H.Ohba	1.03982e-07	Pteris kiuschiuensis Hieron.	3.22518e-08
735790.jpg	Pteris laurisilvicola Sa.Kurata	Pteris laurisilvicola Sa.Kurata	0.99895	Pteris oshimensis Hieron.	0.00101215	Pteris kiuschiuensis Hieron.	3.55514e-05	Pteris fauriei Hieron.	2.60149e-06	Asplenium normale D.Don	5.20216e-09
338164.jpg	Carex hondoensis Ohwi	Carex hondoensis Ohwi	0.999027	Carex persistens Ohwi	0.000712623	Carex miyabei Franch.	0.000214384	Carex ischnostachya Steud. var. fastigiata T.Koyama	1.95088e-05	Carex otaruensis Franch.	1.02188e-05
746241.jpg	Carex hondoensis Ohwi	Carex hondoensis Ohwi	0.999918	Carex miyabei Franch.	6.69114e-05	Carex ischnostachya Steud. var. fastigiata T.Koyama	7.52646e-06	Carex dissitiflora Franch.	5.2273e-06	Deyeuxia matsumurae (Maxim.) Ohwi	1.54734e-06
277975.jpg	Carex hondoensis Ohwi	Carex hondoensis Ohwi	0.999631	Carex curvicollis Franch. et Sav.	0.000163263	Carex incisa Boott	0.000156307	Carex aphyllopus K_k. var. aphyllopus	2.49262e-05	Carex doenitzii Boeck.	1.99249e-05
97299.jpg	Carex hondoensis Ohwi	Anthoxanthum horsfieldii (Kunth ex Benn.) Mez ex Reeder var. japonicum (Maxim.) Veldkamp	0.960587	Lolium arundinaceum (Schreb.) Darbysh.	0.0285369	Deyeuxia matsumurae (Maxim.) Ohwi	0.0035492	Carex otaruensis Franch.	0.00161814	Carex miyabei Franch.	0.00106557
FKSE4419.jpg	Carex hondoensis Ohwi	Carex incisa Boott	0.587712	Festuca parvigluma Steud.	0.222876	Carex duvaliana Franch. et Sav.	0.0717261	Glyceria ischyroneura Steud.	0.0350161	Poa acroleuca Steud.	0.031284
108907.jpg	Carex hondoensis Ohwi	Carex hondoensis Ohwi	0.998441	Carex incisa Boott	0.00154613	Carex curvicollis Franch. et Sav.	1.3348e-05	Cyperus rotundus L.	5.22834e-08	Anaphalis margaritacea (L.) Benth. et Hook.f. var. yedoensis (Franch. et Sav.) Ohwi	3.72864e-09
FKSE95393.jpg	Carex hondoensis Ohwi	Bromus catharticus Vahl	0.999501	Lolium arundinaceum (Schreb.) Darbysh.	0.000497112	Carex otaruensis Franch.	1.05318e-06	Carex dispalata Boott	6.2521e-07	Carex shimidzensis Franch.	1.27327e-07
297332.jpg	Carex hondoensis Ohwi	Carex hondoensis Ohwi	0.999908	Carex kiotensis Franch. et Sav.	3.90586e-05	Carex otaruensis Franch.	2.3344e-05	Carex incisa Boott	2.04914e-05	Carex persistens Ohwi	3.8438e-06
FKSE4420.jpg	Carex hondoensis Ohwi	Carex stenostachys Franch. et Sav. var. cuneata (Ohwi) Ohwi et T.Koyama	0.732164	Carex blepharicarpa Franch.	0.166968	Carex hondoensis Ohwi	0.0899086	Carex lasiolepis Franch.	0.00391405	Anthoxanthum odoratum L. subsp. odoratum	0.00239613
FKSE4422.jpg	Carex hondoensis Ohwi	Carex hondoensis Ohwi	0.999992	Bromus catharticus Vahl	2.84943e-06	Lolium arundinaceum (Schreb.) Darbysh.	2.05717e-06	Carex miyabei Franch.	1.15157e-06	Carex otaruensis Franch.	9.31584e-07
401824.jpg	Carex hondoensis Ohwi	Carex aphyllopus K_k. var. aphyllopus	0.986931	Carex kiotensis Franch. et Sav.	0.00503199	Carex miyabei Franch.	0.00435136	Miscanthus tinctorius (Steud.) Hack.	0.00215502	Carex hondoensis Ohwi	0.000840403
569942.jpg	Carex hondoensis Ohwi	Carex reinii Franch. et Sav.	0.927818	Carex kiotensis Franch. et Sav.	0.0422523	Carex daisenensis Nakai	0.0228716	Carex multifolia Ohwi var. multifolia	0.00578262	Carex hondoensis Ohwi	0.000439722
42173.jpg	Carex hondoensis Ohwi	Carex hondoensis Ohwi	0.998317	Carex dissitiflora Franch.	0.00103117	Carex curvicollis Franch. et Sav.	0.000262048	Deyeuxia longiseta (Hack.) Ohwi	0.000156008	Calamagrostis x grandiseta Takeda	9.3684e-05
FKSE4421.jpg	Carex hondoensis Ohwi	Eleusine indica (L.) Gaertn.	0.998787	Poa pratensis L. subsp. pratensis	0.000562736	Poa sphondylodes Trin.	0.000170754	Carex hondoensis Ohwi	0.000148634	Lolium arundinaceum (Schreb.) Darbysh.	0.000118726
C2066431.jpg	Cyperus brevifolius (Rottb.) Hassk. var. brevifolius	Cyperus brevifolius (Rottb.) Hassk. var. leiolepis (Franch. et Sav.) T.Koyama	0.999028	Cyperus brevifolius (Rottb.) Hassk. var. brevifolius	0.0009718	Rhynchospora alba (L.) Vahl	1.89674e-09	Polygala japonica Houtt.	4.92946e-11	Cyperus flavidus Retz.	1.9826e-11
C2066423.jpg	Cyperus brevifolius (Rottb.) Hassk. var. brevifolius	Cyperus brevifolius (Rottb.) Hassk. var. brevifolius	1	Cyperus brevifolius (Rottb.) Hassk. var. leiolepis (Franch. et Sav.) T.Koyama	3.21552e-08	Cyperus sanguinolentus Vahl	5.37502e-16	Rhynchospora alba (L.) Vahl	1.97566e-16	Carex transversa Boott	1.0045e-16
C2066467.jpg	Cyperus brevifolius (Rottb.) Hassk. var. brevifolius	Cyperus brevifolius (Rottb.) Hassk. var. leiolepis (Franch. et Sav.) T.Koyama	0.923338	Cyperus brevifolius (Rottb.) Hassk. var. brevifolius	0.0732587	Carex transversa Boott	0.00328963	Cyperus microiria Steud.	6.26468e-05	Cyperus haspan L. var. tuberiferus T.Koyama	2.20297e-05
C2066425.jpg	Cyperus brevifolius (Rottb.) Hassk. var. brevifolius	Cyperus brevifolius (Rottb.) Hassk. var. leiolepis (Franch. et Sav.) T.Koyama	0.869785	Cyperus brevifolius (Rottb.) Hassk. var. brevifolius	0.130215	Carex transversa Boott	5.12311e-08	Cyperus sanguinolentus Vahl	1.2683e-08	Cyperus iria L.	5.56545e-11
C2066471.jpg	Cyperus brevifolius (Rottb.) Hassk. var. brevifolius	Cyperus brevifolius (Rottb.) Hassk. var. leiolepis (Franch. et Sav.) T.Koyama	0.999898	Cyperus brevifolius (Rottb.) Hassk. var. brevifolius	5.85805e-05	Cyperus sanguinolentus Vahl	4.35853e-05	Carex transversa Boott	1.21653e-07	Cyperus difformis L.	9.01084e-11
C2066462.jpg	Cyperus brevifolius (Rottb.) Hassk. var. brevifolius	Cyperus brevifolius (Rottb.) Hassk. var. leiolepis (Franch. et Sav.) T.Koyama	0.999993	Cyperus brevifolius (Rottb.) Hassk. var. brevifolius	5.59494e-06	Carex transversa Boott	1.33532e-06	Scleria parvula Steud.	4.5028e-08	Schoenoplectiella juncoides (Roxb.) Lye	5.66842e-09
C2066439.jpg	Cyperus brevifolius (Rottb.) Hassk. var. brevifolius	Cyperus brevifolius (Rottb.) Hassk. var. leiolepis (Franch. et Sav.) T.Koyama	0.867186	Cyperus brevifolius (Rottb.) Hassk. var. brevifolius	0.132813	Cyperus rotundus L.	4.93878e-09	Carex transversa Boott	1.45952e-09	Cyperus sanguinolentus Vahl	2.31557e-10
C2066477.jpg	Cyperus brevifolius (Rottb.) Hassk. var. brevifolius	Cyperus brevifolius (Rottb.) Hassk. var. brevifolius	0.834665	Cyperus brevifolius (Rottb.) Hassk. var. leiolepis (Franch. et Sav.) T.Koyama	0.165334	Carex parciflora Boott var. macroglossa (Franch. et Sav.) Ohwi	1.00677e-06	Cyperus sanguinolentus Vahl	5.20176e-07	Cyperus microiria Steud.	2.48775e-09
C2066418.jpg	Cyperus brevifolius (Rottb.) Hassk. var. brevifolius	Cyperus brevifolius (Rottb.) Hassk. var. leiolepis (Franch. et Sav.) T.Koyama	0.99713	Carex transversa Boott	0.00276982	Cyperus brevifolius (Rottb.) Hassk. var. brevifolius	9.02541e-05	Cyperus sanguinolentus Vahl	1.01984e-05	Schoenoplectiella juncoides (Roxb.) Lye	3.31141e-08
C2066436.jpg	Cyperus brevifolius (Rottb.) Hassk. var. brevifolius	Cyperus brevifolius (Rottb.) Hassk. var. brevifolius	0.997978	Cyperus brevifolius (Rottb.) Hassk. var. leiolepis (Franch. et Sav.) T.Koyama	0.00202219	Carex transversa Boott	2.01134e-07	Rhynchospora alba (L.) Vahl	1.00766e-10	Cyperus sanguinolentus Vahl	6.79604e-12
C2066466.jpg	Cyperus brevifolius (Rottb.) Hassk. var. brevifolius	Cyperus brevifolius (Rottb.) Hassk. var. leiolepis (Franch. et Sav.) T.Koyama	0.638394	Cyperus brevifolius (Rottb.) Hassk. var. brevifolius	0.361606	Rhynchospora alba (L.) Vahl	4.69241e-09	Cyperus sanguinolentus Vahl	1.71745e-11	Carex transversa Boott	3.52203e-13
C2066427.jpg	Cyperus brevifolius (Rottb.) Hassk. var. brevifolius	Cyperus brevifolius (Rottb.) Hassk. var. leiolepis (Franch. et Sav.) T.Koyama	0.99327	Cyperus brevifolius (Rottb.) Hassk. var. brevifolius	0.00673018	Cyperus sanguinolentus Vahl	7.13413e-08	Cyperus microiria Steud.	1.36703e-09	Carex transversa Boott	1.04036e-09
C2066458.jpg	Cyperus brevifolius (Rottb.) Hassk. var. brevifolius	Cyperus brevifolius (Rottb.) Hassk. var. leiolepis (Franch. et Sav.) T.Koyama	0.977784	Cyperus brevifolius (Rottb.) Hassk. var. brevifolius	0.0222158	Carex leucochlora Bunge var. gracillima (Akiyama) Katsuy.	1.75699e-07	Rhynchospora alba (L.) Vahl	2.39823e-08	Cyperus haspan L. var. tuberiferus T.Koyama	1.72687e-08
00030406 - コピー (3) - コピー.jpg	Mitrasacme pygmaea R.Br.	Mitrasacme pygmaea R.Br.	0.999946	Swertia japonica (Schult.) Makino	4.10984e-05	Adenophora tashiroi (Makino et Nakai) Makino et Nakai	1.05747e-05	Corydalis lineariloba Siebold et Zucc.	2.18818e-06	Oldenlandia brachypoda DC.	3.27658e-07
KAG057986.jpg	Mitrasacme pygmaea R.Br.	Mitrasacme pygmaea R.Br.	1	Stellaria media (L.) Vill.	3.68072e-07	Fimbristylis autumnalis (L.) Roem. et Schult.	2.94143e-09	Fimbristylis dichotoma (L.) Vahl var. tentsuki T.Koyama	5.91689e-12	Juncus papillosus Franch. et Sav.	6.62569e-13
KAG057980.jpg	Mitrasacme pygmaea R.Br.	Mitrasacme pygmaea R.Br.	1	Fimbristylis autumnalis (L.) Roem. et Schult.	1.35869e-12	Juncus papillosus Franch. et Sav.	3.46805e-14	Youngia japonica (L.) DC.	1.57315e-16	Gonocarpus micranthus Thunb.	9.41106e-17
KAG057964.jpg	Mitrasacme pygmaea R.Br.	Mitrasacme pygmaea R.Br.	1	Wahlenbergia marginata (Thunb.) A.DC.	4.87671e-09	Youngia japonica (L.) DC.	6.72667e-11	Draba nemorosa L.	2.4459e-12	Persicaria praetermissa (Hook.f.) H.Hara	1.17538e-13
KAG057990 - コピー.jpg	Mitrasacme pygmaea R.Br.	Mitrasacme pygmaea R.Br.	0.999061	Peracarpa carnosa (Wall.) Hook.f. et Thomson	0.000938755	Viola phalacrocarpa Maxim.	3.21737e-08	Goodyera velutina Maxim.	2.80247e-08	Gonocarpus micranthus Thunb.	9.9338e-09
KAG057970 - コピー (2).jpg	Mitrasacme pygmaea R.Br.	Mitrasacme pygmaea R.Br.	1	Fimbristylis autumnalis (L.) Roem. et Schult.	4.85064e-12	Draba nemorosa L.	7.73071e-15	Juncus papillosus Franch. et Sav.	5.66526e-15	Lysimachia arvensis (L.) U.Manns et Anderb. var. caerulea (L.) Turland et Bergmeier	2.09116e-15
251360.jpg	Mitrasacme pygmaea R.Br.	Mitrasacme pygmaea R.Br.	1	Oldenlandia brachypoda DC.	9.78149e-13	Ranunculus japonicus Thunb.	3.32375e-13	Persicaria nepalensis (Meisn.) H.Gross	1.50293e-13	Wahlenbergia marginata (Thunb.) A.DC.	1.24257e-13
00030404.jpg	Mitrasacme pygmaea R.Br.	Mitrasacme pygmaea R.Br.	1	Ixeridium dentatum (Thunb.) Tzvelev subsp. dentatum	1.65521e-13	Eriocaulon miquelianum K_rn.	8.48282e-14	Cerastium fontanum Baumg. subsp. vulgare (Hartm.) Greuter et Burdet var. angustifolium (Franch.) H.Hara	1.06248e-16	Nephrophyllidium crista-galli (Menzies ex Hook.) Gilg subsp. japonicum (Franch.) Yonek. et H.Ohashi	1.67876e-17
00030406.jpg	Mitrasacme pygmaea R.Br.	Mitrasacme pygmaea R.Br.	1	Lindernia dubia (L.) Pennell subsp. major (Pursh) Pennell	1.85774e-07	Swertia japonica (Schult.) Makino	2.06322e-08	Adenophora tashiroi (Makino et Nakai) Makino et Nakai	5.99624e-10	Ranunculus silerifolius H.L_v. var. glaber (H.Boissieu) Tamura	1.65825e-10
KAG084697 - コピー (2).jpg	Mitrasacme pygmaea R.Br.	Sedum bulbiferum Makino	0.856141	Mitrasacme pygmaea R.Br.	0.140673	Lindernia dubia (L.) Pennell subsp. major (Pursh) Pennell	0.00198442	Oldenlandia brachypoda DC.	0.000688689	Vandellia micrantha (D.Don) Eb.Fisch., Sch_ferh. et Kai M_ll.	0.000353705
KAG057977 - コピー (2).jpg	Mitrasacme pygmaea R.Br.	Mitrasacme pygmaea R.Br.	1	Chimaphila japonica Miq.	5.74006e-16	Peracarpa carnosa (Wall.) Hook.f. et Thomson	1.67622e-16	Eriocaulon sieboldianum Siebold et Zucc. ex Steud.	1.06002e-16	Drosera spatulata Labill.	6.55681e-17
754332 - コピー.jpg	Mitrasacme pygmaea R.Br.	Mitrasacme pygmaea R.Br.	1	Myriophyllum spicatum L.	7.19339e-10	Polystichum tripteron (Kunze) C.Presl	7.1132e-14	Dryopteris hondoensis Koidz.	3.9017e-14	Dryopteris chinensis (Baker) Koidz.	2.48885e-14
KAG057966.jpg	Mitrasacme pygmaea R.Br.	Mitrasacme pygmaea R.Br.	1	Ixeridium dentatum (Thunb.) Tzvelev subsp. dentatum	8.1531e-18	Cerastium fontanum Baumg. subsp. vulgare (Hartm.) Greuter et Burdet var. angustifolium (Franch.) H.Hara	8.04608e-18	Ranunculus japonicus Thunb.	3.41515e-18	Stellaria media (L.) Vill.	2.64301e-18
368750 - コピー (2).jpg	Mitrasacme pygmaea R.Br.	Mitrasacme pygmaea R.Br.	1	Eriocaulon sieboldianum Siebold et Zucc. ex Steud.	9.54759e-10	Viola shikokiana Makino	8.30396e-10	Eriocaulon miquelianum K_rn.	7.17131e-10	Stellaria nipponica Ohwi var. nipponica	1.07226e-10
KAG057972 - コピー.jpg	Mitrasacme pygmaea R.Br.	Mitrasacme pygmaea R.Br.	0.999922	Eriocaulon decemflorum Maxim.	6.46913e-05	Raphanus sativus L.	6.70457e-06	Ixeris repens (L.) A.Gray	4.11125e-06	Adenophora tashiroi (Makino et Nakai) Makino et Nakai	8.5686e-07
FKSE6089 - コピー.jpg	Mitrasacme pygmaea R.Br.	Mitrasacme pygmaea R.Br.	1	Ixeris stolonifera A.Gray	1.84429e-11	Swertia japonica (Schult.) Makino	4.49575e-14	Nephrophyllidium crista-galli (Menzies ex Hook.) Gilg subsp. japonicum (Franch.) Yonek. et H.Ohashi	2.4782e-15	Arabis nipponica (Franch. et Sav.) H.Boissieu	1.63056e-15
905165.jpg	Mitrasacme pygmaea R.Br.	Mitrasacme pygmaea R.Br.	1	Ixeris stolonifera A.Gray	7.86505e-20	Wahlenbergia marginata (Thunb.) A.DC.	4.13648e-22	Tanakaea radicans Franch. et Sav.	1.4226e-22	Raphanus sativus L.	1.33404e-22
KAG057991 - コピー.jpg	Mitrasacme pygmaea R.Br.	Mitrasacme pygmaea R.Br.	1	Nephrophyllidium crista-galli (Menzies ex Hook.) Gilg subsp. japonicum (Franch.) Yonek. et H.Ohashi	5.00199e-09	Hydrocotyle maritima Honda	2.7629e-09	Luzula jimboi Miyabe et Kud_ subsp. atrotepala Z.Kaplan	5.34312e-11	Hydrocotyle ramiflora Maxim.	4.18396e-11
KAG081657 - コピー.jpg	Mitrasacme pygmaea R.Br.	Mitrasacme pygmaea R.Br.	0.971011	Stellaria nipponica Ohwi var. nipponica	0.0284564	Eleocharis acicularis (L.) Roem. et Schult. var. longiseta Svenson	0.000327635	Callitriche palustris L.	0.000184947	Eriocaulon miquelianum K_rn.	1.50846e-05
222041.jpg	Mitrasacme pygmaea R.Br.	Mitrasacme pygmaea R.Br.	0.999999	Ranunculus japonicus Thunb.	6.95661e-07	Bulbostylis barbata (Rottb.) Kunth	1.41095e-07	Persicaria nepalensis (Meisn.) H.Gross	1.01462e-09	Hydrocotyle maritima Honda	6.37038e-10
KAG084464.jpg	Mitrasacme pygmaea R.Br.	Mitrasacme pygmaea R.Br.	1	Potentilla hebiichigo Yonek. et H.Ohashi	9.57238e-12	Hydrocotyle ramiflora Maxim.	2.52938e-17	Eriocaulon miquelianum K_rn.	1.12629e-17	Oxalis corniculata L.	6.86888e-18
KAG057972 - コピー (2).jpg	Mitrasacme pygmaea R.Br.	Mitrasacme pygmaea R.Br.	1	Potentilla hebiichigo Yonek. et H.Ohashi	1.81179e-16	Eriocaulon decemflorum Maxim.	1.00933e-16	Swertia japonica (Schult.) Makino	5.9241e-17	Galium gracilens (A.Gray) Makino	3.08975e-17
00030406 - コピー (5) - コピー.jpg	Mitrasacme pygmaea R.Br.	Mitrasacme pygmaea R.Br.	1	Ixeris stolonifera A.Gray	1.85976e-12	Adenophora tashiroi (Makino et Nakai) Makino et Nakai	1.27295e-12	Eriocaulon miquelianum K_rn.	3.36352e-13	Ixeridium dentatum (Thunb.) Tzvelev subsp. dentatum	9.77369e-14
KAG057973 - コピー.jpg	Mitrasacme pygmaea R.Br.	Mitrasacme pygmaea R.Br.	1	Sagina maxima A.Gray	4.57126e-11	Peracarpa carnosa (Wall.) Hook.f. et Thomson	4.06548e-13	Trigastrotheca stricta (L.) Thulin	3.83755e-13	Cyperus flaccidus R.Br.	1.9802e-13
KAG081980.jpg	Mitrasacme pygmaea R.Br.	Mitrasacme pygmaea R.Br.	0.998046	Sagina maxima A.Gray	0.00195105	Ranunculus sceleratus L.	1.37966e-06	Vandellia anagallis (Burm.f.) T.Yamaz. var. verbenifolia (Colsm.) T.Yamaz.	4.08024e-07	Eriocaulon omuranum T.Koyama	2.46672e-07
222040 - コピー (2).jpg	Mitrasacme pygmaea R.Br.	Mitrasacme pygmaea R.Br.	1	Ranunculus japonicus Thunb.	4.57081e-15	Eriocaulon decemflorum Maxim.	3.42009e-17	Eriocaulon sieboldianum Siebold et Zucc. ex Steud.	1.3018e-17	Juncus prismatocarpus R.Br. subsp. leschenaultii (J.Gay ex Laharpe) Kirschner	8.36547e-19
C2131777.jpg	Rubus x pseudohakonensis Sugim.	Rubus x pseudohakonensis Sugim.	0.999256	Ampelopsis glandulosa (Wall.) Momiy. var. heterophylla (Thunb.) Momiy.	0.000725573	Rubus hakonensis Franch. et Sav.	1.83814e-05	Vitis ficifolia Bunge	3.9829e-08	Vitis flexuosa Thunb. var. tsukubana Makino	1.7194e-08
C2131684.jpg	Rubus x pseudohakonensis Sugim.	Rubus x pseudohakonensis Sugim.	1	Ampelopsis glandulosa (Wall.) Momiy. var. heterophylla (Thunb.) Momiy.	7.56465e-12	Rubus hakonensis Franch. et Sav.	1.05701e-13	Geum japonicum Thunb.	2.11723e-16	Rhynchosia volubilis Lour.	1.48179e-16
C2131723.jpg	Rubus x pseudohakonensis Sugim.	Rubus x pseudohakonensis Sugim.	1	Rubus hakonensis Franch. et Sav.	9.2357e-13	Hylodesmum podocarpum (DC.) H.Ohashi & R.R.Mill subsp. podocarpum	2.73353e-13	Eutrema japonicum (Miq.) Koidz.	1.51116e-14	Rhynchosia volubilis Lour.	5.48327e-15
$_C2131698.jpg	Rubus x pseudohakonensis Sugim.	Rubus x pseudohakonensis Sugim.	1	Ampelopsis glandulosa (Wall.) Momiy. var. heterophylla (Thunb.) Momiy.	1.18093e-12	Rubus hakonensis Franch. et Sav.	1.36246e-13	Rhynchosia volubilis Lour.	3.82036e-14	Trichosanthes kirilowii Maxim. var. japonica (Miq.) Kitam.	5.9389e-16
$_C2131774.jpg	Rubus x pseudohakonensis Sugim.	Rubus x pseudohakonensis Sugim.	0.999999	Rubus hakonensis Franch. et Sav.	9.03199e-07	Ampelopsis glandulosa (Wall.) Momiy. var. heterophylla (Thunb.) Momiy.	1.51858e-10	Rubus crataegifolius Bunge	5.7823e-13	Vitis ficifolia Bunge	2.34101e-13
$_C2131778.jpg	Rubus x pseudohakonensis Sugim.	Rubus x pseudohakonensis Sugim.	0.999976	Rubus hakonensis Franch. et Sav.	2.31798e-05	Rubus crataegifolius Bunge	3.43231e-07	Vitis ficifolia Bunge	1.80424e-07	Ampelopsis glandulosa (Wall.) Momiy. var. heterophylla (Thunb.) Momiy.	7.94618e-09
$_C2131765.jpg	Rubus x pseudohakonensis Sugim.	Rubus x pseudohakonensis Sugim.	0.999635	Rubus hakonensis Franch. et Sav.	0.000344231	Hylodesmum podocarpum (DC.) H.Ohashi & R.R.Mill subsp. podocarpum	1.72277e-05	Hylodesmum podocarpum (DC.) H.Ohashi & R.R.Mill subsp. fallax (Schindl.) H.Ohashi & R.R.Mill	3.65657e-06	Vitis flexuosa Thunb. var. tsukubana Makino	1.53959e-08
$_C2131783.jpg	Rubus x pseudohakonensis Sugim.	Rubus x pseudohakonensis Sugim.	0.992787	Hylotelephium verticillatum (L.) H.Ohba	0.00434644	Potentilla fragarioides L. var. major Maxim.	0.00217362	Geum japonicum Thunb.	0.000253616	Thalictrum tuberiferum Maxim.	0.000247607
C2131742.jpg	Rubus x pseudohakonensis Sugim.	Rubus x pseudohakonensis Sugim.	0.999999	Rubus hakonensis Franch. et Sav.	6.23063e-07	Ampelopsis glandulosa (Wall.) Momiy. var. heterophylla (Thunb.) Momiy.	3.96021e-11	Acer crataegifolium Siebold et Zucc.	1.27601e-11	Impatiens textorii Miq.	1.25954e-12
$_C2131752.jpg	Rubus x pseudohakonensis Sugim.	Rubus x pseudohakonensis Sugim.	1	Rubus hakonensis Franch. et Sav.	1.17223e-09	Ampelopsis glandulosa (Wall.) Momiy. var. heterophylla (Thunb.) Momiy.	7.5824e-10	Vitis flexuosa Thunb. var. tsukubana Makino	2.20303e-14	Trichosanthes kirilowii Maxim. var. japonica (Miq.) Kitam.	1.90074e-14
FKSE84518.jpg	Rubus x pseudohakonensis Sugim.	Rubus buergeri Miq.	0.984688	Rubus x pseudohakonensis Sugim.	0.00828775	Cercidiphyllum japonicum Siebold et Zucc. ex Hoffm. et Schult.	0.0069985	Rubus hakonensis Franch. et Sav.	2.12573e-05	Vitis flexuosa Thunb.	4.47482e-06
$_C2131696.jpg	Rubus x pseudohakonensis Sugim.	Rubus x pseudohakonensis Sugim.	1	Vitis ficifolia Bunge	1.52386e-10	Trichosanthes kirilowii Maxim. var. japonica (Miq.) Kitam.	1.04739e-11	Sicyos angulatus L.	4.91946e-12	Rubus hakonensis Franch. et Sav.	4.96082e-13
C2131700.jpg	Rubus x pseudohakonensis Sugim.	Rubus x pseudohakonensis Sugim.	1	Ampelopsis glandulosa (Wall.) Momiy. var. heterophylla (Thunb.) Momiy.	8.22318e-11	Rubus hakonensis Franch. et Sav.	8.6488e-13	Acer crataegifolium Siebold et Zucc.	6.77868e-13	Vitis ficifolia Bunge	7.11229e-14
C2131769.jpg	Rubus x pseudohakonensis Sugim.	Rubus x pseudohakonensis Sugim.	1	Rubus hakonensis Franch. et Sav.	7.03623e-09	Ampelopsis glandulosa (Wall.) Momiy. var. heterophylla (Thunb.) Momiy.	1.06272e-10	Xanthium orientale L. subsp. orientale	2.88361e-12	Rubus phoenicolasius Maxim.	2.81229e-12
C2131713.jpg	Rubus x pseudohakonensis Sugim.	Rubus x pseudohakonensis Sugim.	1	Ampelopsis glandulosa (Wall.) Momiy. var. heterophylla (Thunb.) Momiy.	1.37734e-07	Vitis coignetiae Pulliat ex Planch.	1.88512e-08	Rubus hakonensis Franch. et Sav.	1.04807e-11	Rubus phoenicolasius Maxim.	4.67237e-12
C2131734.jpg	Rubus x pseudohakonensis Sugim.	Rubus x pseudohakonensis Sugim.	1	Rubus hakonensis Franch. et Sav.	4.45868e-19	Hylodesmum podocarpum (DC.) H.Ohashi & R.R.Mill subsp. podocarpum	2.51059e-19	Geum japonicum Thunb.	8.26498e-20	Hylodesmum podocarpum (DC.) H.Ohashi & R.R.Mill subsp. fallax (Schindl.) H.Ohashi & R.R.Mill	8.24407e-20
$_C2131794.jpg	Rubus x pseudohakonensis Sugim.	Rubus x pseudohakonensis Sugim.	1	Rubus hakonensis Franch. et Sav.	2.59701e-07	Hamamelis japonica Siebold et Zucc. var. discolor (Nakai) Sugim.	4.61932e-09	Geum japonicum Thunb.	1.20965e-09	Hylotelephium verticillatum (L.) H.Ohba	4.42035e-10
C2131702.jpg	Rubus x pseudohakonensis Sugim.	Rubus x pseudohakonensis Sugim.	1	Rubus hakonensis Franch. et Sav.	6.45761e-10	Laportea bulbifera (Siebold et Zucc.) Wedd.	8.51542e-11	Rubus phoenicolasius Maxim.	2.66182e-11	Geum japonicum Thunb.	1.48996e-11
$_C2131750.jpg	Rubus x pseudohakonensis Sugim.	Rubus x pseudohakonensis Sugim.	0.997539	Rubus hakonensis Franch. et Sav.	0.00246065	Geum japonicum Thunb.	4.11498e-07	Ampelopsis glandulosa (Wall.) Momiy. var. heterophylla (Thunb.) Momiy.	1.29535e-07	Vitis ficifolia Bunge	6.12887e-09
C2131727.jpg	Rubus x pseudohakonensis Sugim.	Rubus x pseudohakonensis Sugim.	1	Vitis coignetiae Pulliat ex Planch.	3.29105e-09	Rubus hakonensis Franch. et Sav.	8.62032e-10	Sicyos angulatus L.	7.29084e-10	Ampelopsis glandulosa (Wall.) Momiy. var. heterophylla (Thunb.) Momiy.	3.23696e-10
$_C2131790.jpg	Rubus x pseudohakonensis Sugim.	Rubus x pseudohakonensis Sugim.	0.862724	Rubus hakonensis Franch. et Sav.	0.137276	Ampelopsis glandulosa (Wall.) Momiy. var. heterophylla (Thunb.) Momiy.	1.77368e-08	Vitis ficifolia Bunge	8.24446e-10	Mallotus japonicus (L.f.) M_ll.Arg.	3.95525e-10
$_C2131786.jpg	Rubus x pseudohakonensis Sugim.	Rubus x pseudohakonensis Sugim.	1	Rubus hakonensis Franch. et Sav.	4.52028e-09	Rubus pectinellus Maxim.	1.59257e-11	Hylodesmum podocarpum (DC.) H.Ohashi & R.R.Mill subsp. fallax (Schindl.) H.Ohashi & R.R.Mill	4.49109e-12	Vitis flexuosa Thunb. var. tsukubana Makino	3.78277e-12
C2131781.jpg	Rubus x pseudohakonensis Sugim.	Rubus x pseudohakonensis Sugim.	1	Rubus hakonensis Franch. et Sav.	7.9108e-08	Ampelopsis glandulosa (Wall.) Momiy. var. heterophylla (Thunb.) Momiy.	1.46447e-11	Trichosanthes kirilowii Maxim. var. japonica (Miq.) Kitam.	5.7445e-13	Geum japonicum Thunb.	2.23028e-13
$_C2131767.jpg	Rubus x pseudohakonensis Sugim.	Rubus x pseudohakonensis Sugim.	0.962847	Rubus hakonensis Franch. et Sav.	0.0371446	Hylodesmum podocarpum (DC.) H.Ohashi & R.R.Mill subsp. podocarpum	6.45309e-06	Rubus phoenicolasius Maxim.	1.48284e-06	Hylodesmum podocarpum (DC.) H.Ohashi & R.R.Mill subsp. fallax (Schindl.) H.Ohashi & R.R.Mill	3.11266e-08
00018101.jpg	Rubus x pseudohakonensis Sugim.	Rubus hakonensis Franch. et Sav.	0.999553	Rubus x pseudohakonensis Sugim.	0.000209434	Hydrocotyle javanica Thunb.	8.39885e-05	Salvia nipponica Miq.	6.0997e-05	Vitis ficifolia Bunge	3.49569e-05
00016181.jpg	Rubus x pseudohakonensis Sugim.	Rubus x pseudohakonensis Sugim.	0.994497	Rubus hakonensis Franch. et Sav.	0.00332631	Trichosanthes cucumeroides (Ser.) Maxim. ex Franch. et Sav.	0.00111784	Rubus buergeri Miq.	0.00105744	Vitis ficifolia Bunge	1.35904e-06
C2131715.jpg	Rubus x pseudohakonensis Sugim.	Rubus x pseudohakonensis Sugim.	1	Ampelopsis glandulosa (Wall.) Momiy. var. heterophylla (Thunb.) Momiy.	6.59942e-09	Rubus hakonensis Franch. et Sav.	1.2049e-10	Corylopsis gotoana Makino	7.90762e-12	Rubus phoenicolasius Maxim.	3.90774e-12
C2131710.jpg	Rubus x pseudohakonensis Sugim.	Rubus x pseudohakonensis Sugim.	1	Ampelopsis glandulosa (Wall.) Momiy. var. heterophylla (Thunb.) Momiy.	1.04535e-07	Rubus hakonensis Franch. et Sav.	4.03519e-10	Vitis ficifolia Bunge	5.11465e-13	Trichosanthes kirilowii Maxim. var. japonica (Miq.) Kitam.	3.60461e-14
$_C2131787.jpg	Rubus x pseudohakonensis Sugim.	Rubus x pseudohakonensis Sugim.	0.999999	Rubus hakonensis Franch. et Sav.	7.08167e-07	Vitis coignetiae Pulliat ex Planch.	2.74403e-10	Ampelopsis glandulosa (Wall.) Momiy. var. heterophylla (Thunb.) Momiy.	2.18759e-12	Xanthium orientale L. subsp. orientale	1.03312e-12
C2131782.jpg	Rubus x pseudohakonensis Sugim.	Rubus x pseudohakonensis Sugim.	0.999967	Rubus hakonensis Franch. et Sav.	3.28242e-05	Ampelopsis glandulosa (Wall.) Momiy. var. heterophylla (Thunb.) Momiy.	4.54308e-09	Impatiens textorii Miq.	1.17261e-09	Rubus phoenicolasius Maxim.	7.12549e-10
C2131726.jpg	Rubus x pseudohakonensis Sugim.	Rubus x pseudohakonensis Sugim.	1	Rubus hakonensis Franch. et Sav.	6.80409e-11	Impatiens textorii Miq.	1.96686e-13	Geum japonicum Thunb.	1.71151e-13	Ampelopsis glandulosa (Wall.) Momiy. var. heterophylla (Thunb.) Momiy.	2.03994e-14
$_C2131792.jpg	Rubus x pseudohakonensis Sugim.	Rubus x pseudohakonensis Sugim.	0.999964	Rubus hakonensis Franch. et Sav.	3.56941e-05	Hylodesmum podocarpum (DC.) H.Ohashi & R.R.Mill subsp. fallax (Schindl.) H.Ohashi & R.R.Mill	7.50952e-10	Ampelopsis glandulosa (Wall.) Momiy. var. heterophylla (Thunb.) Momiy.	1.48613e-13	Hylodesmum podocarpum (DC.) H.Ohashi & R.R.Mill subsp. oxyphyllum (DC.) H.Ohashi & R.R.Mill var. japonicum (Miq.) H.Ohashi	7.70961e-14
00018184.jpg	Rubus x pseudohakonensis Sugim.	Rubus x pseudohakonensis Sugim.	0.93511	Rubus hakonensis Franch. et Sav.	0.0444154	Rubus buergeri Miq.	0.020442	Cercidiphyllum japonicum Siebold et Zucc. ex Hoffm. et Schult.	3.07827e-05	Vitis flexuosa Thunb.	1.19579e-06
$_C2131772.jpg	Rubus x pseudohakonensis Sugim.	Rubus x pseudohakonensis Sugim.	1	Rubus hakonensis Franch. et Sav.	5.40526e-08	Ampelopsis glandulosa (Wall.) Momiy. var. heterophylla (Thunb.) Momiy.	8.40022e-10	Impatiens textorii Miq.	1.64015e-11	Geum japonicum Thunb.	3.38861e-12
C2131761.jpg	Rubus x pseudohakonensis Sugim.	Rubus x pseudohakonensis Sugim.	1	Rubus hakonensis Franch. et Sav.	1.50642e-07	Hylodesmum podocarpum (DC.) H.Ohashi & R.R.Mill subsp. fallax (Schindl.) H.Ohashi & R.R.Mill	2.83882e-09	Parthenocissus tricuspidata (Siebold et Zucc.) Planch.	2.79923e-09	Vitis coignetiae Pulliat ex Planch.	6.26378e-10
C2131695.jpg	Rubus x pseudohakonensis Sugim.	Rubus x pseudohakonensis Sugim.	1	Ampelopsis glandulosa (Wall.) Momiy. var. heterophylla (Thunb.) Momiy.	4.64693e-10	Rubus hakonensis Franch. et Sav.	2.95412e-10	Impatiens textorii Miq.	1.99029e-10	Persicaria thunbergii (Siebold et Zucc.) H.Gross var. thunbergii	9.57463e-12
C2131703.jpg	Rubus x pseudohakonensis Sugim.	Rubus x pseudohakonensis Sugim.	1	Rubus hakonensis Franch. et Sav.	2.56846e-09	Laportea bulbifera (Siebold et Zucc.) Wedd.	5.2109e-16	Geum japonicum Thunb.	2.25375e-16	Eutrema japonicum (Miq.) Koidz.	1.88085e-16
C2131750.jpg	Rubus x pseudohakonensis Sugim.	Rubus x pseudohakonensis Sugim.	0.997539	Rubus hakonensis Franch. et Sav.	0.00246065	Geum japonicum Thunb.	4.11498e-07	Ampelopsis glandulosa (Wall.) Momiy. var. heterophylla (Thunb.) Momiy.	1.29535e-07	Vitis ficifolia Bunge	6.12887e-09
$_C2131720.jpg	Rubus x pseudohakonensis Sugim.	Rubus x pseudohakonensis Sugim.	1	Rubus hakonensis Franch. et Sav.	2.64241e-11	Rubus phoenicolasius Maxim.	1.14035e-12	Ampelopsis glandulosa (Wall.) Momiy. var. heterophylla (Thunb.) Momiy.	8.70551e-14	Hydrangea petiolaris Siebold et Zucc.	5.15065e-14
C2131717.jpg	Rubus x pseudohakonensis Sugim.	Rubus x pseudohakonensis Sugim.	1	Rubus pectinellus Maxim.	7.0628e-14	Rhynchosia volubilis Lour.	5.5542e-14	Trichosanthes cucumeroides (Ser.) Maxim. ex Franch. et Sav.	1.99666e-14	Fimbristylis subbispicata Nees et Meyen	2.81138e-16
$_C2131739.jpg	Rubus x pseudohakonensis Sugim.	Rubus x pseudohakonensis Sugim.	1	Geum japonicum Thunb.	2.40692e-11	Rhynchosia volubilis Lour.	2.64576e-13	Eutrema japonicum (Miq.) Koidz.	1.82913e-13	Rubus hakonensis Franch. et Sav.	2.68587e-14
$_C2131742.jpg	Rubus x pseudohakonensis Sugim.	Rubus x pseudohakonensis Sugim.	0.999999	Rubus hakonensis Franch. et Sav.	6.23063e-07	Ampelopsis glandulosa (Wall.) Momiy. var. heterophylla (Thunb.) Momiy.	3.96021e-11	Acer crataegifolium Siebold et Zucc.	1.27601e-11	Impatiens textorii Miq.	1.25954e-12
C2131724.jpg	Rubus x pseudohakonensis Sugim.	Rubus x pseudohakonensis Sugim.	1	Ampelopsis glandulosa (Wall.) Momiy. var. heterophylla (Thunb.) Momiy.	2.50545e-08	Rubus phoenicolasius Maxim.	2.66001e-10	Rubus hakonensis Franch. et Sav.	2.65846e-11	Laportea bulbifera (Siebold et Zucc.) Wedd.	1.92934e-11
$_C2131744.jpg	Rubus x pseudohakonensis Sugim.	Rubus x pseudohakonensis Sugim.	1	Rubus hakonensis Franch. et Sav.	5.91494e-08	Rhynchosia volubilis Lour.	6.09857e-11	Rubus parvifolius L.	3.23283e-11	Geum japonicum Thunb.	3.12286e-11
$_C2131762.jpg	Rubus x pseudohakonensis Sugim.	Rubus x pseudohakonensis Sugim.	0.983969	Rubus hakonensis Franch. et Sav.	0.016031	Vitis ficifolia Bunge	6.92788e-08	Ampelopsis glandulosa (Wall.) Momiy. var. heterophylla (Thunb.) Momiy.	2.0518e-08	Geum japonicum Thunb.	7.61357e-10
$_C2131713.jpg	Rubus x pseudohakonensis Sugim.	Rubus x pseudohakonensis Sugim.	1	Ampelopsis glandulosa (Wall.) Momiy. var. heterophylla (Thunb.) Momiy.	1.37734e-07	Vitis coignetiae Pulliat ex Planch.	1.88512e-08	Rubus hakonensis Franch. et Sav.	1.04807e-11	Rubus phoenicolasius Maxim.	4.67237e-12
$_C2131788.jpg	Rubus x pseudohakonensis Sugim.	Rubus x pseudohakonensis Sugim.	0.999996	Rubus hakonensis Franch. et Sav.	3.72904e-06	Geum japonicum Thunb.	1.98463e-09	Ampelopsis glandulosa (Wall.) Momiy. var. heterophylla (Thunb.) Momiy.	7.93566e-10	Vitis ficifolia Bunge	4.68035e-10
1113165.JPG	Thelypteris acuminata (Houtt.) C.V.Morton x T. parasitica (L.) Tardieu	Thelypteris acuminata (Houtt.) C.V.Morton	0.731652	Dryopteris commixta Tagawa	0.204042	Thelypteris japonica (Baker) Ching	0.0462306	Thelypteris esquirolii (Christ) Ching	0.0153057	Thelypteris japonica (Baker) Ching x T. musashiensis (Hiyama) Nakato, Sahashi et M.Kato	0.00247187
1188114.JPG	Thelypteris acuminata (Houtt.) C.V.Morton x T. parasitica (L.) Tardieu	Thelypteris acuminata (Houtt.) C.V.Morton x T. parasitica (L.) Tardieu	1	Thelypteris interrupta (Willd.) K.Iwats.	1.68784e-11	Diplazium virescens Kunze	8.71702e-12	Thelypteris esquirolii (Christ) Ching	2.64155e-12	Pentarhizidium orientale (Hook.) Hayata	1.3162e-12
297269.jpg	Thelypteris acuminata (Houtt.) C.V.Morton x T. parasitica (L.) Tardieu	Thelypteris acuminata (Houtt.) C.V.Morton x T. parasitica (L.) Tardieu	0.999961	Thelypteris parasitica (L.) Tardieu	2.62118e-05	Pentarhizidium orientale (Hook.) Hayata	8.06462e-06	Diplazium hachijoense Nakai	4.34138e-06	Dryopteris commixta Tagawa	1.55906e-07
147178.jpg	Thelypteris acuminata (Houtt.) C.V.Morton x T. parasitica (L.) Tardieu	Thelypteris acuminata (Houtt.) C.V.Morton x T. parasitica (L.) Tardieu	1	Thelypteris parasitica (L.) Tardieu	6.80976e-10	Pentarhizidium orientale (Hook.) Hayata	7.6244e-11	Thelypteris esquirolii (Christ) Ching	1.64378e-11	Dryopteris commixta Tagawa	5.08442e-12
433685.jpg	Thelypteris acuminata (Houtt.) C.V.Morton x T. parasitica (L.) Tardieu	Thelypteris acuminata (Houtt.) C.V.Morton x T. parasitica (L.) Tardieu	1	Deparia x birii Fraser-Jenk.	1.61558e-15	Thelypteris parasitica (L.) Tardieu	8.3549e-16	Thelypteris japonica (Baker) Ching x T. musashiensis (Hiyama) Nakato, Sahashi et M.Kato	2.40644e-16	Thelypteris japonica (Baker) Ching	1.2741e-16
369882.jpg	Thelypteris acuminata (Houtt.) C.V.Morton x T. parasitica (L.) Tardieu	Thelypteris acuminata (Houtt.) C.V.Morton x T. parasitica (L.) Tardieu	0.999856	Thelypteris parasitica (L.) Tardieu	9.41342e-05	Thelypteris japonica (Baker) Ching	2.70268e-05	Thelypteris japonica (Baker) Ching x T. musashiensis (Hiyama) Nakato, Sahashi et M.Kato	1.03998e-05	Microlepia strigosa (Thunb.) C.Presl	4.11082e-06
1170355.JPG	Thelypteris acuminata (Houtt.) C.V.Morton x T. parasitica (L.) Tardieu	Thelypteris acuminata (Houtt.) C.V.Morton x T. parasitica (L.) Tardieu	1	Diplazium virescens Kunze	4.22676e-11	Pentarhizidium orientale (Hook.) Hayata	8.69072e-12	Diplazium hachijoense Nakai	4.31309e-12	Osmunda banksiifolia (C.Presl) Kuhn	1.80838e-13
311033.jpg	Thelypteris acuminata (Houtt.) C.V.Morton x T. parasitica (L.) Tardieu	Thelypteris acuminata (Houtt.) C.V.Morton x T. parasitica (L.) Tardieu	1	Plagiogyria x wakabae Sa.Kurata ex Nakaike	2.29616e-12	Dryopteris commixta Tagawa	4.74198e-14	Thelypteris japonica (Baker) Ching	4.14199e-14	Thelypteris japonica (Baker) Ching x T. musashiensis (Hiyama) Nakato, Sahashi et M.Kato	3.64226e-14
1188088.JPG	Thelypteris acuminata (Houtt.) C.V.Morton x T. parasitica (L.) Tardieu	Thelypteris acuminata (Houtt.) C.V.Morton x T. parasitica (L.) Tardieu	1	Thelypteris parasitica (L.) Tardieu	2.28727e-13	Thelypteris japonica (Baker) Ching x T. musashiensis (Hiyama) Nakato, Sahashi et M.Kato	1.6991e-13	Thelypteris quelpaertensis (Christ) Ching	1.59504e-13	Deparia x birii Fraser-Jenk.	5.82255e-14
812508.jpg	Thelypteris acuminata (Houtt.) C.V.Morton x T. parasitica (L.) Tardieu	Thelypteris acuminata (Houtt.) C.V.Morton x T. parasitica (L.) Tardieu	0.999993	Deparia x birii Fraser-Jenk.	4.30868e-06	Deparia conilii (Franch. et Sav.) M.Kato	1.96487e-06	Thelypteris nipponica (Franch. et Sav.) Ching	3.03435e-07	Deparia petersenii (Kunze) M.Kato	1.06951e-07
517500.jpg	Thelypteris acuminata (Houtt.) C.V.Morton x T. parasitica (L.) Tardieu	Thelypteris acuminata (Houtt.) C.V.Morton x T. parasitica (L.) Tardieu	0.999977	Thelypteris parasitica (L.) Tardieu	2.28099e-05	Thelypteris japonica (Baker) Ching x T. musashiensis (Hiyama) Nakato, Sahashi et M.Kato	1.51128e-08	Thelypteris japonica (Baker) Ching	8.80656e-09	Pentarhizidium orientale (Hook.) Hayata	2.10511e-09
465170.jpg	Thelypteris acuminata (Houtt.) C.V.Morton x T. parasitica (L.) Tardieu	Thelypteris acuminata (Houtt.) C.V.Morton x T. parasitica (L.) Tardieu	1	Thelypteris esquirolii (Christ) Ching	1.44919e-12	Thelypteris parasitica (L.) Tardieu	8.84882e-13	Thelypteris japonica (Baker) Ching	1.64603e-13	Cibotium barometz (L.) J.Sm.	5.0571e-14
73329.jpg	Thelypteris acuminata (Houtt.) C.V.Morton x T. parasitica (L.) Tardieu	Thelypteris acuminata (Houtt.) C.V.Morton x T. parasitica (L.) Tardieu	0.999567	Diplazium virescens Kunze	0.000239246	Thelypteris interrupta (Willd.) K.Iwats.	8.31865e-05	Thelypteris japonica (Baker) Ching	7.2682e-05	Diplazium hachijoense Nakai	3.24083e-05
1036176.JPG	Thelypteris acuminata (Houtt.) C.V.Morton x T. parasitica (L.) Tardieu	Thelypteris acuminata (Houtt.) C.V.Morton x T. parasitica (L.) Tardieu	1	Diplazium virescens Kunze	1.11934e-12	Plagiogyria x wakabae Sa.Kurata ex Nakaike	5.14562e-13	Thelypteris parasitica (L.) Tardieu	9.5648e-14	Thelypteris japonica (Baker) Ching	1.26389e-14
1170356.JPG	Thelypteris acuminata (Houtt.) C.V.Morton x T. parasitica (L.) Tardieu	Thelypteris acuminata (Houtt.) C.V.Morton x T. parasitica (L.) Tardieu	1	Thelypteris parasitica (L.) Tardieu	6.10224e-08	Thelypteris japonica (Baker) Ching	4.79897e-08	Thelypteris interrupta (Willd.) K.Iwats.	1.60486e-08	Pteris kiuschiuensis Hieron.	7.71687e-09
296647.jpg	Thelypteris acuminata (Houtt.) C.V.Morton x T. parasitica (L.) Tardieu	Thelypteris acuminata (Houtt.) C.V.Morton x T. parasitica (L.) Tardieu	1	Thelypteris japonica (Baker) Ching x T. musashiensis (Hiyama) Nakato, Sahashi et M.Kato	2.70765e-12	Thelypteris parasitica (L.) Tardieu	5.22506e-13	Thelypteris japonica (Baker) Ching	3.74697e-13	Deparia x birii Fraser-Jenk.	2.29301e-13
511368.jpg	Thelypteris acuminata (Houtt.) C.V.Morton x T. parasitica (L.) Tardieu	Thelypteris acuminata (Houtt.) C.V.Morton x T. parasitica (L.) Tardieu	1	Thelypteris parasitica (L.) Tardieu	3.22777e-10	Thelypteris interrupta (Willd.) K.Iwats.	1.65429e-13	Pentarhizidium orientale (Hook.) Hayata	6.52315e-14	Diplazium hachijoense Nakai	3.15237e-14
314787.jpg	Thelypteris acuminata (Houtt.) C.V.Morton x T. parasitica (L.) Tardieu	Thelypteris acuminata (Houtt.) C.V.Morton x T. parasitica (L.) Tardieu	1	Thelypteris parasitica (L.) Tardieu	1.00069e-11	Thelypteris esquirolii (Christ) Ching	3.32506e-14	Thelypteris interrupta (Willd.) K.Iwats.	1.35579e-14	Thelypteris japonica (Baker) Ching x T. musashiensis (Hiyama) Nakato, Sahashi et M.Kato	3.77046e-15
1046053.JPG	Thelypteris acuminata (Houtt.) C.V.Morton x T. parasitica (L.) Tardieu	Thelypteris acuminata (Houtt.) C.V.Morton x T. parasitica (L.) Tardieu	1	Thelypteris esquirolii (Christ) Ching	1.51705e-07	Thelypteris parasitica (L.) Tardieu	5.66058e-08	Diplazium virescens Kunze	3.3041e-08	Cibotium barometz (L.) J.Sm.	3.01493e-09
535333.jpg	Thelypteris acuminata (Houtt.) C.V.Morton x T. parasitica (L.) Tardieu	Thelypteris acuminata (Houtt.) C.V.Morton x T. parasitica (L.) Tardieu	1	Deparia japonica (Thunb.) M.Kato x D. pseudoconilii (Seriz.) Seriz. var. pseudoconilii	7.42072e-09	Deparia dimorphophylla (Koidz.) M.Kato x D. pseudoconilii (Seriz.) Seriz.	6.56695e-09	Thelypteris parasitica (L.) Tardieu	3.204e-09	Deparia conilii (Franch. et Sav.) M.Kato	6.692e-10
1188100.JPG	Thelypteris acuminata (Houtt.) C.V.Morton x T. parasitica (L.) Tardieu	Thelypteris acuminata (Houtt.) C.V.Morton x T. parasitica (L.) Tardieu	1	Thelypteris interrupta (Willd.) K.Iwats.	9.58028e-10	Deparia x birii Fraser-Jenk.	5.0773e-12	Thelypteris japonica (Baker) Ching x T. musashiensis (Hiyama) Nakato, Sahashi et M.Kato	2.65136e-12	Thelypteris esquirolii (Christ) Ching	2.55657e-12
937002.jpg	Thelypteris acuminata (Houtt.) C.V.Morton x T. parasitica (L.) Tardieu	Thelypteris acuminata (Houtt.) C.V.Morton x T. parasitica (L.) Tardieu	1	Microlepia marginata (Panzer) C.Chr.	5.87376e-09	Thelypteris interrupta (Willd.) K.Iwats.	5.11077e-09	Diplazium virescens Kunze	3.6087e-09	Thelypteris parasitica (L.) Tardieu	1.43304e-10
933100.jpg	Thelypteris acuminata (Houtt.) C.V.Morton x T. parasitica (L.) Tardieu	Thelypteris acuminata (Houtt.) C.V.Morton x T. parasitica (L.) Tardieu	0.999999	Microlepia marginata (Panzer) C.Chr.	7.37548e-07	Bolbitis subcordata (Copel.) Ching	4.79097e-07	Thelypteris parasitica (L.) Tardieu	6.05686e-08	Diplazium hayatamae N.Ohta et M.Takamiya	5.8059e-08
145467.jpg	Thelypteris acuminata (Houtt.) C.V.Morton x T. parasitica (L.) Tardieu	Thelypteris acuminata (Houtt.) C.V.Morton x T. parasitica (L.) Tardieu	1	Thelypteris parasitica (L.) Tardieu	3.39274e-11	Thelypteris interrupta (Willd.) K.Iwats.	4.16552e-14	Thelypteris japonica (Baker) Ching	1.58111e-14	Thelypteris esquirolii (Christ) Ching	9.40442e-16
1193561.JPG	Thelypteris acuminata (Houtt.) C.V.Morton x T. parasitica (L.) Tardieu	Thelypteris acuminata (Houtt.) C.V.Morton x T. parasitica (L.) Tardieu	1	Deparia x birii Fraser-Jenk.	4.98478e-11	Thelypteris interrupta (Willd.) K.Iwats.	1.31675e-11	Microlepia marginata (Panzer) C.Chr.	9.39009e-14	Thelypteris acuminata (Houtt.) C.V.Morton	1.41345e-15
1188086.JPG	Thelypteris acuminata (Houtt.) C.V.Morton x T. parasitica (L.) Tardieu	Thelypteris acuminata (Houtt.) C.V.Morton x T. parasitica (L.) Tardieu	1	Thelypteris esquirolii (Christ) Ching	2.3007e-14	Thelypteris japonica (Baker) Ching	1.64557e-14	Cibotium barometz (L.) J.Sm.	3.12971e-15	Thelypteris japonica (Baker) Ching x T. musashiensis (Hiyama) Nakato, Sahashi et M.Kato	2.34579e-15
1161768.JPG	Thelypteris acuminata (Houtt.) C.V.Morton x T. parasitica (L.) Tardieu	Thelypteris acuminata (Houtt.) C.V.Morton x T. parasitica (L.) Tardieu	0.999969	Diplazium virescens Kunze	2.83978e-05	Deparia x birii Fraser-Jenk.	1.98403e-06	Diplazium wichurae (Mett.) Diels	2.35694e-07	Thelypteris parasitica (L.) Tardieu	1.19777e-07
1046057.JPG	Thelypteris acuminata (Houtt.) C.V.Morton x T. parasitica (L.) Tardieu	Thelypteris acuminata (Houtt.) C.V.Morton x T. parasitica (L.) Tardieu	0.999999	Pentarhizidium orientale (Hook.) Hayata	5.40558e-07	Thelypteris interrupta (Willd.) K.Iwats.	1.34122e-08	Microlepia marginata (Panzer) C.Chr.	1.65489e-09	Dryopteris commixta Tagawa	4.18723e-11
9544246.JPG	Thelypteris acuminata (Houtt.) C.V.Morton x T. parasitica (L.) Tardieu	Thelypteris acuminata (Houtt.) C.V.Morton x T. parasitica (L.) Tardieu	0.999971	Thelypteris japonica (Baker) Ching x T. musashiensis (Hiyama) Nakato, Sahashi et M.Kato	2.48801e-05	Thelypteris japonica (Baker) Ching	3.22684e-06	Thelypteris parasitica (L.) Tardieu	9.56737e-07	Thelypteris japonica (Baker) Ching f. viridescens (Makino) H.It_	1.64454e-07
1168618.JPG	Thelypteris acuminata (Houtt.) C.V.Morton x T. parasitica (L.) Tardieu	Thelypteris acuminata (Houtt.) C.V.Morton x T. parasitica (L.) Tardieu	1	Thelypteris esquirolii (Christ) Ching	2.19795e-12	Thelypteris pozoi (Lag.) C.V.Morton subsp. mollissima (Fisch. ex Kunze) C.V.Morton	5.34067e-15	Pentarhizidium orientale (Hook.) Hayata	1.71874e-15	Cibotium barometz (L.) J.Sm.	1.51214e-15
394873.jpg	Thelypteris acuminata (Houtt.) C.V.Morton x T. parasitica (L.) Tardieu	Thelypteris acuminata (Houtt.) C.V.Morton x T. parasitica (L.) Tardieu	1	Thelypteris japonica (Baker) Ching x T. musashiensis (Hiyama) Nakato, Sahashi et M.Kato	1.31674e-09	Thelypteris esquirolii (Christ) Ching	2.43406e-11	Thelypteris parasitica (L.) Tardieu	1.28703e-12	Thelypteris japonica (Baker) Ching	3.16794e-13
1170285.JPG	Thelypteris acuminata (Houtt.) C.V.Morton x T. parasitica (L.) Tardieu	Thelypteris acuminata (Houtt.) C.V.Morton x T. parasitica (L.) Tardieu	1	Pentarhizidium orientale (Hook.) Hayata	7.08403e-08	Microlepia marginata (Panzer) C.Chr.	5.81606e-09	Dryopteris commixta Tagawa	1.04123e-09	Diplazium hayatamae N.Ohta et M.Takamiya	4.98116e-10
506193.jpg	Thelypteris acuminata (Houtt.) C.V.Morton x T. parasitica (L.) Tardieu	Thelypteris acuminata (Houtt.) C.V.Morton x T. parasitica (L.) Tardieu	1	Thelypteris parasitica (L.) Tardieu	1.73459e-08	Diplazium hachijoense Nakai	1.03075e-09	Thelypteris interrupta (Willd.) K.Iwats.	3.98477e-10	Deparia x birii Fraser-Jenk.	5.77654e-11
368870.jpg	Thelypteris acuminata (Houtt.) C.V.Morton x T. parasitica (L.) Tardieu	Thelypteris acuminata (Houtt.) C.V.Morton x T. parasitica (L.) Tardieu	0.999999	Thelypteris japonica (Baker) Ching	5.58063e-07	Thelypteris interrupta (Willd.) K.Iwats.	3.86112e-10	Thelypteris parasitica (L.) Tardieu	2.28731e-10	Deparia x birii Fraser-Jenk.	5.92473e-11
1168503.JPG	Thelypteris japonica (Baker) Ching x T. musashiensis (Hiyama) Nakato, Sahashi et M.Kato	Thelypteris japonica (Baker) Ching x T. musashiensis (Hiyama) Nakato, Sahashi et M.Kato	1	Thelypteris japonica (Baker) Ching f. viridescens (Makino) H.It_	1.1286e-09	Thelypteris japonica (Baker) Ching	1.41686e-13	Thelypteris laxa (Franch. et Sav.) Ching	1.98207e-14	Thelypteris glanduligera (Kunze) Ching	3.27736e-16
509163.jpg	Thelypteris japonica (Baker) Ching x T. musashiensis (Hiyama) Nakato, Sahashi et M.Kato	Thelypteris japonica (Baker) Ching x T. musashiensis (Hiyama) Nakato, Sahashi et M.Kato	0.999997	Thelypteris japonica (Baker) Ching	2.53922e-06	Thelypteris japonica (Baker) Ching f. viridescens (Makino) H.It_	3.01683e-11	Thelypteris glanduligera (Kunze) Ching	1.69884e-12	Anthoxanthum odoratum L. subsp. odoratum	9.80629e-14
831858.jpg	Thelypteris japonica (Baker) Ching x T. musashiensis (Hiyama) Nakato, Sahashi et M.Kato	Thelypteris japonica (Baker) Ching x T. musashiensis (Hiyama) Nakato, Sahashi et M.Kato	0.999992	Thelypteris japonica (Baker) Ching f. viridescens (Makino) H.It_	7.548e-06	Thelypteris pozoi (Lag.) C.V.Morton subsp. mollissima (Fisch. ex Kunze) C.V.Morton	3.05845e-11	Thelypteris japonica (Baker) Ching	4.05345e-13	Thelypteris laxa (Franch. et Sav.) Ching	2.17996e-14
1042088.JPG	Thelypteris japonica (Baker) Ching x T. musashiensis (Hiyama) Nakato, Sahashi et M.Kato	Thelypteris japonica (Baker) Ching x T. musashiensis (Hiyama) Nakato, Sahashi et M.Kato	1	Thelypteris japonica (Baker) Ching	1.38396e-07	Thelypteris quelpaertensis (Christ) Ching	1.06509e-09	Pteris oshimensis Hieron.	6.83735e-10	Athyrium rupestre Kodama	7.71464e-11
1157147.JPG	Thelypteris japonica (Baker) Ching x T. musashiensis (Hiyama) Nakato, Sahashi et M.Kato	Thelypteris japonica (Baker) Ching x T. musashiensis (Hiyama) Nakato, Sahashi et M.Kato	1	Thelypteris japonica (Baker) Ching	5.25782e-08	Thelypteris japonica (Baker) Ching f. viridescens (Makino) H.It_	1.40764e-08	Thelypteris laxa (Franch. et Sav.) Ching	6.78566e-12	Thelypteris pozoi (Lag.) C.V.Morton subsp. mollissima (Fisch. ex Kunze) C.V.Morton	1.5708e-12
129836.jpg	Thelypteris japonica (Baker) Ching x T. musashiensis (Hiyama) Nakato, Sahashi et M.Kato	Pteris wallichiana J.Agardh	0.684108	Thelypteris japonica (Baker) Ching x T. musashiensis (Hiyama) Nakato, Sahashi et M.Kato	0.121116	Pteris oshimensis Hieron.	0.101977	Athyrium alpestre (Hoppe) Clairv. subsp. americanum (Butters) Lellinger	0.0394959	Thelypteris quelpaertensis (Christ) Ching	0.0364247
435238.jpg	Thelypteris japonica (Baker) Ching x T. musashiensis (Hiyama) Nakato, Sahashi et M.Kato	Thelypteris japonica (Baker) Ching x T. musashiensis (Hiyama) Nakato, Sahashi et M.Kato	1	Thelypteris japonica (Baker) Ching f. viridescens (Makino) H.It_	1.4031e-08	Thelypteris japonica (Baker) Ching	1.22869e-10	Thelypteris pozoi (Lag.) C.V.Morton subsp. mollissima (Fisch. ex Kunze) C.V.Morton	8.82785e-11	Thelypteris laxa (Franch. et Sav.) Ching	6.24346e-12
333387.jpg	Thelypteris japonica (Baker) Ching x T. musashiensis (Hiyama) Nakato, Sahashi et M.Kato	Thelypteris japonica (Baker) Ching x T. musashiensis (Hiyama) Nakato, Sahashi et M.Kato	0.807091	Thelypteris japonica (Baker) Ching	0.192833	Thelypteris japonica (Baker) Ching f. viridescens (Makino) H.It_	7.6816e-05	Thelypteris laxa (Franch. et Sav.) Ching	6.53685e-10	Anthoxanthum odoratum L. subsp. odoratum	6.46921e-10
514479.jpg	Thelypteris japonica (Baker) Ching x T. musashiensis (Hiyama) Nakato, Sahashi et M.Kato	Thelypteris japonica (Baker) Ching x T. musashiensis (Hiyama) Nakato, Sahashi et M.Kato	1	Thelypteris japonica (Baker) Ching f. viridescens (Makino) H.It_	2.85555e-07	Thelypteris glanduligera (Kunze) Ching	1.88447e-15	Deparia petersenii (Kunze) M.Kato	2.42847e-17	Thelypteris japonica (Baker) Ching	7.46685e-18
570770.jpg	Thelypteris japonica (Baker) Ching x T. musashiensis (Hiyama) Nakato, Sahashi et M.Kato	Thelypteris japonica (Baker) Ching x T. musashiensis (Hiyama) Nakato, Sahashi et M.Kato	0.99998	Thelypteris japonica (Baker) Ching	1.97977e-05	Pteris oshimensis Hieron.	9.8629e-13	Thelypteris glanduligera (Kunze) Ching	2.79142e-14	Athyrium rupestre Kodama	3.82928e-17
1166297.JPG	Thelypteris japonica (Baker) Ching x T. musashiensis (Hiyama) Nakato, Sahashi et M.Kato	Thelypteris japonica (Baker) Ching x T. musashiensis (Hiyama) Nakato, Sahashi et M.Kato	1	Thelypteris japonica (Baker) Ching f. viridescens (Makino) H.It_	3.09307e-11	Thelypteris japonica (Baker) Ching	5.16721e-12	Thelypteris laxa (Franch. et Sav.) Ching	1.76691e-14	Pteris kiuschiuensis Hieron.	4.32795e-16
1168505.JPG	Thelypteris japonica (Baker) Ching x T. musashiensis (Hiyama) Nakato, Sahashi et M.Kato	Thelypteris japonica (Baker) Ching x T. musashiensis (Hiyama) Nakato, Sahashi et M.Kato	1	Thelypteris japonica (Baker) Ching f. viridescens (Makino) H.It_	3.72042e-09	Thelypteris laxa (Franch. et Sav.) Ching	1.75324e-14	Thelypteris japonica (Baker) Ching	9.0646e-15	Pteris kiuschiuensis Hieron.	6.01248e-17
423264.jpg	Thelypteris japonica (Baker) Ching x T. musashiensis (Hiyama) Nakato, Sahashi et M.Kato	Thelypteris japonica (Baker) Ching x T. musashiensis (Hiyama) Nakato, Sahashi et M.Kato	1	Thelypteris japonica (Baker) Ching f. viridescens (Makino) H.It_	1.71406e-11	Thelypteris japonica (Baker) Ching	7.45561e-14	Thelypteris esquirolii (Christ) Ching	7.0396e-18	Thelypteris pozoi (Lag.) C.V.Morton subsp. mollissima (Fisch. ex Kunze) C.V.Morton	3.61601e-19
1159818.JPG	Thelypteris japonica (Baker) Ching x T. musashiensis (Hiyama) Nakato, Sahashi et M.Kato	Thelypteris japonica (Baker) Ching x T. musashiensis (Hiyama) Nakato, Sahashi et M.Kato	1	Thelypteris pozoi (Lag.) C.V.Morton subsp. mollissima (Fisch. ex Kunze) C.V.Morton	3.06637e-12	Thelypteris japonica (Baker) Ching	1.29534e-12	Thelypteris japonica (Baker) Ching f. viridescens (Makino) H.It_	5.16262e-13	Thelypteris laxa (Franch. et Sav.) Ching	7.731e-15
422697.jpg	Thelypteris japonica (Baker) Ching x T. musashiensis (Hiyama) Nakato, Sahashi et M.Kato	Thelypteris japonica (Baker) Ching x T. musashiensis (Hiyama) Nakato, Sahashi et M.Kato	1	Thelypteris japonica (Baker) Ching	2.83005e-10	Thelypteris japonica (Baker) Ching f. viridescens (Makino) H.It_	1.16309e-10	Thelypteris laxa (Franch. et Sav.) Ching	1.92932e-15	Pteris kiuschiuensis Hieron.	6.65993e-17
1133771.JPG	Thelypteris japonica (Baker) Ching x T. musashiensis (Hiyama) Nakato, Sahashi et M.Kato	Thelypteris japonica (Baker) Ching x T. musashiensis (Hiyama) Nakato, Sahashi et M.Kato	1	Thelypteris japonica (Baker) Ching f. viridescens (Makino) H.It_	2.76388e-13	Thelypteris laxa (Franch. et Sav.) Ching	4.50292e-14	Thelypteris pozoi (Lag.) C.V.Morton subsp. mollissima (Fisch. ex Kunze) C.V.Morton	4.75734e-15	Diplazium virescens Kunze	5.20943e-16
570769.jpg	Thelypteris japonica (Baker) Ching x T. musashiensis (Hiyama) Nakato, Sahashi et M.Kato	Thelypteris japonica (Baker) Ching	0.963263	Thelypteris japonica (Baker) Ching x T. musashiensis (Hiyama) Nakato, Sahashi et M.Kato	0.036711	Pteris oshimensis Hieron.	2.29931e-05	Pteris fauriei Hieron.	3.32039e-06	Pteris dispar Kunze	8.96495e-09
799747.jpg	Thelypteris japonica (Baker) Ching x T. musashiensis (Hiyama) Nakato, Sahashi et M.Kato	Thelypteris japonica (Baker) Ching x T. musashiensis (Hiyama) Nakato, Sahashi et M.Kato	0.999999	Pteris oshimensis Hieron.	7.13503e-07	Thelypteris japonica (Baker) Ching f. viridescens (Makino) H.It_	1.77999e-07	Pteris kiuschiuensis Hieron.	2.53541e-10	Thelypteris japonica (Baker) Ching	2.02452e-11
1166280.JPG	Thelypteris japonica (Baker) Ching x T. musashiensis (Hiyama) Nakato, Sahashi et M.Kato	Thelypteris japonica (Baker) Ching x T. musashiensis (Hiyama) Nakato, Sahashi et M.Kato	1	Thelypteris japonica (Baker) Ching f. viridescens (Makino) H.It_	4.0228e-14	Thelypteris japonica (Baker) Ching	5.00682e-18	Thelypteris esquirolii (Christ) Ching	1.15017e-18	Thelypteris acuminata (Houtt.) C.V.Morton x T. parasitica (L.) Tardieu	1.86446e-21
1166188.JPG	Thelypteris japonica (Baker) Ching x T. musashiensis (Hiyama) Nakato, Sahashi et M.Kato	Thelypteris japonica (Baker) Ching x T. musashiensis (Hiyama) Nakato, Sahashi et M.Kato	1	Thelypteris japonica (Baker) Ching f. viridescens (Makino) H.It_	8.77119e-19	Thelypteris japonica (Baker) Ching	1.16438e-19	Thelypteris pozoi (Lag.) C.V.Morton subsp. mollissima (Fisch. ex Kunze) C.V.Morton	2.93516e-22	Thelypteris acuminata (Houtt.) C.V.Morton x T. parasitica (L.) Tardieu	1.36188e-22
1042130.JPG	Thelypteris japonica (Baker) Ching x T. musashiensis (Hiyama) Nakato, Sahashi et M.Kato	Thelypteris japonica (Baker) Ching x T. musashiensis (Hiyama) Nakato, Sahashi et M.Kato	0.998529	Thelypteris japonica (Baker) Ching	0.00147089	Athyrium x austrojaponense Sa.Kurata	2.45042e-07	Thelypteris japonica (Baker) Ching f. viridescens (Makino) H.It_	1.00184e-08	Athyrium rupestre Kodama	8.4956e-10
1133780.JPG	Thelypteris japonica (Baker) Ching x T. musashiensis (Hiyama) Nakato, Sahashi et M.Kato	Thelypteris japonica (Baker) Ching x T. musashiensis (Hiyama) Nakato, Sahashi et M.Kato	1	Thelypteris japonica (Baker) Ching f. viridescens (Makino) H.It_	3.36364e-07	Thelypteris japonica (Baker) Ching	9.65642e-09	Deparia petersenii (Kunze) M.Kato	9.17484e-14	Thelypteris glanduligera (Kunze) Ching	7.94744e-14
436671.jpg	Thelypteris japonica (Baker) Ching x T. musashiensis (Hiyama) Nakato, Sahashi et M.Kato	Thelypteris japonica (Baker) Ching x T. musashiensis (Hiyama) Nakato, Sahashi et M.Kato	1	Thelypteris japonica (Baker) Ching f. viridescens (Makino) H.It_	2.32593e-12	Thelypteris japonica (Baker) Ching	1.30455e-16	Thelypteris glanduligera (Kunze) Ching	1.40384e-19	Thelypteris pozoi (Lag.) C.V.Morton subsp. mollissima (Fisch. ex Kunze) C.V.Morton	9.96058e-20
1045682.JPG	Thelypteris japonica (Baker) Ching x T. musashiensis (Hiyama) Nakato, Sahashi et M.Kato	Thelypteris japonica (Baker) Ching x T. musashiensis (Hiyama) Nakato, Sahashi et M.Kato	1	Thelypteris japonica (Baker) Ching f. viridescens (Makino) H.It_	6.45735e-16	Thelypteris japonica (Baker) Ching	3.4582e-17	Thelypteris glanduligera (Kunze) Ching	1.12891e-17	Thelypteris laxa (Franch. et Sav.) Ching	4.25584e-22
1157036.JPG	Thelypteris japonica (Baker) Ching x T. musashiensis (Hiyama) Nakato, Sahashi et M.Kato	Thelypteris japonica (Baker) Ching x T. musashiensis (Hiyama) Nakato, Sahashi et M.Kato	1	Thelypteris japonica (Baker) Ching f. viridescens (Makino) H.It_	3.45617e-13	Thelypteris pozoi (Lag.) C.V.Morton subsp. mollissima (Fisch. ex Kunze) C.V.Morton	3.80576e-16	Thelypteris japonica (Baker) Ching	2.42086e-18	Thelypteris laxa (Franch. et Sav.) Ching	4.21444e-20
439164.jpg	Thelypteris japonica (Baker) Ching x T. musashiensis (Hiyama) Nakato, Sahashi et M.Kato	Thelypteris japonica (Baker) Ching x T. musashiensis (Hiyama) Nakato, Sahashi et M.Kato	1	Thelypteris japonica (Baker) Ching	4.47446e-11	Thelypteris japonica (Baker) Ching f. viridescens (Makino) H.It_	3.18933e-11	Thelypteris pozoi (Lag.) C.V.Morton subsp. mollissima (Fisch. ex Kunze) C.V.Morton	1.19114e-11	Pteris kiuschiuensis Hieron.	5.79666e-15
1042097.JPG	Thelypteris japonica (Baker) Ching x T. musashiensis (Hiyama) Nakato, Sahashi et M.Kato	Thelypteris japonica (Baker) Ching x T. musashiensis (Hiyama) Nakato, Sahashi et M.Kato	0.999818	Athyrium rupestre Kodama	0.000178769	Thelypteris quelpaertensis (Christ) Ching	2.11757e-06	Deparia pycnosora (Christ) M.Kato	9.78465e-07	Thelypteris japonica (Baker) Ching	6.13124e-09
543159.jpg	Thelypteris japonica (Baker) Ching x T. musashiensis (Hiyama) Nakato, Sahashi et M.Kato	Thelypteris japonica (Baker) Ching x T. musashiensis (Hiyama) Nakato, Sahashi et M.Kato	1	Thelypteris japonica (Baker) Ching f. viridescens (Makino) H.It_	4.78308e-12	Thelypteris pozoi (Lag.) C.V.Morton subsp. mollissima (Fisch. ex Kunze) C.V.Morton	3.12671e-14	Thelypteris laxa (Franch. et Sav.) Ching	4.06631e-17	Thelypteris japonica (Baker) Ching	3.34265e-17
1152587.JPG	Thelypteris japonica (Baker) Ching x T. musashiensis (Hiyama) Nakato, Sahashi et M.Kato	Thelypteris japonica (Baker) Ching x T. musashiensis (Hiyama) Nakato, Sahashi et M.Kato	1	Thelypteris japonica (Baker) Ching f. viridescens (Makino) H.It_	2.25858e-08	Pteris oshimensis Hieron.	7.18304e-14	Thelypteris pozoi (Lag.) C.V.Morton subsp. mollissima (Fisch. ex Kunze) C.V.Morton	3.37152e-14	Pteris wallichiana J.Agardh	1.23731e-14
424536.jpg	Thelypteris japonica (Baker) Ching x T. musashiensis (Hiyama) Nakato, Sahashi et M.Kato	Thelypteris japonica (Baker) Ching x T. musashiensis (Hiyama) Nakato, Sahashi et M.Kato	0.605146	Thelypteris japonica (Baker) Ching	0.394852	Thelypteris japonica (Baker) Ching f. viridescens (Makino) H.It_	8.31731e-07	Pleioblastus kongosanensis Makino	4.9403e-07	Diplazium wichurae (Mett.) Diels	4.66681e-07
423943.jpg	Thelypteris japonica (Baker) Ching x T. musashiensis (Hiyama) Nakato, Sahashi et M.Kato	Thelypteris japonica (Baker) Ching x T. musashiensis (Hiyama) Nakato, Sahashi et M.Kato	1	Thelypteris japonica (Baker) Ching	6.60758e-11	Thelypteris japonica (Baker) Ching f. viridescens (Makino) H.It_	3.84334e-13	Pteris oshimensis Hieron.	5.12061e-14	Monachosorum x flagellare (Maxim. ex Makino) Hayata	2.58619e-15
FKSE51506.jpg	Viola hondoensis W.Becker et H.Boissieu	Viola hondoensis W.Becker et H.Boissieu	0.999933	Trifolium repens L.	6.60675e-05	Chrysosplenium japonicum (Maxim.) Makino	5.16128e-07	Calystegia soldanella (L.) R.Br.	9.84033e-08	Viola verecunda A.Gray var. verecunda	6.74113e-08
JPG019013.JPG	Viola hondoensis W.Becker et H.Boissieu	Viola hondoensis W.Becker et H.Boissieu	0.999994	Viola iwagawae Makino	6.20422e-06	Hydrocotyle ramiflora Maxim.	1.97832e-11	Viola kusanoana Makino	1.84592e-11	Eutrema tenue (Miq.) Makino	3.13347e-13
JPG019089.JPG	Viola hondoensis W.Becker et H.Boissieu	Viola hondoensis W.Becker et H.Boissieu	0.999997	Viola iwagawae Makino	2.95862e-06	Viola obtusa Makino	1.34306e-11	Hydrocotyle ramiflora Maxim.	1.26357e-12	Eutrema tenue (Miq.) Makino	7.44063e-13
FKSE15822.jpg	Viola hondoensis W.Becker et H.Boissieu	Viola hondoensis W.Becker et H.Boissieu	0.999918	Viola grypoceras A.Gray var. grypoceras	5.89797e-05	Viola kusanoana Makino	1.59466e-05	Viola rostrata Pursh subsp. japonica W.Becker et H.Boissieu	5.99309e-06	Rubus pectinellus Maxim.	9.94881e-07
JPG018937.JPG	Viola hondoensis W.Becker et H.Boissieu	Viola hondoensis W.Becker et H.Boissieu	0.895677	Viola iwagawae Makino	0.104319	Viola obtusa Makino	3.59635e-06	Viola grypoceras A.Gray var. exilis (Miq.) Nakai	5.55308e-08	Trifolium repens L.	3.05102e-09
JPG019123.JPG	Viola hondoensis W.Becker et H.Boissieu	Viola hondoensis W.Becker et H.Boissieu	1	Trifolium repens L.	9.28787e-09	Viola grypoceras A.Gray var. grypoceras	5.04314e-10	Chrysosplenium japonicum (Maxim.) Makino	3.51838e-10	Viola kusanoana Makino	1.23184e-10
JPG018997.JPG	Viola hondoensis W.Becker et H.Boissieu	Viola hondoensis W.Becker et H.Boissieu	0.99998	Viola iwagawae Makino	1.96891e-05	Viola obtusa Makino	9.16898e-09	Viola kusanoana Makino	1.44719e-10	Viola grypoceras A.Gray var. exilis (Miq.) Nakai	2.72638e-11
JPG019129.JPG	Viola hondoensis W.Becker et H.Boissieu	Viola hondoensis W.Becker et H.Boissieu	0.99997	Viola iwagawae Makino	1.39039e-05	Cardamine scutata Thunb.	8.66202e-06	Eutrema tenue (Miq.) Makino	6.01215e-06	Cardamine occulta Hornem.	1.16428e-06
JPG019073.JPG	Viola hondoensis W.Becker et H.Boissieu	Viola hondoensis W.Becker et H.Boissieu	1	Viola obtusa Makino	3.17192e-08	Viola iwagawae Makino	2.47005e-08	Viola kusanoana Makino	1.75724e-11	Viola grypoceras A.Gray var. exilis (Miq.) Nakai	1.7446e-11
FKSE2789.jpg	Viola hondoensis W.Becker et H.Boissieu	Viola hondoensis W.Becker et H.Boissieu	1	Viola kusanoana Makino	1.24791e-08	Rubus pectinellus Maxim.	2.30667e-09	Viola iwagawae Makino	1.91103e-10	Viola verecunda A.Gray var. verecunda	1.45249e-10
JPG018961.JPG	Viola hondoensis W.Becker et H.Boissieu	Viola hondoensis W.Becker et H.Boissieu	0.99997	Viola iwagawae Makino	3.01938e-05	Viola kusanoana Makino	1.21976e-10	Shortia uniflora (Maxim.) Maxim.	4.81042e-12	Cyperus brevifolius (Rottb.) Hassk. var. leiolepis (Franch. et Sav.) T.Koyama	1.46691e-12
FKSE99036.jpg	Viola hondoensis W.Becker et H.Boissieu	Viola hondoensis W.Becker et H.Boissieu	1	Viola kusanoana Makino	3.36987e-08	Viola verecunda A.Gray var. verecunda	1.88535e-09	Viola iwagawae Makino	1.8579e-09	Viola grypoceras A.Gray var. grypoceras	1.15326e-09
FKSE120996.jpg	Viola hondoensis W.Becker et H.Boissieu	Viola hondoensis W.Becker et H.Boissieu	1	Peracarpa carnosa (Wall.) Hook.f. et Thomson	7.75418e-10	Viola obtusa Makino	1.33849e-11	Cardamine scutata Thunb.	1.02331e-11	Cuscuta campestris Yuncker	8.96731e-12
FKSE60842.jpg	Viola hondoensis W.Becker et H.Boissieu	Viola keiskei Miq.	0.979923	Schizocodon soldanelloides Siebold et Zucc. var. soldanelloides	0.0149073	Eutrema japonicum (Miq.) Koidz.	0.00196587	Viola hondoensis W.Becker et H.Boissieu	0.001504	Scutellaria brachyspica Nakai et H.Hara	0.00128872
RTCM-9773.jpg	Viola hondoensis W.Becker et H.Boissieu	Viola verecunda A.Gray var. verecunda	0.994277	Viola hondoensis W.Becker et H.Boissieu	0.00380797	Viola keiskei Miq.	0.0019137	Leibnitzia anandria (L.) Turcz.	7.08733e-07	Viola grypoceras A.Gray var. grypoceras	5.46544e-07
JPG018995.JPG	Viola hondoensis W.Becker et H.Boissieu	Viola hondoensis W.Becker et H.Boissieu	0.99345	Viola iwagawae Makino	0.00654928	Viola obtusa Makino	4.71318e-07	Cyperus brevifolius (Rottb.) Hassk. var. leiolepis (Franch. et Sav.) T.Koyama	1.10476e-07	Viola verecunda A.Gray var. verecunda	6.26141e-08
FKSE51117.jpg	Viola hondoensis W.Becker et H.Boissieu	Viola hondoensis W.Becker et H.Boissieu	0.999908	Viola verecunda A.Gray var. verecunda	4.96174e-05	Lapsanastrum apogonoides (Maxim.) Pak et K.Bremer	1.93458e-05	Cardamine tanakae Franch. et Sav. ex Maxim.	9.24312e-06	Viola grypoceras A.Gray var. grypoceras	6.76184e-06
JPG018943.JPG	Viola hondoensis W.Becker et H.Boissieu	Viola hondoensis W.Becker et H.Boissieu	0.999981	Viola iwagawae Makino	1.87567e-05	Cyperus brevifolius (Rottb.) Hassk. var. leiolepis (Franch. et Sav.) T.Koyama	4.1219e-11	Viola kusanoana Makino	1.72915e-11	Viola verecunda A.Gray var. verecunda	3.80393e-12
JPG018953.JPG	Viola hondoensis W.Becker et H.Boissieu	Viola hondoensis W.Becker et H.Boissieu	0.970111	Viola iwagawae Makino	0.0296604	Viola obtusa Makino	0.000228449	Viola kusanoana Makino	1.6222e-08	Viola verecunda A.Gray var. verecunda	9.59614e-09
JPG018969.JPG	Viola hondoensis W.Becker et H.Boissieu	Viola hondoensis W.Becker et H.Boissieu	0.999997	Viola iwagawae Makino	3.01844e-06	Eutrema tenue (Miq.) Makino	2.17602e-10	Viola grypoceras A.Gray var. exilis (Miq.) Nakai	9.54101e-11	Eutrema japonicum (Miq.) Koidz.	8.07939e-11
FKSE51419.jpg	Viola hondoensis W.Becker et H.Boissieu	Viola hondoensis W.Becker et H.Boissieu	1	Leibnitzia anandria (L.) Turcz.	3.09417e-08	Viola verecunda A.Gray var. verecunda	4.74436e-12	Parnassia palustris L. var. palustris	6.54302e-13	Centella asiatica (L.) Urb.	1.98907e-13
1306934.JPG	Viola hondoensis W.Becker et H.Boissieu	Viola hondoensis W.Becker et H.Boissieu	0.997118	Viola grypoceras A.Gray var. grypoceras	0.00288177	Viola verecunda A.Gray var. verecunda	2.95888e-07	Viola kusanoana Makino	1.21881e-08	Rubus pectinellus Maxim.	3.03443e-09
FKSE50939.jpg	Viola hondoensis W.Becker et H.Boissieu	Viola hondoensis W.Becker et H.Boissieu	0.999964	Viola verecunda A.Gray var. verecunda	3.56633e-05	Viola kusanoana Makino	2.65819e-07	Trifolium repens L.	2.35171e-08	Viola keiskei Miq.	1.6362e-08
JPG019015.JPG	Viola hondoensis W.Becker et H.Boissieu	Viola hondoensis W.Becker et H.Boissieu	0.839214	Viola iwagawae Makino	0.16074	Veronica persica Poir.	3.49796e-05	Erythranthe inflata (Miq.) G.L.Nesom	5.83676e-06	Lespedeza pilosa (Thunb.) Siebold et Zucc.	5.29012e-06
JPG019131.JPG	Viola hondoensis W.Becker et H.Boissieu	Viola hondoensis W.Becker et H.Boissieu	0.999999	Trifolium repens L.	3.93932e-07	Viola grypoceras A.Gray var. exilis (Miq.) Nakai	3.18128e-07	Viola grypoceras A.Gray var. grypoceras	1.99446e-08	Stachyurus praecox Siebold et Zucc.	3.30514e-09
JPG019113.JPG	Viola hondoensis W.Becker et H.Boissieu	Viola hondoensis W.Becker et H.Boissieu	1	Eutrema japonicum (Miq.) Koidz.	5.40081e-09	Viola grypoceras A.Gray var. exilis (Miq.) Nakai	2.76517e-11	Trifolium repens L.	1.45898e-11	Chrysosplenium japonicum (Maxim.) Makino	8.94122e-12
JPG018955.JPG	Viola hondoensis W.Becker et H.Boissieu	Viola hondoensis W.Becker et H.Boissieu	1	Viola iwagawae Makino	1.89589e-07	Chrysosplenium japonicum (Maxim.) Makino	1.05747e-07	Eutrema japonicum (Miq.) Koidz.	1.5425e-09	Viola kusanoana Makino	4.46286e-10
JPG019041.JPG	Viola hondoensis W.Becker et H.Boissieu	Viola hondoensis W.Becker et H.Boissieu	1	Chrysosplenium japonicum (Maxim.) Makino	9.93494e-09	Viola iwagawae Makino	1.58323e-10	Eutrema tenue (Miq.) Makino	8.44796e-13	Chrysosplenium flagelliferum F.Schmidt	7.6488e-14
FKSE51112.jpg	Viola hondoensis W.Becker et H.Boissieu	Viola hondoensis W.Becker et H.Boissieu	1	Ixeris stolonifera A.Gray	2.13743e-08	Viola grypoceras A.Gray var. grypoceras	5.12509e-09	Viola kusanoana Makino	2.67113e-09	Viola verecunda A.Gray var. verecunda	9.77015e-10
FKSE51116.jpg	Viola hondoensis W.Becker et H.Boissieu	Viola hondoensis W.Becker et H.Boissieu	0.999999	Lysimachia japonica Thunb.	3.34955e-07	Trifolium repens L.	3.05138e-07	Glechoma hederacea L. subsp. grandis (A.Gray) H.Hara	3.84615e-08	Peracarpa carnosa (Wall.) Hook.f. et Thomson	2.83139e-08
JPG019137.JPG	Viola hondoensis W.Becker et H.Boissieu	Viola hondoensis W.Becker et H.Boissieu	0.999997	Viola keiskei Miq.	3.29581e-06	Viola grypoceras A.Gray var. exilis (Miq.) Nakai	5.49567e-08	Eutrema tenue (Miq.) Makino	3.25719e-08	Chrysosplenium japonicum (Maxim.) Makino	6.79829e-10
JPG018991.JPG	Viola hondoensis W.Becker et H.Boissieu	Viola hondoensis W.Becker et H.Boissieu	0.999999	Viola iwagawae Makino	1.02178e-06	Viola kusanoana Makino	3.36873e-09	Eutrema japonicum (Miq.) Koidz.	2.64743e-10	Viola grypoceras A.Gray var. exilis (Miq.) Nakai	1.52369e-11
FKSE51060.jpg	Viola hondoensis W.Becker et H.Boissieu	Viola hondoensis W.Becker et H.Boissieu	0.980119	Rubus pectinellus Maxim.	0.0151257	Viola keiskei Miq.	0.00358816	Cercidiphyllum japonicum Siebold et Zucc. ex Hoffm. et Schult.	0.000648684	Calystegia soldanella (L.) R.Br.	0.000308255
JPG019101.JPG	Viola hondoensis W.Becker et H.Boissieu	Viola hondoensis W.Becker et H.Boissieu	0.579225	Viola grypoceras A.Gray var. grypoceras	0.420737	Trifolium repens L.	3.76174e-05	Viola grypoceras A.Gray var. exilis (Miq.) Nakai	4.2547e-07	Viola obtusa Makino	7.44262e-09
FKSE96160.jpg	Viola hondoensis W.Becker et H.Boissieu	Nasturtium officinale R.Br.	0.715811	Lysimachia japonica Thunb.	0.235062	Viola hondoensis W.Becker et H.Boissieu	0.0324987	Cardamine scutata Thunb.	0.0145253	Trifolium repens L.	0.00108532
FKSE52239.jpg	Viola hondoensis W.Becker et H.Boissieu	Viola hondoensis W.Becker et H.Boissieu	0.99999	Viola keiskei Miq.	9.49189e-06	Leibnitzia anandria (L.) Turcz.	1.75401e-07	Centella asiatica (L.) Urb.	3.83918e-09	Viola grypoceras A.Gray var. grypoceras	1.79125e-09
FKSE121027.jpg	Viola hondoensis W.Becker et H.Boissieu	Viola hondoensis W.Becker et H.Boissieu	1	Viola grypoceras A.Gray var. grypoceras	2.87536e-12	Viola keiskei Miq.	5.21512e-13	Viola verecunda A.Gray var. verecunda	4.04217e-13	Viola iwagawae Makino	3.37776e-15
JPG019059.JPG	Viola hondoensis W.Becker et H.Boissieu	Viola hondoensis W.Becker et H.Boissieu	1	Viola iwagawae Makino	2.54695e-08	Viola kusanoana Makino	9.20902e-09	Viola obtusa Makino	1.49975e-09	Eutrema tenue (Miq.) Makino	8.93119e-12
FKSE51118.jpg	Viola hondoensis W.Becker et H.Boissieu	Viola kusanoana Makino	0.54115	Viola hondoensis W.Becker et H.Boissieu	0.458849	Viola keiskei Miq.	9.57886e-07	Viola verecunda A.Gray var. verecunda	1.30478e-07	Calystegia soldanella (L.) R.Br.	4.81387e-08
1306931.JPG	Viola hondoensis W.Becker et H.Boissieu	Viola hondoensis W.Becker et H.Boissieu	0.995068	Viola verecunda A.Gray var. verecunda	0.00483486	Viola grypoceras A.Gray var. grypoceras	8.72007e-05	Viola kusanoana Makino	1.00026e-05	Viola iwagawae Makino	2.61002e-08
JPG019019.JPG	Viola hondoensis W.Becker et H.Boissieu	Viola hondoensis W.Becker et H.Boissieu	0.999826	Viola iwagawae Makino	0.00017436	Eutrema tenue (Miq.) Makino	3.16584e-08	Viola grypoceras A.Gray var. exilis (Miq.) Nakai	1.97321e-09	Viola kusanoana Makino	5.32587e-10
1286687.JPG	Viola hondoensis W.Becker et H.Boissieu	Viola grypoceras A.Gray var. grypoceras	0.612344	Eutrema japonicum (Miq.) Koidz.	0.290413	Viola kusanoana Makino	0.0813123	Viola rossii Hemsl.	0.00948825	Viola verecunda A.Gray var. verecunda	0.00521952
00038777.jpg	Viola hondoensis W.Becker et H.Boissieu	Viola hondoensis W.Becker et H.Boissieu	0.97739	Viola grypoceras A.Gray var. exilis (Miq.) Nakai	0.0225046	Viola grypoceras A.Gray var. grypoceras	6.90521e-05	Scutellaria muramatsui H.Hara	2.35154e-05	Oxalis corniculata L.	6.64865e-06
JPG018901.JPG	Viola hondoensis W.Becker et H.Boissieu	Viola hondoensis W.Becker et H.Boissieu	0.999988	Viola iwagawae Makino	1.1653e-05	Viola kusanoana Makino	2.55302e-10	Cyperus brevifolius (Rottb.) Hassk. var. leiolepis (Franch. et Sav.) T.Koyama	2.79315e-11	Viola grypoceras A.Gray var. exilis (Miq.) Nakai	1.61533e-11
FKSE121069.jpg	Viola hondoensis W.Becker et H.Boissieu	Viola grypoceras A.Gray var. grypoceras	0.942345	Viola rostrata Pursh subsp. japonica W.Becker et H.Boissieu	0.0527522	Viola verecunda A.Gray var. verecunda	0.00432846	Viola kusanoana Makino	0.000403751	Viola obtusa Makino	9.59867e-05
FKSE19460.jpg	Viola hondoensis W.Becker et H.Boissieu	Viola hondoensis W.Becker et H.Boissieu	1	Viola keiskei Miq.	2.25561e-11	Rubus pectinellus Maxim.	4.16554e-12	Viola iwagawae Makino	5.97652e-15	Centella asiatica (L.) Urb.	3.08848e-15
FKSE50094.jpg	Viola hondoensis W.Becker et H.Boissieu	Viola hondoensis W.Becker et H.Boissieu	1	Viola kusanoana Makino	7.18439e-11	Viola verecunda A.Gray var. verecunda	2.8113e-11	Viola keiskei Miq.	2.30113e-12	Parnassia palustris L. var. palustris	7.54061e-13
FKSE62418.jpg	Viola hondoensis W.Becker et H.Boissieu	Viola hondoensis W.Becker et H.Boissieu	1	Viola keiskei Miq.	8.23573e-09	Rubus pectinellus Maxim.	1.13105e-11	Viola kusanoana Makino	9.93962e-13	Viola iwagawae Makino	8.53554e-13
FKSE38181.jpg	Viola hondoensis W.Becker et H.Boissieu	Viola hondoensis W.Becker et H.Boissieu	1	Viola iwagawae Makino	1.18184e-14	Viola keiskei Miq.	3.32823e-15	Viola yezoensis Maxim.	1.72251e-18	Rubus pectinellus Maxim.	1.56413e-18
FKSE51111.jpg	Viola hondoensis W.Becker et H.Boissieu	Viola hondoensis W.Becker et H.Boissieu	1	Viola keiskei Miq.	5.00375e-08	Viola grypoceras A.Gray var. grypoceras	4.50318e-08	Viola rostrata Pursh subsp. japonica W.Becker et H.Boissieu	1.06887e-08	Trapa japonica Flerow	7.06379e-09
JPG019083.JPG	Viola hondoensis W.Becker et H.Boissieu	Viola hondoensis W.Becker et H.Boissieu	0.983927	Viola iwagawae Makino	0.0160663	Eutrema tenue (Miq.) Makino	3.75038e-06	Viola obtusa Makino	2.54314e-06	Viola verecunda A.Gray var. verecunda	1.19762e-08
00014064.jpg	Elymus racemifer (Steud.) Tzvelev var. racemifer	Elymus racemifer (Steud.) Tzvelev var. racemifer	1	Phacelurus latifolius (Steud.) Ohwi	2.66087e-08	Elymus tsukushiensis Honda var. transiens (Hack.) Osada	1.79052e-08	Lolium multiflorum Lam.	6.93446e-09	Arundinella hirta (Thunb.) Tanaka	6.94905e-10
FKSE98946.jpg	Elymus racemifer (Steud.) Tzvelev var. racemifer	Lolium arundinaceum (Schreb.) Darbysh.	0.501274	Calamagrostis arundinacea (L.) Roth subsp. brachytricha (Steud.) Tzvelev	0.436194	Trisetum bifidum (Thunb.) Ohwi	0.0553687	Deyeuxia longiseta (Hack.) Ohwi	0.00289274	Agrostis gigantea Roth	0.00171007
FKSE62434.jpg	Elymus racemifer (Steud.) Tzvelev var. racemifer	Lolium arundinaceum (Schreb.) Darbysh.	0.99766	Elymus racemifer (Steud.) Tzvelev var. racemifer	0.00201054	Elymus tsukushiensis Honda var. transiens (Hack.) Osada	0.000283588	Trisetum bifidum (Thunb.) Ohwi	4.31504e-05	Carex hondoensis Ohwi	1.68147e-06
C2031160.jpg	Elymus racemifer (Steud.) Tzvelev var. racemifer	Elymus racemifer (Steud.) Tzvelev var. racemifer	0.997172	Elymus tsukushiensis Honda var. transiens (Hack.) Osada	0.00281965	Elymus racemifer (Steud.) Tzvelev var. japonensis (Honda) Osada	8.36768e-06	Eulalia quadrinervis (Hack.) Kuntze	3.62575e-07	Echinochloa crus-galli (L.) P.Beauv. var. crus-galli	1.57547e-08
C2031205.jpg	Elymus racemifer (Steud.) Tzvelev var. racemifer	Elymus racemifer (Steud.) Tzvelev var. racemifer	0.977452	Elymus racemifer (Steud.) Tzvelev var. japonensis (Honda) Osada	0.0224814	Elymus tsukushiensis Honda var. transiens (Hack.) Osada	6.12945e-05	Deyeuxia hakonensis (Franch. et Sav.) Keng	2.89641e-06	Echinochloa crus-galli (L.) P.Beauv. var. crus-galli	1.38592e-06
C2031154.jpg	Elymus racemifer (Steud.) Tzvelev var. racemifer	Elymus racemifer (Steud.) Tzvelev var. racemifer	1	Calamagrostis arundinacea (L.) Roth subsp. brachytricha (Steud.) Tzvelev	4.92024e-09	Elymus racemifer (Steud.) Tzvelev var. japonensis (Honda) Osada	1.37179e-09	Echinochloa crus-galli (L.) P.Beauv. var. crus-galli	9.16572e-12	Elymus tsukushiensis Honda var. transiens (Hack.) Osada	6.73246e-12
C2031176.jpg	Elymus racemifer (Steud.) Tzvelev var. racemifer	Elymus racemifer (Steud.) Tzvelev var. racemifer	0.999563	Eleusine indica (L.) Gaertn.	0.000343231	Elymus racemifer (Steud.) Tzvelev var. japonensis (Honda) Osada	9.18615e-05	Calamagrostis arundinacea (L.) Roth subsp. brachytricha (Steud.) Tzvelev	1.20547e-06	Agrostis clavata Trin. var. clavata	4.43041e-07
FKSE52887.jpg	Elymus racemifer (Steud.) Tzvelev var. racemifer	Anthoxanthum horsfieldii (Kunth ex Benn.) Mez ex Reeder var. japonicum (Maxim.) Veldkamp	0.565198	Poa trivialis L.	0.423241	Deyeuxia matsumurae (Maxim.) Ohwi	0.00434364	Glyceria leptolepis Ohwi	0.00147699	Luzula capitata (Miq.) Miq. ex Kom.	0.00138793
C2031151.jpg	Elymus racemifer (Steud.) Tzvelev var. racemifer	Elymus racemifer (Steud.) Tzvelev var. racemifer	0.999804	Elymus tsukushiensis Honda var. transiens (Hack.) Osada	0.000106558	Elymus racemifer (Steud.) Tzvelev var. japonensis (Honda) Osada	8.94343e-05	Calamagrostis arundinacea (L.) Roth subsp. brachytricha (Steud.) Tzvelev	8.72096e-12	Agrostis gigantea Roth	1.87691e-12
C2031187.jpg	Elymus racemifer (Steud.) Tzvelev var. racemifer	Elymus racemifer (Steud.) Tzvelev var. racemifer	0.999998	Elymus racemifer (Steud.) Tzvelev var. japonensis (Honda) Osada	1.52452e-06	Calamagrostis arundinacea (L.) Roth subsp. brachytricha (Steud.) Tzvelev	2.80438e-08	Elymus tsukushiensis Honda var. transiens (Hack.) Osada	3.22222e-10	Agrostis clavata Trin. var. nukabo Ohwi	1.74137e-12
C2031091.jpg	Elymus racemifer (Steud.) Tzvelev var. racemifer	Elymus racemifer (Steud.) Tzvelev var. racemifer	0.998433	Echinochloa crus-galli (L.) P.Beauv. var. crus-galli	0.00156649	Eleusine indica (L.) Gaertn.	3.00871e-07	Elymus tsukushiensis Honda var. transiens (Hack.) Osada	8.2523e-08	Elymus racemifer (Steud.) Tzvelev var. japonensis (Honda) Osada	7.88912e-08
C2031130.jpg	Elymus racemifer (Steud.) Tzvelev var. racemifer	Elymus racemifer (Steud.) Tzvelev var. racemifer	0.999999	Elymus racemifer (Steud.) Tzvelev var. japonensis (Honda) Osada	6.96172e-07	Elymus tsukushiensis Honda var. transiens (Hack.) Osada	4.99092e-08	Calamagrostis arundinacea (L.) Roth subsp. brachytricha (Steud.) Tzvelev	3.36113e-08	Eleusine indica (L.) Gaertn.	5.40266e-09
FKSE100105.jpg	Elymus racemifer (Steud.) Tzvelev var. racemifer	Lolium arundinaceum (Schreb.) Darbysh.	0.999241	Trisetum bifidum (Thunb.) Ohwi	0.000228968	Poa sphondylodes Trin.	0.000184189	Elymus racemifer (Steud.) Tzvelev var. racemifer	0.0001573	Echinochloa crus-galli (L.) P.Beauv. var. crus-galli	9.0319e-05
00001323.jpg	Elymus racemifer (Steud.) Tzvelev var. racemifer	Elymus tsukushiensis Honda var. transiens (Hack.) Osada	0.934329	Elymus racemifer (Steud.) Tzvelev var. racemifer	0.0614222	Eleusine indica (L.) Gaertn.	0.0041094	Poa trivialis L.	5.17577e-05	Glyceria acutiflora Torr. subsp. japonica (Steud.) T.Koyama et Kawano	4.83044e-05
C2031186.jpg	Elymus racemifer (Steud.) Tzvelev var. racemifer	Eleusine indica (L.) Gaertn.	0.972038	Elymus racemifer (Steud.) Tzvelev var. racemifer	0.0258875	Elymus racemifer (Steud.) Tzvelev var. japonensis (Honda) Osada	0.00123409	Elymus tsukushiensis Honda var. transiens (Hack.) Osada	0.00083971	Echinochloa crus-galli (L.) P.Beauv. var. crus-galli	1.6685e-07
FKSE52977.jpg	Elymus racemifer (Steud.) Tzvelev var. racemifer	Glyceria ischyroneura Steud.	0.86248	Leersia sayanuka Ohwi	0.0735389	Bromus remotiflorus (Steud.) Ohwi	0.0229217	Glyceria acutiflora Torr. subsp. japonica (Steud.) T.Koyama et Kawano	0.0203859	Festuca parvigluma Steud.	0.0153519
C2031128.jpg	Elymus racemifer (Steud.) Tzvelev var. racemifer	Elymus racemifer (Steud.) Tzvelev var. racemifer	0.999996	Calamagrostis arundinacea (L.) Roth subsp. brachytricha (Steud.) Tzvelev	2.97797e-06	Elymus racemifer (Steud.) Tzvelev var. japonensis (Honda) Osada	1.11936e-06	Echinochloa crus-galli (L.) P.Beauv. var. crus-galli	7.33687e-08	Eleusine indica (L.) Gaertn.	9.075e-09
C2031191.jpg	Elymus racemifer (Steud.) Tzvelev var. racemifer	Elymus racemifer (Steud.) Tzvelev var. japonensis (Honda) Osada	0.670961	Elymus racemifer (Steud.) Tzvelev var. racemifer	0.329033	Elymus tsukushiensis Honda var. transiens (Hack.) Osada	5.47244e-06	Eleusine indica (L.) Gaertn.	2.57328e-08	Echinochloa crus-galli (L.) P.Beauv. var. crus-galli	6.78509e-09
C2031188.jpg	Elymus racemifer (Steud.) Tzvelev var. racemifer	Elymus racemifer (Steud.) Tzvelev var. racemifer	0.999996	Elymus racemifer (Steud.) Tzvelev var. japonensis (Honda) Osada	3.72583e-06	Elymus tsukushiensis Honda var. transiens (Hack.) Osada	1.18732e-09	Eulalia quadrinervis (Hack.) Kuntze	1.53413e-11	Eleusine indica (L.) Gaertn.	1.08663e-11
00025577.jpg	Elymus racemifer (Steud.) Tzvelev var. racemifer	Elymus tsukushiensis Honda var. transiens (Hack.) Osada	0.818682	Trisetum bifidum (Thunb.) Ohwi	0.151174	Agrostis gigantea Roth	0.024769	Bromus diandrus Roth	0.00240673	Elymus racemifer (Steud.) Tzvelev var. racemifer	0.00140461
C2031106.jpg	Elymus racemifer (Steud.) Tzvelev var. racemifer	Elymus racemifer (Steud.) Tzvelev var. racemifer	1	Eleusine indica (L.) Gaertn.	1.57694e-07	Carex multifolia Ohwi var. multifolia	3.21836e-08	Elymus racemifer (Steud.) Tzvelev var. japonensis (Honda) Osada	2.24276e-09	Carex ligulata Nees	1.18354e-11
C2031114.jpg	Elymus racemifer (Steud.) Tzvelev var. racemifer	Elymus racemifer (Steud.) Tzvelev var. racemifer	0.999574	Elymus racemifer (Steud.) Tzvelev var. japonensis (Honda) Osada	0.000426062	Calamagrostis arundinacea (L.) Roth subsp. brachytricha (Steud.) Tzvelev	2.73699e-09	Echinochloa crus-galli (L.) P.Beauv. var. crus-galli	2.11479e-10	Brylkinia caudata (Munro ex A.Gray) F.Schmidt	4.2799e-11
C2031096.jpg	Elymus racemifer (Steud.) Tzvelev var. racemifer	Elymus tsukushiensis Honda var. transiens (Hack.) Osada	0.544428	Elymus racemifer (Steud.) Tzvelev var. racemifer	0.36497	Calamagrostis arundinacea (L.) Roth subsp. brachytricha (Steud.) Tzvelev	0.0730692	Elymus racemifer (Steud.) Tzvelev var. japonensis (Honda) Osada	0.0171588	Glyceria acutiflora Torr. subsp. japonica (Steud.) T.Koyama et Kawano	0.000225256
C2031126.jpg	Elymus racemifer (Steud.) Tzvelev var. racemifer	Elymus racemifer (Steud.) Tzvelev var. racemifer	0.430599	Elymus racemifer (Steud.) Tzvelev var. japonensis (Honda) Osada	0.38464	Eleusine indica (L.) Gaertn.	0.173563	Echinochloa crus-galli (L.) P.Beauv. var. crus-galli	0.0111934	Elymus tsukushiensis Honda var. transiens (Hack.) Osada	3.81541e-06
C2031139.jpg	Elymus racemifer (Steud.) Tzvelev var. racemifer	Elymus racemifer (Steud.) Tzvelev var. racemifer	0.999995	Calamagrostis arundinacea (L.) Roth subsp. brachytricha (Steud.) Tzvelev	4.59746e-06	Eleusine indica (L.) Gaertn.	2.15512e-08	Echinochloa crus-galli (L.) P.Beauv. var. crus-galli	4.00872e-12	Elymus tsukushiensis Honda var. transiens (Hack.) Osada	2.95221e-13
C2031216.jpg	Elymus racemifer (Steud.) Tzvelev var. racemifer	Elymus racemifer (Steud.) Tzvelev var. racemifer	1	Calamagrostis arundinacea (L.) Roth subsp. brachytricha (Steud.) Tzvelev	1.86268e-08	Elymus racemifer (Steud.) Tzvelev var. japonensis (Honda) Osada	9.90219e-09	Elymus tsukushiensis Honda var. transiens (Hack.) Osada	5.5509e-10	Eleusine indica (L.) Gaertn.	1.19907e-11
C2031220.jpg	Elymus racemifer (Steud.) Tzvelev var. racemifer	Elymus racemifer (Steud.) Tzvelev var. racemifer	0.953893	Elymus racemifer (Steud.) Tzvelev var. japonensis (Honda) Osada	0.0458993	Elymus tsukushiensis Honda var. transiens (Hack.) Osada	0.000207815	Eleusine indica (L.) Gaertn.	3.25986e-08	Echinochloa crus-galli (L.) P.Beauv. var. crus-galli	7.96209e-10
FKSE120236.jpg	Elymus racemifer (Steud.) Tzvelev var. racemifer	Carex conica Boott var. conica	0.399844	Brachypodium sylvaticum (Huds.) P.Beauv. var. miserum (Thunb.) Koidz.	0.283298	Carex reinii Franch. et Sav.	0.184017	Carex multifolia Ohwi var. multifolia	0.0268569	Lolium arundinaceum (Schreb.) Darbysh.	0.0226619
C2031102.jpg	Elymus racemifer (Steud.) Tzvelev var. racemifer	Elymus racemifer (Steud.) Tzvelev var. racemifer	1	Eleusine indica (L.) Gaertn.	7.46946e-08	Elymus racemifer (Steud.) Tzvelev var. japonensis (Honda) Osada	3.03467e-08	Calamagrostis arundinacea (L.) Roth subsp. brachytricha (Steud.) Tzvelev	7.44584e-09	Echinochloa crus-galli (L.) P.Beauv. var. crus-galli	8.61917e-10
C2031147.jpg	Elymus racemifer (Steud.) Tzvelev var. racemifer	Elymus racemifer (Steud.) Tzvelev var. racemifer	0.998894	Elymus racemifer (Steud.) Tzvelev var. japonensis (Honda) Osada	0.00110628	Calamagrostis arundinacea (L.) Roth subsp. brachytricha (Steud.) Tzvelev	1.58703e-08	Elymus tsukushiensis Honda var. transiens (Hack.) Osada	4.76304e-09	Echinochloa crus-galli (L.) P.Beauv. var. crus-galli	2.84246e-09
C2031109.jpg	Elymus racemifer (Steud.) Tzvelev var. racemifer	Elymus racemifer (Steud.) Tzvelev var. racemifer	1	Elymus racemifer (Steud.) Tzvelev var. japonensis (Honda) Osada	9.00868e-09	Elymus tsukushiensis Honda var. transiens (Hack.) Osada	4.15952e-10	Calamagrostis arundinacea (L.) Roth subsp. brachytricha (Steud.) Tzvelev	2.19215e-11	Carex persistens Ohwi	1.65181e-15
C2031101.jpg	Elymus racemifer (Steud.) Tzvelev var. racemifer	Elymus racemifer (Steud.) Tzvelev var. racemifer	0.999994	Elymus racemifer (Steud.) Tzvelev var. japonensis (Honda) Osada	5.93987e-06	Elymus tsukushiensis Honda var. transiens (Hack.) Osada	1.15187e-07	Calamagrostis arundinacea (L.) Roth subsp. brachytricha (Steud.) Tzvelev	2.78323e-10	Eleusine indica (L.) Gaertn.	1.21269e-10
C2031089.jpg	Elymus racemifer (Steud.) Tzvelev var. racemifer	Elymus racemifer (Steud.) Tzvelev var. racemifer	1	Calamagrostis arundinacea (L.) Roth subsp. brachytricha (Steud.) Tzvelev	1.29898e-07	Elymus tsukushiensis Honda var. transiens (Hack.) Osada	7.0132e-10	Elymus racemifer (Steud.) Tzvelev var. japonensis (Honda) Osada	2.03241e-11	Eleusine indica (L.) Gaertn.	9.66804e-12
C2031195.jpg	Elymus racemifer (Steud.) Tzvelev var. racemifer	Elymus racemifer (Steud.) Tzvelev var. racemifer	0.999986	Elymus racemifer (Steud.) Tzvelev var. japonensis (Honda) Osada	1.28957e-05	Calamagrostis arundinacea (L.) Roth subsp. brachytricha (Steud.) Tzvelev	1.25434e-06	Bromus remotiflorus (Steud.) Ohwi	4.00749e-09	Elymus tsukushiensis Honda var. transiens (Hack.) Osada	7.50536e-10
C2031122.jpg	Elymus racemifer (Steud.) Tzvelev var. racemifer	Elymus racemifer (Steud.) Tzvelev var. racemifer	0.999999	Elymus racemifer (Steud.) Tzvelev var. japonensis (Honda) Osada	6.65252e-07	Elymus tsukushiensis Honda var. transiens (Hack.) Osada	1.40372e-09	Calamagrostis arundinacea (L.) Roth subsp. brachytricha (Steud.) Tzvelev	2.11006e-10	Eleusine indica (L.) Gaertn.	1.41537e-12
C2031105.jpg	Elymus racemifer (Steud.) Tzvelev var. racemifer	Elymus racemifer (Steud.) Tzvelev var. racemifer	1	Elymus racemifer (Steud.) Tzvelev var. japonensis (Honda) Osada	7.04075e-08	Calamagrostis arundinacea (L.) Roth subsp. brachytricha (Steud.) Tzvelev	5.49064e-09	Eleusine indica (L.) Gaertn.	5.47028e-11	Elymus tsukushiensis Honda var. transiens (Hack.) Osada	3.01993e-12
00000577.jpg	Machilus japonica Siebold et Zucc. ex Blume	Machilus japonica Siebold et Zucc. ex Blume	1	Actinodaphne acuminata (Blume) Meisn.	9.71736e-11	Coniogramme japonica (Thunb.) Diels	7.75324e-11	Quercus myrsinifolia Blume	4.29069e-11	Quercus sessilifolia Blume	1.2835e-11
00022681.jpg	Machilus japonica Siebold et Zucc. ex Blume	Machilus japonica Siebold et Zucc. ex Blume	0.999996	Actinodaphne acuminata (Blume) Meisn.	1.4505e-06	Litsea coreana H.L_v.	9.81594e-07	Neolitsea sericea (Blume) Koidz.	8.89011e-07	Quercus acuta Thunb.	7.15628e-07
00014936.jpg	Machilus japonica Siebold et Zucc. ex Blume	Machilus japonica Siebold et Zucc. ex Blume	1	Cinnamomum yabunikkei H.Ohba	1.88042e-10	Litsea cubeba (Lour.) Pers.	1.69517e-10	Quercus myrsinifolia Blume	3.02048e-11	Actinodaphne acuminata (Blume) Meisn.	9.17661e-12
00020939.jpg	Machilus japonica Siebold et Zucc. ex Blume	Machilus japonica Siebold et Zucc. ex Blume	0.999996	Psychotria homalosperma A.Gray	1.84441e-06	Ficus erecta Thunb. var. erecta	1.5679e-06	Quercus acuta Thunb.	2.11228e-07	Persicaria neofiliformis (Nakai) Ohki	1.10798e-08
763075.jpg	Machilus japonica Siebold et Zucc. ex Blume	Actinodaphne acuminata (Blume) Meisn.	0.937096	Quercus sessilifolia Blume	0.0573434	Machilus japonica Siebold et Zucc. ex Blume	0.00260841	Neolitsea sericea (Blume) Koidz.	0.00223558	Ardisia crenata Sims	0.000335211
00015088.jpg	Machilus japonica Siebold et Zucc. ex Blume	Machilus japonica Siebold et Zucc. ex Blume	0.999956	Quercus myrsinifolia Blume	2.86134e-05	Litsea cubeba (Lour.) Pers.	1.37758e-05	Quercus sessilifolia Blume	1.27733e-06	Actinodaphne acuminata (Blume) Meisn.	2.08234e-07
00022709.jpg	Machilus japonica Siebold et Zucc. ex Blume	Machilus japonica Siebold et Zucc. ex Blume	0.999975	Aucuba japonica Thunb. var. japonica	1.36471e-05	Ardisia crispa (Thunb.) A.DC.	1.16777e-05	Hibanobambusa tranquillans (Koidz.) Maruy. et H.Okamura	3.98574e-08	Sasa palmata (Lat.-Marl. ex Burb.) E.G.Camus	2.88657e-08
1172408.JPG	Machilus japonica Siebold et Zucc. ex Blume	Rhynchotechum discolor (Maxim.) B.L.Burtt var. discolor	0.473447	Ardisia sieboldii Miq.	0.162907	Callicarpa japonica Thunb. var. luxurians Rehder	0.11342	Psychotria homalosperma A.Gray	0.0924343	Neocheiropteris ningpoensis (Baker) Bosman	0.0697592
KAG021969.jpg	Machilus japonica Siebold et Zucc. ex Blume	Machilus japonica Siebold et Zucc. ex Blume	0.525969	Actinodaphne acuminata (Blume) Meisn.	0.473946	Ardisia crispa (Thunb.) A.DC.	3.75803e-05	Symplocos glauca (Thunb.) Koidz.	2.48382e-05	Neocheiropteris ningpoensis (Baker) Bosman	2.24457e-05
KAG051356.jpg	Machilus japonica Siebold et Zucc. ex Blume	Machilus japonica Siebold et Zucc. ex Blume	0.997	Actinodaphne acuminata (Blume) Meisn.	0.00281715	Neolitsea aciculata (Blume) Koidz.	8.35715e-05	Litsea coreana H.L_v.	6.21347e-05	Symplocos glauca (Thunb.) Koidz.	1.56419e-05
00029737.jpg	Machilus japonica Siebold et Zucc. ex Blume	Machilus japonica Siebold et Zucc. ex Blume	0.996299	Hibanobambusa tranquillans (Koidz.) Maruy. et H.Okamura	0.00237689	Coniogramme japonica (Thunb.) Diels	0.00093319	Actinodaphne acuminata (Blume) Meisn.	0.000170939	Castanopsis cuspidata (Thunb.) Schottky	0.000102903
00000670.jpg	Machilus japonica Siebold et Zucc. ex Blume	Machilus japonica Siebold et Zucc. ex Blume	0.999934	Litsea coreana H.L_v.	3.11669e-05	Quercus sessilifolia Blume	2.17491e-05	Aucuba japonica Thunb. var. japonica	1.18597e-05	Litsea cubeba (Lour.) Pers.	9.83033e-07
KAG051327.jpg	Machilus japonica Siebold et Zucc. ex Blume	Actinodaphne acuminata (Blume) Meisn.	0.910848	Neolitsea sericea (Blume) Koidz.	0.0460396	Machilus japonica Siebold et Zucc. ex Blume	0.0423509	Arisaema japonicum Blume	0.000479075	Neolitsea aciculata (Blume) Koidz.	0.000275195
00022807.jpg	Machilus japonica Siebold et Zucc. ex Blume	Machilus japonica Siebold et Zucc. ex Blume	0.999993	Actinodaphne acuminata (Blume) Meisn.	6.92401e-06	Lilium japonicum Houtt.	2.62292e-07	Senecio cannabifolius Less.	5.49884e-08	Salix udensis Trautv. et C.A.Mey.	2.11365e-08
00003837.jpg	Machilus japonica Siebold et Zucc. ex Blume	Machilus thunbergii Siebold et Zucc.	0.485367	Aucuba japonica Thunb. var. japonica	0.147196	Quercus salicina Blume	0.108666	Quercus glauca Thunb.	0.09109	Pyrrosia lingua (Thunb.) Farw.	0.0785529
00028095.jpg	Machilus japonica Siebold et Zucc. ex Blume	Actinodaphne acuminata (Blume) Meisn.	0.628262	Sasa palmata (Lat.-Marl. ex Burb.) E.G.Camus	0.36008	Machilus japonica Siebold et Zucc. ex Blume	0.003666	Quercus acuta Thunb.	0.00328447	Persicaria neofiliformis (Nakai) Ohki	0.00292414
KAG051343.jpg	Machilus japonica Siebold et Zucc. ex Blume	Machilus japonica Siebold et Zucc. ex Blume	0.953017	Actinodaphne acuminata (Blume) Meisn.	0.0448384	Arisaema japonicum Blume	0.00117842	Arisaema angustatum Franch. et Sav.	0.000961835	Schima wallichii (DC.) Korth. subsp. noronhae (Reinw. ex Blume) Bloemb.	3.25487e-06
KAG051322.jpg	Machilus japonica Siebold et Zucc. ex Blume	Vincetoxicum macrophyllum Siebold et Zucc.	0.967034	Mercurialis leiocarpa Siebold et Zucc.	0.0115052	Quercus salicina Blume	0.00833581	Rhynchotechum discolor (Maxim.) B.L.Burtt var. discolor	0.0068125	Rorippa indica (L.) Hiern	0.00269925
KAG051347.jpg	Machilus japonica Siebold et Zucc. ex Blume	Actinodaphne acuminata (Blume) Meisn.	0.704188	Machilus japonica Siebold et Zucc. ex Blume	0.287754	Neolitsea sericea (Blume) Koidz.	0.00786651	Neolitsea aciculata (Blume) Koidz.	0.000125432	Litsea cubeba (Lour.) Pers.	5.33333e-05
00022638.jpg	Machilus japonica Siebold et Zucc. ex Blume	Machilus japonica Siebold et Zucc. ex Blume	1	Hibanobambusa tranquillans (Koidz.) Maruy. et H.Okamura	3.14262e-07	Actinodaphne acuminata (Blume) Meisn.	2.72371e-08	Quercus acuta Thunb.	1.71254e-08	Cinnamomum yabunikkei H.Ohba	8.77667e-10
KAG051340.jpg	Machilus japonica Siebold et Zucc. ex Blume	Machilus japonica Siebold et Zucc. ex Blume	0.89986	Neolitsea sericea (Blume) Koidz.	0.0469046	Elaeocarpus japonicus Siebold et Zucc.	0.0429612	Quercus glauca Thunb.	0.00561089	Aucuba japonica Thunb. var. japonica	0.0044987
00022710.jpg	Machilus japonica Siebold et Zucc. ex Blume	Machilus japonica Siebold et Zucc. ex Blume	1	Sasa palmata (Lat.-Marl. ex Burb.) E.G.Camus	4.53097e-09	Sasa borealis (Hack.) Makino et Shibata	1.96025e-09	Lilium japonicum Houtt.	1.02709e-09	Salix pierotii Miq.	1.08207e-10
00000671.jpg	Machilus japonica Siebold et Zucc. ex Blume	Machilus japonica Siebold et Zucc. ex Blume	0.967337	Quercus sessilifolia Blume	0.0262363	Quercus glauca Thunb.	0.00474998	Machilus thunbergii Siebold et Zucc.	0.00118805	Aucuba japonica Thunb. var. japonica	0.000231155
KAG051350.jpg	Machilus japonica Siebold et Zucc. ex Blume	Machilus japonica Siebold et Zucc. ex Blume	0.999986	Quercus myrsinifolia Blume	6.59858e-06	Quercus sessilifolia Blume	4.14219e-06	Actinodaphne acuminata (Blume) Meisn.	2.3243e-06	Arisaema japonicum Blume	3.92639e-07
KAG051338.jpg	Machilus japonica Siebold et Zucc. ex Blume	Machilus japonica Siebold et Zucc. ex Blume	0.999824	Actinodaphne acuminata (Blume) Meisn.	0.000171862	Litsea cubeba (Lour.) Pers.	2.42716e-06	Ilex chinensis Sims	9.38845e-07	Antidesma japonicum Siebold et Zucc.	6.65838e-07
KAG051357.jpg	Machilus japonica Siebold et Zucc. ex Blume	Machilus japonica Siebold et Zucc. ex Blume	0.999997	Arisaema japonicum Blume	1.12755e-06	Trochodendron aralioides Siebold et Zucc.	5.96282e-07	Antidesma japonicum Siebold et Zucc.	3.6973e-07	Tarenna kotoensis (Hayata) Kaneh. et Sasaki var. gyokushinkwa (Ohwi) Masam.	3.46353e-07
1108724.JPG	Machilus japonica Siebold et Zucc. ex Blume	Neolitsea aciculata (Blume) Koidz.	0.663788	Neolitsea sericea (Blume) Koidz.	0.289671	Machilus thunbergii Siebold et Zucc.	0.0279164	Litsea coreana H.L_v.	0.00992684	Quercus sessilifolia Blume	0.00690374
00025961.jpg	Machilus japonica Siebold et Zucc. ex Blume	Neolitsea aciculata (Blume) Koidz.	0.98116	Litsea coreana H.L_v.	0.0104858	Neolitsea sericea (Blume) Koidz.	0.00499492	Machilus thunbergii Siebold et Zucc.	0.00208714	Cinnamomum yabunikkei H.Ohba	0.00118618
1043477.JPG	Asplenium wilfordii Mett.	Asplenium wilfordii Mett.	1	Asplenium ritoense Hayata	5.19366e-13	Asplenium yoshinagae Makino	1.57204e-15	Crepidomanes thysanostomum (Makino) Ebihara et K.Iwats.	6.82563e-16	Asplenium anogrammoides Christ ex H.L_v.	7.49379e-17
400007.jpg	Asplenium wilfordii Mett.	Asplenium wilfordii Mett.	0.754418	Asplenium anogrammoides Christ ex H.L_v.	0.245582	Asplenium tenuicaule Hayata	7.78201e-08	Vandenboschia kalamocarpa (Hayata) Ebihara	2.22195e-08	Asplenium ritoense Hayata	1.58771e-08
411325.jpg	Asplenium wilfordii Mett.	Asplenium wilfordii Mett.	1	Asplenium anogrammoides Christ ex H.L_v.	1.25518e-09	Dennstaedtia wilfordii (T.Moore) Christ	2.653e-12	Pedicularis keiskei Franch. et Sav.	1.5716e-13	Asplenium yoshinagae Makino	1.20752e-13
411324.jpg	Asplenium wilfordii Mett.	Asplenium wilfordii Mett.	1	Asplenium anogrammoides Christ ex H.L_v.	8.89069e-16	Dennstaedtia wilfordii (T.Moore) Christ	9.50834e-17	Asplenium ritoense Hayata	3.1009e-17	Lindsaea chienii Ching	1.98221e-17
KAG123557.jpg	Asplenium wilfordii Mett.	Asplenium wilfordii Mett.	1	Asplenium anogrammoides Christ ex H.L_v.	1.29656e-10	Asplenium ritoense Hayata	1.39216e-13	Asplenium sarelii Hook. subsp. pekinense (Hance) Fraser-Jenk., Pangtey et Khullar	2.89954e-15	Odontosoria biflora (Kaulf.) C.Chr.	2.20181e-15
KAG123575.jpg	Asplenium wilfordii Mett.	Asplenium wilfordii Mett.	1	Asplenium anogrammoides Christ ex H.L_v.	6.48345e-13	Asplenium ritoense Hayata	8.79973e-15	Vandenboschia kalamocarpa (Hayata) Ebihara	9.35497e-16	Odontosoria biflora (Kaulf.) C.Chr.	5.73619e-17
398152.jpg	Asplenium wilfordii Mett.	Asplenium wilfordii Mett.	0.999936	Asplenium anogrammoides Christ ex H.L_v.	6.42559e-05	Asplenium ritoense Hayata	7.95849e-10	Deyeuxia longiseta (Hack.) Ohwi	3.62672e-10	Asplenium tenuicaule Hayata	3.47776e-10
403954.jpg	Asplenium wilfordii Mett.	Asplenium wilfordii Mett.	1	Asplenium anogrammoides Christ ex H.L_v.	8.29649e-08	Asplenium ritoense Hayata	1.26409e-12	Asplenium yoshinagae Makino	3.26344e-14	Vandenboschia kalamocarpa (Hayata) Ebihara	1.735e-15
399991.jpg	Asplenium wilfordii Mett.	Asplenium wilfordii Mett.	1	Asplenium anogrammoides Christ ex H.L_v.	3.40117e-11	Asplenium ritoense Hayata	2.12913e-16	Asplenium prolongatum Hook.	4.08147e-18	Lindsaea chienii Ching	1.76186e-19
927236.jpg	Asplenium wilfordii Mett.	Asplenium wilfordii Mett.	1	Asplenium anogrammoides Christ ex H.L_v.	3.04353e-11	Dennstaedtia wilfordii (T.Moore) Christ	4.85084e-15	Asplenium ritoense Hayata	4.36461e-15	Deyeuxia longiseta (Hack.) Ohwi	4.76475e-16
KAG123573.jpg	Asplenium wilfordii Mett.	Asplenium wilfordii Mett.	1	Asplenium anogrammoides Christ ex H.L_v.	7.7905e-14	Asplenium ritoense Hayata	3.8936e-14	Asplenium yoshinagae Makino	3.03483e-18	Asplenium sarelii Hook. subsp. pekinense (Hance) Fraser-Jenk., Pangtey et Khullar	1.92189e-19
418158.jpg	Asplenium wilfordii Mett.	Asplenium wilfordii Mett.	1	Asplenium anogrammoides Christ ex H.L_v.	3.40575e-11	Botrychium virginianum (L.) Sw.	1.05625e-15	Asplenium ritoense Hayata	3.38226e-16	Dennstaedtia wilfordii (T.Moore) Christ	1.08234e-16
404840.jpg	Asplenium wilfordii Mett.	Asplenium wilfordii Mett.	1	Asplenium anogrammoides Christ ex H.L_v.	3.8893e-12	Asplenium yoshinagae Makino	3.45338e-13	Asplenium ritoense Hayata	5.39892e-15	Dennstaedtia wilfordii (T.Moore) Christ	1.1194e-15
KAG123598.jpg	Asplenium wilfordii Mett.	Asplenium wilfordii Mett.	1	Asplenium ritoense Hayata	5.99397e-08	Asplenium prolongatum Hook.	1.17223e-10	Odontosoria chinensis (L.) J.Sm.	1.92484e-13	Asplenium anogrammoides Christ ex H.L_v.	1.37777e-13
398155.jpg	Asplenium wilfordii Mett.	Asplenium anogrammoides Christ ex H.L_v.	0.53879	Asplenium wilfordii Mett.	0.461209	Asplenium tenuicaule Hayata	3.5146e-08	Asplenium ritoense Hayata	3.123e-08	Botrychium ternatum (Thunb.) Sw.	3.91732e-10
400685.jpg	Asplenium wilfordii Mett.	Asplenium wilfordii Mett.	1	Asplenium anogrammoides Christ ex H.L_v.	2.62823e-10	Asplenium ritoense Hayata	5.01471e-14	Dennstaedtia wilfordii (T.Moore) Christ	8.22079e-15	Asplenium yoshinagae Makino	1.32897e-15
400860.jpg	Asplenium wilfordii Mett.	Asplenium wilfordii Mett.	1	Asplenium anogrammoides Christ ex H.L_v.	1.27831e-10	Dennstaedtia wilfordii (T.Moore) Christ	4.32073e-16	Davallia mariesii T.Moore ex Baker	8.18667e-18	Asplenium yoshinagae Makino	6.2162e-18
1092193.JPG	Asplenium wilfordii Mett.	Asplenium wilfordii Mett.	1	Crepidomanes thysanostomum (Makino) Ebihara et K.Iwats.	6.56749e-11	Asplenium ritoense Hayata	1.79403e-11	Asplenium prolongatum Hook.	3.65885e-12	Selaginella tamariscina (P.Beauv.) Spring	3.30262e-13
984153.jpg	Asplenium wilfordii Mett.	Asplenium wilfordii Mett.	1	Deyeuxia longiseta (Hack.) Ohwi	3.18911e-10	Calamagrostis adpressiramea Ohwi	7.37725e-12	Asplenium ritoense Hayata	3.5546e-12	Asplenium prolongatum Hook.	1.64525e-12
273127.jpg	Asplenium wilfordii Mett.	Asplenium wilfordii Mett.	1	Asplenium ritoense Hayata	3.53225e-08	Asplenium yoshinagae Makino	6.81227e-11	Crepidomanes thysanostomum (Makino) Ebihara et K.Iwats.	1.51571e-11	Vandenboschia auriculata (Blume) Copel.	1.22339e-13
400885.jpg	Asplenium wilfordii Mett.	Asplenium wilfordii Mett.	0.96738	Asplenium anogrammoides Christ ex H.L_v.	0.0326198	Asplenium ritoense Hayata	6.38739e-10	Cheilanthes kuhnii Milde var. brandtii (Franch. et Sav.) Tagawa	7.10078e-12	Botrychium virginianum (L.) Sw.	2.08751e-12
KAG085848.jpg	Asplenium wilfordii Mett.	Asplenium wilfordii Mett.	0.999663	Onychium japonicum (Thunb.) Kunze	0.000333735	Asplenium ritoense Hayata	1.44935e-06	Asplenium yoshinagae Makino	5.70135e-07	Cardamine impatiens L. var. impatiens	4.77484e-07
112565.jpg	Asplenium wilfordii Mett.	Asplenium wilfordii Mett.	1	Asplenium anogrammoides Christ ex H.L_v.	1.28035e-10	Asplenium ritoense Hayata	7.68374e-11	Odontosoria chinensis (L.) J.Sm.	2.43822e-17	Asplenium sarelii Hook. subsp. pekinense (Hance) Fraser-Jenk., Pangtey et Khullar	2.20701e-17
397592.jpg	Asplenium wilfordii Mett.	Asplenium wilfordii Mett.	1	Asplenium anogrammoides Christ ex H.L_v.	1.36575e-09	Asplenium ritoense Hayata	1.3515e-13	Davallia mariesii T.Moore ex Baker	1.3832e-14	Botrychium ternatum (Thunb.) Sw.	3.4265e-15
33119.jpg	Asplenium wilfordii Mett.	Asplenium wilfordii Mett.	1	Vandenboschia auriculata (Blume) Copel.	1.24704e-18	Asplenium ritoense Hayata	1.19749e-18	Crepidomanes thysanostomum (Makino) Ebihara et K.Iwats.	7.01341e-20	Asplenium yoshinagae Makino	8.96549e-22
964161.jpg	Asplenium wilfordii Mett.	Asplenium wilfordii Mett.	1	Asplenium ritoense Hayata	2.04073e-18	Botrychium virginianum (L.) Sw.	3.47743e-19	Asplenium anogrammoides Christ ex H.L_v.	1.95375e-22	Asplenium yoshinagae Makino	1.50473e-22
257056.jpg	Asplenium wilfordii Mett.	Asplenium wilfordii Mett.	1	Asplenium ritoense Hayata	3.04763e-16	Asplenium anogrammoides Christ ex H.L_v.	1.67317e-17	Crepidomanes thysanostomum (Makino) Ebihara et K.Iwats.	2.7164e-18	Asplenium yoshinagae Makino	1.79243e-19
400865.jpg	Asplenium wilfordii Mett.	Asplenium wilfordii Mett.	0.999934	Botrychium ternatum (Thunb.) Sw.	5.10916e-05	Asplenium anogrammoides Christ ex H.L_v.	8.47153e-06	Osmolindsaea japonica (Baker) Lehtonen et Christenh.	3.34624e-06	Davallia mariesii T.Moore ex Baker	1.01537e-06
1136102.JPG	Asplenium wilfordii Mett.	Asplenium wilfordii Mett.	1	Asplenium yoshinagae Makino	2.80073e-16	Asplenium ritoense Hayata	7.78996e-17	Cheilanthes kuhnii Milde var. brandtii (Franch. et Sav.) Tagawa	4.08444e-17	Asplenium anogrammoides Christ ex H.L_v.	1.81718e-18
249027.jpg	Asplenium wilfordii Mett.	Asplenium wilfordii Mett.	1	Asplenium ritoense Hayata	1.37965e-07	Asplenium yoshinagae Makino	4.72488e-11	Selaginella tamariscina (P.Beauv.) Spring	3.2297e-11	Asplenium anogrammoides Christ ex H.L_v.	8.10916e-12
411319.jpg	Asplenium wilfordii Mett.	Asplenium wilfordii Mett.	1	Asplenium anogrammoides Christ ex H.L_v.	2.81498e-10	Davallia mariesii T.Moore ex Baker	1.35126e-12	Botrychium ternatum (Thunb.) Sw.	2.63268e-13	Asplenium ritoense Hayata	5.91974e-14
318460_2.jpg	Asplenium wilfordii Mett.	Asplenium wilfordii Mett.	1	Asplenium anogrammoides Christ ex H.L_v.	7.34213e-09	Asplenium ritoense Hayata	1.37355e-10	Lepidium virginicum L.	5.77877e-12	Asplenium yoshinagae Makino	6.02122e-13
418155.jpg	Asplenium wilfordii Mett.	Asplenium wilfordii Mett.	0.999999	Asplenium anogrammoides Christ ex H.L_v.	1.01377e-06	Asplenium yoshinagae Makino	1.29181e-10	Asplenium ritoense Hayata	5.43369e-13	Pedicularis keiskei Franch. et Sav.	1.59856e-13
400697.jpg	Asplenium wilfordii Mett.	Asplenium wilfordii Mett.	1	Asplenium yoshinagae Makino	8.9517e-14	Asplenium anogrammoides Christ ex H.L_v.	8.57074e-14	Asplenium ritoense Hayata	1.16831e-14	Botrychium virginianum (L.) Sw.	2.68395e-16
1043486.JPG	Asplenium wilfordii Mett.	Asplenium wilfordii Mett.	1	Asplenium ritoense Hayata	1.3973e-11	Botrychium virginianum (L.) Sw.	1.02464e-15	Asplenium anogrammoides Christ ex H.L_v.	3.88954e-16	Asplenium yoshinagae Makino	1.25122e-16
632748.jpg	Asplenium wilfordii Mett.	Asplenium wilfordii Mett.	1	Asplenium ritoense Hayata	5.17592e-15	Crepidomanes thysanostomum (Makino) Ebihara et K.Iwats.	2.15363e-15	Chamaecyparis obtusa (Siebold et Zucc.) Endl.	6.57727e-19	Asplenium yoshinagae Makino	5.0954e-20
TAI 009989.jpg	Asplenium wilfordii Mett.	Asplenium wilfordii Mett.	0.99922	Asplenium prolongatum Hook.	0.00059836	Asplenium ritoense Hayata	0.000174017	Odontosoria chinensis (L.) J.Sm.	5.24052e-06	Asplenium anogrammoides Christ ex H.L_v.	2.23599e-06
418152.jpg	Asplenium wilfordii Mett.	Asplenium wilfordii Mett.	1	Asplenium anogrammoides Christ ex H.L_v.	2.66539e-09	Botrychium virginianum (L.) Sw.	2.45588e-13	Dennstaedtia wilfordii (T.Moore) Christ	2.10224e-13	Cheilanthes kuhnii Milde var. brandtii (Franch. et Sav.) Tagawa	3.28393e-14
405945.jpg	Asplenium wilfordii Mett.	Asplenium wilfordii Mett.	1	Asplenium anogrammoides Christ ex H.L_v.	3.83964e-17	Asplenium ritoense Hayata	1.88475e-17	Botrychium ternatum (Thunb.) Sw.	1.6129e-18	Botrychium virginianum (L.) Sw.	7.57001e-20
406816.jpg	Asplenium wilfordii Mett.	Asplenium wilfordii Mett.	1	Asplenium anogrammoides Christ ex H.L_v.	1.27757e-13	Dennstaedtia wilfordii (T.Moore) Christ	6.4606e-16	Asplenium ritoense Hayata	1.21058e-16	Deyeuxia longiseta (Hack.) Ohwi	6.21473e-17
313912.jpg	Asplenium wilfordii Mett.	Asplenium wilfordii Mett.	0.999745	Asplenium ritoense Hayata	0.000254839	Aster iinumae Kitam.	2.16434e-07	Vandenboschia auriculata (Blume) Copel.	7.11866e-08	Asplenium yoshinagae Makino	3.74234e-08
115153.jpg	Asplenium wilfordii Mett.	Asplenium ritoense Hayata	0.77066	Asplenium wilfordii Mett.	0.229338	Asplenium anogrammoides Christ ex H.L_v.	1.71925e-06	Asplenium sarelii Hook. subsp. pekinense (Hance) Fraser-Jenk., Pangtey et Khullar	1.30769e-07	Asplenium yoshinagae Makino	1.46257e-09
401899.jpg	Asplenium wilfordii Mett.	Asplenium wilfordii Mett.	1	Asplenium anogrammoides Christ ex H.L_v.	4.54076e-07	Asplenium ritoense Hayata	8.16007e-10	Vandenboschia kalamocarpa (Hayata) Ebihara	7.92899e-11	Dennstaedtia wilfordii (T.Moore) Christ	2.06322e-11
402350.jpg	Asplenium wilfordii Mett.	Asplenium wilfordii Mett.	1	Asplenium yoshinagae Makino	5.28099e-11	Asplenium anogrammoides Christ ex H.L_v.	2.34078e-11	Botrychium virginianum (L.) Sw.	2.11151e-12	Asplenium ritoense Hayata	6.87227e-13
419059.jpg	Asplenium wilfordii Mett.	Asplenium wilfordii Mett.	0.999999	Asplenium ritoense Hayata	7.98805e-07	Asplenium yoshinagae Makino	2.20553e-08	Asplenium prolongatum Hook.	4.12129e-12	Asplenium sarelii Hook. subsp. pekinense (Hance) Fraser-Jenk., Pangtey et Khullar	9.62589e-13
833405.jpg	Asplenium wilfordii Mett.	Asplenium wilfordii Mett.	1	Asplenium anogrammoides Christ ex H.L_v.	4.3892e-13	Botrychium virginianum (L.) Sw.	1.52856e-13	Odontosoria biflora (Kaulf.) C.Chr.	2.82261e-14	Dennstaedtia wilfordii (T.Moore) Christ	7.48092e-15
227918.jpg	Asplenium wilfordii Mett.	Asplenium wilfordii Mett.	1	Asplenium ritoense Hayata	2.832e-10	Crepidomanes thysanostomum (Makino) Ebihara et K.Iwats.	4.82157e-13	Asplenium anogrammoides Christ ex H.L_v.	1.21537e-13	Asplenium yoshinagae Makino	7.82135e-16
61769.jpg	Asplenium wilfordii Mett.	Asplenium wilfordii Mett.	0.988525	Cheilanthes kuhnii Milde var. brandtii (Franch. et Sav.) Tagawa	0.0107582	Asplenium prolongatum Hook.	0.000631371	Pedicularis keiskei Franch. et Sav.	8.36019e-05	Asplenium ritoense Hayata	1.4074e-06
323312.jpg	Asplenium wilfordii Mett.	Asplenium wilfordii Mett.	1	Crepidomanes thysanostomum (Makino) Ebihara et K.Iwats.	1.40278e-16	Asplenium ritoense Hayata	2.6884e-17	Asplenium anogrammoides Christ ex H.L_v.	1.33375e-18	Asplenium yoshinagae Makino	2.88809e-20
1043448.JPG	Asplenium wilfordii Mett.	Asplenium wilfordii Mett.	0.999999	Asplenium ritoense Hayata	5.68899e-07	Asplenium yoshinagae Makino	1.4963e-09	Asplenium prolongatum Hook.	1.7557e-10	Asplenium anogrammoides Christ ex H.L_v.	1.31162e-11
418164.jpg	Asplenium wilfordii Mett.	Asplenium wilfordii Mett.	1	Botrychium virginianum (L.) Sw.	2.98438e-12	Asplenium anogrammoides Christ ex H.L_v.	2.52285e-13	Dennstaedtia wilfordii (T.Moore) Christ	9.79104e-14	Botrychium ternatum (Thunb.) Sw.	2.47542e-14
833382.jpg	Asplenium wilfordii Mett.	Asplenium wilfordii Mett.	1	Botrychium virginianum (L.) Sw.	4.19935e-14	Asplenium anogrammoides Christ ex H.L_v.	5.20165e-15	Chamaecyparis obtusa (Siebold et Zucc.) Endl.	6.80503e-17	Asplenium ritoense Hayata	2.91707e-17
399994.jpg	Asplenium wilfordii Mett.	Asplenium wilfordii Mett.	1	Asplenium anogrammoides Christ ex H.L_v.	3.67132e-15	Botrychium virginianum (L.) Sw.	6.56892e-17	Chamaecyparis obtusa (Siebold et Zucc.) Endl.	4.63527e-17	Asplenium ritoense Hayata	3.79437e-18
411327.jpg	Asplenium wilfordii Mett.	Asplenium wilfordii Mett.	1	Asplenium anogrammoides Christ ex H.L_v.	1.02947e-08	Botrychium virginianum (L.) Sw.	4.97328e-15	Asplenium ritoense Hayata	3.4009e-16	Davallia mariesii T.Moore ex Baker	2.48389e-16
89011.jpg	Asplenium wilfordii Mett.	Asplenium wilfordii Mett.	1	Asplenium ritoense Hayata	3.963e-09	Vandenboschia auriculata (Blume) Copel.	1.71356e-09	Crepidomanes thysanostomum (Makino) Ebihara et K.Iwats.	4.86779e-10	Asplenium yoshinagae Makino	1.02273e-12
411321.jpg	Asplenium wilfordii Mett.	Asplenium wilfordii Mett.	1	Dennstaedtia wilfordii (T.Moore) Christ	1.37909e-12	Asplenium anogrammoides Christ ex H.L_v.	1.16153e-12	Asplenium ritoense Hayata	9.01157e-15	Lindsaea chienii Ching	8.78125e-16
418170.jpg	Asplenium wilfordii Mett.	Asplenium wilfordii Mett.	0.99851	Asplenium anogrammoides Christ ex H.L_v.	0.00149009	Davallia mariesii T.Moore ex Baker	1.14753e-11	Asplenium ritoense Hayata	3.11287e-12	Botrychium ternatum (Thunb.) Sw.	2.43113e-12
KAG123572.jpg	Asplenium wilfordii Mett.	Asplenium wilfordii Mett.	1	Asplenium anogrammoides Christ ex H.L_v.	5.06944e-13	Asplenium yoshinagae Makino	1.81971e-13	Asplenium ritoense Hayata	5.35154e-14	Cheilanthes kuhnii Milde var. brandtii (Franch. et Sav.) Tagawa	3.08539e-16
1043464.JPG	Asplenium wilfordii Mett.	Asplenium wilfordii Mett.	0.997441	Asplenium sarelii Hook. subsp. pekinense (Hance) Fraser-Jenk., Pangtey et Khullar	0.00197418	Asplenium ritoense Hayata	0.000562686	Asplenium anogrammoides Christ ex H.L_v.	1.89733e-05	Asplenium yoshinagae Makino	2.98922e-06
305574.jpg	Asplenium wilfordii Mett.	Asplenium wilfordii Mett.	1	Asplenium ritoense Hayata	2.26434e-07	Asplenium anogrammoides Christ ex H.L_v.	1.06664e-10	Asplenium yoshinagae Makino	1.54509e-12	Asplenium incisum Thunb.	3.59828e-15
1043468.JPG	Asplenium wilfordii Mett.	Asplenium wilfordii Mett.	1	Crepidomanes thysanostomum (Makino) Ebihara et K.Iwats.	2.51454e-16	Asplenium ritoense Hayata	2.08869e-18	Pedicularis keiskei Franch. et Sav.	4.22777e-19	Cheilanthes kuhnii Milde var. brandtii (Franch. et Sav.) Tagawa	2.19783e-21
KAG123595.jpg	Asplenium wilfordii Mett.	Asplenium wilfordii Mett.	1	Asplenium ritoense Hayata	8.15469e-10	Odontosoria chinensis (L.) J.Sm.	6.71934e-10	Asplenium anogrammoides Christ ex H.L_v.	1.84747e-11	Cheilanthes kuhnii Milde var. brandtii (Franch. et Sav.) Tagawa	1.0398e-12
400861.jpg	Asplenium wilfordii Mett.	Asplenium wilfordii Mett.	1	Asplenium anogrammoides Christ ex H.L_v.	4.61507e-10	Asplenium yoshinagae Makino	1.33153e-12	Asplenium ritoense Hayata	1.57722e-13	Dennstaedtia wilfordii (T.Moore) Christ	4.28387e-14
398160.jpg	Asplenium wilfordii Mett.	Asplenium wilfordii Mett.	1	Asplenium anogrammoides Christ ex H.L_v.	1.46313e-09	Dennstaedtia wilfordii (T.Moore) Christ	1.1533e-13	Pedicularis keiskei Franch. et Sav.	1.206e-15	Asplenium yoshinagae Makino	1.00437e-15
400877.jpg	Asplenium wilfordii Mett.	Asplenium wilfordii Mett.	0.999999	Asplenium anogrammoides Christ ex H.L_v.	1.36072e-06	Deyeuxia longiseta (Hack.) Ohwi	1.23753e-12	Asplenium ritoense Hayata	6.65265e-13	Botrychium virginianum (L.) Sw.	1.83584e-15
210969.jpg	Asplenium wilfordii Mett.	Asplenium wilfordii Mett.	0.999512	Asplenium yoshinagae Makino	0.000488095	Asplenium ritoense Hayata	2.34e-11	Asplenium prolongatum Hook.	8.93096e-12	Asplenium sarelii Hook. subsp. pekinense (Hance) Fraser-Jenk., Pangtey et Khullar	2.77399e-12
1043446.JPG	Asplenium wilfordii Mett.	Asplenium wilfordii Mett.	0.999868	Asplenium ritoense Hayata	0.000132032	Asplenium yoshinagae Makino	2.18176e-11	Asplenium anogrammoides Christ ex H.L_v.	2.1146e-11	Asplenium prolongatum Hook.	2.43715e-12
404841.jpg	Asplenium wilfordii Mett.	Asplenium wilfordii Mett.	0.999993	Asplenium anogrammoides Christ ex H.L_v.	6.9379e-06	Botrychium ternatum (Thunb.) Sw.	2.83986e-08	Botrychium virginianum (L.) Sw.	1.40916e-10	Cheilanthes kuhnii Milde var. brandtii (Franch. et Sav.) Tagawa	1.02163e-10
1043463.JPG	Asplenium wilfordii Mett.	Asplenium wilfordii Mett.	1	Asplenium ritoense Hayata	4.3914e-07	Crepidomanes thysanostomum (Makino) Ebihara et K.Iwats.	3.69296e-11	Asplenium anogrammoides Christ ex H.L_v.	1.80437e-13	Odontosoria chinensis (L.) J.Sm.	3.51035e-14
186772.jpg	Asplenium wilfordii Mett.	Asplenium wilfordii Mett.	0.999987	Asplenium yoshinagae Makino	7.96472e-06	Asplenium ritoense Hayata	5.51828e-06	Asplenium trichomanes L.	8.80353e-10	Polystichum craspedosorum (Maxim.) Diels	2.01999e-10
833406.jpg	Asplenium wilfordii Mett.	Asplenium wilfordii Mett.	1	Asplenium anogrammoides Christ ex H.L_v.	1.43313e-09	Asplenium prolongatum Hook.	4.77846e-12	Deyeuxia longiseta (Hack.) Ohwi	3.23083e-12	Asplenium ritoense Hayata	2.18124e-12
927230.jpg	Asplenium wilfordii Mett.	Asplenium anogrammoides Christ ex H.L_v.	0.933939	Asplenium wilfordii Mett.	0.0660605	Asplenium yoshinagae Makino	6.42655e-08	Chamaele decumbens (Thunb.) Makino	4.15015e-08	Asplenium ritoense Hayata	6.3111e-09
1043460.JPG	Asplenium wilfordii Mett.	Asplenium wilfordii Mett.	1	Crepidomanes thysanostomum (Makino) Ebihara et K.Iwats.	5.38961e-17	Vandenboschia auriculata (Blume) Copel.	1.24875e-18	Asplenium ritoense Hayata	1.12432e-18	Asplenium anogrammoides Christ ex H.L_v.	6.9942e-20
1043480.JPG	Asplenium wilfordii Mett.	Asplenium wilfordii Mett.	0.997471	Asplenium ritoense Hayata	0.00252869	Asplenium yoshinagae Makino	6.028e-07	Asplenium prolongatum Hook.	1.57991e-07	Botrychium ternatum (Thunb.) Sw.	2.40421e-10
742536.jpg	Asplenium wilfordii Mett.	Asplenium wilfordii Mett.	1	Asplenium anogrammoides Christ ex H.L_v.	7.24311e-11	Athyrium alpestre (Hoppe) Clairv. subsp. americanum (Butters) Lellinger	4.66766e-11	Pedicularis keiskei Franch. et Sav.	4.08932e-11	Vandenboschia auriculata (Blume) Copel.	1.77443e-11
636566.jpg	Asplenium wilfordii Mett.	Asplenium wilfordii Mett.	1	Asplenium ritoense Hayata	9.02815e-13	Asplenium anogrammoides Christ ex H.L_v.	7.78819e-15	Asplenium yoshinagae Makino	2.21099e-15	Asplenium prolongatum Hook.	1.07735e-15
418391.jpg	Asplenium wilfordii Mett.	Asplenium wilfordii Mett.	1	Deyeuxia fauriei (Hack.) Ohwi	6.61559e-11	Deyeuxia longiseta (Hack.) Ohwi	9.21163e-14	Asplenium anogrammoides Christ ex H.L_v.	8.0796e-14	Ainsliaea uniflora Sch.Bip.	3.32304e-14
400858.jpg	Asplenium wilfordii Mett.	Asplenium wilfordii Mett.	1	Asplenium anogrammoides Christ ex H.L_v.	1.05905e-11	Botrychium ternatum (Thunb.) Sw.	4.75473e-13	Botrychium virginianum (L.) Sw.	5.27283e-14	Dennstaedtia wilfordii (T.Moore) Christ	4.27243e-15
402360.jpg	Asplenium wilfordii Mett.	Asplenium wilfordii Mett.	0.999996	Asplenium anogrammoides Christ ex H.L_v.	4.4494e-06	Asplenium ritoense Hayata	3.16354e-09	Botrychium virginianum (L.) Sw.	3.26619e-11	Cheilanthes kuhnii Milde var. brandtii (Franch. et Sav.) Tagawa	4.6027e-12
TAI 001297.jpg	Asplenium wilfordii Mett.	Asplenium wilfordii Mett.	1	Asplenium prolongatum Hook.	1.95175e-08	Trisetum bifidum (Thunb.) Ohwi	6.01087e-10	Nemosenecio nikoensis (Miq.) B.Nord.	8.06084e-13	Cymbopogon tortilis (J.Presl) A.Camus var. goeringii (Steud.) Hand.-Mazz.	7.35114e-13
310349.jpg	Asplenium wilfordii Mett.	Asplenium wilfordii Mett.	1	Asplenium ritoense Hayata	2.23918e-14	Asplenium prolongatum Hook.	1.36245e-17	Deyeuxia longiseta (Hack.) Ohwi	5.44786e-18	Asplenium anogrammoides Christ ex H.L_v.	1.1449e-18
1043483.JPG	Asplenium wilfordii Mett.	Asplenium wilfordii Mett.	1	Asplenium ritoense Hayata	4.25727e-11	Asplenium anogrammoides Christ ex H.L_v.	2.51218e-13	Asplenium prolongatum Hook.	1.6921e-13	Asplenium yoshinagae Makino	1.20971e-13
KAG123590.jpg	Asplenium wilfordii Mett.	Asplenium wilfordii Mett.	1	Asplenium ritoense Hayata	3.03169e-13	Asplenium anogrammoides Christ ex H.L_v.	3.35271e-15	Asplenium yoshinagae Makino	1.64653e-15	Botrychium virginianum (L.) Sw.	1.39406e-16
400014.jpg	Asplenium wilfordii Mett.	Asplenium wilfordii Mett.	1	Dennstaedtia wilfordii (T.Moore) Christ	3.81263e-10	Botrychium virginianum (L.) Sw.	7.08779e-11	Botrychium ternatum (Thunb.) Sw.	3.44154e-12	Athyrium imbricatum Christ	1.38354e-12
400883.jpg	Asplenium wilfordii Mett.	Asplenium wilfordii Mett.	1	Asplenium anogrammoides Christ ex H.L_v.	3.96217e-08	Vandenboschia kalamocarpa (Hayata) Ebihara	7.37958e-17	Davallia mariesii T.Moore ex Baker	3.5561e-17	Dennstaedtia wilfordii (T.Moore) Christ	2.48678e-17
400864.jpg	Asplenium wilfordii Mett.	Asplenium wilfordii Mett.	1	Asplenium anogrammoides Christ ex H.L_v.	8.2399e-11	Asplenium yoshinagae Makino	1.9403e-14	Asplenium ritoense Hayata	1.16689e-16	Pedicularis keiskei Franch. et Sav.	1.58149e-17
KAG123551.jpg	Asplenium wilfordii Mett.	Asplenium wilfordii Mett.	1	Onychium japonicum (Thunb.) Kunze	6.0409e-09	Vandenboschia kalamocarpa (Hayata) Ebihara	1.17801e-10	Hymenasplenium obliquissimum (Hayata) Sugim.	7.82829e-12	Asparagus cochinchinensis (Lour.) Merr.	5.23933e-13
1108659.JPG	Asplenium wilfordii Mett.	Asplenium wilfordii Mett.	0.991155	Asplenium anogrammoides Christ ex H.L_v.	0.00470911	Asplenium ritoense Hayata	0.00413523	Vandenboschia kalamocarpa (Hayata) Ebihara	5.15636e-07	Asplenium prolongatum Hook.	3.26357e-07
418146.jpg	Asplenium wilfordii Mett.	Asplenium wilfordii Mett.	0.805599	Asplenium anogrammoides Christ ex H.L_v.	0.194401	Asplenium ritoense Hayata	1.65858e-08	Asplenium tenuicaule Hayata	8.69077e-09	Davallia mariesii T.Moore ex Baker	2.17247e-09
418147.jpg	Asplenium wilfordii Mett.	Asplenium wilfordii Mett.	1	Asplenium anogrammoides Christ ex H.L_v.	2.78886e-13	Asplenium yoshinagae Makino	1.66243e-15	Asplenium ritoense Hayata	2.05972e-18	Pedicularis keiskei Franch. et Sav.	7.77517e-19
1043452.JPG	Asplenium wilfordii Mett.	Asplenium wilfordii Mett.	0.998565	Asplenium ritoense Hayata	0.00118385	Poa crassinervis Honda	0.000188232	Trisetum bifidum (Thunb.) Ohwi	6.33445e-05	Asplenium yoshinagae Makino	2.11439e-08
1016969.jpg	Asplenium wilfordii Mett.	Asplenium wilfordii Mett.	1	Asplenium ritoense Hayata	1.10727e-14	Asplenium anogrammoides Christ ex H.L_v.	1.84621e-18	Asplenium prolongatum Hook.	1.1056e-18	Pedicularis keiskei Franch. et Sav.	3.30096e-19
KAG123552.jpg	Asplenium wilfordii Mett.	Asplenium wilfordii Mett.	1	Asplenium yoshinagae Makino	5.09118e-10	Asplenium ritoense Hayata	2.70784e-12	Nemosenecio nikoensis (Miq.) B.Nord.	2.06421e-12	Pteris dispar Kunze	9.64282e-13
833403.jpg	Asplenium wilfordii Mett.	Asplenium wilfordii Mett.	1	Asplenium yoshinagae Makino	7.55311e-11	Asplenium anogrammoides Christ ex H.L_v.	1.18007e-12	Pedicularis keiskei Franch. et Sav.	1.06246e-12	Botrychium virginianum (L.) Sw.	1.36259e-13
418148.jpg	Asplenium wilfordii Mett.	Asplenium wilfordii Mett.	0.999978	Asplenium anogrammoides Christ ex H.L_v.	2.22863e-05	Asplenium yoshinagae Makino	5.78847e-08	Asplenium ritoense Hayata	4.56087e-08	Osmolindsaea japonica (Baker) Lehtonen et Christenh.	9.63667e-09
400681.jpg	Asplenium wilfordii Mett.	Asplenium wilfordii Mett.	0.999999	Asplenium anogrammoides Christ ex H.L_v.	6.98162e-07	Botrychium virginianum (L.) Sw.	6.41311e-11	Asplenium ritoense Hayata	1.6183e-11	Asplenium yoshinagae Makino	4.75711e-12
397596_4.jpg	Asplenium wilfordii Mett.	Asplenium wilfordii Mett.	0.999278	Asplenium anogrammoides Christ ex H.L_v.	0.000491251	Hymenophyllum riukiuense Christ	0.000230443	Veronica peregrina L.	3.93545e-07	Cephalomanes javanicum (Blume) Bosch var. asplenioides (C.Chr.) K.Iwats.	1.64451e-07
223239.jpg	Asplenium wilfordii Mett.	Asplenium wilfordii Mett.	1	Asplenium ritoense Hayata	6.39762e-09	Asplenium yoshinagae Makino	1.44327e-11	Crepidomanes thysanostomum (Makino) Ebihara et K.Iwats.	2.46353e-13	Asplenium anogrammoides Christ ex H.L_v.	4.12852e-14
79668.jpg	Asplenium wilfordii Mett.	Asplenium wilfordii Mett.	1	Crepidomanes thysanostomum (Makino) Ebihara et K.Iwats.	1.26818e-09	Asplenium ritoense Hayata	3.521e-13	Parasenecio adenostyloides (Franch. et Sav. ex Maxim.) H.Koyama	1.32408e-17	Asplenium prolongatum Hook.	5.99187e-18
411070.jpg	Asplenium wilfordii Mett.	Asplenium wilfordii Mett.	1	Asplenium anogrammoides Christ ex H.L_v.	1.75494e-15	Asplenium ritoense Hayata	2.61695e-16	Asplenium yoshinagae Makino	1.70815e-17	Botrychium virginianum (L.) Sw.	2.01027e-18
400863.jpg	Asplenium wilfordii Mett.	Asplenium wilfordii Mett.	1	Asplenium anogrammoides Christ ex H.L_v.	1.13232e-15	Asplenium ritoense Hayata	2.6025e-17	Asplenium yoshinagae Makino	1.48851e-17	Selaginella tamariscina (P.Beauv.) Spring	1.96352e-20
248650.jpg	Asplenium wilfordii Mett.	Asplenium wilfordii Mett.	1	Asplenium ritoense Hayata	1.39736e-07	Asplenium yoshinagae Makino	3.92068e-11	Asplenium anogrammoides Christ ex H.L_v.	3.31271e-14	Crepidomanes thysanostomum (Makino) Ebihara et K.Iwats.	3.00603e-14
273954.jpg	Asplenium wilfordii Mett.	Asplenium wilfordii Mett.	0.999179	Asplenium ritoense Hayata	0.000640662	Asplenium yoshinagae Makino	0.000124181	Asplenium sarelii Hook. subsp. pekinense (Hance) Fraser-Jenk., Pangtey et Khullar	5.55618e-05	Asplenium anogrammoides Christ ex H.L_v.	4.00277e-07
411459.jpg	Asplenium wilfordii Mett.	Asplenium wilfordii Mett.	1	Asplenium anogrammoides Christ ex H.L_v.	2.68583e-11	Dennstaedtia wilfordii (T.Moore) Christ	2.13404e-13	Pedicularis keiskei Franch. et Sav.	7.50592e-17	Lindsaea chienii Ching	1.0834e-17
833407.jpg	Asplenium wilfordii Mett.	Asplenium wilfordii Mett.	1	Asplenium anogrammoides Christ ex H.L_v.	1.65448e-08	Asplenium ritoense Hayata	6.46475e-14	Pedicularis keiskei Franch. et Sav.	1.37785e-14	Dennstaedtia wilfordii (T.Moore) Christ	4.98244e-15
927232.jpg	Asplenium wilfordii Mett.	Asplenium wilfordii Mett.	1	Asplenium anogrammoides Christ ex H.L_v.	2.38246e-14	Pedicularis keiskei Franch. et Sav.	2.00653e-14	Dennstaedtia wilfordii (T.Moore) Christ	1.02901e-15	Chamaecyparis obtusa (Siebold et Zucc.) Endl.	8.43923e-17
413560.jpg	Asplenium wilfordii Mett.	Asplenium wilfordii Mett.	0.998372	Asplenium anogrammoides Christ ex H.L_v.	0.00162794	Asplenium yoshinagae Makino	6.1882e-09	Asplenium ritoense Hayata	1.40575e-09	Dennstaedtia wilfordii (T.Moore) Christ	1.39244e-09
833408.jpg	Asplenium wilfordii Mett.	Asplenium wilfordii Mett.	1	Deyeuxia longiseta (Hack.) Ohwi	3.87745e-11	Asplenium anogrammoides Christ ex H.L_v.	3.35577e-12	Asplenium prolongatum Hook.	8.25748e-13	Asplenium ritoense Hayata	1.22789e-14
100189.jpg	Asplenium wilfordii Mett.	Asplenium wilfordii Mett.	1	Asplenium ritoense Hayata	3.17789e-13	Asplenium anogrammoides Christ ex H.L_v.	1.39905e-15	Asplenium yoshinagae Makino	2.87947e-17	Crepidomanes thysanostomum (Makino) Ebihara et K.Iwats.	1.013e-17
400875.jpg	Asplenium wilfordii Mett.	Asplenium wilfordii Mett.	1	Asplenium anogrammoides Christ ex H.L_v.	1.01333e-16	Botrychium virginianum (L.) Sw.	1.74647e-17	Asplenium ritoense Hayata	1.22988e-18	Dennstaedtia wilfordii (T.Moore) Christ	6.47472e-20
400684.jpg	Asplenium wilfordii Mett.	Asplenium wilfordii Mett.	1	Asplenium ritoense Hayata	5.92053e-14	Asplenium anogrammoides Christ ex H.L_v.	4.47837e-16	Asplenium yoshinagae Makino	1.5804e-16	Botrychium virginianum (L.) Sw.	2.89365e-17
405775.jpg	Asplenium wilfordii Mett.	Asplenium wilfordii Mett.	0.99325	Botrychium ternatum (Thunb.) Sw.	0.00675033	Dennstaedtia wilfordii (T.Moore) Christ	3.43382e-08	Asplenium anogrammoides Christ ex H.L_v.	2.75003e-08	Botrychium virginianum (L.) Sw.	1.90469e-10
927233.jpg	Asplenium wilfordii Mett.	Asplenium wilfordii Mett.	1	Asplenium ritoense Hayata	7.34078e-09	Vandenboschia auriculata (Blume) Copel.	2.2471e-09	Asplenium prolongatum Hook.	2.60753e-10	Hymenasplenium obliquissimum (Hayata) Sugim.	1.26707e-10
773745.jpg	Asplenium wilfordii Mett.	Asplenium wilfordii Mett.	1	Asplenium ritoense Hayata	1.31859e-13	Asplenium yoshinagae Makino	1.83586e-14	Asplenium anogrammoides Christ ex H.L_v.	4.97767e-15	Crepidomanes thysanostomum (Makino) Ebihara et K.Iwats.	1.44034e-16
KAG065538.jpg	Cyperus nipponicus Franch. et Sav. var. nipponicus	Cyperus nipponicus Franch. et Sav. var. nipponicus	0.504575	Cyperus compressus L.	0.338088	Cyperus sanguinolentus Vahl	0.14428	Cyperus polystachyos Rottb.	0.013055	Carex fibrillosa Franch. et Sav.	1.68463e-06
FKSE93503.jpg	Cyperus nipponicus Franch. et Sav. var. nipponicus	Cyperus nipponicus Franch. et Sav. var. nipponicus	0.999331	Cyperus sanguinolentus Vahl	0.000386878	Cyperus brevifolius (Rottb.) Hassk. var. leiolepis (Franch. et Sav.) T.Koyama	0.000199048	Cyperus polystachyos Rottb.	7.11705e-05	Cyperus brevifolius (Rottb.) Hassk. var. brevifolius	1.03302e-05
C2063757.jpg	Cyperus nipponicus Franch. et Sav. var. nipponicus	Cyperus nipponicus Franch. et Sav. var. nipponicus	1	Cyperus sanguinolentus Vahl	1.68647e-07	Cyperus brevifolius (Rottb.) Hassk. var. brevifolius	6.32281e-08	Cyperus brevifolius (Rottb.) Hassk. var. leiolepis (Franch. et Sav.) T.Koyama	4.28824e-08	Cyperus polystachyos Rottb.	2.1669e-08
C2063764.jpg	Cyperus nipponicus Franch. et Sav. var. nipponicus	Cyperus nipponicus Franch. et Sav. var. nipponicus	1	Carex oxyandra (Franch. et Sav.) Kud_	1.18956e-07	Carex mitrata Franch. var. aristata Ohwi	6.56601e-08	Coptis quinquefolia Miq.	5.55054e-08	Fimbristylis littoralis Gaudich.	5.21529e-08
FKSE4886.jpg	Cyperus nipponicus Franch. et Sav. var. nipponicus	Cyperus nipponicus Franch. et Sav. var. nipponicus	0.999431	Cyperus brevifolius (Rottb.) Hassk. var. leiolepis (Franch. et Sav.) T.Koyama	0.000569095	Cyperus sanguinolentus Vahl	8.51776e-08	Fimbristylis diphylloides Makino	7.12335e-08	Asplenium boreale (Ohwi ex Sa.Kurata) Nakaike	1.31202e-10
C2063782.jpg	Cyperus nipponicus Franch. et Sav. var. nipponicus	Cyperus nipponicus Franch. et Sav. var. nipponicus	0.999687	Cyperus sanguinolentus Vahl	0.000312975	Cyperus brevifolius (Rottb.) Hassk. var. leiolepis (Franch. et Sav.) T.Koyama	5.94083e-07	Cyperus polystachyos Rottb.	3.62249e-08	Carex japonica Thunb.	1.89941e-08
FKSE65419.jpg	Cyperus nipponicus Franch. et Sav. var. nipponicus	Cyperus difformis L.	0.903123	Cyperus nipponicus Franch. et Sav. var. nipponicus	0.0705192	Carex aphanolepis Franch. et Sav.	0.00518542	Ophiopogon japonicus (Thunb.) Ker Gawl.	0.00467948	Cyperus brevifolius (Rottb.) Hassk. var. leiolepis (Franch. et Sav.) T.Koyama	0.00364222
951414.jpg	Cyperus nipponicus Franch. et Sav. var. nipponicus	Cyperus compressus L.	0.611589	Cyperus brevifolius (Rottb.) Hassk. var. leiolepis (Franch. et Sav.) T.Koyama	0.209249	Cyperus sanguinolentus Vahl	0.152975	Carex fibrillosa Franch. et Sav.	0.0083898	Cyperus cyperoides (L.) Kuntze	0.00774221
00023352.jpg	Cyperus nipponicus Franch. et Sav. var. nipponicus	Cyperus nipponicus Franch. et Sav. var. nipponicus	0.99869	Eriocaulon sieboldianum Siebold et Zucc. ex Steud.	0.00118805	Cyperus leptocarpus (F.Muell.) Bauters	0.00011931	Bulbostylis barbata (Rottb.) Kunth	2.96501e-06	Fimbristylis diphylloides Makino	1.50681e-07
FKSE4887.jpg	Cyperus nipponicus Franch. et Sav. var. nipponicus	Cyperus nipponicus Franch. et Sav. var. nipponicus	1	Cyperus brevifolius (Rottb.) Hassk. var. leiolepis (Franch. et Sav.) T.Koyama	3.83661e-09	Cyperus sanguinolentus Vahl	4.17159e-10	Cyperus compressus L.	4.89297e-14	Fimbristylis diphylloides Makino	1.32814e-14
00023362.jpg	Cyperus nipponicus Franch. et Sav. var. nipponicus	Cyperus nipponicus Franch. et Sav. var. nipponicus	1	Trifolium dubium Sibth.	3.11644e-09	Fimbristylis diphylloides Makino	2.96032e-09	Fimbristylis littoralis Gaudich.	5.78501e-11	Cyperus leptocarpus (F.Muell.) Bauters	5.64576e-11
C2063814.jpg	Cyperus nipponicus Franch. et Sav. var. nipponicus	Cyperus nipponicus Franch. et Sav. var. nipponicus	0.999542	Cyperus brevifolius (Rottb.) Hassk. var. leiolepis (Franch. et Sav.) T.Koyama	0.000275131	Fimbristylis autumnalis (L.) Roem. et Schult.	0.000105791	Cyperus leptocarpus (F.Muell.) Bauters	3.43294e-05	Carex mitrata Franch. var. aristata Ohwi	1.86225e-05
C2063808.jpg	Cyperus nipponicus Franch. et Sav. var. nipponicus	Cyperus nipponicus Franch. et Sav. var. nipponicus	0.98181	Cyperus polystachyos Rottb.	0.0163022	Cyperus sanguinolentus Vahl	0.001825	Cyperus brevifolius (Rottb.) Hassk. var. leiolepis (Franch. et Sav.) T.Koyama	5.57049e-05	Rhynchospora rubra (Lour.) Makino	5.14689e-06
00012317.jpg	Cyperus nipponicus Franch. et Sav. var. nipponicus	Cyperus nipponicus Franch. et Sav. var. nipponicus	1	Cyperus brevifolius (Rottb.) Hassk. var. leiolepis (Franch. et Sav.) T.Koyama	9.71784e-09	Cyperus brevifolius (Rottb.) Hassk. var. brevifolius	1.64148e-10	Fimbristylis diphylloides Makino	7.36147e-11	Cyperus flaccidus R.Br.	5.99317e-11
0773-2375.jpg	Cyperus nipponicus Franch. et Sav. var. nipponicus	Cyperus nipponicus Franch. et Sav. var. nipponicus	0.877478	Carex transversa Boott	0.118923	Carex aphanolepis Franch. et Sav.	0.00252508	Schoenoplectiella juncoides (Roxb.) Lye	0.000792229	Cyperus brevifolius (Rottb.) Hassk. var. leiolepis (Franch. et Sav.) T.Koyama	0.000251469
C2063806.jpg	Cyperus nipponicus Franch. et Sav. var. nipponicus	Cyperus sanguinolentus Vahl	0.786957	Cyperus brevifolius (Rottb.) Hassk. var. leiolepis (Franch. et Sav.) T.Koyama	0.126361	Cyperus nipponicus Franch. et Sav. var. nipponicus	0.0852472	Cyperus brevifolius (Rottb.) Hassk. var. brevifolius	0.00124981	Cyperus orthostachyus Franch. et Sav.	0.000172032
0771-2372.jpg	Cyperus nipponicus Franch. et Sav. var. nipponicus	Cyperus nipponicus Franch. et Sav. var. nipponicus	0.99798	Carex transversa Boott	0.00149258	Cyperus sanguinolentus Vahl	0.000448665	Schoenoplectiella juncoides (Roxb.) Lye	5.40922e-05	Cyperus brevifolius (Rottb.) Hassk. var. leiolepis (Franch. et Sav.) T.Koyama	1.7839e-05
00010926.jpg	Cyperus nipponicus Franch. et Sav. var. nipponicus	Cyperus nipponicus Franch. et Sav. var. nipponicus	1	Carex fibrillosa Franch. et Sav.	1.62137e-09	Carex pumila Thunb.	1.66299e-11	Carex japonica Thunb.	4.32189e-12	Fimbristylis diphylloides Makino	2.69819e-12
C2063766.jpg	Cyperus nipponicus Franch. et Sav. var. nipponicus	Cyperus nipponicus Franch. et Sav. var. nipponicus	0.999999	Cyperus sanguinolentus Vahl	6.29243e-07	Fimbristylis diphylloides Makino	2.86652e-08	Cyperus polystachyos Rottb.	2.55222e-09	Coptis quinquefolia Miq.	1.60437e-09
C2063807.jpg	Cyperus nipponicus Franch. et Sav. var. nipponicus	Cyperus sanguinolentus Vahl	0.597026	Cyperus nipponicus Franch. et Sav. var. nipponicus	0.399737	Cyperus brevifolius (Rottb.) Hassk. var. leiolepis (Franch. et Sav.) T.Koyama	0.00312603	Carex transversa Boott	0.000103729	Fimbristylis diphylloides Makino	6.41159e-06
FKSE53625.jpg	Cyperus nipponicus Franch. et Sav. var. nipponicus	Cyperus nipponicus Franch. et Sav. var. nipponicus	0.999528	Cyperus polystachyos Rottb.	0.000228467	Carex aphanolepis Franch. et Sav.	0.000211083	Schoenoplectiella juncoides (Roxb.) Lye	2.03374e-05	Carex japonica Thunb.	8.18913e-06
FKSE4889.jpg	Cyperus nipponicus Franch. et Sav. var. nipponicus	Cyperus nipponicus Franch. et Sav. var. nipponicus	0.993094	Cyperus sanguinolentus Vahl	0.00570792	Cyperus polystachyos Rottb.	0.00118224	Cyperus brevifolius (Rottb.) Hassk. var. leiolepis (Franch. et Sav.) T.Koyama	1.59874e-05	Ranunculus japonicus Thunb.	6.12273e-08
FKSE4878.jpg	Cyperus nipponicus Franch. et Sav. var. nipponicus	Cyperus nipponicus Franch. et Sav. var. nipponicus	0.999706	Cyperus brevifolius (Rottb.) Hassk. var. leiolepis (Franch. et Sav.) T.Koyama	0.000249615	Cyperus difformis L.	2.71922e-05	Cyperus sanguinolentus Vahl	1.74501e-05	Fimbristylis diphylloides Makino	8.93949e-08
C2063819.jpg	Cyperus nipponicus Franch. et Sav. var. nipponicus	Cyperus eragrostis Lam.	0.997858	Cyperus cyperoides (L.) Kuntze	0.0012033	Cyperus nipponicus Franch. et Sav. var. nipponicus	0.000909547	Cyperus orthostachyus Franch. et Sav.	2.66282e-05	Carex pumila Thunb.	8.5071e-07
FKSE65417.jpg	Cyperus nipponicus Franch. et Sav. var. nipponicus	Cyperus nipponicus Franch. et Sav. var. nipponicus	0.999981	Cyperus sanguinolentus Vahl	1.86371e-05	Cyperus polystachyos Rottb.	4.79197e-07	Cyperus brevifolius (Rottb.) Hassk. var. leiolepis (Franch. et Sav.) T.Koyama	1.34269e-09	Cyperus compressus L.	1.25078e-10
00023356.jpg	Cyperus nipponicus Franch. et Sav. var. nipponicus	Cyperus nipponicus Franch. et Sav. var. nipponicus	0.999942	Fimbristylis diphylloides Makino	5.59524e-05	Trifolium dubium Sibth.	1.41413e-06	Fimbristylis littoralis Gaudich.	2.82772e-07	Cyperus leptocarpus (F.Muell.) Bauters	1.79809e-07
C2063761.jpg	Cyperus nipponicus Franch. et Sav. var. nipponicus	Cyperus sanguinolentus Vahl	0.646253	Cyperus nipponicus Franch. et Sav. var. nipponicus	0.353747	Cyperus brevifolius (Rottb.) Hassk. var. leiolepis (Franch. et Sav.) T.Koyama	1.41375e-08	Fimbristylis diphylloides Makino	8.26481e-10	Cyperus difformis L.	2.00975e-10
JPG073967.JPG	Aucuba japonica Thunb. var. japonica	Aucuba japonica Thunb. var. japonica	1	Quercus aliena Blume	1.90617e-18	Oenothera biennis L.	1.8364e-19	Aria japonica Decne.	1.76304e-19	Trichosanthes multiloba Miq.	1.13585e-19
00036920.jpg	Aucuba japonica Thunb. var. japonica	Aucuba japonica Thunb. var. japonica	0.999335	Quercus aliena Blume	0.000362379	Aesculus turbinata Blume	0.000300909	Hydrangea bifida (Maxim.) Y.De Smet et Granados	1.47389e-06	Pertya rigidula (Miq.) Makino	4.61179e-07
JPG073601.JPG	Aucuba japonica Thunb. var. japonica	Aucuba japonica Thunb. var. japonica	1	Cornus macrophylla Wall.	1.8184e-10	Clethra barbinervis Siebold et Zucc.	7.19691e-12	Osmanthus heterophyllus (G.Don) P.S.Green	6.61948e-17	Hedera rhombea (Miq.) Bean	4.05328e-18
JPG073965.JPG	Aucuba japonica Thunb. var. japonica	Aucuba japonica Thunb. var. japonica	1	Chengiopanax sciadophylloides (Franch. et Sav.) C.B.Shang et J.Y.Huang	1.46744e-14	Viburnum wrightii Miq. var. wrightii	6.97799e-15	Clethra barbinervis Siebold et Zucc.	3.45078e-15	Maesa japonica (Thunb.) Moritzi et Zoll.	2.04742e-15
JPG066835.JPG	Aucuba japonica Thunb. var. japonica	Aucuba japonica Thunb. var. japonica	1	Panax japonicus (T.Nees) C.A.Mey.	3.22386e-10	Sesamum indicum L.	8.73028e-11	Osmanthus heterophyllus (G.Don) P.S.Green	8.3569e-13	Japonicalia delphiniifolia (Siebold et Zucc.) C.Ren et Q.E.Yang	4.70609e-13
JPG073483.JPG	Aucuba japonica Thunb. var. japonica	Aucuba japonica Thunb. var. japonica	1	Daphniphyllum macropodum Miq. subsp. humile (Maxim. ex Franch. et Sav.) Hurus.	1.00852e-12	Dendropanax trifidus (Thunb.) Makino ex H.Hara	1.55695e-13	Trichosanthes multiloba Miq.	4.87783e-16	Clethra barbinervis Siebold et Zucc.	8.79539e-17
JPG066845.JPG	Aucuba japonica Thunb. var. japonica	Aucuba japonica Thunb. var. japonica	1	Panax japonicus (T.Nees) C.A.Mey.	1.37283e-09	Scrophularia kakudensis Franch.	1.60801e-10	Maesa japonica (Thunb.) Moritzi et Zoll.	4.12944e-11	Rubus illecebrosus Focke	1.91425e-11
JPG073721.JPG	Aucuba japonica Thunb. var. japonica	Aucuba japonica Thunb. var. japonica	1	Maesa japonica (Thunb.) Moritzi et Zoll.	8.60573e-21	Scrophularia kakudensis Franch.	7.83591e-21	Chengiopanax sciadophylloides (Franch. et Sav.) C.B.Shang et J.Y.Huang	6.16767e-21	Ilex chinensis Sims	4.26988e-21
JPG073953.JPG	Aucuba japonica Thunb. var. japonica	Aucuba japonica Thunb. var. japonica	1	Panax japonicus (T.Nees) C.A.Mey.	1.66018e-16	Viburnum wrightii Miq. var. wrightii	1.45697e-16	Trichosanthes multiloba Miq.	7.31632e-17	Osmanthus heterophyllus (G.Don) P.S.Green	2.99027e-17
JPG066889.JPG	Aucuba japonica Thunb. var. japonica	Aucuba japonica Thunb. var. japonica	1	Scrophularia kakudensis Franch.	3.45521e-12	Maesa japonica (Thunb.) Moritzi et Zoll.	8.58572e-13	Panax japonicus (T.Nees) C.A.Mey.	1.32244e-15	Ardisia crenata Sims	1.04519e-15
JPG073887.JPG	Aucuba japonica Thunb. var. japonica	Aucuba japonica Thunb. var. japonica	1	Trichosanthes multiloba Miq.	3.03868e-17	Ardisia crenata Sims	2.56449e-19	Scrophularia kakudensis Franch.	1.20355e-21	Buddleja japonica Hemsl.	5.25294e-22
JPG073883.JPG	Aucuba japonica Thunb. var. japonica	Aucuba japonica Thunb. var. japonica	1	Daphniphyllum macropodum Miq. subsp. humile (Maxim. ex Franch. et Sav.) Hurus.	1.20512e-25	Hedera rhombea (Miq.) Bean	3.82703e-26	Ardisia crenata Sims	3.3249e-26	Cornus macrophylla Wall.	1.80299e-26
JPG073495.JPG	Aucuba japonica Thunb. var. japonica	Aucuba japonica Thunb. var. japonica	1	Rumex japonicus Houtt.	2.17332e-15	Daphniphyllum macropodum Miq. subsp. humile (Maxim. ex Franch. et Sav.) Hurus.	1.56485e-18	Sesamum indicum L.	1.59322e-20	Ilex chinensis Sims	1.05804e-20
JPG073705.JPG	Aucuba japonica Thunb. var. japonica	Aucuba japonica Thunb. var. japonica	0.999997	Trichosanthes multiloba Miq.	3.48608e-06	Osmanthus heterophyllus (G.Don) P.S.Green	8.01901e-09	Japonicalia delphiniifolia (Siebold et Zucc.) C.Ren et Q.E.Yang	2.14835e-11	Maesa japonica (Thunb.) Moritzi et Zoll.	2.43665e-12
JPG073661.JPG	Aucuba japonica Thunb. var. japonica	Aucuba japonica Thunb. var. japonica	1	Scrophularia kakudensis Franch.	1.65917e-13	Chengiopanax sciadophylloides (Franch. et Sav.) C.B.Shang et J.Y.Huang	1.66925e-14	Hedera rhombea (Miq.) Bean	1.0177e-14	Cornus macrophylla Wall.	7.0273e-15
JPG066861.JPG	Aucuba japonica Thunb. var. japonica	Aucuba japonica Thunb. var. japonica	1	Clethra barbinervis Siebold et Zucc.	3.84225e-08	Sesamum indicum L.	4.87497e-09	Panax japonicus (T.Nees) C.A.Mey.	2.03548e-10	Hydrangea bifida (Maxim.) Y.De Smet et Granados	1.43172e-11
JPG073977.JPG	Aucuba japonica Thunb. var. japonica	Aucuba japonica Thunb. var. japonica	1	Osmanthus heterophyllus (G.Don) P.S.Green	6.35557e-13	Maesa japonica (Thunb.) Moritzi et Zoll.	4.56209e-13	Ardisia crenata Sims	3.19205e-13	Trichosanthes multiloba Miq.	1.18482e-13
JPG073851.JPG	Aucuba japonica Thunb. var. japonica	Aucuba japonica Thunb. var. japonica	1	Osmanthus heterophyllus (G.Don) P.S.Green	6.10601e-10	Panax japonicus (T.Nees) C.A.Mey.	1.85561e-11	Ardisia crenata Sims	9.82175e-12	Maesa japonica (Thunb.) Moritzi et Zoll.	8.6979e-13
JPG073951.JPG	Aucuba japonica Thunb. var. japonica	Aucuba japonica Thunb. var. japonica	1	Trichosanthes multiloba Miq.	3.24352e-19	Maesa japonica (Thunb.) Moritzi et Zoll.	4.37295e-22	Ardisia crenata Sims	1.5629e-23	Quercus aliena Blume	2.73472e-24
JPG066865.JPG	Aucuba japonica Thunb. var. japonica	Aucuba japonica Thunb. var. japonica	1	Pieris japonica (Thunb.) D.Don ex G.Don subsp. japonica	3.02437e-12	Sesamum indicum L.	6.53516e-13	Hedera rhombea (Miq.) Bean	1.79543e-13	Osmanthus heterophyllus (G.Don) P.S.Green	9.1947e-16
JPG073591.JPG	Aucuba japonica Thunb. var. japonica	Aucuba japonica Thunb. var. japonica	1	Osmanthus heterophyllus (G.Don) P.S.Green	1.33359e-08	Trichosanthes multiloba Miq.	1.82075e-11	Japonicalia delphiniifolia (Siebold et Zucc.) C.Ren et Q.E.Yang	1.91575e-12	Cornus controversa Hemsl. var. controversa	1.70682e-12
JPG066853.JPG	Aucuba japonica Thunb. var. japonica	Aucuba japonica Thunb. var. japonica	1	Trichosanthes multiloba Miq.	5.10742e-12	Quercus serrata Murray	1.9185e-12	Japonicalia delphiniifolia (Siebold et Zucc.) C.Ren et Q.E.Yang	9.78237e-13	Pedicularis resupinata L.	2.77945e-13
JPG073659.JPG	Aucuba japonica Thunb. var. japonica	Aucuba japonica Thunb. var. japonica	1	Daphniphyllum macropodum Miq. subsp. humile (Maxim. ex Franch. et Sav.) Hurus.	3.98177e-11	Trichosanthes multiloba Miq.	2.22482e-14	Gardneria multiflora Makino	1.92785e-15	Panax japonicus (T.Nees) C.A.Mey.	1.38674e-15
FKSE85857.jpg	Aucuba japonica Thunb. var. japonica	Aucuba japonica Thunb. var. borealis Miyabe et Kud_	0.999543	Aucuba japonica Thunb. var. japonica	0.000276669	Cornus controversa Hemsl. var. controversa	0.000101471	Hovenia trichocarpa Chun et Tsiang var. robusta (Nakai et Y.Kimura) Y.L.Chen et P.K.Chou	2.13892e-05	Sarcandra glabra (Thunb.) Nakai	2.02123e-05
JPG073645.JPG	Aucuba japonica Thunb. var. japonica	Aucuba japonica Thunb. var. japonica	1	Ardisia crenata Sims	6.37132e-14	Maesa japonica (Thunb.) Moritzi et Zoll.	9.68942e-15	Buddleja japonica Hemsl.	2.34882e-15	Daphniphyllum macropodum Miq. subsp. humile (Maxim. ex Franch. et Sav.) Hurus.	9.07282e-16
1241580.JPG	Aucuba japonica Thunb. var. japonica	Aucuba japonica Thunb. var. japonica	0.999856	Ardisia crenata Sims	0.000123554	Aucuba japonica Thunb. var. borealis Miyabe et Kud_	1.18982e-05	Sarcandra glabra (Thunb.) Nakai	5.59267e-06	Arisaema angustatum Franch. et Sav.	2.76156e-06
JPG073509.JPG	Aucuba japonica Thunb. var. japonica	Aucuba japonica Thunb. var. japonica	1	Ardisia crenata Sims	4.44652e-14	Scrophularia kakudensis Franch.	2.97616e-15	Hydrangea alternifolia Siebold	2.11689e-15	Maesa japonica (Thunb.) Moritzi et Zoll.	2.0599e-16
JPG073623.JPG	Aucuba japonica Thunb. var. japonica	Aucuba japonica Thunb. var. japonica	1	Osmanthus heterophyllus (G.Don) P.S.Green	9.92156e-11	Maesa japonica (Thunb.) Moritzi et Zoll.	1.67269e-15	Trichosanthes multiloba Miq.	1.0664e-16	Sesamum indicum L.	1.15838e-18
JPG073759.JPG	Aucuba japonica Thunb. var. japonica	Aucuba japonica Thunb. var. japonica	1	Osmanthus heterophyllus (G.Don) P.S.Green	3.18306e-12	Ardisia crenata Sims	4.82756e-15	Cornus controversa Hemsl. var. controversa	1.24134e-15	Japonicalia delphiniifolia (Siebold et Zucc.) C.Ren et Q.E.Yang	2.08071e-16
JPG073829.JPG	Aucuba japonica Thunb. var. japonica	Aucuba japonica Thunb. var. japonica	1	Trichosanthes multiloba Miq.	2.31318e-12	Ardisia crenata Sims	1.36935e-12	Gardneria multiflora Makino	9.35317e-13	Maesa japonica (Thunb.) Moritzi et Zoll.	5.82524e-13
JPG066775.JPG	Aucuba japonica Thunb. var. japonica	Aucuba japonica Thunb. var. japonica	0.999999	Ardisia crenata Sims	7.26979e-07	Oenothera biennis L.	5.44966e-09	Trichosanthes multiloba Miq.	2.54642e-10	Maesa japonica (Thunb.) Moritzi et Zoll.	2.61402e-11
JPG066759.JPG	Aucuba japonica Thunb. var. japonica	Aucuba japonica Thunb. var. japonica	1	Quercus glauca Thunb.	8.21271e-10	Ardisia crenata Sims	2.93354e-10	Maesa japonica (Thunb.) Moritzi et Zoll.	3.35324e-11	Fraxinus lanuginosa Koidz. f. serrata (Nakai) Murata	1.5116e-11
JPG073757.JPG	Aucuba japonica Thunb. var. japonica	Aucuba japonica Thunb. var. japonica	1	Trichosanthes multiloba Miq.	1.87717e-10	Osmanthus heterophyllus (G.Don) P.S.Green	2.8768e-12	Quercus serrata Murray	9.76388e-13	Quercus crispula Blume var. crispula	1.49103e-13
JPG073451.JPG	Aucuba japonica Thunb. var. japonica	Aucuba japonica Thunb. var. japonica	1	Osmanthus heterophyllus (G.Don) P.S.Green	3.76641e-15	Trichosanthes multiloba Miq.	1.68805e-17	Sesamum indicum L.	7.55343e-18	Japonicalia delphiniifolia (Siebold et Zucc.) C.Ren et Q.E.Yang	1.28087e-18
JPG066801.JPG	Aucuba japonica Thunb. var. japonica	Aucuba japonica Thunb. var. japonica	1	Osmanthus heterophyllus (G.Don) P.S.Green	5.47885e-09	Trichosanthes multiloba Miq.	2.35826e-11	Japonicalia delphiniifolia (Siebold et Zucc.) C.Ren et Q.E.Yang	2.1796e-11	Aria japonica Decne.	1.20643e-12
JPG066829.JPG	Aucuba japonica Thunb. var. japonica	Aucuba japonica Thunb. var. japonica	1	Osmanthus heterophyllus (G.Don) P.S.Green	4.37433e-07	Maesa japonica (Thunb.) Moritzi et Zoll.	1.45424e-08	Sesamum indicum L.	2.49989e-10	Clethra barbinervis Siebold et Zucc.	4.37987e-11
JPG073813.JPG	Aucuba japonica Thunb. var. japonica	Aucuba japonica Thunb. var. japonica	1	Viburnum wrightii Miq. var. wrightii	3.49859e-09	Osmanthus heterophyllus (G.Don) P.S.Green	6.92094e-10	Sesamum indicum L.	1.08342e-10	Maesa japonica (Thunb.) Moritzi et Zoll.	2.63228e-11
00035330.jpg	Aucuba japonica Thunb. var. japonica	Aucuba japonica Thunb. var. japonica	1	Magnolia salicifolia (Siebld et Zucc.) Maxim.	1.07278e-14	Salix caprea L.	1.04432e-14	Cornus macrophylla Wall.	2.63364e-15	Stachyurus praecox Siebold et Zucc.	1.10459e-17
FKSE97421.jpg	Aucuba japonica Thunb. var. japonica	Aucuba japonica Thunb. var. japonica	0.999988	Aucuba japonica Thunb. var. borealis Miyabe et Kud_	1.19891e-05	Clethra barbinervis Siebold et Zucc.	9.8048e-12	Cornus macrophylla Wall.	9.31524e-13	Sambucus chinensis Lindl.	1.24055e-17
JPG073777.JPG	Aucuba japonica Thunb. var. japonica	Aucuba japonica Thunb. var. japonica	1	Panax japonicus (T.Nees) C.A.Mey.	1.36393e-14	Ardisia crenata Sims	9.59324e-15	Trichosanthes multiloba Miq.	7.25554e-16	Maesa japonica (Thunb.) Moritzi et Zoll.	5.51896e-16
FKSE62775.jpg	Aucuba japonica Thunb. var. japonica	Aucuba japonica Thunb. var. japonica	0.99999	Aucuba japonica Thunb. var. borealis Miyabe et Kud_	9.82125e-06	Cornus macrophylla Wall.	2.11328e-09	Hydrangea involucrata Siebold	7.23169e-13	synonym	3.25293e-14
JPG073831.JPG	Aucuba japonica Thunb. var. japonica	Aucuba japonica Thunb. var. japonica	1	Trichosanthes multiloba Miq.	5.65932e-11	Japonicalia delphiniifolia (Siebold et Zucc.) C.Ren et Q.E.Yang	2.0354e-16	Osmanthus heterophyllus (G.Don) P.S.Green	8.50374e-17	Syneilesis palmata (Thunb.) Maxim.	2.23675e-17
JPG073561.JPG	Aucuba japonica Thunb. var. japonica	Aucuba japonica Thunb. var. japonica	1	Trichosanthes multiloba Miq.	2.28436e-11	Osmanthus heterophyllus (G.Don) P.S.Green	1.55985e-11	Japonicalia delphiniifolia (Siebold et Zucc.) C.Ren et Q.E.Yang	1.93527e-14	Sesamum indicum L.	1.08967e-15
JPG073873.JPG	Aucuba japonica Thunb. var. japonica	Aucuba japonica Thunb. var. japonica	1	Fraxinus lanuginosa Koidz. f. serrata (Nakai) Murata	1.53172e-11	Panax japonicus (T.Nees) C.A.Mey.	2.69638e-12	Maesa japonica (Thunb.) Moritzi et Zoll.	7.19787e-15	Trichosanthes multiloba Miq.	1.82422e-15
JPG073801.JPG	Aucuba japonica Thunb. var. japonica	Aucuba japonica Thunb. var. japonica	1	Sesamum indicum L.	4.6438e-17	Panax japonicus (T.Nees) C.A.Mey.	6.36501e-19	Chengiopanax sciadophylloides (Franch. et Sav.) C.B.Shang et J.Y.Huang	9.30278e-20	Buddleja japonica Hemsl.	3.74107e-20
FKSE4656.jpg	Aucuba japonica Thunb. var. japonica	Aucuba japonica Thunb. var. japonica	0.972572	Aucuba japonica Thunb. var. borealis Miyabe et Kud_	0.0274275	Scrophularia kakudensis Franch.	5.88651e-11	Cornus macrophylla Wall.	2.63252e-11	Hydrangea paniculata Siebold	4.88972e-12
JPG073717.JPG	Aucuba japonica Thunb. var. japonica	Aucuba japonica Thunb. var. japonica	1	Osmanthus heterophyllus (G.Don) P.S.Green	6.41324e-10	Maesa japonica (Thunb.) Moritzi et Zoll.	3.23759e-13	Trichosanthes multiloba Miq.	2.0441e-13	Sesamum indicum L.	4.08738e-14
JPG066859.JPG	Aucuba japonica Thunb. var. japonica	Aucuba japonica Thunb. var. japonica	1	Clethra barbinervis Siebold et Zucc.	2.15381e-15	Ardisia crenata Sims	9.38113e-16	Osmanthus heterophyllus (G.Don) P.S.Green	8.87565e-16	Sesamum indicum L.	2.87804e-17
KAG010665.jpg	Aucuba japonica Thunb. var. japonica	Aucuba japonica Thunb. var. japonica	0.999649	Aucuba japonica Thunb. var. borealis Miyabe et Kud_	0.000305838	Sarcandra glabra (Thunb.) Nakai	4.47567e-05	Actinodaphne acuminata (Blume) Meisn.	5.3646e-08	Senecio cannabifolius Less.	5.11512e-11
JPG073621.JPG	Aucuba japonica Thunb. var. japonica	Aucuba japonica Thunb. var. japonica	1	Cornus macrophylla Wall.	5.40986e-12	Cornus controversa Hemsl. var. controversa	2.28436e-12	Dendropanax trifidus (Thunb.) Makino ex H.Hara	1.16218e-12	Chengiopanax sciadophylloides (Franch. et Sav.) C.B.Shang et J.Y.Huang	1.27668e-13
JPG073727.JPG	Aucuba japonica Thunb. var. japonica	Aucuba japonica Thunb. var. japonica	0.990481	Cornus macrophylla Wall.	0.00857827	Fraxinus lanuginosa Koidz. f. serrata (Nakai) Murata	0.000914982	Japonicalia delphiniifolia (Siebold et Zucc.) C.Ren et Q.E.Yang	1.64446e-05	Fraxinus sieboldiana Blume	7.35365e-06
JPG066831.JPG	Aucuba japonica Thunb. var. japonica	Aucuba japonica Thunb. var. japonica	1	Dendropanax trifidus (Thunb.) Makino ex H.Hara	6.56469e-09	Clethra barbinervis Siebold et Zucc.	5.85794e-09	Sesamum indicum L.	1.52369e-10	Maesa japonica (Thunb.) Moritzi et Zoll.	1.79411e-11
JPG073611.JPG	Aucuba japonica Thunb. var. japonica	Aucuba japonica Thunb. var. japonica	1	Cornus macrophylla Wall.	1.9933e-14	Scrophularia kakudensis Franch.	3.00633e-15	Chengiopanax sciadophylloides (Franch. et Sav.) C.B.Shang et J.Y.Huang	2.20211e-17	Daphne kiusiana Miq.	3.74259e-18
JPG073755.JPG	Aucuba japonica Thunb. var. japonica	Aucuba japonica Thunb. var. japonica	1	Trichosanthes multiloba Miq.	2.14377e-08	Japonicalia delphiniifolia (Siebold et Zucc.) C.Ren et Q.E.Yang	2.64332e-12	Maesa japonica (Thunb.) Moritzi et Zoll.	2.01637e-12	Ardisia crenata Sims	1.23074e-13
JPG066837.JPG	Aucuba japonica Thunb. var. japonica	Aucuba japonica Thunb. var. japonica	0.885142	Maesa japonica (Thunb.) Moritzi et Zoll.	0.11485	Sesamum indicum L.	3.35724e-06	Ardisia crenata Sims	2.1256e-06	Gardneria multiflora Makino	9.06466e-07
JPG066749.JPG	Aucuba japonica Thunb. var. japonica	Aucuba japonica Thunb. var. japonica	0.997697	Osmanthus heterophyllus (G.Don) P.S.Green	0.00230282	Maesa japonica (Thunb.) Moritzi et Zoll.	8.66996e-08	Dendropanax trifidus (Thunb.) Makino ex H.Hara	4.31214e-08	Panax japonicus (T.Nees) C.A.Mey.	9.0066e-09
KAG010660.jpg	Aucuba japonica Thunb. var. japonica	Aucuba japonica Thunb. var. japonica	0.999906	Quercus acutissima Carruth.	7.3101e-05	Aucuba japonica Thunb. var. borealis Miyabe et Kud_	2.0705e-05	Sarcandra glabra (Thunb.) Nakai	9.91143e-13	Castanea crenata Siebold et Zucc.	5.70885e-14
JPG073587.JPG	Aucuba japonica Thunb. var. japonica	Aucuba japonica Thunb. var. japonica	1	Maesa japonica (Thunb.) Moritzi et Zoll.	5.66272e-12	Trichosanthes multiloba Miq.	5.78205e-13	Dendropanax trifidus (Thunb.) Makino ex H.Hara	4.31084e-14	Sesamum indicum L.	1.9977e-14
JPG073825.JPG	Aucuba japonica Thunb. var. japonica	Aucuba japonica Thunb. var. japonica	0.999991	Osmanthus heterophyllus (G.Don) P.S.Green	9.42153e-06	Maesa japonica (Thunb.) Moritzi et Zoll.	1.35452e-09	Fraxinus lanuginosa Koidz. f. serrata (Nakai) Murata	2.81655e-10	Japonicalia delphiniifolia (Siebold et Zucc.) C.Ren et Q.E.Yang	7.27559e-13
JPG073635.JPG	Aucuba japonica Thunb. var. japonica	Aucuba japonica Thunb. var. japonica	1	Gardneria multiflora Makino	6.34082e-08	Maesa japonica (Thunb.) Moritzi et Zoll.	5.42352e-09	Sesamum indicum L.	2.666e-11	Quercus myrsinifolia Blume	5.36088e-12
JPG073765.JPG	Aucuba japonica Thunb. var. japonica	Aucuba japonica Thunb. var. japonica	1	Trichosanthes multiloba Miq.	2.29152e-11	Osmanthus heterophyllus (G.Don) P.S.Green	5.61898e-15	Japonicalia delphiniifolia (Siebold et Zucc.) C.Ren et Q.E.Yang	1.6737e-15	Ardisia crenata Sims	1.29772e-15
JPG073435.JPG	Aucuba japonica Thunb. var. japonica	Aucuba japonica Thunb. var. japonica	0.999197	Trichosanthes multiloba Miq.	0.000793175	Japonicalia delphiniifolia (Siebold et Zucc.) C.Ren et Q.E.Yang	9.95817e-06	Quercus crispula Blume var. crispula	1.88402e-07	Osmanthus heterophyllus (G.Don) P.S.Green	7.01832e-08
JPG073807.JPG	Aucuba japonica Thunb. var. japonica	Aucuba japonica Thunb. var. japonica	1	Sorbus commixta Hedl.	3.61141e-12	Eubotryoides grayana (Maxim.) H.Hara var. grayana	1.98158e-13	Scrophularia kakudensis Franch.	7.40585e-14	Cynoglossum furcatum Wall. var. villosulum (Nakai) Riedl	4.10669e-14
JPG073687.JPG	Aucuba japonica Thunb. var. japonica	Aucuba japonica Thunb. var. japonica	1	Clethra barbinervis Siebold et Zucc.	1.85784e-10	Circaea erubescens Franch. et Sav.	6.9511e-11	Eubotryoides grayana (Maxim.) H.Hara var. grayana	9.53003e-12	Gardneria multiflora Makino	4.33544e-13
FKSE14527.jpg	Aucuba japonica Thunb. var. japonica	Aucuba japonica Thunb. var. japonica	0.519678	Aucuba japonica Thunb. var. borealis Miyabe et Kud_	0.467136	Aesculus turbinata Blume	0.0129915	Arisaema japonicum Blume	0.000130588	Daphniphyllum macropodum Miq. subsp. macropodum	4.35314e-05
00035309.jpg	Aucuba japonica Thunb. var. japonica	Aucuba japonica Thunb. var. japonica	0.972653	Rhododendron molle (Blume) G.Don subsp. japonicum (A.Gray) K.Kron	0.0136527	Daphniphyllum macropodum Miq. subsp. humile (Maxim. ex Franch. et Sav.) Hurus.	0.00822173	Quercus acutissima Carruth.	0.0017221	Sarcandra glabra (Thunb.) Nakai	0.00124986
FKSE39087.jpg	Aucuba japonica Thunb. var. japonica	Aucuba japonica Thunb. var. japonica	0.690063	Aucuba japonica Thunb. var. borealis Miyabe et Kud_	0.308161	Sarcandra glabra (Thunb.) Nakai	0.00173774	Quercus serrata Murray	1.89041e-05	Kadsura japonica (L.) Dunal	7.04271e-06
00028906.jpg	Aucuba japonica Thunb. var. japonica	Ficus erecta Thunb. var. erecta	0.878038	Aucuba japonica Thunb. var. japonica	0.0784355	Ilex serrata Thunb. f. argutidens (Miq.) Sa.Kurata	0.0367131	Idesia polycarpa Maxim.	0.00363957	Tarenna subsessilis (A.Gray) T.It_	0.00169663
00013823.jpg	Aucuba japonica Thunb. var. japonica	Aucuba japonica Thunb. var. japonica	0.999872	Aucuba japonica Thunb. var. borealis Miyabe et Kud_	0.0001274	Quercus glauca Thunb.	1.29668e-07	Litsea coreana H.L_v.	8.3524e-08	Sarcandra glabra (Thunb.) Nakai	2.96398e-08
JPG073573.JPG	Aucuba japonica Thunb. var. japonica	Trichosanthes multiloba Miq.	0.923849	Aucuba japonica Thunb. var. japonica	0.0403966	Dendropanax trifidus (Thunb.) Makino ex H.Hara	0.0351146	Quercus aliena Blume	0.00043609	Japonicalia delphiniifolia (Siebold et Zucc.) C.Ren et Q.E.Yang	0.000187884
JPG073789.JPG	Aucuba japonica Thunb. var. japonica	Aucuba japonica Thunb. var. japonica	1	Osmanthus heterophyllus (G.Don) P.S.Green	2.8062e-10	Panax japonicus (T.Nees) C.A.Mey.	3.1809e-12	Filipendula camtschatica (Pall.) Maxim.	8.37504e-15	Maesa japonica (Thunb.) Moritzi et Zoll.	5.37373e-15
JPG073703.JPG	Aucuba japonica Thunb. var. japonica	Aucuba japonica Thunb. var. japonica	1	Osmanthus heterophyllus (G.Don) P.S.Green	2.77881e-13	Quercus serrata Murray	2.91377e-16	Maesa japonica (Thunb.) Moritzi et Zoll.	6.69389e-17	Trichosanthes multiloba Miq.	2.85975e-18
JPG066839.JPG	Aucuba japonica Thunb. var. japonica	Aucuba japonica Thunb. var. japonica	1	Panax japonicus (T.Nees) C.A.Mey.	3.5935e-12	Trichosanthes multiloba Miq.	1.29173e-12	Japonicalia delphiniifolia (Siebold et Zucc.) C.Ren et Q.E.Yang	1.98031e-13	Sesamum indicum L.	5.64106e-14
JPG073695.JPG	Aucuba japonica Thunb. var. japonica	Aucuba japonica Thunb. var. japonica	1	Panax japonicus (T.Nees) C.A.Mey.	2.68653e-10	Trichosanthes multiloba Miq.	2.55091e-12	Maesa japonica (Thunb.) Moritzi et Zoll.	1.33819e-12	Fraxinus lanuginosa Koidz. f. serrata (Nakai) Murata	5.01738e-13
FKSE39085.jpg	Aucuba japonica Thunb. var. japonica	Aucuba japonica Thunb. var. borealis Miyabe et Kud_	0.955626	Aucuba japonica Thunb. var. japonica	0.0443736	Helicia cochinchinensis Lour.	2.67072e-07	Clethra barbinervis Siebold et Zucc.	2.49553e-09	Sarcandra glabra (Thunb.) Nakai	2.46946e-11
JPG073909.JPG	Aucuba japonica Thunb. var. japonica	Aucuba japonica Thunb. var. japonica	0.948514	Youngia japonica (L.) DC.	0.0386508	Eubotryoides grayana (Maxim.) H.Hara var. grayana	0.0112635	Ardisia crenata Sims	0.00134368	Nymphoides indica (L.) Kuntze	0.000193012
JPG073707.JPG	Aucuba japonica Thunb. var. japonica	Aucuba japonica Thunb. var. japonica	1	Cornus macrophylla Wall.	5.52534e-17	Meliosma myriantha Siebold et Zucc.	1.50951e-18	Filipendula camtschatica (Pall.) Maxim.	4.42877e-19	Clethra barbinervis Siebold et Zucc.	2.176e-20
JPG073913.JPG	Aucuba japonica Thunb. var. japonica	Aucuba japonica Thunb. var. japonica	1	Trichosanthes multiloba Miq.	1.32747e-13	Maesa japonica (Thunb.) Moritzi et Zoll.	9.28101e-15	Hydrangea bifida (Maxim.) Y.De Smet et Granados	4.95959e-15	Oenothera biennis L.	1.3058e-15
KAG010659.jpg	Aucuba japonica Thunb. var. japonica	Aucuba japonica Thunb. var. japonica	1	Ehretia acuminata R.Br. var. obovata (Lindl.) I.M.Johnst.	5.96165e-08	Hydrangea involucrata Siebold	5.22262e-09	Cornus macrophylla Wall.	4.01339e-10	Aucuba japonica Thunb. var. borealis Miyabe et Kud_	1.16933e-10
JPG066755.JPG	Aucuba japonica Thunb. var. japonica	Aucuba japonica Thunb. var. japonica	1	Filipendula camtschatica (Pall.) Maxim.	3.78121e-09	Scrophularia duplicatoserrata (Miq.) Makino	1.47037e-10	Clethra barbinervis Siebold et Zucc.	3.87891e-14	Youngia japonica (L.) DC.	2.7102e-15
JPG073833.JPG	Aucuba japonica Thunb. var. japonica	Aucuba japonica Thunb. var. japonica	1	Osmanthus heterophyllus (G.Don) P.S.Green	6.60836e-15	Ardisia crenata Sims	3.26544e-15	Maesa japonica (Thunb.) Moritzi et Zoll.	1.54319e-16	Trichosanthes multiloba Miq.	4.3084e-17
KAG010669.jpg	Aucuba japonica Thunb. var. japonica	Viburnum urceolatum Siebold et Zucc.	0.995995	Aucuba japonica Thunb. var. japonica	0.0037835	Aucuba japonica Thunb. var. borealis Miyabe et Kud_	0.000213	Tarenna kotoensis (Hayata) Kaneh. et Sasaki var. gyokushinkwa (Ohwi) Masam.	6.14227e-06	Daphniphyllum macropodum Miq. subsp. macropodum	1.47238e-06
JPG066761.JPG	Aucuba japonica Thunb. var. japonica	Aucuba japonica Thunb. var. japonica	1	Sesamum indicum L.	1.79963e-11	Maesa japonica (Thunb.) Moritzi et Zoll.	3.46457e-12	Trichosanthes multiloba Miq.	8.78736e-13	Scrophularia kakudensis Franch.	2.86415e-13
JPG073901.JPG	Aucuba japonica Thunb. var. japonica	Aucuba japonica Thunb. var. japonica	1	Osmanthus heterophyllus (G.Don) P.S.Green	6.68523e-12	Trichosanthes multiloba Miq.	4.24938e-14	Daphne kiusiana Miq.	3.22141e-14	Rhaphiolepis indica (L.) Lindl. var. umbellata (Thunb.) H.Ohashi	5.91873e-15
JPG073497.JPG	Aucuba japonica Thunb. var. japonica	Aucuba japonica Thunb. var. japonica	1	Quercus glauca Thunb.	9.88962e-13	Maesa japonica (Thunb.) Moritzi et Zoll.	5.92086e-13	Panax japonicus (T.Nees) C.A.Mey.	1.03338e-13	Osmanthus heterophyllus (G.Don) P.S.Green	7.55944e-14
JPG073943.JPG	Aucuba japonica Thunb. var. japonica	Aucuba japonica Thunb. var. japonica	1	Hydrangea bifida (Maxim.) Y.De Smet et Granados	4.58438e-17	Trichosanthes multiloba Miq.	3.16351e-17	Sesamum indicum L.	2.23745e-17	Boehmeria japonica (L.f.) Miq. var. longispica (Steud.) Yahara	5.80655e-18
JPG073939.JPG	Aucuba japonica Thunb. var. japonica	Aucuba japonica Thunb. var. japonica	0.999335	Viburnum wrightii Miq. var. wrightii	0.000663813	Sesamum indicum L.	4.11101e-07	Clethra barbinervis Siebold et Zucc.	1.40549e-07	Panax japonicus (T.Nees) C.A.Mey.	8.09836e-08
00041143.jpg	Aucuba japonica Thunb. var. japonica	Aucuba japonica Thunb. var. japonica	1	Alnus japonica (Thunb.) Steud.	4.12491e-08	Quercus aliena Blume	1.31627e-09	Quercus acutissima Carruth.	1.26558e-10	Aucuba japonica Thunb. var. borealis Miyabe et Kud_	9.26825e-12
JPG073627.JPG	Aucuba japonica Thunb. var. japonica	Aucuba japonica Thunb. var. japonica	1	Osmanthus heterophyllus (G.Don) P.S.Green	1.25784e-09	Viburnum wrightii Miq. var. wrightii	5.47983e-14	Aria japonica Decne.	1.08172e-14	Clethra barbinervis Siebold et Zucc.	6.49176e-15
JPG073905.JPG	Aucuba japonica Thunb. var. japonica	Aucuba japonica Thunb. var. japonica	1	Maesa japonica (Thunb.) Moritzi et Zoll.	3.06868e-14	Trichosanthes multiloba Miq.	2.77946e-14	Ardisia crenata Sims	1.96937e-14	Quercus glauca Thunb.	9.3518e-15
JPG066751.JPG	Aucuba japonica Thunb. var. japonica	Aucuba japonica Thunb. var. japonica	1	Ardisia crenata Sims	1.0225e-13	Sesamum indicum L.	1.83506e-14	Viburnum wrightii Miq. var. wrightii	3.48371e-15	Meliosma tenuis Maxim.	2.53674e-15
KAG017044.jpg	Juncus papillosus Franch. et Sav.	Lepidium virginicum L.	0.889861	Mosla dianthera (Buch.-Ham. ex Roxb.) Maxim.	0.0687017	Juncus papillosus Franch. et Sav.	0.0391769	Rorippa palustris (L.) Besser	0.00213512	Agrostis gigantea Roth	4.68447e-05
00009649.jpg	Juncus papillosus Franch. et Sav.	Juncus papillosus Franch. et Sav.	0.999795	Poa annua L.	0.000137627	Poa crassinervis Honda	5.05823e-05	Poa acroleuca Steud.	6.96941e-06	Juncus prismatocarpus R.Br. subsp. leschenaultii (J.Gay ex Laharpe) Kirschner	4.44964e-06
KAG017055.jpg	Juncus papillosus Franch. et Sav.	Juncus papillosus Franch. et Sav.	0.33337	Eragrostis ferruginea (Thunb.) P.Beauv.	0.32225	Fimbristylis littoralis Gaudich.	0.302942	Avenella flexuosa (L.) Drejer	0.0398058	Fimbristylis diphylloides Makino	0.00163071
FKSE18395.jpg	Juncus papillosus Franch. et Sav.	Juncus papillosus Franch. et Sav.	1	Cyperus haspan L. var. tuberiferus T.Koyama	1.20881e-07	Angelica pubescens Maxim.	9.58661e-10	Trigonotis brevipes (Maxim.) Maxim.	3.97267e-10	Eragrostis ferruginea (Thunb.) P.Beauv.	3.04222e-11
TRPM-P-880-0013-004.jpg	Juncus papillosus Franch. et Sav.	Juncus papillosus Franch. et Sav.	1	Juncus wallichianus Laharpe	2.58269e-07	Linum medium (Planch.) Britton	5.25477e-09	Cyperus haspan L. var. tuberiferus T.Koyama	4.45708e-09	Fimbristylis littoralis Gaudich.	1.32482e-09
FKSE40173.jpg	Juncus papillosus Franch. et Sav.	Juncus papillosus Franch. et Sav.	0.431324	Cyperus haspan L. var. tuberiferus T.Koyama	0.420535	Fimbristylis autumnalis (L.) Roem. et Schult.	0.119931	Cyperus flaccidus R.Br.	0.0242796	Juncus prismatocarpus R.Br. subsp. leschenaultii (J.Gay ex Laharpe) Kirschner	0.0034022
FKSE121157.jpg	Juncus papillosus Franch. et Sav.	Alisma canaliculatum A.Braun et C.D.Bouch_	0.999741	Juncus papillosus Franch. et Sav.	0.000197745	Cyperus haspan L. var. tuberiferus T.Koyama	5.64339e-05	Fimbristylis autumnalis (L.) Roem. et Schult.	4.69923e-06	Luzula jimboi Miyabe et Kud_ subsp. atrotepala Z.Kaplan	2.16248e-07
KAG017046.jpg	Juncus papillosus Franch. et Sav.	Juncus papillosus Franch. et Sav.	0.525379	Asplenium anogrammoides Christ ex H.L_v.	0.27581	Centipeda minima (L.) A.Braun et Asch.	0.0896106	Fimbristylis velata R.Br.	0.0844316	Sagina maxima A.Gray	0.0115367
00021405.jpg	Juncus papillosus Franch. et Sav.	Juncus papillosus Franch. et Sav.	0.995154	Rorippa palustris (L.) Besser	0.00480381	Cardamine fallax (O.E.Schulz) Nakai	3.54479e-05	Cardamine impatiens L. var. impatiens	3.29168e-06	Corydalis pallida (Thunb.) Pers. var. tenuis Yatabe	1.69511e-06
FKSE11073.jpg	Juncus papillosus Franch. et Sav.	Fimbristylis autumnalis (L.) Roem. et Schult.	0.606688	Juncus papillosus Franch. et Sav.	0.224485	Cardamine occulta Hornem.	0.0998181	Juncus prismatocarpus R.Br. subsp. leschenaultii (J.Gay ex Laharpe) Kirschner	0.0612541	Cyperus haspan L. var. tuberiferus T.Koyama	0.00418752
KAG083432.jpg	Juncus papillosus Franch. et Sav.	Juncus papillosus Franch. et Sav.	0.575951	Juncus tenuis Willd.	0.284449	Fimbristylis sieboldii Miq. ex Franch. et Sav.	0.13434	Agrostis gigantea Roth	0.00204549	Fimbristylis dichotoma (L.) Vahl var. tentsuki T.Koyama	0.000951057
FKSE36447.jpg	Juncus papillosus Franch. et Sav.	Juncus prismatocarpus R.Br. subsp. leschenaultii (J.Gay ex Laharpe) Kirschner	1	Juncus papillosus Franch. et Sav.	7.23569e-11	Juncus wallichianus Laharpe	5.59873e-11	Luzula multiflora (Ehrh.) Lejeune	1.74303e-11	Fimbristylis littoralis Gaudich.	1.86647e-12
00009647.jpg	Juncus papillosus Franch. et Sav.	Juncus papillosus Franch. et Sav.	0.901682	Poa crassinervis Honda	0.0888387	Fimbristylis autumnalis (L.) Roem. et Schult.	0.00940429	Eragrostis minor Host	5.15305e-05	Poa acroleuca Steud. f. submoniliformis (Makino) T.Koyama	1.69023e-05
FKSE36266.jpg	Juncus papillosus Franch. et Sav.	Juncus papillosus Franch. et Sav.	1	Fimbristylis autumnalis (L.) Roem. et Schult.	1.85749e-08	Cyperus haspan L. var. tuberiferus T.Koyama	8.06889e-09	Juncus prismatocarpus R.Br. subsp. leschenaultii (J.Gay ex Laharpe) Kirschner	5.81087e-09	Angelica pubescens Maxim.	9.50044e-10
FKSE18463.jpg	Juncus papillosus Franch. et Sav.	Juncus wallichianus Laharpe	0.886101	Alisma canaliculatum A.Braun et C.D.Bouch_	0.0902733	Juncus papillosus Franch. et Sav.	0.0192106	Fimbristylis littoralis Gaudich.	0.00227508	Scirpus wichurae Boeck. f. concolor (Maxim.) Ohwi	0.0021194
KAG086229.jpg	Carex leucochlora Bunge var. leucochlora	Carex leucochlora Bunge var. leucochlora	0.989618	Carex tristachya Thunb.	0.00711412	Carex nervata Franch. et Sav.	0.00324505	Carex curvicollis Franch. et Sav.	1.35044e-05	Carex rhizopoda Maxim.	5.35071e-06
C2055337.jpg	Carex leucochlora Bunge var. leucochlora	Carex leucochlora Bunge var. leucochlora	0.999995	Carex maximowiczii Miq. var. maximowiczii	4.59306e-06	Carex maximowiczii Miq. var. levisaccus Ohwi	7.29179e-08	Carex aphanolepis Franch. et Sav.	5.40785e-08	Carex gibba Wahlenb.	3.13506e-09
KAG063841.jpg	Carex leucochlora Bunge var. leucochlora	Carex leucochlora Bunge var. leucochlora	1	Carex fibrillosa Franch. et Sav.	7.97654e-13	Carex blepharicarpa Franch.	5.03975e-14	Carex curvicollis Franch. et Sav.	4.57691e-14	Carex leucochlora Bunge var. candolleana (H.L_v. et Vaniot) Katsuy.	4.46127e-15
C2055521.jpg	Carex leucochlora Bunge var. leucochlora	Carex leucochlora Bunge var. leucochlora	1	Carex omiana Franch. et Sav. var. omiana	1.74985e-11	Carex lanceolata Boott	3.79653e-12	Carex mitrata Franch. var. aristata Ohwi	2.38955e-13	Eleocharis congesta D.Don var. japonica (Miq.) T.Koyama	1.07643e-14
C2055586.jpg	Carex leucochlora Bunge var. leucochlora	Carex leucochlora Bunge var. leucochlora	1	Carex lanceolata Boott	6.45409e-09	Carex gibba Wahlenb.	1.2456e-09	Carex kobomugi Ohwi	2.91935e-10	Carex mitrata Franch. var. aristata Ohwi	1.93336e-12
C2055492.jpg	Carex leucochlora Bunge var. leucochlora	Carex leucochlora Bunge var. leucochlora	1	Carex lanceolata Boott	1.41911e-14	Carex japonica Thunb.	9.68158e-16	Carex maximowiczii Miq. var. levisaccus Ohwi	7.79785e-16	Carex arenicola F.Schmidt	2.32541e-16
C2055233.jpg	Carex leucochlora Bunge var. leucochlora	Carex leucochlora Bunge var. leucochlora	1	Carex lanceolata Boott	6.76358e-10	Carex mitrata Franch. var. aristata Ohwi	3.68265e-13	Fimbristylis complanata (Retz.) Link f. exaltata T.Koyama	7.0935e-15	Carex omiana Franch. et Sav. var. omiana	2.79373e-15
C2055451.jpg	Carex leucochlora Bunge var. leucochlora	Carex leucochlora Bunge var. leucochlora	1	Carex japonica Thunb.	9.46612e-10	Carex gibba Wahlenb.	7.84934e-10	Carex omiana Franch. et Sav. var. monticola Ohwi	5.41968e-11	Carex aphanolepis Franch. et Sav.	4.41517e-12
C2055513.jpg	Carex leucochlora Bunge var. leucochlora	Carex leucochlora Bunge var. leucochlora	1	Carex arenicola F.Schmidt	3.25791e-09	Poa annua L.	9.76452e-10	Carex leucochlora Bunge var. candolleana (H.L_v. et Vaniot) Katsuy.	2.46638e-11	Anthoxanthum odoratum L. subsp. odoratum	7.52324e-12
C2055490.jpg	Carex leucochlora Bunge var. leucochlora	Carex leucochlora Bunge var. leucochlora	1	Carex gibba Wahlenb.	4.46247e-18	Carex lanceolata Boott	5.5288e-19	Carex mitrata Franch. var. aristata Ohwi	2.52229e-20	Carex foliosissima F.Schmidt var. foliosissima	1.80478e-21
C2055441.jpg	Carex leucochlora Bunge var. leucochlora	Carex leucochlora Bunge var. leucochlora	0.999998	Carex maximowiczii Miq. var. levisaccus Ohwi	2.04782e-06	Carex japonica Thunb.	1.61969e-07	Carex aphanolepis Franch. et Sav.	4.84855e-09	Carex forficula Franch. et Sav.	6.4978e-10
969437.jpg	Carex leucochlora Bunge var. leucochlora	Carex leucochlora Bunge var. leucochlora	0.999734	Fimbristylis littoralis Gaudich.	0.000186624	Eleocharis congesta D.Don var. japonica (Miq.) T.Koyama	6.41681e-05	Fimbristylis autumnalis (L.) Roem. et Schult.	6.79389e-06	Pogonatherum crinitum (Thunb.) Kunth	3.93107e-06
C2055333.jpg	Carex leucochlora Bunge var. leucochlora	Carex leucochlora Bunge var. leucochlora	1	Poa annua L.	6.26678e-13	Carex leucochlora Bunge var. candolleana (H.L_v. et Vaniot) Katsuy.	1.03271e-13	Carex mitrata Franch. var. aristata Ohwi	1.26972e-14	Anthoxanthum odoratum L. subsp. odoratum	6.39289e-16
3322-1841.jpg	Carex leucochlora Bunge var. leucochlora	Carex leucochlora Bunge var. leucochlora	0.998673	Juncus prismatocarpus R.Br. subsp. leschenaultii (J.Gay ex Laharpe) Kirschner	0.000631754	Juncus tenuis Willd.	0.000498678	Poa annua L.	7.6426e-05	Carex rugata Ohwi	6.47492e-05
C2055262.jpg	Carex leucochlora Bunge var. leucochlora	Carex leucochlora Bunge var. leucochlora	1	Carex japonica Thunb.	5.55408e-14	Carex lanceolata Boott	2.25406e-14	Carex omiana Franch. et Sav. var. omiana	2.45589e-16	Carex maximowiczii Miq. var. levisaccus Ohwi	3.563e-17
C2055317.jpg	Carex leucochlora Bunge var. leucochlora	Carex leucochlora Bunge var. leucochlora	1	Carex japonica Thunb.	4.85214e-10	Carex lanceolata Boott	2.00806e-10	Carex gibba Wahlenb.	8.21784e-13	Carex ligulata Nees	1.05588e-15
C2055585.jpg	Carex leucochlora Bunge var. leucochlora	Carex leucochlora Bunge var. leucochlora	0.999997	Carex lanceolata Boott	2.73215e-06	Carex gibba Wahlenb.	3.74471e-10	Carex sachalinensis F.Schmidt var. alterniflora (Franch.) Ohwi	5.77727e-12	Carex japonica Thunb.	3.64414e-13
C2055196.jpg	Carex leucochlora Bunge var. leucochlora	Carex leucochlora Bunge var. leucochlora	1	Carex mitrata Franch. var. aristata Ohwi	1.53765e-16	Carex leucochlora Bunge var. gracillima (Akiyama) Katsuy.	4.30788e-21	Carex gibba Wahlenb.	5.61658e-22	Juncus tenuis Willd.	4.93231e-22
C2055296.jpg	Carex leucochlora Bunge var. leucochlora	Carex leucochlora Bunge var. leucochlora	1	Carex japonica Thunb.	5.31462e-12	Carex lanceolata Boott	4.78051e-17	Carex gibba Wahlenb.	9.65096e-18	Carex mitrata Franch. var. aristata Ohwi	3.7136e-18
C2055456.jpg	Carex leucochlora Bunge var. leucochlora	Carex leucochlora Bunge var. leucochlora	1	Carex leucochlora Bunge var. candolleana (H.L_v. et Vaniot) Katsuy.	5.22545e-13	Carex mitrata Franch. var. aristata Ohwi	2.70118e-14	Cyperus brevifolius (Rottb.) Hassk. var. brevifolius	5.13379e-15	Cyperus sanguinolentus Vahl	1.03596e-15
KAG052674.jpg	Carex leucochlora Bunge var. leucochlora	Carex leucochlora Bunge var. leucochlora	1	Carex fibrillosa Franch. et Sav.	2.55807e-09	Fimbristylis dichotoma (L.) Vahl var. tentsuki T.Koyama	2.56593e-10	Cyperus rotundus L.	1.17352e-10	Juncus prismatocarpus R.Br. subsp. leschenaultii (J.Gay ex Laharpe) Kirschner	6.988e-11
00041097.jpg	Carex leucochlora Bunge var. leucochlora	Carex stenostachys Franch. et Sav. var. stenostachys	0.967282	Carex mitrata Franch. var. aristata Ohwi	0.0299524	Carex lanceolata Boott	0.00172501	Carex leucochlora Bunge var. leucochlora	0.000763113	Carex blepharicarpa Franch.	0.00012376
C2055204.jpg	Carex leucochlora Bunge var. leucochlora	Carex leucochlora Bunge var. leucochlora	1	Carex lanceolata Boott	4.76075e-15	Carex japonica Thunb.	1.46612e-18	Carex leucochlora Bunge var. gracillima (Akiyama) Katsuy.	1.07763e-18	Carex gibba Wahlenb.	9.24615e-19
00041095.jpg	Carex leucochlora Bunge var. leucochlora	Carex leucochlora Bunge var. leucochlora	0.99995	Carex tristachya Thunb. var. pocilliformis (Boott) K_k.	3.80409e-05	Fimbristylis autumnalis (L.) Roem. et Schult.	6.22293e-06	Carex leucochlora Bunge var. candolleana (H.L_v. et Vaniot) Katsuy.	4.75991e-06	Carex leucochlora Bunge var. gracillima (Akiyama) Katsuy.	9.31567e-07
726693.jpg	Carex leucochlora Bunge var. leucochlora	Carex leucochlora Bunge var. leucochlora	1	Carex discoidea Boott var. discoidea	1.2197e-09	Carex tristachya Thunb.	9.35705e-10	Carex leucochlora Bunge var. candolleana (H.L_v. et Vaniot) Katsuy.	5.20066e-10	Carex fibrillosa Franch. et Sav.	2.65681e-11
KAG052673.jpg	Carex leucochlora Bunge var. leucochlora	Carex leucochlora Bunge var. leucochlora	0.999984	Fimbristylis dichotoma (L.) Vahl var. tentsuki T.Koyama	1.60024e-05	Fimbristylis sieboldii Miq. ex Franch. et Sav.	1.62809e-07	Carex brunnea Thunb.	1.38338e-08	Juncus tenuis Willd.	1.23931e-08
C2055470.jpg	Carex leucochlora Bunge var. leucochlora	Carex leucochlora Bunge var. leucochlora	1	Carex mitrata Franch. var. aristata Ohwi	3.93362e-13	Carex gibba Wahlenb.	5.9498e-14	Carex curvicollis Franch. et Sav.	1.28404e-15	Carex japonica Thunb.	3.26868e-16
C2055240.jpg	Carex leucochlora Bunge var. leucochlora	Carex leucochlora Bunge var. leucochlora	1	Carex mitrata Franch. var. aristata Ohwi	9.02771e-15	Carex lanceolata Boott	3.02343e-16	Carex gibba Wahlenb.	1.75164e-17	Carex japonica Thunb.	3.4497e-18
FKSE20855.jpg	Carex leucochlora Bunge var. leucochlora	Carex leucochlora Bunge var. leucochlora	0.999971	Carex fibrillosa Franch. et Sav.	2.84949e-05	Carex nubigena D.Don subsp. albata (Boott ex Franch. et Sav.) T.Koyama	6.84575e-08	Juncus tenuis Willd.	2.20337e-08	Carex tristachya Thunb.	9.63543e-09
C2055311.jpg	Carex leucochlora Bunge var. leucochlora	Carex leucochlora Bunge var. leucochlora	0.999998	Carex lanceolata Boott	1.87225e-06	Carex japonica Thunb.	8.55576e-10	Carex forficula Franch. et Sav.	4.13575e-11	Carex kiotensis Franch. et Sav.	1.09743e-12
C2055374.jpg	Carex leucochlora Bunge var. leucochlora	Carex leucochlora Bunge var. leucochlora	1	Carex gibba Wahlenb.	8.03534e-17	Carex lanceolata Boott	9.57389e-18	Poa acroleuca Steud.	1.25914e-18	Carex mitrata Franch. var. aristata Ohwi	1.25855e-18
C2055425.jpg	Carex leucochlora Bunge var. leucochlora	Carex leucochlora Bunge var. leucochlora	1	Poa acroleuca Steud.	3.64179e-11	Carex lanceolata Boott	4.39684e-12	Carex forficula Franch. et Sav.	7.76343e-14	Poa sphondylodes Trin.	2.96921e-14
C2055703.jpg	Carex leucochlora Bunge var. leucochlora	Carex parciflora Boott var. macroglossa (Franch. et Sav.) Ohwi	0.884849	Carex transversa Boott	0.109217	Carex daisenensis Nakai	0.00263759	Carex maculata Boott	0.00232721	Carex lenta D.Don var. lenta	0.000552271
C2055303.jpg	Carex leucochlora Bunge var. leucochlora	Carex leucochlora Bunge var. leucochlora	1	Carex japonica Thunb.	8.52406e-12	Carex lanceolata Boott	7.69517e-13	Carex mitrata Franch. var. aristata Ohwi	6.00965e-14	Carex leucochlora Bunge var. candolleana (H.L_v. et Vaniot) Katsuy.	5.48488e-17
C2055386.jpg	Carex leucochlora Bunge var. leucochlora	Carex leucochlora Bunge var. leucochlora	1	Poa pratensis L. subsp. pratensis	3.52804e-09	Poa annua L.	1.32852e-10	Carex curvicollis Franch. et Sav.	2.06532e-11	Carex mitrata Franch. var. aristata Ohwi	9.3823e-12
KAG063829.jpg	Carex leucochlora Bunge var. leucochlora	Carex leucochlora Bunge var. leucochlora	0.999998	Carex leucochlora Bunge var. gracillima (Akiyama) Katsuy.	1.93178e-06	Carex mitrata Franch. var. mitrata	9.45703e-10	Carex rugata Ohwi	2.19283e-10	Carex discoidea Boott var. discoidea	1.1329e-10
KAG084002.jpg	Carex leucochlora Bunge var. leucochlora	Carex leucochlora Bunge var. leucochlora	0.999908	Fimbristylis spathacea Roth	7.08722e-05	Carex leucochlora Bunge var. candolleana (H.L_v. et Vaniot) Katsuy.	2.01704e-05	Carex blepharicarpa Franch.	3.35422e-07	Juncus prismatocarpus R.Br. subsp. leschenaultii (J.Gay ex Laharpe) Kirschner	2.40638e-07
C2055438.jpg	Carex leucochlora Bunge var. leucochlora	Carex leucochlora Bunge var. leucochlora	1	Carex japonica Thunb.	1.41121e-13	Carex maximowiczii Miq. var. levisaccus Ohwi	2.13814e-14	Carex aphanolepis Franch. et Sav.	3.66438e-15	Juncus tenuis Willd.	2.72725e-15
C2055512.jpg	Carex leucochlora Bunge var. leucochlora	Carex leucochlora Bunge var. leucochlora	1	Carex lanceolata Boott	8.21981e-11	Carex japonica Thunb.	5.75781e-14	Carex maximowiczii Miq. var. levisaccus Ohwi	1.3485e-14	Carex aphanolepis Franch. et Sav.	1.19746e-15
00025099.jpg	Carex leucochlora Bunge var. leucochlora	Carex leucochlora Bunge var. leucochlora	0.999607	Carex mitrata Franch. var. aristata Ohwi	0.000241286	Brylkinia caudata (Munro ex A.Gray) F.Schmidt	0.000111464	Carex aphanolepis Franch. et Sav.	2.68807e-05	Juncus tenuis Willd.	1.32931e-05
C2055276.jpg	Carex leucochlora Bunge var. leucochlora	Carex leucochlora Bunge var. leucochlora	1	Carex japonica Thunb.	9.48069e-09	Carex gibba Wahlenb.	3.31195e-09	Carex lanceolata Boott	5.6081e-12	Carex kiotensis Franch. et Sav.	4.83177e-13
C2055338.jpg	Carex leucochlora Bunge var. leucochlora	Carex leucochlora Bunge var. leucochlora	1	Carex maximowiczii Miq. var. levisaccus Ohwi	1.45522e-11	Carex gibba Wahlenb.	2.08995e-12	Carex omiana Franch. et Sav. var. omiana	8.93139e-13	Carex aphanolepis Franch. et Sav.	2.32006e-13
C2055520.jpg	Carex leucochlora Bunge var. leucochlora	Carex leucochlora Bunge var. leucochlora	1	Fimbristylis complanata (Retz.) Link f. exaltata T.Koyama	4.69347e-14	Carex foliosissima F.Schmidt var. foliosissima	1.30795e-15	Carex nubigena D.Don subsp. albata (Boott ex Franch. et Sav.) T.Koyama	8.04286e-16	Carex omiana Franch. et Sav. var. omiana	4.26401e-16
C2055546.jpg	Carex leucochlora Bunge var. leucochlora	Carex leucochlora Bunge var. leucochlora	1	Carex japonica Thunb.	5.78163e-12	Carex arenicola F.Schmidt	1.40546e-12	Carex lanceolata Boott	1.57054e-13	Carex gibba Wahlenb.	1.44022e-13
C2055362.jpg	Carex leucochlora Bunge var. leucochlora	Carex leucochlora Bunge var. leucochlora	1	Carex japonica Thunb.	7.54311e-08	Carex maximowiczii Miq. var. levisaccus Ohwi	3.18463e-10	Carex gibba Wahlenb.	3.08107e-10	Carex curvicollis Franch. et Sav.	4.91115e-12
C2055241.jpg	Carex leucochlora Bunge var. leucochlora	Carex leucochlora Bunge var. leucochlora	1	Carex mitrata Franch. var. aristata Ohwi	1.65331e-15	Carex leucochlora Bunge var. candolleana (H.L_v. et Vaniot) Katsuy.	9.20648e-19	Coptis japonica (Thunb.) Makino	3.75707e-19	Carex lanceolata Boott	2.31309e-19
C2055187.jpg	Carex leucochlora Bunge var. leucochlora	Carex leucochlora Bunge var. leucochlora	1	Carex mitrata Franch. var. aristata Ohwi	3.36744e-15	Carex gibba Wahlenb.	8.07801e-16	Poa annua L.	6.77998e-16	Carex lanceolata Boott	1.07728e-17
KAG052677.jpg	Carex leucochlora Bunge var. leucochlora	Carex thunbergii Steud. var. thunbergii	0.841043	Carex leucochlora Bunge var. leucochlora	0.0596874	Carex curvicollis Franch. et Sav.	0.0563836	Carex brunnea Thunb.	0.0403503	Carex blepharicarpa Franch.	0.000937964
FKSE4374.jpg	Carex leucochlora Bunge var. leucochlora	Carex parciflora Boott var. macroglossa (Franch. et Sav.) Ohwi	0.969766	Carex transversa Boott	0.030002	Carex rugata Ohwi	8.652e-05	Carex filipes Franch. et Sav. var. filipes	7.32131e-05	Carex gibba Wahlenb.	3.43107e-05
C2055363.jpg	Carex leucochlora Bunge var. leucochlora	Carex leucochlora Bunge var. leucochlora	1	Poa annua L.	1.99818e-18	Carex nubigena D.Don subsp. albata (Boott ex Franch. et Sav.) T.Koyama	7.89078e-19	Carex leucochlora Bunge var. gracillima (Akiyama) Katsuy.	2.16775e-19	Carex forficula Franch. et Sav.	3.40998e-20
KAG063843.jpg	Carex leucochlora Bunge var. leucochlora	Carex leucochlora Bunge var. leucochlora	1	Carex curvicollis Franch. et Sav.	5.40754e-11	Juncus tenuis Willd.	3.68236e-11	Fimbristylis dichotoma (L.) Vahl var. tentsuki T.Koyama	3.28719e-11	Juncus prismatocarpus R.Br. subsp. leschenaultii (J.Gay ex Laharpe) Kirschner	9.69037e-13
C2055501.jpg	Carex leucochlora Bunge var. leucochlora	Carex leucochlora Bunge var. leucochlora	1	Carex gibba Wahlenb.	4.39623e-13	Carex maximowiczii Miq. var. levisaccus Ohwi	1.36676e-17	Carex aphanolepis Franch. et Sav.	9.22836e-18	Carex mitrata Franch. var. aristata Ohwi	6.03161e-18
C2055410.jpg	Carex leucochlora Bunge var. leucochlora	Carex leucochlora Bunge var. leucochlora	1	Carex lanceolata Boott	1.17227e-08	Carex japonica Thunb.	5.4959e-10	Carex kiotensis Franch. et Sav.	2.29549e-10	Carex forficula Franch. et Sav.	5.63729e-12
C2055291.jpg	Carex leucochlora Bunge var. leucochlora	Carex leucochlora Bunge var. leucochlora	1	Carex lanceolata Boott	4.56097e-09	Carex mitrata Franch. var. aristata Ohwi	1.00436e-11	Carex japonica Thunb.	1.87066e-12	Carex ligulata Nees	1.7614e-15
C2055287.jpg	Carex leucochlora Bunge var. leucochlora	Carex leucochlora Bunge var. leucochlora	1	Carex lanceolata Boott	4.24735e-09	Carex japonica Thunb.	1.29473e-11	Carex gibba Wahlenb.	9.69522e-15	Carex kobomugi Ohwi	4.48656e-15
C2055421.jpg	Carex leucochlora Bunge var. leucochlora	Carex leucochlora Bunge var. leucochlora	1	Poa annua L.	3.27831e-13	Poa pratensis L. subsp. pratensis	2.4535e-16	Juncus tenuis Willd.	4.69374e-17	Carex leucochlora Bunge var. gracillima (Akiyama) Katsuy.	3.45746e-17
KAG063822.jpg	Carex leucochlora Bunge var. leucochlora	Carex leucochlora Bunge var. leucochlora	1	Carex leucochlora Bunge var. gracillima (Akiyama) Katsuy.	2.41341e-09	Carex mitrata Franch. var. aristata Ohwi	1.63887e-10	Carex mitrata Franch. var. mitrata	1.2046e-11	Carex discoidea Boott var. discoidea	5.95483e-12
C2055364.jpg	Carex leucochlora Bunge var. leucochlora	Carex leucochlora Bunge var. leucochlora	1	Carex gibba Wahlenb.	7.27496e-17	Carex curvicollis Franch. et Sav.	2.62923e-18	Carex mitrata Franch. var. aristata Ohwi	1.05172e-18	Carex leucochlora Bunge var. gracillima (Akiyama) Katsuy.	9.85329e-19
00025103.jpg	Carex leucochlora Bunge var. leucochlora	Carex leucochlora Bunge var. leucochlora	1	Carex mitrata Franch. var. aristata Ohwi	2.02031e-07	Carex leucochlora Bunge var. candolleana (H.L_v. et Vaniot) Katsuy.	1.49272e-10	Carex discoidea Boott var. discoidea	3.81581e-11	Brylkinia caudata (Munro ex A.Gray) F.Schmidt	2.54497e-11
C2055453.jpg	Carex leucochlora Bunge var. leucochlora	Carex leucochlora Bunge var. leucochlora	0.999854	Carex lanceolata Boott	0.000145673	Carex sachalinensis F.Schmidt var. alterniflora (Franch.) Ohwi	2.70949e-08	Carex japonica Thunb.	1.31135e-10	Carex hirtifructus K_k.	1.6273e-11
C2055482.jpg	Carex leucochlora Bunge var. leucochlora	Carex leucochlora Bunge var. leucochlora	1	Carex gibba Wahlenb.	1.21219e-12	Carex maximowiczii Miq. var. levisaccus Ohwi	5.35613e-14	Poa acroleuca Steud.	9.96615e-15	Carex forficula Franch. et Sav.	6.50462e-16
C2055399.jpg	Carex leucochlora Bunge var. leucochlora	Carex leucochlora Bunge var. leucochlora	1	Carex lanceolata Boott	1.31756e-14	Carex gibba Wahlenb.	1.39869e-16	Poa pratensis L. subsp. pratensis	6.58593e-17	Carex mitrata Franch. var. aristata Ohwi	3.40678e-17
C2055325.jpg	Carex leucochlora Bunge var. leucochlora	Carex leucochlora Bunge var. leucochlora	1	Carex mitrata Franch. var. aristata Ohwi	1.18235e-14	Carex lanceolata Boott	2.18025e-15	Juncus tenuis Willd.	6.36409e-19	Carex nubigena D.Don subsp. albata (Boott ex Franch. et Sav.) T.Koyama	1.80819e-19
C2055321.jpg	Carex leucochlora Bunge var. leucochlora	Carex leucochlora Bunge var. leucochlora	0.999958	Carex lanceolata Boott	4.15621e-05	Carex mitrata Franch. var. aristata Ohwi	1.02682e-14	Eleocharis congesta D.Don var. japonica (Miq.) T.Koyama	3.66953e-15	Poa acroleuca Steud.	1.09001e-15
C2055197.jpg	Carex leucochlora Bunge var. leucochlora	Carex leucochlora Bunge var. leucochlora	1	Carex mitrata Franch. var. aristata Ohwi	6.21918e-19	Juncus tenuis Willd.	5.40018e-21	Carex leucochlora Bunge var. gracillima (Akiyama) Katsuy.	3.81775e-21	Carex curvicollis Franch. et Sav.	3.23023e-21
00012769.jpg	Carex leucochlora Bunge var. leucochlora	Carex rugata Ohwi	0.658956	Carex mitrata Franch. var. aristata Ohwi	0.265389	Fimbristylis complanata (Retz.) Link f. exaltata T.Koyama	0.0370696	Cyperus brevifolius (Rottb.) Hassk. var. leiolepis (Franch. et Sav.) T.Koyama	0.0127242	Carex leucochlora Bunge var. leucochlora	0.0119438
C2055345.jpg	Carex leucochlora Bunge var. leucochlora	Carex leucochlora Bunge var. leucochlora	1	Carex gibba Wahlenb.	4.85654e-15	Carex mitrata Franch. var. aristata Ohwi	3.81373e-16	Poa acroleuca Steud.	2.4261e-16	Carex lanceolata Boott	5.43582e-19
C2055288.jpg	Carex leucochlora Bunge var. leucochlora	Carex leucochlora Bunge var. leucochlora	1	Carex mitrata Franch. var. aristata Ohwi	1.69602e-16	Carex maximowiczii Miq. var. levisaccus Ohwi	1.38206e-19	Carex lanceolata Boott	7.03141e-20	Carex nubigena D.Don subsp. albata (Boott ex Franch. et Sav.) T.Koyama	6.49999e-20
C2055414.jpg	Carex leucochlora Bunge var. leucochlora	Carex leucochlora Bunge var. leucochlora	1	Carex maximowiczii Miq. var. levisaccus Ohwi	5.3003e-13	Carex lanceolata Boott	4.8543e-14	Carex forficula Franch. et Sav.	2.35843e-15	Carex gibba Wahlenb.	9.00441e-17
C2055381.jpg	Carex leucochlora Bunge var. leucochlora	Carex leucochlora Bunge var. leucochlora	1	Carex gibba Wahlenb.	9.53153e-20	Poa annua L.	6.9882e-20	Carex mitrata Franch. var. aristata Ohwi	6.00633e-20	Carex japonica Thunb.	1.77775e-23
764262.jpg	Carex leucochlora Bunge var. leucochlora	Schoenoplectiella hotarui (Ohwi) J.Jung et H.K.Choi	0.588901	Schoenoplectiella juncoides (Roxb.) Lye	0.325793	Carex leucochlora Bunge var. leucochlora	0.0818762	Cyperus brevifolius (Rottb.) Hassk. var. leiolepis (Franch. et Sav.) T.Koyama	0.00331133	Fimbristylis subbispicata Nees et Meyen	4.15348e-05
C2055562.jpg	Carex leucochlora Bunge var. leucochlora	Carex leucochlora Bunge var. leucochlora	0.99982	Carex lanceolata Boott	0.000168495	Carex japonica Thunb.	7.2503e-06	Carex forficula Franch. et Sav.	3.61261e-06	Carex gibba Wahlenb.	1.92651e-07
C2055297.jpg	Carex leucochlora Bunge var. leucochlora	Carex leucochlora Bunge var. leucochlora	0.851452	Carex lanceolata Boott	0.148479	Carex japonica Thunb.	6.94622e-05	Sporobolus japonicus (Steud.) Maxim. ex Rendle	2.17474e-08	Carex maximowiczii Miq. var. levisaccus Ohwi	5.40354e-09
KAG080233.jpg	Carex leucochlora Bunge var. leucochlora	Carex leucochlora Bunge var. candolleana (H.L_v. et Vaniot) Katsuy.	0.603474	Carex mitrata Franch. var. mitrata	0.326728	Carex nervata Franch. et Sav.	0.0503785	Carex oxyandra (Franch. et Sav.) Kud_	0.00932161	Carex leucochlora Bunge var. leucochlora	0.00537427
C2055336.jpg	Carex leucochlora Bunge var. leucochlora	Carex leucochlora Bunge var. leucochlora	0.999998	Carex japonica Thunb.	1.35112e-06	Carex gibba Wahlenb.	5.05938e-07	Carex maximowiczii Miq. var. maximowiczii	2.9986e-10	Carex aphanolepis Franch. et Sav.	2.15562e-10
KAG063834.jpg	Carex leucochlora Bunge var. leucochlora	Carex mitrata Franch. var. mitrata	0.8502	Carex leucochlora Bunge var. leucochlora	0.0979934	Agrostis clavata Trin. var. nukabo Ohwi	0.051673	Carex leucochlora Bunge var. gracillima (Akiyama) Katsuy.	9.38349e-05	Carex discoidea Boott var. discoidea	1.82271e-05
C2055331.jpg	Carex leucochlora Bunge var. leucochlora	Carex leucochlora Bunge var. leucochlora	1	Carex mitrata Franch. var. aristata Ohwi	1.99898e-11	Epimedium sempervirens Nakai ex F.Maek.	3.48748e-14	Carex gibba Wahlenb.	1.91915e-14	Carex leucochlora Bunge var. gracillima (Akiyama) Katsuy.	1.11594e-14
C2055219.jpg	Carex leucochlora Bunge var. leucochlora	Carex leucochlora Bunge var. leucochlora	1	Carex maximowiczii Miq. var. levisaccus Ohwi	1.35965e-11	Carex japonica Thunb.	1.72505e-13	Carex mitrata Franch. var. aristata Ohwi	5.22173e-14	Carex lanceolata Boott	1.36881e-14
C2055504.jpg	Carex leucochlora Bunge var. leucochlora	Carex leucochlora Bunge var. leucochlora	0.999999	Carex japonica Thunb.	7.63554e-07	Carex maximowiczii Miq. var. levisaccus Ohwi	5.76032e-09	Carex gibba Wahlenb.	1.1265e-09	Carex aphanolepis Franch. et Sav.	2.09353e-10
RTCM-1823.jpg	Carex leucochlora Bunge var. leucochlora	Carex leucochlora Bunge var. leucochlora	0.999979	Carex tristachya Thunb.	1.16935e-05	Juncus tenuis Willd.	4.06026e-06	Fimbristylis dichotoma (L.) Vahl var. tentsuki T.Koyama	2.36081e-06	Carex curvicollis Franch. et Sav.	1.02879e-06
C2055515.jpg	Carex leucochlora Bunge var. leucochlora	Carex leucochlora Bunge var. leucochlora	1	Carex japonica Thunb.	1.37036e-14	Carex lanceolata Boott	1.08637e-14	Carex gibba Wahlenb.	9.18524e-15	Carex hirtifructus K_k.	1.96288e-15
C2055413.jpg	Carex leucochlora Bunge var. leucochlora	Carex leucochlora Bunge var. leucochlora	1	Carex maximowiczii Miq. var. levisaccus Ohwi	1.41258e-14	Carex japonica Thunb.	1.79648e-15	Carex lanceolata Boott	7.26648e-16	Carex gibba Wahlenb.	5.4173e-16
KAG063819.jpg	Carex leucochlora Bunge var. leucochlora	Carex leucochlora Bunge var. leucochlora	1	Carex fibrillosa Franch. et Sav.	8.44233e-12	synonym	1.5882e-13	Carex nervata Franch. et Sav.	8.40402e-14	Carex parciflora Boott var. macroglossa (Franch. et Sav.) Ohwi	4.05888e-14
00038873.jpg	Carex leucochlora Bunge var. leucochlora	Carex leucochlora Bunge var. leucochlora	0.688478	Carex rhizopoda Maxim.	0.288935	Carex nubigena D.Don subsp. albata (Boott ex Franch. et Sav.) T.Koyama var. franchetiana Ohwi	0.0190381	Melica nutans L.	0.00311315	Fimbristylis autumnalis (L.) Roem. et Schult.	0.000215246
728392.jpg	Carex leucochlora Bunge var. leucochlora	Carex leucochlora Bunge var. leucochlora	1	Carex fibrillosa Franch. et Sav.	3.62472e-13	Cyperus compressus L.	5.06585e-14	Cyperus iria L.	8.12821e-15	Fimbristylis dichotoma (L.) Vahl var. tentsuki T.Koyama	1.15519e-15
C2055329.jpg	Carex leucochlora Bunge var. leucochlora	Carex leucochlora Bunge var. leucochlora	0.999999	Carex maximowiczii Miq. var. levisaccus Ohwi	8.49383e-07	Carex gibba Wahlenb.	5.48721e-07	Carex japonica Thunb.	4.27062e-08	Carex maximowiczii Miq. var. maximowiczii	7.73194e-09
C2055192.jpg	Carex leucochlora Bunge var. leucochlora	Carex leucochlora Bunge var. leucochlora	1	Carex lanceolata Boott	1.88218e-12	Carex arenicola F.Schmidt	8.39449e-14	Carex forficula Franch. et Sav.	4.78565e-14	Carex maximowiczii Miq. var. levisaccus Ohwi	3.50017e-14
C2055553.jpg	Carex leucochlora Bunge var. leucochlora	Carex leucochlora Bunge var. leucochlora	1	Carex mitrata Franch. var. aristata Ohwi	7.00993e-12	Carex leucochlora Bunge var. candolleana (H.L_v. et Vaniot) Katsuy.	1.50726e-13	Carex leucochlora Bunge var. gracillima (Akiyama) Katsuy.	1.41051e-15	Poa annua L.	1.07112e-15
C2055499.jpg	Carex leucochlora Bunge var. leucochlora	Carex leucochlora Bunge var. leucochlora	1	Carex maximowiczii Miq. var. levisaccus Ohwi	8.40755e-17	Carex arenicola F.Schmidt	6.50027e-17	Carex forficula Franch. et Sav.	1.82631e-17	Carex gibba Wahlenb.	1.71836e-17
00024951.jpg	Carex leucochlora Bunge var. leucochlora	Carex leucochlora Bunge var. leucochlora	0.962462	Carex nubigena D.Don subsp. albata (Boott ex Franch. et Sav.) T.Koyama var. franchetiana Ohwi	0.0375212	synonym	1.69791e-05	Carex nubigena D.Don subsp. albata (Boott ex Franch. et Sav.) T.Koyama	2.62877e-07	Anthoxanthum odoratum L. subsp. odoratum	3.28518e-08
RTCM-1824.jpg	Carex leucochlora Bunge var. leucochlora	Carex leucochlora Bunge var. leucochlora	0.984675	Carex leucochlora Bunge var. candolleana (H.L_v. et Vaniot) Katsuy.	0.0146333	Carex mitrata Franch. var. mitrata	0.00022621	Carex mitrata Franch. var. aristata Ohwi	0.000186491	Agrostis clavata Trin. var. nukabo Ohwi	8.77318e-05
KAG063881.jpg	Carex leucochlora Bunge var. leucochlora	Carex leucochlora Bunge var. gracillima (Akiyama) Katsuy.	0.619875	Carex nervata Franch. et Sav.	0.13978	Carex rhizopoda Maxim.	0.123555	Carex leucochlora Bunge var. leucochlora	0.0403686	Fimbristylis spathacea Roth	0.0318578
C2055395.jpg	Carex leucochlora Bunge var. leucochlora	Carex leucochlora Bunge var. leucochlora	1	Poa annua L.	1.46208e-14	Carex mitrata Franch. var. aristata Ohwi	7.91889e-16	Carex leucochlora Bunge var. gracillima (Akiyama) Katsuy.	7.13041e-18	Carex leucochlora Bunge var. candolleana (H.L_v. et Vaniot) Katsuy.	2.20393e-18
C2055493.jpg	Carex leucochlora Bunge var. leucochlora	Carex leucochlora Bunge var. leucochlora	1	Carex mitrata Franch. var. aristata Ohwi	1.15725e-13	Carex japonica Thunb.	4.3872e-14	Carex maximowiczii Miq. var. levisaccus Ohwi	3.92647e-14	Carex curvicollis Franch. et Sav.	6.10854e-15
990378.jpg	Carex leucochlora Bunge var. leucochlora	Carex leucochlora Bunge var. leucochlora	1	Carex tristachya Thunb.	7.34934e-09	Pogonatherum crinitum (Thunb.) Kunth	1.32239e-09	Carex tristachya Thunb. var. pocilliformis (Boott) K_k.	1.22708e-09	Fimbristylis dichotoma (L.) Vahl var. tentsuki T.Koyama	1.39069e-10
FKSE63108.jpg	Carex leucochlora Bunge var. leucochlora	Carex stenostachys Franch. et Sav. var. cuneata (Ohwi) Ohwi et T.Koyama	0.566054	Carex parciflora Boott var. macroglossa (Franch. et Sav.) Ohwi	0.430641	Carex lenta D.Don var. lenta	0.00124072	Carex leucochlora Bunge var. leucochlora	0.00100757	Carex transversa Boott	0.000827986
C2055299.jpg	Carex leucochlora Bunge var. leucochlora	Carex leucochlora Bunge var. leucochlora	1	Carex lanceolata Boott	3.94292e-17	Carex japonica Thunb.	1.10175e-17	Carex mitrata Franch. var. aristata Ohwi	6.51534e-18	Anthoxanthum odoratum L. subsp. odoratum	3.38396e-18
C2055465.jpg	Carex leucochlora Bunge var. leucochlora	Carex leucochlora Bunge var. leucochlora	1	Carex mitrata Franch. var. aristata Ohwi	1.20429e-14	Carex lanceolata Boott	1.79694e-15	Carex leucochlora Bunge var. gracillima (Akiyama) Katsuy.	1.77317e-16	Carex omiana Franch. et Sav. var. omiana	3.68107e-17
FKSE16963.jpg	Carex leucochlora Bunge var. leucochlora	Carex leucochlora Bunge var. candolleana (H.L_v. et Vaniot) Katsuy.	0.749977	Carex leucochlora Bunge var. gracillima (Akiyama) Katsuy.	0.226369	Carex leucochlora Bunge var. leucochlora	0.0168508	Poa annua L.	0.00678593	Poa pratensis L. subsp. pratensis	3.69508e-06
C2055301.jpg	Carex leucochlora Bunge var. leucochlora	Carex leucochlora Bunge var. leucochlora	1	Carex lanceolata Boott	3.82157e-10	Carex foliosissima F.Schmidt var. foliosissima	2.38967e-16	Carex japonica Thunb.	1.67222e-17	Carex mitrata Franch. var. aristata Ohwi	1.50846e-17
C2055551.jpg	Carex leucochlora Bunge var. leucochlora	Carex leucochlora Bunge var. leucochlora	1	Carex forficula Franch. et Sav.	7.47457e-08	Carex lanceolata Boott	1.78771e-08	Carex maximowiczii Miq. var. levisaccus Ohwi	1.15967e-10	Arabis nipponica (Franch. et Sav.) H.Boissieu	5.84652e-11
00041094.jpg	Carex leucochlora Bunge var. leucochlora	Carex leucochlora Bunge var. leucochlora	0.987593	Fimbristylis autumnalis (L.) Roem. et Schult.	0.0113943	Carex nubigena D.Don subsp. albata (Boott ex Franch. et Sav.) T.Koyama var. franchetiana Ohwi	0.000429502	Carex fibrillosa Franch. et Sav.	0.000292061	Carex mitrata Franch. var. aristata Ohwi	0.000226591
C2055269.jpg	Carex leucochlora Bunge var. leucochlora	Carex leucochlora Bunge var. leucochlora	1	Carex japonica Thunb.	3.44474e-10	Carex lanceolata Boott	1.95053e-15	Carex gibba Wahlenb.	1.26289e-15	Carex maximowiczii Miq. var. levisaccus Ohwi	4.53176e-17
KAG084103.jpg	Carex leucochlora Bunge var. leucochlora	Carex leucochlora Bunge var. leucochlora	1	Juncus tenuis Willd.	9.83588e-12	Carex parciflora Boott var. macroglossa (Franch. et Sav.) Ohwi	3.722e-12	Carex leucochlora Bunge var. gracillima (Akiyama) Katsuy.	3.12172e-13	Carex tristachya Thunb.	3.09161e-13
C2055385.jpg	Carex leucochlora Bunge var. leucochlora	Carex leucochlora Bunge var. leucochlora	1	Carex maximowiczii Miq. var. levisaccus Ohwi	1.58461e-19	Carex mitrata Franch. var. aristata Ohwi	7.47166e-20	Carex nubigena D.Don subsp. albata (Boott ex Franch. et Sav.) T.Koyama	3.80535e-20	Carex gibba Wahlenb.	3.73723e-20
C2055255.jpg	Carex leucochlora Bunge var. leucochlora	Carex leucochlora Bunge var. leucochlora	1	Carex japonica Thunb.	9.69556e-14	Carex maximowiczii Miq. var. levisaccus Ohwi	7.43869e-14	Carex lanceolata Boott	1.30301e-14	Carex gibba Wahlenb.	5.8977e-17
C2055555.jpg	Carex leucochlora Bunge var. leucochlora	Carex leucochlora Bunge var. leucochlora	1	Carex lanceolata Boott	8.73416e-11	Cardamine occulta Hornem.	1.91682e-13	Carex gibba Wahlenb.	8.4313e-14	Carex mitrata Franch. var. aristata Ohwi	1.00251e-14
00038874.jpg	Carex leucochlora Bunge var. leucochlora	Carex stenostachys Franch. et Sav. var. stenostachys	0.999979	Carex lanceolata Boott	1.23966e-05	Carex tristachya Thunb. var. pocilliformis (Boott) K_k.	4.63308e-06	Carex leucochlora Bunge var. candolleana (H.L_v. et Vaniot) Katsuy.	2.81789e-06	Carex leucochlora Bunge var. leucochlora	9.05846e-07
C2055474.jpg	Carex leucochlora Bunge var. leucochlora	Carex leucochlora Bunge var. leucochlora	1	Carex fibrillosa Franch. et Sav.	8.61692e-12	Carex nubigena D.Don subsp. albata (Boott ex Franch. et Sav.) T.Koyama	4.60601e-13	Carex mitrata Franch. var. aristata Ohwi	2.76705e-14	Poa annua L.	5.95081e-15
C2055215.jpg	Carex leucochlora Bunge var. leucochlora	Carex leucochlora Bunge var. leucochlora	1	Carex omiana Franch. et Sav. var. omiana	4.28031e-14	Carex japonica Thunb.	1.28073e-15	Carex arenicola F.Schmidt	2.17262e-16	Carex maximowiczii Miq. var. levisaccus Ohwi	2.00061e-16
C2055254.jpg	Carex leucochlora Bunge var. leucochlora	Carex leucochlora Bunge var. leucochlora	1	Carex lanceolata Boott	1.38405e-08	Carex japonica Thunb.	2.61787e-10	Carex ligulata Nees	3.21043e-13	Carex kiotensis Franch. et Sav.	1.16438e-13
C2055412.jpg	Carex leucochlora Bunge var. leucochlora	Carex leucochlora Bunge var. leucochlora	1	Carex maximowiczii Miq. var. levisaccus Ohwi	3.0665e-12	Carex nubigena D.Don subsp. albata (Boott ex Franch. et Sav.) T.Koyama	5.26897e-15	Carex japonica Thunb.	3.87707e-16	Carex mitrata Franch. var. aristata Ohwi	2.58207e-16
1286441.JPG	Carex leucochlora Bunge var. leucochlora	Carex leucochlora Bunge var. candolleana (H.L_v. et Vaniot) Katsuy.	0.946594	Carex leucochlora Bunge var. gracillima (Akiyama) Katsuy.	0.0481298	Fimbristylis dichotoma (L.) Vahl var. tentsuki T.Koyama	0.00187708	Juncus prismatocarpus R.Br. subsp. leschenaultii (J.Gay ex Laharpe) Kirschner	0.00130026	Pennisetum alopecuroides (L.) Spreng.	0.000989258
RTCM-8228.jpg	Fraxinus lanuginosa Koidz. f. serrata (Nakai) Murata	Fraxinus lanuginosa Koidz. f. serrata (Nakai) Murata	0.599936	Fraxinus lanuginosa Koidz. f. lanuginosa	0.370181	Fraxinus sieboldiana Blume	0.0256393	Staphylea japonica (Thunb.) Mabb.	0.00368164	Fraxinus longicuspis Siebold et Zucc.	0.000372949
JPG020527.JPG	Fraxinus lanuginosa Koidz. f. serrata (Nakai) Murata	Fraxinus lanuginosa Koidz. f. serrata (Nakai) Murata	0.998922	Fraxinus sieboldiana Blume	0.00107836	Picrasma quassioides (D.Don) Benn.	1.65035e-08	Hydrangea serrata (Thunb.) Ser. var. serrata	1.53751e-08	Solanum maximowiczii Koidz.	1.47601e-08
KAG076086.jpg	Fraxinus lanuginosa Koidz. f. serrata (Nakai) Murata	Fraxinus longicuspis Siebold et Zucc.	0.999484	Fraxinus lanuginosa Koidz. f. lanuginosa	0.000212254	Fraxinus japonica Blume ex K.Koch	0.000171048	Fraxinus lanuginosa Koidz. f. serrata (Nakai) Murata	0.000127899	Fraxinus apertisquamifera H.Hara	3.8495e-06
JPG020451.JPG	Fraxinus lanuginosa Koidz. f. serrata (Nakai) Murata	Fraxinus lanuginosa Koidz. f. serrata (Nakai) Murata	0.999999	Fraxinus sieboldiana Blume	8.65027e-07	Sorbus commixta Hedl.	2.20189e-10	Picrasma quassioides (D.Don) Benn.	5.03651e-11	Aralia cordata Thunb.	2.49397e-11
JPG020461.JPG	Fraxinus lanuginosa Koidz. f. serrata (Nakai) Murata	Fraxinus lanuginosa Koidz. f. serrata (Nakai) Murata	0.904105	Fraxinus sieboldiana Blume	0.0958953	Acer pictum Thunb. subsp. dissectum (Wesm.) H.Ohashi	1.37015e-07	Acer amoenum Carri_re var. amoenum	7.59546e-08	Japonicalia delphiniifolia (Siebold et Zucc.) C.Ren et Q.E.Yang	5.05916e-09
00000216.jpg	Fraxinus lanuginosa Koidz. f. serrata (Nakai) Murata	Fraxinus lanuginosa Koidz. f. lanuginosa	0.98798	Fraxinus lanuginosa Koidz. f. serrata (Nakai) Murata	0.0119808	Fraxinus sieboldiana Blume	3.89102e-05	Fraxinus longicuspis Siebold et Zucc.	1.29612e-09	Picrasma quassioides (D.Don) Benn.	1.15673e-12
382210.jpg	Fraxinus lanuginosa Koidz. f. serrata (Nakai) Murata	Fraxinus lanuginosa Koidz. f. serrata (Nakai) Murata	0.999654	Weigela floribunda (Siebold et Zucc.) K.Koch	0.000227357	Abelia serrata Siebold et Zucc.	6.34538e-05	Abelia spathulata Siebold et Zucc. var. spathulata	2.69828e-05	Helwingia japonica (Thunb.) F.Dietr. var. parvifolia Makino	1.05431e-05
JPG020519.JPG	Fraxinus lanuginosa Koidz. f. serrata (Nakai) Murata	Fraxinus lanuginosa Koidz. f. serrata (Nakai) Murata	0.997406	Aucuba japonica Thunb. var. japonica	0.00123141	Fraxinus sieboldiana Blume	0.000954253	Japonicalia delphiniifolia (Siebold et Zucc.) C.Ren et Q.E.Yang	0.000407719	Hedera rhombea (Miq.) Bean	3.41668e-07
RTCM-8217.jpg	Fraxinus lanuginosa Koidz. f. serrata (Nakai) Murata	Fraxinus lanuginosa Koidz. f. serrata (Nakai) Murata	0.982385	Fraxinus sieboldiana Blume	0.0176093	Sambucus racemosa L. subsp. sieboldiana (Miq.) H.Hara	2.32385e-06	Fraxinus lanuginosa Koidz. f. lanuginosa	1.76968e-06	Fraxinus apertisquamifera H.Hara	7.23593e-07
KAG076054.jpg	Fraxinus lanuginosa Koidz. f. serrata (Nakai) Murata	Fraxinus lanuginosa Koidz. f. serrata (Nakai) Murata	0.999996	Euonymus alatus (Thunb.) Siebold var. alatus f. striatus (Thunb.) Makino	4.16153e-06	Fraxinus longicuspis Siebold et Zucc.	3.34351e-08	Fraxinus sieboldiana Blume	1.54328e-08	Fraxinus lanuginosa Koidz. f. lanuginosa	9.47718e-09
1074798.JPG	Fraxinus lanuginosa Koidz. f. serrata (Nakai) Murata	Fraxinus lanuginosa Koidz. f. serrata (Nakai) Murata	1	Fraxinus apertisquamifera H.Hara	2.5451e-07	Lindera triloba (Siebold et Zucc.) Blume	3.90858e-10	Staphylea japonica (Thunb.) Mabb.	4.51205e-15	Abelia spathulata Siebold et Zucc. var. sanguinea Makino	3.85674e-15
JPG020457.JPG	Fraxinus lanuginosa Koidz. f. serrata (Nakai) Murata	Fraxinus lanuginosa Koidz. f. serrata (Nakai) Murata	0.999902	Aucuba japonica Thunb. var. japonica	9.01115e-05	Cornus macrophylla Wall.	6.43251e-06	Fraxinus sieboldiana Blume	5.08007e-07	Sorbus commixta Hedl.	1.89873e-07
JPG020469.JPG	Fraxinus lanuginosa Koidz. f. serrata (Nakai) Murata	Fraxinus lanuginosa Koidz. f. serrata (Nakai) Murata	0.860895	Fraxinus sieboldiana Blume	0.0677161	Vaccinium japonicum Miq. var. ciliare Matsum. ex Komatsu	0.042581	Stachyurus praecox Siebold et Zucc.	0.0265235	Cerasus leveilleana (Koehne) H.Ohba	0.00178198
796389.jpg	Fraxinus lanuginosa Koidz. f. serrata (Nakai) Murata	Fraxinus lanuginosa Koidz. f. serrata (Nakai) Murata	0.889813	Fraxinus longicuspis Siebold et Zucc.	0.110187	Picrasma quassioides (D.Don) Benn.	8.80874e-08	Fraxinus apertisquamifera H.Hara	6.98156e-09	Weigela floribunda (Siebold et Zucc.) K.Koch	1.50926e-11
JPG020473.JPG	Fraxinus lanuginosa Koidz. f. serrata (Nakai) Murata	Fraxinus lanuginosa Koidz. f. serrata (Nakai) Murata	0.999671	Euonymus alatus (Thunb.) Siebold var. alatus f. striatus (Thunb.) Makino	0.000202868	Acer cissifolium (Siebold et Zucc.) K.Koch	8.54231e-05	Fraxinus sieboldiana Blume	1.71575e-05	Wisteria floribunda (Willd.) DC.	1.00282e-05
JPG020559.JPG	Fraxinus lanuginosa Koidz. f. serrata (Nakai) Murata	Fraxinus lanuginosa Koidz. f. serrata (Nakai) Murata	0.986406	Fraxinus sieboldiana Blume	0.0135942	Hedera rhombea (Miq.) Bean	2.03346e-08	Picrasma quassioides (D.Don) Benn.	1.69163e-08	Gentiana scabra Bunge var. buergeri (Miq.) Maxim. ex Franch. et Sav.	5.50681e-09
JPG020509.JPG	Fraxinus lanuginosa Koidz. f. serrata (Nakai) Murata	Fraxinus lanuginosa Koidz. f. serrata (Nakai) Murata	0.999981	Fraxinus sieboldiana Blume	1.87389e-05	Picrasma quassioides (D.Don) Benn.	1.50964e-09	Rubus illecebrosus Focke	1.71037e-11	Acer pictum Thunb. subsp. dissectum (Wesm.) H.Ohashi	2.71656e-13
JPG020561.JPG	Fraxinus lanuginosa Koidz. f. serrata (Nakai) Murata	Fraxinus lanuginosa Koidz. f. serrata (Nakai) Murata	0.828228	Fraxinus sieboldiana Blume	0.169196	Stachyurus praecox Siebold et Zucc.	0.00255685	Vaccinium japonicum Miq. var. ciliare Matsum. ex Komatsu	8.08762e-06	Helwingia japonica (Thunb.) F.Dietr. var. parvifolia Makino	4.96342e-06
JPG020549.JPG	Fraxinus lanuginosa Koidz. f. serrata (Nakai) Murata	Fraxinus lanuginosa Koidz. f. serrata (Nakai) Murata	0.99699	Fraxinus sieboldiana Blume	0.00300055	Sorbus commixta Hedl.	7.29273e-06	Laurocerasus spinulosa (Siebold et Zucc.) C.K.Schneid.	9.24101e-07	Picrasma quassioides (D.Don) Benn.	7.66224e-07
00009202.jpg	Fraxinus lanuginosa Koidz. f. serrata (Nakai) Murata	Fraxinus lanuginosa Koidz. f. lanuginosa	0.789299	Rubus minusculus H.L_v. et Vaniot	0.123946	Fraxinus lanuginosa Koidz. f. serrata (Nakai) Murata	0.0828315	Fraxinus sieboldiana Blume	0.00330989	Zelkova serrata (Thunb.) Makino	0.000435814
905020.jpg	Fraxinus lanuginosa Koidz. f. serrata (Nakai) Murata	Fraxinus apertisquamifera H.Hara	0.979674	Fraxinus lanuginosa Koidz. f. serrata (Nakai) Murata	0.0114556	Fraxinus longicuspis Siebold et Zucc.	0.00887038	Angelica sachalinensis Maxim. var. glabra (Koidz.) T.Yamaz.	5.04181e-11	Picrasma quassioides (D.Don) Benn.	1.4128e-13
00011652.jpg	Fraxinus lanuginosa Koidz. f. serrata (Nakai) Murata	Padus buergeriana (Miq.) T.T.Y_ et T.C.Ku	0.759745	Symplocos coreana (H.L_v.) Ohwi	0.222713	Fraxinus sieboldiana Blume	0.00976704	Cerasus jamasakura (Siebold ex Koidz.) H.Ohba	0.00591173	Staphylea bumalda DC.	0.000876888
JPG020545.JPG	Fraxinus lanuginosa Koidz. f. serrata (Nakai) Murata	Fraxinus lanuginosa Koidz. f. serrata (Nakai) Murata	0.99948	Fraxinus sieboldiana Blume	0.000519372	Gamblea innovans (Siebold et Zucc.) C.B.Shang, Lowry et Frodin	3.44639e-07	Stachyurus praecox Siebold et Zucc.	2.39866e-11	Panax japonicus (T.Nees) C.A.Mey.	1.74498e-11
JPG020449.JPG	Fraxinus lanuginosa Koidz. f. serrata (Nakai) Murata	Fraxinus lanuginosa Koidz. f. serrata (Nakai) Murata	0.999771	Fraxinus sieboldiana Blume	0.000229163	Synurus palmatopinnatifidus (Makino) Kitam. var. palmatopinnatifidus	1.27744e-09	Aruncus dioicus (Walter) Fernald var. kamtschaticus (Maxim.) H.Hara	6.72857e-10	Sorbus commixta Hedl.	3.46754e-10
JPG020441.JPG	Fraxinus lanuginosa Koidz. f. serrata (Nakai) Murata	Fraxinus lanuginosa Koidz. f. serrata (Nakai) Murata	0.774782	Fraxinus sieboldiana Blume	0.208701	Hedera rhombea (Miq.) Bean	0.0164008	Cerasus leveilleana (Koehne) H.Ohba	7.13598e-05	Rubus hirsutus Thunb.	1.44663e-05
00012930.jpg	Fraxinus lanuginosa Koidz. f. serrata (Nakai) Murata	Fraxinus lanuginosa Koidz. f. serrata (Nakai) Murata	0.999726	Fraxinus longicuspis Siebold et Zucc.	0.000274077	Quercus serrata Murray	1.41525e-08	Viola eizanensis (Makino) Makino	7.48811e-11	Rubus illecebrosus Focke	1.49964e-11
00000960.jpg	Fraxinus lanuginosa Koidz. f. serrata (Nakai) Murata	Fraxinus lanuginosa Koidz. f. serrata (Nakai) Murata	0.998932	Fraxinus longicuspis Siebold et Zucc.	0.00104622	Sorbus commixta Hedl.	2.13916e-05	Wisteria floribunda (Willd.) DC.	1.12206e-08	Fraxinus apertisquamifera H.Hara	7.14717e-09
00009201.jpg	Fraxinus lanuginosa Koidz. f. serrata (Nakai) Murata	Fraxinus lanuginosa Koidz. f. serrata (Nakai) Murata	0.939389	Acer amoenum Carri_re var. amoenum	0.0592275	Fraxinus lanuginosa Koidz. f. lanuginosa	0.00116961	Quercus salicina Blume	0.000126614	Fraxinus sieboldiana Blume	6.75666e-05
JPG020437.JPG	Fraxinus lanuginosa Koidz. f. serrata (Nakai) Murata	Fraxinus lanuginosa Koidz. f. serrata (Nakai) Murata	0.999999	Fraxinus sieboldiana Blume	5.81359e-07	Hylodesmum podocarpum (DC.) H.Ohashi & R.R.Mill subsp. oxyphyllum (DC.) H.Ohashi & R.R.Mill var. japonicum (Miq.) H.Ohashi	1.35229e-07	Wisteria brachybotrys Siebold et Zucc.	2.05875e-10	Gamblea innovans (Siebold et Zucc.) C.B.Shang, Lowry et Frodin	8.89025e-11
796386.jpg	Fraxinus lanuginosa Koidz. f. serrata (Nakai) Murata	Fraxinus lanuginosa Koidz. f. serrata (Nakai) Murata	0.975075	Fraxinus longicuspis Siebold et Zucc.	0.0234374	Thelypteris liukiuensis (Christ ex Matsum.) K.Iwats.	0.00139437	Angelica sachalinensis Maxim. var. glabra (Koidz.) T.Yamaz.	4.68721e-05	Rubus illecebrosus Focke	1.35572e-05
JPG020501.JPG	Fraxinus lanuginosa Koidz. f. serrata (Nakai) Murata	Fraxinus lanuginosa Koidz. f. serrata (Nakai) Murata	0.999997	Fraxinus sieboldiana Blume	3.24006e-06	Picrasma quassioides (D.Don) Benn.	4.97784e-08	Sorbus commixta Hedl.	2.90217e-09	Acer pictum Thunb. subsp. dissectum (Wesm.) H.Ohashi	9.18299e-11
JPG020477.JPG	Fraxinus lanuginosa Koidz. f. serrata (Nakai) Murata	Fraxinus lanuginosa Koidz. f. serrata (Nakai) Murata	0.999995	Fraxinus sieboldiana Blume	5.18886e-06	Acer pictum Thunb. subsp. dissectum (Wesm.) H.Ohashi	1.00675e-07	Acer amoenum Carri_re var. amoenum	1.46232e-08	Japonicalia delphiniifolia (Siebold et Zucc.) C.Ren et Q.E.Yang	7.54027e-09
JPG020487.JPG	Fraxinus lanuginosa Koidz. f. serrata (Nakai) Murata	Fraxinus lanuginosa Koidz. f. serrata (Nakai) Murata	0.999999	Panax japonicus (T.Nees) C.A.Mey.	6.41628e-07	Fraxinus sieboldiana Blume	1.66612e-09	Picrasma quassioides (D.Don) Benn.	5.268e-12	Sorbus commixta Hedl.	4.93887e-12
JPG020425.JPG	Fraxinus lanuginosa Koidz. f. serrata (Nakai) Murata	Fraxinus sieboldiana Blume	0.999817	Acer pictum Thunb. subsp. dissectum (Wesm.) H.Ohashi	0.000132781	Fraxinus lanuginosa Koidz. f. serrata (Nakai) Murata	5.06738e-05	Picrasma quassioides (D.Don) Benn.	3.25048e-09	Panax japonicus (T.Nees) C.A.Mey.	2.36142e-09
JPG020429.JPG	Fraxinus lanuginosa Koidz. f. serrata (Nakai) Murata	Fraxinus lanuginosa Koidz. f. serrata (Nakai) Murata	0.999982	Picrasma quassioides (D.Don) Benn.	1.82564e-05	Sorbus commixta Hedl.	1.11517e-07	Fraxinus sieboldiana Blume	9.7189e-10	Staphylea japonica (Thunb.) Mabb.	8.84956e-11
JPG020537.JPG	Fraxinus lanuginosa Koidz. f. serrata (Nakai) Murata	Fraxinus lanuginosa Koidz. f. serrata (Nakai) Murata	0.999978	Picrasma quassioides (D.Don) Benn.	2.07764e-05	Euonymus alatus (Thunb.) Siebold var. alatus f. striatus (Thunb.) Makino	9.68263e-07	Fraxinus sieboldiana Blume	2.65024e-09	Eleutherococcus spinosus (L.f.) S.Y.Hu var. spinosus	1.33967e-11
796373.jpg	Fraxinus lanuginosa Koidz. f. serrata (Nakai) Murata	Fraxinus lanuginosa Koidz. f. serrata (Nakai) Murata	1	Fraxinus apertisquamifera H.Hara	9.02986e-08	Fraxinus longicuspis Siebold et Zucc.	4.51211e-08	Rubus illecebrosus Focke	1.06339e-08	Abelia spathulata Siebold et Zucc. var. sanguinea Makino	2.93689e-09
KAG076069.jpg	Fraxinus lanuginosa Koidz. f. serrata (Nakai) Murata	Fraxinus longicuspis Siebold et Zucc.	0.999823	Fraxinus platypoda Oliv.	0.000169033	Fraxinus lanuginosa Koidz. f. serrata (Nakai) Murata	6.256e-06	Antidesma japonicum Siebold et Zucc.	1.25876e-06	Cladrastis shikokiana (Makino) Makino	5.19127e-07
KAG059387.jpg	Cocculus trilobus (Thunb.) DC.	Stephania japonica (Thunb.) Miers	0.769753	Cocculus trilobus (Thunb.) DC.	0.153095	Smilax insularis T.C.Hsu et S.W.Chung	0.0771511	Clematis meyeniana Walp. var. insularis Sprague	1.2252e-06	Smilax nipponica Miq.	7.79189e-09
4131-UR729.jpg	Cocculus trilobus (Thunb.) DC.	Cocculus trilobus (Thunb.) DC.	0.986765	Cercidiphyllum japonicum Siebold et Zucc. ex Hoffm. et Schult.	0.00892944	Smilax china L.	0.00198695	Ipomoea littoralis Blume	0.00131935	Smilax nipponica Miq.	0.000297179
FKSE64299.jpg	Cocculus trilobus (Thunb.) DC.	Cocculus trilobus (Thunb.) DC.	0.999967	Stephania japonica (Thunb.) Miers	3.11119e-05	Smilax china L.	2.12365e-06	Paederia foetida L.	1.79385e-09	Styrax obassia Siebold et Zucc.	7.74654e-10
FKSE85886.jpg	Cocculus trilobus (Thunb.) DC.	Cocculus trilobus (Thunb.) DC.	0.999664	Rhynchosia volubilis Lour.	0.000336435	Stephania japonica (Thunb.) Miers	5.11491e-08	Cynanchum caudatum (Miq.) Maxim.	2.73111e-08	Dioscorea japonica Thunb.	1.26311e-08
KAG159210.jpg	Cocculus trilobus (Thunb.) DC.	Smilax china L.	0.857199	Smilax sebeana Miq.	0.119348	Cocculus trilobus (Thunb.) DC.	0.0234493	Symplocos coreana (H.L_v.) Ohwi	3.30615e-06	Fallopia japonica (Houtt.) Ronse Decr. var. japonica	2.84435e-08
TRPM-P-934-1003-006.jpg	Cocculus trilobus (Thunb.) DC.	Stephania japonica (Thunb.) Miers	0.555967	Cocculus trilobus (Thunb.) DC.	0.256472	Smilax china L.	0.18406	Smilax riparia A.DC.	0.00175467	Clematis meyeniana Walp. var. insularis Sprague	0.00131452
KAG059423.jpg	Cocculus trilobus (Thunb.) DC.	Cocculus trilobus (Thunb.) DC.	0.583112	Stephania japonica (Thunb.) Miers	0.249173	Rhynchosia volubilis Lour.	0.090432	Lespedeza homoloba Nakai	0.0584448	Smilax china L.	0.015578
KAG059420.jpg	Cocculus trilobus (Thunb.) DC.	Cocculus trilobus (Thunb.) DC.	0.998253	Smilax sebeana Miq.	0.00164775	Stephania japonica (Thunb.) Miers	9.77357e-05	Ligustrum japonicum Thunb.	1.11582e-06	Clematis meyeniana Walp. var. insularis Sprague	4.6655e-07
KAG059418.jpg	Cocculus trilobus (Thunb.) DC.	Cocculus trilobus (Thunb.) DC.	0.998736	Stephania japonica (Thunb.) Miers	0.00122544	Smilax sebeana Miq.	3.42867e-05	Smilax bracteata C.Presl var. bracteata	4.08555e-06	Smilax insularis T.C.Hsu et S.W.Chung	4.22208e-07
FKSE60257.jpg	Cocculus trilobus (Thunb.) DC.	Cocculus trilobus (Thunb.) DC.	0.999999	Hylodesmum podocarpum (DC.) H.Ohashi & R.R.Mill subsp. fallax (Schindl.) H.Ohashi & R.R.Mill	1.12617e-06	Hylodesmum podocarpum (DC.) H.Ohashi & R.R.Mill subsp. podocarpum	1.98363e-07	Dioscorea tokoro Makino	8.36247e-09	Smilax riparia A.DC.	5.27495e-09
6793-UR164.jpg	Cocculus trilobus (Thunb.) DC.	Cocculus trilobus (Thunb.) DC.	0.656109	Lindera obtusiloba Blume	0.158107	Cercidiphyllum japonicum Siebold et Zucc. ex Hoffm. et Schult.	0.0608315	Dioscorea tokoro Makino	0.0396223	Ipomoea indica (Burm.) Merr.	0.035832
1166800.JPG	Cocculus trilobus (Thunb.) DC.	Cocculus trilobus (Thunb.) DC.	0.999998	Stephania japonica (Thunb.) Miers	1.68155e-06	Smilax riparia A.DC.	4.20853e-08	Clematis terniflora DC.	9.93072e-09	Smilax insularis T.C.Hsu et S.W.Chung	2.55874e-09
1166794.JPG	Cocculus trilobus (Thunb.) DC.	Cocculus trilobus (Thunb.) DC.	0.989591	Brasenia schreberi J.F.Gmel.	0.00556845	Dioscorea tokoro Makino	0.004148	Cynanchum wilfordii (Maxim.) Hook.f.	0.000260393	Piper kadsura (Choisy) Ohwi	0.000150177
988514.jpg	Cocculus trilobus (Thunb.) DC.	Stephania japonica (Thunb.) Miers	0.685694	Cocculus trilobus (Thunb.) DC.	0.314203	Stauntonia hexaphylla (Thunb.) Decne.	8.03463e-05	Smilax sebeana Miq.	1.67924e-05	Actinidia polygama (Siebold et Zucc.) Planch. ex Maxim.	4.19472e-06
KAG059393.jpg	Cocculus trilobus (Thunb.) DC.	Stephania japonica (Thunb.) Miers	0.823908	Cocculus trilobus (Thunb.) DC.	0.116826	Clematis meyeniana Walp. var. insularis Sprague	0.0517069	Ligustrum japonicum Thunb.	0.00738475	Smilax insularis T.C.Hsu et S.W.Chung	0.000114415
TAI 116167.jpg	Cocculus trilobus (Thunb.) DC.	Clematis terniflora DC.	0.894568	Vitex rotundifolia L.f.	0.0945229	Vigna marina (Burm.) Merr.	0.00442249	Rhynchosia volubilis Lour.	0.00318131	Canavalia lineata (Thunb.) DC.	0.00218182
KAG059389.jpg	Cocculus trilobus (Thunb.) DC.	Stephania japonica (Thunb.) Miers	0.996069	Cocculus trilobus (Thunb.) DC.	0.00393062	Smilax insularis T.C.Hsu et S.W.Chung	8.33133e-08	Ipomoea pes-caprae (L.) R.Br.	1.5646e-09	Smilax sebeana Miq.	6.34058e-10
KAG059409.jpg	Cocculus trilobus (Thunb.) DC.	Stephania japonica (Thunb.) Miers	0.870309	Kadsura japonica (L.) Dunal	0.0736781	Cocculus trilobus (Thunb.) DC.	0.036741	Smilax china L. var. yanagitae Honda	0.0127939	Broussonetia papyrifera (L.) L'H_r. ex Vent.	0.00259727
KAG059403.jpg	Cocculus trilobus (Thunb.) DC.	Calystegia pubescens Lindl. f. major (Makino) Yonek.	0.365991	Trichosanthes laceribractea Hayata	0.359372	Cocculus trilobus (Thunb.) DC.	0.154031	Euphorbia sieboldiana C.Morren et Decne.	0.118206	Aristolochia kaempferi Willd.	0.00174008
726512.jpg	Cocculus trilobus (Thunb.) DC.	Cocculus trilobus (Thunb.) DC.	1	Stephania japonica (Thunb.) Miers	5.75853e-08	Clematis meyeniana Walp. var. insularis Sprague	1.98592e-08	Paederia foetida L.	1.03937e-08	Lindera obtusiloba Blume	5.82905e-09
1022471.jpg	Cocculus trilobus (Thunb.) DC.	Cocculus trilobus (Thunb.) DC.	0.999999	Stephania japonica (Thunb.) Miers	6.30271e-07	Stauntonia hexaphylla (Thunb.) Decne.	8.65423e-10	Smilax insularis T.C.Hsu et S.W.Chung	1.72137e-11	Clematis meyeniana Walp. var. insularis Sprague	1.68515e-11
1219598.JPG	Cocculus trilobus (Thunb.) DC.	Cocculus trilobus (Thunb.) DC.	1	Stephania japonica (Thunb.) Miers	8.452e-08	Paederia foetida L.	2.98702e-08	Dioscorea septemloba Thunb. var. septemloba	2.34378e-08	Dioscorea tokoro Makino	1.87193e-08
C2047173.jpg	Arisaema tosaense Makino	Arisaema tosaense Makino	0.995302	Arisaema urashima H.Hara	0.0046965	Carex siderosticta Hance	7.81862e-07	Arisaema japonicum Blume	3.2192e-07	Arisaema yamatense (Nakai) Nakai subsp. yamatense	1.10195e-08
C2047177.jpg	Arisaema tosaense Makino	Arisaema tosaense Makino	0.999999	Carex maximowiczii Miq. var. levisaccus Ohwi	9.83837e-07	Pinellia tripartita (Blume) Schott	8.58258e-10	Arisaema urashima H.Hara	6.49815e-10	Arisaema japonicum Blume	1.07597e-10
C2047197.jpg	Arisaema tosaense Makino	Arisaema tosaense Makino	1	Arisaema japonicum Blume	3.12813e-09	Arisaema yamatense (Nakai) Nakai subsp. yamatense	4.57748e-10	Pinellia tripartita (Blume) Schott	4.69568e-11	Carex flabellata H.L_v. et Vaniot	1.71145e-11
C2047239.jpg	Arisaema tosaense Makino	Arisaema tosaense Makino	0.999994	Arisaema yamatense (Nakai) Nakai subsp. yamatense	6.14566e-06	Arisaema japonicum Blume	1.64276e-09	Neolitsea sericea (Blume) Koidz.	7.2434e-10	Arisaema peninsulae Nakai	1.74686e-10
C2047209.jpg	Arisaema tosaense Makino	Arisaema tosaense Makino	0.999976	Arisaema yamatense (Nakai) Nakai subsp. yamatense	2.31079e-05	Arisaema japonicum Blume	7.37482e-07	Arisaema peninsulae Nakai	7.84135e-08	Persicaria neofiliformis (Nakai) Ohki	5.67859e-08
4767-2474.jpg	Arisaema tosaense Makino	Arisaema japonicum Blume	0.996072	Sambucus racemosa L. subsp. sieboldiana (Miq.) H.Hara	0.00172082	Panax japonicus (T.Nees) C.A.Mey.	0.00101835	Arisaema peninsulae Nakai	0.000785013	Spuriopimpinella calycina (Maxim.) Kitag.	0.000362954
C2047212.jpg	Arisaema tosaense Makino	Arisaema urashima H.Hara	0.684597	Carex siderosticta Hance	0.216341	Carex foliosissima F.Schmidt var. foliosissima	0.0980407	Phragmites australis (Cav.) Trin. ex Steud.	0.000616848	Carex pachygyna Franch. et Sav.	0.000126056
C2047190.jpg	Arisaema tosaense Makino	Arisaema tosaense Makino	1	Arisaema yamatense (Nakai) Nakai subsp. yamatense	2.51533e-12	Arisaema japonicum Blume	6.05713e-13	Arisaema peninsulae Nakai	1.05194e-13	Pinellia tripartita (Blume) Schott	7.69382e-14
C2047232.jpg	Arisaema tosaense Makino	Arisaema tosaense Makino	0.999996	Arisaema yamatense (Nakai) Nakai subsp. yamatense	3.4845e-06	Arisaema japonicum Blume	1.00291e-07	Arisaema peninsulae Nakai	5.5156e-10	Trochodendron aralioides Siebold et Zucc.	1.85342e-13
C2047176.jpg	Arisaema tosaense Makino	Arisaema tosaense Makino	1	Arisaema japonicum Blume	8.65863e-10	Carex maximowiczii Miq. var. levisaccus Ohwi	2.79212e-12	Pinellia tripartita (Blume) Schott	6.62187e-13	Arisaema urashima H.Hara	5.69545e-13
C2047188.jpg	Arisaema tosaense Makino	Arisaema tosaense Makino	0.999888	Arisaema japonicum Blume	0.000103305	Arisaema yamatense (Nakai) Nakai subsp. yamatense	8.70824e-06	Neolitsea sericea (Blume) Koidz.	3.10166e-09	Achyranthes bidentata Blume var. japonica Miq.	2.76286e-09
C2047229.jpg	Arisaema tosaense Makino	Arisaema tosaense Makino	0.999987	Arisaema urashima H.Hara	1.00926e-05	Arisaema yamatense (Nakai) Nakai subsp. yamatense	2.53941e-06	Arisaema japonicum Blume	2.44633e-07	Carex siderosticta Hance	1.06694e-09
C2047211.jpg	Arisaema tosaense Makino	Arisaema yamatense (Nakai) Nakai subsp. yamatense	0.846216	Arisaema tosaense Makino	0.111973	Arisaema japonicum Blume	0.03853	Arisaema urashima H.Hara	0.0031941	Neolitsea sericea (Blume) Koidz.	8.2698e-05
C2047227.jpg	Arisaema tosaense Makino	Arisaema tosaense Makino	1	Arisaema japonicum Blume	5.3297e-11	Arisaema yamatense (Nakai) Nakai subsp. yamatense	1.2012e-12	Persicaria neofiliformis (Nakai) Ohki	3.24004e-13	Arisaema peninsulae Nakai	1.67464e-13
C2047226.jpg	Arisaema tosaense Makino	Arisaema tosaense Makino	1	Arisaema yamatense (Nakai) Nakai subsp. yamatense	2.4275e-08	Arisaema japonicum Blume	1.75426e-11	Arisaema peninsulae Nakai	5.67913e-12	Persicaria neofiliformis (Nakai) Ohki	4.04713e-13
00016085.jpg	Goniophlebium niponicum (Mett.) Bedd.	Goniophlebium niponicum (Mett.) Bedd.	0.999998	Deparia conilii (Franch. et Sav.) M.Kato	7.24521e-07	Plagiogyria matsumurana Makino	5.58116e-07	Plagiogyria adnata (Blume) Bedd.	5.47693e-07	Pteris terminalis Wall. ex J.Agardh var. terminalis	1.23359e-07
1114089.JPG	Goniophlebium niponicum (Mett.) Bedd.	Goniophlebium niponicum (Mett.) Bedd.	1	Plagiogyria x wakabae Sa.Kurata ex Nakaike	7.76362e-13	Plagiogyria matsumurana Makino	6.83897e-13	Microlepia marginata (Panzer) C.Chr.	6.20433e-13	Gymnocarpium oyamense (Baker) Ching	4.61234e-14
KAG126653.jpg	Goniophlebium niponicum (Mett.) Bedd.	Epilobium pyrricholophum Franch. et Sav.	0.356839	Pteris dispar Kunze	0.327852	Vicia amoena Fisch. ex Ser.	0.227361	Nephrolepis cordifolia (L.) C.Presl	0.0418946	Amorpha fruticosa L.	0.040594
KAG082335.jpg	Goniophlebium niponicum (Mett.) Bedd.	Goniophlebium niponicum (Mett.) Bedd.	0.999998	Plagiogyria matsumurana Makino	8.15338e-07	Pteris dispar Kunze	4.32016e-07	Hymenasplenium murakami-hatanakae Nakaike	3.46316e-07	Polypodium fauriei Christ	5.56456e-08
735330.jpg	Goniophlebium niponicum (Mett.) Bedd.	Goniophlebium niponicum (Mett.) Bedd.	1	Gymnocarpium oyamense (Baker) Ching	6.93819e-09	Crotalaria sessiliflora L.	3.19912e-10	Microlepia marginata (Panzer) C.Chr.	2.29352e-10	Onoclea sensibilis L. var. interrupta Maxim.	1.77876e-10
KAG081363.jpg	Goniophlebium niponicum (Mett.) Bedd.	Goniophlebium niponicum (Mett.) Bedd.	0.999494	Thelypteris decursivepinnata (H.C.Hall) Ching	0.000506201	Woodwardia orientalis Sw.	2.76378e-09	Deparia petersenii (Kunze) M.Kato	5.71459e-10	Deparia conilii (Franch. et Sav.) M.Kato	5.04657e-11
00022197.jpg	Goniophlebium niponicum (Mett.) Bedd.	Goniophlebium niponicum (Mett.) Bedd.	0.930159	Polypodium fauriei Christ	0.0696489	Plagiogyria matsumurana Makino	0.000162293	Platanthera tipuloides (L.f.) Lindl.	1.27214e-05	Deparia conilii (Franch. et Sav.) M.Kato	8.26431e-06
734697.jpg	Goniophlebium niponicum (Mett.) Bedd.	Goniophlebium niponicum (Mett.) Bedd.	1	Plagiogyria adnata (Blume) Bedd.	1.58371e-10	Deparia conilii (Franch. et Sav.) M.Kato	9.28439e-11	Plagiogyria matsumurana Makino	5.4561e-11	Neolepisorus ensatus (Thunb.) Ching	7.24198e-12
KAG126670.jpg	Goniophlebium niponicum (Mett.) Bedd.	Goniophlebium niponicum (Mett.) Bedd.	1	Pteris dispar Kunze	2.05526e-09	Thelypteris decursivepinnata (H.C.Hall) Ching	8.22801e-11	Plagiogyria adnata (Blume) Bedd.	2.39765e-11	Polypodium fauriei Christ	3.25558e-12
779434.jpg	Goniophlebium niponicum (Mett.) Bedd.	Pteris terminalis Wall. ex J.Agardh var. fauriei (Christ) Ebihara et Nakato	0.997889	Goniophlebium niponicum (Mett.) Bedd.	0.00211022	Pteris terminalis Wall. ex J.Agardh var. terminalis	8.62045e-07	Pteris dispar Kunze	7.41401e-09	Plagiogyria matsumurana Makino	2.58827e-09
00001227.jpg	Goniophlebium niponicum (Mett.) Bedd.	Goniophlebium niponicum (Mett.) Bedd.	1	Polypodium fauriei Christ	1.51988e-08	Pteris terminalis Wall. ex J.Agardh var. terminalis	4.08094e-10	Thelypteris decursivepinnata (H.C.Hall) Ching	8.82962e-12	Plagiogyria adnata (Blume) Bedd.	3.96597e-12
00033491.jpg	Goniophlebium niponicum (Mett.) Bedd.	Goniophlebium niponicum (Mett.) Bedd.	1	Thelypteris decursivepinnata (H.C.Hall) Ching	2.78569e-11	Polypodium fauriei Christ	1.86256e-11	Nephrolepis cordifolia (L.) C.Presl	4.12806e-14	Plagiogyria adnata (Blume) Bedd.	3.19334e-14
KAG126661.jpg	Goniophlebium niponicum (Mett.) Bedd.	Goniophlebium niponicum (Mett.) Bedd.	1	Polypodium fauriei Christ	1.01954e-12	Thelypteris decursivepinnata (H.C.Hall) Ching	2.71782e-13	Struthiopteris niponica (Kunze) Nakai	6.85425e-15	Hymenasplenium murakami-hatanakae Nakaike	5.84717e-15
00007502.jpg	Goniophlebium niponicum (Mett.) Bedd.	Goniophlebium niponicum (Mett.) Bedd.	1	Deparia conilii (Franch. et Sav.) M.Kato	8.11967e-09	Plagiogyria adnata (Blume) Bedd.	1.56229e-09	Plagiogyria matsumurana Makino	3.90154e-10	Pteris terminalis Wall. ex J.Agardh var. terminalis	9.01133e-12
00001150.jpg	Goniophlebium niponicum (Mett.) Bedd.	Goniophlebium niponicum (Mett.) Bedd.	0.999719	Pteris vittata L.	0.000219205	Polypodium fauriei Christ	3.75623e-05	Hymenasplenium murakami-hatanakae Nakaike	1.18568e-05	Plagiogyria matsumurana Makino	8.49822e-06
00001151.jpg	Goniophlebium niponicum (Mett.) Bedd.	Goniophlebium niponicum (Mett.) Bedd.	1	Plagiogyria adnata (Blume) Bedd.	1.42831e-15	Hymenasplenium murakami-hatanakae Nakaike	1.10198e-15	Thelypteris decursivepinnata (H.C.Hall) Ching	3.32682e-16	Pteris terminalis Wall. ex J.Agardh var. terminalis	9.97858e-17
00016082.jpg	Goniophlebium niponicum (Mett.) Bedd.	Goniophlebium niponicum (Mett.) Bedd.	1	Plagiogyria adnata (Blume) Bedd.	1.10057e-09	Polypodium fauriei Christ	5.13767e-10	Plagiogyria matsumurana Makino	7.3793e-11	Thelypteris decursivepinnata (H.C.Hall) Ching	3.33138e-12
KAG128617.jpg	Goniophlebium niponicum (Mett.) Bedd.	Goniophlebium niponicum (Mett.) Bedd.	0.999875	Pteris dispar Kunze	8.496e-05	Plagiogyria adnata (Blume) Bedd.	1.98178e-05	Pteris terminalis Wall. ex J.Agardh var. terminalis	1.34903e-05	Plagiogyria japonica Nakai	2.88953e-06
KAG126671.jpg	Goniophlebium niponicum (Mett.) Bedd.	Goniophlebium niponicum (Mett.) Bedd.	0.999999	Thelypteris decursivepinnata (H.C.Hall) Ching	1.16923e-06	Deparia petersenii (Kunze) M.Kato	8.34963e-08	Pteris dispar Kunze	1.39899e-10	Plagiogyria adnata (Blume) Bedd.	3.72995e-11
00016084.jpg	Goniophlebium niponicum (Mett.) Bedd.	Goniophlebium niponicum (Mett.) Bedd.	1	Plagiogyria matsumurana Makino	6.18265e-08	Plagiogyria adnata (Blume) Bedd.	3.33976e-08	Polypodium fauriei Christ	1.20777e-09	Plagiogyria japonica Nakai	4.42179e-10
MAK20100222_MAK012.jpg	Alpinia intermedia Gagnep.	Alpinia intermedia Gagnep.	0.982492	Sasa megalophylla Makino et Uchida	0.00896885	Coniogramme japonica (Thunb.) Diels	0.00609024	Sasa tsuboiana Makino	0.00141045	Pertya rigidula (Miq.) Makino	0.000709794
763491.jpg	Alpinia intermedia Gagnep.	Alpinia intermedia Gagnep.	0.999999	Alisma canaliculatum A.Braun et C.D.Bouch_	7.33717e-07	Coniogramme japonica (Thunb.) Diels	5.2818e-07	Deparia lancea (Thunb.) Fraser-Jenk.	2.83854e-08	Coix lacryma-jobi L. var. lacryma-jobi	1.00492e-08
KAG023121.jpg	Alpinia intermedia Gagnep.	Alpinia intermedia Gagnep.	0.994017	Lactuca indica L. var. laciniata (Houtt.) H.Hara	0.00423867	Polygonatum macranthum (Maxim.) Koidz.	0.00132688	Arisaema japonicum Blume	0.000171343	Rumex japonicus Houtt.	0.000152415
KAG052579.jpg	Alpinia intermedia Gagnep.	Alpinia intermedia Gagnep.	1	Cladium jamaicense Crantz subsp. chinense (Nees) T.Koyama	2.47912e-11	Lactuca indica L. var. laciniata (Houtt.) H.Hara	1.79596e-12	Blumea conspicua Hayata	3.36058e-13	Scirpus mitsukurianus Makino	2.00798e-13
MAK20100223_MAK001.jpg	Alpinia intermedia Gagnep.	Sasa tsuboiana Makino	0.912829	Sasa palmata (Lat.-Marl. ex Burb.) E.G.Camus	0.0723252	Sasa veitchii (Carri_re) Rehder var. veitchii	0.00811637	Arisaema japonicum Blume	0.00245188	Alpinia intermedia Gagnep.	0.00103967
9516057.jpg	Alpinia intermedia Gagnep.	Sasa tyuhgokensis Makino	0.659464	Alpinia intermedia Gagnep.	0.21869	Ficus virgata Reinw. ex Blume	0.0459166	Sasa palmata (Lat.-Marl. ex Burb.) E.G.Camus	0.0425022	Sasa borealis (Hack.) Makino et Shibata	0.0175539
1172851.JPG	Alpinia intermedia Gagnep.	Alpinia intermedia Gagnep.	1	Neolepisorus ensatus (Thunb.) Ching	4.52231e-11	Dianthus japonicus Thunb.	2.95966e-11	Raphanus sativus L.	5.54183e-12	Phragmites australis (Cav.) Trin. ex Steud.	1.189e-12
KAG052588.jpg	Alpinia intermedia Gagnep.	Alpinia intermedia Gagnep.	0.999957	Miscanthus sinensis Andersson var. condensatus (Hack.) Makino	4.16878e-05	Cladium jamaicense Crantz subsp. chinense (Nees) T.Koyama	1.64506e-06	Sasa borealis (Hack.) Makino et Shibata	9.03007e-08	Phragmites australis (Cav.) Trin. ex Steud.	3.22371e-08
MAK20110124_MAK066.jpg	Alpinia intermedia Gagnep.	Alpinia intermedia Gagnep.	0.990057	Sasa veitchii (Carri_re) Rehder var. veitchii	0.00678004	Phragmites japonicus Steud.	0.00291901	Sasa senanensis (Franch. et Sav.) Rehder	0.000187715	Maianthemum yesoense (Franch. et Sav.) LaFrankie	2.90157e-05
KAG052578.jpg	Alpinia intermedia Gagnep.	Alpinia intermedia Gagnep.	0.999999	Sasa tsuboiana Makino	5.91861e-07	Cladium jamaicense Crantz subsp. chinense (Nees) T.Koyama	3.03905e-07	Phragmites australis (Cav.) Trin. ex Steud.	4.74532e-08	Miscanthus sinensis Andersson var. condensatus (Hack.) Makino	5.15945e-09
KAG019230.jpg	Alpinia intermedia Gagnep.	Alpinia intermedia Gagnep.	0.78354	Sasa borealis (Hack.) Makino et Shibata	0.205415	Sasa veitchii (Carri_re) Rehder var. veitchii	0.010353	Sasa palmata (Lat.-Marl. ex Burb.) E.G.Camus	0.000318169	Sasa megalophylla Makino et Uchida	0.000192301
KAG003976.jpg	Ilex macropoda Miq.	Ilex macropoda Miq.	0.985697	Celastrus orbiculatus Thunb. var. orbiculatus	0.01294	Ilex nipponica Makino	0.00128634	Rhamnus japonica Maxim. var. decipiens Maxim.	3.82871e-05	Styrax japonicus Siebold et Zucc.	3.35614e-05
KAG003977.jpg	Ilex macropoda Miq.	Ilex macropoda Miq.	0.999381	Viburnum furcatum Blume ex Maxim.	0.000424265	Xylosma congesta (Lour.) Merr.	0.000168463	Ilex rotunda Thunb.	1.64721e-05	Elaeagnus macrophylla Thunb.	7.28144e-06
FKSE11488.jpg	Ilex macropoda Miq.	Ilex macropoda Miq.	0.8924	Malus toringo (Siebold) Siebold ex de Vriese	0.107599	Elaeagnus macrophylla Thunb.	1.12213e-06	Rhamnus japonica Maxim. var. decipiens Maxim.	5.89926e-08	Alnus japonica (Thunb.) Steud.	5.22823e-08
KAG003972.jpg	Ilex macropoda Miq.	Alnus matsumurae Callier	0.242733	Corylus sieboldiana Blume var. sieboldiana	0.18902	Hamamelis japonica Siebold et Zucc. var. bitchuensis (Makino) Ohwi	0.165653	Tripterygium regelii Sprague et Takeda	0.105604	Malus tschonoskii (Maxim.) C.K.Schneid.	0.0948221
FKSE66077.jpg	Ilex macropoda Miq.	Elaeagnus glabra Thunb.	0.536122	Ilex macropoda Miq.	0.411586	Stewartia pseudocamellia Maxim.	0.0324242	Alnus japonica (Thunb.) Steud.	0.00553258	Lindera glauca (Siebold et Zucc.) Blume	0.00416829
KAG081523.jpg	Ilex macropoda Miq.	Ilex macropoda Miq.	0.999957	Smilax china L.	1.73175e-05	Hedera rhombea (Miq.) Bean	1.66572e-05	Elaeagnus macrophylla Thunb.	5.20682e-06	Smilax china L. var. yanagitae Honda	1.48252e-06
KAG003953.jpg	Ilex macropoda Miq.	Ilex macropoda Miq.	0.999264	Ilex pedunculosa Miq.	0.000734056	Lindera praecox (Siebold et Zucc.) Blume	2.09618e-06	Lonicera affinis Hook. et Arn.	1.05806e-08	Smilax china L.	3.09068e-09
FKSE34017.jpg	Ilex macropoda Miq.	Ilex macropoda Miq.	0.998896	Cornus controversa Hemsl. var. controversa	0.000625975	Alnus japonica (Thunb.) Steud.	0.00022548	Euonymus sieboldianus Blume var. sieboldianus	0.000207579	Helwingia japonica (Thunb.) F.Dietr.	4.49672e-05
KAG021791.jpg	Ilex macropoda Miq.	Ilex macropoda Miq.	0.924489	Xylosma congesta (Lour.) Merr.	0.0725567	Ligustrum japonicum Thunb.	0.00227975	Lindera praecox (Siebold et Zucc.) Blume	0.000255673	Euonymus oxyphyllus Miq. var. oxyphyllus	0.000184922
KAG003964.jpg	Ilex macropoda Miq.	Ilex macropoda Miq.	1	Ilex rotunda Thunb.	7.75603e-08	Euonymus alatus (Thunb.) Siebold var. rotundatus (Makino) H.Hara	2.34282e-08	Helwingia japonica (Thunb.) F.Dietr. var. parvifolia Makino	1.44281e-08	Euonymus sieboldianus Blume var. sieboldianus	1.38114e-08
FKSE11527.jpg	Ilex macropoda Miq.	Ilex macropoda Miq.	0.999999	Carpinus tschonoskii Maxim.	6.63235e-07	Lindera praecox (Siebold et Zucc.) Blume	2.76454e-07	Corylus sieboldiana Blume var. sieboldiana	2.13786e-07	Viburnum plicatum Thunb. var. tomentosum Miq.	1.78845e-07
FKSE121217.jpg	Ilex macropoda Miq.	Ilex macropoda Miq.	0.996415	Viburnum plicatum Thunb. var. tomentosum Miq.	0.00317248	Euonymus sieboldianus Blume var. sieboldianus	0.000393513	Alnus japonica (Thunb.) Steud.	1.06231e-05	Solanum nigrum L.	6.85931e-06
FKSE15457.jpg	Ilex macropoda Miq.	Actinidia arguta (Siebold et Zucc.) Planch. ex Miq. var. arguta	0.851975	Ilex macropoda Miq.	0.0654653	Celastrus orbiculatus Thunb. var. orbiculatus	0.0534553	Elaeagnus macrophylla Thunb.	0.0264205	Tilia japonica (Miq.) Simonk.	0.00180227
KAG003955.jpg	Ilex macropoda Miq.	Neoshirakia japonica (Siebold et Zucc.) Esser	0.399484	Elaeagnus macrophylla Thunb.	0.30972	Ilex macropoda Miq.	0.180874	Ilex rotunda Thunb.	0.108495	Celastrus stephanotidifolius (Makino) Makino	0.000997551
SDH00000633.jpg	Ilex macropoda Miq.	Ilex macropoda Miq.	0.99995	Viburnum plicatum Thunb. var. tomentosum Miq.	2.00886e-05	Lonicera affinis Hook. et Arn.	1.19904e-05	Hedera rhombea (Miq.) Bean	4.97998e-06	Cercidiphyllum japonicum Siebold et Zucc. ex Hoffm. et Schult.	4.96929e-06
5545-6750.jpg	Ilex macropoda Miq.	Lindera lancea (Momiy.) H.Koyama	0.722886	Lindera sericea (Siebold et Zucc.) Blume var. sericea	0.208822	Frangula crenata (Siebold et Zucc.) Miq.	0.066954	Fagus japonica Maxim.	0.00124304	Pourthiaea villosa (Thunb.) Decne. var. villosa	2.68295e-05
FKSE62831.jpg	Ilex macropoda Miq.	Viburnum plicatum Thunb. var. tomentosum Miq.	0.548442	Ilex macropoda Miq.	0.399668	Hedera rhombea (Miq.) Bean	0.0502158	Elaeagnus macrophylla Thunb.	0.00100418	Cerasus leveilleana (Koehne) H.Ohba	0.000482545
6390-6749.jpg	Ilex macropoda Miq.	Weigela coraeensis Thunb.	0.433127	Symplocos coreana (H.L_v.) Ohwi	0.333501	Weigela decora (Nakai) Nakai	0.173663	Styrax japonicus Siebold et Zucc.	0.0319339	Cornus kousa Buerger ex Hance subsp. kousa	0.0272758
KAG003963.jpg	Ilex macropoda Miq.	Ilex macropoda Miq.	0.999999	Euonymus sieboldianus Blume var. sieboldianus	1.31194e-06	Solanum nigrum L.	1.34109e-08	Lindera praecox (Siebold et Zucc.) Blume	2.32098e-09	Smilax china L. var. yanagitae Honda	1.00397e-09
FKSE35273.jpg	Ilex macropoda Miq.	Ilex macropoda Miq.	1	Lindera umbellata Thunb. var. umbellata	2.60382e-08	Rhamnus japonica Maxim. var. decipiens Maxim.	8.96556e-09	Ilex rotunda Thunb.	1.28796e-11	Ilex serrata Thunb. f. argutidens (Miq.) Sa.Kurata	8.66935e-15
574422.jpg	Thelypteris japonica (Baker) Ching f. viridescens (Makino) H.It_	Thelypteris japonica (Baker) Ching f. viridescens (Makino) H.It_	1	Deparia mucilagina (M.Kato) Nakaike	4.2785e-09	Thelypteris musashiensis (Hiyama) Nakato, Sahashi et M.Kato	1.07687e-11	Thelypteris japonica (Baker) Ching	9.24727e-12	Diplazium nipponicum Tagawa	4.51983e-13
1152598.JPG	Thelypteris japonica (Baker) Ching f. viridescens (Makino) H.It_	Thelypteris japonica (Baker) Ching f. viridescens (Makino) H.It_	1	Thelypteris laxa (Franch. et Sav.) Ching	4.56398e-07	Thelypteris japonica (Baker) Ching	1.50092e-08	Thelypteris musashiensis (Hiyama) Nakato, Sahashi et M.Kato	1.44241e-09	Thelypteris japonica (Baker) Ching x T. musashiensis (Hiyama) Nakato, Sahashi et M.Kato	3.86061e-11
545902.jpg	Thelypteris japonica (Baker) Ching f. viridescens (Makino) H.It_	Thelypteris japonica (Baker) Ching f. viridescens (Makino) H.It_	1	Thelypteris musashiensis (Hiyama) Nakato, Sahashi et M.Kato	1.13683e-08	Elatostema japonicum Wedd.	4.01065e-15	Thelypteris phegopteris (L.) Sloss. ex Rydb.	2.15078e-17	Pteris oshimensis Hieron.	8.67631e-19
543160.jpg	Thelypteris japonica (Baker) Ching f. viridescens (Makino) H.It_	Thelypteris japonica (Baker) Ching f. viridescens (Makino) H.It_	1	Thelypteris musashiensis (Hiyama) Nakato, Sahashi et M.Kato	3.37799e-15	Thelypteris phegopteris (L.) Sloss. ex Rydb.	8.5813e-22	Deparia mucilagina (M.Kato) Nakaike	1.98811e-23	Botrychium strictum Underw.	1.05993e-23
433499.jpg	Thelypteris japonica (Baker) Ching f. viridescens (Makino) H.It_	Thelypteris japonica (Baker) Ching f. viridescens (Makino) H.It_	1	Thelypteris musashiensis (Hiyama) Nakato, Sahashi et M.Kato	2.66163e-11	Thelypteris laxa (Franch. et Sav.) Ching	2.43365e-12	Thelypteris japonica (Baker) Ching x T. musashiensis (Hiyama) Nakato, Sahashi et M.Kato	1.9023e-12	Thelypteris japonica (Baker) Ching	6.19394e-14
558891.jpg	Thelypteris japonica (Baker) Ching f. viridescens (Makino) H.It_	Thelypteris japonica (Baker) Ching f. viridescens (Makino) H.It_	1	Thelypteris japonica (Baker) Ching x T. musashiensis (Hiyama) Nakato, Sahashi et M.Kato	3.96872e-13	Thelypteris musashiensis (Hiyama) Nakato, Sahashi et M.Kato	2.93453e-13	Thelypteris laxa (Franch. et Sav.) Ching	6.7184e-15	Thelypteris glanduligera (Kunze) Ching	1.07216e-15
799735.jpg	Thelypteris japonica (Baker) Ching f. viridescens (Makino) H.It_	Thelypteris japonica (Baker) Ching f. viridescens (Makino) H.It_	1	Thelypteris musashiensis (Hiyama) Nakato, Sahashi et M.Kato	1.35982e-09	Thelypteris japonica (Baker) Ching	5.6547e-15	Deparia dimorphophylla (Koidz.) M.Kato	5.8249e-17	Thelypteris phegopteris (L.) Sloss. ex Rydb.	4.68033e-17
831769.jpg	Thelypteris japonica (Baker) Ching f. viridescens (Makino) H.It_	Deparia mucilagina (M.Kato) Nakaike	0.826454	Thelypteris japonica (Baker) Ching f. viridescens (Makino) H.It_	0.112523	Diplazium nipponicum Tagawa	0.0577733	Pteris boninensis H.Ohba	0.00135562	Thelypteris quelpaertensis (Christ) Ching	0.00109576
1045378.JPG	Thelypteris japonica (Baker) Ching f. viridescens (Makino) H.It_	Thelypteris japonica (Baker) Ching f. viridescens (Makino) H.It_	1	Thelypteris musashiensis (Hiyama) Nakato, Sahashi et M.Kato	1.49158e-09	Thelypteris japonica (Baker) Ching	4.33535e-13	Thelypteris japonica (Baker) Ching x T. musashiensis (Hiyama) Nakato, Sahashi et M.Kato	1.99242e-14	Thelypteris laxa (Franch. et Sav.) Ching	2.47596e-15
570761.jpg	Thelypteris japonica (Baker) Ching f. viridescens (Makino) H.It_	Thelypteris japonica (Baker) Ching f. viridescens (Makino) H.It_	0.999999	Thelypteris musashiensis (Hiyama) Nakato, Sahashi et M.Kato	6.87228e-07	Tapeinidium pinnatum (Cav.) C.Chr.	2.55753e-11	Cyathea podophylla (Hook.) Copel.	1.26481e-11	Thelypteris japonica (Baker) Ching	4.53774e-12
596379.jpg	Thelypteris japonica (Baker) Ching f. viridescens (Makino) H.It_	Thelypteris japonica (Baker) Ching f. viridescens (Makino) H.It_	1	Thelypteris musashiensis (Hiyama) Nakato, Sahashi et M.Kato	4.00486e-15	Cyathea metteniana (Hance) C.Chr. et Tardieu	3.26274e-16	Thelypteris japonica (Baker) Ching x T. musashiensis (Hiyama) Nakato, Sahashi et M.Kato	5.79772e-17	Thelypteris japonica (Baker) Ching	5.5598e-19
1156220.JPG	Thelypteris japonica (Baker) Ching f. viridescens (Makino) H.It_	Thelypteris japonica (Baker) Ching f. viridescens (Makino) H.It_	1	Thelypteris musashiensis (Hiyama) Nakato, Sahashi et M.Kato	1.49052e-13	Cyathea metteniana (Hance) C.Chr. et Tardieu	5.44295e-14	Thelypteris japonica (Baker) Ching x T. musashiensis (Hiyama) Nakato, Sahashi et M.Kato	2.01116e-14	Deparia mucilagina (M.Kato) Nakaike	5.51903e-15
440269.jpg	Thelypteris japonica (Baker) Ching f. viridescens (Makino) H.It_	Thelypteris japonica (Baker) Ching f. viridescens (Makino) H.It_	1	Thelypteris japonica (Baker) Ching x T. musashiensis (Hiyama) Nakato, Sahashi et M.Kato	1.96623e-13	Thelypteris laxa (Franch. et Sav.) Ching	2.30912e-22	Thelypteris musashiensis (Hiyama) Nakato, Sahashi et M.Kato	1.68033e-23	Thelypteris torresiana (Gaudich.) Alston var. torresiana	1.44972e-23
1023727.JPG	Thelypteris japonica (Baker) Ching f. viridescens (Makino) H.It_	Thelypteris japonica (Baker) Ching f. viridescens (Makino) H.It_	1	Thelypteris musashiensis (Hiyama) Nakato, Sahashi et M.Kato	1.98819e-14	Thelypteris japonica (Baker) Ching x T. musashiensis (Hiyama) Nakato, Sahashi et M.Kato	3.04798e-21	Thelypteris torresiana (Gaudich.) Alston var. torresiana	2.92385e-22	Thelypteris laxa (Franch. et Sav.) Ching	1.49224e-22
1156142.JPG	Thelypteris japonica (Baker) Ching f. viridescens (Makino) H.It_	Thelypteris japonica (Baker) Ching f. viridescens (Makino) H.It_	1	Thelypteris musashiensis (Hiyama) Nakato, Sahashi et M.Kato	1.57664e-17	Thelypteris japonica (Baker) Ching x T. musashiensis (Hiyama) Nakato, Sahashi et M.Kato	3.40747e-19	Cyathea metteniana (Hance) C.Chr. et Tardieu	2.43879e-21	Thelypteris japonica (Baker) Ching	1.00155e-21
1017515.jpg	Thelypteris japonica (Baker) Ching f. viridescens (Makino) H.It_	Thelypteris japonica (Baker) Ching f. viridescens (Makino) H.It_	0.999837	Thelypteris musashiensis (Hiyama) Nakato, Sahashi et M.Kato	0.00016256	Thelypteris japonica (Baker) Ching x T. musashiensis (Hiyama) Nakato, Sahashi et M.Kato	2.31143e-11	Thelypteris laxa (Franch. et Sav.) Ching	8.38939e-12	Deparia mucilagina (M.Kato) Nakaike	4.06667e-12
432930.jpg	Thelypteris japonica (Baker) Ching f. viridescens (Makino) H.It_	Thelypteris japonica (Baker) Ching f. viridescens (Makino) H.It_	1	Thelypteris musashiensis (Hiyama) Nakato, Sahashi et M.Kato	1.49112e-09	Thelypteris japonica (Baker) Ching	2.7332e-13	Thelypteris japonica (Baker) Ching x T. musashiensis (Hiyama) Nakato, Sahashi et M.Kato	4.04188e-14	Thelypteris laxa (Franch. et Sav.) Ching	6.76508e-15
437963.jpg	Thelypteris japonica (Baker) Ching f. viridescens (Makino) H.It_	Thelypteris japonica (Baker) Ching f. viridescens (Makino) H.It_	1	Thelypteris musashiensis (Hiyama) Nakato, Sahashi et M.Kato	4.37759e-15	Cyathea metteniana (Hance) C.Chr. et Tardieu	1.13282e-16	Tapeinidium pinnatum (Cav.) C.Chr.	3.68556e-19	Cyathea podophylla (Hook.) Copel.	9.80379e-20
88735.jpg	Thelypteris japonica (Baker) Ching f. viridescens (Makino) H.It_	Thelypteris japonica (Baker) Ching f. viridescens (Makino) H.It_	1	Thelypteris musashiensis (Hiyama) Nakato, Sahashi et M.Kato	1.07479e-13	Thelypteris japonica (Baker) Ching x T. musashiensis (Hiyama) Nakato, Sahashi et M.Kato	3.08501e-18	Cyathea metteniana (Hance) C.Chr. et Tardieu	3.40139e-19	Deparia mucilagina (M.Kato) Nakaike	1.91384e-19
574427.jpg	Thelypteris japonica (Baker) Ching f. viridescens (Makino) H.It_	Thelypteris japonica (Baker) Ching f. viridescens (Makino) H.It_	0.999924	Thelypteris musashiensis (Hiyama) Nakato, Sahashi et M.Kato	7.64045e-05	Thelypteris japonica (Baker) Ching	2.96233e-09	Thelypteris laxa (Franch. et Sav.) Ching	2.23516e-10	Thelypteris phegopteris (L.) Sloss. ex Rydb.	1.28583e-11
437959.jpg	Thelypteris japonica (Baker) Ching f. viridescens (Makino) H.It_	Thelypteris japonica (Baker) Ching f. viridescens (Makino) H.It_	1	Thelypteris musashiensis (Hiyama) Nakato, Sahashi et M.Kato	2.25785e-15	Thelypteris japonica (Baker) Ching	1.03147e-18	Thelypteris japonica (Baker) Ching x T. musashiensis (Hiyama) Nakato, Sahashi et M.Kato	2.98843e-20	Cyathea metteniana (Hance) C.Chr. et Tardieu	2.50853e-20
437940.jpg	Thelypteris japonica (Baker) Ching f. viridescens (Makino) H.It_	Thelypteris japonica (Baker) Ching f. viridescens (Makino) H.It_	1	Thelypteris musashiensis (Hiyama) Nakato, Sahashi et M.Kato	1.2187e-07	Thelypteris japonica (Baker) Ching	3.62558e-09	Tapeinidium pinnatum (Cav.) C.Chr.	1.81293e-09	Thelypteris bukoensis (Tagawa) Ching	1.57832e-09
1153098.JPG	Thelypteris japonica (Baker) Ching f. viridescens (Makino) H.It_	Thelypteris japonica (Baker) Ching f. viridescens (Makino) H.It_	1	Thelypteris musashiensis (Hiyama) Nakato, Sahashi et M.Kato	5.87861e-11	Cyathea metteniana (Hance) C.Chr. et Tardieu	2.82677e-11	Thelypteris japonica (Baker) Ching x T. musashiensis (Hiyama) Nakato, Sahashi et M.Kato	2.50583e-14	Thelypteris laxa (Franch. et Sav.) Ching	1.88215e-15
464003.jpg	Thelypteris japonica (Baker) Ching f. viridescens (Makino) H.It_	Thelypteris japonica (Baker) Ching f. viridescens (Makino) H.It_	1	Thelypteris japonica (Baker) Ching x T. musashiensis (Hiyama) Nakato, Sahashi et M.Kato	4.06701e-17	Thelypteris musashiensis (Hiyama) Nakato, Sahashi et M.Kato	1.40866e-17	Cyathea metteniana (Hance) C.Chr. et Tardieu	1.93618e-19	Thelypteris japonica (Baker) Ching	7.36253e-22
574439.jpg	Thelypteris japonica (Baker) Ching f. viridescens (Makino) H.It_	Thelypteris japonica (Baker) Ching f. viridescens (Makino) H.It_	0.999939	Thelypteris japonica (Baker) Ching	5.42735e-05	Thelypteris musashiensis (Hiyama) Nakato, Sahashi et M.Kato	6.27107e-06	Thelypteris laxa (Franch. et Sav.) Ching	2.27237e-10	Thelypteris phegopteris (L.) Sloss. ex Rydb.	2.00736e-10
424537.jpg	Thelypteris japonica (Baker) Ching f. viridescens (Makino) H.It_	Thelypteris japonica (Baker) Ching x T. musashiensis (Hiyama) Nakato, Sahashi et M.Kato	0.884303	Thelypteris japonica (Baker) Ching	0.115696	Pteris dispar Kunze	3.7129e-07	Pteris wallichiana J.Agardh	1.19359e-07	Deparia pycnosora (Christ) M.Kato	6.51408e-08
439536.jpg	Thelypteris japonica (Baker) Ching f. viridescens (Makino) H.It_	Thelypteris japonica (Baker) Ching f. viridescens (Makino) H.It_	1	Thelypteris laxa (Franch. et Sav.) Ching	3.90681e-15	Thelypteris japonica (Baker) Ching x T. musashiensis (Hiyama) Nakato, Sahashi et M.Kato	9.38886e-16	Thelypteris musashiensis (Hiyama) Nakato, Sahashi et M.Kato	4.39926e-16	Cyathea metteniana (Hance) C.Chr. et Tardieu	1.37714e-18
422691.jpg	Thelypteris japonica (Baker) Ching f. viridescens (Makino) H.It_	Thelypteris japonica (Baker) Ching f. viridescens (Makino) H.It_	1	Thelypteris japonica (Baker) Ching x T. musashiensis (Hiyama) Nakato, Sahashi et M.Kato	4.04871e-11	Thelypteris musashiensis (Hiyama) Nakato, Sahashi et M.Kato	2.35922e-11	Thelypteris japonica (Baker) Ching	4.75147e-13	Thelypteris laxa (Franch. et Sav.) Ching	2.0143e-14
437613.jpg	Thelypteris japonica (Baker) Ching f. viridescens (Makino) H.It_	Thelypteris japonica (Baker) Ching f. viridescens (Makino) H.It_	0.999999	Thelypteris musashiensis (Hiyama) Nakato, Sahashi et M.Kato	4.64696e-07	Deparia mucilagina (M.Kato) Nakaike	1.32536e-07	Thelypteris phegopteris (L.) Sloss. ex Rydb.	3.01688e-11	Deparia pycnosora (Christ) M.Kato	8.40654e-12
574437.jpg	Thelypteris japonica (Baker) Ching f. viridescens (Makino) H.It_	Thelypteris japonica (Baker) Ching f. viridescens (Makino) H.It_	0.999999	Thelypteris musashiensis (Hiyama) Nakato, Sahashi et M.Kato	5.69599e-07	Thelypteris japonica (Baker) Ching	1.33692e-08	Cyathea metteniana (Hance) C.Chr. et Tardieu	8.89006e-12	Thelypteris phegopteris (L.) Sloss. ex Rydb.	6.47872e-12
1045381.JPG	Thelypteris japonica (Baker) Ching f. viridescens (Makino) H.It_	Thelypteris japonica (Baker) Ching f. viridescens (Makino) H.It_	1	Thelypteris musashiensis (Hiyama) Nakato, Sahashi et M.Kato	1.09404e-16	Thelypteris japonica (Baker) Ching x T. musashiensis (Hiyama) Nakato, Sahashi et M.Kato	8.44461e-18	Thelypteris japonica (Baker) Ching	4.70205e-20	Thelypteris laxa (Franch. et Sav.) Ching	1.63527e-23
799731.jpg	Thelypteris japonica (Baker) Ching f. viridescens (Makino) H.It_	Thelypteris japonica (Baker) Ching f. viridescens (Makino) H.It_	0.999995	Thelypteris musashiensis (Hiyama) Nakato, Sahashi et M.Kato	5.52031e-06	Thelypteris japonica (Baker) Ching x T. musashiensis (Hiyama) Nakato, Sahashi et M.Kato	1.10224e-13	Thelypteris laxa (Franch. et Sav.) Ching	8.9642e-16	Thelypteris japonica (Baker) Ching	7.30321e-16
1152604.JPG	Thelypteris japonica (Baker) Ching f. viridescens (Makino) H.It_	Thelypteris japonica (Baker) Ching f. viridescens (Makino) H.It_	1	Thelypteris japonica (Baker) Ching x T. musashiensis (Hiyama) Nakato, Sahashi et M.Kato	1.96251e-13	Thelypteris japonica (Baker) Ching	5.57138e-17	Thelypteris laxa (Franch. et Sav.) Ching	8.07833e-20	Thelypteris musashiensis (Hiyama) Nakato, Sahashi et M.Kato	3.7689e-21
543547.jpg	Thelypteris japonica (Baker) Ching f. viridescens (Makino) H.It_	Thelypteris japonica (Baker) Ching f. viridescens (Makino) H.It_	1	Thelypteris musashiensis (Hiyama) Nakato, Sahashi et M.Kato	2.79445e-08	Thelypteris japonica (Baker) Ching x T. musashiensis (Hiyama) Nakato, Sahashi et M.Kato	2.01298e-13	Thelypteris japonica (Baker) Ching	1.01016e-13	Cyathea metteniana (Hance) C.Chr. et Tardieu	3.42472e-14
1045368.JPG	Thelypteris japonica (Baker) Ching f. viridescens (Makino) H.It_	Thelypteris japonica (Baker) Ching f. viridescens (Makino) H.It_	1	Thelypteris japonica (Baker) Ching	2.0517e-07	Thelypteris musashiensis (Hiyama) Nakato, Sahashi et M.Kato	4.08139e-08	Thelypteris phegopteris (L.) Sloss. ex Rydb.	4.2693e-10	Thelypteris laxa (Franch. et Sav.) Ching	1.48541e-10
533925.jpg	Thelypteris japonica (Baker) Ching f. viridescens (Makino) H.It_	Thelypteris japonica (Baker) Ching f. viridescens (Makino) H.It_	1	Thelypteris musashiensis (Hiyama) Nakato, Sahashi et M.Kato	2.24838e-12	Cyathea metteniana (Hance) C.Chr. et Tardieu	8.72675e-15	Thelypteris japonica (Baker) Ching	8.64211e-16	Thelypteris japonica (Baker) Ching x T. musashiensis (Hiyama) Nakato, Sahashi et M.Kato	2.11032e-16
1152559.JPG	Thelypteris japonica (Baker) Ching f. viridescens (Makino) H.It_	Thelypteris japonica (Baker) Ching f. viridescens (Makino) H.It_	1	Thelypteris japonica (Baker) Ching x T. musashiensis (Hiyama) Nakato, Sahashi et M.Kato	3.70739e-12	Thelypteris musashiensis (Hiyama) Nakato, Sahashi et M.Kato	1.07508e-13	Thelypteris laxa (Franch. et Sav.) Ching	4.97117e-19	Thelypteris torresiana (Gaudich.) Alston var. torresiana	3.71034e-19
543151.jpg	Thelypteris japonica (Baker) Ching f. viridescens (Makino) H.It_	Thelypteris japonica (Baker) Ching f. viridescens (Makino) H.It_	1	Thelypteris musashiensis (Hiyama) Nakato, Sahashi et M.Kato	2.57126e-19	Thelypteris japonica (Baker) Ching x T. musashiensis (Hiyama) Nakato, Sahashi et M.Kato	4.0153e-24	Thelypteris phegopteris (L.) Sloss. ex Rydb.	1.66508e-24	Thelypteris japonica (Baker) Ching	2.10375e-26
437979.jpg	Thelypteris japonica (Baker) Ching f. viridescens (Makino) H.It_	Thelypteris japonica (Baker) Ching f. viridescens (Makino) H.It_	1	Thelypteris musashiensis (Hiyama) Nakato, Sahashi et M.Kato	1.11948e-08	Cyathea metteniana (Hance) C.Chr. et Tardieu	4.72583e-15	Cyathea podophylla (Hook.) Copel.	1.48271e-16	Thelypteris japonica (Baker) Ching	8.93291e-17
127296.jpg	Thelypteris japonica (Baker) Ching f. viridescens (Makino) H.It_	Thelypteris japonica (Baker) Ching f. viridescens (Makino) H.It_	1	Thelypteris musashiensis (Hiyama) Nakato, Sahashi et M.Kato	3.94393e-16	Thelypteris japonica (Baker) Ching x T. musashiensis (Hiyama) Nakato, Sahashi et M.Kato	7.25423e-17	Thelypteris japonica (Baker) Ching	1.70722e-17	Diplazium mettenianum (Miq.) C.Chr.	1.7999e-19
570343.jpg	Thelypteris japonica (Baker) Ching f. viridescens (Makino) H.It_	Thelypteris japonica (Baker) Ching f. viridescens (Makino) H.It_	1	Thelypteris musashiensis (Hiyama) Nakato, Sahashi et M.Kato	1.07002e-08	Deparia dimorphophylla (Koidz.) M.Kato	4.10986e-09	Thelypteris phegopteris (L.) Sloss. ex Rydb.	3.37239e-09	Thelypteris japonica (Baker) Ching	8.26816e-10
419786.jpg	Thelypteris japonica (Baker) Ching f. viridescens (Makino) H.It_	Thelypteris japonica (Baker) Ching f. viridescens (Makino) H.It_	1	Thelypteris japonica (Baker) Ching x T. musashiensis (Hiyama) Nakato, Sahashi et M.Kato	1.45173e-13	Thelypteris laxa (Franch. et Sav.) Ching	1.01207e-14	Thelypteris musashiensis (Hiyama) Nakato, Sahashi et M.Kato	2.98646e-15	Thelypteris japonica (Baker) Ching	1.19231e-16
440275.jpg	Thelypteris japonica (Baker) Ching f. viridescens (Makino) H.It_	Thelypteris japonica (Baker) Ching f. viridescens (Makino) H.It_	1	Thelypteris musashiensis (Hiyama) Nakato, Sahashi et M.Kato	4.08725e-20	Thelypteris japonica (Baker) Ching x T. musashiensis (Hiyama) Nakato, Sahashi et M.Kato	7.64782e-21	Thelypteris japonica (Baker) Ching	2.37569e-21	Cyathea metteniana (Hance) C.Chr. et Tardieu	1.40024e-21
C2058582.jpg	Carex insaniae Koidz. var. papillaticulmis (Ohwi) Ohwi	Carex phacota Spreng.	0.987572	Carex insaniae Koidz. var. papillaticulmis (Ohwi) Ohwi	0.0122843	Carex persistens Ohwi	0.000119154	Cyperus orthostachyus Franch. et Sav.	1.44602e-05	Eleusine indica (L.) Gaertn.	3.01189e-06
C2058545.jpg	Carex insaniae Koidz. var. papillaticulmis (Ohwi) Ohwi	Carex insaniae Koidz. var. papillaticulmis (Ohwi) Ohwi	0.980876	Carex morrowii Boott	0.0191188	Carex multifolia Ohwi var. multifolia	4.6083e-06	Carex phacota Spreng.	2.17952e-07	Carex reinii Franch. et Sav.	7.51341e-09
C2058549.jpg	Carex insaniae Koidz. var. papillaticulmis (Ohwi) Ohwi	Carex insaniae Koidz. var. papillaticulmis (Ohwi) Ohwi	0.999997	Carex morrowii Boott	2.22334e-06	Carex tristachya Thunb. var. pocilliformis (Boott) K_k.	7.67571e-07	Carex pachygyna Franch. et Sav.	2.42491e-08	Carex conica Boott var. conica	1.62054e-09
C2058542.jpg	Carex insaniae Koidz. var. papillaticulmis (Ohwi) Ohwi	Carex insaniae Koidz. var. papillaticulmis (Ohwi) Ohwi	1	Carex phacota Spreng.	2.4444e-07	Carex multifolia Ohwi var. multifolia	1.13791e-09	Carex tristachya Thunb. var. pocilliformis (Boott) K_k.	5.45256e-10	Scleria parvula Steud.	1.01243e-10
C2058567.jpg	Carex insaniae Koidz. var. papillaticulmis (Ohwi) Ohwi	Carex insaniae Koidz. var. papillaticulmis (Ohwi) Ohwi	0.999745	Carex morrowii Boott	0.00025427	Scleria parvula Steud.	2.88912e-07	Carex persistens Ohwi	1.10753e-07	Carex multifolia Ohwi var. multifolia	1.75938e-08
C2058575.jpg	Carex insaniae Koidz. var. papillaticulmis (Ohwi) Ohwi	Carex phacota Spreng.	0.991959	Carex persistens Ohwi	0.00804114	Carex insaniae Koidz. var. papillaticulmis (Ohwi) Ohwi	1.01838e-07	Carex pumila Thunb.	6.00272e-12	Carex scabrifolia Steud.	5.12784e-12
C2058550.jpg	Carex insaniae Koidz. var. papillaticulmis (Ohwi) Ohwi	Carex insaniae Koidz. var. papillaticulmis (Ohwi) Ohwi	0.999989	Carex phacota Spreng.	1.00813e-05	Carex persistens Ohwi	1.02594e-06	Carex multifolia Ohwi var. multifolia	5.702e-08	Carex siderosticta Hance	6.24357e-10
C2058571.jpg	Carex insaniae Koidz. var. papillaticulmis (Ohwi) Ohwi	Carex insaniae Koidz. var. papillaticulmis (Ohwi) Ohwi	1	Scleria parvula Steud.	3.44146e-11	Carex morrowii Boott	2.36616e-12	Carex tristachya Thunb. var. pocilliformis (Boott) K_k.	3.914e-13	Carex phacota Spreng.	6.32451e-14
C2058543.jpg	Carex insaniae Koidz. var. papillaticulmis (Ohwi) Ohwi	Carex phacota Spreng.	0.996808	Carex insaniae Koidz. var. papillaticulmis (Ohwi) Ohwi	0.0016581	Carex persistens Ohwi	0.00151436	Eleusine indica (L.) Gaertn.	1.08092e-05	Carex tristachya Thunb. var. pocilliformis (Boott) K_k.	6.44008e-06
C2058537.jpg	Carex insaniae Koidz. var. papillaticulmis (Ohwi) Ohwi	Carex persistens Ohwi	0.577805	Carex insaniae Koidz. var. papillaticulmis (Ohwi) Ohwi	0.421512	Carex phacota Spreng.	0.000412778	Eleocharis kuroguwai Ohwi	0.000203983	Carex tristachya Thunb. var. pocilliformis (Boott) K_k.	3.51805e-05
C2058541.jpg	Carex insaniae Koidz. var. papillaticulmis (Ohwi) Ohwi	Carex insaniae Koidz. var. papillaticulmis (Ohwi) Ohwi	0.999707	Carex phacota Spreng.	0.000241671	Carex persistens Ohwi	4.90963e-05	Carex multifolia Ohwi var. multifolia	2.43465e-06	Carex tristachya Thunb. var. pocilliformis (Boott) K_k.	2.17616e-07
275989.jpg	Crepidomanes latealatum (Bosch) Copel.	Crepidomanes latealatum (Bosch) Copel.	1	Hymenophyllum badium Hook. et Grev.	5.25915e-08	Vandenboschia x stenosiphon (Christ) Copel.	3.28054e-08	Hymenophyllum polyanthos (Sw.) Sw.	1.53169e-08	Hymenophyllum barbatum (Bosch) Baker	9.46686e-10
1031186.JPG	Crepidomanes latealatum (Bosch) Copel.	Crepidomanes latealatum (Bosch) Copel.	1	Pleurosoriopsis makinoi (Maxim. ex Makino) Fomin	5.92318e-08	Hymenophyllum badium Hook. et Grev.	6.08163e-12	Vandenboschia kalamocarpa (Hayata) Ebihara	3.5306e-12	Hymenophyllum riukiuense Christ	1.74733e-13
00016902.jpg	Crepidomanes latealatum (Bosch) Copel.	Crepidomanes latealatum (Bosch) Copel.	0.74742	Vandenboschia kalamocarpa (Hayata) Ebihara	0.251238	Vandenboschia nipponica (Nakai) Ebihara	0.00108134	Selaginella heterostachys Baker	0.00026048	Asplenium anogrammoides Christ ex H.L_v.	2.46955e-08
349635.jpg	Crepidomanes latealatum (Bosch) Copel.	Crepidomanes latealatum (Bosch) Copel.	1	Hymenophyllum riukiuense Christ	1.46544e-14	Osmolindsaea japonica (Baker) Lehtonen et Christenh.	5.09882e-15	Hymenophyllum badium Hook. et Grev.	3.77809e-15	Vandenboschia kalamocarpa (Hayata) Ebihara	1.68196e-16
346134.jpg	Crepidomanes latealatum (Bosch) Copel.	Crepidomanes latealatum (Bosch) Copel.	1	Hymenophyllum riukiuense Christ	1.98133e-09	Osmolindsaea japonica (Baker) Lehtonen et Christenh.	3.42633e-10	Crepidomanes minutum (Blume) K.Iwats.	2.38621e-11	Polystichum ovatopaleaceum (Kodama) Sa.Kurata var. ovatopaleaceum	2.06865e-11
349640.jpg	Crepidomanes latealatum (Bosch) Copel.	Crepidomanes latealatum (Bosch) Copel.	1	Hymenophyllum badium Hook. et Grev.	2.80427e-18	Hymenophyllum polyanthos (Sw.) Sw.	2.11668e-19	Selaginella involvens (Sw.) Spring	1.47981e-19	Hymenophyllum riukiuense Christ	1.38498e-20
346135.jpg	Crepidomanes latealatum (Bosch) Copel.	Crepidomanes latealatum (Bosch) Copel.	1	Selaginella involvens (Sw.) Spring	1.52059e-15	Selaginella heterostachys Baker	3.29806e-19	Hymenophyllum badium Hook. et Grev.	8.94442e-20	Vandenboschia x stenosiphon (Christ) Copel.	1.79141e-20
802510.jpg	Crepidomanes latealatum (Bosch) Copel.	Crepidomanes latealatum (Bosch) Copel.	1	Vandenboschia x stenosiphon (Christ) Copel.	3.40174e-08	Hymenophyllum badium Hook. et Grev.	1.9714e-08	Selaginella involvens (Sw.) Spring	7.56924e-10	Vandenboschia kalamocarpa (Hayata) Ebihara	5.19503e-11
349271.jpg	Crepidomanes latealatum (Bosch) Copel.	Crepidomanes latealatum (Bosch) Copel.	1	Selaginella involvens (Sw.) Spring	5.11053e-19	Crepidomanes minutum (Blume) K.Iwats.	8.74539e-21	Chrysanthemum rupestre Matsum. et Koidz.	1.0932e-21	Equisetum arvense L.	9.84182e-22
507438.jpg	Crepidomanes latealatum (Bosch) Copel.	Crepidomanes latealatum (Bosch) Copel.	1	Hymenophyllum polyanthos (Sw.) Sw.	3.10642e-12	Crepidomanes minutum (Blume) K.Iwats.	1.24598e-12	Vandenboschia x stenosiphon (Christ) Copel.	2.71321e-14	Sedum japonicum Siebold ex Miq. subsp. japonicum var. senanense (Makino) Makino	1.60281e-14
368312.jpg	Crepidomanes latealatum (Bosch) Copel.	Crepidomanes latealatum (Bosch) Copel.	1	Vandenboschia nipponica (Nakai) Ebihara	2.55145e-08	Pleurosoriopsis makinoi (Maxim. ex Makino) Fomin	9.63072e-11	Hymenophyllum riukiuense Christ	3.58875e-12	Vandenboschia kalamocarpa (Hayata) Ebihara	1.23691e-12
802501.jpg	Crepidomanes latealatum (Bosch) Copel.	Crepidomanes latealatum (Bosch) Copel.	1	Selaginella heterostachys Baker	1.67379e-14	Hymenophyllum badium Hook. et Grev.	1.9458e-16	Vandenboschia x stenosiphon (Christ) Copel.	8.41483e-17	Vandenboschia kalamocarpa (Hayata) Ebihara	5.82168e-17
349419.jpg	Crepidomanes latealatum (Bosch) Copel.	Crepidomanes latealatum (Bosch) Copel.	1	Hymenophyllum polyanthos (Sw.) Sw.	3.5759e-10	Selaginella involvens (Sw.) Spring	1.50605e-11	Lygodium japonicum (Thunb.) Sw.	1.37317e-13	Hymenophyllum badium Hook. et Grev.	5.91229e-14
740385.jpg	Crepidomanes latealatum (Bosch) Copel.	Crepidomanes latealatum (Bosch) Copel.	1	Vandenboschia x stenosiphon (Christ) Copel.	4.27205e-11	Hymenophyllum polyanthos (Sw.) Sw.	1.94852e-11	Vandenboschia kalamocarpa (Hayata) Ebihara	1.11001e-11	Selaginella involvens (Sw.) Spring	8.16063e-12
351160.jpg	Crepidomanes latealatum (Bosch) Copel.	Crepidomanes latealatum (Bosch) Copel.	1	Vandenboschia kalamocarpa (Hayata) Ebihara	4.53868e-12	Pleurosoriopsis makinoi (Maxim. ex Makino) Fomin	2.21257e-12	Hymenophyllum barbatum (Bosch) Baker	4.41016e-14	Selaginella involvens (Sw.) Spring	1.32014e-14
1031280.JPG	Crepidomanes latealatum (Bosch) Copel.	Crepidomanes latealatum (Bosch) Copel.	0.999708	Pleurosoriopsis makinoi (Maxim. ex Makino) Fomin	0.000272049	Vandenboschia kalamocarpa (Hayata) Ebihara	1.97657e-05	Hymenophyllum barbatum (Bosch) Baker	1.14961e-08	Hymenophyllum badium Hook. et Grev.	4.29609e-09
740579.jpg	Crepidomanes latealatum (Bosch) Copel.	Crepidomanes latealatum (Bosch) Copel.	1	Pleurosoriopsis makinoi (Maxim. ex Makino) Fomin	8.47131e-10	Vandenboschia kalamocarpa (Hayata) Ebihara	2.01447e-11	Vandenboschia x stenosiphon (Christ) Copel.	4.6029e-12	Selaginella heterostachys Baker	1.65198e-14
740485.jpg	Crepidomanes latealatum (Bosch) Copel.	Crepidomanes latealatum (Bosch) Copel.	1	Hymenophyllum riukiuense Christ	6.41531e-12	Vandenboschia nipponica (Nakai) Ebihara	1.4794e-12	Vandenboschia kalamocarpa (Hayata) Ebihara	1.10054e-12	Davallia mariesii T.Moore ex Baker	2.65666e-13
784875.jpg	Crepidomanes latealatum (Bosch) Copel.	Crepidomanes latealatum (Bosch) Copel.	0.999991	Pleurosoriopsis makinoi (Maxim. ex Makino) Fomin	8.64379e-06	Crepidomanes minutum (Blume) K.Iwats.	1.87718e-07	Hymenophyllum polyanthos (Sw.) Sw.	1.5733e-08	Hymenophyllum wrightii Bosch	7.39358e-09
740462.jpg	Crepidomanes latealatum (Bosch) Copel.	Crepidomanes latealatum (Bosch) Copel.	1	Hymenophyllum polyanthos (Sw.) Sw.	1.10345e-07	Selaginella involvens (Sw.) Spring	3.44234e-10	Lygodium japonicum (Thunb.) Sw.	3.5756e-11	Crepidomanes minutum (Blume) K.Iwats.	2.79047e-11
349607.jpg	Crepidomanes latealatum (Bosch) Copel.	Crepidomanes latealatum (Bosch) Copel.	1	Selaginella involvens (Sw.) Spring	3.39697e-07	Hymenophyllum badium Hook. et Grev.	9.62103e-09	Hymenophyllum polyanthos (Sw.) Sw.	3.4468e-11	Lygodium japonicum (Thunb.) Sw.	3.36016e-12
349287.jpg	Crepidomanes latealatum (Bosch) Copel.	Crepidomanes latealatum (Bosch) Copel.	1	Hymenophyllum badium Hook. et Grev.	8.29969e-09	Hymenophyllum polyanthos (Sw.) Sw.	5.72298e-11	Vandenboschia kalamocarpa (Hayata) Ebihara	5.51999e-12	Selaginella involvens (Sw.) Spring	3.03117e-12
346001.jpg	Crepidomanes latealatum (Bosch) Copel.	Crepidomanes latealatum (Bosch) Copel.	1	Selaginella involvens (Sw.) Spring	3.50367e-15	Hymenophyllum badium Hook. et Grev.	1.05742e-16	Vandenboschia x stenosiphon (Christ) Copel.	2.91237e-18	Selaginella heterostachys Baker	2.10911e-18
00038239.jpg	Crepidomanes latealatum (Bosch) Copel.	Vandenboschia kalamocarpa (Hayata) Ebihara	0.952087	Davallia mariesii T.Moore ex Baker	0.0273854	Crepidomanes latealatum (Bosch) Copel.	0.0166459	Hydrangea hirta (Thunb.) Siebold et Zucc.	0.00190768	Pleurosoriopsis makinoi (Maxim. ex Makino) Fomin	0.00142339
349181.jpg	Crepidomanes latealatum (Bosch) Copel.	Crepidomanes latealatum (Bosch) Copel.	1	Hymenophyllum badium Hook. et Grev.	4.14205e-11	Selaginella involvens (Sw.) Spring	3.55017e-11	Lygodium japonicum (Thunb.) Sw.	3.81562e-14	Hymenophyllum polyanthos (Sw.) Sw.	2.66541e-14
346073.jpg	Crepidomanes latealatum (Bosch) Copel.	Crepidomanes latealatum (Bosch) Copel.	1	Crepidomanes minutum (Blume) K.Iwats.	6.01919e-15	Hymenophyllum riukiuense Christ	1.55412e-16	Davallia mariesii T.Moore ex Baker	5.67412e-17	Hymenophyllum polyanthos (Sw.) Sw.	3.72724e-17
385643.jpg	Crepidomanes latealatum (Bosch) Copel.	Crepidomanes latealatum (Bosch) Copel.	0.637873	Hymenophyllum barbatum (Bosch) Baker	0.360825	Vandenboschia kalamocarpa (Hayata) Ebihara	0.00112471	Hymenophyllum badium Hook. et Grev.	0.000124778	Vandenboschia auriculata (Blume) Copel.	5.04933e-05
507429.jpg	Crepidomanes latealatum (Bosch) Copel.	Crepidomanes latealatum (Bosch) Copel.	1	Hymenophyllum polyanthos (Sw.) Sw.	7.54635e-09	Vandenboschia x stenosiphon (Christ) Copel.	7.40717e-10	Crepidomanes minutum (Blume) K.Iwats.	3.18567e-11	Selaginella heterostachys Baker	2.42825e-11
00033663.jpg	Crepidomanes latealatum (Bosch) Copel.	Crepidomanes latealatum (Bosch) Copel.	0.834739	Vandenboschia kalamocarpa (Hayata) Ebihara	0.165257	Vandenboschia nipponica (Nakai) Ebihara	3.23518e-06	Corydalis pallida (Thunb.) Pers. var. tenuis Yatabe	1.11533e-06	Asplenium anogrammoides Christ ex H.L_v.	4.17274e-08
1031269.JPG	Crepidomanes latealatum (Bosch) Copel.	Crepidomanes latealatum (Bosch) Copel.	1	Pleurosoriopsis makinoi (Maxim. ex Makino) Fomin	1.49462e-07	Sedum makinoi Maxim.	3.01473e-09	Selaginella involvens (Sw.) Spring	2.02442e-09	Hymenophyllum barbatum (Bosch) Baker	3.21256e-10
802496.jpg	Crepidomanes latealatum (Bosch) Copel.	Crepidomanes latealatum (Bosch) Copel.	1	Hymenophyllum barbatum (Bosch) Baker	1.78288e-11	Vandenboschia kalamocarpa (Hayata) Ebihara	2.94538e-12	Vandenboschia x stenosiphon (Christ) Copel.	1.17488e-12	Hymenophyllum badium Hook. et Grev.	7.30744e-13
1108643.JPG	Crepidomanes latealatum (Bosch) Copel.	Crepidomanes latealatum (Bosch) Copel.	0.999483	Pleurosoriopsis makinoi (Maxim. ex Makino) Fomin	0.00048383	Vandenboschia nipponica (Nakai) Ebihara	1.82227e-05	Hymenophyllum barbatum (Bosch) Baker	1.00909e-05	Vandenboschia kalamocarpa (Hayata) Ebihara	3.78139e-06
740532.jpg	Crepidomanes latealatum (Bosch) Copel.	Crepidomanes latealatum (Bosch) Copel.	1	Vandenboschia x stenosiphon (Christ) Copel.	2.18439e-10	Vandenboschia nipponica (Nakai) Ebihara	4.6253e-13	Vandenboschia kalamocarpa (Hayata) Ebihara	3.69925e-13	Hymenophyllum polyanthos (Sw.) Sw.	1.06538e-13
349306.jpg	Crepidomanes latealatum (Bosch) Copel.	Crepidomanes latealatum (Bosch) Copel.	1	Hymenophyllum riukiuense Christ	5.19221e-16	Polystichum ovatopaleaceum (Kodama) Sa.Kurata var. ovatopaleaceum	3.77223e-18	Davallia mariesii T.Moore ex Baker	1.97114e-18	Selaginella heterostachys Baker	1.40252e-18
740567.jpg	Crepidomanes latealatum (Bosch) Copel.	Crepidomanes latealatum (Bosch) Copel.	0.999999	Selaginella heterostachys Baker	5.75351e-07	Hymenophyllum polyanthos (Sw.) Sw.	1.78764e-07	Vandenboschia x stenosiphon (Christ) Copel.	1.78175e-08	Hymenophyllum wrightii Bosch	1.79194e-09
1031187.JPG	Crepidomanes latealatum (Bosch) Copel.	Crepidomanes latealatum (Bosch) Copel.	1	Vandenboschia kalamocarpa (Hayata) Ebihara	1.58457e-15	Selaginella involvens (Sw.) Spring	6.33202e-16	Selaginella heterostachys Baker	4.147e-16	Hymenophyllum badium Hook. et Grev.	1.42531e-16
345247.jpg	Crepidomanes latealatum (Bosch) Copel.	Crepidomanes latealatum (Bosch) Copel.	1	Hymenophyllum riukiuense Christ	9.06209e-12	Hymenophyllum wrightii Bosch	2.26636e-12	Selaginella involvens (Sw.) Spring	1.58739e-13	Vandenboschia nipponica (Nakai) Ebihara	1.43167e-13
399055.jpg	Crepidomanes latealatum (Bosch) Copel.	Hymenophyllum wrightii Bosch	0.734665	Crepidomanes latealatum (Bosch) Copel.	0.265241	Crepidomanes minutum (Blume) K.Iwats.	8.62329e-05	Hymenophyllum barbatum (Bosch) Baker	5.6682e-06	Lemmaphyllum microphyllum C.Presl	9.31998e-07
349298.jpg	Crepidomanes latealatum (Bosch) Copel.	Crepidomanes latealatum (Bosch) Copel.	1	Selaginella involvens (Sw.) Spring	8.8287e-17	Hymenophyllum polyanthos (Sw.) Sw.	8.35155e-17	Crepidomanes minutum (Blume) K.Iwats.	6.99066e-17	Hymenophyllum badium Hook. et Grev.	2.8304e-19
00019684.jpg	Crepidomanes latealatum (Bosch) Copel.	Crepidomanes latealatum (Bosch) Copel.	0.935922	Oxalis corniculata L.	0.0589581	Vandenboschia kalamocarpa (Hayata) Ebihara	0.00261122	Pleurosoriopsis makinoi (Maxim. ex Makino) Fomin	0.00214863	Limnophila sessiliflora (Vahl) Blume	0.000134828
345346.jpg	Crepidomanes latealatum (Bosch) Copel.	Crepidomanes latealatum (Bosch) Copel.	1	Hymenophyllum wrightii Bosch	3.3454e-11	Crepidomanes minutum (Blume) K.Iwats.	1.48844e-12	Huperzia serrata (Thunb.) Trevis.	3.30725e-13	Hymenophyllum barbatum (Bosch) Baker	6.96476e-14
460493.jpg	Crepidomanes latealatum (Bosch) Copel.	Crepidomanes latealatum (Bosch) Copel.	0.999996	Hymenophyllum wrightii Bosch	3.79158e-06	Davallia mariesii T.Moore ex Baker	2.98546e-10	Selaginella involvens (Sw.) Spring	8.67479e-11	Pteris multifida Poir.	6.28064e-11
346179.jpg	Crepidomanes latealatum (Bosch) Copel.	Crepidomanes latealatum (Bosch) Copel.	1	Hymenophyllum polyanthos (Sw.) Sw.	5.1456e-14	Vandenboschia x stenosiphon (Christ) Copel.	3.61741e-15	Vandenboschia nipponica (Nakai) Ebihara	1.85562e-15	Crepidomanes minutum (Blume) K.Iwats.	1.00388e-15
1031282.JPG	Crepidomanes latealatum (Bosch) Copel.	Crepidomanes latealatum (Bosch) Copel.	1	Struthiopteris castanea (Makino) Nakai	8.78007e-09	Pteris multifida Poir.	4.08493e-09	Vandenboschia kalamocarpa (Hayata) Ebihara	3.72051e-09	Hymenophyllum badium Hook. et Grev.	3.67607e-09
1031255.JPG	Crepidomanes latealatum (Bosch) Copel.	Crepidomanes latealatum (Bosch) Copel.	1	Pleurosoriopsis makinoi (Maxim. ex Makino) Fomin	1.83055e-09	Vandenboschia kalamocarpa (Hayata) Ebihara	7.34563e-12	Hymenophyllum wrightii Bosch	8.05459e-13	Veronica schmidtiana Regel subsp. senanensis (Maxim.) Kitam. et Murata	4.02113e-13
349435.jpg	Crepidomanes latealatum (Bosch) Copel.	Crepidomanes latealatum (Bosch) Copel.	1	Selaginella involvens (Sw.) Spring	4.08927e-15	Hymenophyllum polyanthos (Sw.) Sw.	1.78182e-15	Hymenophyllum badium Hook. et Grev.	1.03479e-16	Lygodium japonicum (Thunb.) Sw.	8.04626e-17
346235.jpg	Crepidomanes latealatum (Bosch) Copel.	Crepidomanes latealatum (Bosch) Copel.	1	Vandenboschia kalamocarpa (Hayata) Ebihara	1.54941e-10	Selaginella heterostachys Baker	1.67919e-12	Hymenophyllum riukiuense Christ	1.32133e-12	Pleurosoriopsis makinoi (Maxim. ex Makino) Fomin	3.04897e-15
1031185.JPG	Crepidomanes latealatum (Bosch) Copel.	Crepidomanes latealatum (Bosch) Copel.	1	Pleurosoriopsis makinoi (Maxim. ex Makino) Fomin	2.47571e-10	Hymenophyllum badium Hook. et Grev.	2.78666e-13	Hymenophyllum polyanthos (Sw.) Sw.	1.89562e-13	Hymenophyllum wrightii Bosch	8.8548e-14
345999.jpg	Crepidomanes latealatum (Bosch) Copel.	Crepidomanes latealatum (Bosch) Copel.	1	Crepidomanes minutum (Blume) K.Iwats.	4.88445e-15	Polystichum ovatopaleaceum (Kodama) Sa.Kurata var. ovatopaleaceum	2.57514e-16	Lemmaphyllum microphyllum C.Presl	1.48037e-17	Huperzia serrata (Thunb.) Trevis.	3.41657e-18
349060.jpg	Crepidomanes latealatum (Bosch) Copel.	Crepidomanes latealatum (Bosch) Copel.	1	Vandenboschia nipponica (Nakai) Ebihara	3.26836e-16	Hymenophyllum badium Hook. et Grev.	1.9211e-16	Hymenophyllum riukiuense Christ	3.05334e-17	Selaginella involvens (Sw.) Spring	3.48784e-18
740552.jpg	Crepidomanes latealatum (Bosch) Copel.	Crepidomanes latealatum (Bosch) Copel.	1	Crepidomanes minutum (Blume) K.Iwats.	3.56582e-10	Hymenophyllum polyanthos (Sw.) Sw.	1.87605e-10	Hymenophyllum barbatum (Bosch) Baker	1.54258e-12	Huperzia serrata (Thunb.) Trevis.	6.14541e-14
507434.jpg	Crepidomanes latealatum (Bosch) Copel.	Crepidomanes latealatum (Bosch) Copel.	1	Crepidomanes minutum (Blume) K.Iwats.	2.9143e-11	Davallia mariesii T.Moore ex Baker	4.25528e-13	Hymenophyllum polyanthos (Sw.) Sw.	5.53522e-15	Hymenophyllum wrightii Bosch	4.08676e-15
345574.jpg	Crepidomanes latealatum (Bosch) Copel.	Crepidomanes latealatum (Bosch) Copel.	1	Vandenboschia kalamocarpa (Hayata) Ebihara	1.96762e-13	Pleurosoriopsis makinoi (Maxim. ex Makino) Fomin	3.22075e-18	Hymenophyllum barbatum (Bosch) Baker	1.58863e-18	Hymenophyllum riukiuense Christ	4.70239e-19
345923.jpg	Crepidomanes latealatum (Bosch) Copel.	Crepidomanes latealatum (Bosch) Copel.	1	Vandenboschia nipponica (Nakai) Ebihara	1.94558e-15	Hymenophyllum riukiuense Christ	7.51369e-17	Vandenboschia kalamocarpa (Hayata) Ebihara	7.47378e-17	Hymenophyllum wrightii Bosch	3.308e-17
346892.jpg	Crepidomanes latealatum (Bosch) Copel.	Crepidomanes latealatum (Bosch) Copel.	1	Vandenboschia kalamocarpa (Hayata) Ebihara	4.36689e-19	Vandenboschia x stenosiphon (Christ) Copel.	4.32937e-20	Hymenophyllum riukiuense Christ	5.96438e-21	Hymenophyllum badium Hook. et Grev.	3.1142e-21
802480.jpg	Crepidomanes latealatum (Bosch) Copel.	Crepidomanes latealatum (Bosch) Copel.	1	Vandenboschia x stenosiphon (Christ) Copel.	4.40665e-08	Vandenboschia x quelpaertensis (Nakai) Ebihara	3.91857e-08	Hymenophyllum polyanthos (Sw.) Sw.	2.4009e-08	Hymenophyllum badium Hook. et Grev.	2.19299e-08
740584.jpg	Crepidomanes latealatum (Bosch) Copel.	Crepidomanes latealatum (Bosch) Copel.	0.800921	Crepidomanes minutum (Blume) K.Iwats.	0.199076	Lygodium japonicum (Thunb.) Sw.	1.66311e-06	Hymenophyllum polyanthos (Sw.) Sw.	9.80315e-07	Hymenophyllum wrightii Bosch	4.87565e-09
00001617.jpg	Crepidomanes latealatum (Bosch) Copel.	Crepidomanes latealatum (Bosch) Copel.	0.999809	Vandenboschia kalamocarpa (Hayata) Ebihara	0.000175349	Oxalis corniculata L.	9.67509e-06	Hymenophyllum barbatum (Bosch) Baker	4.7446e-06	Pleurosoriopsis makinoi (Maxim. ex Makino) Fomin	5.99275e-07
740470.jpg	Crepidomanes latealatum (Bosch) Copel.	Crepidomanes latealatum (Bosch) Copel.	1	Hymenophyllum polyanthos (Sw.) Sw.	4.99615e-09	Vandenboschia nipponica (Nakai) Ebihara	3.14915e-09	Vandenboschia kalamocarpa (Hayata) Ebihara	2.26002e-09	Pleurosoriopsis makinoi (Maxim. ex Makino) Fomin	3.71923e-10
349056.jpg	Crepidomanes latealatum (Bosch) Copel.	Crepidomanes latealatum (Bosch) Copel.	1	Selaginella shakotanensis (Franch. ex Takeda) Miyabe et Kud_	1.14012e-13	Chrysanthemum rupestre Matsum. et Koidz.	1.32023e-14	Hymenophyllum riukiuense Christ	5.62499e-15	Davallia mariesii T.Moore ex Baker	3.05558e-15
740549.jpg	Crepidomanes latealatum (Bosch) Copel.	Crepidomanes latealatum (Bosch) Copel.	0.999874	Crepidomanes minutum (Blume) K.Iwats.	0.000125843	Hymenophyllum polyanthos (Sw.) Sw.	1.74465e-08	Hymenophyllum coreanum Nakai	3.74211e-10	Selaginella heterostachys Baker	9.82012e-11
345634.jpg	Crepidomanes latealatum (Bosch) Copel.	Crepidomanes latealatum (Bosch) Copel.	0.999998	Vandenboschia x stenosiphon (Christ) Copel.	2.08812e-06	Hymenophyllum badium Hook. et Grev.	2.41514e-07	Vandenboschia kalamocarpa (Hayata) Ebihara	2.84866e-08	Vandenboschia x quelpaertensis (Nakai) Ebihara	2.15143e-10
802538.jpg	Crepidomanes latealatum (Bosch) Copel.	Crepidomanes latealatum (Bosch) Copel.	1	Selaginella involvens (Sw.) Spring	1.34295e-13	Hymenophyllum polyanthos (Sw.) Sw.	2.62589e-14	Vandenboschia x stenosiphon (Christ) Copel.	7.59099e-15	Crepidomanes minutum (Blume) K.Iwats.	3.36927e-15
740585.jpg	Crepidomanes latealatum (Bosch) Copel.	Crepidomanes latealatum (Bosch) Copel.	1	Vandenboschia kalamocarpa (Hayata) Ebihara	5.03476e-13	Hymenophyllum polyanthos (Sw.) Sw.	1.12097e-13	Vandenboschia x stenosiphon (Christ) Copel.	1.4722e-14	Hymenophyllum barbatum (Bosch) Baker	2.14205e-15
275988.jpg	Crepidomanes latealatum (Bosch) Copel.	Crepidomanes latealatum (Bosch) Copel.	0.995616	Hymenophyllum badium Hook. et Grev.	0.00435429	Hymenophyllum polyanthos (Sw.) Sw.	2.95143e-05	Vandenboschia kalamocarpa (Hayata) Ebihara	7.74309e-08	Selaginella involvens (Sw.) Spring	6.05596e-08
349489.jpg	Crepidomanes latealatum (Bosch) Copel.	Crepidomanes latealatum (Bosch) Copel.	1	Crepidomanes minutum (Blume) K.Iwats.	3.01565e-09	Davallia mariesii T.Moore ex Baker	6.07239e-15	Selaginella shakotanensis (Franch. ex Takeda) Miyabe et Kud_	5.44937e-15	Hymenophyllum coreanum Nakai	3.61954e-15
1031222.JPG	Crepidomanes latealatum (Bosch) Copel.	Crepidomanes latealatum (Bosch) Copel.	1	Hymenophyllum barbatum (Bosch) Baker	5.02523e-09	Selaginella involvens (Sw.) Spring	1.72863e-09	Vandenboschia x stenosiphon (Christ) Copel.	3.40081e-11	Vandenboschia kalamocarpa (Hayata) Ebihara	1.40802e-12
740448.jpg	Crepidomanes latealatum (Bosch) Copel.	Crepidomanes latealatum (Bosch) Copel.	1	Crepidomanes minutum (Blume) K.Iwats.	9.93453e-08	Hymenophyllum polyanthos (Sw.) Sw.	8.02265e-13	Hymenophyllum coreanum Nakai	9.56317e-15	Hymenophyllum wrightii Bosch	1.47142e-15
349548.jpg	Crepidomanes latealatum (Bosch) Copel.	Crepidomanes latealatum (Bosch) Copel.	1	Selaginella involvens (Sw.) Spring	2.65332e-20	Hymenophyllum polyanthos (Sw.) Sw.	1.28035e-20	Hymenophyllum riukiuense Christ	3.82771e-22	Crepidomanes minutum (Blume) K.Iwats.	1.00402e-22
1031272.JPG	Crepidomanes latealatum (Bosch) Copel.	Crepidomanes latealatum (Bosch) Copel.	1	Hymenophyllum wrightii Bosch	1.0153e-10	Crepidomanes minutum (Blume) K.Iwats.	5.47225e-12	Hymenophyllum coreanum Nakai	7.52924e-14	Pleurosoriopsis makinoi (Maxim. ex Makino) Fomin	1.92996e-14
740554.jpg	Crepidomanes latealatum (Bosch) Copel.	Crepidomanes latealatum (Bosch) Copel.	0.999999	Crepidomanes minutum (Blume) K.Iwats.	6.06821e-07	Hymenophyllum polyanthos (Sw.) Sw.	1.14694e-09	Selaginella heterostachys Baker	7.83134e-12	Vandenboschia nipponica (Nakai) Ebihara	2.92694e-12
349592.jpg	Crepidomanes latealatum (Bosch) Copel.	Crepidomanes latealatum (Bosch) Copel.	1	Limnophila sessiliflora (Vahl) Blume	7.26794e-10	Vandenboschia kalamocarpa (Hayata) Ebihara	4.46052e-10	Hymenophyllum badium Hook. et Grev.	2.62965e-10	Hymenophyllum polyanthos (Sw.) Sw.	2.01411e-10
740506.jpg	Crepidomanes latealatum (Bosch) Copel.	Crepidomanes latealatum (Bosch) Copel.	0.999996	Crepidomanes minutum (Blume) K.Iwats.	4.0087e-06	Davallia mariesii T.Moore ex Baker	2.18482e-08	Hymenophyllum polyanthos (Sw.) Sw.	4.89758e-09	Vandenboschia x quelpaertensis (Nakai) Ebihara	2.61699e-09
740539.jpg	Crepidomanes latealatum (Bosch) Copel.	Crepidomanes latealatum (Bosch) Copel.	1	Davallia mariesii T.Moore ex Baker	4.94057e-10	Hymenophyllum polyanthos (Sw.) Sw.	3.56403e-10	Hymenophyllum riukiuense Christ	3.43376e-10	Vandenboschia x stenosiphon (Christ) Copel.	1.59124e-10
1031181.JPG	Crepidomanes latealatum (Bosch) Copel.	Crepidomanes latealatum (Bosch) Copel.	1	Vandenboschia x quelpaertensis (Nakai) Ebihara	1.06138e-07	Pleurosoriopsis makinoi (Maxim. ex Makino) Fomin	1.01485e-08	Vandenboschia kalamocarpa (Hayata) Ebihara	9.93335e-09	Hymenophyllum badium Hook. et Grev.	2.58718e-09
740538.jpg	Crepidomanes latealatum (Bosch) Copel.	Crepidomanes latealatum (Bosch) Copel.	1	Davallia mariesii T.Moore ex Baker	1.12675e-13	Crepidomanes minutum (Blume) K.Iwats.	3.2235e-14	Hymenophyllum riukiuense Christ	9.91851e-16	Hymenophyllum polyanthos (Sw.) Sw.	5.49554e-16
1031278.JPG	Crepidomanes latealatum (Bosch) Copel.	Crepidomanes latealatum (Bosch) Copel.	1	Vandenboschia x stenosiphon (Christ) Copel.	1.07896e-10	Hymenophyllum badium Hook. et Grev.	9.36328e-11	Vandenboschia x quelpaertensis (Nakai) Ebihara	2.97081e-11	Vandenboschia kalamocarpa (Hayata) Ebihara	1.39211e-11
965055.jpg	Crepidomanes latealatum (Bosch) Copel.	Crepidomanes latealatum (Bosch) Copel.	1	Hymenophyllum badium Hook. et Grev.	1.02652e-16	Vandenboschia kalamocarpa (Hayata) Ebihara	4.93463e-17	Vandenboschia x stenosiphon (Christ) Copel.	6.78184e-18	Hymenophyllum polyanthos (Sw.) Sw.	5.66996e-19
1031271.JPG	Crepidomanes latealatum (Bosch) Copel.	Crepidomanes latealatum (Bosch) Copel.	1	Vandenboschia x stenosiphon (Christ) Copel.	2.00636e-10	Hymenophyllum wrightii Bosch	4.36372e-11	Hymenophyllum polyanthos (Sw.) Sw.	1.33939e-11	Hymenophyllum barbatum (Bosch) Baker	4.02496e-12
350599.jpg	Crepidomanes latealatum (Bosch) Copel.	Crepidomanes latealatum (Bosch) Copel.	1	Pleurosoriopsis makinoi (Maxim. ex Makino) Fomin	4.53451e-12	Crepidomanes minutum (Blume) K.Iwats.	1.71589e-12	Adiantum monochlamys D.C.Eaton	1.49347e-15	Selaginella involvens (Sw.) Spring	3.42354e-16
385642.jpg	Crepidomanes latealatum (Bosch) Copel.	Crepidomanes latealatum (Bosch) Copel.	0.999999	Hymenophyllum wrightii Bosch	8.58622e-07	Crepidomanes minutum (Blume) K.Iwats.	5.73864e-07	Hymenophyllum barbatum (Bosch) Baker	1.69621e-09	Hymenophyllum polyanthos (Sw.) Sw.	1.41115e-09
351340.jpg	Crepidomanes latealatum (Bosch) Copel.	Crepidomanes latealatum (Bosch) Copel.	1	Hymenophyllum barbatum (Bosch) Baker	2.06293e-13	Vandenboschia x stenosiphon (Christ) Copel.	1.38932e-14	Vandenboschia kalamocarpa (Hayata) Ebihara	1.19428e-14	Vandenboschia nipponica (Nakai) Ebihara	1.05274e-14
298397.jpg	Crepidomanes latealatum (Bosch) Copel.	Crepidomanes latealatum (Bosch) Copel.	0.999997	Selaginella involvens (Sw.) Spring	2.62773e-06	Pleurosoriopsis makinoi (Maxim. ex Makino) Fomin	4.57472e-09	Hymenophyllum wrightii Bosch	3.2147e-09	Hymenophyllum barbatum (Bosch) Baker	1.88906e-09
00013467.jpg	Crepidomanes latealatum (Bosch) Copel.	Crepidomanes latealatum (Bosch) Copel.	0.98557	Cerasus jamasakura (Siebold ex Koidz.) H.Ohba	0.0101304	Hymenophyllum barbatum (Bosch) Baker	0.00409301	Ludwigia epilobioides Maxim. subsp. epilobioides	5.72439e-05	Huperzia serrata (Thunb.) Trevis.	3.67406e-05
337274.jpg	Crepidomanes latealatum (Bosch) Copel.	Crepidomanes latealatum (Bosch) Copel.	1	Vandenboschia kalamocarpa (Hayata) Ebihara	2.88995e-08	Vandenboschia nipponica (Nakai) Ebihara	2.85504e-08	Selaginella involvens (Sw.) Spring	9.84812e-09	Vandenboschia x stenosiphon (Christ) Copel.	6.31811e-10
796662.jpg	Crepidomanes latealatum (Bosch) Copel.	Crepidomanes latealatum (Bosch) Copel.	0.999998	Crepidomanes minutum (Blume) K.Iwats.	2.27514e-06	Sedum makinoi Maxim.	3.45138e-08	Pleurosoriopsis makinoi (Maxim. ex Makino) Fomin	4.66205e-09	Vandenboschia kalamocarpa (Hayata) Ebihara	3.11351e-09
349599.jpg	Crepidomanes latealatum (Bosch) Copel.	Crepidomanes latealatum (Bosch) Copel.	1	Hymenophyllum polyanthos (Sw.) Sw.	2.03522e-18	Selaginella heterostachys Baker	4.07203e-19	Hymenophyllum badium Hook. et Grev.	2.58551e-19	Selaginella involvens (Sw.) Spring	1.70401e-19
349622.jpg	Crepidomanes latealatum (Bosch) Copel.	Crepidomanes latealatum (Bosch) Copel.	1	Crepidomanes minutum (Blume) K.Iwats.	1.54074e-17	Hymenophyllum polyanthos (Sw.) Sw.	4.37087e-19	Selaginella involvens (Sw.) Spring	1.18992e-19	Vandenboschia kalamocarpa (Hayata) Ebihara	2.94443e-20
371496.jpg	Crepidomanes latealatum (Bosch) Copel.	Crepidomanes latealatum (Bosch) Copel.	0.99989	Hymenophyllum barbatum (Bosch) Baker	8.06013e-05	Hymenophyllum wrightii Bosch	2.8427e-05	Crepidomanes minutum (Blume) K.Iwats.	3.75608e-07	Hymenophyllum polyanthos (Sw.) Sw.	3.0733e-07
349679.jpg	Crepidomanes latealatum (Bosch) Copel.	Crepidomanes latealatum (Bosch) Copel.	1	Hymenophyllum badium Hook. et Grev.	3.76015e-15	Vandenboschia kalamocarpa (Hayata) Ebihara	4.53787e-16	Vandenboschia x stenosiphon (Christ) Copel.	1.70374e-18	Selaginella involvens (Sw.) Spring	1.31962e-18
348878.jpg	Crepidomanes latealatum (Bosch) Copel.	Crepidomanes latealatum (Bosch) Copel.	1	Hymenophyllum badium Hook. et Grev.	4.31061e-12	Hymenophyllum riukiuense Christ	1.44091e-12	Vandenboschia kalamocarpa (Hayata) Ebihara	2.31048e-13	Pleurosoriopsis makinoi (Maxim. ex Makino) Fomin	1.39682e-14
740387.jpg	Crepidomanes latealatum (Bosch) Copel.	Crepidomanes latealatum (Bosch) Copel.	1	Selaginella heterostachys Baker	1.18928e-19	Hymenophyllum polyanthos (Sw.) Sw.	6.93241e-20	Vandenboschia x stenosiphon (Christ) Copel.	7.96438e-21	Selaginella involvens (Sw.) Spring	3.02641e-21
507435.jpg	Crepidomanes latealatum (Bosch) Copel.	Crepidomanes latealatum (Bosch) Copel.	1	Hymenophyllum badium Hook. et Grev.	6.79297e-10	Lygodium japonicum (Thunb.) Sw.	6.13157e-10	Hymenophyllum polyanthos (Sw.) Sw.	1.056e-10	Vandenboschia x stenosiphon (Christ) Copel.	5.38589e-11
352037.jpg	Crepidomanes latealatum (Bosch) Copel.	Crepidomanes latealatum (Bosch) Copel.	0.999979	Pleurosoriopsis makinoi (Maxim. ex Makino) Fomin	2.14017e-05	Sedum makinoi Maxim.	1.09987e-09	Stellaria nipponica Ohwi var. nipponica	3.31371e-10	Hymenophyllum barbatum (Bosch) Baker	2.46614e-10
349906.jpg	Crepidomanes latealatum (Bosch) Copel.	Crepidomanes latealatum (Bosch) Copel.	1	Vandenboschia kalamocarpa (Hayata) Ebihara	1.66039e-15	Pleurosoriopsis makinoi (Maxim. ex Makino) Fomin	5.58153e-16	Hymenophyllum barbatum (Bosch) Baker	1.43075e-18	Hymenophyllum riukiuense Christ	2.03652e-19
348987.jpg	Crepidomanes latealatum (Bosch) Copel.	Crepidomanes latealatum (Bosch) Copel.	1	Selaginella involvens (Sw.) Spring	6.20304e-13	Hymenophyllum badium Hook. et Grev.	3.50371e-17	Hymenophyllum riukiuense Christ	1.43964e-17	Vandenboschia x stenosiphon (Christ) Copel.	1.02729e-18
349111.jpg	Crepidomanes latealatum (Bosch) Copel.	Crepidomanes latealatum (Bosch) Copel.	1	Vandenboschia kalamocarpa (Hayata) Ebihara	2.6515e-15	Selaginella involvens (Sw.) Spring	8.76301e-16	Selaginella heterostachys Baker	1.75172e-16	Hymenophyllum riukiuense Christ	2.41689e-17
00039800.jpg	Crepidomanes latealatum (Bosch) Copel.	Crepidomanes latealatum (Bosch) Copel.	0.998414	Vandenboschia kalamocarpa (Hayata) Ebihara	0.001586	Vandenboschia nipponica (Nakai) Ebihara	1.59743e-07	Vandenboschia x stenosiphon (Christ) Copel.	7.59218e-10	Hymenophyllum barbatum (Bosch) Baker	5.61393e-13
00015857.jpg	Crepidomanes latealatum (Bosch) Copel.	Vandenboschia kalamocarpa (Hayata) Ebihara	0.999998	Crepidomanes latealatum (Bosch) Copel.	1.94203e-06	Selaginella heterostachys Baker	9.10639e-12	Davallia mariesii T.Moore ex Baker	1.90135e-13	Vandenboschia nipponica (Nakai) Ebihara	6.3016e-14
349774.jpg	Crepidomanes latealatum (Bosch) Copel.	Crepidomanes latealatum (Bosch) Copel.	1	Hymenophyllum riukiuense Christ	1.19795e-13	Davallia mariesii T.Moore ex Baker	4.35168e-15	Hymenophyllum polyanthos (Sw.) Sw.	6.97838e-16	Vandenboschia kalamocarpa (Hayata) Ebihara	8.05502e-17
740471.jpg	Crepidomanes latealatum (Bosch) Copel.	Crepidomanes latealatum (Bosch) Copel.	0.999929	Crepidomanes minutum (Blume) K.Iwats.	7.12176e-05	Hymenophyllum polyanthos (Sw.) Sw.	2.42616e-09	Lemmaphyllum microphyllum C.Presl	1.23204e-09	Hymenophyllum wrightii Bosch	3.40105e-11
740500.jpg	Crepidomanes latealatum (Bosch) Copel.	Crepidomanes latealatum (Bosch) Copel.	1	Davallia mariesii T.Moore ex Baker	3.17873e-11	Crepidomanes minutum (Blume) K.Iwats.	9.11502e-14	Hymenophyllum riukiuense Christ	1.01459e-14	Hymenophyllum polyanthos (Sw.) Sw.	5.75827e-15
00039046.jpg	Crepidomanes latealatum (Bosch) Copel.	Vandenboschia kalamocarpa (Hayata) Ebihara	0.997283	Crepidomanes latealatum (Bosch) Copel.	0.00265982	Vandenboschia nipponica (Nakai) Ebihara	5.71433e-05	Vandenboschia x stenosiphon (Christ) Copel.	1.04006e-09	Davallia mariesii T.Moore ex Baker	8.09731e-10
KAG082689.jpg	Crepidomanes latealatum (Bosch) Copel.	Crepidomanes latealatum (Bosch) Copel.	0.96402	Vandenboschia kalamocarpa (Hayata) Ebihara	0.03598	Selaginella heterostachys Baker	9.8926e-08	Swertia japonica (Schult.) Makino	4.01939e-08	Hymenophyllum riukiuense Christ	1.97987e-08
293375.jpg	Crepidomanes latealatum (Bosch) Copel.	Crepidomanes latealatum (Bosch) Copel.	0.999995	Hymenophyllum badium Hook. et Grev.	2.94726e-06	Selaginella involvens (Sw.) Spring	1.58201e-06	Hymenophyllum wrightii Bosch	1.30362e-07	Vandenboschia kalamocarpa (Hayata) Ebihara	1.47678e-08
283296.jpg	Crepidomanes latealatum (Bosch) Copel.	Crepidomanes latealatum (Bosch) Copel.	0.999331	Hymenophyllum badium Hook. et Grev.	0.000387609	Selaginella involvens (Sw.) Spring	0.000258994	Davallia mariesii T.Moore ex Baker	2.00142e-05	Hymenophyllum polyanthos (Sw.) Sw.	1.7323e-06
802527.jpg	Crepidomanes latealatum (Bosch) Copel.	Crepidomanes latealatum (Bosch) Copel.	1	Hymenophyllum badium Hook. et Grev.	2.73428e-07	Hymenophyllum polyanthos (Sw.) Sw.	2.7925e-09	Vandenboschia x stenosiphon (Christ) Copel.	2.40337e-09	Pleurosoriopsis makinoi (Maxim. ex Makino) Fomin	5.54781e-10
926614.jpg	Crepidomanes latealatum (Bosch) Copel.	Crepidomanes latealatum (Bosch) Copel.	0.999984	Selaginella involvens (Sw.) Spring	1.51092e-05	Hymenophyllum barbatum (Bosch) Baker	3.50673e-07	Vandenboschia kalamocarpa (Hayata) Ebihara	1.3451e-07	Hymenophyllum badium Hook. et Grev.	1.13992e-07
349227.jpg	Crepidomanes latealatum (Bosch) Copel.	Crepidomanes latealatum (Bosch) Copel.	1	Hymenophyllum riukiuense Christ	1.87649e-18	Hymenophyllum polyanthos (Sw.) Sw.	5.31e-20	Vandenboschia nipponica (Nakai) Ebihara	3.55725e-20	Selaginella involvens (Sw.) Spring	5.90097e-21
349638.jpg	Crepidomanes latealatum (Bosch) Copel.	Crepidomanes latealatum (Bosch) Copel.	1	Davallia mariesii T.Moore ex Baker	2.75577e-15	Selaginella shakotanensis (Franch. ex Takeda) Miyabe et Kud_	1.47024e-15	Crepidomanes minutum (Blume) K.Iwats.	1.40452e-15	Selaginella heterostachys Baker	6.45099e-17
349028.jpg	Crepidomanes latealatum (Bosch) Copel.	Crepidomanes latealatum (Bosch) Copel.	1	Hymenophyllum badium Hook. et Grev.	3.60112e-17	Selaginella involvens (Sw.) Spring	3.1463e-17	Selaginella heterostachys Baker	5.29645e-18	Vandenboschia kalamocarpa (Hayata) Ebihara	3.83672e-18
346789.jpg	Crepidomanes latealatum (Bosch) Copel.	Crepidomanes latealatum (Bosch) Copel.	1	Davallia mariesii T.Moore ex Baker	3.06815e-17	Vandenboschia kalamocarpa (Hayata) Ebihara	2.52213e-17	Vandenboschia x quelpaertensis (Nakai) Ebihara	1.49688e-17	Hymenophyllum riukiuense Christ	1.02923e-17
63420.jpg	Crepidomanes latealatum (Bosch) Copel.	Crepidomanes latealatum (Bosch) Copel.	0.999995	Veronica schmidtiana Regel subsp. senanensis (Maxim.) Kitam. et Murata	1.9496e-06	Pleurosoriopsis makinoi (Maxim. ex Makino) Fomin	1.57834e-06	Hymenophyllum wrightii Bosch	1.29887e-06	Oxytropis japonica Maxim. var. japonica	1.87205e-07
1031215.JPG	Crepidomanes latealatum (Bosch) Copel.	Crepidomanes latealatum (Bosch) Copel.	0.976805	Pleurosoriopsis makinoi (Maxim. ex Makino) Fomin	0.0193726	Vandenboschia kalamocarpa (Hayata) Ebihara	0.00328847	Osmolindsaea japonica (Baker) Lehtonen et Christenh.	0.000240529	Hymenophyllum riukiuense Christ	0.000139575
00011293.jpg	Crepidomanes latealatum (Bosch) Copel.	Taraxacum denudatum H.Koidz. var. arakii (Kitam.) Seriz.	0.410278	Vandenboschia kalamocarpa (Hayata) Ebihara	0.273129	Viola yedoensis Makino var. yedoensis	0.150433	Cerasus jamasakura (Siebold ex Koidz.) H.Ohba	0.089256	Davallia mariesii T.Moore ex Baker	0.033758
371537.jpg	Crepidomanes latealatum (Bosch) Copel.	Crepidomanes latealatum (Bosch) Copel.	1	Pteris multifida Poir.	5.09714e-11	Selaginella involvens (Sw.) Spring	3.56328e-11	Crepidomanes minutum (Blume) K.Iwats.	2.08338e-12	Hymenophyllum barbatum (Bosch) Baker	1.09044e-12
00016643.jpg	Crepidomanes latealatum (Bosch) Copel.	Crepidomanes latealatum (Bosch) Copel.	0.999969	Davallia mariesii T.Moore ex Baker	2.05359e-05	Vandenboschia kalamocarpa (Hayata) Ebihara	1.05146e-05	Vandenboschia nipponica (Nakai) Ebihara	9.95797e-09	Asplenium anogrammoides Christ ex H.L_v.	6.27096e-09
349503.jpg	Crepidomanes latealatum (Bosch) Copel.	Crepidomanes latealatum (Bosch) Copel.	1	Hymenophyllum badium Hook. et Grev.	3.55683e-13	Hymenophyllum polyanthos (Sw.) Sw.	2.03877e-13	Crepidomanes minutum (Blume) K.Iwats.	1.40686e-13	Pleurosoriopsis makinoi (Maxim. ex Makino) Fomin	2.4863e-14
740518.jpg	Crepidomanes latealatum (Bosch) Copel.	Crepidomanes latealatum (Bosch) Copel.	0.999997	Vandenboschia kalamocarpa (Hayata) Ebihara	2.17872e-06	Hymenophyllum polyanthos (Sw.) Sw.	5.55529e-07	Hymenophyllum badium Hook. et Grev.	9.24508e-08	Lygodium japonicum (Thunb.) Sw.	1.32196e-08
399052.jpg	Crepidomanes latealatum (Bosch) Copel.	Crepidomanes latealatum (Bosch) Copel.	0.999999	Selaginella involvens (Sw.) Spring	6.65656e-07	Hymenophyllum wrightii Bosch	3.96442e-10	Selaginella heterostachys Baker	4.54361e-11	Huperzia serrata (Thunb.) Trevis.	2.75695e-13
1031229.JPG	Crepidomanes latealatum (Bosch) Copel.	Crepidomanes latealatum (Bosch) Copel.	0.999978	Pleurosoriopsis makinoi (Maxim. ex Makino) Fomin	2.20755e-05	Selaginella involvens (Sw.) Spring	1.97321e-07	Crepidomanes minutum (Blume) K.Iwats.	7.24193e-08	Hymenophyllum barbatum (Bosch) Baker	4.28384e-09
777052.jpg	Crepidomanes latealatum (Bosch) Copel.	Crepidomanes latealatum (Bosch) Copel.	0.999993	Vandenboschia kalamocarpa (Hayata) Ebihara	6.10673e-06	Hymenophyllum barbatum (Bosch) Baker	9.00676e-07	Cardamine tanakae Franch. et Sav. ex Maxim.	1.88542e-07	Selaginella involvens (Sw.) Spring	5.21138e-08
349528.jpg	Crepidomanes latealatum (Bosch) Copel.	Crepidomanes latealatum (Bosch) Copel.	1	Hymenophyllum badium Hook. et Grev.	1.97377e-12	Selaginella involvens (Sw.) Spring	1.29059e-12	Hymenophyllum polyanthos (Sw.) Sw.	3.88759e-13	Selaginella heterostachys Baker	1.12585e-13
349582.jpg	Crepidomanes latealatum (Bosch) Copel.	Crepidomanes latealatum (Bosch) Copel.	1	Vandenboschia kalamocarpa (Hayata) Ebihara	4.55323e-18	Vandenboschia x stenosiphon (Christ) Copel.	7.69124e-20	Hymenophyllum riukiuense Christ	6.61243e-20	Vandenboschia x quelpaertensis (Nakai) Ebihara	3.69799e-21
350887.jpg	Crepidomanes latealatum (Bosch) Copel.	Pleurosoriopsis makinoi (Maxim. ex Makino) Fomin	0.957939	Crepidomanes latealatum (Bosch) Copel.	0.029511	Hymenophyllum barbatum (Bosch) Baker	0.0117193	Abies mariesii Mast.	0.000443988	Dryopteris sacrosancta Koidz.	0.000144874
348525.jpg	Crepidomanes latealatum (Bosch) Copel.	Crepidomanes latealatum (Bosch) Copel.	1	Vandenboschia kalamocarpa (Hayata) Ebihara	1.80725e-10	Hymenophyllum badium Hook. et Grev.	2.7824e-11	Pleurosoriopsis makinoi (Maxim. ex Makino) Fomin	1.30738e-11	Vandenboschia auriculata (Blume) Copel.	5.76078e-12
349839.jpg	Crepidomanes latealatum (Bosch) Copel.	Crepidomanes latealatum (Bosch) Copel.	1	Crepidomanes minutum (Blume) K.Iwats.	2.56401e-15	Davallia mariesii T.Moore ex Baker	3.49482e-17	Lemmaphyllum microphyllum C.Presl	1.72436e-19	Chrysanthemum rupestre Matsum. et Koidz.	1.32669e-20
1031284.JPG	Crepidomanes latealatum (Bosch) Copel.	Crepidomanes latealatum (Bosch) Copel.	0.99992	Vandenboschia x stenosiphon (Christ) Copel.	4.91833e-05	Vandenboschia kalamocarpa (Hayata) Ebihara	2.19819e-05	Hymenophyllum barbatum (Bosch) Baker	7.10362e-06	Pleurosoriopsis makinoi (Maxim. ex Makino) Fomin	1.12521e-06
00028070.jpg	Crepidomanes latealatum (Bosch) Copel.	Crepidomanes latealatum (Bosch) Copel.	0.99988	Hymenophyllum barbatum (Bosch) Baker	0.000113842	Pleurosoriopsis makinoi (Maxim. ex Makino) Fomin	5.44793e-06	Vandenboschia kalamocarpa (Hayata) Ebihara	6.47317e-07	Davallia mariesii T.Moore ex Baker	4.75511e-09
310680.jpg	Crepidomanes latealatum (Bosch) Copel.	Crepidomanes latealatum (Bosch) Copel.	0.999928	Pleurosoriopsis makinoi (Maxim. ex Makino) Fomin	3.59532e-05	Osmolindsaea japonica (Baker) Lehtonen et Christenh.	3.46579e-05	Vandenboschia kalamocarpa (Hayata) Ebihara	5.46561e-07	Hymenophyllum polyanthos (Sw.) Sw.	2.92028e-07
1031236.JPG	Crepidomanes latealatum (Bosch) Copel.	Crepidomanes latealatum (Bosch) Copel.	0.999327	Vandenboschia kalamocarpa (Hayata) Ebihara	0.00067194	Vandenboschia x quelpaertensis (Nakai) Ebihara	1.58261e-06	Pleurosoriopsis makinoi (Maxim. ex Makino) Fomin	4.48017e-10	Vandenboschia x stenosiphon (Christ) Copel.	3.91548e-10
349200.jpg	Crepidomanes latealatum (Bosch) Copel.	Crepidomanes latealatum (Bosch) Copel.	1	Hymenophyllum badium Hook. et Grev.	4.04561e-14	Hymenophyllum polyanthos (Sw.) Sw.	1.01411e-14	Selaginella involvens (Sw.) Spring	1.22429e-17	Hymenophyllum riukiuense Christ	5.01867e-18
740447.jpg	Crepidomanes latealatum (Bosch) Copel.	Crepidomanes latealatum (Bosch) Copel.	0.999999	Vandenboschia kalamocarpa (Hayata) Ebihara	6.39624e-07	Hymenophyllum badium Hook. et Grev.	4.49574e-10	Vandenboschia x stenosiphon (Christ) Copel.	4.3249e-10	Hymenophyllum polyanthos (Sw.) Sw.	1.31782e-10
347029.jpg	Crepidomanes latealatum (Bosch) Copel.	Crepidomanes latealatum (Bosch) Copel.	1	Vandenboschia kalamocarpa (Hayata) Ebihara	4.75568e-14	Hymenophyllum badium Hook. et Grev.	8.74538e-15	Hymenophyllum polyanthos (Sw.) Sw.	5.00923e-15	Selaginella involvens (Sw.) Spring	5.6e-16
1031195.JPG	Crepidomanes latealatum (Bosch) Copel.	Crepidomanes latealatum (Bosch) Copel.	0.999057	Pleurosoriopsis makinoi (Maxim. ex Makino) Fomin	0.000937907	Crepidomanes minutum (Blume) K.Iwats.	4.12874e-06	Sedum makinoi Maxim.	6.44786e-07	Hymenophyllum wrightii Bosch	1.80697e-09
00028071.jpg	Crepidomanes latealatum (Bosch) Copel.	Crepidomanes latealatum (Bosch) Copel.	0.745731	Hymenophyllum barbatum (Bosch) Baker	0.254266	Asplenium oligophlebium Baker	1.55908e-06	Pleurosoriopsis makinoi (Maxim. ex Makino) Fomin	1.02403e-06	Davallia mariesii T.Moore ex Baker	1.92768e-07
1031232.JPG	Crepidomanes latealatum (Bosch) Copel.	Crepidomanes latealatum (Bosch) Copel.	0.86145	Hymenophyllum barbatum (Bosch) Baker	0.137738	Hymenophyllum badium Hook. et Grev.	0.000751473	Pleurosoriopsis makinoi (Maxim. ex Makino) Fomin	4.71712e-05	Vandenboschia x quelpaertensis (Nakai) Ebihara	1.21007e-05
349517.jpg	Crepidomanes latealatum (Bosch) Copel.	Crepidomanes latealatum (Bosch) Copel.	1	Selaginella involvens (Sw.) Spring	7.89364e-19	Hymenophyllum badium Hook. et Grev.	7.67439e-20	Hymenophyllum polyanthos (Sw.) Sw.	4.37568e-22	Hymenophyllum riukiuense Christ	9.51978e-23
802485.jpg	Crepidomanes latealatum (Bosch) Copel.	Crepidomanes latealatum (Bosch) Copel.	1	Hymenophyllum badium Hook. et Grev.	4.19043e-11	Pleurosoriopsis makinoi (Maxim. ex Makino) Fomin	3.35055e-11	Vandenboschia kalamocarpa (Hayata) Ebihara	1.52595e-12	Vandenboschia x stenosiphon (Christ) Copel.	2.92344e-13
349996.jpg	Crepidomanes latealatum (Bosch) Copel.	Crepidomanes latealatum (Bosch) Copel.	1	Hymenophyllum coreanum Nakai	6.90588e-10	Hymenophyllum riukiuense Christ	3.64508e-10	Gentiana nipponica Maxim.	3.06835e-11	Pleurosoriopsis makinoi (Maxim. ex Makino) Fomin	6.19847e-12
349769.jpg	Crepidomanes latealatum (Bosch) Copel.	Crepidomanes latealatum (Bosch) Copel.	1	Hymenophyllum badium Hook. et Grev.	5.37791e-17	Selaginella involvens (Sw.) Spring	1.4731e-18	Hymenophyllum polyanthos (Sw.) Sw.	1.37683e-18	Vandenboschia x stenosiphon (Christ) Copel.	2.13913e-19
346815.jpg	Crepidomanes latealatum (Bosch) Copel.	Crepidomanes latealatum (Bosch) Copel.	1	Hymenophyllum riukiuense Christ	6.55135e-14	Hymenophyllum badium Hook. et Grev.	5.65377e-16	Hymenophyllum polyanthos (Sw.) Sw.	2.55219e-16	Davallia mariesii T.Moore ex Baker	1.75973e-16
350761.jpg	Crepidomanes latealatum (Bosch) Copel.	Hymenophyllum barbatum (Bosch) Baker	0.684649	Crepidomanes latealatum (Bosch) Copel.	0.1445	Abies mariesii Mast.	0.120231	Huperzia miyoshiana (Makino) Ching	0.0207395	Crepidomanes minutum (Blume) K.Iwats.	0.0149728
349247.jpg	Crepidomanes latealatum (Bosch) Copel.	Crepidomanes latealatum (Bosch) Copel.	1	Hymenophyllum riukiuense Christ	6.16994e-17	Selaginella involvens (Sw.) Spring	1.2945e-18	Hymenophyllum polyanthos (Sw.) Sw.	2.78472e-19	Selaginella heterostachys Baker	2.04977e-20
345261.jpg	Crepidomanes latealatum (Bosch) Copel.	Crepidomanes latealatum (Bosch) Copel.	1	Hymenophyllum barbatum (Bosch) Baker	1.4074e-18	Hymenophyllum wrightii Bosch	8.06595e-19	Crepidomanes minutum (Blume) K.Iwats.	2.14825e-20	Vandenboschia nipponica (Nakai) Ebihara	8.34125e-21
740474.jpg	Crepidomanes latealatum (Bosch) Copel.	Crepidomanes latealatum (Bosch) Copel.	1	Crepidomanes minutum (Blume) K.Iwats.	2.03112e-11	Hymenophyllum polyanthos (Sw.) Sw.	6.86428e-13	Hymenophyllum wrightii Bosch	7.42644e-16	Vandenboschia x stenosiphon (Christ) Copel.	8.25825e-17
349727.jpg	Crepidomanes latealatum (Bosch) Copel.	Crepidomanes latealatum (Bosch) Copel.	1	Selaginella involvens (Sw.) Spring	2.60887e-19	Crepidomanes minutum (Blume) K.Iwats.	1.66771e-19	Hymenophyllum polyanthos (Sw.) Sw.	4.00853e-20	Vandenboschia x stenosiphon (Christ) Copel.	1.77127e-20
TRPM-P-674-0010-002.jpg	Crepidomanes latealatum (Bosch) Copel.	Crepidomanes latealatum (Bosch) Copel.	0.999815	Hymenophyllum barbatum (Bosch) Baker	0.000144519	Vandenboschia kalamocarpa (Hayata) Ebihara	3.97649e-05	Vandenboschia x stenosiphon (Christ) Copel.	1.15703e-07	Vandenboschia nipponica (Nakai) Ebihara	1.0801e-07
349532.jpg	Crepidomanes latealatum (Bosch) Copel.	Crepidomanes latealatum (Bosch) Copel.	1	Crepidomanes minutum (Blume) K.Iwats.	5.39601e-09	Pyrrosia lingua (Thunb.) Farw.	3.76078e-09	Lemmaphyllum microphyllum C.Presl	2.331e-09	Selliguea hastata (Thunb.) Fraser-Jenk.	1.40293e-09
346799.jpg	Crepidomanes latealatum (Bosch) Copel.	Crepidomanes latealatum (Bosch) Copel.	1	Hymenophyllum riukiuense Christ	5.72291e-19	Hymenophyllum badium Hook. et Grev.	2.20285e-21	Selaginella involvens (Sw.) Spring	1.61071e-21	Selaginella heterostachys Baker	1.48119e-21
1031274.JPG	Crepidomanes latealatum (Bosch) Copel.	Crepidomanes latealatum (Bosch) Copel.	1	Hymenophyllum badium Hook. et Grev.	3.16959e-11	Vandenboschia x stenosiphon (Christ) Copel.	9.62889e-12	Vandenboschia kalamocarpa (Hayata) Ebihara	1.57548e-13	Selaginella involvens (Sw.) Spring	9.23017e-15
364087.jpg	Crepidomanes latealatum (Bosch) Copel.	Crepidomanes latealatum (Bosch) Copel.	1	Hymenophyllum wrightii Bosch	7.82741e-16	Crepidomanes minutum (Blume) K.Iwats.	2.7531e-16	Selaginella involvens (Sw.) Spring	5.3028e-17	Hymenophyllum barbatum (Bosch) Baker	2.67933e-17
349639.jpg	Crepidomanes latealatum (Bosch) Copel.	Crepidomanes latealatum (Bosch) Copel.	1	Selaginella involvens (Sw.) Spring	6.19263e-15	Hymenophyllum badium Hook. et Grev.	2.04228e-16	Hymenophyllum polyanthos (Sw.) Sw.	1.3619e-16	Vandenboschia kalamocarpa (Hayata) Ebihara	1.23844e-17
740478.jpg	Crepidomanes latealatum (Bosch) Copel.	Crepidomanes latealatum (Bosch) Copel.	1	Hymenophyllum polyanthos (Sw.) Sw.	3.03552e-07	Crepidomanes minutum (Blume) K.Iwats.	5.86518e-10	Hymenophyllum barbatum (Bosch) Baker	8.53281e-11	Hymenophyllum badium Hook. et Grev.	3.12039e-11
505825.jpg	Crepidomanes latealatum (Bosch) Copel.	Crepidomanes latealatum (Bosch) Copel.	1	Hymenophyllum badium Hook. et Grev.	3.39442e-09	Vandenboschia x stenosiphon (Christ) Copel.	1.80964e-09	Selaginella shakotanensis (Franch. ex Takeda) Miyabe et Kud_	1.58451e-09	Crepidomanes minutum (Blume) K.Iwats.	1.09319e-10
740535.jpg	Crepidomanes latealatum (Bosch) Copel.	Crepidomanes latealatum (Bosch) Copel.	1	Crepidomanes minutum (Blume) K.Iwats.	2.59299e-07	Hymenophyllum polyanthos (Sw.) Sw.	2.17406e-08	Hymenophyllum wrightii Bosch	1.48524e-08	Lemmaphyllum microphyllum C.Presl	9.49039e-09
00015624.jpg	Crepidomanes latealatum (Bosch) Copel.	Vandenboschia kalamocarpa (Hayata) Ebihara	0.826653	Crepidomanes latealatum (Bosch) Copel.	0.139108	Ceratophyllum demersum L.	0.0261562	Lindernia dubia (L.) Pennell subsp. major (Pursh) Pennell	0.00674217	Utricularia australis R.Br.	0.000874801
740466.jpg	Crepidomanes latealatum (Bosch) Copel.	Crepidomanes latealatum (Bosch) Copel.	1	Hymenophyllum wrightii Bosch	1.68392e-08	Crepidomanes minutum (Blume) K.Iwats.	9.66318e-09	Selaginella involvens (Sw.) Spring	2.08773e-09	Hymenophyllum polyanthos (Sw.) Sw.	1.24576e-09
345573.jpg	Crepidomanes latealatum (Bosch) Copel.	Crepidomanes latealatum (Bosch) Copel.	0.999813	Pleurosoriopsis makinoi (Maxim. ex Makino) Fomin	0.000175183	Hymenophyllum coreanum Nakai	1.03055e-05	Pyrrosia linearifolia (Hook.) Ching	8.5577e-07	Hymenophyllum wrightii Bosch	1.18023e-07
349513.jpg	Crepidomanes latealatum (Bosch) Copel.	Crepidomanes latealatum (Bosch) Copel.	1	Hymenophyllum polyanthos (Sw.) Sw.	8.43077e-18	Selaginella involvens (Sw.) Spring	8.31562e-19	Hymenophyllum badium Hook. et Grev.	8.97418e-21	Davallia mariesii T.Moore ex Baker	5.22458e-21
740458.jpg	Crepidomanes latealatum (Bosch) Copel.	Crepidomanes latealatum (Bosch) Copel.	0.992658	Crepidomanes minutum (Blume) K.Iwats.	0.00733959	Hymenophyllum polyanthos (Sw.) Sw.	1.9418e-06	Hymenophyllum coreanum Nakai	9.3653e-09	Selaginella heterostachys Baker	5.01761e-09
349112.jpg	Crepidomanes latealatum (Bosch) Copel.	Crepidomanes latealatum (Bosch) Copel.	1	Hymenophyllum badium Hook. et Grev.	1.90116e-10	Hymenophyllum polyanthos (Sw.) Sw.	5.46757e-11	Vandenboschia x stenosiphon (Christ) Copel.	8.93206e-12	Hymenophyllum riukiuense Christ	2.558e-12
1031233.JPG	Crepidomanes latealatum (Bosch) Copel.	Crepidomanes latealatum (Bosch) Copel.	0.847689	Hymenophyllum barbatum (Bosch) Baker	0.132569	Vandenboschia kalamocarpa (Hayata) Ebihara	0.0100201	Vandenboschia x stenosiphon (Christ) Copel.	0.00965371	Pleurosoriopsis makinoi (Maxim. ex Makino) Fomin	6.71363e-05
346981.jpg	Crepidomanes latealatum (Bosch) Copel.	Crepidomanes latealatum (Bosch) Copel.	1	Crepidomanes minutum (Blume) K.Iwats.	4.22651e-14	Hymenophyllum polyanthos (Sw.) Sw.	1.15942e-14	Hymenophyllum riukiuense Christ	8.7792e-17	Hymenophyllum badium Hook. et Grev.	5.42135e-17
349687.jpg	Crepidomanes latealatum (Bosch) Copel.	Crepidomanes latealatum (Bosch) Copel.	1	Hymenophyllum polyanthos (Sw.) Sw.	3.44879e-12	Vandenboschia x stenosiphon (Christ) Copel.	8.56503e-13	Hymenophyllum coreanum Nakai	7.40286e-14	Crepidomanes minutum (Blume) K.Iwats.	5.4564e-15
349172.jpg	Crepidomanes latealatum (Bosch) Copel.	Crepidomanes latealatum (Bosch) Copel.	1	Crepidomanes minutum (Blume) K.Iwats.	4.70283e-08	Pteris ryukyuensis Tagawa	4.99159e-12	Microsorum scolopendria (Burm.f.) Copel.	9.99223e-14	Ajuga decumbens Thunb.	2.16211e-14
349185.jpg	Crepidomanes latealatum (Bosch) Copel.	Crepidomanes latealatum (Bosch) Copel.	1	Crepidomanes minutum (Blume) K.Iwats.	5.97942e-08	Hymenophyllum polyanthos (Sw.) Sw.	1.74289e-11	Hymenophyllum coreanum Nakai	3.89221e-12	Davallia mariesii T.Moore ex Baker	1.9218e-12
740546.jpg	Crepidomanes latealatum (Bosch) Copel.	Crepidomanes latealatum (Bosch) Copel.	0.999412	Crepidomanes minutum (Blume) K.Iwats.	0.000587756	Hymenophyllum wrightii Bosch	2.10622e-07	Lemmaphyllum microphyllum C.Presl	1.11773e-08	Hymenophyllum polyanthos (Sw.) Sw.	4.91595e-09
802491.jpg	Crepidomanes latealatum (Bosch) Copel.	Crepidomanes latealatum (Bosch) Copel.	1	Vandenboschia kalamocarpa (Hayata) Ebihara	2.45433e-10	Hymenophyllum badium Hook. et Grev.	1.30579e-12	Hymenophyllum barbatum (Bosch) Baker	3.35498e-13	Vandenboschia x quelpaertensis (Nakai) Ebihara	9.88618e-15
345698.jpg	Crepidomanes latealatum (Bosch) Copel.	Crepidomanes latealatum (Bosch) Copel.	1	Hymenophyllum badium Hook. et Grev.	2.12352e-13	Vandenboschia nipponica (Nakai) Ebihara	2.4804e-14	Hymenophyllum riukiuense Christ	1.75422e-14	Pleurosoriopsis makinoi (Maxim. ex Makino) Fomin	1.08212e-14
351462.jpg	Crepidomanes latealatum (Bosch) Copel.	Crepidomanes latealatum (Bosch) Copel.	1	Pleurosoriopsis makinoi (Maxim. ex Makino) Fomin	7.88079e-09	Hymenophyllum riukiuense Christ	2.32798e-11	Davallia mariesii T.Moore ex Baker	1.85214e-12	Hymenophyllum coreanum Nakai	3.55334e-13
802506.jpg	Crepidomanes latealatum (Bosch) Copel.	Crepidomanes latealatum (Bosch) Copel.	0.999997	Pleurosoriopsis makinoi (Maxim. ex Makino) Fomin	2.71414e-06	Hymenophyllum barbatum (Bosch) Baker	3.64787e-07	Vandenboschia kalamocarpa (Hayata) Ebihara	1.27788e-09	Hymenophyllum polyanthos (Sw.) Sw.	4.49148e-10
1031183.JPG	Crepidomanes latealatum (Bosch) Copel.	Crepidomanes latealatum (Bosch) Copel.	1	Vandenboschia kalamocarpa (Hayata) Ebihara	1.00791e-09	Davallia mariesii T.Moore ex Baker	4.97684e-10	Botrychium ternatum (Thunb.) Sw.	2.90406e-10	Hydrangea hirta (Thunb.) Siebold et Zucc.	2.6436e-10
349828.jpg	Crepidomanes latealatum (Bosch) Copel.	Crepidomanes latealatum (Bosch) Copel.	1	Hymenophyllum riukiuense Christ	2.26042e-18	Crepidomanes minutum (Blume) K.Iwats.	7.00138e-19	Selaginella shakotanensis (Franch. ex Takeda) Miyabe et Kud_	5.06114e-19	Davallia mariesii T.Moore ex Baker	6.88534e-20
349395.jpg	Crepidomanes latealatum (Bosch) Copel.	Crepidomanes latealatum (Bosch) Copel.	1	Hymenophyllum badium Hook. et Grev.	8.13495e-12	Selaginella involvens (Sw.) Spring	6.0006e-13	Hymenophyllum polyanthos (Sw.) Sw.	2.94751e-13	Lygodium japonicum (Thunb.) Sw.	3.4414e-15
349363.jpg	Crepidomanes latealatum (Bosch) Copel.	Crepidomanes latealatum (Bosch) Copel.	1	Crepidomanes minutum (Blume) K.Iwats.	2.22764e-10	Hymenophyllum wrightii Bosch	8.16017e-16	Selaginella heterostachys Baker	5.72397e-16	Hymenophyllum polyanthos (Sw.) Sw.	8.76805e-17
00032475.jpg	Crepidomanes latealatum (Bosch) Copel.	Vandenboschia kalamocarpa (Hayata) Ebihara	0.917282	Crepidomanes latealatum (Bosch) Copel.	0.0730105	Vandenboschia nipponica (Nakai) Ebihara	0.00970717	Hymenophyllum barbatum (Bosch) Baker	1.97958e-07	Vandenboschia x stenosiphon (Christ) Copel.	1.46489e-07
366914.jpg	Crepidomanes latealatum (Bosch) Copel.	Crepidomanes latealatum (Bosch) Copel.	1	Vandenboschia nipponica (Nakai) Ebihara	1.7021e-12	Vandenboschia kalamocarpa (Hayata) Ebihara	8.45755e-14	Selaginella involvens (Sw.) Spring	3.30503e-14	Hymenophyllum barbatum (Bosch) Baker	8.25058e-15
1031226.JPG	Crepidomanes latealatum (Bosch) Copel.	Crepidomanes latealatum (Bosch) Copel.	1	Hymenophyllum badium Hook. et Grev.	4.05036e-09	Vandenboschia kalamocarpa (Hayata) Ebihara	6.31403e-11	Vandenboschia x quelpaertensis (Nakai) Ebihara	1.05334e-12	Vandenboschia x stenosiphon (Christ) Copel.	1.10367e-13
740494.jpg	Crepidomanes latealatum (Bosch) Copel.	Crepidomanes latealatum (Bosch) Copel.	1	Hymenophyllum barbatum (Bosch) Baker	6.08669e-12	Hymenophyllum polyanthos (Sw.) Sw.	3.63633e-12	Vandenboschia x stenosiphon (Christ) Copel.	3.0404e-13	Crepidomanes minutum (Blume) K.Iwats.	5.45569e-14
796669.jpg	Crepidomanes latealatum (Bosch) Copel.	Crepidomanes latealatum (Bosch) Copel.	0.999986	Hymenophyllum badium Hook. et Grev.	1.31416e-05	Vandenboschia kalamocarpa (Hayata) Ebihara	4.66286e-07	Vandenboschia x stenosiphon (Christ) Copel.	1.2742e-07	Selaginella involvens (Sw.) Spring	6.89729e-09
350209.jpg	Crepidomanes latealatum (Bosch) Copel.	Crepidomanes latealatum (Bosch) Copel.	1	Pleurosoriopsis makinoi (Maxim. ex Makino) Fomin	1.01385e-10	Vandenboschia kalamocarpa (Hayata) Ebihara	2.53074e-12	Hymenophyllum riukiuense Christ	1.1488e-13	Vandenboschia nipponica (Nakai) Ebihara	2.9516e-14
350025.jpg	Crepidomanes latealatum (Bosch) Copel.	Crepidomanes latealatum (Bosch) Copel.	1	Vandenboschia kalamocarpa (Hayata) Ebihara	5.90083e-08	Pleurosoriopsis makinoi (Maxim. ex Makino) Fomin	1.97169e-09	Hymenophyllum badium Hook. et Grev.	6.91222e-10	Vandenboschia auriculata (Blume) Copel.	7.57794e-12
740575.jpg	Crepidomanes latealatum (Bosch) Copel.	Crepidomanes latealatum (Bosch) Copel.	0.999999	Vandenboschia kalamocarpa (Hayata) Ebihara	4.18134e-07	Pleurosoriopsis makinoi (Maxim. ex Makino) Fomin	3.55606e-07	Selaginella heterostachys Baker	5.50118e-08	Hymenophyllum polyanthos (Sw.) Sw.	2.76306e-08
802515.jpg	Crepidomanes latealatum (Bosch) Copel.	Crepidomanes latealatum (Bosch) Copel.	1	Pleurosoriopsis makinoi (Maxim. ex Makino) Fomin	6.42365e-10	Vandenboschia kalamocarpa (Hayata) Ebihara	1.94189e-11	Hymenophyllum badium Hook. et Grev.	2.19041e-13	Vandenboschia x stenosiphon (Christ) Copel.	2.54232e-14
29419.jpg	Crepidomanes latealatum (Bosch) Copel.	Crepidomanes latealatum (Bosch) Copel.	1	Hymenophyllum wrightii Bosch	1.43462e-07	Vandenboschia x stenosiphon (Christ) Copel.	7.41067e-09	Asplenium anogrammoides Christ ex H.L_v.	6.78143e-09	Selaginella tamariscina (P.Beauv.) Spring	3.5818e-09
328407.jpg	Crepidomanes latealatum (Bosch) Copel.	Crepidomanes latealatum (Bosch) Copel.	1	Hymenophyllum wrightii Bosch	3.33928e-09	Pleurosoriopsis makinoi (Maxim. ex Makino) Fomin	5.72423e-10	Vandenboschia kalamocarpa (Hayata) Ebihara	3.30533e-11	Hymenophyllum barbatum (Bosch) Baker	2.0067e-13
346185.jpg	Crepidomanes latealatum (Bosch) Copel.	Crepidomanes latealatum (Bosch) Copel.	1	Selaginella involvens (Sw.) Spring	2.19382e-18	Hymenophyllum polyanthos (Sw.) Sw.	1.94594e-19	Hymenophyllum badium Hook. et Grev.	8.09233e-21	Davallia mariesii T.Moore ex Baker	3.89792e-21
740521.jpg	Crepidomanes latealatum (Bosch) Copel.	Crepidomanes latealatum (Bosch) Copel.	1	Vandenboschia x stenosiphon (Christ) Copel.	2.46511e-13	Hymenophyllum badium Hook. et Grev.	1.72944e-14	Vandenboschia kalamocarpa (Hayata) Ebihara	1.18286e-14	Hymenophyllum polyanthos (Sw.) Sw.	2.05317e-15
802481.jpg	Crepidomanes latealatum (Bosch) Copel.	Crepidomanes latealatum (Bosch) Copel.	0.999957	Crepidomanes minutum (Blume) K.Iwats.	1.60917e-05	Chamaele decumbens (Thunb.) Makino	1.34283e-05	Pleurosoriopsis makinoi (Maxim. ex Makino) Fomin	9.11911e-06	Veronica schmidtiana Regel subsp. senanensis (Maxim.) Kitam. et Murata	3.94168e-06
505754.jpg	Crepidomanes latealatum (Bosch) Copel.	Crepidomanes latealatum (Bosch) Copel.	1	Vandenboschia kalamocarpa (Hayata) Ebihara	6.55165e-14	Vandenboschia x stenosiphon (Christ) Copel.	6.27506e-14	Selaginella heterostachys Baker	1.56357e-15	Limnophila sessiliflora (Vahl) Blume	3.77707e-16
349150.jpg	Crepidomanes latealatum (Bosch) Copel.	Crepidomanes latealatum (Bosch) Copel.	1	Crepidomanes minutum (Blume) K.Iwats.	1.06488e-15	Polystichum ovatopaleaceum (Kodama) Sa.Kurata var. ovatopaleaceum	7.314e-19	Hymenophyllum badium Hook. et Grev.	1.8361e-19	Selaginella remotifolia Spring	4.59451e-20
00013568.jpg	Crepidomanes latealatum (Bosch) Copel.	Crepidomanes latealatum (Bosch) Copel.	0.99989	Vandenboschia kalamocarpa (Hayata) Ebihara	8.53291e-05	Davallia mariesii T.Moore ex Baker	1.51379e-05	Corydalis pallida (Thunb.) Pers. var. tenuis Yatabe	9.03041e-06	Onychium japonicum (Thunb.) Kunze	2.93181e-07
965071.jpg	Crepidomanes latealatum (Bosch) Copel.	Crepidomanes latealatum (Bosch) Copel.	0.999992	Hymenophyllum badium Hook. et Grev.	7.75198e-06	Vandenboschia kalamocarpa (Hayata) Ebihara	4.96214e-09	Hymenophyllum barbatum (Bosch) Baker	2.16738e-09	Selaginella involvens (Sw.) Spring	8.4915e-10
346929.jpg	Crepidomanes latealatum (Bosch) Copel.	Crepidomanes latealatum (Bosch) Copel.	1	Crepidomanes minutum (Blume) K.Iwats.	3.87581e-12	Hymenophyllum polyanthos (Sw.) Sw.	1.81606e-13	Pleurosoriopsis makinoi (Maxim. ex Makino) Fomin	1.9618e-14	Hymenophyllum badium Hook. et Grev.	7.01881e-15
349692.jpg	Crepidomanes latealatum (Bosch) Copel.	Crepidomanes latealatum (Bosch) Copel.	1	Hymenophyllum riukiuense Christ	7.20175e-13	Hymenophyllum polyanthos (Sw.) Sw.	1.44401e-14	Vandenboschia kalamocarpa (Hayata) Ebihara	1.14656e-14	Vandenboschia x stenosiphon (Christ) Copel.	3.52914e-16
1031207.JPG	Crepidomanes latealatum (Bosch) Copel.	Crepidomanes latealatum (Bosch) Copel.	1	Pleurosoriopsis makinoi (Maxim. ex Makino) Fomin	1.89095e-10	Gentiana nipponica Maxim.	6.01345e-12	Hymenophyllum barbatum (Bosch) Baker	1.77403e-12	Crepidomanes minutum (Blume) K.Iwats.	5.72757e-13
740514.jpg	Crepidomanes latealatum (Bosch) Copel.	Crepidomanes latealatum (Bosch) Copel.	1	Selaginella involvens (Sw.) Spring	1.23734e-11	Vandenboschia kalamocarpa (Hayata) Ebihara	1.20135e-11	Hymenophyllum polyanthos (Sw.) Sw.	7.30329e-13	Selaginella heterostachys Baker	2.39772e-13
349591.jpg	Crepidomanes latealatum (Bosch) Copel.	Crepidomanes latealatum (Bosch) Copel.	1	Hymenophyllum polyanthos (Sw.) Sw.	4.36471e-11	Vandenboschia x stenosiphon (Christ) Copel.	3.47646e-13	Hymenophyllum riukiuense Christ	3.41335e-13	Vandenboschia x quelpaertensis (Nakai) Ebihara	3.2545e-13
349387.jpg	Crepidomanes latealatum (Bosch) Copel.	Crepidomanes latealatum (Bosch) Copel.	1	Vandenboschia nipponica (Nakai) Ebihara	1.36986e-19	Hymenophyllum badium Hook. et Grev.	5.23232e-20	Hymenophyllum riukiuense Christ	3.04213e-20	Selaginella involvens (Sw.) Spring	1.93422e-20
740563.jpg	Crepidomanes latealatum (Bosch) Copel.	Crepidomanes latealatum (Bosch) Copel.	1	Vandenboschia x stenosiphon (Christ) Copel.	4.47799e-13	Vandenboschia kalamocarpa (Hayata) Ebihara	2.2159e-15	Crepidomanes minutum (Blume) K.Iwats.	2.40887e-16	Selaginella heterostachys Baker	6.22489e-17
349492.jpg	Crepidomanes latealatum (Bosch) Copel.	Crepidomanes latealatum (Bosch) Copel.	1	Vandenboschia nipponica (Nakai) Ebihara	3.04965e-18	Hymenophyllum riukiuense Christ	9.95162e-19	Vandenboschia kalamocarpa (Hayata) Ebihara	2.66931e-19	Vandenboschia x stenosiphon (Christ) Copel.	1.91981e-19
349151.jpg	Crepidomanes latealatum (Bosch) Copel.	Crepidomanes latealatum (Bosch) Copel.	1	Hymenophyllum badium Hook. et Grev.	2.50816e-17	Selaginella involvens (Sw.) Spring	7.14402e-20	Hymenophyllum riukiuense Christ	1.45771e-20	Hymenophyllum polyanthos (Sw.) Sw.	1.07479e-20
728102.jpg	Crepidomanes latealatum (Bosch) Copel.	Crepidomanes latealatum (Bosch) Copel.	0.812625	Hymenophyllum barbatum (Bosch) Baker	0.167642	Vandenboschia kalamocarpa (Hayata) Ebihara	0.013473	Hymenophyllum polyanthos (Sw.) Sw.	0.00315589	Selaginella remotifolia Spring	0.0027408
1031281.JPG	Crepidomanes latealatum (Bosch) Copel.	Crepidomanes latealatum (Bosch) Copel.	0.999999	Hymenophyllum wrightii Bosch	5.80921e-07	Hymenophyllum barbatum (Bosch) Baker	6.07261e-09	Pleurosoriopsis makinoi (Maxim. ex Makino) Fomin	3.78295e-09	Vandenboschia x stenosiphon (Christ) Copel.	1.43017e-09
349552.jpg	Crepidomanes latealatum (Bosch) Copel.	Crepidomanes latealatum (Bosch) Copel.	1	Selaginella involvens (Sw.) Spring	1.49773e-17	Hymenophyllum polyanthos (Sw.) Sw.	5.26873e-21	Selaginella heterostachys Baker	8.02549e-22	Crepidomanes minutum (Blume) K.Iwats.	4.80762e-22
350383.jpg	Crepidomanes latealatum (Bosch) Copel.	Crepidomanes latealatum (Bosch) Copel.	1	Pleurosoriopsis makinoi (Maxim. ex Makino) Fomin	2.23402e-13	Vandenboschia kalamocarpa (Hayata) Ebihara	2.37301e-16	Hymenophyllum badium Hook. et Grev.	2.25447e-18	Hymenophyllum riukiuense Christ	3.91012e-19
740381.jpg	Crepidomanes latealatum (Bosch) Copel.	Crepidomanes latealatum (Bosch) Copel.	1	Vandenboschia x stenosiphon (Christ) Copel.	2.50213e-10	Vandenboschia kalamocarpa (Hayata) Ebihara	8.64645e-11	Hymenophyllum badium Hook. et Grev.	6.60994e-11	Vandenboschia x quelpaertensis (Nakai) Ebihara	4.87054e-11
00021841.jpg	Crepidomanes latealatum (Bosch) Copel.	Crepidomanes latealatum (Bosch) Copel.	0.97285	Hymenophyllum barbatum (Bosch) Baker	0.0268414	Hymenophyllum polyanthos (Sw.) Sw.	0.000289767	Pleurosoriopsis makinoi (Maxim. ex Makino) Fomin	1.33581e-05	Vandenboschia kalamocarpa (Hayata) Ebihara	4.95726e-06
294488.jpg	Crepidomanes latealatum (Bosch) Copel.	Crepidomanes latealatum (Bosch) Copel.	0.899704	Hymenophyllum wrightii Bosch	0.100121	Veronica schmidtiana Regel subsp. senanensis (Maxim.) Kitam. et Murata	0.000149029	Selaginella tamariscina (P.Beauv.) Spring	2.46061e-05	Pleurosoriopsis makinoi (Maxim. ex Makino) Fomin	6.26689e-07
345494.jpg	Crepidomanes latealatum (Bosch) Copel.	Crepidomanes latealatum (Bosch) Copel.	1	Lemmaphyllum microphyllum C.Presl	4.52118e-09	Hymenophyllum wrightii Bosch	1.89753e-09	Hymenophyllum barbatum (Bosch) Baker	5.46247e-12	Crepidomanes minutum (Blume) K.Iwats.	1.93678e-12
740473.jpg	Crepidomanes latealatum (Bosch) Copel.	Crepidomanes latealatum (Bosch) Copel.	1	Vandenboschia x stenosiphon (Christ) Copel.	5.58462e-12	Crepidomanes minutum (Blume) K.Iwats.	3.46326e-13	Hymenophyllum polyanthos (Sw.) Sw.	1.27868e-14	Vandenboschia kalamocarpa (Hayata) Ebihara	9.57832e-15
345384.jpg	Crepidomanes latealatum (Bosch) Copel.	Crepidomanes latealatum (Bosch) Copel.	1	Selaginella involvens (Sw.) Spring	2.59774e-12	Selaginella doederleinii Hieron.	1.06507e-12	Hymenophyllum badium Hook. et Grev.	6.79322e-14	Hymenophyllum wrightii Bosch	3.00892e-14
349601.jpg	Crepidomanes latealatum (Bosch) Copel.	Crepidomanes latealatum (Bosch) Copel.	1	Crepidomanes minutum (Blume) K.Iwats.	2.19941e-10	Hymenophyllum polyanthos (Sw.) Sw.	1.72419e-14	Selaginella remotifolia Spring	5.95347e-15	Hymenophyllum coreanum Nakai	3.54305e-16
740481.jpg	Crepidomanes latealatum (Bosch) Copel.	Crepidomanes latealatum (Bosch) Copel.	1	Vandenboschia x stenosiphon (Christ) Copel.	1.54117e-12	Vandenboschia kalamocarpa (Hayata) Ebihara	5.87166e-14	Hymenophyllum polyanthos (Sw.) Sw.	1.90052e-14	Selaginella heterostachys Baker	1.02563e-14
349231.jpg	Crepidomanes latealatum (Bosch) Copel.	Crepidomanes latealatum (Bosch) Copel.	1	Hymenophyllum badium Hook. et Grev.	1.30129e-19	Selaginella involvens (Sw.) Spring	9.18879e-20	Hymenophyllum riukiuense Christ	2.08147e-20	Crepidomanes minutum (Blume) K.Iwats.	1.3247e-20
349031.jpg	Crepidomanes latealatum (Bosch) Copel.	Crepidomanes latealatum (Bosch) Copel.	1	Crepidomanes minutum (Blume) K.Iwats.	1.965e-16	Hymenophyllum polyanthos (Sw.) Sw.	1.35463e-17	Selaginella involvens (Sw.) Spring	9.21457e-18	Hymenophyllum badium Hook. et Grev.	3.39455e-18
740484.jpg	Crepidomanes latealatum (Bosch) Copel.	Crepidomanes latealatum (Bosch) Copel.	0.994172	Crepidomanes minutum (Blume) K.Iwats.	0.00582812	Lemmaphyllum microphyllum C.Presl	1.23263e-09	Oxalis corniculata L.	1.04245e-09	Lygodium japonicum (Thunb.) Sw.	2.76532e-10
740531.jpg	Crepidomanes latealatum (Bosch) Copel.	Crepidomanes latealatum (Bosch) Copel.	1	Crepidomanes minutum (Blume) K.Iwats.	7.07345e-08	Hymenophyllum polyanthos (Sw.) Sw.	3.69207e-08	Chamaele decumbens (Thunb.) Makino	1.71516e-10	Selaginella involvens (Sw.) Spring	1.21461e-10
348973.jpg	Crepidomanes latealatum (Bosch) Copel.	Crepidomanes latealatum (Bosch) Copel.	1	Hymenophyllum riukiuense Christ	1.72634e-12	Polystichum ovatopaleaceum (Kodama) Sa.Kurata var. ovatopaleaceum	2.73917e-14	Selaginella heterostachys Baker	3.08192e-15	Osmolindsaea japonica (Baker) Lehtonen et Christenh.	1.24233e-16
349277.jpg	Crepidomanes latealatum (Bosch) Copel.	Crepidomanes latealatum (Bosch) Copel.	0.999954	Crepidomanes minutum (Blume) K.Iwats.	4.56165e-05	Lemmaphyllum microphyllum C.Presl	3.20778e-12	Hymenophyllum coreanum Nakai	6.88487e-14	Hymenophyllum polyanthos (Sw.) Sw.	3.56541e-15
385659.jpg	Crepidomanes latealatum (Bosch) Copel.	Crepidomanes latealatum (Bosch) Copel.	1	Selaginella involvens (Sw.) Spring	1.13923e-12	Crepidomanes minutum (Blume) K.Iwats.	4.74613e-13	Pleurosoriopsis makinoi (Maxim. ex Makino) Fomin	9.03014e-14	Hymenophyllum wrightii Bosch	6.41543e-14
348988.jpg	Crepidomanes latealatum (Bosch) Copel.	Crepidomanes latealatum (Bosch) Copel.	1	Selaginella involvens (Sw.) Spring	3.14907e-15	Hymenophyllum barbatum (Bosch) Baker	2.31653e-15	Vandenboschia kalamocarpa (Hayata) Ebihara	5.67274e-16	Hymenophyllum badium Hook. et Grev.	1.77086e-16
348948.jpg	Crepidomanes latealatum (Bosch) Copel.	Crepidomanes latealatum (Bosch) Copel.	1	Hymenophyllum riukiuense Christ	4.80288e-20	Davallia mariesii T.Moore ex Baker	1.16864e-20	Selaginella involvens (Sw.) Spring	3.28215e-22	Hymenophyllum polyanthos (Sw.) Sw.	1.95791e-22
349688.jpg	Crepidomanes latealatum (Bosch) Copel.	Crepidomanes latealatum (Bosch) Copel.	1	Vandenboschia kalamocarpa (Hayata) Ebihara	1.6298e-14	Hymenophyllum badium Hook. et Grev.	8.78986e-15	Vandenboschia x stenosiphon (Christ) Copel.	1.61015e-16	Hymenophyllum polyanthos (Sw.) Sw.	2.86235e-17
350275.jpg	Crepidomanes latealatum (Bosch) Copel.	Crepidomanes latealatum (Bosch) Copel.	1	Selaginella involvens (Sw.) Spring	1.63745e-12	Hymenophyllum badium Hook. et Grev.	1.88121e-16	Vandenboschia x quelpaertensis (Nakai) Ebihara	1.48333e-16	Vandenboschia kalamocarpa (Hayata) Ebihara	5.02143e-18
349280.jpg	Crepidomanes latealatum (Bosch) Copel.	Crepidomanes latealatum (Bosch) Copel.	1	Hymenophyllum riukiuense Christ	5.58465e-11	Hymenophyllum badium Hook. et Grev.	6.09031e-12	Vandenboschia kalamocarpa (Hayata) Ebihara	1.7466e-13	Hymenophyllum polyanthos (Sw.) Sw.	5.27947e-15
349355.jpg	Crepidomanes latealatum (Bosch) Copel.	Crepidomanes latealatum (Bosch) Copel.	1	Hymenophyllum badium Hook. et Grev.	8.21806e-16	Hymenophyllum polyanthos (Sw.) Sw.	3.82099e-16	Vandenboschia kalamocarpa (Hayata) Ebihara	2.21428e-16	Hymenophyllum riukiuense Christ	7.91064e-18
00033662.jpg	Crepidomanes latealatum (Bosch) Copel.	Vandenboschia kalamocarpa (Hayata) Ebihara	0.99916	Crepidomanes latealatum (Bosch) Copel.	0.000834448	Vandenboschia nipponica (Nakai) Ebihara	5.92436e-06	Corydalis pallida (Thunb.) Pers. var. tenuis Yatabe	1.19369e-07	Torilis japonica (Houtt.) DC.	2.94737e-08
346046.jpg	Crepidomanes latealatum (Bosch) Copel.	Crepidomanes latealatum (Bosch) Copel.	1	Hymenophyllum riukiuense Christ	2.74041e-19	Hymenophyllum badium Hook. et Grev.	7.34886e-21	Vandenboschia nipponica (Nakai) Ebihara	5.37886e-21	Davallia mariesii T.Moore ex Baker	4.2356e-21
802493.jpg	Crepidomanes latealatum (Bosch) Copel.	Crepidomanes latealatum (Bosch) Copel.	0.999904	Vandenboschia x stenosiphon (Christ) Copel.	8.23275e-05	Vandenboschia kalamocarpa (Hayata) Ebihara	1.21893e-05	Pleurosoriopsis makinoi (Maxim. ex Makino) Fomin	9.01132e-07	Hymenophyllum badium Hook. et Grev.	4.42108e-07
1031228.JPG	Crepidomanes latealatum (Bosch) Copel.	Crepidomanes latealatum (Bosch) Copel.	0.999997	Pleurosoriopsis makinoi (Maxim. ex Makino) Fomin	2.76099e-06	Vandenboschia kalamocarpa (Hayata) Ebihara	6.63854e-12	Hymenophyllum badium Hook. et Grev.	7.84538e-13	Hymenophyllum riukiuense Christ	6.80506e-14
345984.jpg	Crepidomanes latealatum (Bosch) Copel.	Crepidomanes latealatum (Bosch) Copel.	1	Selaginella involvens (Sw.) Spring	3.4173e-17	Vandenboschia nipponica (Nakai) Ebihara	1.26258e-17	Pleurosoriopsis makinoi (Maxim. ex Makino) Fomin	6.31031e-18	Hymenophyllum coreanum Nakai	7.68866e-19
349396.jpg	Crepidomanes latealatum (Bosch) Copel.	Crepidomanes latealatum (Bosch) Copel.	1	Vandenboschia kalamocarpa (Hayata) Ebihara	1.26852e-12	Vandenboschia x stenosiphon (Christ) Copel.	4.94784e-13	Hymenophyllum polyanthos (Sw.) Sw.	3.00944e-13	Selaginella involvens (Sw.) Spring	1.26542e-13
349650.jpg	Crepidomanes latealatum (Bosch) Copel.	Crepidomanes latealatum (Bosch) Copel.	1	Hymenophyllum riukiuense Christ	3.44427e-17	Hymenophyllum badium Hook. et Grev.	2.21012e-18	Selaginella involvens (Sw.) Spring	3.72372e-19	Selaginella heterostachys Baker	7.56317e-20
00039849.jpg	Crepidomanes latealatum (Bosch) Copel.	Hymenophyllum barbatum (Bosch) Baker	0.915687	Crepidomanes latealatum (Bosch) Copel.	0.0728207	Vandenboschia nipponica (Nakai) Ebihara	0.00765991	Vandenboschia kalamocarpa (Hayata) Ebihara	0.00349771	Hymenophyllum polyanthos (Sw.) Sw.	0.000212159
349199.jpg	Crepidomanes latealatum (Bosch) Copel.	Crepidomanes minutum (Blume) K.Iwats.	0.706472	Crepidomanes latealatum (Bosch) Copel.	0.223074	Lemmaphyllum microphyllum C.Presl	0.0704537	Hymenophyllum polyanthos (Sw.) Sw.	4.14769e-07	Hymenophyllum wrightii Bosch	1.03042e-08
345483.jpg	Crepidomanes latealatum (Bosch) Copel.	Crepidomanes latealatum (Bosch) Copel.	1	Hymenophyllum badium Hook. et Grev.	4.00651e-13	Selaginella involvens (Sw.) Spring	2.36914e-13	Hymenophyllum barbatum (Bosch) Baker	1.78393e-13	Vandenboschia kalamocarpa (Hayata) Ebihara	2.99411e-14
349394.jpg	Crepidomanes latealatum (Bosch) Copel.	Crepidomanes latealatum (Bosch) Copel.	1	Davallia mariesii T.Moore ex Baker	2.56563e-17	Hymenophyllum riukiuense Christ	1.81179e-17	Selaginella heterostachys Baker	6.0904e-21	Hymenophyllum badium Hook. et Grev.	6.0194e-22
349829.jpg	Crepidomanes latealatum (Bosch) Copel.	Crepidomanes latealatum (Bosch) Copel.	1	Crepidomanes minutum (Blume) K.Iwats.	7.7825e-13	Chrysanthemum rupestre Matsum. et Koidz.	6.638e-14	Selaginella shakotanensis (Franch. ex Takeda) Miyabe et Kud_	1.90363e-14	Pyrrosia linearifolia (Hook.) Ching	4.6106e-15
1031266.JPG	Crepidomanes latealatum (Bosch) Copel.	Crepidomanes latealatum (Bosch) Copel.	1	Vandenboschia kalamocarpa (Hayata) Ebihara	1.37166e-14	Hymenophyllum badium Hook. et Grev.	6.14438e-19	Vandenboschia x stenosiphon (Christ) Copel.	4.62927e-19	Pleurosoriopsis makinoi (Maxim. ex Makino) Fomin	1.34568e-19
349128.jpg	Crepidomanes latealatum (Bosch) Copel.	Crepidomanes latealatum (Bosch) Copel.	1	Crepidomanes minutum (Blume) K.Iwats.	1.91374e-13	Hymenophyllum polyanthos (Sw.) Sw.	1.1139e-15	Vandenboschia kalamocarpa (Hayata) Ebihara	3.35448e-17	Selaginella heterostachys Baker	1.19962e-17
C2085208.jpg	Pilea pumila (L.) A.Gray	Pilea pumila (L.) A.Gray	1	Pilea hamaoi Makino	5.84253e-13	Elatostema involucratum Franch. et Sav.	1.35304e-14	Pilea japonica (Maxim.) Hand.-Mazz.	1.45295e-16	Elatostema japonicum Wedd.	1.45819e-17
C2085154.jpg	Pilea pumila (L.) A.Gray	Pilea pumila (L.) A.Gray	1	Pilea hamaoi Makino	6.48827e-12	Impatiens textorii Miq.	1.19808e-16	Urtica thunbergiana Siebold et Zucc.	2.22542e-17	Scutellaria pekinensis Maxim. var. transitra (Makino) H.Hara	1.87428e-18
C2085256.jpg	Pilea pumila (L.) A.Gray	Pilea pumila (L.) A.Gray	1	Pilea hamaoi Makino	9.71923e-13	Amaranthus viridis L.	4.56869e-14	Nasturtium officinale R.Br.	5.38273e-18	Chenopodium album L.	3.80977e-18
00043409.jpg	Pilea pumila (L.) A.Gray	Salvia nipponica Miq.	0.999809	Isodon shikokianus (Makino) H.Hara var. occidentalis Murata	0.000145264	Clinopodium micranthum (Regel) H.Hara var. micranthum	1.6953e-05	Impatiens textorii Miq.	1.43832e-05	Rubus hirsutus Thunb.	8.39779e-06
C2085105.jpg	Pilea pumila (L.) A.Gray	Pilea pumila (L.) A.Gray	1	Pilea hamaoi Makino	8.39385e-14	Pilea japonica (Maxim.) Hand.-Mazz.	2.59986e-17	Fatoua villosa (Thunb.) Nakai	2.73601e-18	Boehmeria silvestrii (Pamp.) W.T.Wang	1.64673e-18
C2085255.jpg	Pilea pumila (L.) A.Gray	Pilea pumila (L.) A.Gray	0.999274	Boehmeria spicata (Thunb.) Thunb.	0.000725491	Viola grypoceras A.Gray var. exilis (Miq.) Nakai	8.10894e-08	Urtica thunbergiana Siebold et Zucc.	9.50517e-10	Pilea hamaoi Makino	5.85155e-10
C2085121.jpg	Pilea pumila (L.) A.Gray	Pilea pumila (L.) A.Gray	1	Urtica thunbergiana Siebold et Zucc.	3.05345e-07	Fatoua villosa (Thunb.) Nakai	7.49125e-10	Laportea cuspidata (Wedd.) Friis f. bulbifera (Kitam.) Fukuoka et Kurosaki	9.46908e-13	Boehmeria spicata (Thunb.) Thunb.	3.01555e-13
C2085177.jpg	Pilea pumila (L.) A.Gray	Pilea pumila (L.) A.Gray	1	Amaranthus viridis L.	8.37551e-10	Pilea notata C.H.Wright	4.14e-10	Boehmeria spicata (Thunb.) Thunb.	1.22443e-10	Elatostema japonicum Wedd.	1.09034e-10
FKSE20112.jpg	Pilea pumila (L.) A.Gray	Pilea pumila (L.) A.Gray	0.997039	Impatiens textorii Miq.	0.00296068	Pilea hamaoi Makino	4.09334e-08	Pilea japonica (Maxim.) Hand.-Mazz.	2.15586e-08	Fatoua villosa (Thunb.) Nakai	5.57478e-09
C2085295.jpg	Pilea pumila (L.) A.Gray	Pilea pumila (L.) A.Gray	1	Pilea hamaoi Makino	3.99153e-07	Amaranthus viridis L.	6.49397e-11	Chenopodium album L.	5.30795e-11	Atriplex prostrata Boucher ex DC.	6.38123e-12
C2085289.jpg	Pilea pumila (L.) A.Gray	Pilea pumila (L.) A.Gray	0.999999	Boehmeria spicata (Thunb.) Thunb.	1.0499e-06	Pilea hamaoi Makino	6.0084e-09	Hydrangea hirta (Thunb.) Siebold et Zucc.	4.34998e-10	Teucrium viscidum Blume var. miquelianum (Maxim.) H.Hara	8.3048e-11
C2085203.jpg	Pilea pumila (L.) A.Gray	Pilea pumila (L.) A.Gray	1	Hydrangea hirta (Thunb.) Siebold et Zucc.	8.9104e-19	Elatostema japonicum Wedd.	8.76453e-20	Pilea notata C.H.Wright	7.55037e-20	Boehmeria spicata (Thunb.) Thunb.	5.38811e-20
C2085137.jpg	Pilea pumila (L.) A.Gray	Pilea pumila (L.) A.Gray	1	Pilea notata C.H.Wright	3.32626e-10	Viola grypoceras A.Gray var. exilis (Miq.) Nakai	1.92308e-13	Laportea bulbifera (Siebold et Zucc.) Wedd.	1.2325e-13	Elatostema japonicum Wedd.	5.99669e-14
C2085195.jpg	Pilea pumila (L.) A.Gray	Pilea pumila (L.) A.Gray	1	Boehmeria sieboldiana Blume	1.07471e-13	Pilea notata C.H.Wright	5.12276e-14	Acer carpinifolium Siebold et Zucc.	4.13996e-14	Elatostema involucratum Franch. et Sav.	2.66266e-14
C2085160.jpg	Pilea pumila (L.) A.Gray	Pilea pumila (L.) A.Gray	1	Boehmeria spicata (Thunb.) Thunb.	1.55914e-12	Boehmeria silvestrii (Pamp.) W.T.Wang	5.66191e-13	Astilbe thunbergii (Siebold et Zucc.) Miq. var. thunbergii	5.28082e-14	Pilea notata C.H.Wright	2.07283e-14
C2085317.jpg	Pilea pumila (L.) A.Gray	Pilea pumila (L.) A.Gray	0.999999	Elatostema japonicum Wedd.	6.96238e-07	Boehmeria spicata (Thunb.) Thunb.	3.7861e-08	Pilea japonica (Maxim.) Hand.-Mazz.	1.9509e-10	Elatostema involucratum Franch. et Sav.	1.01189e-10
C2085155.jpg	Pilea pumila (L.) A.Gray	Pilea pumila (L.) A.Gray	1	Hydrangea alternifolia Siebold	2.8641e-09	Elatostema involucratum Franch. et Sav.	2.48172e-09	Pilea hamaoi Makino	5.75839e-10	Impatiens textorii Miq.	4.82168e-10
C2085229.jpg	Pilea pumila (L.) A.Gray	Pilea pumila (L.) A.Gray	1	Pilea hamaoi Makino	1.03411e-16	Pilea japonica (Maxim.) Hand.-Mazz.	6.67269e-19	Elatostema involucratum Franch. et Sav.	9.72353e-20	Astilbe thunbergii (Siebold et Zucc.) Miq. var. thunbergii	6.29451e-20
00039387.jpg	Pilea pumila (L.) A.Gray	Pilea pumila (L.) A.Gray	0.990667	Laportea bulbifera (Siebold et Zucc.) Wedd.	0.00871054	Fatoua villosa (Thunb.) Nakai	0.000264785	Pilea notata C.H.Wright	0.000218304	Salvia nipponica Miq.	0.00010533
[truncated: 136,158 more rows]
